# Supplementary material for: A systematic analysis of marine lysogens and proviruses
Source: Nat Commun. 2023 Sep 27;14:6013. doi: 10.1038/s41467-023-41699-4 (PMC10533544; doi:10.1038/s41467-023-41699-4)
Supplement: Supplementary file 4 — Supplementary Data 1 [file 41467_2023_41699_MOESM4_ESM.xls]

## Sheet: Supplementary Data 1
Marine prokaryotic genome ID	Original genome ID	Strain name	Ocean zone (depth-stratified)	Ocean zone (water/sediment)	Ocean zone	Derived database	Derived data type	Water depth (m)	Latitude (°)	Longtitude (°)	Completeness	Contamination	Superkingdom	Phylum	Class	Order	Family	Genus	Species	Genome size (bp)	Number of predicted proteins	Protein coding density (per kb)	GC content	N-ARSC	C-ARSC	Predicted lifestyle	Temperate viral genome ID(s)	Original temperate viral genome ID(s)	Number of temperate viral genome(s)	Identification of a temperate viral genome with a SCMP	Identification of > 1 temperate viral genomes with a SCMP	Number of temperate viral genomes with a SCMP
MPG_1	GCF_003362805.1_ASM336280v1_genomic	Bacillus piezotolerans	Deep	Sediment	Deep-Sediment	OTMGD	isolate	6300	-9.87	138.49	97.22	1.54	Bacteria	Firmicutes	Bacilli	Bacillales	Bacillaceae_A	Bacillus_D	Bacillus_D sp003362805	4528037	4468	0.986741	0.454463	0.323	3.0312	Lysogenic	MTVG_2034;MTVG_2035	NZ_QNQT01000020.1||full;NZ_QNQT01000009.1||0_partial	2	F	-	-
MPG_2	GWHAACN00000000	GWHAACN00000000	Deep	Seawater	Deep-Seawater	OTMGD	metagenome	10911	11.325	142.189	95.97	1.37	Bacteria	Proteobacteria	Gammaproteobacteria	PS1	Thioglobaceae	Unclassified	Unclassified	1678650	1710	1.01868	0.417688	0.3221	2.969	Nonlysogenic	-	-	0	-	-	-
MPG_3	GWHAACR00000000	GWHAACR00000000	Deep	Seawater	Deep-Seawater	OTMGD	metagenome	10893	11.33	142.198	88.76	0.71	Bacteria	Proteobacteria	Alphaproteobacteria	Pelagibacterales	Pelagibacteraceae	AG-414-E02	Unclassified	1006055	1124	1.11724	0.309631	0.3453	3.12	Nonlysogenic	-	-	0	-	-	-
MPG_4	GWHAACA00000000	GWHAACA00000000	Deep	Seawater	Deep-Seawater	OTMGD	metagenome	10893~10911	~11.33	~142.19	90.68	0.81	Bacteria	Bacteroidota	Bacteroidia	Flavobacteriales	NORP154	GCA-2400975	Unclassified	2756439	2387	0.865972	0.440489	0.3029	2.9749	Lysogenic	MTVG_8501;MTVG_8502;MTVG_8503;MTVG_8504;MTVG_8505;MTVG_8506;MTVG_8507;MTVG_8508;MTVG_8509	GWHAACA00000034||full;GWHAACA00000040||full;GWHAACA00000065||full;GWHAACA00000068||full;GWHAACA00000071||full;GWHAACA00000076||full;GWHAACA00000080||full;GWHAACA00000081||full;GWHAACA00000083||full	9	T	T	2
MPG_5	GWHAABB00000000	GWHAABB00000000	Deep	Seawater	Deep-Seawater	OTMGD	metagenome	7126	10.995	141.936	98.06	0	Archaea	Thermoproteota	Nitrososphaeria	Nitrososphaerales	Nitrosopumilaceae	Nitrosopumilus	Nitrosopumilus sp007036605	1268007	1585	1.24999	0.33229	0.3215	3.0309	Nonlysogenic	-	-	0	-	-	-
MPG_6	GWHAABL00000000	GWHAABL00000000	Deep	Seawater	Deep-Seawater	OTMGD	metagenome	10893	11.33	142.197	100	0	Archaea	Thermoproteota	Nitrososphaeria	Nitrososphaerales	Nitrosopumilaceae	Nitrosopumilus	Nitrosopumilus sp007036605	1256128	1567	1.24748	0.332138	0.3218	3.0317	Nonlysogenic	-	-	0	-	-	-
MPG_7	GCF_009660035.1_ASM966003v1_genomic	Halomonas piezotolerans	Deep	Sediment	Deep-Sediment	OTMGD	isolate	8900	-6.36	153.83	100	0.86	Bacteria	Proteobacteria	Gammaproteobacteria	Pseudomonadales	Halomonadaceae	Halomonas	Halomonas sp006228115	3925003	3627	0.924076	0.579465	0.3624	2.8914	Nonlysogenic	-	-	0	-	-	-
MPG_8	GCA_009884515	Candidatus Mycoplasma liparidae	Deep	Seawater	Deep-Seawater	OTMGD	metagenome	7034	10.59	141.56	97.82	1.15	Bacteria	Firmicutes	Bacilli	Mycoplasmatales	Mycoplasmoidaceae	Unclassified	Unclassified	795917	755	0.948591	0.235393	0.3361	3.2353	Nonlysogenic	-	-	0	-	-	-
MPG_9	GWHAAAY00000000	GWHAAAY00000000	Deep	Seawater	Deep-Seawater	OTMGD	metagenome	10911	11.325	141.188	100	0	Archaea	Thermoproteota	Nitrososphaeria	Nitrososphaerales	Nitrosopumilaceae	Nitrosopumilus	Nitrosopumilus sp007036605	1202873	1492	1.24036	0.33293	0.3209	3.0328	Nonlysogenic	-	-	0	-	-	-
MPG_10	GWHAABP00000000	GWHAABP00000000	Deep	Seawater	Deep-Seawater	OTMGD	metagenome	10893~10911	~11.33	~142.19	92.16	2.32	Bacteria	Planctomycetota	Planctomycetes	Planctomycetales	Planctomycetaceae	Unclassified	Unclassified	5579516	4617	0.827491	0.578942	0.3864	2.8993	Lysogenic	MTVG_9350;MTVG_9351	GWHAABP00000161||full;GWHAABP00000237||full	2	F	-	-
MPG_11	GCF_011064825.1_ASM1106482v1_genomic	Brevundimonas mediterranea	Deep	Sediment	Deep-Sediment	OTMGD	NA	6582	-8°2'24''	137°37'48''	Complete Genome	0	Bacteria	Proteobacteria	Alphaproteobacteria	Caulobacterales	Caulobacteraceae	Brevundimonas	Brevundimonas mediterranea	3383373	3271	0.966787	0.674067	0.3598	2.7769	Nonlysogenic	-	-	0	-	-	-
MPG_12	GCF_000828755	Pseudomonas sp. MT-1	Deep	Sediment	Deep-Sediment	OTMGD	isolate	11000	11°22.10'	142°25.85'	100	0.14	Bacteria	Proteobacteria	Gammaproteobacteria	Pseudomonadales	Pseudomonadaceae	Pseudomonas_A	Pseudomonas_A sp004010935	4861258	4510	0.927743	0.601891	0.3681	2.8967	Lysogenic	MTVG_10538	NZ_AP014655.1||0_partial	1	T	F	1
MPG_13	GWHAAZS00000000	GWHAAZS00000000	Deep	Seawater	Deep-Seawater	OTMGD	metagenome	10893	11.33	142.198	100	0	Archaea	Thermoproteota	Nitrososphaeria	Nitrososphaerales	Nitrosopumilaceae	Nitrosopumilus	Nitrosopumilus sp007036605	1256128	1567	1.24748	0.332138	0.3218	3.0317	Nonlysogenic	-	-	0	-	-	-
MPG_14	GWHAABY00000000	GWHAABY00000000	Deep	Seawater	Deep-Seawater	OTMGD	metagenome	10893~10911	~11.33	~142.19	96.24	2.15	Bacteria	Planctomycetota	UBA1135	UBA1135	UBA1135	NORP165	NORP165 sp002400895	2621777	2297	0.876123	0.554821	0.351	2.8545	Nonlysogenic	-	-	0	-	-	-
MPG_15	GWHAACD00000000	GWHAACD00000000	Deep	Seawater	Deep-Seawater	OTMGD	metagenome	10893~10911	~11.33	~142.19	100	1.81	Bacteria	Planctomycetota	Phycisphaerae	Phycisphaerales	SM1A02	GCA-002718515	Unclassified	1947289	1792	0.920254	0.467231	0.3382	2.8888	Nonlysogenic	-	-	0	-	-	-
MPG_16	GCF_000378625.1_ASM37862v1_genomic	Colwellia piezophila ATCC BAA-637	Deep	Sediment	Deep-Sediment	OTMGD	isolate	8289	11.3641	142.346	100	1.01	Bacteria	Proteobacteria	Gammaproteobacteria	Enterobacterales	Alteromonadaceae	Colwellia	Colwellia piezophila	5484375	4513	0.822883	0.388448	0.3271	2.9911	Nonlysogenic	-	-	0	-	-	-
MPG_17	GWHAACQ00000000	GWHAACQ00000000	Deep	Seawater	Deep-Seawater	OTMGD	metagenome	10893~10911	~11.33	~142.19	98.8	0	Bacteria	Proteobacteria	Alphaproteobacteria	Pelagibacterales	Pelagibacteraceae	Pelagibacter	Pelagibacter sp002732835	1146354	1256	1.09565	0.287425	0.3439	3.1418	Nonlysogenic	-	-	0	-	-	-
MPG_18	GWHAACJ00000000	GWHAACJ00000000	Deep	Seawater	Deep-Seawater	OTMGD	metagenome	10893~10911	~11.33	~142.19	86.93	0	Archaea	Thermoplasmatota	Poseidoniia	Poseidoniales	Thalassarchaeaceae	Unclassified	Unclassified	2030664	1626	0.800723	0.618704	0.3307	2.8251	Nonlysogenic	-	-	0	-	-	-
MPG_19	GWHAACI00000000	GWHAACI00000000	Deep	Seawater	Deep-Seawater	OTMGD	metagenome	5086~10911	~11	~142	89.9	1.94	Archaea	Thermoproteota	Nitrososphaeria	Nitrososphaerales	Nitrosopumilaceae	Nitrosopelagicus	Nitrosopelagicus sp000484935	997803	1270	1.2728	0.356935	0.3291	3.018	Nonlysogenic	-	-	0	-	-	-
MPG_20	GWHAACH00000000	GWHAACH00000000	Deep	Seawater	Deep-Seawater	OTMGD	metagenome	5086~10911	~11	~142	94.41	4.4	Bacteria	Marinisomatota	Marinisomatia	SCGC-AAA003-L08	D37C17	D37C17	D37C17 sp004124405	1977413	1919	0.97046	0.379474	0.3158	3.0476	Lysogenic	MTVG_3267	GWHAACH00000077||full	1	F	-	-
MPG_21	GCF_900465055	Moritella yayanosii	Deep	Sediment	Deep-Sediment	OTMGD	isolate	10898	NA	NA	100	0.81	Bacteria	Proteobacteria	Gammaproteobacteria	Enterobacterales	Psychromonadaceae	Moritella	Moritella yayanosii	4433651	3966	0.894522	0.412063	0.3296	2.9735	Lysogenic	MTVG_3324;MTVG_3325	NZ_LS483250.1||0_partial;NZ_LS483250.1||1_partial	2	F	-	-
MPG_22	GWHAACM00000000	GWHAACM00000000	Deep	Seawater	Deep-Seawater	OTMGD	metagenome	10893	11.33	142.198	97.73	0.88	Bacteria	Planctomycetota	Phycisphaerae	Phycisphaerales	SM1A02	Unclassified	Unclassified	1806532	1656	0.916673	0.451716	0.3298	2.8806	Nonlysogenic	-	-	0	-	-	-
MPG_23	GWHAACK00000000	GWHAACK00000000	Deep	Seawater	Deep-Seawater	OTMGD	metagenome	10893	11.33	142.198	93.64	1.98	Bacteria	Chloroflexota	Dehalococcoidia	UBA3495	UBA3495	UBA9611	Unclassified	2928378	2842	0.970503	0.589977	0.3319	2.85	Nonlysogenic	-	-	0	-	-	-
MPG_24	GWHAABU00000000	GWHAABU00000000	Deep	Seawater	Deep-Seawater	OTMGD	metagenome	10893~10911	~11.33	~142.19	94.59	2.73	Bacteria	Nitrospirota	Nitrospiria	Nitrospirales	UBA8639	SPGG5	Unclassified	2864664	3086	1.07726	0.492838	0.3699	2.9776	Lysogenic	MTVG_6073;MTVG_6074;MTVG_6075	GWHAABU00000114||full;GWHAABU00000122||full;GWHAABU00000150||full	3	F	-	-
MPG_25	GWHAABZ00000000	GWHAABZ00000000	Deep	Seawater	Deep-Seawater	OTMGD	metagenome	10893~10911	~11.33	~142.19	93.23	1.19	Bacteria	Chloroflexota	Dehalococcoidia	SAR202	UBA11138	UBA1123	Unclassified	3926591	3940	1.00341	0.563197	0.3419	2.8627	Lysogenic	MTVG_3896;MTVG_3897;MTVG_3898;MTVG_3899;MTVG_3900;MTVG_3901;MTVG_3902;MTVG_3903;MTVG_3904	GWHAABZ00000035||full;GWHAABZ00000067||full;GWHAABZ00000076||full;GWHAABZ00000105||full;GWHAABZ00000133||full;GWHAABZ00000134||full;GWHAABZ00000143||full;GWHAABZ00000154||full;GWHAABZ00000173||full	9	T	T	2
MPG_26	GWHAABE00000000	GWHAABE00000000	Deep	Seawater	Deep-Seawater	OTMGD	metagenome	6886	11.017	142.278	96.12	0.97	Archaea	Thermoproteota	Nitrososphaeria	Nitrososphaerales	Nitrosopumilaceae	Nitrosopumilus	Nitrosopumilus sp007036605	1176403	1445	1.22832	0.332568	0.3201	3.0276	Nonlysogenic	-	-	0	-	-	-
MPG_27	GCF_005887635.2_ASM588763v2_genomic	Paraoceanicella profunda	Deep	Seawater	Deep-Seawater	OTMGD	isolate	10890	11.4	142.4	Complete Genome	0	Bacteria	Proteobacteria	Alphaproteobacteria	Rhodobacterales	Rhodobacteraceae	D4M1	D4M1 sp005887635	5468583	4802	0.878107	0.701753	0.3575	2.769	Lysogenic	MTVG_9590;MTVG_9591;MTVG_9592	NZ_CP040818.1||0_partial;NZ_CP040818.1||1_partial;NZ_CP040818.1||2_partial	3	T	F	1
MPG_28	GWHAACL00000000	GWHAACL00000000	Deep	Seawater	Deep-Seawater	OTMGD	metagenome	10911	11.325	142.189	96.05	1.43	Bacteria	Bacteroidota	Bacteroidia	Flavobacteriales	Flavobacteriaceae	PRS1	PRS1 sp003709165	2634359	2494	0.94672	0.320795	0.3232	3.1156	Lysogenic	MTVG_7513;MTVG_7514	GWHAACL00000022||full;GWHAACL00000024||full	2	T	F	1
MPG_29	GWHAACO00000000	GWHAACO00000000	Deep	Seawater	Deep-Seawater	OTMGD	metagenome	10893~10911	~11.33	~142.19	89.35	0.43	Bacteria	Proteobacteria	Alphaproteobacteria	SP197	SP197	Unclassified	Unclassified	2633598	2582	0.980408	0.641911	0.353	2.8209	Lysogenic	MTVG_12204	GWHAACO00000081||full	1	T	F	1
MPG_30	GCF_002273005	Corynebacterium hadale	Deep	Seawater	Deep-Seawater	OTMGD	isolate	8900	-6.36	153.83	99.34	0.27	Bacteria	Actinobacteriota	Actinomycetia	Mycobacteriales	Mycobacteriaceae	Corynebacterium	Corynebacterium gottingense	2689254	2459	0.91438	0.651506	0.3372	2.7784	Lysogenic	MTVG_4852	NZ_NQMQ01000002.1||0_partial	1	T	F	1
MPG_31	GWHAAAZ00000000	GWHAAAZ00000000	Deep	Seawater	Deep-Seawater	OTMGD	metagenome	8152	11.132	142.157	91.99	4.21	Archaea	Thermoproteota	Nitrososphaeria	Nitrososphaerales	Nitrosopumilaceae	Nitrosopelagicus	Nitrosopelagicus sp000484935	1424723	1740	1.22129	0.361203	0.3119	2.9752	Lysogenic	MTVG_4498;MTVG_4499;MTVG_4500;MTVG_4501;MTVG_4502;MTVG_4503;MTVG_4504;MTVG_4505;MTVG_4506;MTVG_4507;MTVG_4508;MTVG_4509;MTVG_4510	GWHAAAZ00000023||full;GWHAAAZ00000025||full;GWHAAAZ00000026||full;GWHAAAZ00000035||full;GWHAAAZ00000036||full;GWHAAAZ00000040||full;GWHAAAZ00000050||full;GWHAAAZ00000052||full;GWHAAAZ00000055||full;GWHAAAZ00000068||full;GWHAAAZ00000071||full;GWHAAAZ00000078||full;GWHAAAZ00000080||full	13	T	F	1
MPG_32	GCF_002276045	Pseudoalteromonas sp. NBT06-2	Deep	Seawater	Deep-Seawater	OTMGD	isolate	8931	NA	NA	100	2.78	Bacteria	Proteobacteria	Gammaproteobacteria	Enterobacterales	Alteromonadaceae	Pseudoalteromonas	Pseudoalteromonas sp002276045	5774532	5331	0.923192	0.347962	0.3317	3.0272	Lysogenic	MTVG_2997;MTVG_2998;MTVG_2999;MTVG_3000;MTVG_3001;MTVG_3002	NZ_NQMR01000160.1||full;NZ_NQMR01000163.1||full;NZ_NQMR01000190.1||full;NZ_NQMR01000204.1||full;NZ_NQMR01000224.1||full;NZ_NQMR01000011.1||0_partial	6	T	T	3
MPG_33	GWHAACG00000000	GWHAACG00000000	Deep	Seawater	Deep-Seawater	OTMGD	metagenome	5086~10911	~11	~142	97.8	0	Bacteria	Marinisomatota	Marinisomatia	Marinisomatales	TCS55	UBA2126	UBA2126 sp004124385	2093021	1932	0.923068	0.381232	0.3175	3.0413	Nonlysogenic	-	-	0	-	-	-
MPG_34	GCF_003362755.1_ASM336275v1_genomic	Marinomonas piezotolerans	Deep	Sediment	Deep-Sediment	OTMGD	isolate	6796	-9.8667	138.517	99.89	1.8	Bacteria	Proteobacteria	Gammaproteobacteria	Pseudomonadales	Marinomonadaceae	Marinomonas	Marinomonas sp003362755	3996314	3770	0.943369	0.45602	0.3385	2.9553	Lysogenic	MTVG_9643;MTVG_9644;MTVG_9645	NZ_QKRA01000003.1||0_partial;NZ_QKRA01000003.1||1_partial;NZ_QKRA01000006.1||0_partial	3	T	T	2
MPG_35	GCF_001444365	Colwellia sp. MT41	Deep	Seawater	Deep-Seawater	OTMGD	isolate	10476	11°20.5'	142°25.77'	100	0.73	Bacteria	Proteobacteria	Gammaproteobacteria	Enterobacterales	Alteromonadaceae	Colwellia	Colwellia marinimaniae	4337945	3666	0.845101	0.393997	0.3305	2.9839	Nonlysogenic	-	-	0	-	-	-
MPG_36	GCF_000420245.1_ASM42024v1_genomic	Psychromonas hadalis ATCC BAA-638	Deep	Sediment	Deep-Sediment	OTMGD	isolate	7542	38°0.5'	143°59.9'	100	0.54	Bacteria	Proteobacteria	Gammaproteobacteria	Enterobacterales	Psychromonadaceae	Psychromonas	Psychromonas hadalis	3979980	3726	0.936186	0.391083	0.3298	3.0148	Lysogenic	MTVG_5004;MTVG_5005	NZ_ATUO01000007.1||full;NZ_ATUO01000205.1||full	2	F	-	-
MPG_37	GWHAABW00000000	GWHAABW00000000	Deep	Seawater	Deep-Seawater	OTMGD	metagenome	10893~10911	~11.33	~142.19	83.87	0.84	Bacteria	Proteobacteria	Alphaproteobacteria	Rhodospirillales	Casp-alpha2	Casp-alpha2	Unclassified	2373861	2383	1.00385	0.611405	0.3477	2.8363	Nonlysogenic	-	-	0	-	-	-
MPG_38	GWHAACF00000000	GWHAACF00000000	Deep	Seawater	Deep-Seawater	OTMGD	metagenome	10893~10911	~11.33	~142.19	93.73	1.98	Bacteria	Chloroflexota	Dehalococcoidia	UBA3495	UBA3495	UBA11650	Unclassified	3508052	3515	1.00198	0.579585	0.3445	2.8578	Nonlysogenic	-	-	0	-	-	-
MPG_39	GWHAACE00000000	GWHAACE00000000	Deep	Seawater	Deep-Seawater	OTMGD	metagenome	10893~10911	~11.33	~142.19	91.57	2.41	Bacteria	Proteobacteria	Alphaproteobacteria	HIMB59	GCA-002718135	MarineAlpha5-Bin3	MarineAlpha5-Bin3 sp002938255	1627543	1762	1.08261	0.316797	0.3333	3.1191	Lysogenic	MTVG_7955	GWHAACE00000031||full	1	F	-	-
MPG_40	GWHAABA00000000	GWHAABA00000000	Deep	Seawater	Deep-Seawater	OTMGD	metagenome	8152	11.132	142.157	100	0.97	Archaea	Thermoproteota	Nitrososphaeria	Nitrososphaerales	Nitrosopumilaceae	Nitrosopumilus	Nitrosopumilus sp007036605	1522689	1967	1.29179	0.332495	0.3271	3.0506	Lysogenic	MTVG_5303;MTVG_5304;MTVG_5305;MTVG_5306;MTVG_5307;MTVG_5308;MTVG_5309;MTVG_5310;MTVG_5311;MTVG_5312;MTVG_5313;MTVG_5314;MTVG_5315;MTVG_5316	GWHAABA00000012||full;GWHAABA00000013||full;GWHAABA00000014||full;GWHAABA00000015||full;GWHAABA00000016||full;GWHAABA00000017||full;GWHAABA00000018||full;GWHAABA00000019||full;GWHAABA00000020||full;GWHAABA00000021||full;GWHAABA00000023||full;GWHAABA00000024||full;GWHAABA00000026||full;GWHAABA00000027||full	14	T	F	1
MPG_41	GCF_000256305.2_ASM25630v2_genomic	Vibrio cyclitrophicus ZF30	NA	Seawater	NA	Genbank	isolate	NA	NA	NA	99.87	1.81	Bacteria	Proteobacteria	Gammaproteobacteria	Enterobacterales	Vibrionaceae	Vibrio	Vibrio cyclitrophicus	5033552	4426	0.8793	0.435363	0.3229	2.9587	Lysogenic	MTVG_7847;MTVG_7848	NZ_AIDJ02000032.1||full;NZ_AIDJ02000054.1||full	2	T	T	2
MPG_42	GCF_015143645.1_ASM1514364v1_genomic	Paenibacillus sp. P13VS	NA	Seawater	NA	Genbank	isolate	NA	NA	NA	99.85	0	Bacteria	Firmicutes	Bacilli	Paenibacillales	Paenibacillaceae	Paenibacillus	Paenibacillus illinoisensis	6432388	5822	0.905107	0.472475	0.3371	2.9966	Lysogenic	MTVG_11290	NZ_WYEV01000006.1||0_partial	1	T	F	1
MPG_43	GCF_001631985.1_ASM163198v1_genomic	Prochlorococcus sp. MIT 1306	Epipelagic	Seawater	Epipelagic-Seawater	Genbank	isolate	150	22.75	-158	100	0.14	Bacteria	Cyanobacteria	Cyanobacteriia	PCC-6307	Cyanobiaceae	Prochlorococcus_C	Prochlorococcus_C marinus_B	2498944	2535	1.01443	0.505004	0.3678	2.8938	Nonlysogenic	-	-	0	-	-	-
MPG_44	GCF_013364095.1_ASM1336409v1_genomic	Streptomyces harbinensis	NA	Sediment	NA	Genbank	NA	NA	NA	NA	Complete Genome	0	Bacteria	Actinobacteriota	Actinomycetia	Streptomycetales	Streptomycetaceae	Streptomyces	Streptomyces harbinensis	5802668	5196	0.89545	0.728892	0.3733	2.7147	Nonlysogenic	-	-	0	-	-	-
MPG_45	GCF_003952205.1_ASM395220v1_genomic	Pseudoalteromonas sp. Xi13	NA	Seawater	NA	Genbank	metagenome	NA	NA	NA	Complete Genome	0	Bacteria	Proteobacteria	Gammaproteobacteria	Enterobacterales	Alteromonadaceae	Pseudoalteromonas	Pseudoalteromonas agarivorans	4510478	3933	0.87197	0.409538	0.3259	2.9696	Lysogenic	MTVG_5695	NZ_CP034439.1||0_partial	1	T	F	1
MPG_46	GCF_000785045.1_ASM78504v1_genomic	Priestia aryabhattai	Deep	Seawater	Deep-Seawater	Genbank	isolate	1810	21.03	118.23	99.43	0.03	Bacteria	Firmicutes	Bacilli	Bacillales	Bacillaceae_H	Bacillus_C	Bacillus_C megaterium_A	5105129	5228	1.02407	0.380891	0.322	3.0634	Lysogenic	MTVG_5535	NZ_JPIE01000007.1||0_partial	1	T	F	1
MPG_47	GCF_002009175.1_ASM200917v1_genomic	Streptomyces niveus	Deep	Sediment	Deep-Sediment	Genbank	isolate	3536	20°22.971'	120°0.250'	Complete Genome	0	Bacteria	Actinobacteriota	Actinomycetia	Streptomycetales	Streptomycetaceae	Streptomyces	Streptomyces niveus_A	7990492	6970	0.872287	0.70461	0.366	2.7212	Nonlysogenic	-	-	0	-	-	-
MPG_48	GCF_003515705.1_ASM351570v1_genomic	Oceanobacillus profundus	Deep	Sediment	Deep-Sediment	Genbank	isolate	2247	NA	NA	99.33	1.78	Bacteria	Firmicutes	Bacilli	Bacillales	Amphibacillaceae	Oceanobacillus	Oceanobacillus profundus	4778684	4644	0.971816	0.376252	0.3177	3.0539	Lysogenic	MTVG_5672;MTVG_5673;MTVG_5674;MTVG_5675;MTVG_5676	NZ_QWEH01000029.1||full;NZ_QWEH01000033.1||full;NZ_QWEH01000035.1||full;NZ_QWEH01000007.1||full;NZ_QWEH01000003.1||0_partial	5	T	T	3
MPG_49	GCF_016734785.1_ASM1673478v1_genomic	Galbibacter mesophilus	NA	Sediment	NA	Genbank	isolate	NA	NA	NA	99.67	1.04	Bacteria	Bacteroidota	Bacteroidia	Flavobacteriales	Flavobacteriaceae	Joostella	Unclassified	3769575	3178	0.843066	0.372686	0.3201	3.0864	Nonlysogenic	-	-	0	-	-	-
MPG_50	GCF_000737595.1_ASM73759v1_genomic	Synechococcus sp. KORDI-52	Epipelagic	Seawater	Epipelagic-Seawater	Genbank	isolate	30	32	126.75	Complete Genome	0	Bacteria	Cyanobacteria	Cyanobacteriia	PCC-6307	Cyanobiaceae	Synechococcus_E	Synechococcus_E sp000737595	2572069	2774	1.07851	0.590853	0.3763	2.8539	Nonlysogenic	-	-	0	-	-	-
MPG_51	GCF_001635525.1_ASM163552v1_genomic	Alcanivorax sp. HI0007	Epipelagic	Seawater	Epipelagic-Seawater	Genbank	NA	95	22.78	-158.07	99.63	1.3	Bacteria	Proteobacteria	Gammaproteobacteria	Pseudomonadales	Alcanivoracaceae	Alcanivorax	Alcanivorax sp900107995	3620498	3488	0.963403	0.591147	0.3659	2.8999	Lysogenic	MTVG_12553;MTVG_12554;MTVG_12555;MTVG_12556	NZ_LWEJ01000173.1||full;NZ_LWEJ01000252.1||full;NZ_LWEJ01000276.1||full;NZ_LWEJ01000278.1||full	4	T	F	1
MPG_52	GCF_001932535.1_ASM193253v1_genomic	Thalassolituus oleivorans	Epipelagic	Seawater	Epipelagic-Seawater	Genbank	isolate	0	69.08	49.25	Complete Genome	0	Bacteria	Proteobacteria	Gammaproteobacteria	Pseudomonadales	Saccharospirillaceae_A	Thalassolituus	Thalassolituus oleivorans	3909699	3580	0.915672	0.466196	0.3466	2.9314	Nonlysogenic	-	-	0	-	-	-
MPG_53	GCF_012720095.1_ASM1272009v1_genomic	Sneathiella aquimaris	Epipelagic	Seawater	Epipelagic-Seawater	Genbank	isolate	NA	NA	NA	100	1.3	Bacteria	Proteobacteria	Alphaproteobacteria	Sneathiellales	Sneathiellaceae	Sneathiella	Unclassified	3894537	3658	0.939264	0.484774	0.3321	2.9125	Lysogenic	MTVG_6430	NZ_VNWM01000002.1||0_partial	1	T	F	1
MPG_54	GCF_001884065.1_ASM188406v1_genomic	Bacillus proteolyticus	NA	Sediment	NA	Genbank	isolate	NA	NA	NA	99.01	1.43	Bacteria	Firmicutes	Bacilli	Bacillales	Bacillaceae_G	Bacillus_A	Bacillus_A proteolyticus	5859329	6050	1.03254	0.351549	0.3231	3.0957	Lysogenic	MTVG_11164;MTVG_11165	NZ_MACH01000087.1||full;NZ_MACH01000068.1||0_partial	2	T	T	2
MPG_55	GCF_005886645.1_ASM588664v1_genomic	Pseudoalteromonas sp. S408	Epipelagic	Seawater	Epipelagic-Seawater	Genbank	isolate	5	66.91	-53.29	100	0.76	Bacteria	Proteobacteria	Gammaproteobacteria	Enterobacterales	Alteromonadaceae	Pseudoalteromonas	Pseudoalteromonas sp001468485	4047014	3650	0.9019	0.397755	0.3263	2.9756	Nonlysogenic	-	-	0	-	-	-
MPG_56	GCF_000242915.1_ASM24291v2_genomic	Sulfurimonas gotlandica GD1	Mesopelagic	Seawater	Mesopelagic-Seawater	Genbank	isolate	215	57.19	20.03	100	0.2	Bacteria	Campylobacterota	Campylobacteria	Campylobacterales	Sulfurimonadaceae	Sulfurimonas	Sulfurimonas gotlandica	2952682	2879	0.975046	0.335971	0.3134	3.0875	Nonlysogenic	-	-	0	-	-	-
MPG_57	GCF_005047595.1_ASM504759v1_genomic	Lacinutrix sp. CAU 1491	NA	Seawater	NA	Genbank	isolate	NA	NA	NA	99.34	2.15	Bacteria	Bacteroidota	Bacteroidia	Flavobacteriales	Flavobacteriaceae	CAU-1491	CAU-1491 sp005047595	3313614	3077	0.928593	0.323993	0.3279	3.1148	Nonlysogenic	-	-	0	-	-	-
MPG_58	GCF_000212675.2_ASM21267v2_genomic	Desulfocurvibacter africanus subsp. africanus str. Walvis Bay	NA	Sediment	NA	Genbank	isolate	NA	NA	NA	Complete Genome	0	Bacteria	Desulfobacterota	Desulfovibrionia	Desulfovibrionales	Desulfovibrionaceae	Desulfocurvibacter	Desulfocurvibacter africanus	4200534	3785	0.901076	0.613254	0.3665	2.8958	Lysogenic	MTVG_6952;MTVG_6953;MTVG_6954	NC_016629.1||0_partial;NC_016629.1||1_partial;NC_016629.1||2_partial	3	T	T	2
MPG_59	GCF_013364155.1_ASM1336415v1_genomic	Streptomyces sp. NA02950	NA	Sediment	NA	Genbank	NA	NA	NA	NA	Complete Genome	0	Bacteria	Actinobacteriota	Actinomycetia	Streptomycetales	Streptomycetaceae	Streptomyces	Unclassified	9771669	8438	0.863517	0.710494	0.3857	2.7272	Lysogenic	MTVG_2915;MTVG_2916	NZ_CP054917.1||full;NZ_CP054916.1||0_partial	2	T	F	1
MPG_60	GCF_005096345.1_ASM509634v1_genomic	Halothiobacillus sp. SB14A	Mesopelagic	Sediment	Mesopelagic-Sediment	Genbank	metagenome	530	NA	NA	99.43	0	Bacteria	Proteobacteria	Gammaproteobacteria	Halothiobacillales	Halothiobacillaceae	Guyparkeria	Guyparkeria sp005096345	2446786	2248	0.918756	0.665395	0.3841	2.8543	Lysogenic	MTVG_5693	NZ_SWAW01000001.1||0_partial	1	F	-	-
MPG_61	GCF_000967465.2_ASM96746v2_genomic	Vibrio coralliilyticus	NA	Sediment	NA	Genbank	isolate	NA	-16.06	119.35	96.89	0.85	Bacteria	Proteobacteria	Gammaproteobacteria	Enterobacterales	Vibrionaceae	Vibrio	Vibrio coralliilyticus	5436965	4926	0.90602	0.457543	0.3301	2.9629	Lysogenic	MTVG_624	NZ_CP063052.1||0_partial	1	F	-	-
MPG_62	GCF_014489355.1_ASM1448935v1_genomic	Bacillus pumilus	Deep	Sediment	Deep-Sediment	Genbank	isolate	NA	44.37	35.42	Complete Genome	0	Bacteria	Firmicutes	Bacilli	Bacillales	Bacillaceae	Bacillus	Bacillus pumilus	3737918	3743	1.00136	0.418073	0.3308	3.0463	Lysogenic	MTVG_10096	NZ_CP060799.1||0_partial	1	T	F	1
MPG_63	GCF_005930855.1_ASM593085v1_genomic	Pseudoalteromonas sp. S980	NA	Seawater	NA	Genbank	isolate	NA	23.0792	-24.0542	100	0.41	Bacteria	Proteobacteria	Gammaproteobacteria	Enterobacterales	Alteromonadaceae	Pseudoalteromonas	Pseudoalteromonas agarivorans	4451664	4164	0.935381	0.408571	0.3287	2.9737	Lysogenic	MTVG_5360;MTVG_5361;MTVG_5362	NZ_PNDN01000055.1||full;NZ_PNDN01000075.1||full;NZ_PNDN01000023.1||0_partial	3	T	F	1
MPG_64	GCF_001939735.1_ASM193973v1_genomic	Photobacterium proteolyticum	Epipelagic	Sediment	Epipelagic-Sediment	Genbank	isolate	14.4	37.45	119.95	99.66	3.02	Bacteria	Proteobacteria	Gammaproteobacteria	Enterobacterales	Vibrionaceae	Photobacterium	Photobacterium proteolyticum	6484429	5745	0.885969	0.479259	0.3347	2.9558	Lysogenic	MTVG_123;MTVG_124	NZ_MJIL01000095.1||0_partial;NZ_MJIL01000098.1||0_partial	2	F	-	-
MPG_65	GCF_004798965.1_ASM479896v1_genomic	Halomonas niordiana	Epipelagic	Seawater	Epipelagic-Seawater	Genbank	isolate	0	60.5	4.9	99.95	0.21	Bacteria	Proteobacteria	Gammaproteobacteria	Pseudomonadales	Halomonadaceae	Halomonas_E	Halomonas_E sp004798965	3681432	3360	0.912688	0.608289	0.3643	2.8605	Nonlysogenic	-	-	0	-	-	-
MPG_66	GCF_009709595.1_ASM970959v1_genomic	Microbacterium sp. ZXX196	Deep	Seawater	Deep-Seawater	Genbank	isolate	7347	NA	NA	98.99	1.3	Bacteria	Actinobacteriota	Actinomycetia	Actinomycetales	Microbacteriaceae	Microbacterium	Unclassified	2669919	2569	0.962201	0.699021	0.3479	2.7315	Nonlysogenic	-	-	0	-	-	-
MPG_67	GCF_002888555.1_ASM288855v1_genomic	Alcanivorax sp. MD8A	NA	Sediment	NA	Genbank	NA	NA	NA	NA	100	0.74	Bacteria	Proteobacteria	Gammaproteobacteria	Pseudomonadales	Alcanivoracaceae	Alcanivorax	Alcanivorax sp002706085	3749995	3411	0.909601	0.581333	0.3613	2.8953	Nonlysogenic	-	-	0	-	-	-
MPG_68	GCF_004337695.1_ASM433769v1_genomic	Tenacibaculum sp. M341	NA	NA	NA	Genbank	NA	NA	NA	NA	99.22	1.12	Bacteria	Bacteroidota	Bacteroidia	Flavobacteriales	Flavobacteriaceae	Tenacibaculum	Tenacibaculum sp004337695	5124657	4474	0.873034	0.300884	0.3265	3.1191	Lysogenic	MTVG_8027	NZ_SJXJ01000003.1||0_partial	1	F	-	-
MPG_69	GCF_002929925.1_ASM292992v1_genomic	Vibrio jasicida	NA	Seawater	NA	Genbank	isolate	NA	NA	NA	100	0.3	Bacteria	Proteobacteria	Gammaproteobacteria	Enterobacterales	Vibrionaceae	Vibrio	Vibrio jasicida	5909950	5336	0.902884	0.450777	0.3265	2.9683	Lysogenic	MTVG_1639	NZ_PKNG01000099.1||0_partial	1	F	-	-
MPG_70	GCF_008274645.2_ASM827464v2_genomic	Cyclobacterium marinum	Mesopelagic	Seawater	Mesopelagic-Seawater	Genbank	isolate	258	37.06	-73.51	100	0.3	Bacteria	Bacteroidota	Bacteroidia	Cytophagales	Cyclobacteriaceae	Cyclobacterium	Cyclobacterium marinum	6145734	5008	0.814874	0.381679	0.3259	3.0932	Nonlysogenic	-	-	0	-	-	-
MPG_71	GCF_000287135.2_ASM28713v2_genomic	Vibrio anguillarum	NA	Seawater	NA	Genbank	isolate	NA	NA	NA	99.34	1.11	Bacteria	Proteobacteria	Gammaproteobacteria	Enterobacterales	Vibrionaceae	Vibrio	Vibrio anguillarum	4097728	3569	0.87097	0.44006	0.3433	2.9828	Nonlysogenic	-	-	0	-	-	-
MPG_72	GCF_001856665.1_ASM185666v1_genomic	Rhodobacter sp. LPB0142	NA	Seawater	NA	Genbank	isolate	NA	NA	NA	Complete Genome	0	Bacteria	Proteobacteria	Alphaproteobacteria	Rhodobacterales	Rhodobacteraceae	LPB0142	LPB0142 sp001856665	3780829	3681	0.973596	0.669345	0.3537	2.7986	Lysogenic	MTVG_3251;MTVG_3252;MTVG_3253;MTVG_3254;MTVG_3255	NZ_CP017781.1||0_partial;NZ_CP017781.1||1_partial;NZ_CP017781.1||2_partial;NZ_CP017781.1||3_partial	5	T	T	4
MPG_73	GCF_000272245.2_ASM27224v2_genomic	Vibrio splendidus 5S-101	NA	Seawater	NA	Genbank	isolate	NA	NA	NA	99.81	0.37	Bacteria	Proteobacteria	Gammaproteobacteria	Enterobacterales	Vibrionaceae	Vibrio	Vibrio splendidus	5458218	4727	0.866034	0.442007	0.3227	2.9555	Lysogenic	MTVG_4552	NZ_AJZG02000005.1||0_partial	1	T	F	1
MPG_74	GCF_000468595.1_Cbal13_1.0_genomic	Cellulophaga baltica 13	NA	Seawater	NA	Genbank	isolate	NA	NA	NA	99.67	0.38	Bacteria	Bacteroidota	Bacteroidia	Flavobacteriales	Flavobacteriaceae	Cellulophaga	Cellulophaga baltica	4486477	3984	0.888002	0.345707	0.308	3.0757	Nonlysogenic	-	-	0	-	-	-
MPG_75	GCF_007830795.1_ASM783079v1_genomic	Bacillus licheniformis	NA	Seawater	NA	Genbank	NA	NA	NA	NA	98.96	0	Bacteria	Firmicutes	Bacilli	Bacillales	Bacillaceae	Bacillus	Bacillus licheniformis	4142407	4232	1.02163	0.462836	0.3302	3.0319	Lysogenic	MTVG_10962;MTVG_10963;MTVG_10964	NZ_NIJQ01000012.1||full;NZ_NIJQ01000015.1||0_partial;NZ_NIJQ01000011.1||0_partial	3	T	T	3
MPG_76	GCF_007279605.1_ASM727960v1_genomic	Robertkochia marina	Epipelagic	Seawater	Epipelagic-Seawater	Genbank	isolate	0.1	24.31	120.52	98.68	0.82	Bacteria	Bacteroidota	Bacteroidia	Flavobacteriales	Flavobacteriaceae	Robertkochia	Robertkochia marina	3571649	3083	0.863187	0.436729	0.3303	3.0692	Nonlysogenic	-	-	0	-	-	-
MPG_77	GCF_015277735.1_ASM1527773v1_genomic	Psychrobacter sp. NG254	Epipelagic	Seawater	Epipelagic-Seawater	Genbank	isolate	1	78.92	11.95	99.62	1.1	Bacteria	Proteobacteria	Gammaproteobacteria	Pseudomonadales	Moraxellaceae	Psychrobacter	Unclassified	3331467	2716	0.815256	0.437366	0.3261	2.9161	Nonlysogenic	-	-	0	-	-	-
MPG_78	GCF_001939785.1_ASM193978v1_genomic	Pseudochrobactrum sp. B5	NA	Seawater	NA	Genbank	isolate	NA	NA	NA	100	0.43	Bacteria	Proteobacteria	Alphaproteobacteria	Rhizobiales	Rhizobiaceae	Pseudochrobactrum	Pseudochrobactrum sp001939785	4052696	3734	0.921362	0.521267	0.3486	2.8801	Lysogenic	MTVG_8195;MTVG_8196;MTVG_8197;MTVG_8198;MTVG_8199;MTVG_8200	NZ_MOYL01000015.1||full;NZ_MOYL01000001.1||0_partial;NZ_MOYL01000001.1||1_partial;NZ_MOYL01000002.1||0_partial;NZ_MOYL01000002.1||1_partial;NZ_MOYL01000004.1||0_partial	6	T	T	3
MPG_79	GCF_000760095.1_ASM76009v1_genomic	Prochlorococcus marinus str. MIT 9401	Epipelagic	Seawater	Epipelagic-Seawater	Genbank	isolate	0	35.5	-70.4	99.73	0.41	Bacteria	Cyanobacteria	Cyanobacteriia	PCC-6307	Cyanobiaceae	Prochlorococcus_A	Prochlorococcus_A marinus_I	1666808	1925	1.1549	0.31211	0.3425	3.1015	Nonlysogenic	-	-	0	-	-	-
MPG_80	GCF_002211145.1_ASM221114v1_genomic	Pacificimonas flava	Epipelagic	Seawater	Epipelagic-Seawater	Genbank	isolate	50	NA	NA	100	0.43	Bacteria	Proteobacteria	Alphaproteobacteria	Sphingomonadales	Sphingomonadaceae	Pacificimonas	Pacificimonas flava_A	3352426	3149	0.93932	0.641288	0.3539	2.8029	Lysogenic	MTVG_10106	NZ_NFZT01000001.1||0_partial	1	T	F	1
MPG_81	GCF_013155465.1_ASM1315546v1_genomic	Rhodophyticola sp. DY48A3-103	Mesopelagic	Seawater	Mesopelagic-Seawater	Genbank	isolate	300	23.23	162.3	99.17	0.61	Bacteria	Proteobacteria	Alphaproteobacteria	Rhodobacterales	Rhodobacteraceae	Nioella	Nioella sp002710305	4071611	4042	0.992727	0.654522	0.3516	2.8127	Lysogenic	MTVG_1820;MTVG_1821;MTVG_1822;MTVG_1823;MTVG_1824;MTVG_1825;MTVG_1826;MTVG_1827;MTVG_1828;MTVG_1829;MTVG_1830;MTVG_1831	NZ_JABJVX010000019.1||full;NZ_JABJVX010000022.1||full;NZ_JABJVX010000025.1||full;NZ_JABJVX010000028.1||full;NZ_JABJVX010000034.1||full;NZ_JABJVX010000035.1||full;NZ_JABJVX010000036.1||full;NZ_JABJVX010000037.1||full;NZ_JABJVX010000038.1||full;NZ_JABJVX010000015.1||0_partial;NZ_JABJVX010000001.1||0_partial;NZ_JABJVX010000002.1||0_partial	12	T	T	4
MPG_82	GCF_002214345.1_ASM221434v1_genomic	Vibrio mediterranei	Epipelagic	Seawater	Epipelagic-Seawater	Genbank	isolate	92	26.9	122.01	Complete Genome	0	Bacteria	Proteobacteria	Gammaproteobacteria	Enterobacterales	Vibrionaceae	Vibrio	Vibrio mediterranei	5812176	5249	0.903104	0.441506	0.3263	2.9604	Lysogenic	MTVG_9208;MTVG_9209	NZ_CP018308.1||0_partial;NZ_CP018309.1||0_partial	2	F	-	-
MPG_83	GCF_002261065.1_ASM226106v1_genomic	Zooshikella ganghwensis	Epipelagic	Sediment	Epipelagic-Sediment	Genbank	isolate	1~2	22.39	39.14	99.03	1.62	Bacteria	Proteobacteria	Gammaproteobacteria	Pseudomonadales	Zooshikellaceae	Zooshikella	Zooshikella ganghwensis	6605154	6037	0.913983	0.410452	0.3642	3.0315	Lysogenic	MTVG_10619;MTVG_10620;MTVG_10621;MTVG_10622;MTVG_10623;MTVG_10624;MTVG_10625;MTVG_10626;MTVG_10627	NZ_NDXW01000004.1||full;NZ_NDXW01000005.1||full;NZ_NDXW01000006.1||full;NZ_NDXW01000007.1||full;NZ_NDXW01000008.1||full;NZ_NDXW01000012.1||full;NZ_NDXW01000001.1||0_partial;NZ_NDXW01000001.1||1_partial	9	T	T	3
MPG_84	GCF_006740765.1_ASM674076v1_genomic	Leisingera aquaemixtae	NA	Seawater	NA	Genbank	isolate	NA	NA	NA	Complete Genome	0	Bacteria	Proteobacteria	Alphaproteobacteria	Rhodobacterales	Rhodobacteraceae	Leisingera	Leisingera aquaemixtae	4380105	4168	0.951575	0.645204	0.3464	2.8129	Lysogenic	MTVG_2457	NZ_CP041159.1||0_partial	1	T	F	1
MPG_85	GCF_000299875.1_ASM29987v1_genomic	Celeribacter baekdonensis B30	Deep	Sediment	Deep-Sediment	Genbank	isolate	4000	87°04.27'	-170°29.31'	99.24	0	Bacteria	Proteobacteria	Alphaproteobacteria	Rhodobacterales	Rhodobacteraceae	Celeribacter	Celeribacter baekdonensis_A	4333597	4253	0.981402	0.582753	0.3357	2.8376	Lysogenic	MTVG_9821	NZ_AMRK01000003.1||0_partial	1	T	F	1
MPG_86	GCF_000144645.1_ASM14464v1_genomic	Thermosediminibacter oceani DSM 16646	Mesopelagic	Sediment	Mesopelagic-Sediment	Genbank	isolate	252	NA	NA	Complete Genome	0	Bacteria	Firmicutes_A	Thermosediminibacteria	Thermosediminibacterales	Thermosediminibacteraceae	Thermosediminibacter	Thermosediminibacter oceani	2280035	2307	1.01183	0.469467	0.3411	3.0281	Lysogenic	MTVG_6593;MTVG_6594	NC_014377.1||0_partial;NC_014377.1||1_partial	2	T	F	1
MPG_87	GCF_013265555.1_ASM1326555v1_genomic	Tenuifilum thalassicum	Epipelagic	Sediment	Epipelagic-Sediment	Genbank	isolate	12	44.41	146.1	Complete Genome	0	Bacteria	Bacteroidota	Bacteroidia	Bacteroidales	BBW3	Bact-07	Unclassified	3195778	2638	0.825464	0.382929	0.3302	3.1063	Nonlysogenic	-	-	0	-	-	-
MPG_88	GCF_001307105.1_ASM130710v1_genomic	Bacillus australimaris	Mesopelagic	Sediment	Mesopelagic-Sediment	Genbank	isolate	756	17.27	110.05	99.59	0.21	Bacteria	Firmicutes	Bacilli	Bacillales	Bacillaceae	Bacillus	Bacillus australimaris	3649005	3680	1.00849	0.413499	0.3288	3.0445	Lysogenic	MTVG_10261	NZ_LGYN01000012.1||0_partial	1	T	F	1
MPG_89	GCF_000186705.1_ASM18670v1_genomic	Citromicrobium sp. JLT1363	Epipelagic	Seawater	Epipelagic-Seawater	Genbank	isolate	NA	NA	NA	99.48	0	Bacteria	Proteobacteria	Alphaproteobacteria	Sphingomonadales	Sphingomonadaceae	Citromicrobium	Citromicrobium sp000186705	3117324	2975	0.954344	0.648977	0.3511	2.7973	Lysogenic	MTVG_3311	NZ_AEUE01000002.1||0_partial	1	T	F	1
MPG_90	GCF_016803985.1_ASM1680398v1_genomic	Streptomyces koyangensis	Deep	Sediment	Deep-Sediment	Genbank	isolate	3536	20°22.971'	120°0.250'	Complete Genome	0	Bacteria	Actinobacteriota	Actinomycetia	Streptomycetales	Streptomycetaceae	Streptomyces	Streptomyces albidoflavus	7001532	5969	0.852528	0.732753	0.3674	2.7041	Nonlysogenic	-	-	0	-	-	-
MPG_91	GCF_000504225.1_ASM50422v1_genomic	Candidatus Pelagibacter ubique HIMB083	NA	NA	NA	Genbank	isolate	NA	NA	NA	99.53	0	Bacteria	Proteobacteria	Alphaproteobacteria	Pelagibacterales	Pelagibacteraceae	Pelagibacter	Pelagibacter ubique_Q	1395997	1466	1.05015	0.291472	0.3358	3.1329	Nonlysogenic	-	-	0	-	-	-
MPG_92	GCF_000517085.1_ASM51708v1_genomic	Saccharicrinis fermentans DSM 9555 = JCM 21142	NA	Sediment	NA	Genbank	isolate	NA	NA	NA	100	0.54	Bacteria	Bacteroidota	Bacteroidia	Bacteroidales	Marinilabiliaceae	Saccharicrinis	Saccharicrinis fermentans	5982061	4743	0.792871	0.375623	0.3367	3.1045	Lysogenic	MTVG_8676;MTVG_8677;MTVG_8678	NZ_KI912107.1||0_partial;NZ_KI912107.1||1_partial;NZ_KI912107.1||2_partial	3	T	F	1
MPG_93	GCF_009806145.1_ASM980614v1_genomic	Marinicauda pacifica	Deep	Seawater	Deep-Seawater	Genbank	isolate	1000	12.85	156.85	99.51	0.16	Bacteria	Proteobacteria	Alphaproteobacteria	Caulobacterales	Maricaulaceae	Marinicauda	Marinicauda pacifica	3008274	2805	0.932428	0.647718	0.354	2.7973	Lysogenic	MTVG_9742	NZ_LNFN01000007.1||0_partial	1	T	F	1
MPG_94	GCF_015339545.1_ASM1533954v1_genomic	Nocardioides salarius	NA	Seawater	NA	Genbank	isolate	NA	NA	NA	98.7	0.99	Bacteria	Actinobacteriota	Actinomycetia	Propionibacteriales	Nocardioidaceae	Nocardioides	Unclassified	4429352	4227	0.954316	0.728997	0.3606	2.718	Lysogenic	MTVG_325;MTVG_326	NZ_JACDTV010000002.1||0_partial;NZ_JACDTV010000008.1||0_partial	2	F	-	-
MPG_95	GCF_000373485.1_ASM37348v1_genomic	Dasania marina DSM 21967	NA	Sediment	NA	Genbank	isolate	NA	78.91	11.93	100	2.16	Bacteria	Proteobacteria	Gammaproteobacteria	Pseudomonadales	Spongiibacteraceae	Dasania	Dasania marina	4104988	3669	0.893791	0.474352	0.3351	2.9261	Lysogenic	MTVG_1758	NZ_KB891586.1||0_partial	1	F	-	-
MPG_96	GCF_004104375.1_ASM410437v1_genomic	Leeuwenhoekiella aequorea	NA	Seawater	NA	Genbank	isolate	NA	NA	NA	99.62	0	Bacteria	Bacteroidota	Bacteroidia	Flavobacteriales	Flavobacteriaceae	Leeuwenhoekiella	Leeuwenhoekiella aequorea	3458071	3104	0.89761	0.354116	0.3212	3.0774	Nonlysogenic	-	-	0	-	-	-
MPG_97	GCF_000422365.1_ASM42236v1_genomic	Mesoflavibacter zeaxanthinifaciens DSM 18436	NA	Seawater	NA	Genbank	isolate	NA	35.3004	139.5	99.67	0	Bacteria	Bacteroidota	Bacteroidia	Flavobacteriales	Flavobacteriaceae	Mesoflavibacter	Mesoflavibacter zeaxanthinifaciens	2966206	2700	0.910254	0.314113	0.321	3.1077	Lysogenic	MTVG_12111	NZ_AULQ01000009.1||0_partial	1	F	-	-
MPG_98	GCF_004369005.1_ASM436900v1_genomic	Rheinheimera aquimaris	Deep	Sediment	Deep-Sediment	Genbank	isolate	NA	NA	NA	100	1.06	Bacteria	Proteobacteria	Gammaproteobacteria	Enterobacterales	Alteromonadaceae	Rheinheimera	Rheinheimera aquimaris	4298726	3887	0.904221	0.493168	0.3456	2.9469	Nonlysogenic	-	-	0	-	-	-
MPG_99	GCF_009296185.1_ASM929618v1_genomic	Hydrogenovibrio sp. JE_KL2	NA	Sediment	NA	Genbank	isolate	NA	NA	NA	99.39	0	Bacteria	Proteobacteria	Gammaproteobacteria	Thiomicrospirales	Thiomicrospiraceae	Hydrogenovibrio	Unclassified	2440492	2264	0.927682	0.445603	0.3356	2.9996	Nonlysogenic	-	-	0	-	-	-
MPG_100	GCF_000740735.1_ASM74073v1_genomic	Nitrosococcus oceani	Epipelagic	Seawater	Epipelagic-Seawater	Genbank	isolate	NA	-13	-78	97.47	2.11	Bacteria	Proteobacteria	Gammaproteobacteria	Nitrosococcales	Nitrosococcaceae	Nitrosococcus	Nitrosococcus oceani	3545101	3647	1.02874	0.498265	0.3778	2.9927	Nonlysogenic	-	-	0	-	-	-
MPG_101	GCF_005218165.1_ASM521816v1_genomic	Halomonas sp. 15WGF	Mesopelagic	Sediment	Mesopelagic-Sediment	Genbank	metagenome	530	NA	NA	99.57	0.57	Bacteria	Proteobacteria	Gammaproteobacteria	Pseudomonadales	Halomonadaceae	Halomonas	Halomonas meridiana	3649814	3628	0.994023	0.566803	0.3637	2.8925	Lysogenic	MTVG_2991;MTVG_2992;MTVG_2993;MTVG_2994;MTVG_2995	NZ_SSXT01000029.1||full;NZ_SSXT01000054.1||full;NZ_SSXT01000062.1||full;NZ_SSXT01000073.1||full;NZ_SSXT01000014.1||0_partial	5	T	T	2
MPG_102	GCF_002263575.1_ASM226357v1_genomic	Pseudomonas aeruginosa	Epipelagic	Seawater	Epipelagic-Seawater	Genbank	isolate	NA	NA	NA	99.68	0.49	Bacteria	Proteobacteria	Gammaproteobacteria	Pseudomonadales	Pseudomonadaceae	Pseudomonas	Pseudomonas aeruginosa	6934869	6522	0.940465	0.661888	0.3851	2.8895	Lysogenic	MTVG_7529;MTVG_7530;MTVG_7531;MTVG_7532;MTVG_7533;MTVG_7534;MTVG_7535;MTVG_7536;MTVG_7537	NZ_NMRR01000018.1||full;NZ_NMRR01000029.1||full;NZ_NMRR01000030.1||full;NZ_NMRR01000031.1||full;NZ_NMRR01000035.1||full;NZ_NMRR01000017.1||0_partial;NZ_NMRR01000021.1||0_partial;NZ_NMRR01000002.1||0_partial;NZ_NMRR01000004.1||0_partial	9	T	T	4
MPG_103	GCF_007744075.1_ASM774407v1_genomic	Gimesia chilikensis	Epipelagic	Seawater	Epipelagic-Seawater	Genbank	isolate	0	54.19	7.88	99.44	0	Bacteria	Planctomycetota	Planctomycetes	Planctomycetales	Planctomycetaceae	Gimesia	Gimesia sp002724985	8289354	6483	0.782087	0.527666	0.3598	2.9562	Nonlysogenic	-	-	0	-	-	-
MPG_104	GCF_001942345.1_ASM194234v1_genomic	Corynebacterium sp. CNJ-954	Epipelagic	Sediment	Epipelagic-Sediment	Genbank	isolate	111	7.34	134.43	98.84	1.35	Bacteria	Actinobacteriota	Actinomycetia	Mycobacteriales	Mycobacteriaceae	Corynebacterium	Corynebacterium sp001942345	3774685	3785	1.00273	0.653719	0.3403	2.7368	Lysogenic	MTVG_10905;MTVG_10906	NZ_MKKI01000003.1||0_partial;NZ_MKKI01000011.1||0_partial	2	T	F	1
MPG_105	GCF_004214845.1_ASM421484v1_genomic	Pseudoalteromonas phenolica	NA	Seawater	NA	Genbank	isolate	NA	NA	NA	100	1.05	Bacteria	Proteobacteria	Gammaproteobacteria	Enterobacterales	Alteromonadaceae	Pseudoalteromonas	Pseudoalteromonas phenolica_A	4627838	4218	0.911441	0.403124	0.3316	2.9968	Lysogenic	MTVG_8439	NZ_PPSX01000005.1||0_partial	1	F	-	-
MPG_106	GCF_016917965.1_ASM1691796v1_genomic	Enterococcus hirae	NA	Sediment	NA	Genbank	isolate	NA	44.23	8.56	99.63	0	Bacteria	Firmicutes	Bacilli	Lactobacillales	Enterococcaceae	Enterococcus_B	Enterococcus_B hirae	2753207	2587	0.939631	0.369022	0.3264	3.0838	Lysogenic	MTVG_4107	NZ_JADPVY010000016.1||0_partial	1	F	-	-
MPG_107	GCF_001634775.1_ASM163477v1_genomic	Sulfitobacter sp. HI0027	Epipelagic	Seawater	Epipelagic-Seawater	Genbank	isolate	95	22.78	-158.07	99.68	2.09	Bacteria	Proteobacteria	Alphaproteobacteria	Rhodobacterales	Rhodobacteraceae	Sulfitobacter	Sulfitobacter sp001634775	4441089	4727	1.06438	0.608038	0.3509	2.8282	Lysogenic	MTVG_131;MTVG_132;MTVG_133;MTVG_134	NZ_LWER01000016.1||full;NZ_LWER01000439.1||full;NZ_LWER01000131.1||0_partial;NZ_LWER01000193.1||0_partial	4	F	-	-
MPG_108	GCF_001681645.1_ASM168164v1_genomic	Epibacterium mobile	Epipelagic	Seawater	Epipelagic-Seawater	Genbank	isolate	30	4.74133	-0.33057	99.47	0.65	Bacteria	Proteobacteria	Alphaproteobacteria	Rhodobacterales	Rhodobacteraceae	Epibacterium	Epibacterium mobile	4855426	4642	0.956044	0.589663	0.3465	2.8333	Lysogenic	MTVG_7939;MTVG_7940;MTVG_7941;MTVG_7942;MTVG_7943	NZ_LNWV01000002.1||full;NZ_LNWV01000001.1||0_partial;NZ_LNWV01000001.1||1_partial;NZ_LNWV01000001.1||2_partial;NZ_LNWV01000003.1||0_partial	5	T	T	3
MPG_109	GCF_000759875.1_ASM75987v1_genomic	Prochlorococcus marinus str. EQPAC1	Epipelagic	Seawater	Epipelagic-Seawater	Genbank	isolate	30	0	-180	99.46	0.27	Bacteria	Cyanobacteria	Cyanobacteriia	PCC-6307	Cyanobiaceae	Prochlorococcus_A	Prochlorococcus_A pastoris	1654739	1922	1.16151	0.307872	0.3423	3.0979	Nonlysogenic	-	-	0	-	-	-
MPG_110	GCF_002751875.1_ASM275187v1_genomic	Oceaniglobus indicus	Epipelagic	Seawater	Epipelagic-Seawater	Genbank	isolate	NA	-10.62	97.47	99.9	0.56	Bacteria	Proteobacteria	Alphaproteobacteria	Rhodobacterales	Rhodobacteraceae	Oceaniglobus	Oceaniglobus indicus	3670870	3538	0.963804	0.648033	0.3527	2.797	Lysogenic	MTVG_3384;MTVG_3385;MTVG_3386	NZ_NMZM01000012.1||0_partial;NZ_NMZM01000001.1||0_partial;NZ_NMZM01000007.1||0_partial	3	T	T	3
MPG_111	GCF_003050605.1_ASM305060v1_genomic	Vibrio sp. 10N.286.46.E10	NA	Seawater	NA	Genbank	isolate	NA	NA	NA	99.87	0.94	Bacteria	Proteobacteria	Gammaproteobacteria	Enterobacterales	Vibrionaceae	Vibrio	Vibrio crassostreae	5369621	4782	0.890566	0.442379	0.3249	2.9569	Lysogenic	MTVG_2741	NZ_PIGE01000078.1||full	1	T	F	1
MPG_112	GCF_001418705.1_ASM141870v1_genomic	Vibrio fluvialis	NA	Seawater	NA	Genbank	isolate	NA	NA	NA	99.66	0.71	Bacteria	Proteobacteria	Gammaproteobacteria	Enterobacterales	Vibrionaceae	Vibrio	Vibrio fluvialis	4524163	4278	0.945589	0.499773	0.3421	2.9639	Lysogenic	MTVG_6678;MTVG_6679;MTVG_6680	NZ_LKHR01000121.1||full;NZ_LKHR01000148.1||full;NZ_LKHR01000031.1||full	3	T	T	2
MPG_113	GCF_003994855.1_ASM399485v1_genomic	Marinobacter sp. NP-4	Deep	Sediment	Deep-Sediment	Genbank	isolate	4494	22.76	-46.08	Complete Genome	0	Bacteria	Proteobacteria	Gammaproteobacteria	Pseudomonadales	Oleiphilaceae	Marinobacter	Marinobacter sp003994855	4625865	4243	0.917234	0.571131	0.3629	2.9099	Nonlysogenic	-	-	0	-	-	-
MPG_114	GCF_009765655.1_ASM976565v1_genomic	Pelagicola marinus	Epipelagic	Sediment	Epipelagic-Sediment	Genbank	isolate	36	35	121	100	2.04	Bacteria	Proteobacteria	Alphaproteobacteria	Rhodobacterales	Rhodobacteraceae	56-14-T64	56-14-T64 sp005771405	5037133	5036	0.999775	0.544689	0.3376	2.8448	Lysogenic	MTVG_1816;MTVG_1817;MTVG_1818;MTVG_1819	NZ_WSFO01000028.1||full;NZ_WSFO01000029.1||full;NZ_WSFO01000011.1||0_partial;NZ_WSFO01000002.1||0_partial	4	T	T	2
MPG_115	GCF_014270035.1_ASM1427003v1_genomic	Neptunicella marina	Epipelagic	Seawater	Epipelagic-Seawater	Genbank	isolate	NA	-24°16'	69°47'	99.66	0.56	Bacteria	Proteobacteria	Gammaproteobacteria	Enterobacterales	Alteromonadaceae	JS7-9	Unclassified	4137666	3762	0.909208	0.43723	0.3443	2.982	Nonlysogenic	-	-	0	-	-	-
MPG_116	GCF_001632025.1_ASM163202v1_genomic	Prochlorococcus marinus str. MIT 1323	Epipelagic	Seawater	Epipelagic-Seawater	Genbank	isolate	150	22.75	-158	99.73	0.14	Bacteria	Cyanobacteria	Cyanobacteriia	PCC-6307	Cyanobiaceae	Prochlorococcus_C	Prochlorococcus_C marinus_B	2440679	2528	1.03578	0.505554	0.3687	2.8887	Nonlysogenic	-	-	0	-	-	-
MPG_117	GCF_001681235.1_ASM168123v1_genomic	Epibacterium mobile	Epipelagic	Sediment	Epipelagic-Sediment	Genbank	isolate	60	-20.0521	115.812	99.47	0.53	Bacteria	Proteobacteria	Alphaproteobacteria	Rhodobacterales	Rhodobacteraceae	Epibacterium	Epibacterium mobile	4791163	4627	0.965736	0.58909	0.3442	2.83	Lysogenic	MTVG_792;MTVG_793;MTVG_794;MTVG_795	NZ_LNWA01000022.1||full;NZ_LNWA01000020.1||full;NZ_LNWA01000002.1||0_partial;NZ_LNWA01000031.1||0_partial	4	T	T	3
MPG_118	GCF_005636115.1_ASM563611v1_genomic	Vibrio cholerae	NA	Seawater	NA	Genbank	isolate	NA	NA	NA	100	0.08	Bacteria	Proteobacteria	Gammaproteobacteria	Enterobacterales	Vibrionaceae	Vibrio	Vibrio cholerae	4005302	3564	0.889821	0.475599	0.3488	2.9759	Lysogenic	MTVG_6564;MTVG_6565;MTVG_6566;MTVG_6567;MTVG_6568	NZ_QXWE01000019.1||full;NZ_QXWE01000024.1||full;NZ_QXWE01000032.1||full;NZ_QXWE01000001.1||0_partial;NZ_QXWE01000021.1||0_partial	5	T	T	2
MPG_119	GCF_015864485.1_ASM1586448v1_genomic	Pseudoalteromonas sp. SWN166	NA	Seawater	NA	Genbank	isolate	NA	NA	NA	100	0.34	Bacteria	Proteobacteria	Gammaproteobacteria	Enterobacterales	Alteromonadaceae	Pseudoalteromonas	Unclassified	4471673	3972	0.888258	0.391366	0.3269	2.9816	Lysogenic	MTVG_9913;MTVG_9914;MTVG_9915	NZ_JADYXB010000055.1||full;NZ_JADYXB010000064.1||full;NZ_JADYXB010000068.1||full	3	T	F	1
MPG_120	GCF_001507315.1_ASM150731v1_genomic	Micromonospora maris	Mesopelagic	Sediment	Mesopelagic-Sediment	Genbank	isolate	289	NA	NA	100	0.79	Bacteria	Actinobacteriota	Actinomycetia	Mycobacteriales	Micromonosporaceae	Micromonospora	Micromonospora maris	6673947	5949	0.891377	0.708545	0.376	2.746	Nonlysogenic	-	-	0	-	-	-
MPG_121	GCF_016019955.1_ASM1601995v1_genomic	Pseudoruegeria sp. GL-11-2	Deep	NA	NA	Genbank	isolate	NA	NA	NA	99.89	0.43	Bacteria	Proteobacteria	Alphaproteobacteria	Rhodobacterales	Rhodobacteraceae	Shimia	Unclassified	4158699	4064	0.977229	0.623144	0.3573	2.8253	Lysogenic	MTVG_11436;MTVG_11437;MTVG_11438;MTVG_11439	NZ_JAECRZ010000020.1||full;NZ_JAECRZ010000016.1||0_partial;NZ_JAECRZ010000001.1||0_partial;NZ_JAECRZ010000007.1||0_partial	4	T	T	4
MPG_122	GCF_005886485.1_ASM588648v1_genomic	Pseudoalteromonas sp. S186	Epipelagic	Seawater	Epipelagic-Seawater	Genbank	isolate	5	62.04	-10	100	0.93	Bacteria	Proteobacteria	Gammaproteobacteria	Enterobacterales	Alteromonadaceae	Pseudoalteromonas	Pseudoalteromonas sp001468485	4064629	3720	0.915213	0.397342	0.3267	2.9774	Nonlysogenic	-	-	0	-	-	-
MPG_123	GCF_008312845.1_ASM831284v1_genomic	Streptomyces cacaoi	NA	Sediment	NA	Genbank	isolate	NA	15.4337	112.009	98.84	1.36	Bacteria	Actinobacteriota	Actinomycetia	Streptomycetales	Streptomycetaceae	Streptomyces	Streptomyces cacaoi	8578932	6912	0.805695	0.73358	0.3831	2.6806	Nonlysogenic	-	-	0	-	-	-
MPG_124	GCF_001618175.1_ASM161817v1_genomic	Oceanibaculum pacificum	Deep	Sediment	Deep-Sediment	Genbank	isolate	2725	-22.53	-176.8	93.04	0.65	Bacteria	Proteobacteria	Alphaproteobacteria	Oceanibaculales	Oceanibaculaceae	Oceanibaculum	Oceanibaculum pacificum	3891434	3658	0.940013	0.65939	0.3531	2.8247	Lysogenic	MTVG_5774;MTVG_5775;MTVG_5776	NZ_LPXN01000023.1||full;NZ_LPXN01000128.1||full;NZ_LPXN01000149.1||0_partial	3	T	T	2
MPG_125	GCF_001691065.1_ASM169106v1_genomic	Aliivibrio sp. 1S128	NA	Seawater	NA	Genbank	isolate	NA	NA	NA	99.91	0.44	Bacteria	Proteobacteria	Gammaproteobacteria	Enterobacterales	Vibrionaceae	Aliivibrio	Aliivibrio sp001690985	4320262	3921	0.907584	0.385987	0.3226	2.9906	Nonlysogenic	-	-	0	-	-	-
MPG_126	GCF_008065155.1_ASM806515v1_genomic	Octadecabacter sp. SW4	Epipelagic	Seawater	Epipelagic-Seawater	Genbank	isolate	NA	75.14	161.25	Complete Genome	0	Bacteria	Proteobacteria	Alphaproteobacteria	Rhodobacterales	Rhodobacteraceae	Octadecabacter	Octadecabacter sp002732825	3541013	3571	1.00847	0.599982	0.3387	2.8183	Lysogenic	MTVG_2696	NZ_CP042819.1||0_partial	1	T	F	1
MPG_127	GCF_016622545.1_ASM1662254v1_genomic	Pseudomonas stutzeri	Epipelagic	NA	NA	Genbank	isolate	5	NA	NA	100	0.14	Bacteria	Proteobacteria	Gammaproteobacteria	Pseudomonadales	Pseudomonadaceae	Pseudomonas_A	Pseudomonas_A sp003205815	4653534	4360	0.936922	0.634548	0.3763	2.8972	Lysogenic	MTVG_5209;MTVG_5210;MTVG_5211	NZ_WIGG01000001.1||0_partial;NZ_WIGG01000001.1||1_partial;NZ_WIGG01000001.1||2_partial	3	T	F	1
MPG_128	GCF_013403975.1_ASM1340397v1_genomic	Winogradskyella ursingii	Epipelagic	Seawater	Epipelagic-Seawater	Genbank	isolate	1	54.18	7.9	99.67	0.33	Bacteria	Bacteroidota	Bacteroidia	Flavobacteriales	Flavobacteriaceae	Winogradskyella	Unclassified	3480135	3158	0.907436	0.350085	0.3252	3.0991	Nonlysogenic	-	-	0	-	-	-
MPG_129	GCF_015864805.1_ASM1586480v1_genomic	Pseudoalteromonas sp. NZS127	NA	Seawater	NA	Genbank	isolate	NA	NA	NA	100	0.34	Bacteria	Proteobacteria	Gammaproteobacteria	Enterobacterales	Alteromonadaceae	Pseudoalteromonas	Pseudoalteromonas nigrifaciens	3984344	3607	0.905293	0.401374	0.3315	2.9742	Lysogenic	MTVG_4676;MTVG_4677	NZ_JADYWN010000030.1||full;NZ_JADYWN010000034.1||full	2	T	F	1
MPG_130	GCF_000699585.2_CLIT1_genomic	Peptoclostridium litorale DSM 5388	NA	Sediment	NA	Genbank	isolate	NA	NA	NA	100	4.2	Bacteria	Firmicutes_A	Clostridia	Peptostreptococcales	Peptoclostridiaceae	Peptoclostridium	Peptoclostridium litorale	3404633	3121	0.916692	0.412745	0.3098	2.9968	Lysogenic	MTVG_5841	NZ_JJMM01000008.1||full	1	T	F	1
MPG_131	GCF_900129915.1_IMG-taxon_2585428065_annotated_assembly_genomic	Tepidibacter thalassicus DSM 15285	Deep	NA	NA	Genbank	isolate	2650	NA	NA	97.9	0.7	Bacteria	Firmicutes_A	Clostridia	Peptostreptococcales	Peptostreptococcaceae	Tepidibacter	Tepidibacter thalassicus	2234370	2275	1.01818	0.276683	0.3232	3.1359	Lysogenic	MTVG_4316;MTVG_4317	NZ_FQXH01000007.1||0_partial;NZ_FQXH01000005.1||0_partial	2	T	T	2
MPG_132	GCF_001306295.1_ASM130629v1_genomic	Citromicrobium sp. WPS32	Epipelagic	Seawater	Epipelagic-Seawater	Genbank	isolate	NA	17	115	99.59	0	Bacteria	Proteobacteria	Alphaproteobacteria	Sphingomonadales	Sphingomonadaceae	Citromicrobium	Citromicrobium bathyomarinum	3161114	3059	0.967697	0.649582	0.3529	2.8058	Lysogenic	MTVG_1319	NZ_LAPS01000011.1||0_partial	1	T	F	1
MPG_133	GCF_016405925.1_ASM1640592v1_genomic	Paraglaciecola chathamensis	Epipelagic	Seawater	Epipelagic-Seawater	Genbank	isolate	0	55.73	12.58	99.83	0.69	Bacteria	Proteobacteria	Gammaproteobacteria	Enterobacterales	Alteromonadaceae	Paraglaciecola	Paraglaciecola chathamensis	5067268	4382	0.864766	0.441773	0.3335	2.9545	Nonlysogenic	-	-	0	-	-	-
MPG_134	GCF_003337215.1_ASM333721v1_genomic	Oceanihabitans sediminis	NA	Sediment	NA	Genbank	isolate	NA	NA	NA	98.18	0.28	Bacteria	Bacteroidota	Bacteroidia	Flavobacteriales	Flavobacteriaceae	Oceanihabitans	Oceanihabitans sediminis	2908142	2627	0.903326	0.331265	0.3209	3.1017	Nonlysogenic	-	-	0	-	-	-
MPG_135	GCF_001883865.1_ASM188386v1_genomic	Bacillus cereus	NA	Sediment	NA	Genbank	isolate	NA	NA	NA	99.23	0.38	Bacteria	Firmicutes	Bacilli	Bacillales	Bacillaceae_G	Bacillus_A	Bacillus_A cereus	5491020	5487	0.999268	0.349724	0.3212	3.0892	Lysogenic	MTVG_4075	NZ_LZRB01000016.1||full	1	T	F	1
MPG_136	GCF_005636125.1_ASM563612v1_genomic	Vibrio cholerae	NA	Seawater	NA	Genbank	isolate	NA	NA	NA	100	0.08	Bacteria	Proteobacteria	Gammaproteobacteria	Enterobacterales	Vibrionaceae	Vibrio	Vibrio cholerae	4009380	3557	0.88717	0.475467	0.3488	2.9758	Lysogenic	MTVG_1945;MTVG_1946;MTVG_1947;MTVG_1948	NZ_QXWF01000018.1||full;NZ_QXWF01000024.1||full;NZ_QXWF01000001.1||0_partial;NZ_QXWF01000020.1||0_partial	4	T	T	2
MPG_137	GCF_001507545.1_ASM150754v1_genomic	Ruegeria profundi	Deep	Seawater	Deep-Seawater	Genbank	isolate	2000	NA	NA	99.47	0	Bacteria	Proteobacteria	Alphaproteobacteria	Rhodobacterales	Rhodobacteraceae	Ruegeria	Ruegeria profundi	4258055	4108	0.96476	0.56684	0.3447	2.8586	Nonlysogenic	-	-	0	-	-	-
MPG_138	GCF_002929935.1_ASM292993v1_genomic	Vibrio jasicida	NA	Seawater	NA	Genbank	isolate	NA	NA	NA	100	0.26	Bacteria	Proteobacteria	Gammaproteobacteria	Enterobacterales	Vibrionaceae	Vibrio	Vibrio jasicida	5814615	5200	0.894298	0.450976	0.326	2.9673	Lysogenic	MTVG_6425	NZ_PKNH01000135.1||0_partial	1	F	-	-
MPG_139	GCF_009846745.1_ASM984674v1_genomic	Alcanivorax sp. 6-D-6	Epipelagic	Seawater	Epipelagic-Seawater	Genbank	NA	NA	NA	NA	100	0	Bacteria	Proteobacteria	Gammaproteobacteria	Pseudomonadales	Alcanivoracaceae	Alcanivorax	Alcanivorax sp004360225	4777343	4324	0.905106	0.613888	0.3821	2.8903	Lysogenic	MTVG_5617	NZ_AQPF01000023.1||full	1	F	-	-
MPG_140	GCF_001683015.1_ASM168301v1_genomic	Epibacterium mobile	Epipelagic	Seawater	Epipelagic-Seawater	Genbank	isolate	10	-27.6162	15.1324	99.47	0.65	Bacteria	Proteobacteria	Alphaproteobacteria	Rhodobacterales	Rhodobacteraceae	Epibacterium	Epibacterium mobile	4855892	4635	0.954511	0.589654	0.3465	2.8333	Lysogenic	MTVG_8859;MTVG_8860;MTVG_8861;MTVG_8862;MTVG_8863	NZ_LNWR01000030.1||full;NZ_LNWR01000018.1||0_partial;NZ_LNWR01000002.1||0_partial;NZ_LNWR01000003.1||0_partial;NZ_LNWR01000015.1||0_partial	5	T	T	3
MPG_141	GCF_000715505.1_SOAPdenovo_v1.05_genomic	Thioclava dalianensis	Epipelagic	Seawater	Epipelagic-Seawater	Genbank	isolate	NA	38.95	121.9	99.39	0.29	Bacteria	Proteobacteria	Alphaproteobacteria	Rhodobacterales	Rhodobacteraceae	Thioclava	Thioclava dalianensis	4179056	4137	0.989936	0.625715	0.3506	2.8208	Lysogenic	MTVG_11076;MTVG_11077;MTVG_11078;MTVG_11079;MTVG_11080;MTVG_11081;MTVG_11082;MTVG_11083;MTVG_11084	NZ_JHEH01000023.1||full;NZ_JHEH01000030.1||full;NZ_JHEH01000033.1||full;NZ_JHEH01000050.1||full;NZ_JHEH01000065.1||full;NZ_JHEH01000067.1||full;NZ_JHEH01000001.1||0_partial;NZ_JHEH01000001.1||1_partial;NZ_JHEH01000012.1||0_partial	9	T	T	5
MPG_142	GCF_017696275.1_ASM1769627v1_genomic	Prochlorococcus marinus XMU1405	Epipelagic	NA	NA	Genbank	isolate	100	20	124	100	0	Bacteria	Cyanobacteria	Cyanobacteriia	PCC-6307	Cyanobiaceae	Prochlorococcus_A	Unclassified	1672276	1918	1.14694	0.311934	0.3422	3.1	Nonlysogenic	-	-	0	-	-	-
MPG_143	GCF_011405015.1_ASM1140501v1_genomic	Mameliella alba	Epipelagic	Seawater	Epipelagic-Seawater	Genbank	isolate	NA	34.9	134.89	Complete Genome	0	Bacteria	Proteobacteria	Alphaproteobacteria	Rhodobacterales	Rhodobacteraceae	Mameliella	Mameliella alba	5832665	5932	1.01703	0.649601	0.3529	2.8159	Lysogenic	MTVG_10675;MTVG_10676;MTVG_10677;MTVG_10678;MTVG_10679	NZ_AP022337.1||0_partial;NZ_AP022337.1||1_partial;NZ_AP022337.1||2_partial;NZ_AP022337.1||3_partial;NZ_AP022337.1||4_partial	5	T	T	4
MPG_144	GCF_000425705.1_ASM42570v1_genomic	Halobacillus kuroshimensis DSM 18393	Mesopelagic	Sediment	Mesopelagic-Sediment	Genbank	isolate	642	24.13	124.19	100	1.56	Bacteria	Firmicutes	Bacilli	Bacillales	Halobacillaceae	Halobacillus	Halobacillus kuroshimensis	3845569	3934	1.023	0.47008	0.3244	3.0232	Nonlysogenic	-	-	0	-	-	-
MPG_145	GCF_017168395.1_ASM1716839v1_genomic	Micrococcus sp. KRD128	NA	Sediment	NA	Genbank	isolate	NA	NA	NA	98.09	1.03	Bacteria	Actinobacteriota	Actinomycetia	Actinomycetales	Micrococcaceae	Micrococcus	Micrococcus luteus	2447309	2228	0.910388	0.728919	0.3625	2.7115	Nonlysogenic	-	-	0	-	-	-
MPG_146	GCF_000256185.2_ASM25618v2_genomic	Vibrio cyclitrophicus 1F289	NA	Seawater	NA	Genbank	isolate	NA	NA	NA	99.47	1.25	Bacteria	Proteobacteria	Gammaproteobacteria	Enterobacterales	Vibrionaceae	Vibrio	Vibrio cyclitrophicus	5056222	4468	0.883664	0.435045	0.3241	2.9619	Lysogenic	MTVG_9284;MTVG_9285;MTVG_9286	NZ_AIDD02000003.1||0_partial;NZ_AIDD02000005.1||0_partial;NZ_AIDD02000030.1||0_partial	3	T	T	2
MPG_147	GCF_003071365.1_ASM307136v1_genomic	Methyloceanibacter sp. wino2	Epipelagic	Sediment	Epipelagic-Sediment	Genbank	metagenome	0.5	36.14	126.32	Complete Genome	0	Bacteria	Proteobacteria	Alphaproteobacteria	Rhizobiales	Methyloligellaceae	Methyloceanibacter	Methyloceanibacter sp003071365	3209973	3134	0.976332	0.630858	0.3448	2.8356	Lysogenic	MTVG_11778	NZ_CP028960.1||0_partial	1	T	F	1
MPG_148	GCF_001983995.1_ASM198399v1_genomic	Halioglobus japonicus	Epipelagic	Seawater	Epipelagic-Seawater	Genbank	isolate	100	NA	NA	Complete Genome	0	Bacteria	Proteobacteria	Gammaproteobacteria	Pseudomonadales	Halieaceae	Halioglobus	Halioglobus japonicus	4116357	4041	0.981693	0.576568	0.3441	2.8766	Nonlysogenic	-	-	0	-	-	-
MPG_149	GCF_005886345.1_ASM588634v1_genomic	Pseudoalteromonas phenolica	Epipelagic	Seawater	Epipelagic-Seawater	Genbank	isolate	17	4.57047	-1.72975	100	0.79	Bacteria	Proteobacteria	Gammaproteobacteria	Enterobacterales	Alteromonadaceae	Pseudoalteromonas	Pseudoalteromonas phenolica_A	4566614	4087	0.894974	0.404059	0.3296	2.9936	Lysogenic	MTVG_778;MTVG_779;MTVG_780	NZ_PNEC01000016.1||0_partial;NZ_PNEC01000021.1||0_partial;NZ_PNEC01000009.1||0_partial	3	F	-	-
MPG_150	GCF_003667505.1_ASM366750v1_genomic	Micromonospora sp. BL4	Mesopelagic	Sediment	Mesopelagic-Sediment	Genbank	isolate	300	NA	NA	100	2.11	Bacteria	Actinobacteriota	Actinomycetia	Mycobacteriales	Micromonosporaceae	Micromonospora	Micromonospora sp003667505	6413259	6021	0.938836	0.722066	0.371	2.7311	Nonlysogenic	-	-	0	-	-	-
MPG_151	GCF_000376545.2_ASM37654v2_genomic	Epibacterium mobile F1926	Epipelagic	Seawater	Epipelagic-Seawater	Genbank	isolate	60	-31.4061	91.1776	Complete Genome	0	Bacteria	Proteobacteria	Alphaproteobacteria	Rhodobacterales	Rhodobacteraceae	Epibacterium	Epibacterium mobile	4830028	4605	0.953411	0.588379	0.344	2.8289	Lysogenic	MTVG_8066;MTVG_8067;MTVG_8068;MTVG_8069;MTVG_8070	NZ_CP015230.1||0_partial;NZ_CP015230.1||1_partial;NZ_CP015230.1||2_partial;NZ_CP015231.1||0_partial;NZ_CP015231.1||1_partial	5	T	T	4
MPG_152	GCF_003008425.1_ASM300842v1_genomic	Aurantibacter aestuarii	NA	Seawater	NA	Genbank	isolate	NA	34.85	127.783	99.67	0.37	Bacteria	Bacteroidota	Bacteroidia	Flavobacteriales	Flavobacteriaceae	Aurantibacter	Aurantibacter aestuarii	2915806	2636	0.904038	0.321417	0.3177	3.1026	Nonlysogenic	-	-	0	-	-	-
MPG_153	GCF_012932215.1_ASM1293221v1_genomic	Roseobacter ponti	Epipelagic	Seawater	Epipelagic-Seawater	Genbank	isolate	NA	NA	NA	Complete Genome	0	Bacteria	Proteobacteria	Alphaproteobacteria	Rhodobacterales	Rhodobacteraceae	Roseobacter	Unclassified	3962631	3821	0.964258	0.605418	0.3431	2.8157	Nonlysogenic	-	-	0	-	-	-
MPG_154	GCF_005116665.1_ASM511666v1_genomic	Ferrimonas sp. IMCC35002	Epipelagic	Seawater	Epipelagic-Seawater	Genbank	isolate	5	10.29	103.88	100	0.36	Bacteria	Proteobacteria	Gammaproteobacteria	Enterobacterales	Shewanellaceae	Ferrimonas	Ferrimonas sp005116665	4753108	4259	0.896045	0.518018	0.3442	2.9251	Lysogenic	MTVG_8369	NZ_SWCJ01000012.1||full	1	T	F	1
MPG_155	GCF_016745095.1_ASM1674509v1_genomic	Croceicoccus sp. YJ47	NA	NA	NA	Genbank	NA	NA	NA	NA	Complete Genome	0	Bacteria	Proteobacteria	Alphaproteobacteria	Sphingomonadales	Sphingomonadaceae	Croceicoccus	Unclassified	3353209	3293	0.982044	0.645351	0.3686	2.7889	Lysogenic	MTVG_12034;MTVG_12035;MTVG_12036;MTVG_12037	NZ_CP067087.1||0_partial;NZ_CP067087.1||1_partial;NZ_CP067087.1||2_partial;NZ_CP067087.1||3_partial	4	T	T	2
MPG_156	GCF_004378445.1_ASM437844v1_genomic	Bacillus velezensis	NA	Seawater	NA	Genbank	isolate	NA	NA	NA	99.44	0	Bacteria	Firmicutes	Bacilli	Bacillales	Bacillaceae	Bacillus	Bacillus velezensis	3986840	3836	0.962166	0.462933	0.3302	3.0136	Lysogenic	MTVG_8764	NZ_SNVA01000001.1||0_partial	1	T	F	1
MPG_157	GCF_001941365.1_ASM194136v1_genomic	Thermosipho sp. 1063	Deep	NA	NA	Genbank	isolate	NA	37.84	-31.53	Complete Genome	0	Bacteria	Thermotogota	Thermotogae	Thermotogales	Fervidobacteriaceae	Thermosipho	Thermosipho affectus	1766633	1733	0.980962	0.3153	0.3158	3.2293	Nonlysogenic	-	-	0	-	-	-
MPG_158	GCF_003952725.1_ASM395272v1_genomic	Georhizobium profundi	Deep	Sediment	Deep-Sediment	Genbank	isolate	4524	-6.7	149.8	Complete Genome	0	Bacteria	Proteobacteria	Alphaproteobacteria	Rhizobiales	Rhizobiaceae	Georhizobium	Georhizobium profundi	4356607	4196	0.963135	0.622346	0.3516	2.8204	Lysogenic	MTVG_4422;MTVG_4423;MTVG_4424;MTVG_4425;MTVG_4426;MTVG_4427	NZ_CP032509.1||0_partial;NZ_CP032509.1||1_partial;NZ_CP032509.1||2_partial;NZ_CP032509.1||3_partial;NZ_CP032509.1||4_partial;NZ_CP032509.1||5_partial	6	T	T	3
MPG_159	GCF_000155655.1_ASM15565v1_genomic	Nitrosococcus oceani AFC27	Epipelagic	Seawater	Epipelagic-Seawater	Genbank	isolate	NA	43	-155	97.27	0.09	Bacteria	Proteobacteria	Gammaproteobacteria	Nitrosococcales	Nitrosococcaceae	Nitrosococcus	Nitrosococcus oceani	3480059	3282	0.943087	0.503149	0.3803	2.9874	Lysogenic	MTVG_4412	NZ_DS995300.1||0_partial	1	F	-	-
MPG_160	GCF_016622525.1_ASM1662252v1_genomic	Pseudomonas balearica	Mesopelagic	NA	NA	Genbank	isolate	495	NA	NA	99.94	0.27	Bacteria	Proteobacteria	Gammaproteobacteria	Pseudomonadales	Pseudomonadaceae	Pseudomonas_A	Pseudomonas_A balearica	4356257	4061	0.932222	0.650048	0.3791	2.8854	Lysogenic	MTVG_5896;MTVG_5897	NZ_WIGF01000002.1||0_partial;NZ_WIGF01000003.1||0_partial	2	T	F	1
MPG_161	GCF_010588305.1_ASM1058830v1_genomic	Desulfurobacterium thermolithotrophum	Deep	NA	NA	Genbank	isolate	2134	47.97	-129.1	100	2.11	Bacteria	Aquificota	Desulfurobacteriia	Desulfurobacteriales	Desulfurobacteriaceae	Desulfurobacterium	Desulfurobacterium thermolithotrophum	1548458	1639	1.05847	0.3435	0.3329	3.1641	Lysogenic	MTVG_8129;MTVG_8130	NZ_WSXR01000013.1||full;NZ_WSXR01000001.1||0_partial	2	T	T	2
MPG_162	GCF_014472385.1_ASM1447238v1_genomic	Micromonospora aurantiaca	NA	Sediment	NA	Genbank	isolate	NA	NA	NA	100	0.13	Bacteria	Actinobacteriota	Actinomycetia	Mycobacteriales	Micromonosporaceae	Micromonospora	Micromonospora aurantiaca	7273416	6993	0.961446	0.7274	0.376	2.7278	Lysogenic	MTVG_2933;MTVG_2934;MTVG_2935;MTVG_2936;MTVG_2937;MTVG_2938;MTVG_2939	NZ_JACSZY010000129.1||full;NZ_JACSZY010000140.1||full;NZ_JACSZY010000156.1||full;NZ_JACSZY010000022.1||full;NZ_JACSZY010000298.1||full;NZ_JACSZY010000002.1||full;NZ_JACSZY010000356.1||full	7	T	T	2
MPG_163	GCF_001883875.1_ASM188387v1_genomic	Bacillus thuringiensis	NA	Sediment	NA	Genbank	isolate	NA	NA	NA	99.23	0.95	Bacteria	Firmicutes	Bacilli	Bacillales	Bacillaceae_G	Bacillus_A	Bacillus_A thuringiensis	5814538	5853	1.00661	0.348099	0.3219	3.092	Lysogenic	MTVG_3470;MTVG_3471;MTVG_3472;MTVG_3473	NZ_LZRA01000086.1||full;NZ_LZRA01000011.1||0_partial;NZ_LZRA01000092.1||0_partial;NZ_LZRA01000096.1||0_partial	4	T	T	3
MPG_164	GCF_015864505.1_ASM1586450v1_genomic	Pseudoalteromonas sp. SWYJ118	NA	Seawater	NA	Genbank	isolate	NA	NA	NA	100	0.51	Bacteria	Proteobacteria	Gammaproteobacteria	Enterobacterales	Alteromonadaceae	Pseudoalteromonas	Pseudoalteromonas arctica	4750716	4171	0.877973	0.388892	0.3253	2.9831	Lysogenic	MTVG_12225	NZ_JADYXC010000002.1||0_partial	1	F	-	-
MPG_165	GCF_009495835.1_ASM949583v1_genomic	Flavobacterium sp. LMO9	Epipelagic	Seawater	Epipelagic-Seawater	Genbank	isolate	2	56.93	17.06	99.65	0.62	Bacteria	Bacteroidota	Bacteroidia	Flavobacteriales	Flavobacteriaceae	Flavobacterium	Flavobacterium sp000169355	2954512	2792	0.944995	0.313873	0.3117	3.1046	Nonlysogenic	-	-	0	-	-	-
MPG_166	GCF_017358165.1_ASM1735816v1_genomic	Thermosipho sp. FR-w03	Deep	Sediment	Deep-Sediment	Genbank	isolate	2919	6.36	60.52	Complete Genome	0	Bacteria	Thermotogota	Thermotogae	Thermotogales	Fervidobacteriaceae	Unclassified	Unclassified	1982543	1919	0.967949	0.339617	0.3197	3.1985	Nonlysogenic	-	-	0	-	-	-
MPG_167	GCF_004798935.1_ASM479893v1_genomic	Ningiella ruwaisensis	Epipelagic	Seawater	Epipelagic-Seawater	Genbank	isolate	5	NA	NA	99.4	0.59	Bacteria	Proteobacteria	Gammaproteobacteria	Enterobacterales	Alteromonadaceae	Glaciecola	Glaciecola sp004798935	4077506	3604	0.883874	0.431668	0.3371	2.9753	Lysogenic	MTVG_5520;MTVG_5521	NZ_RAHT01000013.1||full;NZ_RAHT01000015.1||full	2	T	F	1
MPG_168	GCF_001153385.1_4821_5_2_genomic	Yersinia intermedia	NA	Seawater	NA	Genbank	NA	NA	NA	NA	99.95	0	Bacteria	Proteobacteria	Gammaproteobacteria	Enterobacterales	Enterobacteriaceae	Yersinia	Yersinia intermedia	4926926	4482	0.909695	0.475545	0.348	2.9415	Lysogenic	MTVG_3849;MTVG_3850;MTVG_3851;MTVG_3852;MTVG_3853;MTVG_3854;MTVG_3855;MTVG_3856	NZ_CQBP01000018.1||full;NZ_CQBP01000023.1||full;NZ_CQBP01000028.1||full;NZ_CQBP01000030.1||full;NZ_CQBP01000001.1||0_partial;NZ_CQBP01000001.1||1_partial;NZ_CQBP01000007.1||0_partial;NZ_CQBP01000015.1||0_partial	8	T	T	3
MPG_169	GCF_017917315.1_ASM1791731v1_genomic	Vibrio crassostreae	NA	Seawater	NA	Genbank	isolate	NA	NA	NA	99.98	0.86	Bacteria	Proteobacteria	Gammaproteobacteria	Enterobacterales	Vibrionaceae	Vibrio	Vibrio crassostreae	5129218	4531	0.883371	0.443394	0.3224	2.9567	Lysogenic	MTVG_6399;MTVG_6400	NZ_JAFNCR010000019.1||0_partial;NZ_JAFNCR010000023.1||0_partial	2	T	T	2
MPG_170	GCF_000691605.1_ASM69160v1_genomic	Bdellovibrio bacteriovorus	NA	Seawater	NA	Genbank	isolate	NA	NA	NA	Complete Genome	0	Bacteria	Bdellovibrionota	Bdellovibrionia	Bdellovibrionales	Bdellovibrionaceae	Bdellovibrio	Bdellovibrio bacteriovorus	3830427	3638	0.949764	0.506619	0.3394	2.9666	Lysogenic	MTVG_3032	NZ_CP007656.1||0_partial	1	T	F	1
MPG_171	GCF_003837505.1_ASM383750v1_genomic	Pseudomonas aeruginosa	NA	Seawater	NA	Genbank	isolate	NA	NA	NA	99.68	0.14	Bacteria	Proteobacteria	Gammaproteobacteria	Pseudomonadales	Pseudomonadaceae	Pseudomonas	Pseudomonas aeruginosa	6635730	6102	0.919567	0.663145	0.385	2.8893	Lysogenic	MTVG_4803;MTVG_4804;MTVG_4805	NZ_NSTP01000001.1||0_partial;NZ_NSTP01000003.1||0_partial;NZ_NSTP01000006.1||0_partial	3	T	T	2
MPG_172	GCF_007832195.1_ASM783219v1_genomic	Bacillus licheniformis	NA	NA	NA	Genbank	isolate	NA	NA	NA	98.93	0	Bacteria	Firmicutes	Bacilli	Bacillales	Bacillaceae	Bacillus	Bacillus licheniformis	4276695	4492	1.05034	0.460933	0.3315	3.0352	Lysogenic	MTVG_1906;MTVG_1907;MTVG_1908;MTVG_1909;MTVG_1910;MTVG_1911;MTVG_1912	NZ_NIMK01000010.1||full;NZ_NIMK01000068.1||full;NZ_NIMK01000009.1||full;NZ_NIMK01000041.1||0_partial;NZ_NIMK01000023.1||0_partial;NZ_NIMK01000040.1||0_partial;NZ_NIMK01000022.1||0_partial	7	T	T	5
MPG_173	GCF_001411415.1_Alcanivorax_dieselolei_strain_KS-293_genomic	Alcanivorax xenomutans	Epipelagic	Seawater	Epipelagic-Seawater	Genbank	isolate	0	34.42	34	99.26	0.56	Bacteria	Proteobacteria	Gammaproteobacteria	Pseudomonadales	Alcanivoracaceae	Alcanivorax	Alcanivorax xenomutans	4790658	4405	0.919498	0.614507	0.3828	2.8939	Lysogenic	MTVG_1065;MTVG_1066	NZ_CZHF01000026.1||0_partial;NZ_CZHF01000054.1||0_partial	2	T	F	1
MPG_174	GCF_001886695.1_ASM188669v1_genomic	Aurantiacibacter gangjinensis	NA	Seawater	NA	Genbank	isolate	NA	34.45	126.78	Complete Genome	0	Bacteria	Proteobacteria	Alphaproteobacteria	Sphingomonadales	Sphingomonadaceae	Erythrobacter_B	Erythrobacter_B gangjinensis	2724951	2657	0.975063	0.627022	0.3491	2.8067	Lysogenic	MTVG_6839	NZ_CP018097.1||0_partial	1	T	F	1
MPG_175	GCF_017696035.1_ASM1769603v1_genomic	Prochlorococcus marinus XMU1414	Epipelagic	NA	NA	Genbank	isolate	50	20	127	99.73	0	Bacteria	Cyanobacteria	Cyanobacteriia	PCC-6307	Cyanobiaceae	Prochlorococcus_A	Prochlorococcus_A sp000635495	1667184	1923	1.15344	0.313543	0.3431	3.0932	Lysogenic	MTVG_9810	NZ_JAAORK010000003.1||0_partial	1	F	-	-
MPG_176	GCF_008017825.1_ASM801782v1_genomic	Mesonia sp. K4-1	Epipelagic	Seawater	Epipelagic-Seawater	Genbank	NA	117	78°55.464'	12°07.553'	99.24	2.66	Bacteria	Bacteroidota	Bacteroidia	Flavobacteriales	Flavobacteriaceae	Mesonia	Mesonia algae	3428546	3214	0.937424	0.336879	0.3248	3.1129	Lysogenic	MTVG_6076	NZ_VRLS01000012.1||0_partial	1	T	F	1
MPG_177	GCF_015864955.1_ASM1586495v1_genomic	Salinibacterium sp. NK8237	NA	Seawater	NA	Genbank	isolate	NA	NA	NA	99.49	0.76	Bacteria	Actinobacteriota	Actinomycetia	Actinomycetales	Microbacteriaceae	Rhodoglobus	Unclassified	3098144	2962	0.956056	0.607611	0.3118	2.7625	Nonlysogenic	-	-	0	-	-	-
MPG_178	GCF_008122525.1_ASM812252v1_genomic	Marinomonas sp. IMCC 4694	NA	Seawater	NA	Genbank	isolate	NA	NA	NA	99.46	0.07	Bacteria	Proteobacteria	Gammaproteobacteria	Pseudomonadales	Marinomonadaceae	Marinomonas	Unclassified	3591672	3177	0.884546	0.460511	0.3356	2.9393	Nonlysogenic	-	-	0	-	-	-
MPG_179	GCF_002906795.1_ASM290679v1_genomic	Pseudomonas putida	Epipelagic	NA	NA	Genbank	isolate	0	-30	-170.01	99.34	1.09	Bacteria	Proteobacteria	Gammaproteobacteria	Pseudomonadales	Pseudomonadaceae	Pseudomonas_E	Pseudomonas_E hunanensis	5976331	5571	0.932177	0.612166	0.3706	2.8941	Lysogenic	MTVG_507;MTVG_508;MTVG_509;MTVG_510	NZ_MINF01000010.1||0_partial;NZ_MINF01000031.1||0_partial;NZ_MINF01000031.1||1_partial;NZ_MINF01000031.1||2_partial	4	T	T	4
MPG_180	GCF_016653415.1_ASM1665341v1_genomic	Thiorhodovibrio winogradskyi	NA	NA	NA	Genbank	isolate	NA	NA	NA	99.18	1.22	Bacteria	Proteobacteria	Gammaproteobacteria	Chromatiales	Chromatiaceae	Thiorhodovibrio	Unclassified	4867239	4385	0.900921	0.616132	0.3793	2.8651	Lysogenic	MTVG_3538	NZ_NHSO01000092.1||full	1	F	-	-
MPG_181	GCF_001700275.1_ASM170027v1_genomic	Bacillus badius	NA	Sediment	NA	Genbank	isolate	NA	20.9	70.38	99.34	1.66	Bacteria	Firmicutes	Bacilli	Bacillales	Domibacillaceae	Bacillus_N	Bacillus_N badius	3961335	3916	0.988556	0.440852	0.3298	3.0382	Lysogenic	MTVG_9870	NZ_MAIG01000029.1||full	1	T	F	1
MPG_182	GCF_016775705.1_ASM1677570v1_genomic	Chryseobacterium cucumeris	NA	Seawater	NA	Genbank	NA	NA	NA	NA	100	0.25	Bacteria	Bacteroidota	Bacteroidia	Flavobacteriales	Weeksellaceae	Chryseobacterium	Chryseobacterium sp003182335	4813464	4299	0.89312	0.368599	0.3244	3.1037	Nonlysogenic	-	-	0	-	-	-
MPG_183	GCF_000766795.1_ASM76679v1_genomic	Polaribacter sp. Hel1_85	Epipelagic	Seawater	Epipelagic-Seawater	Genbank	isolate	1	54.1842	7.9	99.16	0.83	Bacteria	Bacteroidota	Bacteroidia	Flavobacteriales	Flavobacteriaceae	Polaribacter	Polaribacter sp000766795	3914068	3450	0.881436	0.29242	0.3202	3.1209	Nonlysogenic	-	-	0	-	-	-
MPG_184	GCF_001433715.1_ASM143371v1_genomic	Alteromonas stellipolaris LMG 21856	Epipelagic	Seawater	Epipelagic-Seawater	Genbank	isolate	25	-66°21.9'	33°46.7'	Complete Genome	0	Bacteria	Proteobacteria	Gammaproteobacteria	Enterobacterales	Alteromonadaceae	Alteromonas	Alteromonas stellipolaris	4686200	3952	0.843327	0.436318	0.3224	2.9337	Nonlysogenic	-	-	0	-	-	-
MPG_185	GCF_002906235.1_ASM290623v1_genomic	Vibrio vulnificus	NA	Seawater	NA	Genbank	isolate	NA	NA	NA	98.65	1.26	Bacteria	Proteobacteria	Gammaproteobacteria	Enterobacterales	Vibrionaceae	Vibrio	Vibrio vulnificus	4308995	4222	0.979811	0.471861	0.3395	2.9706	Nonlysogenic	-	-	0	-	-	-
MPG_186	GCF_003584015.1_ASM358401v1_genomic	Aurantiacibacter xanthus	Epipelagic	Seawater	Epipelagic-Seawater	Genbank	isolate	0	19.5	115	99.25	0.54	Bacteria	Proteobacteria	Alphaproteobacteria	Sphingomonadales	Sphingomonadaceae	Erythrobacter_B	Erythrobacter_B xanthus	4380877	4143	0.945701	0.644887	0.3533	2.8021	Lysogenic	MTVG_2198;MTVG_2199	NZ_QXFM01000099.1||full;NZ_QXFM01000114.1||0_partial	2	F	-	-
MPG_187	GCF_002128305.1_ASM212830v1_genomic	Streptomyces sp. SCSIO 3032	Deep	Sediment	Deep-Sediment	Genbank	isolate	3412	9.99	88	Complete Genome	0	Bacteria	Actinobacteriota	Actinomycetia	Streptomycetales	Streptomycetaceae	Streptomyces	Streptomyces sp002128305	6287975	5420	0.861963	0.735188	0.3817	2.6965	Nonlysogenic	-	-	0	-	-	-
MPG_188	GCF_017742995.1_ASM1774299v1_genomic	Pseudoalteromonas viridis	Epipelagic	Seawater	Epipelagic-Seawater	Genbank	isolate	2	-4.18	119.62	Complete Genome	0	Bacteria	Proteobacteria	Gammaproteobacteria	Enterobacterales	Alteromonadaceae	Pseudoalteromonas	Pseudoalteromonas rubra_C	5549631	4632	0.83465	0.492408	0.3412	2.9507	Lysogenic	MTVG_3782	NZ_CP072425.1||0_partial	1	F	-	-
MPG_189	GCF_008033385.1_ASM803338v1_genomic	Algibacter pacificus	Epipelagic	Seawater	Epipelagic-Seawater	Genbank	isolate	52	10.72	140.23	99.34	1.86	Bacteria	Bacteroidota	Bacteroidia	Flavobacteriales	Flavobacteriaceae	Algibacter	Unclassified	4167837	3479	0.834726	0.33215	0.3244	3.1064	Lysogenic	MTVG_1229	NZ_ML701731.1||0_partial	1	F	-	-
MPG_190	GCF_003050465.1_ASM305046v1_genomic	Vibrio splendidus	NA	Seawater	NA	Genbank	isolate	NA	NA	NA	99.87	0.24	Bacteria	Proteobacteria	Gammaproteobacteria	Enterobacterales	Vibrionaceae	Vibrio	Vibrio splendidus	5394028	4742	0.87912	0.442185	0.3219	2.9545	Lysogenic	MTVG_9976;MTVG_9977;MTVG_9978	NZ_PIFV01000028.1||0_partial;NZ_PIFV01000003.1||0_partial;NZ_PIFV01000004.1||0_partial	3	F	-	-
MPG_191	GCF_008152325.1_ASM815232v1_genomic	Crassaminicella sp. SY095	Deep	NA	NA	Genbank	isolate	2730	-37.78	49.65	Complete Genome	0	Bacteria	Firmicutes_A	Clostridia	Peptostreptococcales	Thermotaleaceae	Unclassified	Unclassified	3083380	3076	0.997607	0.30761	0.3235	3.1053	Lysogenic	MTVG_1262;MTVG_1263;MTVG_1264;MTVG_1265	NZ_CP042244.1||full;NZ_CP042243.1||0_partial;NZ_CP042243.1||1_partial	4	T	T	3
MPG_192	GCF_002968395.1_ASM296839v1_genomic	Idiomarina sp. OT37-5b	Deep	Sediment	Deep-Sediment	Genbank	isolate	1329	NA	NA	Complete Genome	0	Bacteria	Proteobacteria	Gammaproteobacteria	Enterobacterales	Alteromonadaceae	Idiomarina	Idiomarina aquatica	2893517	2648	0.915149	0.510647	0.3618	2.9549	Nonlysogenic	-	-	0	-	-	-
MPG_193	GCF_002237425.1_ASM223742v1_genomic	Pseudomonas aeruginosa	Epipelagic	Seawater	Epipelagic-Seawater	Genbank	isolate	0	NA	NA	Complete Genome	0	Bacteria	Proteobacteria	Gammaproteobacteria	Pseudomonadales	Pseudomonadaceae	Pseudomonas	Pseudomonas aeruginosa	6943220	6396	0.921186	0.66213	0.386	2.8886	Lysogenic	MTVG_5650;MTVG_5651;MTVG_5652;MTVG_5653;MTVG_5654;MTVG_5655;MTVG_5656	NZ_CP022525.1||0_partial;NZ_CP022525.1||1_partial;NZ_CP022525.1||2_partial;NZ_CP022525.1||3_partial;NZ_CP022525.1||4_partial;NZ_CP022525.1||5_partial;NZ_CP022525.1||6_partial	7	T	T	5
MPG_194	GCF_001507605.1_ASM150760v1_genomic	Microbulbifer sp. ZGT114	Deep	Seawater	Deep-Seawater	Genbank	isolate	2000	NA	NA	99.57	0.89	Bacteria	Proteobacteria	Gammaproteobacteria	Pseudomonadales	Cellvibrionaceae	Microbulbifer	Microbulbifer sp001641755	3643020	3156	0.866314	0.598782	0.3654	2.8974	Nonlysogenic	-	-	0	-	-	-
MPG_195	GCF_904846665.1_Psychrobacter_sp_Pi2-51_genomic	Psychrobacter sp. Pi2-51	NA	Seawater	NA	Genbank	isolate	NA	NA	NA	99.68	0.6	Bacteria	Proteobacteria	Gammaproteobacteria	Pseudomonadales	Moraxellaceae	Psychrobacter	Psychrobacter sp000247495	3420742	2758	0.806258	0.433126	0.3296	2.9179	Nonlysogenic	-	-	0	-	-	-
MPG_196	GCF_008124615.1_ASM812461v1_genomic	Geothermobacter ehrlichii	Deep	NA	NA	Genbank	isolate	~1400	46	-130	99.35	0	Bacteria	Desulfobacterota	Desulfuromonadia	Desulfuromonadales	Geothermobacteraceae	J078	Unclassified	3235950	2985	0.922449	0.618553	0.3921	2.9336	Nonlysogenic	-	-	0	-	-	-
MPG_197	GCF_001635435.1_ASM163543v1_genomic	Pseudomonas stutzeri	Epipelagic	Seawater	Epipelagic-Seawater	Genbank	NA	200	22.74	-157.91	100	3.01	Bacteria	Proteobacteria	Gammaproteobacteria	Pseudomonadales	Pseudomonadaceae	Pseudomonas_A	Pseudomonas_A sp003205815	5044166	5152	1.02138	0.628396	0.3771	2.8989	Lysogenic	MTVG_6341;MTVG_6342;MTVG_6343	NZ_LWEF01000362.1||full;NZ_LWEF01000422.1||full;NZ_LWEF01000079.1||0_partial	3	T	F	1
MPG_198	GCF_000010105.1_ASM1010v1_genomic	Rhodococcus erythropolis PR4	NA	Seawater	NA	Genbank	isolate	NA	NA	NA	Complete Genome	0	Bacteria	Actinobacteriota	Actinomycetia	Mycobacteriales	Mycobacteriaceae	Rhodococcus	Rhodococcus erythropolis	6895538	6546	0.94931	0.623888	0.3297	2.7522	Lysogenic	MTVG_9744;MTVG_9745	NC_012490.1||0_partial;NC_012490.1||1_partial	2	T	F	1
MPG_199	GCF_006517275.1_ASM651727v1_genomic	Labrenzia sp. PHM005	NA	Sediment	NA	Genbank	NA	NA	NA	NA	Complete Genome	0	Bacteria	Proteobacteria	Alphaproteobacteria	Rhizobiales	Stappiaceae	Roseibium	Roseibium sp006517275	6186799	5657	0.914366	0.55008	0.3305	2.8516	Lysogenic	MTVG_8127;MTVG_8128	NZ_CP041191.1||0_partial;NZ_CP041191.1||1_partial	2	T	F	1
MPG_200	GCF_011759385.1_ASM1175938v1_genomic	Oleiagrimonas sp. C23AA	Epipelagic	Seawater	Epipelagic-Seawater	Genbank	isolate	0	NA	NA	99.31	1.47	Bacteria	Proteobacteria	Gammaproteobacteria	Xanthomonadales	Rhodanobacteraceae	Oleiagrimonas	Unclassified	3870122	3375	0.872066	0.642738	0.3908	2.8509	Nonlysogenic	-	-	0	-	-	-
MPG_201	GCF_001021555.1_ASM102155v1_genomic	Aurantiacibacter marinus	NA	Seawater	NA	Genbank	isolate	NA	NA	NA	99.25	0.37	Bacteria	Proteobacteria	Alphaproteobacteria	Sphingomonadales	Sphingomonadaceae	Erythrobacter_B	Erythrobacter_B marinus	2835898	2711	0.955958	0.590966	0.3441	2.8045	Lysogenic	MTVG_12051	NZ_LDCP01000001.1||0_partial	1	T	F	1
MPG_202	GCF_014279895.1_ASM1427989v1_genomic	Synechococcus sp. M16.1	Mesopelagic	Seawater	Mesopelagic-Seawater	Genbank	isolate	275	27.7	-91.3	Complete Genome	0	Bacteria	Cyanobacteria	Cyanobacteriia	PCC-6307	Cyanobiaceae	Synechococcus_E	Synechococcus_E sp002724845	2112236	2416	1.14381	0.613608	0.3791	2.8493	Nonlysogenic	-	-	0	-	-	-
MPG_203	GCF_002929865.1_ASM292986v1_genomic	Vibrio hyugaensis	NA	Seawater	NA	Genbank	isolate	NA	NA	NA	100	0.94	Bacteria	Proteobacteria	Gammaproteobacteria	Enterobacterales	Vibrionaceae	Vibrio	Vibrio hyugaensis	5622813	4987	0.886923	0.44963	0.3278	2.9703	Lysogenic	MTVG_10067	NZ_PKND01000129.1||full	1	F	-	-
MPG_204	GCF_000473205.1_ASM47320v1_genomic	Pseudophaeobacter arcticus DSM 23566	Epipelagic	Sediment	Epipelagic-Sediment	Genbank	isolate	167	75.0067	-169.994	99.82	0	Bacteria	Proteobacteria	Alphaproteobacteria	Rhodobacterales	Rhodobacteraceae	Pseudophaeobacter	Pseudophaeobacter arcticus	5049234	4813	0.953214	0.592254	0.3444	2.8262	Lysogenic	MTVG_9468;MTVG_9469;MTVG_9470;MTVG_9471;MTVG_9472;MTVG_9473;MTVG_9474	NZ_KI421507.1||0_partial;NZ_KI421507.1||1_partial;NZ_KI421507.1||2_partial;NZ_KI421507.1||3_partial;NZ_KI421507.1||4_partial;NZ_KI421507.1||5_partial;NZ_KI421507.1||6_partial	7	T	T	4
MPG_205	GCF_015864935.1_ASM1586493v1_genomic	Salinibacterium sp. NSLL17	NA	Seawater	NA	Genbank	isolate	NA	NA	NA	98.48	0.51	Bacteria	Actinobacteriota	Actinomycetia	Actinomycetales	Microbacteriaceae	Rhodoglobus	Unclassified	2933053	2796	0.953273	0.612386	0.313	2.7638	Nonlysogenic	-	-	0	-	-	-
MPG_206	GCF_011492945.1_ASM1149294v1_genomic	Rubrobacter sp. SCSIO 52909	Deep	Sediment	Deep-Sediment	Genbank	isolate	3448	NA	NA	Complete Genome	0	Bacteria	Actinobacteriota	Rubrobacteria	Rubrobacterales	Rubrobacteraceae	SIRX01	Unclassified	4584100	4620	1.00783	0.669519	0.3604	2.8095	Nonlysogenic	-	-	0	-	-	-
MPG_207	GCF_001625695.1_H33-S_1.0_genomic	Pseudoalteromonas luteoviolacea H33-S	NA	NA	NA	Genbank	isolate	NA	NA	NA	100	0.37	Bacteria	Proteobacteria	Gammaproteobacteria	Enterobacterales	Alteromonadaceae	Pseudoalteromonas	Pseudoalteromonas luteoviolacea_B	6109792	5150	0.842909	0.419435	0.3333	2.98	Lysogenic	MTVG_11786;MTVG_11787	NZ_AUXY01000068.1||full;NZ_AUXY01000069.1||0_partial	2	F	-	-
MPG_208	GCF_016464335.1_ASM1646433v1_genomic	Aliivibrio fischeri	NA	NA	NA	Genbank	isolate	NA	NA	NA	99.32	0.41	Bacteria	Proteobacteria	Gammaproteobacteria	Enterobacterales	Vibrionaceae	Aliivibrio	Aliivibrio fischeri	4300704	3853	0.8959	0.382442	0.3252	2.992	Nonlysogenic	-	-	0	-	-	-
MPG_209	GCF_001691235.1_ASM169123v1_genomic	Vibrio sp. ZF57	NA	Seawater	NA	Genbank	isolate	NA	NA	NA	100	0.66	Bacteria	Proteobacteria	Gammaproteobacteria	Enterobacterales	Vibrionaceae	Vibrio	Vibrio crassostreae_C	4851697	4268	0.879692	0.445097	0.3216	2.9515	Nonlysogenic	-	-	0	-	-	-
MPG_210	GCF_003129605.1_ASM312960v1_genomic	Hyphobacterium indicum	Deep	Seawater	Deep-Seawater	Genbank	isolate	4213	4	69.34	98.7	0.16	Bacteria	Proteobacteria	Alphaproteobacteria	Caulobacterales	Maricaulaceae	Hyphobacterium	Hyphobacterium indicum	2791502	2720	0.974386	0.608644	0.3523	2.8244	Lysogenic	MTVG_328	NZ_QBDX01000004.1||0_partial	1	T	F	1
MPG_211	GCF_004362265.1_ASM436226v1_genomic	Idiomarina sp. 017G	NA	NA	NA	Genbank	isolate	NA	31.97	30.14	100	0.34	Bacteria	Proteobacteria	Gammaproteobacteria	Enterobacterales	Alteromonadaceae	Idiomarina	Idiomarina loihiensis	2793851	2663	0.953165	0.46897	0.3512	2.9708	Nonlysogenic	-	-	0	-	-	-
MPG_212	GCF_000730385.1_ASM73038v1_genomic	Alteromonas australica	Epipelagic	Seawater	Epipelagic-Seawater	Genbank	isolate	1	NA	NA	Complete Genome	0	Bacteria	Proteobacteria	Gammaproteobacteria	Enterobacterales	Alteromonadaceae	Alteromonas	Alteromonas australica	4308833	3735	0.866824	0.449303	0.3295	2.9474	Nonlysogenic	-	-	0	-	-	-
MPG_213	GCF_013408145.1_ASM1340814v1_genomic	Nocardioides marinus	NA	Seawater	NA	Genbank	isolate	NA	NA	NA	98.7	0.52	Bacteria	Actinobacteriota	Actinomycetia	Propionibacteriales	Nocardioidaceae	Nocardioides	Nocardioides sp002693615	4110100	3809	0.926741	0.724025	0.3553	2.7231	Nonlysogenic	-	-	0	-	-	-
MPG_214	GCF_001596815.1_ASM159681v1_genomic	Pseudoalteromonas spiralis	Deep	NA	NA	Genbank	isolate	2194	47.57	-129.05	99.95	0.3	Bacteria	Proteobacteria	Gammaproteobacteria	Enterobacterales	Alteromonadaceae	Pseudoalteromonas	Pseudoalteromonas tetraodonis	4166507	3933	0.943956	0.401664	0.3314	2.9853	Nonlysogenic	-	-	0	-	-	-
MPG_215	GCF_901457815.1_ASM90145781v1_genomic	Alteromonas macleodii	Epipelagic	Seawater	Epipelagic-Seawater	Genbank	metagenome	20	0	140	100	0.24	Bacteria	Proteobacteria	Gammaproteobacteria	Enterobacterales	Alteromonadaceae	Alteromonas	Alteromonas macleodii	4916878	4239	0.862132	0.447357	0.3294	2.9421	Nonlysogenic	-	-	0	-	-	-
MPG_216	GCF_001661675.2_ASM166167v2_genomic	Croceicoccus marinus	Deep	Sediment	Deep-Sediment	Genbank	isolate	5280	8°22'38''	-145°23'56''	Complete Genome	0	Bacteria	Proteobacteria	Alphaproteobacteria	Sphingomonadales	Sphingomonadaceae	Croceicoccus	Croceicoccus marinus	4109188	3817	0.928894	0.645245	0.3651	2.8068	Lysogenic	MTVG_6563	NZ_CP019602.1||0_partial	1	F	-	-
MPG_217	GCF_000807855.2_ASM80785v2_genomic	Flammeovirga pacifica	Deep	Sediment	Deep-Sediment	Genbank	isolate	5378	19.3	157.24	98.51	1.62	Bacteria	Bacteroidota	Bacteroidia	Cytophagales	Flammeovirgaceae	Flammeovirga	Flammeovirga pacifica	6610326	4995	0.755636	0.32891	0.3252	3.1074	Lysogenic	MTVG_6584;MTVG_6585	NZ_JRYR02000001.1||0_partial;NZ_JRYR02000002.1||0_partial	2	F	-	-
MPG_218	GCF_005886675.1_ASM588667v1_genomic	Pseudoalteromonas sp. S407	Epipelagic	Seawater	Epipelagic-Seawater	Genbank	isolate	5	66.91	-53.29	100	1.75	Bacteria	Proteobacteria	Gammaproteobacteria	Enterobacterales	Alteromonadaceae	Pseudoalteromonas	Pseudoalteromonas sp001468485	4061618	3701	0.911213	0.397666	0.3265	2.9768	Nonlysogenic	-	-	0	-	-	-
MPG_219	GCF_014280095.1_ASM1428009v1_genomic	Synechococcus sp. A15-60	Epipelagic	Seawater	Epipelagic-Seawater	Genbank	isolate	10	17.62	-20.95	Complete Genome	0	Bacteria	Cyanobacteria	Cyanobacteriia	PCC-6307	Cyanobiaceae	Synechococcus_C	Synechococcus_C sp002693285	2543402	2766	1.08752	0.582602	0.3755	2.8535	Lysogenic	MTVG_208	NZ_CP047933.1||0_partial	1	T	F	1
MPG_220	GCF_000834095.1_ASM83409v1_genomic	Vibrio harveyi	NA	Seawater	NA	Genbank	NA	NA	NA	NA	100	0.52	Bacteria	Proteobacteria	Gammaproteobacteria	Enterobacterales	Vibrionaceae	Vibrio	Vibrio jasicida	5906457	5333	0.90291	0.449963	0.3275	2.9697	Lysogenic	MTVG_8822	NZ_JXIM01000039.1||0_partial	1	F	-	-
MPG_221	GCF_015871485.1_ASM1587148v1_genomic	Thalassospira sp. A40-3	NA	Seawater	NA	Genbank	isolate	NA	NA	NA	Complete Genome	0	Bacteria	Proteobacteria	Alphaproteobacteria	Rhodospirillales	Thalassospiraceae	Thalassospira	Thalassospira tepidiphila	4340220	3945	0.90894	0.549182	0.336	2.8554	Lysogenic	MTVG_12682	NZ_CP065428.1||0_partial	1	T	F	1
MPG_222	GCF_014297445.1_ASM1429744v1_genomic	Ramlibacter sp. GTP1	NA	Seawater	NA	Genbank	NA	NA	NA	NA	99.38	1.32	Bacteria	Proteobacteria	Gammaproteobacteria	Burkholderiales	Burkholderiaceae	Ramlibacter	Unclassified	6147598	5950	0.967858	0.678661	0.3696	2.8213	Nonlysogenic	-	-	0	-	-	-
MPG_223	GCF_010523235.1_ASM1052323v1_genomic	Streptomyces sp. 604F	Mesopelagic	Sediment	Mesopelagic-Sediment	Genbank	isolate	445	78.01	-168.01	Complete Genome	0	Bacteria	Actinobacteriota	Actinomycetia	Streptomycetales	Streptomycetaceae	Streptomyces	Streptomyces albidoflavus	7086150	6070	0.856601	0.730014	0.3711	2.7054	Nonlysogenic	-	-	0	-	-	-
MPG_224	GCF_000522965.1_LebetimonasJH369_genomic	Lebetimonas sp. JH369	Mesopelagic	NA	NA	Genbank	isolate	521	14.6	144.78	98.98	0.61	Bacteria	Campylobacterota	Campylobacteria	Nautiliales	Nautiliaceae	Lebetimonas	Lebetimonas sp000523275	1740444	1938	1.11351	0.313292	0.3263	3.2234	Nonlysogenic	-	-	0	-	-	-
MPG_225	GCF_003976165.1_ASM397616v1_genomic	Pseudomonas aeruginosa	NA	Seawater	NA	Genbank	isolate	NA	NA	NA	99.68	0.14	Bacteria	Proteobacteria	Gammaproteobacteria	Pseudomonadales	Pseudomonadaceae	Pseudomonas	Pseudomonas aeruginosa	6914139	6431	0.930123	0.661925	0.3853	2.8881	Lysogenic	MTVG_6245;MTVG_6246;MTVG_6247;MTVG_6248;MTVG_6249;MTVG_6250;MTVG_6251;MTVG_6252;MTVG_6253	NZ_RXCZ01000021.1||full;NZ_RXCZ01000035.1||full;NZ_RXCZ01000043.1||full;NZ_RXCZ01000045.1||full;NZ_RXCZ01000048.1||full;NZ_RXCZ01000052.1||full;NZ_RXCZ01000055.1||full;NZ_RXCZ01000007.1||full	9	T	T	4
MPG_226	GCF_001858555.1_ASM185855v1_genomic	Salinicola sp. MIT1003	Epipelagic	Seawater	Epipelagic-Seawater	Genbank	isolate	10	38.98	-49.73	98.49	1.72	Bacteria	Proteobacteria	Gammaproteobacteria	Pseudomonadales	Halomonadaceae	Salinicola	Salinicola salarius	4014589	3573	0.890004	0.622786	0.3746	2.8776	Lysogenic	MTVG_1073	NZ_MCAP01000011.1||0_partial	1	T	F	1
MPG_227	GCF_000714545.1_SOAPdenovo_v1.05_genomic	Thioclava indica	Epipelagic	Seawater	Epipelagic-Seawater	Genbank	isolate	NA	34.67	23.72	99.7	0	Bacteria	Proteobacteria	Alphaproteobacteria	Rhodobacterales	Rhodobacteraceae	Thioclava	Thioclava indica	3822068	3677	0.962045	0.602687	0.3432	2.8211	Lysogenic	MTVG_8360	NZ_AUNB01000029.1||0_partial	1	T	F	1
MPG_228	GCF_001635605.1_ASM163560v1_genomic	Sulfitobacter sp. HI0054	Mesopelagic	Seawater	Mesopelagic-Seawater	Genbank	isolate	250	22.78	-158.07	99.52	3.8	Bacteria	Proteobacteria	Alphaproteobacteria	Rhodobacterales	Rhodobacteraceae	Sulfitobacter	Sulfitobacter sp001635605	4174729	4508	1.07983	0.620643	0.35	2.826	Lysogenic	MTVG_11841;MTVG_11842;MTVG_11843;MTVG_11844;MTVG_11845	NZ_LWFD01000040.1||full;NZ_LWFD01000055.1||full;NZ_LWFD01000083.1||full;NZ_LWFD01000120.1||full;NZ_LWFD01000286.1||full	5	T	F	1
MPG_229	GCF_007050995.1_ASM705099v1_genomic	Glycocaulis profundi	Deep	Seawater	Deep-Seawater	Genbank	isolate	4000	11° 20'	142° 11.5'	99.84	1.87	Bacteria	Proteobacteria	Alphaproteobacteria	Caulobacterales	Maricaulaceae	Glycocaulis	Glycocaulis sp007050995	3633206	3382	0.930858	0.677019	0.3607	2.7725	Lysogenic	MTVG_6893;MTVG_6894	NZ_VJOU01000002.1||0_partial;NZ_VJOU01000015.1||0_partial	2	T	F	1
MPG_230	GCF_001550095.1_ASM155009v1_genomic	Celeribacter ethanolicus	Epipelagic	Seawater	Epipelagic-Seawater	Genbank	isolate	0	19	119	99.55	4.6	Bacteria	Proteobacteria	Alphaproteobacteria	Rhodobacterales	Rhodobacteraceae	Celeribacter	Celeribacter ethanolicus	4207301	4123	0.979963	0.613464	0.3379	2.8457	Lysogenic	MTVG_5030;MTVG_5031;MTVG_5032;MTVG_5033	NZ_LRUC01000001.1||full;NZ_LRUC01000027.1||full;NZ_LRUC01000028.1||full;NZ_LRUC01000049.1||0_partial	4	T	F	1
MPG_231	GCF_001179925.1_CLC_assembled_contigs_genomic	Candidatus Pelagibacter ubique	Epipelagic	Seawater	Epipelagic-Seawater	Genbank	SAG	1	19.75	40.05	85.89	1.43	Bacteria	Proteobacteria	Alphaproteobacteria	Pelagibacterales	Pelagibacteraceae	Pelagibacter	Pelagibacter ubique_E	1010421	1125	1.1134	0.286865	0.3439	3.1444	Lysogenic	MTVG_4613	NZ_CVSF01000027.1||full	1	T	F	1
MPG_232	GCF_001635455.1_ASM163545v1_genomic	Vibrio sp. HI00D65	Epipelagic	Seawater	Epipelagic-Seawater	Genbank	NA	200	22.74	-157.91	99.21	4.2	Bacteria	Proteobacteria	Gammaproteobacteria	Enterobacterales	Vibrionaceae	Vibrio	Vibrio sp001635455	5319010	5204	0.978378	0.438871	0.3269	2.9618	Lysogenic	MTVG_10123;MTVG_10124;MTVG_10125	NZ_LWEH01000203.1||full;NZ_LWEH01000005.1||0_partial;NZ_LWEH01000460.1||0_partial	3	T	F	1
MPG_233	GCF_000172635.2_ASM17263v2_genomic	Alteromonas macleodii ATCC 27126	Epipelagic	Seawater	Epipelagic-Seawater	Genbank	isolate	NA	NA	NA	Complete Genome	0	Bacteria	Proteobacteria	Gammaproteobacteria	Enterobacterales	Alteromonadaceae	Alteromonas	Alteromonas macleodii	4653851	3964	0.851768	0.447086	0.3243	2.9347	Nonlysogenic	-	-	0	-	-	-
MPG_234	GCF_012933595.1_ASM1293359v1_genomic	Prochlorococcus sp.P1363	Epipelagic	Seawater	Epipelagic-Seawater	Genbank	isolate	150	22.75	-158	100	1.23	Bacteria	Cyanobacteria	Cyanobacteriia	PCC-6307	Cyanobiaceae	Prochlorococcus_C	Prochlorococcus_C marinus_B	2558254	2710	1.05932	0.506622	0.369	2.8863	Lysogenic	MTVG_3129;MTVG_3130;MTVG_3131;MTVG_3132	NZ_JABBYQ010000009.1||full;NZ_JABBYQ010000018.1||full;NZ_JABBYQ010000021.1||full;NZ_JABBYQ010000027.1||full	4	F	-	-
MPG_235	GCF_000760215.1_ASM76021v1_genomic	Prochlorococcus sp. MIT 0603	Epipelagic	Seawater	Epipelagic-Seawater	Genbank	isolate	125	22.75	-158	100	0	Bacteria	Cyanobacteria	Cyanobacteriia	PCC-6307	Cyanobiaceae	Prochlorococcus	Prochlorococcus sp000760215	1752482	1922	1.09673	0.363494	0.351	3.0114	Nonlysogenic	-	-	0	-	-	-
MPG_236	GCF_013166645.2_ASM1316664v2_genomic	Oceanispirochaeta sp. M2	NA	Seawater	NA	Genbank	isolate	NA	NA	NA	99.73	4.13	Bacteria	Spirochaetota	Spirochaetia	Spirochaetales	Spirochaetaceae_B	Oceanispirochaeta	Oceanispirochaeta sp003346715	5870521	5158	0.878627	0.428883	0.321	3.0443	Lysogenic	MTVG_10695;MTVG_10696;MTVG_10697	NZ_JABKBW020000057.1||full;NZ_JABKBW020000064.1||full;NZ_JABKBW020000084.1||full	3	T	F	1
MPG_237	GCF_016595505.1_ASM1659550v1_genomic	Pelagicoccus mobilis	Epipelagic	Seawater	Epipelagic-Seawater	Genbank	isolate	5	7°20'4.5''	134°29'47.5''	100	1.35	Bacteria	Verrucomicrobiota	Verrucomicrobiae	Opitutales	Opitutaceae	DG1235	Unclassified	7518465	5745	0.764119	0.535039	0.3434	2.966	Nonlysogenic	-	-	0	-	-	-
MPG_238	GCF_000422845.1_ASM42284v1_genomic	Oceanobacter kriegii DSM 6294	NA	Seawater	NA	Genbank	isolate	NA	NA	NA	99.48	0.37	Bacteria	Proteobacteria	Gammaproteobacteria	Pseudomonadales	Saccharospirillaceae_A	Oceanobacter	Oceanobacter kriegii	4505834	3965	0.87997	0.552417	0.3429	2.8878	Lysogenic	MTVG_571;MTVG_572;MTVG_573	NZ_AUGV01000031.1||full;NZ_AUGV01000034.1||full;NZ_KE383931.1||0_partial	3	T	F	1
MPG_239	GCF_000753735.1_ASM75373v1_genomic	Pseudidiomarina atlantica	Deep	Sediment	Deep-Sediment	Genbank	isolate	1800	NA	NA	98.32	0.28	Bacteria	Proteobacteria	Gammaproteobacteria	Enterobacterales	Alteromonadaceae	Idiomarina	Idiomarina atlantica	2703110	2550	0.943358	0.502332	0.3563	2.9491	Nonlysogenic	-	-	0	-	-	-
MPG_240	GCF_009818105.1_ASM981810v1_genomic	Bacillus sp. N1-1	Deep	Sediment	Deep-Sediment	Genbank	isolate	1133	22.12	119.28	Complete Genome	0	Bacteria	Firmicutes	Bacilli	Bacillales	Anaerobacillaceae_A	Anaerobacillus_A	Unclassified	4497340	4502	1.00104	0.404822	0.3196	3.0401	Nonlysogenic	-	-	0	-	-	-
MPG_241	GCF_003858655.1_ASM385865v1_genomic	Amphritea balenae	Mesopelagic	Sediment	Mesopelagic-Sediment	Genbank	isolate	230	31.2	129.59	99.57	0.43	Bacteria	Proteobacteria	Gammaproteobacteria	Pseudomonadales	Nitrincolaceae	Amphritea	Amphritea balenae	4736203	4181	0.882775	0.477079	0.3335	2.9228	Nonlysogenic	-	-	0	-	-	-
MPG_242	GCF_011784865.1_ASM1178486v1_genomic	Leeuwenhoekiella sp. ZYFB001	Epipelagic	Seawater	Epipelagic-Seawater	Genbank	isolate	NA	32.59	121.5	Complete Genome	0	Bacteria	Bacteroidota	Bacteroidia	Flavobacteriales	Flavobacteriaceae	Leeuwenhoekiella	Leeuwenhoekiella palythoae	4053756	3464	0.854516	0.399795	0.3195	3.0582	Lysogenic	MTVG_11472;MTVG_11473	NZ_CP050460.1||0_partial;NZ_CP050460.1||1_partial	2	T	T	2
MPG_243	GCF_004103265.1_ASM410326v1_genomic	Pseudoalteromonas phenolica O-BC30	NA	Seawater	NA	Genbank	isolate	NA	NA	NA	96.4	2.32	Bacteria	Proteobacteria	Gammaproteobacteria	Enterobacterales	Alteromonadaceae	Pseudoalteromonas	Pseudoalteromonas phenolica	4761310	5113	1.07386	0.404761	0.3309	2.9936	Nonlysogenic	-	-	0	-	-	-
MPG_244	GCF_004305975.1_ASM430597v1_genomic	Streptomyces otsuchiensis	NA	Sediment	NA	Genbank	isolate	NA	39.34	141.95	94.56	0.97	Bacteria	Actinobacteriota	Actinomycetia	Streptomycetales	Streptomycetaceae	Streptomyces	Streptomyces sp002910755	6150387	5373	0.873604	0.728297	0.3715	2.682	Nonlysogenic	-	-	0	-	-	-
MPG_245	GCF_017168435.1_ASM1716843v1_genomic	Micrococcus sp. KRD070	NA	Sediment	NA	Genbank	isolate	NA	NA	NA	98.23	0.8	Bacteria	Actinobacteriota	Actinomycetia	Actinomycetales	Micrococcaceae	Micrococcus	Micrococcus luteus	2505403	2290	0.914025	0.725876	0.3648	2.7173	Nonlysogenic	-	-	0	-	-	-
MPG_246	GCF_002954405.1_ASM295440v1_genomic	Salinibacter sp. 10B	NA	Seawater	NA	Genbank	isolate	NA	NA	NA	98.84	2.03	Bacteria	Bacteroidota	Rhodothermia	Rhodothermales	Salinibacteraceae	Salinivenus	Salinivenus sp002954405	4752427	3941	0.829261	0.607152	0.3639	2.8667	Lysogenic	MTVG_1649	NZ_MQWC01000009.1||full	1	F	-	-
MPG_247	GCF_000256115.2_ASM25611v2_genomic	Vibrio cyclitrophicus 1F97	NA	Seawater	NA	Genbank	isolate	NA	NA	NA	99.6	2.24	Bacteria	Proteobacteria	Gammaproteobacteria	Enterobacterales	Vibrionaceae	Vibrio	Vibrio cyclitrophicus	5340396	4779	0.894877	0.434526	0.3261	2.9623	Lysogenic	MTVG_1190;MTVG_1191;MTVG_1192;MTVG_1193;MTVG_1194	NZ_AIDA02000063.1||full;NZ_AIDA02000065.1||full;NZ_AIDA02000072.1||full;NZ_AIDA02000092.1||full;NZ_AIDA02000066.1||0_partial	5	T	T	4
MPG_248	GCF_016622475.1_ASM1662247v1_genomic	Pseudomonas aeruginosa	Mesopelagic	NA	NA	Genbank	isolate	495	NA	NA	99.68	0.14	Bacteria	Proteobacteria	Gammaproteobacteria	Pseudomonadales	Pseudomonadaceae	Pseudomonas	Pseudomonas aeruginosa	6488356	5918	0.912095	0.664377	0.3851	2.8892	Lysogenic	MTVG_11154;MTVG_11155;MTVG_11156	NZ_WIGC01000001.1||0_partial;NZ_WIGC01000004.1||0_partial;NZ_WIGC01000006.1||0_partial	3	T	T	2
MPG_249	GCF_001179845.1_CLC_assembled_contigs_genomic	Candidatus Pelagibacter ubique	Epipelagic	Seawater	Epipelagic-Seawater	Genbank	SAG	1	19.75	40.05	86.82	0	Bacteria	Proteobacteria	Alphaproteobacteria	Pelagibacterales	Pelagibacteraceae	Pelagibacter	Pelagibacter ubique_Q	1140609	1247	1.09328	0.291193	0.3401	3.1336	Nonlysogenic	-	-	0	-	-	-
MPG_250	GCF_010748895.1_ASM1074889v1_genomic	Brevibacillus sp. 7WMA2	NA	Sediment	NA	Genbank	isolate	NA	NA	NA	Complete Genome	0	Bacteria	Firmicutes	Bacilli	Brevibacillales	Brevibacillaceae	Brevibacillus_B	Brevibacillus_B laterosporus_C	5351077	4602	0.860014	0.413486	0.3393	3.0412	Lysogenic	MTVG_6530;MTVG_6531;MTVG_6532;MTVG_6533;MTVG_6534;MTVG_6535	NZ_CP048799.1||0_partial;NZ_CP048799.1||1_partial;NZ_CP048799.1||2_partial;NZ_CP048799.1||3_partial;NZ_CP048799.1||4_partial;NZ_CP048799.1||5_partial	6	T	T	3
MPG_251	GCF_002020275.1_ASM202027v1_genomic	Thioclava sp. L04-15	NA	Seawater	NA	Genbank	isolate	NA	NA	NA	99.09	0.21	Bacteria	Proteobacteria	Alphaproteobacteria	Rhodobacterales	Rhodobacteraceae	Thioclava	Thioclava marina	3858094	3680	0.953839	0.6394	0.3478	2.8289	Nonlysogenic	-	-	0	-	-	-
MPG_252	GCF_003176715.1_ASM317671v1_genomic	Micromonospora sp. S4605	NA	Sediment	NA	Genbank	isolate	NA	NA	NA	100	1	Bacteria	Actinobacteriota	Actinomycetia	Mycobacteriales	Micromonosporaceae	Micromonospora	Micromonospora echinaurantiaca	7512417	7094	0.944303	0.731095	0.3814	2.7372	Lysogenic	MTVG_6207;MTVG_6208	NZ_QGSW01000466.1||full;NZ_QGSW01000215.1||full	2	F	-	-
MPG_253	GCF_002954505.1_ASM295450v1_genomic	Vibrio campbellii	NA	Seawater	NA	Genbank	isolate	NA	NA	NA	99.73	0	Bacteria	Proteobacteria	Gammaproteobacteria	Enterobacterales	Vibrionaceae	Vibrio	Vibrio campbellii	5410489	4703	0.869238	0.453407	0.3314	2.9712	Lysogenic	MTVG_7410	NZ_MSCE01000004.1||0_partial	1	F	-	-
MPG_254	GCF_002100145.1_ASM210014v1_genomic	Vibrio sp. qd031	NA	NA	NA	Genbank	NA	NA	NA	NA	97.1	2.3	Bacteria	Proteobacteria	Gammaproteobacteria	Enterobacterales	Vibrionaceae	Vibrio	Vibrio sp002100145	4249757	3847	0.905228	0.454377	0.3338	2.9651	Nonlysogenic	-	-	0	-	-	-
MPG_255	GCF_900474045.1_N19_genomic	Synechococcus sp. N19	NA	NA	NA	Genbank	isolate	NA	NA	NA	99.73	0	Bacteria	Cyanobacteria	Cyanobacteriia	PCC-6307	Cyanobiaceae	Synechococcus_E	Synechococcus_E sp002724845	2163106	2484	1.14835	0.606608	0.3792	2.8508	Lysogenic	MTVG_6445	NZ_UCNR01000009.1||0_partial	1	F	-	-
MPG_256	GCF_001750285.1_ASM175028v1_genomic	Domibacillus iocasae	Deep	Sediment	Deep-Sediment	Genbank	isolate	1520	27.64	126.88	98.68	1.32	Bacteria	Firmicutes	Bacilli	Bacillales	Domibacillaceae	Domibacillus	Domibacillus iocasae	3464277	3522	1.01666	0.430942	0.3233	3.0092	Lysogenic	MTVG_10015;MTVG_10016	NZ_MAMP01000012.1||0_partial;NZ_MAMP01000020.1||0_partial	2	T	T	2
MPG_257	GCF_017352195.1_ASM1735219v1_genomic	Sedimentibacter sp. zth1	Deep	NA	NA	Genbank	isolate	NA	NA	NA	Complete Genome	0	Bacteria	Firmicutes_A	Clostridia	Tissierellales	Sedimentibacteraceae	Unclassified	Unclassified	3133930	2812	0.897276	0.291531	0.3098	3.121	Nonlysogenic	-	-	0	-	-	-
MPG_258	GCF_008370495.1_ASM837049v1_genomic	Halioglobus sp. NY5	NA	Sediment	NA	Genbank	isolate	NA	NA	NA	100	1.3	Bacteria	Proteobacteria	Gammaproteobacteria	Pseudomonadales	Halieaceae	Halioglobus	Unclassified	4431436	3962	0.894067	0.601222	0.3553	2.8809	Nonlysogenic	-	-	0	-	-	-
MPG_259	GCF_014534745.1_ASM1453474v1_genomic	Flammeovirga sp. EKP202	Epipelagic	Seawater	Epipelagic-Seawater	Genbank	isolate	0	24.5468	-81.7888	98.51	1.77	Bacteria	Bacteroidota	Bacteroidia	Cytophagales	Flammeovirgaceae	Flammeovirga	Unclassified	7997971	5959	0.745064	0.347585	0.3217	3.1044	Nonlysogenic	-	-	0	-	-	-
MPG_260	GCF_000934525.1_ASM93452v1_genomic	Alteromonas australica	Deep	NA	NA	Genbank	isolate	1000	NA	NA	Complete Genome	0	Bacteria	Proteobacteria	Gammaproteobacteria	Enterobacterales	Alteromonadaceae	Alteromonas	Alteromonas australica	4457472	4255	0.954577	0.448611	0.3344	2.9543	Lysogenic	MTVG_7524;MTVG_7525	NZ_CP010912.1||0_partial;NZ_CP010912.1||1_partial	2	F	-	-
MPG_261	GCF_003315015.1_ASM331501v1_genomic	Micrococcus sp. KT16	NA	NA	NA	Genbank	isolate	NA	54.1883	7.9	98.7	0.23	Bacteria	Actinobacteriota	Actinomycetia	Actinomycetales	Micrococcaceae	Micrococcus	Micrococcus luteus	2503142	2270	0.90686	0.730119	0.3621	2.7159	Nonlysogenic	-	-	0	-	-	-
MPG_262	GCF_000472605.1_ASM47260v1_genomic	Candidatus Pelagibacter ubique HTCC8051	NA	NA	NA	Genbank	isolate	NA	NA	NA	99.76	0	Bacteria	Proteobacteria	Alphaproteobacteria	Pelagibacterales	Pelagibacteraceae	Pelagibacter	Pelagibacter ubique_L	1395018	1463	1.04873	0.292021	0.3328	3.119	Nonlysogenic	-	-	0	-	-	-
MPG_263	GCF_008370345.1_ASM837034v1_genomic	Marinobacter sp. ZYF650	Deep	Seawater	Deep-Seawater	Genbank	isolate	10000	11°20'	142°11.5'	100	1.01	Bacteria	Proteobacteria	Gammaproteobacteria	Pseudomonadales	Oleiphilaceae	Marinobacter	Unclassified	4240922	3922	0.924799	0.556229	0.3552	2.9012	Lysogenic	MTVG_5087;MTVG_5088	NZ_VTUU01000013.1||0_partial;NZ_VTUU01000005.1||0_partial	2	T	F	1
MPG_264	GCF_002148795.1_ASM214879v1_genomic	Oceanibaculum nanhaiense	Epipelagic	Seawater	Epipelagic-Seawater	Genbank	isolate	NA	18.27	111	99.57	1.09	Bacteria	Proteobacteria	Alphaproteobacteria	Oceanibaculales	Oceanibaculaceae	Oceanibaculum	Oceanibaculum nanhaiense	3843501	3595	0.935345	0.650967	0.354	2.828	Lysogenic	MTVG_705;MTVG_706	NZ_MPOB01000002.1||0_partial;NZ_MPOB01000006.1||0_partial	2	T	T	2
MPG_265	GCF_016106655.1_ASM1610665v1_genomic	Psychrobacter sp. NG27	Epipelagic	Seawater	Epipelagic-Seawater	Genbank	isolate	1	78.92	11.95	99.62	1.4	Bacteria	Proteobacteria	Gammaproteobacteria	Pseudomonadales	Moraxellaceae	Psychrobacter	Unclassified	3321734	2716	0.817645	0.436996	0.3263	2.9167	Nonlysogenic	-	-	0	-	-	-
MPG_266	GCF_003259255.1_ASM325925v1_genomic	Algoriphagus litoralis	NA	Seawater	NA	Genbank	isolate	NA	30.879	121.959	100	0.19	Bacteria	Bacteroidota	Bacteroidia	Cytophagales	Cyclobacteriaceae	Algoriphagus	Algoriphagus sp003259255	4839424	4259	0.880063	0.432589	0.321	3.0768	Nonlysogenic	-	-	0	-	-	-
MPG_267	GCF_003326725.1_ASM332672v1_genomic	Thalassospira xiamenensis	NA	Sediment	NA	Genbank	isolate	NA	NA	NA	100	0.25	Bacteria	Proteobacteria	Alphaproteobacteria	Rhodospirillales	Thalassospiraceae	Thalassospira	Thalassospira lucentensis_A	4621789	4302	0.930808	0.549894	0.3428	2.8569	Lysogenic	MTVG_11520;MTVG_11521;MTVG_11522;MTVG_11523	NZ_JPWD01000017.1||full;NZ_JPWD01000001.1||0_partial;NZ_JPWD01000004.1||0_partial;NZ_JPWD01000005.1||0_partial	4	T	T	2
MPG_268	GCF_001886415.1_ASM188641v1_genomic	Alteromonas mediterranea	Epipelagic	Seawater	Epipelagic-Seawater	Genbank	NA	NA	NA	NA	Complete Genome	0	Bacteria	Proteobacteria	Gammaproteobacteria	Enterobacterales	Alteromonadaceae	Alteromonas	Alteromonas mediterranea	4971381	4326	0.870181	0.447274	0.3271	2.9393	Lysogenic	MTVG_3247;MTVG_3248	NZ_CP018028.1||0_partial;NZ_CP018028.1||1_partial	2	F	-	-
MPG_269	GCF_011764625.1_ASM1176462v1_genomic	Halomonas meridiana	Deep	NA	NA	Genbank	isolate	2000	NA	NA	Complete Genome	0	Bacteria	Proteobacteria	Gammaproteobacteria	Pseudomonadales	Halomonadaceae	Halomonas	Halomonas meridiana	4118995	3917	0.95096	0.565908	0.3654	2.8948	Nonlysogenic	-	-	0	-	-	-
MPG_270	GCF_016622205.1_ASM1662220v1_genomic	Pseudomonas aeruginosa	Mesopelagic	NA	NA	Genbank	isolate	495	NA	NA	99.68	0.14	Bacteria	Proteobacteria	Gammaproteobacteria	Pseudomonadales	Pseudomonadaceae	Pseudomonas	Pseudomonas aeruginosa	6488262	5916	0.9118	0.66437	0.3851	2.8891	Lysogenic	MTVG_11235;MTVG_11236;MTVG_11237	NZ_WIFR01000001.1||0_partial;NZ_WIFR01000004.1||0_partial;NZ_WIFR01000006.1||0_partial	3	T	T	2
MPG_271	GCF_017811715.1_ASM1781171v1_genomic	Rhodohalobacter sp. SW132	NA	Sediment	NA	Genbank	isolate	NA	NA	NA	97.81	1.37	Bacteria	Bacteroidota	Rhodothermia	Balneolales	Balneolaceae	SW132	SW132 sp003390325	5083342	4168	0.819933	0.447626	0.3437	3.0259	Nonlysogenic	-	-	0	-	-	-
MPG_272	GCF_000520615.1_SOAPdenovo_v1.05_genomic	Roseivivax marinus	Epipelagic	Seawater	Epipelagic-Seawater	Genbank	isolate	NA	-13.9	-14.4	98.09	1.58	Bacteria	Proteobacteria	Alphaproteobacteria	Rhodobacterales	Rhodobacteraceae	Roseivivax	Roseivivax marinus	4638882	4362	0.940313	0.674743	0.3472	2.7697	Lysogenic	MTVG_11727;MTVG_11728;MTVG_11729;MTVG_11730;MTVG_11731	NZ_AQQW01000034.1||full;NZ_AQQW01000036.1||full;NZ_AQQW01000021.1||full;NZ_AQQW01000001.1||0_partial;NZ_AQQW01000015.1||0_partial	5	T	T	2
MPG_273	GCF_009827635.1_ASM982763v1_genomic	Parapontixanthobacter aurantiacus	Deep	Sediment	Deep-Sediment	Genbank	isolate	5412	15.58	154.17	98.68	0.34	Bacteria	Proteobacteria	Alphaproteobacteria	Sphingomonadales	Sphingomonadaceae	ZODW24	Unclassified	2895130	2758	0.952634	0.612495	0.3583	2.8287	Nonlysogenic	-	-	0	-	-	-
MPG_274	GCF_000732535.1_ASM73253v1_genomic	Salinisphaera hydrothermalis C41B8	Epipelagic	Seawater	Epipelagic-Seawater	Genbank	NA	NA	NA	NA	98.01	4.06	Bacteria	Proteobacteria	Gammaproteobacteria	Nevskiales	Salinisphaeraceae	Salinisphaera	Salinisphaera hydrothermalis	4282309	3855	0.900215	0.636232	0.3781	2.8324	Lysogenic	MTVG_10908	NZ_APNK01000005.1||full	1	T	F	1
MPG_275	GCF_000256365.2_ASM25636v2_genomic	Vibrio cyclitrophicus ZF170	NA	Seawater	NA	Genbank	isolate	NA	NA	NA	99.87	0.9	Bacteria	Proteobacteria	Gammaproteobacteria	Enterobacterales	Vibrionaceae	Vibrio	Vibrio cyclitrophicus	4872233	4250	0.87229	0.435887	0.323	2.9585	Nonlysogenic	-	-	0	-	-	-
MPG_276	GCF_904846685.1_ASM90484668v1_genomic	Psychrobacter submarinus	Mesopelagic	Seawater	Mesopelagic-Seawater	Genbank	isolate	300	NA	NA	99.91	0.55	Bacteria	Proteobacteria	Gammaproteobacteria	Pseudomonadales	Moraxellaceae	Psychrobacter	Psychrobacter sp000511655	3013331	2575	0.854536	0.447783	0.3368	2.925	Nonlysogenic	-	-	0	-	-	-
MPG_277	GCF_000009785.1_ASM978v1_genomic	Geobacillus kaustophilus HTA426	Deep	Sediment	Deep-Sediment	Genbank	isolate	10897	NA	NA	Complete Genome	0	Bacteria	Firmicutes	Bacilli	Bacillales	Anoxybacillaceae	Geobacillus	Geobacillus thermoleovorans	3592666	3571	0.993969	0.519804	0.3656	3.0373	Nonlysogenic	-	-	0	-	-	-
MPG_278	GCF_004214795.1_ASM421479v1_genomic	Malaciobacter pacificus	Epipelagic	Seawater	Epipelagic-Seawater	Genbank	isolate	NA	NA	NA	Complete Genome	0	Bacteria	Campylobacterota	Campylobacteria	Campylobacterales	Arcobacteraceae	Aliarcobacter	Aliarcobacter pacificus	2657991	2601	0.978559	0.280303	0.3107	3.1232	Nonlysogenic	-	-	0	-	-	-
MPG_279	GCF_007860045.1_ASM786004v1_genomic	Stieleria varia	Epipelagic	Seawater	Epipelagic-Seawater	Genbank	isolate	0	54.146	11.843	98.36	1.18	Bacteria	Planctomycetota	Planctomycetes	Pirellulales	Pirellulaceae	Rhodopirellula_B	Unclassified	9586696	6991	0.72924	0.560168	0.3633	2.8519	Lysogenic	MTVG_625	NZ_SJPN01000014.1||0_partial	1	F	-	-
MPG_280	GCF_009867075.1_ASM986707v1_genomic	Streptomyces sp. NHF165	Deep	Sediment	Deep-Sediment	Genbank	isolate	2939	11°57.896'	117°57.276'	Complete Genome	0	Bacteria	Actinobacteriota	Actinomycetia	Streptomycetales	Streptomycetaceae	Streptomyces	Streptomyces cacaoi	8457300	6789	0.802738	0.733485	0.3822	2.6797	Lysogenic	MTVG_11917	NZ_CP029241.1||0_partial	1	T	F	1
MPG_281	GCF_014224335.1_ASM1422433v1_genomic	Synechococcus sp. BSF8S	Epipelagic	Seawater	Epipelagic-Seawater	Genbank	isolate	6.5	45.59	30.42	99.73	0.27	Bacteria	Cyanobacteria	Cyanobacteriia	PCC-6307	Cyanobiaceae	WH-5701	Unclassified	2884859	3057	1.05967	0.658099	0.3844	2.8384	Lysogenic	MTVG_11391;MTVG_11392	NZ_VOBS01000026.1||full;NZ_VOBS01000035.1||full	2	T	F	1
MPG_282	GCF_014489115.1_ASM1448911v1_genomic	Thauera sp. CAU 1555	NA	Seawater	NA	Genbank	isolate	NA	NA	NA	100	0.41	Bacteria	Proteobacteria	Gammaproteobacteria	Burkholderiales	Rhodocyclaceae	Thauera_A	Unclassified	3955289	3592	0.908151	0.680162	0.3788	2.8338	Lysogenic	MTVG_4203	NZ_JACTAH010000001.1||0_partial	1	T	F	1
MPG_283	GCF_008728195.1_ASM872819v1_genomic	Roseovarius indicus	Deep	Seawater	Deep-Seawater	Genbank	isolate	4696	-31.07	58.9945	Complete Genome	0	Bacteria	Proteobacteria	Alphaproteobacteria	Rhodobacterales	Rhodobacteraceae	Roseovarius	Roseovarius indicus	6173065	5955	0.964675	0.644262	0.3479	2.8275	Lysogenic	MTVG_4554;MTVG_4555;MTVG_4556;MTVG_4557;MTVG_4558;MTVG_4559	NZ_CP031598.1||0_partial;NZ_CP031598.1||1_partial;NZ_CP031598.1||2_partial;NZ_CP031598.1||3_partial;NZ_CP031598.1||4_partial;NZ_CP031598.1||5_partial	6	T	F	1
MPG_284	GCF_000687935.1_ASM68793v1_genomic	Polaribacter sp. Hel_I_88	Epipelagic	Seawater	Epipelagic-Seawater	Genbank	isolate	0	54.18	7.9	99.66	0.11	Bacteria	Bacteroidota	Bacteroidia	Flavobacteriales	Flavobacteriaceae	Polaribacter	Polaribacter sp000687935	3996527	3446	0.862249	0.300002	0.3235	3.1253	Lysogenic	MTVG_9562	NZ_JHZZ01000001.1||0_partial	1	F	-	-
MPG_285	GCF_003050245.1_ASM305024v1_genomic	Vibrio splendidus	NA	Seawater	NA	Genbank	isolate	NA	NA	NA	99.87	0.37	Bacteria	Proteobacteria	Gammaproteobacteria	Enterobacterales	Vibrionaceae	Vibrio	Vibrio splendidus	5270472	4606	0.873926	0.442859	0.3208	2.9534	Lysogenic	MTVG_8636	NZ_PIFF01000018.1||0_partial	1	F	-	-
MPG_286	GCF_015732475.1_ASM1573247v1_genomic	Bacillus velezensis	Deep	Seawater	Deep-Seawater	Genbank	isolate	4000	-4	88	Complete Genome	0	Bacteria	Firmicutes	Bacilli	Bacillales	Bacillaceae	Bacillus	Bacillus velezensis	4178550	4071	0.974261	0.466316	0.332	3.0128	Lysogenic	MTVG_2200;MTVG_2201;MTVG_2202	NZ_CP061938.1||0_partial;NZ_CP061938.1||1_partial;NZ_CP061938.1||2_partial	3	T	T	2
MPG_287	GCF_009765275.1_ASM976527v1_genomic	Pseudooceanicola sp. CAU 1508	NA	Sediment	NA	Genbank	isolate	NA	NA	NA	98.94	0.59	Bacteria	Proteobacteria	Alphaproteobacteria	Rhodobacterales	Rhodobacteraceae	Marinibacterium	Unclassified	5596458	5112	0.913435	0.656097	0.3401	2.7921	Lysogenic	MTVG_3217;MTVG_3218;MTVG_3219;MTVG_3220;MTVG_3221;MTVG_3222;MTVG_3223;MTVG_3224	NZ_VOPH01000017.1||full;NZ_VOPH01000024.1||full;NZ_VOPH01000016.1||full;NZ_VOPH01000025.1||full;NZ_VOPH01000001.1||0_partial;NZ_VOPH01000011.1||0_partial;NZ_VOPH01000003.1||0_partial;NZ_VOPH01000004.1||0_partial	8	T	T	3
MPG_288	GCF_001441635.1_ASM144163v1_genomic	Roseovarius indicus	Deep	Seawater	Deep-Seawater	Genbank	isolate	4696	-31.071	58.9945	99.1	2.1	Bacteria	Proteobacteria	Alphaproteobacteria	Rhodobacterales	Rhodobacteraceae	Roseovarius	Roseovarius indicus	6063628	5899	0.97285	0.644511	0.3459	2.8266	Lysogenic	MTVG_5686;MTVG_5687;MTVG_5688;MTVG_5689;MTVG_5690;MTVG_5691;MTVG_5692	NZ_LAXI01000056.1||full;NZ_LAXI01000001.1||0_partial;NZ_LAXI01000002.1||0_partial;NZ_LAXI01000020.1||0_partial;NZ_LAXI01000004.1||0_partial;NZ_LAXI01000005.1||0_partial;NZ_LAXI01000007.1||0_partial	7	T	F	1
MPG_289	GCF_002179555.1_ASM217955v1_genomic	Salinicola salarius	NA	NA	NA	Genbank	NA	NA	NA	NA	98.49	2.16	Bacteria	Proteobacteria	Gammaproteobacteria	Pseudomonadales	Halomonadaceae	Salinicola	Salinicola salarius_A	4285575	3891	0.90793	0.624017	0.3747	2.8735	Lysogenic	MTVG_5487	NZ_NHOU01000005.1||0_partial	1	F	-	-
MPG_290	GCF_003007675.1_ASM300767v1_genomic	Marinobacter fuscus	Epipelagic	Seawater	Epipelagic-Seawater	Genbank	isolate	0	19	118.5	100	0.17	Bacteria	Proteobacteria	Gammaproteobacteria	Pseudomonadales	Oleiphilaceae	Marinobacter	Marinobacter fuscus	4125126	3845	0.932093	0.571631	0.3691	2.9112	Nonlysogenic	-	-	0	-	-	-
MPG_291	GCF_002214395.1_ASM221439v1_genomic	Vibrio rotiferianus	Epipelagic	Seawater	Epipelagic-Seawater	Genbank	isolate	17.5	38.23	119.04	Complete Genome	0	Bacteria	Proteobacteria	Gammaproteobacteria	Enterobacterales	Vibrionaceae	Vibrio	Vibrio rotiferianus	5277859	4657	0.882365	0.44837	0.3286	2.9701	Lysogenic	MTVG_8208	NZ_CP018311.1||0_partial	1	F	-	-
MPG_292	GCF_000769915.1_ASM76991v1_genomic	Flavobacterium beibuense F44-8	NA	Sediment	NA	Genbank	isolate	NA	NA	NA	99.65	0.12	Bacteria	Bacteroidota	Bacteroidia	Flavobacteriales	Flavobacteriaceae	Flavobacterium	Flavobacterium beibuense	3800758	3454	0.908766	0.377267	0.3135	3.0772	Lysogenic	MTVG_12644;MTVG_12645;MTVG_12646	NZ_JRLV01000032.1||full;NZ_JRLV01000035.1||full;NZ_JRLV01000001.1||0_partial	3	F	-	-
MPG_293	GCF_003056335.1_ASM305633v1_genomic	Paracoccus indicus	Epipelagic	Seawater	Epipelagic-Seawater	Genbank	isolate	5	NA	NA	99.09	0	Bacteria	Proteobacteria	Alphaproteobacteria	Rhodobacterales	Rhodobacteraceae	Paracoccus	Paracoccus sp003056335	3505879	3377	0.963239	0.648918	0.3585	2.8033	Lysogenic	MTVG_7781;MTVG_7782	NZ_PYWA01000001.1||0_partial;NZ_PYWA01000007.1||0_partial	2	T	T	2
MPG_294	GCF_016406725.1_ASM1640672v1_genomic	Sphaerochaeta sp. S2	NA	Seawater	NA	Genbank	isolate	NA	NA	NA	98.8	4.17	Bacteria	Spirochaetota	Spirochaetia	Sphaerochaetales	Sphaerochaetaceae	Sphaerochaeta	Unclassified	3107058	3310	1.06532	0.468482	0.3228	3.0177	Lysogenic	MTVG_10235;MTVG_10236;MTVG_10237	NZ_JAEKNT010000024.1||full;NZ_JAEKNT010000139.1||full;NZ_JAEKNT010000207.1||full	3	F	-	-
MPG_295	GCF_000287155.2_ASM28715v2_genomic	Vibrio ordalii FS-238	NA	Seawater	NA	Genbank	isolate	NA	NA	NA	99.6	0.3	Bacteria	Proteobacteria	Gammaproteobacteria	Enterobacterales	Vibrionaceae	Vibrio	Vibrio anguillarum	3894846	3589	0.921474	0.445411	0.3411	2.9775	Nonlysogenic	-	-	0	-	-	-
MPG_296	GCF_002020115.1_ASM202011v1_genomic	Thioclava sp. DLFJ5-1	Epipelagic	Seawater	Epipelagic-Seawater	Genbank	isolate	NA	NA	NA	99.39	0.15	Bacteria	Proteobacteria	Alphaproteobacteria	Rhodobacterales	Rhodobacteraceae	Thioclava	Thioclava sediminum	4330998	4139	0.955669	0.639072	0.346	2.8262	Lysogenic	MTVG_9242;MTVG_9243;MTVG_9244	NZ_MPZU01000001.1||0_partial;NZ_MPZU01000002.1||0_partial;NZ_MPZU01000002.1||1_partial	3	T	T	2
MPG_297	GCF_000439535.1_ASM43953v1_genomic	Alteromonas mediterranea U7	Deep	Seawater	Deep-Seawater	Genbank	isolate	3500	NA	NA	Complete Genome	0	Bacteria	Proteobacteria	Gammaproteobacteria	Enterobacterales	Alteromonadaceae	Alteromonas	Alteromonas mediterranea	4442936	3900	0.877798	0.448206	0.331	2.9468	Lysogenic	MTVG_1106	NC_021717.1||0_partial	1	F	-	-
MPG_298	GCF_008033395.2_ASM803339v2_genomic	Flavobacterium sp. XN-5	NA	Seawater	NA	Genbank	isolate	NA	NA	NA	99.65	0	Bacteria	Bacteroidota	Bacteroidia	Flavobacteriales	Flavobacteriaceae	Flavobacterium	Flavobacterium sp004349145	3786901	3215	0.848979	0.344757	0.3156	3.0878	Nonlysogenic	-	-	0	-	-	-
MPG_299	GCF_003326715.1_ASM332671v1_genomic	Thalassospira xiamenensis	NA	Seawater	NA	Genbank	isolate	NA	NA	NA	100	0	Bacteria	Proteobacteria	Alphaproteobacteria	Rhodospirillales	Thalassospiraceae	Thalassospira	Thalassospira xiamenensis	4654423	4331	0.930513	0.546614	0.3444	2.8597	Lysogenic	MTVG_6571;MTVG_6572	NZ_JPWG01000006.1||0_partial;NZ_JPWG01000007.1||0_partial	2	T	F	1
MPG_300	GCF_003576595.1_ASM357659v1_genomic	Pusillimonas maritima	Epipelagic	Seawater	Epipelagic-Seawater	Genbank	isolate	NA	-30.47	62.55	100	0	Bacteria	Proteobacteria	Gammaproteobacteria	Burkholderiales	Burkholderiaceae	Pusillimonas_A	Pusillimonas_A sp002359265	3252977	3069	0.943443	0.533439	0.3586	2.8975	Nonlysogenic	-	-	0	-	-	-
MPG_301	GCF_000959755.1_ASM95975v1_genomic	Vibrio vulnificus	NA	Seawater	NA	Genbank	isolate	NA	NA	NA	100	0.03	Bacteria	Proteobacteria	Gammaproteobacteria	Enterobacterales	Vibrionaceae	Vibrio	Vibrio vulnificus	4884521	4380	0.89671	0.468084	0.3385	2.9746	Lysogenic	MTVG_1657	NZ_JZET01000057.1||0_partial	1	F	-	-
MPG_302	GCF_002237405.1_ASM223740v1_genomic	Pseudomonas aeruginosa	Epipelagic	Seawater	Epipelagic-Seawater	Genbank	isolate	0	NA	NA	Complete Genome	0	Bacteria	Proteobacteria	Gammaproteobacteria	Pseudomonadales	Pseudomonadaceae	Pseudomonas	Pseudomonas aeruginosa	6952237	6411	0.922149	0.66157	0.3862	2.8888	Lysogenic	MTVG_2940;MTVG_2941;MTVG_2942;MTVG_2943;MTVG_2944;MTVG_2945	NZ_CP022526.1||0_partial;NZ_CP022526.1||1_partial;NZ_CP022526.1||2_partial;NZ_CP022526.1||3_partial;NZ_CP022526.1||4_partial;NZ_CP022526.1||5_partial	6	T	T	4
MPG_303	GCF_001884125.1_ASM188412v1_genomic	Bacillus sp. 4048	NA	Sediment	NA	Genbank	isolate	NA	NA	NA	99.34	0.01	Bacteria	Firmicutes	Bacilli	Bacillales	Bacillaceae_G	Bacillus_A	Bacillus_A wiedmannii	5531431	5684	1.02758	0.35082	0.3227	3.0937	Lysogenic	MTVG_6907	NZ_MAOB01000025.1||0_partial	1	F	-	-
MPG_304	GCF_005887275.1_ASM588727v1_genomic	Pseudoalteromonas phenolica	Epipelagic	Seawater	Epipelagic-Seawater	Genbank	isolate	10	4.57047	-1.72975	100	3.01	Bacteria	Proteobacteria	Gammaproteobacteria	Enterobacterales	Alteromonadaceae	Pseudoalteromonas	Pseudoalteromonas phenolica_A	4685668	4465	0.952906	0.404486	0.331	2.9951	Lysogenic	MTVG_8174;MTVG_8175	NZ_PNCM01000034.1||0_partial;NZ_PNCM01000005.1||0_partial	2	F	-	-
MPG_305	GCF_014224355.1_ASM1422435v1_genomic	Synechococcus sp. BSA11S	Epipelagic	Seawater	Epipelagic-Seawater	Genbank	isolate	6.5	45.59	30.42	99.73	0.27	Bacteria	Cyanobacteria	Cyanobacteriia	PCC-6307	Cyanobiaceae	WH-5701	Unclassified	2883234	3050	1.05784	0.658562	0.3842	2.8385	Lysogenic	MTVG_947;MTVG_948	NZ_VNWP01000025.1||full;NZ_VNWP01000008.1||0_partial	2	T	T	2
MPG_306	GCF_002592005.1_ASM259200v1_genomic	Mycobacterium palauense	NA	Sediment	NA	Genbank	isolate	NA	NA	NA	99.64	1.71	Bacteria	Actinobacteriota	Actinomycetia	Mycobacteriales	Mycobacteriaceae	Mycobacterium	Mycobacterium sp002592005	6230283	5970	0.958223	0.695967	0.3519	2.7388	Lysogenic	MTVG_1840;MTVG_1841;MTVG_1842;MTVG_1843;MTVG_1844;MTVG_1845	NZ_NVQF01000126.1||full;NZ_NVQF01000061.1||full;NZ_NVQF01000007.1||full;NZ_NVQF01000082.1||full;NZ_NVQF01000004.1||0_partial;NZ_NVQF01000064.1||0_partial	6	T	T	2
MPG_307	GCF_017979945.1_ASM1797994v1_genomic	Streptomyces sp. 604F	Mesopelagic	Sediment	Mesopelagic-Sediment	Genbank	NA	445	NA	NA	99.89	0.14	Bacteria	Actinobacteriota	Actinomycetia	Streptomycetales	Streptomycetaceae	Streptomyces	Streptomyces albidoflavus	6912945	5881	0.850723	0.730941	0.3704	2.7047	Lysogenic	MTVG_810	NZ_MU211438.1||0_partial	1	F	-	-
MPG_308	GCF_000276805.1_ASM27680v1_genomic	Moritella dasanensis ArB 0140	Epipelagic	Seawater	Epipelagic-Seawater	Genbank	isolate	NA	NA	NA	100	0.81	Bacteria	Proteobacteria	Gammaproteobacteria	Enterobacterales	Psychromonadaceae	Moritella	Moritella dasanensis	4889582	4277	0.874717	0.408204	0.3207	2.9613	Nonlysogenic	-	-	0	-	-	-
MPG_309	GCF_000215895.1_ASM21589v1_genomic	Shewanella baltica OS117	Epipelagic	NA	NA	Genbank	isolate	80	NA	NA	Complete Genome	0	Bacteria	Proteobacteria	Gammaproteobacteria	Enterobacterales	Shewanellaceae	Shewanella	Shewanella baltica	5526018	4908	0.888162	0.460359	0.3383	2.9506	Lysogenic	MTVG_11631;MTVG_11632;MTVG_11633	NC_017579.1||0_partial;NC_017579.1||1_partial;NC_017579.1||2_partial	3	T	T	3
MPG_310	GCF_001999225.1_ASM199922v1_genomic	Pseudoalteromonas aliena	NA	NA	NA	Genbank	isolate	NA	69	-172	Complete Genome	0	Bacteria	Proteobacteria	Gammaproteobacteria	Enterobacterales	Alteromonadaceae	Pseudoalteromonas	Pseudoalteromonas aliena	4594697	3986	0.867522	0.390559	0.3314	2.9871	Nonlysogenic	-	-	0	-	-	-
MPG_311	GCF_001632165.1_ASM163216v1_genomic	Synechococcus sp. MIT S9508	Epipelagic	Seawater	Epipelagic-Seawater	Genbank	isolate	NA	-4.6	-105	100	0.27	Bacteria	Cyanobacteria	Cyanobacteriia	PCC-6307	Cyanobiaceae	Synechococcus_C	Synechococcus_C sp001632165	2502434	2830	1.1309	0.560923	0.3773	2.868	Lysogenic	MTVG_1835	NZ_LVHU01000013.1||0_partial	1	F	-	-
MPG_312	GCF_015864275.1_ASM1586427v1_genomic	Pseudoalteromonas sp. NZS11_1	NA	Seawater	NA	Genbank	isolate	NA	NA	NA	100	0.32	Bacteria	Proteobacteria	Gammaproteobacteria	Enterobacterales	Alteromonadaceae	Pseudoalteromonas	Pseudoalteromonas arctica	4325445	3806	0.879909	0.391603	0.3242	2.9763	Nonlysogenic	-	-	0	-	-	-
MPG_313	GCF_016622285.1_ASM1662228v1_genomic	Pseudomonas aeruginosa	Mesopelagic	NA	NA	Genbank	isolate	495	NA	NA	99.68	0.14	Bacteria	Proteobacteria	Gammaproteobacteria	Pseudomonadales	Pseudomonadaceae	Pseudomonas	Pseudomonas aeruginosa	6484888	5924	0.913508	0.664329	0.3851	2.8896	Lysogenic	MTVG_6713;MTVG_6714;MTVG_6715	NZ_WIFV01000001.1||0_partial;NZ_WIFV01000004.1||0_partial;NZ_WIFV01000007.1||0_partial	3	T	T	2
MPG_314	GCF_010725055.1_ASM1072505v1_genomic	Gelidibacter japonicus	NA	Seawater	NA	Genbank	isolate	NA	NA	NA	99.34	3.4	Bacteria	Bacteroidota	Bacteroidia	Flavobacteriales	Flavobacteriaceae	Gelidibacter	Unclassified	4669066	4044	0.866126	0.379795	0.3253	3.099	Nonlysogenic	-	-	0	-	-	-
MPG_315	GCF_001932055.1_ASM193205v1_genomic	Labrenzia aggregata	Epipelagic	Seawater	Epipelagic-Seawater	Genbank	isolate	2	28.73	122.58	99.37	0.58	Bacteria	Proteobacteria	Alphaproteobacteria	Rhizobiales	Stappiaceae	Roseibium	Roseibium aggregata_A	6431067	5961	0.926907	0.590577	0.3376	2.849	Lysogenic	MTVG_914	NZ_JXMT01000028.1||0_partial	1	F	-	-
MPG_316	GCF_005887295.1_ASM588729v1_genomic	Pseudoalteromonas sp. S983	Epipelagic	Seawater	Epipelagic-Seawater	Genbank	isolate	30	4.57	-14.71	100	1.82	Bacteria	Proteobacteria	Gammaproteobacteria	Enterobacterales	Alteromonadaceae	Pseudoalteromonas	Pseudoalteromonas agarivorans	4496473	4172	0.927838	0.408729	0.3279	2.9748	Nonlysogenic	-	-	0	-	-	-
MPG_317	GCF_000280905.1_ASM28090v1_genomic	Streptomyces sp. AA1529	Epipelagic	Sediment	Epipelagic-Sediment	Genbank	isolate	50	NA	NA	98.84	0.21	Bacteria	Actinobacteriota	Actinomycetia	Streptomycetales	Streptomycetaceae	Streptomyces	Streptomyces sp000424765	7285977	6275	0.861243	0.727722	0.3834	2.6938	Lysogenic	MTVG_12294	NZ_ALAP01000074.1||full	1	T	F	1
MPG_318	GCF_001468485.1_ASM146848v1_genomic	Pseudoalteromonas sp. H71	Epipelagic	Seawater	Epipelagic-Seawater	Genbank	isolate	1	54.1842	7.9	99.17	0.51	Bacteria	Proteobacteria	Gammaproteobacteria	Enterobacterales	Alteromonadaceae	Pseudoalteromonas	Pseudoalteromonas sp001468485	4030082	3693	0.916359	0.396504	0.3273	2.9784	Nonlysogenic	-	-	0	-	-	-
MPG_319	GCF_000682755.1_SOAPdenovo_v1.05_genomic	Hyphomonas beringensis	Epipelagic	Seawater	Epipelagic-Seawater	Genbank	isolate	NA	60.9	-177.7	99.35	1.62	Bacteria	Proteobacteria	Alphaproteobacteria	Caulobacterales	Hyphomonadaceae	Hyphomonas	Hyphomonas beringensis	3802763	3637	0.95641	0.583881	0.3375	2.8384	Nonlysogenic	-	-	0	-	-	-
MPG_320	GCF_012163155.1_ASM1216315v1_genomic	Kocuria subflava	NA	Sediment	NA	Genbank	isolate	NA	NA	NA	99.34	4.08	Bacteria	Actinobacteriota	Actinomycetia	Actinomycetales	Micrococcaceae	Kocuria	Kocuria sp000800955	3026447	2883	0.952602	0.643545	0.3544	2.7625	Nonlysogenic	-	-	0	-	-	-
MPG_321	GCF_003312895.1_ASM331289v1_genomic	Bacillus amyloliquefaciens	Deep	Sediment	Deep-Sediment	Genbank	isolate	3601	17.53	114.34	Complete Genome	0	Bacteria	Firmicutes	Bacilli	Bacillales	Bacillaceae	Bacillus	Bacillus velezensis	4103824	4003	0.975432	0.466458	0.3323	3.0124	Lysogenic	MTVG_11500;MTVG_11501;MTVG_11502;MTVG_11503;MTVG_11504	NZ_CP030098.1||full;NZ_CP030097.1||0_partial;NZ_CP030097.1||1_partial;NZ_CP030097.1||2_partial;NZ_CP030097.1||3_partial	5	T	T	4
MPG_322	GCF_001723295.1_ASM172329v1_genomic	Methyloceanibacter marginalis	NA	Sediment	NA	Genbank	isolate	NA	NA	NA	81.87	1.79	Bacteria	Proteobacteria	Alphaproteobacteria	Rhizobiales	Methyloligellaceae	Methyloceanibacter	Methyloceanibacter marginalis	2997425	3784	1.26242	0.635373	0.3609	2.8475	Lysogenic	MTVG_7664;MTVG_7665;MTVG_7666	NZ_LPWD01000280.1||full;NZ_LPWD01000031.1||0_partial;NZ_LPWD01000455.1||0_partial	3	T	F	1
MPG_323	GCF_001634885.1_ASM163488v1_genomic	Sulfitobacter sp. HI0040	Epipelagic	Seawater	Epipelagic-Seawater	Genbank	isolate	95	22.78	-158.07	99.32	2.89	Bacteria	Proteobacteria	Alphaproteobacteria	Rhodobacterales	Rhodobacteraceae	Sulfitobacter	Sulfitobacter sp001634885	4181428	4530	1.08336	0.62987	0.3549	2.823	Lysogenic	MTVG_11252;MTVG_11253;MTVG_11254	NZ_LWEX01000038.1||full;NZ_LWEX01000126.1||full;NZ_LWEX01000128.1||full	3	T	F	1
MPG_324	GCF_002893095.1_ASM289309v1_genomic	Stenotrophomonas sp. VV52	Deep	Seawater	Deep-Seawater	Genbank	isolate	1937	53.33	169.96	99.45	1.54	Bacteria	Proteobacteria	Gammaproteobacteria	Xanthomonadales	Xanthomonadaceae	Stenotrophomonas	Stenotrophomonas sp002893095	4428876	3876	0.875166	0.66585	0.3717	2.8127	Lysogenic	MTVG_5007;MTVG_5008	NZ_PKQQ01000002.1||0_partial;NZ_PKQQ01000003.1||0_partial	2	T	T	2
MPG_325	GCF_015864265.1_ASM1586426v1_genomic	Pseudoalteromonas sp. NZS37	NA	Seawater	NA	Genbank	isolate	NA	NA	NA	100	0.17	Bacteria	Proteobacteria	Gammaproteobacteria	Enterobacterales	Alteromonadaceae	Pseudoalteromonas	Pseudoalteromonas arctica	4514399	4003	0.886718	0.392703	0.325	2.9767	Lysogenic	MTVG_11248	NZ_JADYXL010000005.1||0_partial	1	T	F	1
MPG_326	GCF_007860175.1_ASM786017v1_genomic	Rubripirellula reticaptiva	Epipelagic	Seawater	Epipelagic-Seawater	Genbank	isolate	0	54.15	11.84	98.75	0	Bacteria	Planctomycetota	Planctomycetes	Pirellulales	Pirellulaceae	Rubripirellula	Unclassified	7852560	6099	0.776689	0.547865	0.3551	2.8455	Lysogenic	MTVG_3265	NZ_SJPX01000006.1||0_partial	1	T	F	1
MPG_327	GCF_000682775.1_SOAPdenovo_v1.05_genomic	Hyphomonas sp. L-53-1-40	Epipelagic	Seawater	Epipelagic-Seawater	Genbank	NA	NA	NA	NA	98.21	0.32	Bacteria	Proteobacteria	Alphaproteobacteria	Caulobacterales	Hyphomonadaceae	Hyphomonas	Hyphomonas sp000682775	3310973	3253	0.982491	0.583147	0.339	2.831	Lysogenic	MTVG_11274	NZ_AWFI01000001.1||0_partial	1	T	F	1
MPG_328	GCF_016918075.1_ASM1691807v1_genomic	Rheinheimera sp. MA13	NA	Seawater	NA	Genbank	isolate	NA	NA	NA	99.66	1.86	Bacteria	Proteobacteria	Gammaproteobacteria	Enterobacterales	Alteromonadaceae	Rheinheimera	Unclassified	4524950	4535	1.00222	0.482695	0.3454	2.9488	Lysogenic	MTVG_9062;MTVG_9063;MTVG_9064	NZ_JAERPS010000003.1||0_partial;NZ_JAERPS010000004.1||0_partial;NZ_JAERPS010000005.1||0_partial	3	F	-	-
MPG_329	GCF_011378755.1_ASM1137875v1_genomic	Pseudoalteromonas sp. Z1A2	NA	Seawater	NA	Genbank	isolate	NA	NA	NA	100	0.68	Bacteria	Proteobacteria	Gammaproteobacteria	Enterobacterales	Alteromonadaceae	Pseudoalteromonas	Pseudoalteromonas distincta	4489692	4015	0.894271	0.391717	0.3254	2.9815	Nonlysogenic	-	-	0	-	-	-
MPG_330	GCF_003050585.1_ASM305058v1_genomic	Vibrio sp. ZF 223	NA	Seawater	NA	Genbank	isolate	NA	NA	NA	99.87	0.69	Bacteria	Proteobacteria	Gammaproteobacteria	Enterobacterales	Vibrionaceae	Vibrio	Vibrio crassostreae	5138901	4514	0.878398	0.442551	0.3226	2.9567	Lysogenic	MTVG_6759;MTVG_6760	NZ_PIGB01000001.1||0_partial;NZ_PIGB01000004.1||0_partial	2	T	F	1
MPG_331	GCF_001691185.1_ASM169118v1_genomic	Vibrio diabolicus	NA	Seawater	NA	Genbank	isolate	NA	NA	NA	99.98	0.68	Bacteria	Proteobacteria	Gammaproteobacteria	Enterobacterales	Vibrionaceae	Vibrio	Vibrio diabolicus	5231685	4758	0.909458	0.446211	0.3319	2.9718	Lysogenic	MTVG_6867	NZ_MAKC01000141.1||full	1	T	F	1
MPG_332	GCF_000423045.1_ASM42304v1_genomic	Gramella portivictoriae DSM 23547	NA	Sediment	NA	Genbank	isolate	NA	22.31	114.12	99.6	0.19	Bacteria	Bacteroidota	Bacteroidia	Flavobacteriales	Flavobacteriaceae	Gramella	Gramella portivictoriae	3269398	2987	0.913624	0.395286	0.331	3.0852	Nonlysogenic	-	-	0	-	-	-
MPG_333	GCF_002954715.1_ASM295471v1_genomic	Aliivibrio sifiae	Epipelagic	Seawater	Epipelagic-Seawater	Genbank	isolate	NA	NA	NA	99.63	0.34	Bacteria	Proteobacteria	Gammaproteobacteria	Enterobacterales	Vibrionaceae	Aliivibrio	Aliivibrio sifiae	4743237	4175	0.880201	0.382279	0.3249	2.9955	Lysogenic	MTVG_10393	NZ_MSCP01000001.1||0_partial	1	T	F	1
MPG_334	GCF_017168555.1_ASM1716855v1_genomic	Micrococcus sp. KRD012	NA	Sediment	NA	Genbank	isolate	NA	NA	NA	98.25	0.92	Bacteria	Actinobacteriota	Actinomycetia	Actinomycetales	Micrococcaceae	Micrococcus	Micrococcus luteus	2427995	2214	0.911863	0.727873	0.3621	2.7142	Nonlysogenic	-	-	0	-	-	-
MPG_335	GCF_900574125.1_EPIB_assembly_I_genomic	Epibacterium mobile	NA	Seawater	NA	Genbank	NA	NA	-34.62	-72.45	Complete Genome	0	Bacteria	Proteobacteria	Alphaproteobacteria	Rhodobacterales	Rhodobacteraceae	Epibacterium	Epibacterium mobile	4712067	4504	0.955844	0.59072	0.3453	2.8304	Lysogenic	MTVG_11358;MTVG_11359;MTVG_11360;MTVG_11361;MTVG_11362;MTVG_11363	NZ_LR027553.1||0_partial;NZ_LR027553.1||1_partial;NZ_LR027553.1||2_partial;NZ_LR027553.1||3_partial;NZ_LR027554.1||0_partial;NZ_LR027554.1||1_partial	6	T	T	4
MPG_336	GCF_005636165.1_ASM563616v1_genomic	Vibrio cholerae	NA	Seawater	NA	Genbank	isolate	NA	NA	NA	100	0.08	Bacteria	Proteobacteria	Gammaproteobacteria	Enterobacterales	Vibrionaceae	Vibrio	Vibrio cholerae	4010099	3565	0.889005	0.475461	0.3487	2.9756	Lysogenic	MTVG_1018;MTVG_1019;MTVG_1020;MTVG_1021	NZ_QXWI01000019.1||full;NZ_QXWI01000025.1||full;NZ_QXWI01000001.1||0_partial;NZ_QXWI01000021.1||0_partial	4	T	T	2
MPG_337	GCF_001294685.1_IdioAbyss1_genomic	Idiomarina abyssalis	Deep	Seawater	Deep-Seawater	Genbank	isolate	4000~5000	8.2	-133	100	0.28	Bacteria	Proteobacteria	Gammaproteobacteria	Enterobacterales	Alteromonadaceae	Idiomarina	Idiomarina abyssalis	2684812	2579	0.960589	0.471792	0.3513	2.9625	Nonlysogenic	-	-	0	-	-	-
MPG_338	GCF_001642775.1_SCS111-2fq_genomic	Pseudohongiella nitratireducens	Mesopelagic	Seawater	Mesopelagic-Seawater	Genbank	isolate	400	19.9	115.23	97.04	0.06	Bacteria	Proteobacteria	Gammaproteobacteria	Pseudomonadales	Pseudohongiellaceae	Pseudohongiella	Pseudohongiella nitratireducens	3410121	3091	0.906419	0.517836	0.3528	2.8979	Lysogenic	MTVG_1813	NZ_LWHN01000002.1||0_partial	1	F	-	-
MPG_339	GCF_003963515.1_ASM396351v1_genomic	Brevibacillus sp. SCSIO 07484	NA	Sediment	NA	Genbank	isolate	NA	NA	NA	Complete Genome	0	Bacteria	Firmicutes	Bacilli	Brevibacillales	Brevibacillaceae	SCSIO-07484	SCSIO-07484 sp003963515	4079826	3826	0.937785	0.561652	0.3584	2.9817	Nonlysogenic	-	-	0	-	-	-
MPG_340	GCF_014235845.1_ASM1423584v1_genomic	Monaibacterium sp. h42	Epipelagic	Seawater	Epipelagic-Seawater	Genbank	isolate	NA	NA	NA	99.7	0	Bacteria	Proteobacteria	Alphaproteobacteria	Rhodobacterales	Rhodobacteraceae	Monaibacterium	Unclassified	3545831	3416	0.963385	0.623695	0.3457	2.8021	Lysogenic	MTVG_6354;MTVG_6355;MTVG_6356	NZ_JACJUQ010000001.1||0_partial;NZ_JACJUQ010000002.1||0_partial;NZ_JACJUQ010000005.1||0_partial	3	T	T	2
MPG_341	GCF_904845995.1_ASM90484599v1_genomic	Psychrobacter fjordensis	NA	Seawater	NA	Genbank	isolate	NA	NA	NA	98.35	1.5	Bacteria	Proteobacteria	Gammaproteobacteria	Pseudomonadales	Moraxellaceae	Psychrobacter	Psychrobacter fozii	3443229	2782	0.807963	0.424778	0.3239	2.9236	Nonlysogenic	-	-	0	-	-	-
MPG_342	GCF_011398715.1_ASM1139871v1_genomic	Halomonas meridiana	Deep	NA	NA	Genbank	isolate	2580	-17°25'	-113°12'	Complete Genome	0	Bacteria	Proteobacteria	Gammaproteobacteria	Pseudomonadales	Halomonadaceae	Halomonas	Halomonas meridiana	3591816	3364	0.936574	0.568221	0.3654	2.8917	Lysogenic	MTVG_5713;MTVG_5714	NZ_AP022821.1||0_partial;NZ_AP022821.1||1_partial	2	T	T	2
MPG_343	GCF_009811795.1_ASM981179v1_genomic	Litoreibacter roseus	Epipelagic	Seawater	Epipelagic-Seawater	Genbank	isolate	0	32.56	132.3	99.39	0.21	Bacteria	Proteobacteria	Alphaproteobacteria	Rhodobacterales	Rhodobacteraceae	Litoreibacter	Unclassified	4471068	4488	1.00379	0.575184	0.3394	2.8449	Lysogenic	MTVG_10006	NZ_BLJE01000005.1||0_partial	1	T	F	1
MPG_344	GCF_003047105.1_ASM304710v1_genomic	Celeribacter baekdonensis	Mesopelagic	Sediment	Mesopelagic-Sediment	Genbank	isolate	648	27°43.4392'	-91°16.7638'	98.03	0.45	Bacteria	Proteobacteria	Alphaproteobacteria	Rhodobacterales	Rhodobacteraceae	Celeribacter	Celeribacter baekdonensis_B	4437368	4543	1.02381	0.577423	0.3379	2.8399	Lysogenic	MTVG_3412;MTVG_3413;MTVG_3414	NZ_CP028475.1||0_partial;NZ_CP028475.1||1_partial;NZ_CP028475.1||2_partial	3	T	T	3
MPG_345	GCF_003344925.1_ASM334492v1_genomic	Flavobacterium arcticum	Epipelagic	Seawater	Epipelagic-Seawater	Genbank	isolate	0	NA	NA	Complete Genome	0	Bacteria	Bacteroidota	Bacteroidia	Flavobacteriales	Flavobacteriaceae	Flavobacterium	Flavobacterium arcticum	2970356	2655	0.893832	0.34962	0.3112	3.0735	Lysogenic	MTVG_4047;MTVG_4048	NZ_CP031188.1||0_partial;NZ_CP031188.1||1_partial	2	T	F	1
MPG_346	GCF_014171775.1_ASM1417177v1_genomic	Massilia sp. Dwa41.01b	Epipelagic	Seawater	Epipelagic-Seawater	Genbank	isolate	10	-62.14	-57.35	Complete Genome	0	Bacteria	Proteobacteria	Gammaproteobacteria	Burkholderiales	Burkholderiaceae	Massilia	Unclassified	5348477	5208	0.973735	0.65209	0.3768	2.816	Nonlysogenic	-	-	0	-	-	-
MPG_347	GCF_000967805.1_ASM96780v1_genomic	Flavobacterium sp. 316	Epipelagic	Seawater	Epipelagic-Seawater	Genbank	isolate	NA	54.33	18.39	99.65	0.35	Bacteria	Bacteroidota	Bacteroidia	Flavobacteriales	Flavobacteriaceae	Flavobacterium	Flavobacterium sp000967805	3971755	3608	0.908415	0.290481	0.3211	3.1486	Nonlysogenic	-	-	0	-	-	-
MPG_348	GCF_006363825.1_ASM636382v1_genomic	Pelagovum pacificum	Epipelagic	Seawater	Epipelagic-Seawater	Genbank	isolate	NA	NA	NA	99.92	0.1	Bacteria	Proteobacteria	Alphaproteobacteria	Rhodobacterales	Rhodobacteraceae	Oceanicola	Oceanicola sp006363825	4108753	4007	0.975235	0.660598	0.3423	2.8168	Lysogenic	MTVG_10575;MTVG_10576;MTVG_10577	NZ_VFFF01000007.1||full;NZ_VFFF01000001.1||0_partial;NZ_VFFF01000001.1||1_partial	3	T	T	3
MPG_349	GCF_001752365.1_ASM175236v1_genomic	Marinobacter sp. X15-166B	NA	Sediment	NA	Genbank	isolate	NA	NA	NA	100	0.09	Bacteria	Proteobacteria	Gammaproteobacteria	Pseudomonadales	Oleiphilaceae	Marinobacter	Marinobacter sp001752365	3490661	3328	0.953401	0.596668	0.3659	2.8817	Lysogenic	MTVG_8486;MTVG_8487;MTVG_8488	NZ_MEIY01000001.1||0_partial;NZ_MEIY01000001.1||1_partial;NZ_MEIY01000001.1||2_partial	3	T	T	2
MPG_350	GCF_003576345.1_ASM357634v1_genomic	Henriciella barbarensis	NA	Seawater	NA	Genbank	isolate	NA	NA	NA	99.35	0.49	Bacteria	Proteobacteria	Alphaproteobacteria	Caulobacterales	Hyphomonadaceae	Henriciella	Henriciella barbarensis	3327924	3271	0.982895	0.592014	0.347	2.8314	Nonlysogenic	-	-	0	-	-	-
MPG_351	GCF_001889605.1_ASM188960v1_genomic	Mesorhizobium oceanicum	Deep	Seawater	Deep-Seawater	Genbank	isolate	1000	NA	NA	Complete Genome	0	Bacteria	Proteobacteria	Alphaproteobacteria	Rhizobiales	Rhizobiaceae	Mesorhizobium_E	Mesorhizobium_E oceanicum	5324561	5189	0.97454	0.650255	0.3572	2.8329	Lysogenic	MTVG_4581;MTVG_4582	NZ_CP018171.1||0_partial;NZ_CP018171.1||1_partial	2	T	T	2
MPG_352	GCF_004028275.1_ASM402827v1_genomic	Hydrogenovibrio thermophilus	NA	NA	NA	Genbank	isolate	NA	NA	NA	Complete Genome	0	Bacteria	Proteobacteria	Gammaproteobacteria	Thiomicrospirales	Thiomicrospiraceae	Hydrogenovibrio	Hydrogenovibrio thermophilus	2612894	2389	0.914312	0.504786	0.3399	2.9807	Nonlysogenic	-	-	0	-	-	-
MPG_353	GCF_000381085.1_ASM38108v1_genomic	Thiomicrorhabdus arctica DSM 13458	NA	NA	NA	Genbank	isolate	168	NA	NA	99.39	0	Bacteria	Proteobacteria	Gammaproteobacteria	Thiomicrospirales	Thiomicrospiraceae	Thiomicrorhabdus	Thiomicrorhabdus arctica	2552883	2274	0.890758	0.418834	0.3306	2.9875	Nonlysogenic	-	-	0	-	-	-
MPG_354	GCF_001447995.1_DSW8_denovo_v1_genomic	Maribacter dokdonensis DSW-8	Epipelagic	Seawater	Epipelagic-Seawater	Genbank	isolate	NA	NA	NA	99.67	0.33	Bacteria	Bacteroidota	Bacteroidia	Flavobacteriales	Flavobacteriaceae	Maribacter	Maribacter dokdonensis	4434543	3795	0.855782	0.359536	0.3126	3.0642	Lysogenic	MTVG_11200	NZ_LDPE01000014.1||full	1	F	-	-
MPG_355	GCF_015864385.1_ASM1586438v1_genomic	Pseudoalteromonas sp. SWXJZ94C	NA	Seawater	NA	Genbank	isolate	NA	NA	NA	99.55	0.51	Bacteria	Proteobacteria	Gammaproteobacteria	Enterobacterales	Alteromonadaceae	Pseudoalteromonas	Pseudoalteromonas sp000498095	4821127	4280	0.887759	0.379511	0.3235	2.9847	Lysogenic	MTVG_6272	NZ_JADYXF010000086.1||full	1	F	-	-
MPG_356	GCF_002812945.1_ASM281294v1_genomic	Prochlorococcus marinus str. XMU1401	Epipelagic	Seawater	Epipelagic-Seawater	Genbank	isolate	100	18	129	99.18	0	Bacteria	Cyanobacteria	Cyanobacteriia	PCC-6307	Cyanobiaceae	Prochlorococcus_A	Prochlorococcus_A sp001989455	1614308	1849	1.14538	0.313195	0.3416	3.0941	Nonlysogenic	-	-	0	-	-	-
MPG_357	GCF_003173795.1_ASM317379v1_genomic	Pseudoalteromonas sp. meg-B1	NA	Sediment	NA	Genbank	isolate	NA	NA	NA	99.83	0.51	Bacteria	Proteobacteria	Gammaproteobacteria	Enterobacterales	Alteromonadaceae	Pseudoalteromonas	Pseudoalteromonas undina	4018975	3617	0.899981	0.39957	0.3285	2.9782	Lysogenic	MTVG_8510	NZ_QGQU01000001.1||0_partial	1	F	-	-
MPG_358	GCF_004799325.1_ASM479932v1_genomic	Youngimonas vesicularis	Epipelagic	Seawater	Epipelagic-Seawater	Genbank	isolate	NA	NA	NA	99.04	0.49	Bacteria	Proteobacteria	Alphaproteobacteria	Rhodobacterales	Rhodobacteraceae	Thalassobius	Thalassobius vesicularis	3790026	3694	0.974663	0.635813	0.3464	2.8304	Lysogenic	MTVG_5447;MTVG_5448;MTVG_5449	NZ_SSMD01000012.1||full;NZ_SSMD01000013.1||full;NZ_SSMD01000010.1||0_partial	3	T	T	2
MPG_359	GCF_009617795.1_ASM961779v1_genomic	Marinobacter salsuginis	NA	Seawater	NA	Genbank	isolate	NA	NA	NA	99.89	1.19	Bacteria	Proteobacteria	Gammaproteobacteria	Pseudomonadales	Oleiphilaceae	Marinobacter	Marinobacter adhaerens_A	4707818	4345	0.922933	0.570401	0.3625	2.9145	Lysogenic	MTVG_8308	NZ_BGZI01000020.1||full	1	F	-	-
MPG_360	GCF_008312835.1_ASM831283v1_genomic	Streptomyces marokkonensis	NA	Sediment	NA	Genbank	isolate	NA	8.49177	111.019	100	0	Bacteria	Actinobacteriota	Actinomycetia	Streptomycetales	Streptomycetaceae	Streptomyces	Unclassified	7890048	6915	0.876421	0.721117	0.3782	2.7217	Lysogenic	MTVG_12323	NZ_VSKS01000032.1||0_partial	1	F	-	-
MPG_361	GCF_009720525.1_ASM972052v1_genomic	Gimesia benthica	Deep	Seawater	Deep-Seawater	Genbank	isolate	4213	4°00'10.06''	69°20'31.84''	Complete Genome	0	Bacteria	Planctomycetota	Planctomycetes	Planctomycetales	Planctomycetaceae	Gimesia	Unclassified	8027492	6409	0.798381	0.527562	0.3629	2.9588	Lysogenic	MTVG_2331	NZ_CP043930.1||0_partial	1	F	-	-
MPG_362	GCF_004923195.1_ASM492319v1_genomic	Marinifilum sp. JC120	NA	Seawater	NA	Genbank	isolate	NA	NA	NA	100	0.65	Bacteria	Desulfobacterota	Desulfovibrionia	Desulfovibrionales	Desulfovibrionaceae	Maridesulfovibrio	Maridesulfovibrio sp004923195	4610229	4155	0.901257	0.473797	0.3274	2.9597	Lysogenic	MTVG_5588;MTVG_5589;MTVG_5590	NZ_RDSB01000021.1||full;NZ_RDSB01000001.1||0_partial;NZ_RDSB01000003.1||0_partial	3	T	T	2
MPG_363	GCF_007750395.1_ASM775039v1_genomic	Polystyrenella longa	Epipelagic	Seawater	Epipelagic-Seawater	Genbank	isolate	0	54.15	11.84	Complete Genome	0	Bacteria	Planctomycetota	Planctomycetes	Planctomycetales	Planctomycetaceae	Planctomyces_B	Unclassified	6125480	4632	0.756186	0.503733	0.3547	2.9655	Lysogenic	MTVG_4331;MTVG_4332	NZ_CP036281.1||0_partial;NZ_CP036281.1||1_partial	2	T	T	2
MPG_364	GCF_000425345.1_ASM42534v1_genomic	Rheinheimera baltica DSM 14885	Epipelagic	Seawater	Epipelagic-Seawater	Genbank	isolate	5	59.2911	22.5402	99.66	0.54	Bacteria	Proteobacteria	Gammaproteobacteria	Enterobacterales	Alteromonadaceae	Rheinheimera	Rheinheimera baltica	4351767	4075	0.936401	0.461454	0.3462	2.9595	Lysogenic	MTVG_3761;MTVG_3762	NZ_AUDG01000029.1||full;NZ_AUDG01000007.1||0_partial	2	F	-	-
MPG_365	GCF_014925645.1_ASM1492564v1_genomic	Vibrio navarrensis	NA	Seawater	NA	Genbank	isolate	NA	NA	NA	100	0.59	Bacteria	Proteobacteria	Gammaproteobacteria	Enterobacterales	Vibrionaceae	Vibrio	Vibrio sp000960595	4684362	4236	0.904285	0.480367	0.3425	2.9695	Nonlysogenic	-	-	0	-	-	-
MPG_366	GCF_001641405.1_ASM164140v1_genomic	Tenacibaculum ovolyticum	Mesopelagic	Seawater	Mesopelagic-Seawater	Genbank	isolate	344	33°18'	134°13'	99.33	0.4	Bacteria	Bacteroidota	Bacteroidia	Flavobacteriales	Flavobacteriaceae	Tenacibaculum	Tenacibaculum ovolyticum	4148120	3946	0.951274	0.295028	0.3268	3.1267	Lysogenic	MTVG_2523	NZ_BDCW01000185.1||full	1	F	-	-
MPG_367	GCF_003952245.1_ASM395224v1_genomic	Pseudomonas libanensis	NA	Seawater	NA	Genbank	NA	NA	NA	NA	Complete Genome	0	Bacteria	Proteobacteria	Gammaproteobacteria	Pseudomonadales	Pseudomonadaceae	Pseudomonas_E	Pseudomonas_E lactis	6282445	5520	0.878639	0.600714	0.359	2.8931	Lysogenic	MTVG_9488;MTVG_9489;MTVG_9490;MTVG_9491;MTVG_9492	NZ_CP034425.1||0_partial;NZ_CP034425.1||1_partial;NZ_CP034425.1||2_partial;NZ_CP034425.1||3_partial;NZ_CP034425.1||4_partial	5	T	T	2
MPG_368	GCF_002776575.1_ASM277657v1_genomic	Sphingorhabdus sp. YGSMI21	Epipelagic	Sediment	Epipelagic-Sediment	Genbank	isolate	NA	NA	NA	Complete Genome	0	Bacteria	Proteobacteria	Alphaproteobacteria	Sphingomonadales	Sphingomonadaceae	Sphingorhabdus_A	Sphingorhabdus_A sp002776575	4060755	3862	0.951055	0.578923	0.3453	2.8487	Lysogenic	MTVG_903	NZ_CP022548.1||0_partial	1	T	F	1
MPG_369	GCF_007655305.1_ASM765530v1_genomic	Algoriphagus sp. hg1	Deep	Sediment	Deep-Sediment	Genbank	isolate	1380	NA	NA	100	0.38	Bacteria	Bacteroidota	Bacteroidia	Cytophagales	Cyclobacteriaceae	Algoriphagus	Unclassified	4449979	3913	0.87933	0.395562	0.3296	3.1011	Nonlysogenic	-	-	0	-	-	-
MPG_370	GCF_000698495.1_NTK937_genomic	Streptomyces sp. NTK 937	Deep	Sediment	Deep-Sediment	Genbank	isolate	3814	27.0442	-18.2006	99.84	0.1	Bacteria	Actinobacteriota	Actinomycetia	Streptomycetales	Streptomycetaceae	Streptomyces	Streptomyces halstedii	7444861	6468	0.868787	0.719526	0.3701	2.7101	Lysogenic	MTVG_8368	NZ_JJOB01000001.1||0_partial	1	F	-	-
MPG_371	GCF_006381105.1_ASM638110v1_genomic	Flavicella sediminum	NA	Sediment	NA	Genbank	isolate	NA	37°09'38''	122.41	97.35	1.79	Bacteria	Bacteroidota	Bacteroidia	Flavobacteriales	Flavobacteriaceae	Flavicella	Flavicella sediminum	4583336	3603	0.786109	0.336054	0.3232	3.0948	Lysogenic	MTVG_2450	NZ_VDET01000016.1||0_partial	1	T	F	1
MPG_372	GCF_002072955.1_ASM207295v1_genomic	Methyloprofundus sedimenti	Deep	Sediment	Deep-Sediment	Genbank	isolate	1828	36.71	-122.11	99.66	2.67	Bacteria	Proteobacteria	Gammaproteobacteria	Methylococcales	Methylomonadaceae	Methyloprofundus	Methyloprofundus sedimenti	4290526	3995	0.931121	0.410257	0.3455	3.0198	Lysogenic	MTVG_9646	NZ_LPUF01000001.1||1_partial	1	F	-	-
MPG_373	GCF_001883945.1_ASM188394v1_genomic	Bacillus thuringiensis	NA	Sediment	NA	Genbank	isolate	NA	NA	NA	98.02	0.54	Bacteria	Firmicutes	Bacilli	Bacillales	Bacillaceae_G	Bacillus_A	Bacillus_A thuringiensis	5773294	5868	1.0164	0.348484	0.3225	3.0925	Lysogenic	MTVG_2530;MTVG_2531;MTVG_2532;MTVG_2533;MTVG_2534;MTVG_2535;MTVG_2536	NZ_LZRC01000023.1||full;NZ_LZRC01000103.1||full;NZ_LZRC01000134.1||full;NZ_LZRC01000015.1||full;NZ_LZRC01000024.1||full;NZ_LZRC01000034.1||0_partial	7	T	T	3
MPG_374	GCF_017579965.1_ASM1757996v1_genomic	Salegentibacter sp. BDJ18	Epipelagic	Seawater	Epipelagic-Seawater	Genbank	isolate	55	36.96	-71.22	99.43	0.57	Bacteria	Bacteroidota	Bacteroidia	Flavobacteriales	Flavobacteriaceae	Salegentibacter	Salegentibacter agarivorans	3842378	3419	0.889814	0.368475	0.3282	3.1006	Lysogenic	MTVG_2264;MTVG_2265	NZ_JAFLQX010000030.1||0_partial;NZ_JAFLQX010000028.1||0_partial	2	F	-	-
MPG_375	GCF_014905115.1_ASM1490511v1_genomic	Sulfurimonas sp. S2-6	Deep	Sediment	Deep-Sediment	Genbank	isolate	NA	NA	NA	Complete Genome	0	Bacteria	Campylobacterota	Campylobacteria	Campylobacterales	Sulfurimonadaceae	Sulfurimonas	Unclassified	2320257	2421	1.04342	0.373448	0.3253	3.1095	Nonlysogenic	-	-	0	-	-	-
MPG_376	GCF_002954385.1_ASM295438v1_genomic	Tenacibaculum sp. SG-28	Epipelagic	Seawater	Epipelagic-Seawater	Genbank	isolate	NA	NA	NA	98.26	1.01	Bacteria	Bacteroidota	Bacteroidia	Flavobacteriales	Flavobacteriaceae	Tenacibaculum	Tenacibaculum sp002954385	2801347	2811	1.00345	0.338787	0.3253	3.1064	Nonlysogenic	-	-	0	-	-	-
MPG_377	GCF_008001015.1_ASM800101v1_genomic	Serinicoccus profundi	Deep	Sediment	Deep-Sediment	Genbank	isolate	5368	-1°55.24'	7°09.03'	Complete Genome	0	Bacteria	Actinobacteriota	Actinomycetia	Actinomycetales	Dermatophilaceae	Serinicoccus	Serinicoccus profundi	3475711	3245	0.933622	0.719156	0.3593	2.7218	Nonlysogenic	-	-	0	-	-	-
MPG_378	GCF_004851605.1_ASM485160v1_genomic	Hydrocarboniclastica marina	Deep	Sediment	Deep-Sediment	Genbank	isolate	3300	21.37	119.41	Complete Genome	0	Bacteria	Proteobacteria	Gammaproteobacteria	Pseudomonadales	Oleiphilaceae	GCA-2695345	GCA-2695345 sp002695345	4258501	3777	0.886932	0.579046	0.3674	2.8947	Nonlysogenic	-	-	0	-	-	-
MPG_379	GCF_012955605.1_ASM1295560v1_genomic	Bacillus sp. CS13	Deep	Sediment	Deep-Sediment	Genbank	isolate	1165	22.12	119.29	Complete Genome	0	Bacteria	Firmicutes	Bacilli	Bacillales	Caldibacillaceae_A	Unclassified	Unclassified	3159449	3058	0.96789	0.436834	0.3364	3.0159	Nonlysogenic	-	-	0	-	-	-
MPG_380	GCF_013403985.1_ASM1340398v1_genomic	Winogradskyella ludwigii	Epipelagic	Seawater	Epipelagic-Seawater	Genbank	isolate	1	54.18	7.9	99.67	0.77	Bacteria	Bacteroidota	Bacteroidia	Flavobacteriales	Flavobacteriaceae	Winogradskyella	Unclassified	4008075	3474	0.86675	0.324479	0.3097	3.0803	Nonlysogenic	-	-	0	-	-	-
MPG_381	GCF_017918265.1_ASM1791826v1_genomic	Vibrio crassostreae	NA	Seawater	NA	Genbank	isolate	NA	NA	NA	99.87	0.41	Bacteria	Proteobacteria	Gammaproteobacteria	Enterobacterales	Vibrionaceae	Vibrio	Vibrio crassostreae	5056064	4412	0.872616	0.44376	0.3224	2.9575	Lysogenic	MTVG_6617	NZ_JAFNCO010000025.1||0_partial	1	F	-	-
MPG_382	GCF_001631935.1_ASM163193v1_genomic	Synechococcus sp. MIT S9509	Epipelagic	Seawater	Epipelagic-Seawater	Genbank	isolate	NA	-4.6	-105	99.18	0.82	Bacteria	Cyanobacteria	Cyanobacteriia	PCC-6307	Cyanobiaceae	Synechococcus_C	Synechococcus_C sp001631935	3087928	3526	1.14187	0.554265	0.3743	2.8622	Lysogenic	MTVG_5716;MTVG_5717	NZ_LVHV01000005.1||0_partial;NZ_LVHV01000025.1||0_partial	2	T	T	2
MPG_383	GCF_002020135.1_ASM202013v1_genomic	Thioclava marina	NA	Seawater	NA	Genbank	isolate	NA	NA	NA	99.09	0.21	Bacteria	Proteobacteria	Alphaproteobacteria	Rhodobacterales	Rhodobacteraceae	Thioclava	Thioclava marina	3653331	3454	0.945439	0.641104	0.3434	2.8246	Lysogenic	MTVG_5596	NZ_MPZS01000002.1||0_partial	1	F	-	-
MPG_384	GCF_001681815.1_ASM168181v1_genomic	Epibacterium mobile	Epipelagic	Seawater	Epipelagic-Seawater	Genbank	isolate	60	-31.4061	91.1776	99.47	0.71	Bacteria	Proteobacteria	Alphaproteobacteria	Rhodobacterales	Rhodobacteraceae	Epibacterium	Epibacterium mobile	4786794	4614	0.963902	0.589009	0.3443	2.83	Lysogenic	MTVG_270;MTVG_271;MTVG_272;MTVG_273;MTVG_274;MTVG_275	NZ_LNXD01000038.1||full;NZ_LNXD01000037.1||full;NZ_LNXD01000001.1||0_partial;NZ_LNXD01000001.1||1_partial;NZ_LNXD01000019.1||0_partial;NZ_LNXD01000009.1||0_partial	6	T	T	4
MPG_385	GCF_002954705.1_ASM295470v1_genomic	Aliivibrio sifiae	NA	Seawater	NA	Genbank	isolate	NA	NA	NA	99.63	0.55	Bacteria	Proteobacteria	Gammaproteobacteria	Enterobacterales	Vibrionaceae	Aliivibrio	Aliivibrio sifiae_A	4462628	3886	0.870787	0.383053	0.3258	2.9939	Lysogenic	MTVG_12178	NZ_MSCO01000002.1||0_partial	1	T	F	1
MPG_386	GCF_000176355.1_ASM17635v1_genomic	Citromicrobium bathyomarinum JL354	Epipelagic	Seawater	Epipelagic-Seawater	Genbank	isolate	NA	NA	NA	99.59	0	Bacteria	Proteobacteria	Alphaproteobacteria	Sphingomonadales	Sphingomonadaceae	Citromicrobium	Citromicrobium bathyomarinum	3273334	3213	0.981568	0.650202	0.3523	2.8007	Lysogenic	MTVG_6859	NZ_ADAE01000018.1||0_partial	1	F	-	-
MPG_387	GCF_017695955.1_ASM1769595v1_genomic	Prochlorococcus marinus XMU1419	Mesopelagic	NA	NA	Genbank	isolate	300	20	120	100	0	Bacteria	Cyanobacteria	Cyanobacteriia	PCC-6307	Cyanobiaceae	Prochlorococcus_A	Unclassified	1642829	1861	1.1328	0.312378	0.3423	3.0955	Nonlysogenic	-	-	0	-	-	-
MPG_388	GCF_017313785.1_ASM1731378v1_genomic	Muricauda ruestringensis	Deep	Sediment	Deep-Sediment	Genbank	isolate	NA	NA	NA	99.34	1.21	Bacteria	Bacteroidota	Bacteroidia	Flavobacteriales	Flavobacteriaceae	Muricauda	Muricauda sp002711825	4477476	4071	0.909218	0.420736	0.3236	3.0751	Nonlysogenic	-	-	0	-	-	-
MPG_389	GCF_000468615.2_ASM46861v2_genomic	Cellulophaga baltica 18	NA	Seawater	NA	Genbank	isolate	NA	NA	NA	Complete Genome	0	Bacteria	Bacteroidota	Bacteroidia	Flavobacteriales	Flavobacteriaceae	Cellulophaga	Cellulophaga baltica	4635105	3971	0.856723	0.34681	0.3073	3.0709	Nonlysogenic	-	-	0	-	-	-
MPG_390	GCF_003721245.1_ASM372124v1_genomic	Marinomonas hwangdonensis	Epipelagic	Seawater	Epipelagic-Seawater	Genbank	isolate	NA	NA	NA	99.79	0	Bacteria	Proteobacteria	Gammaproteobacteria	Pseudomonadales	Marinomonadaceae	Marinomonas	Marinomonas hwangdonensis	3456993	3122	0.903097	0.450373	0.3352	2.9502	Lysogenic	MTVG_6983	NZ_RIZG01000001.1||0_partial	1	T	F	1
MPG_391	GCF_902141825.1_CECT_9533_genomic	Thalassocella blandensis	Epipelagic	Seawater	Epipelagic-Seawater	Genbank	isolate	NA	41.67	2.8	99.27	1.34	Bacteria	Proteobacteria	Gammaproteobacteria	Pseudomonadales	Cellvibrionaceae	ISS155	ISS155 sp902141825	6085336	4789	0.786974	0.451812	0.3357	2.9468	Lysogenic	MTVG_6770	NZ_CABFPG010000002.1||0_partial	1	T	F	1
MPG_392	GCF_009663145.1_ASM966314v1_genomic	Shewanella sp. TC10	Epipelagic	Seawater	Epipelagic-Seawater	Genbank	isolate	1	43.06	5.57	99.59	0.97	Bacteria	Proteobacteria	Gammaproteobacteria	Enterobacterales	Shewanellaceae	Shewanella	Unclassified	4990574	4242	0.850002	0.404693	0.3204	2.9461	Nonlysogenic	-	-	0	-	-	-
MPG_393	GCF_005636155.1_ASM563615v1_genomic	Vibrio cholerae	NA	Seawater	NA	Genbank	isolate	NA	NA	NA	100	0.08	Bacteria	Proteobacteria	Gammaproteobacteria	Enterobacterales	Vibrionaceae	Vibrio	Vibrio cholerae	4007494	3556	0.887338	0.475575	0.3487	2.9759	Lysogenic	MTVG_8782;MTVG_8783;MTVG_8784;MTVG_8785;MTVG_8786	NZ_QXWG01000020.1||full;NZ_QXWG01000025.1||full;NZ_QXWG01000032.1||full;NZ_QXWG01000022.1||0_partial;NZ_QXWG01000003.1||0_partial	5	T	T	2
MPG_394	GCF_003865195.2_ASM386519v2_genomic	Parageobacillus thermoglucosidasius	Epipelagic	Sediment	Epipelagic-Sediment	Genbank	isolate	83	31.64	130.78	99.44	0	Bacteria	Firmicutes	Bacilli	Bacillales	Anoxybacillaceae	Parageobacillus	Parageobacillus thermoglucosidasius	3948523	3927	0.994549	0.439973	0.3476	3.0774	Lysogenic	MTVG_2128	NZ_BHZK01000001.1||0_partial	1	T	F	1
MPG_395	GCF_003410255.1_ASM341025v1_genomic	Bacillus anthracis	NA	Sediment	NA	Genbank	isolate	NA	NA	NA	Complete Genome	0	Bacteria	Firmicutes	Bacilli	Bacillales	Bacillaceae_G	Bacillus_A	Bacillus_A anthracis	5231857	5340	1.02067	0.354567	0.3211	3.086	Lysogenic	MTVG_8790;MTVG_8791;MTVG_8792	NZ_CP031642.1||0_partial;NZ_CP031642.1||1_partial;NZ_CP031642.1||2_partial	3	T	T	2
MPG_396	GCF_001730235.1_ASM173023v1_genomic	Vulcanibacillus modesticaldus	Deep	NA	NA	Genbank	isolate	2300	36°14'	-33°54'	82.81	1.68	Bacteria	Firmicutes	Bacilli	Tepidibacillales	Tepidibacillaceae	Vulcanibacillus	Vulcanibacillus modesticaldus	2224341	2313	1.03986	0.336127	0.3313	3.1183	Nonlysogenic	-	-	0	-	-	-
MPG_397	GCF_013328345.1_ASM1332834v1_genomic	Catenovulum sp. SM1970	Epipelagic	Seawater	Epipelagic-Seawater	Genbank	isolate	50	NA	NA	96.75	0.57	Bacteria	Proteobacteria	Gammaproteobacteria	Enterobacterales	Alteromonadaceae	Unclassified	Unclassified	4172146	3794	0.909364	0.40148	0.3281	2.996	Lysogenic	MTVG_1855	NZ_JABULX010000015.1||0_partial	1	F	-	-
MPG_398	GCF_000756615.1_ASM75661v1_genomic	Paenibacillus durus	Epipelagic	Sediment	Epipelagic-Sediment	Genbank	isolate	150	NA	NA	Complete Genome	0	Bacteria	Firmicutes	Bacilli	Paenibacillales	Paenibacillaceae	Paenibacillus	Paenibacillus durus	6053498	5395	0.89122	0.509344	0.3406	2.9753	Lysogenic	MTVG_5593;MTVG_5594;MTVG_5595	NZ_CP009288.1||0_partial;NZ_CP009288.1||1_partial;NZ_CP009288.1||2_partial	3	T	T	2
MPG_399	GCF_004403005.1_ASM440300v1_genomic	Staphylococcus aureus	NA	Seawater	NA	Genbank	isolate	NA	NA	NA	98.99	0.32	Bacteria	Firmicutes	Bacilli	Staphylococcales	Staphylococcaceae	Staphylococcus	Staphylococcus aureus	2869182	2696	0.939641	0.329649	0.3316	3.067	Lysogenic	MTVG_6331;MTVG_6332;MTVG_6333;MTVG_6334	NZ_SOPD01000001.1||0_partial;NZ_SOPD01000001.1||1_partial;NZ_SOPD01000001.1||2_partial	4	T	T	2
MPG_400	GCF_002094875.1_ASM209487v1_genomic	Brevirhabdus pacifica	Deep	Sediment	Deep-Sediment	Genbank	isolate	NA	-3	-102.55	96.62	2.12	Bacteria	Proteobacteria	Alphaproteobacteria	Rhodobacterales	Rhodobacteraceae	Brevirhabdus	Brevirhabdus pacifica	3308297	3389	1.02439	0.662087	0.3635	2.8103	Lysogenic	MTVG_9348;MTVG_9349	NZ_MTCO01000302.1||full;NZ_MTCO01000323.1||full	2	T	F	1
MPG_401	GCF_001592945.1_ASM159294v1_genomic	Roseivirga seohaensis	Epipelagic	Seawater	Epipelagic-Seawater	Genbank	isolate	NA	NA	NA	99.35	0.6	Bacteria	Bacteroidota	Bacteroidia	Cytophagales	Cyclobacteriaceae	Roseivirga	Roseivirga seohaensis	4160330	3731	0.896804	0.392992	0.322	3.0669	Nonlysogenic	-	-	0	-	-	-
MPG_402	GCF_006517115.1_ASM651711v1_genomic	Alteromonas mediterranea	Epipelagic	Seawater	Epipelagic-Seawater	Genbank	isolate	NA	NA	NA	Complete Genome	0	Bacteria	Proteobacteria	Gammaproteobacteria	Enterobacterales	Alteromonadaceae	Alteromonas	Alteromonas mediterranea	4294985	3615	0.841679	0.449355	0.3256	2.9339	Nonlysogenic	-	-	0	-	-	-
MPG_403	GCF_015864725.1_ASM1586472v1_genomic	Pseudoalteromonas sp. NSLLW24	NA	Seawater	NA	Genbank	isolate	NA	NA	NA	100	0.17	Bacteria	Proteobacteria	Gammaproteobacteria	Enterobacterales	Alteromonadaceae	Pseudoalteromonas	Pseudoalteromonas arctica	4437405	3881	0.87461	0.390461	0.323	2.978	Nonlysogenic	-	-	0	-	-	-
MPG_404	GCF_012911015.1_ASM1291101v1_genomic	Chelativorans sp. ZYF759	NA	Seawater	NA	Genbank	isolate	NA	NA	NA	99.39	0.51	Bacteria	Proteobacteria	Alphaproteobacteria	Rhizobiales	Rhizobiaceae	Aliihoeflea	Unclassified	4687336	4617	0.984994	0.643868	0.364	2.8359	Lysogenic	MTVG_6468	NZ_WVVV01000006.1||0_partial	1	T	F	1
MPG_405	GCF_000272265.2_ASM27226v2_genomic	Vibrio splendidus FF-500	NA	Seawater	NA	Genbank	isolate	NA	NA	NA	99.64	0.32	Bacteria	Proteobacteria	Gammaproteobacteria	Enterobacterales	Vibrionaceae	Vibrio	Vibrio splendidus	5858828	5158	0.880381	0.441166	0.3262	2.9613	Lysogenic	MTVG_7429;MTVG_7430	NZ_AJZH02000022.1||full;NZ_AJZH02000014.1||0_partial	2	T	F	1
MPG_406	GCF_001750305.1_ASM175030v1_genomic	Alteromonas macleodii	Epipelagic	Seawater	Epipelagic-Seawater	Genbank	isolate	NA	NA	NA	100	1.05	Bacteria	Proteobacteria	Gammaproteobacteria	Enterobacterales	Alteromonadaceae	Alteromonas	Alteromonas macleodii	5249970	4706	0.896386	0.445878	0.3276	2.9432	Lysogenic	MTVG_8797;MTVG_8798;MTVG_8799;MTVG_8800;MTVG_8801	NZ_MIPW01000062.1||full;NZ_MIPW01000064.1||full;NZ_MIPW01000028.1||0_partial;NZ_MIPW01000073.1||0_partial;NZ_MIPW01000010.1||0_partial	5	F	-	-
MPG_407	GCF_001077815.2_ASM107781v2_genomic	Aurantiacibacter atlanticus	Deep	Sediment	Deep-Sediment	Genbank	isolate	2076	-20.89	-11.42	Complete Genome	0	Bacteria	Proteobacteria	Alphaproteobacteria	Sphingomonadales	Sphingomonadaceae	Erythrobacter_B	Erythrobacter_B atlanticus	3226359	3171	0.982842	0.583277	0.3563	2.8173	Lysogenic	MTVG_2406	NZ_CP011310.1||0_partial	1	T	F	1
MPG_408	GCF_002285435.1_ASM228543v1_genomic	Actibacterium ureilyticum	Epipelagic	Seawater	Epipelagic-Seawater	Genbank	isolate	5	21.6	118.19	100	0.67	Bacteria	Proteobacteria	Alphaproteobacteria	Rhodobacterales	Rhodobacteraceae	Actibacterium	Actibacterium ureilyticum	4145296	4070	0.981836	0.643006	0.3504	2.8195	Lysogenic	MTVG_1351	NZ_NSBT01000032.1||full	1	F	-	-
MPG_409	GCF_003326805.1_ASM332680v1_genomic	Thalassospira profundimaris	NA	Seawater	NA	Genbank	isolate	NA	NA	NA	100	0	Bacteria	Proteobacteria	Alphaproteobacteria	Rhodospirillales	Thalassospiraceae	Thalassospira	Thalassospira sp001613795	4323815	4018	0.929272	0.54646	0.3387	2.858	Lysogenic	MTVG_260;MTVG_261;MTVG_262	NZ_JPWB01000005.1||0_partial;NZ_JPWB01000006.1||0_partial;NZ_JPWB01000014.1||0_partial	3	T	T	2
MPG_410	GCF_002073095.1_ASM207309v1_genomic	Vibrio vulnificus	NA	Seawater	NA	Genbank	NA	NA	NA	NA	100	0.55	Bacteria	Proteobacteria	Gammaproteobacteria	Enterobacterales	Vibrionaceae	Vibrio	Vibrio vulnificus	5003990	4462	0.891688	0.466526	0.3399	2.9742	Lysogenic	MTVG_7438	NZ_MVKQ01000120.1||full	1	F	-	-
MPG_411	GCF_003646465.1_ASM364646v1_genomic	Chachezhania antarctica	Epipelagic	Seawater	Epipelagic-Seawater	Genbank	isolate	NA	NA	NA	99.57	0.16	Bacteria	Proteobacteria	Alphaproteobacteria	Rhodobacterales	Rhodobacteraceae	Marinibacterium	Marinibacterium sp003646465	5040141	4722	0.936879	0.646228	0.3408	2.8036	Lysogenic	MTVG_6006;MTVG_6007;MTVG_6008;MTVG_6009	NZ_QZEX01000002.1||0_partial;NZ_QZEX01000002.1||1_partial;NZ_QZEX01000004.1||0_partial;NZ_QZEX01000006.1||0_partial	4	T	F	1
MPG_412	GCF_001011035.1_ASM101103v1_genomic	Streptomyces sp. CNQ-509	Epipelagic	Sediment	Epipelagic-Sediment	Genbank	isolate	42	NA	NA	Complete Genome	0	Bacteria	Actinobacteriota	Actinomycetia	Streptomycetales	Streptomycetaceae	Streptomyces	Streptomyces sp002847285	8039333	6899	0.858156	0.730676	0.3718	2.697	Nonlysogenic	-	-	0	-	-	-
MPG_413	GCF_901446615.1_ASM90144661v1_genomic	Alteromonas macleodii	Epipelagic	Seawater	Epipelagic-Seawater	Genbank	metagenome	20	-26.98	178.2	100	0.25	Bacteria	Proteobacteria	Gammaproteobacteria	Enterobacterales	Alteromonadaceae	Alteromonas	Alteromonas macleodii	4819231	4129	0.856776	0.445917	0.328	2.9417	Nonlysogenic	-	-	0	-	-	-
MPG_414	GCF_000733125.1_ASM73312v1_genomic	Parvularcula oceani	Mesopelagic	Seawater	Mesopelagic-Seawater	Genbank	isolate	800	NA	NA	97.63	0	Bacteria	Proteobacteria	Alphaproteobacteria	Caulobacterales	Parvularculaceae	Parvularcula	Parvularcula oceani	3354504	3148	0.93844	0.674388	0.3573	2.785	Nonlysogenic	-	-	0	-	-	-
MPG_415	GCF_015864635.1_ASM1586463v1_genomic	Psychrobacter sp. SZ93C1	NA	Seawater	NA	Genbank	isolate	NA	NA	NA	99.73	0.97	Bacteria	Proteobacteria	Gammaproteobacteria	Pseudomonadales	Moraxellaceae	Psychrobacter	Psychrobacter fozii	3515978	2904	0.825944	0.424321	0.3257	2.9276	Nonlysogenic	-	-	0	-	-	-
MPG_416	GCF_001883995.1_ASM188399v1_genomic	Bacillus paranthracis	NA	Sediment	NA	Genbank	isolate	NA	NA	NA	99.07	0.01	Bacteria	Firmicutes	Bacilli	Bacillales	Bacillaceae_G	Bacillus_A	Bacillus_A paranthracis	5513239	5644	1.02372	0.351991	0.3232	3.0928	Lysogenic	MTVG_3320;MTVG_3321;MTVG_3322	NZ_MACE01000009.1||0_partial;NZ_MACE01000049.1||0_partial;NZ_MACE01000056.1||0_partial	3	T	T	3
MPG_417	GCF_002929945.1_ASM292994v1_genomic	Vibrio jasicida	NA	Seawater	NA	Genbank	isolate	NA	NA	NA	100	0.3	Bacteria	Proteobacteria	Gammaproteobacteria	Enterobacterales	Vibrionaceae	Vibrio	Vibrio jasicida	5962064	5388	0.903714	0.450264	0.3268	2.9674	Nonlysogenic	-	-	0	-	-	-
MPG_418	GCF_002163875.1_ASM216387v1_genomic	Gilvibacter sp. SZ-19	Epipelagic	Seawater	Epipelagic-Seawater	Genbank	isolate	NA	NA	NA	99.11	0.13	Bacteria	Bacteroidota	Bacteroidia	Flavobacteriales	Flavobacteriaceae	Gilvibacter	Gilvibacter sp002163875	3100211	2865	0.924131	0.435545	0.3206	3.0425	Nonlysogenic	-	-	0	-	-	-
MPG_419	GCF_000429305.1_ASM42930v1_genomic	Desulfovibrio inopinatus DSM 10711	NA	Sediment	NA	Genbank	isolate	NA	45.4419	12.3157	100	0.6	Bacteria	Desulfobacterota	Desulfovibrionia	Desulfovibrionales	Desulfovibrionaceae	Alteridesulfovibrio	Alteridesulfovibrio inopinatus	5767550	5029	0.871947	0.490519	0.3454	2.9461	Lysogenic	MTVG_2441;MTVG_2442;MTVG_2443;MTVG_2444;MTVG_2445;MTVG_2446;MTVG_2447;MTVG_2448	NZ_AUBP01000042.1||full;NZ_AUBP01000045.1||full;NZ_AUBP01000046.1||full;NZ_AUBP01000047.1||full;NZ_AUBP01000050.1||full;NZ_AUBP01000017.1||0_partial;NZ_AUBP01000024.1||0_partial;NZ_AUBP01000028.1||0_partial	8	T	T	4
MPG_420	GCF_001681875.1_ASM168187v1_genomic	Epibacterium mobile	Epipelagic	Seawater	Epipelagic-Seawater	Genbank	isolate	100	-16.0227	119.323	99.47	0.65	Bacteria	Proteobacteria	Alphaproteobacteria	Rhodobacterales	Rhodobacteraceae	Epibacterium	Epibacterium mobile	4859094	4652	0.95738	0.589709	0.3465	2.8332	Lysogenic	MTVG_4809;MTVG_4810;MTVG_4811;MTVG_4812;MTVG_4813	NZ_LNXG01000019.1||full;NZ_LNXG01000016.1||0_partial;NZ_LNXG01000004.1||0_partial;NZ_LNXG01000004.1||1_partial;NZ_LNXG01000005.1||0_partial	5	T	T	3
MPG_421	GCF_004310345.1_ASM431034v1_genomic	Paracoccus subflavus	Deep	Sediment	Deep-Sediment	Genbank	isolate	5572	15.5	154.4	98.69	0.56	Bacteria	Proteobacteria	Alphaproteobacteria	Rhodobacterales	Rhodobacteraceae	Paracoccus	Paracoccus sp004310345	3183584	3130	0.983169	0.655946	0.369	2.7975	Lysogenic	MTVG_8138;MTVG_8139;MTVG_8140	NZ_SISK01000014.1||full;NZ_SISK01000001.1||0_partial;NZ_SISK01000001.1||1_partial	3	T	T	3
MPG_422	GCF_013414195.1_ASM1341419v1_genomic	Psychrobacter sp. BI730	Deep	NA	NA	Genbank	isolate	NA	NA	NA	99.95	1.35	Bacteria	Proteobacteria	Gammaproteobacteria	Pseudomonadales	Moraxellaceae	Psychrobacter	Unclassified	3263843	2766	0.847467	0.42679	0.3309	2.9278	Lysogenic	MTVG_752	NZ_JAATTV010000007.1||0_partial	1	T	F	1
MPG_423	GCF_016622345.1_ASM1662234v1_genomic	Pseudomonas stutzeri	Epipelagic	NA	NA	Genbank	isolate	20	NA	NA	100	0.14	Bacteria	Proteobacteria	Gammaproteobacteria	Pseudomonadales	Pseudomonadaceae	Pseudomonas_A	Pseudomonas_A sp003205815	4640509	4313	0.929424	0.634476	0.3755	2.8974	Lysogenic	MTVG_6780;MTVG_6781	NZ_WIFY01000002.1||0_partial;NZ_WIFY01000006.1||0_partial	2	T	T	2
MPG_424	GCF_001010925.1_ASM101092v1_genomic	Aurantiacibacter gangjinensis	NA	Seawater	NA	Genbank	isolate	NA	NA	NA	99.25	0.34	Bacteria	Proteobacteria	Alphaproteobacteria	Sphingomonadales	Sphingomonadaceae	Erythrobacter_B	Erythrobacter_B gangjinensis	2724959	2662	0.976895	0.626968	0.3492	2.8067	Lysogenic	MTVG_3240	NZ_LBHC01000002.1||0_partial	1	T	F	1
MPG_425	GCF_001747085.1_ASM174708v1_genomic	Algibacter aquaticus	Epipelagic	Seawater	Epipelagic-Seawater	Genbank	isolate	0.2	35.16	139.61	99.67	1.39	Bacteria	Bacteroidota	Bacteroidia	Flavobacteriales	Flavobacteriaceae	Algibacter_C	Algibacter_C aquaticus	4640370	4020	0.86631	0.306388	0.3313	3.1188	Nonlysogenic	-	-	0	-	-	-
MPG_426	GCF_000819625.1_ASM81962v1_genomic	Phaeobacter gallaeciensis DSM 26640	NA	Seawater	NA	Genbank	isolate	NA	NA	NA	99.47	0.35	Bacteria	Proteobacteria	Alphaproteobacteria	Rhodobacterales	Rhodobacteraceae	Phaeobacter	Phaeobacter gallaeciensis	4542742	4413	0.97144	0.594918	0.3465	2.8232	Lysogenic	MTVG_11822;MTVG_11823;MTVG_11824;MTVG_11825	NZ_AOQA01000020.1||full;NZ_AOQA01000005.1||0_partial;NZ_AOQA01000006.1||0_partial;NZ_AOQA01000007.1||0_partial	4	T	T	2
MPG_427	GCF_002742265.1_ASM274226v1_genomic	Maribacter sp. 4G9	Epipelagic	Seawater	Epipelagic-Seawater	Genbank	isolate	0.042	35.16	139.61	99.67	1.16	Bacteria	Bacteroidota	Bacteroidia	Flavobacteriales	Flavobacteriaceae	Maribacter	Maribacter sp002742265	4601542	4378	0.95142	0.40806	0.3273	3.0891	Nonlysogenic	-	-	0	-	-	-
MPG_428	GCF_003030345.1_ASM303034v1_genomic	Plantactinospora sp. BC1	Mesopelagic	Sediment	Mesopelagic-Sediment	Genbank	isolate	317	24.33	-110.33	Complete Genome	0	Bacteria	Actinobacteriota	Actinomycetia	Mycobacteriales	Micromonosporaceae	Micromonospora	Micromonospora sp003030345	8333965	7224	0.866814	0.723833	0.3781	2.7328	Nonlysogenic	-	-	0	-	-	-
MPG_429	GCF_001632075.1_ASM163207v1_genomic	Prochlorococcus marinus str. MIT 1320	Epipelagic	Seawater	Epipelagic-Seawater	Genbank	isolate	150	22.75	-158	99.73	0.41	Bacteria	Cyanobacteria	Cyanobacteriia	PCC-6307	Cyanobiaceae	Prochlorococcus_C	Prochlorococcus_C marinus_B	2500454	2620	1.04781	0.503571	0.3668	2.8871	Lysogenic	MTVG_5704	NZ_LVHP01000012.1||full	1	F	-	-
MPG_430	GCF_900474185.1_UW69_genomic	Synechococcus sp. UW69	NA	NA	NA	Genbank	isolate	NA	NA	NA	100	0	Bacteria	Cyanobacteria	Cyanobacteriia	PCC-6307	Cyanobiaceae	Synechococcus_E	Synechococcus_E sp900474185	2372121	2629	1.10829	0.586858	0.3779	2.8581	Nonlysogenic	-	-	0	-	-	-
MPG_431	GCF_003206715.1_ASM320671v1_genomic	Salinicola peritrichatus	Deep	Sediment	Deep-Sediment	Genbank	isolate	2741	-5.3	-106.48	97.63	0.65	Bacteria	Proteobacteria	Gammaproteobacteria	Pseudomonadales	Halomonadaceae	Salinicola	Salinicola peritrichatus	4623416	4276	0.924857	0.624817	0.379	2.8812	Lysogenic	MTVG_2744	NZ_PZJU01000006.1||0_partial	1	T	F	1
MPG_432	GCF_000717715.1_ASM71771v1_genomic	Streptomyces sp. NRRL B-24484	NA	Seawater	NA	Genbank	isolate	NA	NA	NA	99.47	1.75	Bacteria	Actinobacteriota	Actinomycetia	Streptomycetales	Streptomycetaceae	Kitasatospora	Kitasatospora sp000717715	8863434	8195	0.924585	0.738379	0.3725	2.6949	Lysogenic	MTVG_11888;MTVG_11889;MTVG_11890;MTVG_11891	NZ_JOAI01000073.1||full;NZ_JOAI01000074.1||full;NZ_JOAI01000010.1||0_partial;NZ_JOAI01000023.1||0_partial	4	T	T	2
MPG_433	GCF_015070765.1_ASM1507076v1_genomic	Nocardioides salarius	NA	Seawater	NA	Genbank	isolate	NA	NA	NA	98.7	0.99	Bacteria	Actinobacteriota	Actinomycetia	Propionibacteriales	Nocardioidaceae	Nocardioides	Unclassified	4429322	4231	0.955225	0.728997	0.3607	2.718	Lysogenic	MTVG_2635;MTVG_2636	NZ_JADCLM010000002.1||0_partial;NZ_JADCLM010000008.1||0_partial	2	F	-	-
MPG_434	GCF_002018415.1_ASM201841v1_genomic	Enterobacter kobei	NA	Seawater	NA	Genbank	isolate	NA	-23.9723	-46.3295	99.11	1.87	Bacteria	Proteobacteria	Gammaproteobacteria	Enterobacterales	Enterobacteriaceae	Enterobacter	Enterobacter kobei	5228857	5076	0.970767	0.544252	0.36	2.9431	Lysogenic	MTVG_7805;MTVG_7806;MTVG_7807;MTVG_7808;MTVG_7809;MTVG_7810;MTVG_7811;MTVG_7812;MTVG_7813;MTVG_7814;MTVG_7815;MTVG_7816;MTVG_7817;MTVG_7818	NZ_MWLI01000099.1||full;NZ_MWLI01000113.1||full;NZ_MWLI01000114.1||full;NZ_MWLI01000140.1||full;NZ_MWLI01000054.1||full;NZ_MWLI01000057.1||full;NZ_MWLI01000066.1||full;NZ_MWLI01000072.1||full;NZ_MWLI01000073.1||full;NZ_MWLI01000098.1||full;NZ_MWLI01000143.1||full;NZ_MWLI01000025.1||0_partial;NZ_MWLI01000053.1||0_partial;NZ_MWLI01000058.1||0_partial	14	T	T	3
MPG_435	GCF_001681385.1_ASM168138v1_genomic	Epibacterium mobile	Epipelagic	Seawater	Epipelagic-Seawater	Genbank	isolate	55	-55.6357	-167.539	99.47	0.35	Bacteria	Proteobacteria	Alphaproteobacteria	Rhodobacterales	Rhodobacteraceae	Epibacterium	Epibacterium mobile	4785220	4612	0.963801	0.589167	0.3442	2.8302	Lysogenic	MTVG_962;MTVG_963;MTVG_964;MTVG_965;MTVG_966;MTVG_967	NZ_LNWI01000035.1||full;NZ_LNWI01000009.1||full;NZ_LNWI01000011.1||full;NZ_LNWI01000010.1||0_partial;NZ_LNWI01000010.1||1_partial;NZ_LNWI01000024.1||0_partial	6	T	T	4
MPG_436	GCF_017638545.1_ASM1763854v1_genomic	Psychrosphaera sp. MTZ26	Deep	Sediment	Deep-Sediment	Genbank	isolate	1129.7	22°06'56.061''	119°17'8.927''	Complete Genome	0	Bacteria	Proteobacteria	Gammaproteobacteria	Enterobacterales	Alteromonadaceae	Psychrosphaera	Unclassified	3331814	2862	0.858992	0.421611	0.3282	2.972	Nonlysogenic	-	-	0	-	-	-
MPG_437	GCF_017916715.1_ASM1791671v1_genomic	Vibrio crassostreae	NA	Seawater	NA	Genbank	isolate	NA	NA	NA	99.87	0.27	Bacteria	Proteobacteria	Gammaproteobacteria	Enterobacterales	Vibrionaceae	Vibrio	Vibrio crassostreae	5133068	4469	0.870629	0.443601	0.3226	2.9574	Nonlysogenic	-	-	0	-	-	-
MPG_438	GCF_009906235.1_ASM990623v1_genomic	Vibrio toranzoniae	Epipelagic	Seawater	Epipelagic-Seawater	Genbank	isolate	10	39.28	-0.22	97.22	0.84	Bacteria	Proteobacteria	Gammaproteobacteria	Enterobacterales	Vibrionaceae	Vibrio	Vibrio toranzoniae	4294074	3754	0.874228	0.438412	0.327	2.9619	Nonlysogenic	-	-	0	-	-	-
MPG_439	GCF_000384275.1_ASM38427v1_genomic	Salinispora arenicola DSM 45545	NA	NA	NA	Genbank	isolate	NA	NA	NA	99.39	0.12	Bacteria	Actinobacteriota	Actinomycetia	Mycobacteriales	Micromonosporaceae	Micromonospora	Micromonospora arenicola	5867409	5174	0.88182	0.695052	0.3767	2.732	Lysogenic	MTVG_3375;MTVG_3376	NZ_KB913036.1||0_partial;NZ_KB913036.1||1_partial	2	F	-	-
MPG_440	GCF_001682005.1_ASM168200v1_genomic	Epibacterium mobile	Epipelagic	Seawater	Epipelagic-Seawater	Genbank	isolate	100	-13.87	-76.8	99.47	0.35	Bacteria	Proteobacteria	Alphaproteobacteria	Rhodobacterales	Rhodobacteraceae	Epibacterium	Epibacterium mobile	4807758	4628	0.962611	0.588203	0.3445	2.8307	Lysogenic	MTVG_9672;MTVG_9673;MTVG_9674;MTVG_9675;MTVG_9676	NZ_LNXN01000034.1||full;NZ_LNXN01000001.1||0_partial;NZ_LNXN01000015.1||0_partial;NZ_LNXN01000004.1||0_partial;NZ_LNXN01000006.1||0_partial	5	T	T	4
MPG_441	GCF_003233725.1_ASM323372v1_genomic	Mesonia sp. K7	Deep	Seawater	Deep-Seawater	Genbank	isolate	4746	-31.07	58.99	98.94	0.76	Bacteria	Bacteroidota	Bacteroidia	Flavobacteriales	Flavobacteriaceae	Mesonia	Mesonia sp003233725	2547680	2408	0.945174	0.358085	0.3259	3.1206	Nonlysogenic	-	-	0	-	-	-
MPG_442	GCF_011650445.1_ASM1165044v1_genomic	Streptomyces sp. VN1	Epipelagic	Sediment	Epipelagic-Sediment	Genbank	isolate	4.7	13°3'9.972''	109°11'57.444''	Complete Genome	0	Bacteria	Actinobacteriota	Actinomycetia	Streptomycetales	Streptomycetaceae	Streptomyces	Streptomyces olivaceus	8341703	7189	0.861814	0.724395	0.3744	2.7097	Nonlysogenic	-	-	0	-	-	-
MPG_443	GCF_002903165.1_ASM290316v1_genomic	Pseudomonas oceani	Deep	Seawater	Deep-Seawater	Genbank	isolate	1390	NA	NA	100	0.54	Bacteria	Proteobacteria	Gammaproteobacteria	Pseudomonadales	Pseudomonadaceae	Pseudomonas_D	Pseudomonas_D oceani	4155021	3822	0.919851	0.599357	0.3653	2.8794	Lysogenic	MTVG_9953;MTVG_9954	NZ_PPSK01000044.1||full;NZ_PPSK01000010.1||0_partial	2	T	F	1
MPG_444	GCF_904846175.1_ASM90484617v1_genomic	Psychrobacter immobilis	NA	Seawater	NA	Genbank	isolate	NA	NA	NA	100	0.82	Bacteria	Proteobacteria	Gammaproteobacteria	Pseudomonadales	Moraxellaceae	Psychrobacter	Unclassified	3123162	2614	0.836972	0.423723	0.334	2.9351	Nonlysogenic	-	-	0	-	-	-
MPG_445	GCF_015864475.1_ASM1586447v1_genomic	Pseudoalteromonas sp. SWXJZ10B	NA	Seawater	NA	Genbank	isolate	NA	NA	NA	100	0.84	Bacteria	Proteobacteria	Gammaproteobacteria	Enterobacterales	Alteromonadaceae	Pseudoalteromonas	Pseudoalteromonas arctica	4574123	4015	0.877764	0.389942	0.3244	2.9802	Nonlysogenic	-	-	0	-	-	-
MPG_446	GCF_001634065.1_ASM163406v1_genomic	Pseudoalteromonas luteoviolacea	Epipelagic	Seawater	Epipelagic-Seawater	Genbank	isolate	NA	NA	NA	97.97	0.44	Bacteria	Proteobacteria	Gammaproteobacteria	Enterobacterales	Alteromonadaceae	Pseudoalteromonas	Pseudoalteromonas luteoviolacea_A	5490728	4925	0.896967	0.419941	0.3375	2.9822	Lysogenic	MTVG_9615;MTVG_9616;MTVG_9617;MTVG_9618;MTVG_9619;MTVG_9620;MTVG_9621;MTVG_9622	NZ_JPWZ01000029.1||full;NZ_JPWZ01000053.1||full;NZ_JPWZ01000072.1||full;NZ_JPWZ01000088.1||full;NZ_JPWZ01000033.1||0_partial;NZ_JPWZ01000039.1||0_partial;NZ_JPWZ01000052.1||0_partial;NZ_JPWZ01000060.1||0_partial	8	T	T	2
MPG_447	GCF_900142245.1_IMG-taxon_2585428176_annotated_assembly_genomic	Paramaledivibacter caminithermalis DSM 15212	Mesopelagic	NA	NA	Genbank	isolate	800	37.83	-31.52	100	1.42	Bacteria	Firmicutes_A	Clostridia	Peptostreptococcales	Caminicellaceae	Paramaledivibacter	Paramaledivibacter caminithermalis	4060624	3865	0.951824	0.305539	0.3257	3.1218	Lysogenic	MTVG_9637;MTVG_9638;MTVG_9639;MTVG_9640;MTVG_9641;MTVG_9642	NZ_FRAG01000103.1||full;NZ_FRAG01000072.1||full;NZ_FRAG01000057.1||full;NZ_FRAG01000100.1||full;NZ_FRAG01000086.1||full;NZ_FRAG01000008.1||0_partial	6	T	T	2
MPG_448	GCF_003976125.1_ASM397612v1_genomic	Pseudomonas aeruginosa	NA	Seawater	NA	Genbank	isolate	NA	NA	NA	99.68	0.91	Bacteria	Proteobacteria	Gammaproteobacteria	Pseudomonadales	Pseudomonadaceae	Pseudomonas	Pseudomonas aeruginosa	7131331	6663	0.934328	0.6582	0.3848	2.8898	Lysogenic	MTVG_11783;MTVG_11784;MTVG_11785	NZ_RXCW01000017.1||full;NZ_RXCW01000019.1||full;NZ_RXCW01000001.1||0_partial	3	T	T	2
MPG_449	GCF_011378855.1_ASM1137885v1_genomic	Pseudoalteromonas sp. Z1A8	NA	Seawater	NA	Genbank	isolate	NA	NA	NA	100	0.57	Bacteria	Proteobacteria	Gammaproteobacteria	Enterobacterales	Alteromonadaceae	Pseudoalteromonas	Unclassified	4421175	3969	0.897725	0.39111	0.327	2.9832	Nonlysogenic	-	-	0	-	-	-
MPG_450	GCF_009688965.1_ASM968896v1_genomic	Desulfosarcina widdelii	NA	Sediment	NA	Genbank	isolate	NA	NA	NA	Complete Genome	0	Bacteria	Desulfobacterota	Desulfobacteria	Desulfobacterales	Desulfosarcinaceae	Desulfosarcina	Unclassified	7297718	6643	0.910285	0.540066	0.3614	2.9614	Lysogenic	MTVG_5034;MTVG_5035;MTVG_5036;MTVG_5037;MTVG_5038;MTVG_5039	NZ_AP021875.1||0_partial;NZ_AP021875.1||1_partial;NZ_AP021875.1||2_partial;NZ_AP021875.1||3_partial;NZ_AP021875.1||4_partial;NZ_AP021875.1||5_partial	6	F	-	-
MPG_451	GCF_015953145.1_ASM1595314v1_genomic	Bacillus paralicheniformis	Deep	Sediment	Deep-Sediment	Genbank	isolate	3538	15°23'93''	70°18°744''	99.59	0.02	Bacteria	Firmicutes	Bacilli	Bacillales	Bacillaceae	Bacillus	Bacillus paralicheniformis	4281962	4209	0.982961	0.458733	0.3291	3.0346	Lysogenic	MTVG_436	NZ_JABVEE010000015.1||0_partial	1	T	F	1
MPG_452	GCF_000710955.1_ASM71095v1_genomic	Nocardiopsis alba	Mesopelagic	Sediment	Mesopelagic-Sediment	Genbank	isolate	775	NA	NA	99.45	0.55	Bacteria	Actinobacteriota	Actinomycetia	Streptosporangiales	Streptosporangiaceae	Nocardiopsis	Nocardiopsis alba	5861114	5202	0.887545	0.696675	0.3702	2.764	Nonlysogenic	-	-	0	-	-	-
MPG_453	GCF_001273615.1_ASM127361v1_genomic	Mariprofundus ferrooxydans	Deep	Sediment	Deep-Sediment	Genbank	isolate	1298	NA	NA	100	0.85	Bacteria	Proteobacteria	Zetaproteobacteria	Mariprofundales	Mariprofundaceae	Mariprofundus	Mariprofundus ferrooxydans	2852864	2797	0.980418	0.539284	0.3631	2.9079	Lysogenic	MTVG_6951	NZ_LIGC01000015.1||full	1	F	-	-
MPG_454	GCF_003050425.1_ASM305042v1_genomic	Vibrio splendidus	NA	Seawater	NA	Genbank	isolate	NA	NA	NA	99.87	0.52	Bacteria	Proteobacteria	Gammaproteobacteria	Enterobacterales	Vibrionaceae	Vibrio	Vibrio splendidus	5406706	4681	0.865777	0.441715	0.3221	2.9558	Lysogenic	MTVG_9986	NZ_PIFR01000013.1||0_partial	1	T	F	1
MPG_455	GCF_903995135.1_PSEUDOALTEROMONAS_3J6v2_genomic	Pseudoalteromonas sp. 3J6	Epipelagic	Seawater	Epipelagic-Seawater	Genbank	isolate	1	NA	NA	100	0.34	Bacteria	Proteobacteria	Gammaproteobacteria	Enterobacterales	Alteromonadaceae	Pseudoalteromonas	Pseudoalteromonas undina	4099791	3691	0.90029	0.398989	0.3292	2.9782	Lysogenic	MTVG_10945	NZ_LR877185.1||0_partial	1	F	-	-
MPG_456	GCF_016461905.1_ASM1646190v1_genomic	Marinobacter salarius	Deep	Sediment	Deep-Sediment	Genbank	isolate	NA	22.76	-46.08	99.57	0.07	Bacteria	Proteobacteria	Gammaproteobacteria	Pseudomonadales	Oleiphilaceae	Marinobacter	Marinobacter salarius	4480477	4216	0.940971	0.570481	0.3608	2.9052	Lysogenic	MTVG_408	NZ_JAEMOR010000045.1||0_partial	1	F	-	-
MPG_457	GCF_000382005.1_ASM38200v1_genomic	Pseudoalteromonas piscicida ATCC 15057	NA	Seawater	NA	Genbank	isolate	NA	NA	NA	100	0.17	Bacteria	Proteobacteria	Gammaproteobacteria	Enterobacterales	Alteromonadaceae	Pseudoalteromonas	Pseudoalteromonas piscicida	5277109	4658	0.88268	0.432068	0.3329	2.9815	Lysogenic	MTVG_8610;MTVG_8611	NZ_KB907372.1||0_partial;NZ_KB907374.1||0_partial	2	F	-	-
MPG_458	GCF_000738935.1_ASM73893v1_genomic	Pseudoalteromonas sp. A2	Epipelagic	Seawater	Epipelagic-Seawater	Genbank	isolate	NA	86°48.196'	120°21.017'	100	1.1	Bacteria	Proteobacteria	Gammaproteobacteria	Enterobacterales	Alteromonadaceae	Pseudoalteromonas	Pseudoalteromonas tetraodonis	4176632	3777	0.904317	0.401396	0.331	2.984	Lysogenic	MTVG_10603	NZ_JPMC01000024.1||0_partial	1	F	-	-
MPG_459	GCF_002263585.1_ASM226358v1_genomic	Pseudomonas aeruginosa	Epipelagic	Seawater	Epipelagic-Seawater	Genbank	isolate	0	NA	NA	99.68	0.38	Bacteria	Proteobacteria	Gammaproteobacteria	Pseudomonadales	Pseudomonadaceae	Pseudomonas	Pseudomonas aeruginosa	7067962	6643	0.939875	0.660326	0.3853	2.8879	Lysogenic	MTVG_3864;MTVG_3865;MTVG_3866;MTVG_3867;MTVG_3868;MTVG_3869;MTVG_3870;MTVG_3871;MTVG_3872;MTVG_3873	NZ_NMRQ01000025.1||full;NZ_NMRQ01000029.1||full;NZ_NMRQ01000033.1||full;NZ_NMRQ01000047.1||full;NZ_NMRQ01000052.1||full;NZ_NMRQ01000059.1||full;NZ_NMRQ01000064.1||full;NZ_NMRQ01000074.1||full;NZ_NMRQ01000009.1||full	10	T	T	3
MPG_460	GCF_001518015.1_ASM151801v1_genomic	Tritonibacter horizontis	Epipelagic	Seawater	Epipelagic-Seawater	Genbank	isolate	NA	NA	NA	99.12	0.47	Bacteria	Proteobacteria	Alphaproteobacteria	Rhodobacterales	Rhodobacteraceae	Epibacterium	Epibacterium horizontis	4862077	4630	0.952268	0.615125	0.3469	2.8247	Lysogenic	MTVG_3158;MTVG_3159;MTVG_3160;MTVG_3161;MTVG_3162	NZ_LPUY01000087.1||full;NZ_LPUY01000049.1||0_partial;NZ_LPUY01000065.1||0_partial;NZ_LPUY01000073.1||0_partial;NZ_LPUY01000088.1||0_partial	5	T	T	3
MPG_461	GCF_000287175.2_ASM28717v2_genomic	Aliivibrio fischeri ZF-211	NA	Seawater	NA	Genbank	isolate	NA	NA	NA	99.8	0.27	Bacteria	Proteobacteria	Gammaproteobacteria	Enterobacterales	Vibrionaceae	Aliivibrio	Aliivibrio fischeri	4039204	3700	0.916022	0.383041	0.3245	2.9914	Nonlysogenic	-	-	0	-	-	-
MPG_462	GCF_000760255.1_ASM76025v1_genomic	Prochlorococcus marinus str. SS2	Epipelagic	Seawater	Epipelagic-Seawater	Genbank	isolate	120	28.98	-64.35	100	0	Bacteria	Cyanobacteria	Cyanobacteriia	PCC-6307	Cyanobiaceae	Prochlorococcus	Prochlorococcus marinus	1752772	1927	1.0994	0.364358	0.351	3.0045	Nonlysogenic	-	-	0	-	-	-
MPG_463	GCF_001735745.1_ASM173574v1_genomic	Formosa sp. Hel1_33_131	Epipelagic	Seawater	Epipelagic-Seawater	Genbank	isolate	1	NA	NA	Complete Genome	0	Bacteria	Bacteroidota	Bacteroidia	Flavobacteriales	Flavobacteriaceae	Hel1-33-131	Hel1-33-131 sp001735745	2735158	2566	0.938154	0.367263	0.3117	3.0677	Lysogenic	MTVG_10216;MTVG_10217;MTVG_10218	NZ_CP017260.1||0_partial;NZ_CP017260.1||1_partial;NZ_CP017260.1||2_partial	3	T	T	3
MPG_464	GCF_000759865.1_ASM75986v1_genomic	Prochlorococcus marinus str. MIT 9116	Epipelagic	Seawater	Epipelagic-Seawater	Genbank	isolate	25	-15	-135	99.18	0.68	Bacteria	Cyanobacteria	Cyanobacteriia	PCC-6307	Cyanobiaceae	Prochlorococcus_A	Prochlorococcus_A marinus_N	1685398	1945	1.15403	0.310104	0.3428	3.1053	Nonlysogenic	-	-	0	-	-	-
MPG_465	GCF_900119965.1_ADCOB_genomic	Cobetia marina	NA	NA	NA	Genbank	NA	NA	NA	NA	99.14	0.07	Bacteria	Proteobacteria	Gammaproteobacteria	Pseudomonadales	Halomonadaceae	Cobetia	Cobetia marina	4155178	3518	0.846654	0.62198	0.3645	2.8502	Lysogenic	MTVG_9916	NZ_FPLA01000020.1||0_partial	1	T	F	1
MPG_466	GCF_013372625.1_ASM1337262v1_genomic	Actinomadura sp. BRA 177	Epipelagic	Sediment	Epipelagic-Sediment	Genbank	isolate	16	0.55	-29.21	98.66	2.67	Bacteria	Actinobacteriota	Actinomycetia	Streptosporangiales	Streptosporangiaceae	Spirillospora	Unclassified	8033118	8052	1.00235	0.711241	0.3791	2.7582	Nonlysogenic	-	-	0	-	-	-
MPG_467	GCF_014279595.1_ASM1427959v1_genomic	Synechococcus sp. RS9909	Epipelagic	Seawater	Epipelagic-Seawater	Genbank	isolate	10	29.47	34.92	Complete Genome	0	Bacteria	Cyanobacteria	Cyanobacteriia	PCC-6307	Cyanobiaceae	Synechococcus_C	Synechococcus_C sp000153065	2603169	2739	1.05218	0.644478	0.3808	2.8079	Lysogenic	MTVG_10774	NZ_CP047943.1||0_partial	1	T	F	1
MPG_468	GCF_000287075.2_ASM28707v2_genomic	Vibrio ordalii FF-167	NA	Seawater	NA	Genbank	isolate	NA	NA	NA	99.19	1.38	Bacteria	Proteobacteria	Gammaproteobacteria	Enterobacterales	Vibrionaceae	Vibrio	Vibrio anguillarum	3780662	3555	0.940312	0.447523	0.344	2.9736	Lysogenic	MTVG_8473;MTVG_8474	NZ_AJYR02000120.1||full;NZ_AJYR02000127.1||full	2	T	F	1
MPG_469	GCF_003050305.1_ASM305030v1_genomic	Vibrio splendidus	NA	Seawater	NA	Genbank	isolate	NA	NA	NA	100	0.78	Bacteria	Proteobacteria	Gammaproteobacteria	Enterobacterales	Vibrionaceae	Vibrio	Vibrio splendidus	5822805	5269	0.90489	0.440309	0.3278	2.9665	Lysogenic	MTVG_11301;MTVG_11302;MTVG_11303	NZ_PIFL01000105.1||full;NZ_PIFL01000015.1||full;NZ_PIFL01000054.1||0_partial	3	T	F	1
MPG_470	GCF_000688335.1_ASM68833v1_genomic	Sediminibacter sp. Hel_I_10	Epipelagic	Seawater	Epipelagic-Seawater	Genbank	isolate	0	54.18	7.9	99.67	0	Bacteria	Bacteroidota	Bacteroidia	Flavobacteriales	Flavobacteriaceae	Psychroserpens	Psychroserpens sp000688335	4106053	3649	0.888688	0.369883	0.3163	3.0754	Lysogenic	MTVG_10241;MTVG_10242	NZ_JHZX01000001.1||0_partial;NZ_JHZX01000001.1||1_partial	2	F	-	-
MPG_471	GCF_015354615.1_ASM1535461v1_genomic	Aliidiomarina sp. SW123	Deep	Seawater	Deep-Seawater	Genbank	isolate	NA	NA	NA	98.88	1.18	Bacteria	Proteobacteria	Gammaproteobacteria	Enterobacterales	Alteromonadaceae	Aliidiomarina	Unclassified	2652113	2398	0.904185	0.493814	0.3667	2.9532	Nonlysogenic	-	-	0	-	-	-
MPG_472	GCF_009753675.1_ASM975367v1_genomic	Zongyanglinia huanghaiensis	Epipelagic	Sediment	Epipelagic-Sediment	Genbank	isolate	36	36	121	100	0.31	Bacteria	Proteobacteria	Alphaproteobacteria	Rhodobacterales	Rhodobacteraceae	56-14-T64	Unclassified	4856535	4734	0.974769	0.541871	0.3364	2.8435	Lysogenic	MTVG_12059;MTVG_12060;MTVG_12061;MTVG_12062;MTVG_12063	NZ_WQLV01000023.1||full;NZ_WQLV01000001.1||0_partial;NZ_WQLV01000001.1||1_partial;NZ_WQLV01000005.1||0_partial;NZ_WQLV01000008.1||0_partial	5	T	T	2
MPG_473	GCF_001013305.1_ASM101330v1_genomic	Aurantiacibacter marinus	NA	Seawater	NA	Genbank	isolate	NA	NA	NA	99.25	0.37	Bacteria	Proteobacteria	Alphaproteobacteria	Sphingomonadales	Sphingomonadaceae	Erythrobacter_B	Erythrobacter_B marinus	2834102	2707	0.955153	0.590828	0.3442	2.8052	Lysogenic	MTVG_6141	NZ_LBHU01000001.1||0_partial	1	T	F	1
MPG_474	GCF_005887265.1_ASM588726v1_genomic	Pseudoalteromonas sp. S1608	NA	Sediment	NA	Genbank	isolate	NA	-38.407	66.3738	100	0.53	Bacteria	Proteobacteria	Gammaproteobacteria	Enterobacterales	Alteromonadaceae	Pseudoalteromonas	Pseudoalteromonas undina	4108279	3755	0.914008	0.399005	0.329	2.9789	Lysogenic	MTVG_5318;MTVG_5319	NZ_PNDK01000034.1||0_partial;NZ_PNDK01000047.1||0_partial	2	T	T	2
MPG_475	GCF_001999705.1_ASM199970v1_genomic	Thermosipho sp. 1223	Deep	NA	NA	Genbank	isolate	NA	36.23	-33.9	99.84	0	Bacteria	Thermotogota	Thermotogae	Thermotogales	Fervidobacteriaceae	Thermosipho	Thermosipho affectus	1767555	1772	1.00251	0.312722	0.316	3.2319	Nonlysogenic	-	-	0	-	-	-
MPG_476	GCF_001632825.1_ASM163282v1_genomic	Alteromonas stellipolaris	NA	Seawater	NA	Genbank	NA	NA	36.7455	-3.60113	Complete Genome	0	Bacteria	Proteobacteria	Gammaproteobacteria	Enterobacterales	Alteromonadaceae	Alteromonas	Alteromonas stellipolaris	4721861	4052	0.858136	0.435831	0.3237	2.9361	Lysogenic	MTVG_3245	NZ_CP015346.1||0_partial	1	T	F	1
MPG_477	GCF_016888515.1_ASM1688851v1_genomic	Shimia biformata	NA	Seawater	NA	Genbank	isolate	NA	21.935	120.821	99.57	0.32	Bacteria	Proteobacteria	Alphaproteobacteria	Rhodobacterales	Rhodobacteraceae	Shimia	Unclassified	3939854	3834	0.973133	0.615138	0.3435	2.8323	Lysogenic	MTVG_11630	NZ_JAFEJK010000001.1||0_partial	1	T	F	1
MPG_478	GCF_010669185.1_ASM1066918v1_genomic	Pseudomonas sp. OIL-1	NA	Seawater	NA	Genbank	isolate	NA	NA	NA	Complete Genome	0	Bacteria	Proteobacteria	Gammaproteobacteria	Pseudomonadales	Pseudomonadaceae	Pseudomonas_D	Unclassified	4226320	3859	0.913088	0.582725	0.3646	2.8976	Nonlysogenic	-	-	0	-	-	-
MPG_479	GCF_003976135.1_ASM397613v1_genomic	Pseudomonas aeruginosa	NA	Seawater	NA	Genbank	isolate	NA	NA	NA	99.68	0.14	Bacteria	Proteobacteria	Gammaproteobacteria	Pseudomonadales	Pseudomonadaceae	Pseudomonas	Pseudomonas aeruginosa	6813593	6344	0.93108	0.66298	0.3854	2.8886	Lysogenic	MTVG_7650;MTVG_7651;MTVG_7652;MTVG_7653;MTVG_7654;MTVG_7655;MTVG_7656;MTVG_7657;MTVG_7658;MTVG_7659;MTVG_7660	NZ_RXCX01000033.1||full;NZ_RXCX01000037.1||full;NZ_RXCX01000040.1||full;NZ_RXCX01000043.1||full;NZ_RXCX01000045.1||full;NZ_RXCX01000047.1||full;NZ_RXCX01000053.1||full;NZ_RXCX01000055.1||full;NZ_RXCX01000006.1||full;NZ_RXCX01000025.1||0_partial	11	T	T	5
MPG_480	GCF_000272225.2_ASM27222v2_genomic	Vibrio splendidus ZS-139	NA	Seawater	NA	Genbank	isolate	NA	NA	NA	99.87	1.18	Bacteria	Proteobacteria	Gammaproteobacteria	Enterobacterales	Vibrionaceae	Vibrio	Vibrio splendidus_D	5289880	4631	0.875445	0.435859	0.3207	2.9574	Nonlysogenic	-	-	0	-	-	-
MPG_481	GCF_003987405.1_ASM398740v1_genomic	Pseudidiomarina donghaiensis	NA	Seawater	NA	Genbank	isolate	NA	NA	NA	99.66	0.3	Bacteria	Proteobacteria	Gammaproteobacteria	Enterobacterales	Alteromonadaceae	Idiomarina	Idiomarina donghaiensis	2573352	2459	0.955563	0.480757	0.3582	2.9509	Nonlysogenic	-	-	0	-	-	-
MPG_482	GCF_013388355.1_ASM1338835v1_genomic	Flavobacterium sp. LPB0248	NA	Seawater	NA	Genbank	NA	NA	NA	NA	84.5	0.49	Bacteria	Bacteroidota	Bacteroidia	Flavobacteriales	Flavobacteriaceae	Flavobacterium	Unclassified	3975348	3387	0.852001	0.33799	0.3155	3.0947	Lysogenic	MTVG_9447;MTVG_9448	NZ_CP058246.1||0_partial;NZ_CP058246.1||1_partial	2	F	-	-
MPG_483	GCF_000760295.1_ASM76029v1_genomic	Prochlorococcus sp. MIT 0701	Epipelagic	Seawater	Epipelagic-Seawater	Genbank	isolate	110	-13.47	-0.05	100	0.14	Bacteria	Cyanobacteria	Cyanobacteriia	PCC-6307	Cyanobiaceae	Prochlorococcus_C	Prochlorococcus_C sp000760295	2592571	2709	1.04491	0.50596	0.3677	2.8849	Nonlysogenic	-	-	0	-	-	-
MPG_484	GCF_000224335.1_BizArg_1.0_genomic	Bizionia argentinensis JUB59	Epipelagic	Seawater	Epipelagic-Seawater	Genbank	isolate	NA	NA	NA	99.34	0.07	Bacteria	Bacteroidota	Bacteroidia	Flavobacteriales	Flavobacteriaceae	Algorimicrobium	Algorimicrobium argentinensis	3279329	3046	0.928849	0.337189	0.3198	3.1039	Lysogenic	MTVG_4330	NZ_AFXZ01000009.1||0_partial	1	T	F	1
MPG_485	GCF_016307205.1_ASM1630720v1_genomic	Pontibaca sp. S1109L	NA	Sediment	NA	Genbank	isolate	NA	NA	NA	98.83	0.64	Bacteria	Proteobacteria	Alphaproteobacteria	Rhodobacterales	Rhodobacteraceae	Pontibaca	Unclassified	2934809	2841	0.968036	0.594307	0.3595	2.8358	Lysogenic	MTVG_6302;MTVG_6303;MTVG_6304;MTVG_6305;MTVG_6306	NZ_JAEIJD010000012.1||0_partial;NZ_JAEIJD010000001.1||0_partial;NZ_JAEIJD010000001.1||1_partial;NZ_JAEIJD010000005.1||0_partial;NZ_JAEIJD010000009.1||0_partial	5	T	T	3
MPG_486	GCF_004337515.1_ASM433751v1_genomic	Halomonas sp. GDM18	NA	Sediment	NA	Genbank	isolate	NA	NA	NA	99.14	0.52	Bacteria	Proteobacteria	Gammaproteobacteria	Pseudomonadales	Halomonadaceae	Cobetia	Cobetia amphilecti	4290602	3580	0.834382	0.62583	0.359	2.841	Lysogenic	MTVG_8694	NZ_SJZC01000001.1||0_partial	1	T	F	1
MPG_487	GCF_013404085.1_ASM1340408v1_genomic	Winogradskyella helgolandensis	Epipelagic	Seawater	Epipelagic-Seawater	Genbank	isolate	1	54.18	7.9	99.67	0.98	Bacteria	Bacteroidota	Bacteroidia	Flavobacteriales	Flavobacteriaceae	Winogradskyella	Unclassified	4598621	3932	0.855039	0.33132	0.3084	3.0825	Nonlysogenic	-	-	0	-	-	-
MPG_488	GCF_015864925.1_ASM1586492v1_genomic	Salinibacterium sp. NG22	NA	Seawater	NA	Genbank	isolate	NA	NA	NA	98.48	1.01	Bacteria	Actinobacteriota	Actinomycetia	Actinomycetales	Microbacteriaceae	Rhodoglobus	Unclassified	2959353	2818	0.952235	0.61231	0.3117	2.7604	Lysogenic	MTVG_10113	NZ_JADYWG010000002.1||0_partial	1	F	-	-
MPG_489	GCF_003028485.1_ASM302848v1_genomic	Sulfitobacter sp. CB-A	Epipelagic	Seawater	Epipelagic-Seawater	Genbank	isolate	15	60.27	5.22	99.36	0.32	Bacteria	Proteobacteria	Alphaproteobacteria	Rhodobacterales	Rhodobacteraceae	Sulfitobacter	Sulfitobacter pontiacus	3389005	3314	0.977868	0.603964	0.337	2.8162	Lysogenic	MTVG_12216;MTVG_12217;MTVG_12218	NZ_PYUG01000007.1||0_partial;NZ_PYUG01000007.1||1_partial;NZ_PYUG01000007.1||2_partial	3	T	T	3
MPG_490	GCF_013349365.1_ASM1334936v1_genomic	Plantibacter sp. MCCC 1A11337	Deep	Sediment	Deep-Sediment	Genbank	isolate	2796	NA	NA	99.49	0	Bacteria	Actinobacteriota	Actinomycetia	Actinomycetales	Microbacteriaceae	Plantibacter	Plantibacter flavus_A	4116790	3780	0.918191	0.693902	0.3313	2.7423	Nonlysogenic	-	-	0	-	-	-
MPG_491	GCF_017168405.1_ASM1716840v1_genomic	Micrococcus sp. KRD153	NA	Sediment	NA	Genbank	isolate	NA	NA	NA	97.67	0.46	Bacteria	Actinobacteriota	Actinomycetia	Actinomycetales	Micrococcaceae	Micrococcus	Micrococcus luteus	2545962	2345	0.921066	0.726292	0.3649	2.718	Nonlysogenic	-	-	0	-	-	-
MPG_492	GCF_003971255.1_ASM397125v1_genomic	Colwellia sp. Arc7-635	Epipelagic	Seawater	Epipelagic-Seawater	Genbank	isolate	70	62.9	-173.45	Complete Genome	0	Bacteria	Proteobacteria	Gammaproteobacteria	Enterobacterales	Alteromonadaceae	Colwellia_A	Colwellia_A sp003971255	4741350	4066	0.857562	0.384064	0.3263	2.9818	Nonlysogenic	-	-	0	-	-	-
MPG_493	GCF_000256605.2_ASM25660v2_genomic	Vibrio cyclitrophicus FF160	NA	Seawater	NA	Genbank	isolate	NA	NA	NA	99.74	1.34	Bacteria	Proteobacteria	Gammaproteobacteria	Enterobacterales	Vibrionaceae	Vibrio	Vibrio cyclitrophicus	5191142	4565	0.879383	0.434454	0.3249	2.9635	Nonlysogenic	-	-	0	-	-	-
MPG_494	GCF_016461915.1_ASM1646191v1_genomic	Marinobacter salarius	Deep	Sediment	Deep-Sediment	Genbank	isolate	NA	22.76	-46.08	99.86	0.13	Bacteria	Proteobacteria	Gammaproteobacteria	Pseudomonadales	Oleiphilaceae	Marinobacter	Marinobacter salarius	4359230	4077	0.935257	0.571416	0.3574	2.8972	Lysogenic	MTVG_6039;MTVG_6040;MTVG_6041	NZ_JAEMOQ010000108.1||full;NZ_JAEMOQ010000079.1||full;NZ_JAEMOQ010000084.1||full	3	T	F	1
MPG_495	GCF_003856855.1_ASM385685v1_genomic	Halomonas sp. YLB-10	Deep	Sediment	Deep-Sediment	Genbank	NA	NA	NA	NA	99.57	0.65	Bacteria	Proteobacteria	Gammaproteobacteria	Pseudomonadales	Halomonadaceae	Halomonas	Halomonas sp003045775	5019847	4274	0.85142	0.639915	0.362	2.8354	Lysogenic	MTVG_6644;MTVG_6645;MTVG_6646	NZ_RRCU01000001.1||0_partial;NZ_RRCU01000003.1||0_partial;NZ_RRCU01000005.1||0_partial	3	T	F	1
MPG_496	GCF_005930425.1_ASM593042v1_genomic	Pseudoalteromonas sp. S1690	Epipelagic	Seawater	Epipelagic-Seawater	Genbank	isolate	10	-31.41	91.18	100	0.68	Bacteria	Proteobacteria	Gammaproteobacteria	Enterobacterales	Alteromonadaceae	Pseudoalteromonas	Pseudoalteromonas agarivorans	4433756	4114	0.927881	0.408479	0.3287	2.9741	Lysogenic	MTVG_9128;MTVG_9129;MTVG_9130	NZ_PNDD01000090.1||full;NZ_PNDD01000091.1||full;NZ_PNDD01000055.1||0_partial	3	T	F	1
MPG_497	GCF_003591235.1_ASM359123v1_genomic	Pseudoalteromonas profundi	NA	Seawater	NA	Genbank	NA	NA	NA	NA	100	0.59	Bacteria	Proteobacteria	Gammaproteobacteria	Enterobacterales	Alteromonadaceae	Pseudoalteromonas	Pseudoalteromonas gelatinilytica	4586663	4045	0.881905	0.413852	0.3265	2.9748	Nonlysogenic	-	-	0	-	-	-
MPG_498	GCF_002807645.1_ASM280764v1_genomic	Virgibacillus profundi	Deep	Sediment	Deep-Sediment	Genbank	isolate	2335.7	-54.6153	34.8463	98.67	0.89	Bacteria	Firmicutes	Bacilli	Bacillales	Amphibacillaceae	Virgibacillus_G	Virgibacillus_G profundi	4407795	4414	1.00141	0.376598	0.3189	3.061	Lysogenic	MTVG_6453;MTVG_6454	NZ_NPMW01000004.1||full;NZ_NPMW01000008.1||0_partial	2	F	-	-
MPG_499	GCF_014858745.1_ASM1485874v1_genomic	Pseudoalteromonas peptidolytica F12-50-A1	NA	Seawater	NA	Genbank	isolate	NA	NA	NA	100	1.46	Bacteria	Proteobacteria	Gammaproteobacteria	Enterobacterales	Alteromonadaceae	Pseudoalteromonas	Pseudoalteromonas sp003934235	5183489	4380	0.844991	0.424306	0.3376	2.9809	Lysogenic	MTVG_7861;MTVG_7862;MTVG_7863	NZ_AQHF01000025.1||full;NZ_AQHF01000032.1||full;NZ_AQHF01000028.1||full	3	T	F	1
MPG_500	GCF_013375055.1_ASM1337505v1_genomic	Streptomyces chartreusis	NA	Sediment	NA	Genbank	NA	NA	NA	NA	Complete Genome	0	Bacteria	Actinobacteriota	Actinomycetia	Streptomycetales	Streptomycetaceae	Streptomyces	Streptomyces chartreusis_B	11234141	9678	0.861481	0.705672	0.3711	2.742	Lysogenic	MTVG_12589	NZ_CP056041.1||0_partial	1	F	-	-
MPG_501	GCF_013371085.1_ASM1337108v1_genomic	Halomonas sp. QX-1	Deep	Sediment	Deep-Sediment	Genbank	isolate	3332	-34.32	-55.15	100	0.43	Bacteria	Proteobacteria	Gammaproteobacteria	Pseudomonadales	Halomonadaceae	Halomonas	Unclassified	4522183	4307	0.952416	0.543027	0.3568	2.8905	Lysogenic	MTVG_3755;MTVG_3756;MTVG_3757;MTVG_3758	NZ_JABWCV010000013.1||full;NZ_JABWCV010000026.1||full;NZ_JABWCV010000031.1||full;NZ_JABWCV010000005.1||0_partial	4	F	-	-
MPG_502	GCF_014842935.1_ASM1484293v1_genomic	Bacillus velezensis	Deep	Seawater	Deep-Seawater	Genbank	NA	6000	NA	NA	99.81	0	Bacteria	Firmicutes	Bacilli	Bacillales	Bacillaceae	Bacillus	Bacillus velezensis	3932777	3850	0.978952	0.464218	0.3313	3.0127	Lysogenic	MTVG_8536;MTVG_8537;MTVG_8538;MTVG_8539;MTVG_8540	NZ_JACYYB010000016.1||full;NZ_JACYYB010000028.1||full;NZ_JACYYB010000015.1||0_partial;NZ_JACYYB010000017.1||0_partial;NZ_JACYYB010000008.1||0_partial	5	T	T	2
MPG_503	GCF_003050165.1_ASM305016v1_genomic	Vibrio splendidus	NA	Seawater	NA	Genbank	isolate	NA	NA	NA	99.87	0.77	Bacteria	Proteobacteria	Gammaproteobacteria	Enterobacterales	Vibrionaceae	Vibrio	Vibrio splendidus	5461378	4782	0.875603	0.441467	0.3226	2.956	Lysogenic	MTVG_4882	NZ_PIFB01000002.1||0_partial	1	F	-	-
MPG_504	GCF_008692195.1_ASM869219v1_genomic	Salegentibacter sp. R32	Epipelagic	Seawater	Epipelagic-Seawater	Genbank	isolate	150	NA	NA	99.62	0.57	Bacteria	Bacteroidota	Bacteroidia	Flavobacteriales	Flavobacteriaceae	Mesonia	Unclassified	4078432	3624	0.888577	0.351901	0.3269	3.1207	Nonlysogenic	-	-	0	-	-	-
MPG_505	GCF_010078245.1_ASM1007824v1_genomic	Psychrilyobacter sp. BL5	NA	Seawater	NA	Genbank	isolate	NA	NA	NA	98.88	1.12	Bacteria	Fusobacteriota	Fusobacteriia	Fusobacteriales	Fusobacteriaceae	Psychrilyobacter	Psychrilyobacter sp003391055	3344081	3110	0.930001	0.339111	0.3123	3.1	Lysogenic	MTVG_1248;MTVG_1249	NZ_JAACIO010000004.1||0_partial;NZ_JAACIO010000007.1||0_partial	2	T	T	2
MPG_506	GCF_001758465.1_ASM175846v1_genomic	Alteromonas lipolytica	Epipelagic	Seawater	Epipelagic-Seawater	Genbank	isolate	0	24	67	99.84	1.52	Bacteria	Proteobacteria	Gammaproteobacteria	Enterobacterales	Alteromonadaceae	Alteromonas_A	Alteromonas_A lipolytica	5018451	4415	0.879754	0.484078	0.33	2.9413	Nonlysogenic	-	-	0	-	-	-
MPG_507	GCF_003050405.1_ASM305040v1_genomic	Vibrio splendidus	NA	Seawater	NA	Genbank	isolate	NA	NA	NA	99.87	0.37	Bacteria	Proteobacteria	Gammaproteobacteria	Enterobacterales	Vibrionaceae	Vibrio	Vibrio splendidus	5503948	4798	0.871738	0.441182	0.3233	2.9587	Nonlysogenic	-	-	0	-	-	-
MPG_508	GCF_003293715.1_ASM329371v1_genomic	Massilia sp. YMA4	NA	Sediment	NA	Genbank	NA	NA	NA	NA	Complete Genome	0	Bacteria	Proteobacteria	Gammaproteobacteria	Burkholderiales	Burkholderiaceae	Pseudoduganella	Pseudoduganella sp003293715	6328781	5360	0.846925	0.662223	0.3675	2.8244	Lysogenic	MTVG_11923;MTVG_11924	NZ_CP030092.1||0_partial;NZ_CP030092.1||1_partial	2	F	-	-
MPG_509	GCF_001482385.1_ASM148238v1_genomic	Pseudoalteromonas rubra	Epipelagic	Seawater	Epipelagic-Seawater	Genbank	isolate	150	NA	NA	Complete Genome	0	Bacteria	Proteobacteria	Gammaproteobacteria	Enterobacterales	Alteromonadaceae	Pseudoalteromonas	Pseudoalteromonas rubra_B	5913780	4963	0.839226	0.476772	0.3421	2.9571	Lysogenic	MTVG_8440;MTVG_8441	NZ_CP013611.1||0_partial;NZ_CP013611.1||1_partial	2	T	F	1
MPG_510	GCF_001458355.1_Tgelatinovorus_CECT4357_Seqman_Prokka_genomic	Thalassobius gelatinovorus	Epipelagic	Seawater	Epipelagic-Seawater	Genbank	isolate	0	54.3538	10.1633	99.25	0	Bacteria	Proteobacteria	Alphaproteobacteria	Rhodobacterales	Rhodobacteraceae	Thalassobius	Thalassobius gelatinovorus	3902797	3789	0.970842	0.583781	0.342	2.8348	Lysogenic	MTVG_4656;MTVG_4657;MTVG_4658;MTVG_4659	NZ_CYSA01000005.1||0_partial;NZ_CYSA01000025.1||0_partial;NZ_CYSA01000027.1||0_partial;NZ_CYSA01000028.1||0_partial	4	T	T	2
MPG_511	GCF_016820215.1_ASM1682021v1_genomic	Pseudomonas sp. AF1	NA	Seawater	NA	Genbank	isolate	NA	NA	NA	98.33	0.54	Bacteria	Proteobacteria	Gammaproteobacteria	Pseudomonadales	Pseudomonadaceae	Pseudomonas	Pseudomonas aeruginosa	6698059	6380	0.952515	0.660799	0.3854	2.8897	Lysogenic	MTVG_10272;MTVG_10273;MTVG_10274;MTVG_10275;MTVG_10276;MTVG_10277;MTVG_10278	NZ_JAFCAO010000021.1||full;NZ_JAFCAO010000236.1||full;NZ_JAFCAO010000264.1||full;NZ_JAFCAO010000272.1||full;NZ_JAFCAO010000274.1||full;NZ_JAFCAO010000030.1||full;NZ_JAFCAO010000007.1||full	7	T	T	3
MPG_512	GCF_014280115.1_ASM1428011v1_genomic	Synechococcus sp. A15-44	Epipelagic	Seawater	Epipelagic-Seawater	Genbank	isolate	50	21.68	-17.83	Complete Genome	0	Bacteria	Cyanobacteria	Cyanobacteriia	PCC-6307	Cyanobiaceae	Synechococcus_E	Synechococcus_E sp002724845	2621965	2954	1.12664	0.607408	0.3836	2.8558	Lysogenic	MTVG_4079	NZ_CP047938.1||0_partial	1	T	F	1
MPG_513	GCF_004766475.1_ASM476647v1_genomic	Pseudoalteromonas sp. KS88	NA	Seawater	NA	Genbank	isolate	NA	NA	NA	100	0.17	Bacteria	Proteobacteria	Gammaproteobacteria	Enterobacterales	Alteromonadaceae	Pseudoalteromonas	Pseudoalteromonas sp002723455	4538056	4004	0.882316	0.40162	0.3295	2.9816	Lysogenic	MTVG_3449;MTVG_3450	NZ_PYHV01000042.1||full;NZ_PYHV01000019.1||0_partial	2	T	F	1
MPG_514	GCF_001205715.1_ASM120571v1_genomic	Pseudaestuariivita atlantica	Deep	Sediment	Deep-Sediment	Genbank	isolate	NA	-13.9	-14.4	98.85	0.36	Bacteria	Proteobacteria	Alphaproteobacteria	Rhodobacterales	Rhodobacteraceae	Pseudaestuariivita	Pseudaestuariivita atlantica	4342642	4242	0.976825	0.654662	0.3453	2.8018	Lysogenic	MTVG_1167	NZ_AQQZ01000015.1||0_partial	1	F	-	-
MPG_515	GCF_017696175.1_ASM1769617v1_genomic	Prochlorococcus marinus XMU1404	Epipelagic	NA	NA	Genbank	isolate	100	19.5	130	99.73	0	Bacteria	Cyanobacteria	Cyanobacteriia	PCC-6307	Cyanobiaceae	Prochlorococcus_A	Unclassified	1668840	1893	1.13432	0.313183	0.3433	3.0957	Nonlysogenic	-	-	0	-	-	-
MPG_516	GCF_016597775.1_ASM1659777v1_genomic	Marinobacter sp. 1-3A	Epipelagic	Seawater	Epipelagic-Seawater	Genbank	isolate	NA	NA	NA	100	0	Bacteria	Proteobacteria	Gammaproteobacteria	Pseudomonadales	Oleiphilaceae	Marinobacter	Unclassified	4058513	3725	0.917824	0.536999	0.3551	2.9064	Lysogenic	MTVG_3769;MTVG_3770	NZ_VCGZ01000010.1||0_partial;NZ_VCGZ01000013.1||0_partial	2	T	F	1
MPG_517	GCF_000332275.1_ASM33227v1_genomic	Synechococcus sp. PCC 7336	NA	Seawater	NA	Genbank	NA	NA	37.871	-122.272	100	4.39	Bacteria	Cyanobacteria	Cyanobacteriia	PCC-7336	PCC-7336	PCC-7336	PCC-7336 sp000332275	5066637	4562	0.9004	0.537075	0.3613	2.924	Nonlysogenic	-	-	0	-	-	-
MPG_518	GCF_001687665.2_ASM168766v2_genomic	Planococcus donghaensis	Mesopelagic	Sediment	Mesopelagic-Sediment	Genbank	isolate	200~500	NA	NA	Complete Genome	0	Bacteria	Firmicutes	Bacilli	Bacillales	Planococcaceae	Planococcus	Planococcus donghaensis	3319331	3162	0.952602	0.400839	0.3115	3.026	Nonlysogenic	-	-	0	-	-	-
MPG_519	GCF_014905715.1_ASM1490571v1_genomic	Vibrio navarrensis	NA	Seawater	NA	Genbank	isolate	NA	NA	NA	99.73	1.35	Bacteria	Proteobacteria	Gammaproteobacteria	Enterobacterales	Vibrionaceae	Vibrio	Vibrio sp000960595	4899705	4461	0.910463	0.477545	0.3448	2.9722	Lysogenic	MTVG_259	NZ_MPKT01000076.1||full	1	F	-	-
MPG_520	GCF_000759975.1_ASM75997v1_genomic	Prochlorococcus marinus str. MIT 9302	Epipelagic	Seawater	Epipelagic-Seawater	Genbank	isolate	100	34.76	-66.19	99.18	0.27	Bacteria	Cyanobacteria	Cyanobacteriia	PCC-6307	Cyanobiaceae	Prochlorococcus_A	Prochlorococcus_A marinus_M	1745343	1983	1.13617	0.311083	0.3422	3.0945	Lysogenic	MTVG_7435	NZ_JNAM01000016.1||full	1	F	-	-
MPG_521	GCF_017498075.1_ASM1749807v1_genomic	Psychrobacter sp. F2608	NA	Sediment	NA	Genbank	isolate	NA	NA	NA	99.63	0.27	Bacteria	Proteobacteria	Gammaproteobacteria	Pseudomonadales	Moraxellaceae	Psychrobacter	Psychrobacter sp002810365	2943030	2381	0.80903	0.473638	0.3355	2.9103	Lysogenic	MTVG_5715	NZ_JAGBKN010000044.1||full	1	F	-	-
MPG_522	GCF_001691175.1_ASM169117v1_genomic	Vibrio cyclitrophicus	NA	Seawater	NA	Genbank	isolate	NA	NA	NA	99.87	1.22	Bacteria	Proteobacteria	Gammaproteobacteria	Enterobacterales	Vibrionaceae	Vibrio	Vibrio cyclitrophicus	4981800	4389	0.881007	0.435474	0.3231	2.9596	Lysogenic	MTVG_6353	NZ_MAKB01000080.1||0_partial	1	T	F	1
MPG_523	GCF_017653565.1_ASM1765356v1_genomic	Vibrio sp. G41H	NA	Seawater	NA	Genbank	isolate	NA	NA	NA	100	0.7	Bacteria	Proteobacteria	Gammaproteobacteria	Enterobacterales	Vibrionaceae	Vibrio	Vibrio splendidus	5408203	4724	0.873488	0.441789	0.3214	2.9565	Nonlysogenic	-	-	0	-	-	-
MPG_524	GCF_000256345.2_ASM25634v2_genomic	Vibrio cyclitrophicus ZF99	NA	Seawater	NA	Genbank	isolate	NA	NA	NA	99.87	1.87	Bacteria	Proteobacteria	Gammaproteobacteria	Enterobacterales	Vibrionaceae	Vibrio	Vibrio cyclitrophicus	4917290	4266	0.867551	0.436031	0.3225	2.9579	Nonlysogenic	-	-	0	-	-	-
MPG_525	GCF_001747105.1_ASM174710v1_genomic	Roseivirga misakiensis	Epipelagic	Seawater	Epipelagic-Seawater	Genbank	isolate	0.2	35.16	139.61	98.75	0.3	Bacteria	Bacteroidota	Bacteroidia	Cytophagales	Cyclobacteriaceae	Fabibacter	Fabibacter misakiensis	4452385	3847	0.864031	0.400655	0.3221	3.0555	Nonlysogenic	-	-	0	-	-	-
MPG_526	GCF_002954555.1_ASM295455v1_genomic	Vibrio splendidus	NA	Seawater	NA	Genbank	isolate	NA	NA	NA	99.8	0.52	Bacteria	Proteobacteria	Gammaproteobacteria	Enterobacterales	Vibrionaceae	Vibrio	Vibrio chagasii	5535918	4904	0.885851	0.444404	0.3234	2.9598	Lysogenic	MTVG_2423;MTVG_2424	NZ_MSCG01000002.1||0_partial;NZ_MSCG01000002.1||1_partial	2	T	F	1
MPG_527	GCF_017824735.1_ASM1782473v1_genomic	Rheinheimera sp. MA-13	NA	Seawater	NA	Genbank	isolate	NA	NA	NA	99.66	1.86	Bacteria	Proteobacteria	Gammaproteobacteria	Enterobacterales	Alteromonadaceae	Rheinheimera	Unclassified	4524950	4535	1.00222	0.482695	0.3454	2.9488	Lysogenic	MTVG_8715;MTVG_8716;MTVG_8717	NZ_JAERQO010000003.1||0_partial;NZ_JAERQO010000004.1||0_partial;NZ_JAERQO010000005.1||0_partial	3	F	-	-
MPG_528	GCF_014279555.1_ASM1427955v1_genomic	Synechococcus sp. SYN20	Epipelagic	Seawater	Epipelagic-Seawater	Genbank	isolate	2	60.27	5.21	Complete Genome	0	Bacteria	Cyanobacteria	Cyanobacteriia	PCC-6307	Cyanobiaceae	Synechococcus_C	Unclassified	2728628	3014	1.10458	0.532855	0.368	2.8638	Lysogenic	MTVG_2337	NZ_CP047959.1||0_partial	1	T	F	1
MPG_529	GCF_012910685.1_ASM1291068v1_genomic	Acinetobacter pittii	Deep	Seawater	Deep-Seawater	Genbank	isolate	7619	NA	NA	100	0.27	Bacteria	Proteobacteria	Gammaproteobacteria	Pseudomonadales	Moraxellaceae	Acinetobacter	Acinetobacter pittii	4071456	3854	0.94659	0.386328	0.3404	3.0127	Lysogenic	MTVG_11261;MTVG_11262;MTVG_11263;MTVG_11264;MTVG_11265;MTVG_11266;MTVG_11267;MTVG_11268	NZ_JABBFA010000015.1||full;NZ_JABBFA010000019.1||full;NZ_JABBFA010000029.1||full;NZ_JABBFA010000037.1||full;NZ_JABBFA010000048.1||full;NZ_JABBFA010000049.1||full;NZ_JABBFA010000050.1||full;NZ_JABBFA010000012.1||0_partial	8	T	T	4
MPG_530	GCF_003856525.1_ASM385652v1_genomic	Vibrio viridaestus	Epipelagic	Seawater	Epipelagic-Seawater	Genbank	isolate	NA	NA	NA	94.79	3.27	Bacteria	Proteobacteria	Gammaproteobacteria	Enterobacterales	Vibrionaceae	Vibrio	Vibrio sp003856525	4713072	4414	0.936544	0.418552	0.3314	2.9884	Lysogenic	MTVG_4705;MTVG_4706	NZ_RJVQ01000021.1||full;NZ_RJVQ01000002.1||0_partial	2	T	F	1
MPG_531	GCF_003049865.1_ASM304986v1_genomic	Vibrio splendidus	NA	Seawater	NA	Genbank	isolate	NA	NA	NA	99.87	0.32	Bacteria	Proteobacteria	Gammaproteobacteria	Enterobacterales	Vibrionaceae	Vibrio	Vibrio splendidus	5733793	5118	0.892603	0.441586	0.3251	2.9591	Lysogenic	MTVG_10012;MTVG_10013;MTVG_10014	NZ_PIEV01000010.1||0_partial;NZ_PIEV01000002.1||0_partial;NZ_PIEV01000007.1||0_partial	3	T	F	1
MPG_532	GCF_003970715.1_ASM397071v1_genomic	Streptomyces luteoverticillatus	Epipelagic	Sediment	Epipelagic-Sediment	Genbank	isolate	5	NA	NA	Complete Genome	0	Bacteria	Actinobacteriota	Actinomycetia	Streptomycetales	Streptomycetaceae	Streptomyces	Streptomyces luteoverticillatus	7367863	6493	0.88126	0.72079	0.3772	2.719	Lysogenic	MTVG_11596;MTVG_11597	NZ_CP034587.1||0_partial;NZ_CP034587.1||1_partial	2	F	-	-
MPG_533	GCF_012641745.1_ASM1264174v1_genomic	Pseudoalteromonas peptidolytica	Epipelagic	Seawater	Epipelagic-Seawater	Genbank	isolate	NA	NA	NA	100	1.51	Bacteria	Proteobacteria	Gammaproteobacteria	Enterobacterales	Alteromonadaceae	Pseudoalteromonas	Pseudoalteromonas sp003934235	5123242	4325	0.844192	0.42405	0.3359	2.9794	Lysogenic	MTVG_8892;MTVG_8893;MTVG_8894	NZ_WEHZ01000015.1||full;NZ_WEHZ01000033.1||full;NZ_WEHZ01000005.1||0_partial	3	T	F	1
MPG_534	GCF_001601315.1_ASM160131v1_genomic	Tistrella mobilis	NA	Seawater	NA	Genbank	isolate	NA	NA	NA	99.5	0.25	Bacteria	Proteobacteria	Alphaproteobacteria	Tistrellales	Tistrellaceae	Tistrella	Tistrella mobilis	6237781	5586	0.895511	0.683527	0.3634	2.7543	Lysogenic	MTVG_3591	NZ_LPZR01000035.1||full	1	T	F	1
MPG_535	GCF_000797465.1_ASM79746v1_genomic	Psychroserpens jangbogonensis	NA	Sediment	NA	Genbank	isolate	NA	NA	NA	99.06	0.99	Bacteria	Bacteroidota	Bacteroidia	Flavobacteriales	Flavobacteriaceae	Psychroserpens	Psychroserpens jangbogonensis	3633537	3241	0.891968	0.327101	0.3089	3.0754	Nonlysogenic	-	-	0	-	-	-
MPG_536	GCF_012427705.1_ASM1242770v1_genomic	Halomonas piezotolerans	Deep	Sediment	Deep-Sediment	Genbank	isolate	8900	-6.4	153.8	Complete Genome	0	Bacteria	Proteobacteria	Gammaproteobacteria	Pseudomonadales	Halomonadaceae	Halomonas	Halomonas sp006228115	3945801	3601	0.912616	0.57938	0.3626	2.8917	Lysogenic	MTVG_215;MTVG_216	NZ_CP048602.1||0_partial;NZ_CP048602.1||1_partial	2	F	-	-
MPG_537	GCF_015864675.1_ASM1586467v1_genomic	Salinibacterium sp. SWN1162	NA	Seawater	NA	Genbank	isolate	NA	NA	NA	98.48	1.01	Bacteria	Actinobacteriota	Actinomycetia	Actinomycetales	Microbacteriaceae	Rhodoglobus	Rhodoglobus sp004118935	2988536	2794	0.934906	0.615037	0.314	2.7641	Nonlysogenic	-	-	0	-	-	-
MPG_538	GCF_013370205.1_ASM1337020v1_genomic	Altererythrobacter sp. HHU K3-1	Epipelagic	Seawater	Epipelagic-Seawater	Genbank	isolate	NA	32.5	122.31	98.79	0.65	Bacteria	Proteobacteria	Alphaproteobacteria	Sphingomonadales	Sphingomonadaceae	ZODW24	Unclassified	2939611	2814	0.95727	0.620823	0.3554	2.8193	Lysogenic	MTVG_3760	NZ_JABWGV010000001.1||0_partial	1	F	-	-
MPG_539	GCF_009688945.1_ASM968894v1_genomic	Desulfosarcina alkanivorans	NA	Sediment	NA	Genbank	isolate	NA	NA	NA	Complete Genome	0	Bacteria	Desulfobacterota	Desulfobacteria	Desulfobacterales	Desulfosarcinaceae	Desulfosarcina	Unclassified	7324708	6341	0.8657	0.565803	0.3646	2.9259	Lysogenic	MTVG_9421;MTVG_9422	NZ_AP021874.1||0_partial;NZ_AP021874.1||1_partial	2	T	T	2
MPG_540	GCF_001681955.1_ASM168195v1_genomic	Epibacterium mobile	Epipelagic	Seawater	Epipelagic-Seawater	Genbank	isolate	45	-29.2856	-71.883	99.47	0.35	Bacteria	Proteobacteria	Alphaproteobacteria	Rhodobacterales	Rhodobacteraceae	Epibacterium	Epibacterium mobile	4786010	4611	0.963433	0.588905	0.3443	2.8301	Lysogenic	MTVG_5718;MTVG_5719;MTVG_5720;MTVG_5721;MTVG_5722;MTVG_5723	NZ_LNXK01000020.1||full;NZ_LNXK01000021.1||full;NZ_LNXK01000001.1||0_partial;NZ_LNXK01000010.1||0_partial;NZ_LNXK01000005.1||0_partial;NZ_LNXK01000005.1||1_partial	6	T	T	4
MPG_541	GCF_900129175.1_IMG-taxon_2585428042_annotated_assembly_genomic	Marinitoga hydrogenitolerans DSM 16785	Deep	NA	NA	Genbank	isolate	2275	36.22	-33.9	98.28	1.72	Bacteria	Thermotogota	Thermotogae	Petrotogales	Petrotogaceae	Marinitoga	Marinitoga hydrogenitolerans	2312367	2257	0.976056	0.271348	0.316	3.2494	Lysogenic	MTVG_6134	NZ_FQUI01000005.1||full	1	T	F	1
MPG_542	GCF_001634725.1_ASM163472v1_genomic	Sulfitobacter sp. HI0021	Epipelagic	Seawater	Epipelagic-Seawater	Genbank	NA	95	22.78	-158.07	99.28	2.64	Bacteria	Proteobacteria	Alphaproteobacteria	Rhodobacterales	Rhodobacteraceae	Sulfitobacter	Sulfitobacter sp001634775	4462051	4950	1.10936	0.608498	0.3504	2.8274	Lysogenic	MTVG_3524;MTVG_3525;MTVG_3526;MTVG_3527;MTVG_3528;MTVG_3529;MTVG_3530	NZ_LWEP01000016.1||full;NZ_LWEP01000066.1||full;NZ_LWEP01000114.1||full;NZ_LWEP01000216.1||full;NZ_LWEP01000323.1||full;NZ_LWEP01000703.1||full;NZ_LWEP01000110.1||0_partial	7	T	F	1
MPG_543	GCF_017168345.1_ASM1716834v1_genomic	Halomonas sp. KRD171	NA	Sediment	NA	Genbank	isolate	NA	NA	NA	100	2.32	Bacteria	Proteobacteria	Gammaproteobacteria	Pseudomonadales	Halomonadaceae	Halomonas	Halomonas titanicae	5541457	5081	0.916907	0.546392	0.353	2.8938	Lysogenic	MTVG_8796	NZ_JABFAT010000012.1||0_partial	1	T	F	1
MPG_544	GCF_012295575.1_ASM1229557v1_genomic	Ferrimonas lipolytica	Epipelagic	Seawater	Epipelagic-Seawater	Genbank	isolate	NA	36.42	129.28	Complete Genome	0	Bacteria	Proteobacteria	Gammaproteobacteria	Enterobacterales	Shewanellaceae	Ferrimonas	Unclassified	4133133	3619	0.875607	0.493542	0.3436	2.9108	Nonlysogenic	-	-	0	-	-	-
MPG_545	GCF_015265475.1_ASM1526547v1_genomic	Candidatus Sulfurimonas marisnigri	Epipelagic	Seawater	Epipelagic-Seawater	Genbank	isolate	NA	44.1675	36.1896	Complete Genome	0	Bacteria	Campylobacterota	Campylobacteria	Campylobacterales	Sulfurimonadaceae	Sulfurimonas	Unclassified	2488728	2485	0.998502	0.335064	0.3118	3.0806	Nonlysogenic	-	-	0	-	-	-
MPG_546	GCF_004832235.1_ASM483223v1_genomic	Methylophaga sp. SB9B	Mesopelagic	Sediment	Mesopelagic-Sediment	Genbank	metagenome	530	NA	NA	98.39	1.2	Bacteria	Proteobacteria	Gammaproteobacteria	Nitrosococcales	Methylophagaceae	Methylophaga	Methylophaga muralis	3086445	3221	1.0436	0.444625	0.3496	2.9761	Nonlysogenic	-	-	0	-	-	-
MPG_547	GCF_000230655.2_ASM23065v3_genomic	Thermotoga maritima MSB8	NA	Sediment	NA	Genbank	isolate	NA	38.3912	14.9676	Complete Genome	0	Bacteria	Thermotogota	Thermotogae	Thermotogales	Thermotogaceae	Thermotoga	Thermotoga maritima	1869644	1850	0.989493	0.46249	0.3399	3.1553	Nonlysogenic	-	-	0	-	-	-
MPG_548	GCF_004151355.1_ASM415135v1_genomic	Dermacoccus sp. 147Ba	Epipelagic	Sediment	Epipelagic-Sediment	Genbank	isolate	50	NA	NA	97.75	0	Bacteria	Actinobacteriota	Actinomycetia	Actinomycetales	Dermatophilaceae	Dermacoccus	Dermacoccus abyssi	3157631	2956	0.936145	0.682472	0.3549	2.7427	Lysogenic	MTVG_862	NZ_SEHL01000020.1||full	1	F	-	-
MPG_549	GCF_007989605.1_ASM798960v1_genomic	Halomonas venusta	NA	Seawater	NA	Genbank	isolate	NA	NA	NA	99.43	0.86	Bacteria	Proteobacteria	Gammaproteobacteria	Pseudomonadales	Halomonadaceae	Halomonas	Halomonas venusta	4273738	3940	0.92191	0.526838	0.3529	2.8871	Lysogenic	MTVG_3182;MTVG_3183	NZ_BJUL01000016.1||full;NZ_BJUL01000006.1||0_partial	2	T	T	2
MPG_550	GCF_004104035.1_ASM410403v1_genomic	Leeuwenhoekiella marinoflava	NA	Seawater	NA	Genbank	isolate	NA	NA	NA	99.54	0.4	Bacteria	Bacteroidota	Bacteroidia	Flavobacteriales	Flavobacteriaceae	Leeuwenhoekiella	Leeuwenhoekiella marinoflava	4747764	4076	0.858509	0.374861	0.3233	3.0844	Lysogenic	MTVG_10007;MTVG_10008	NZ_QOVL01000005.1||0_partial;NZ_QOVL01000006.1||0_partial	2	T	F	1
MPG_551	GCF_001182765.1_WH8103.1_genomic	Synechococcus sp. WH 8103	Epipelagic	Seawater	Epipelagic-Seawater	Genbank	isolate	0	28.5	-67.3917	Complete Genome	0	Bacteria	Cyanobacteria	Cyanobacteriia	PCC-6307	Cyanobiaceae	Synechococcus_E	Synechococcus_E sp000195975	2429688	2676	1.10138	0.594737	0.3762	2.8513	Nonlysogenic	-	-	0	-	-	-
MPG_552	GCF_002263685.1_ASM226368v1_genomic	Pseudomonas aeruginosa	Epipelagic	Seawater	Epipelagic-Seawater	Genbank	isolate	NA	NA	NA	99.68	0.32	Bacteria	Proteobacteria	Gammaproteobacteria	Pseudomonadales	Pseudomonadaceae	Pseudomonas	Pseudomonas aeruginosa	6811968	6247	0.917062	0.662216	0.3859	2.8886	Lysogenic	MTVG_1624;MTVG_1625;MTVG_1626	NZ_NMRT01000001.1||0_partial;NZ_NMRT01000001.1||1_partial;NZ_NMRT01000002.1||0_partial	3	T	T	2
MPG_553	GCF_000228725.2_ASM22872v3_genomic	Thiorhodovibrio sp. 970	NA	NA	NA	Genbank	isolate	NA	53.7237	8.17291	99.9	0.82	Bacteria	Proteobacteria	Gammaproteobacteria	Chromatiales	Chromatiaceae	Thiorhodovibrio	Thiorhodovibrio sp000228725	5342862	4917	0.920293	0.602036	0.3864	2.8879	Lysogenic	MTVG_9692;MTVG_9693;MTVG_9694	NZ_JH603163.1||0_partial;NZ_JH603164.1||0_partial;NZ_JH603168.1||0_partial	3	F	-	-
MPG_554	GCF_003352085.1_ASM335208v1_genomic	Sulfitobacter sp. SK012	Epipelagic	Sediment	Epipelagic-Sediment	Genbank	NA	23	57.26	8.73	Complete Genome	0	Bacteria	Proteobacteria	Alphaproteobacteria	Rhodobacterales	Rhodobacteraceae	Sulfitobacter	Sulfitobacter sp003352085	5176795	5065	0.978405	0.548848	0.3371	2.8417	Lysogenic	MTVG_12335	NZ_CP025804.1||0_partial	1	T	F	1
MPG_555	GCF_001680085.1_ASM168008v1_genomic	Vibrio natriegens	NA	Seawater	NA	Genbank	isolate	NA	NA	NA	Complete Genome	0	Bacteria	Proteobacteria	Gammaproteobacteria	Enterobacterales	Vibrionaceae	Vibrio	Vibrio natriegens	5504684	4834	0.878161	0.447048	0.3309	2.9676	Lysogenic	MTVG_849	NZ_CP016351.1||0_partial	1	F	-	-
MPG_556	GCF_001984575.1_ASM198457v1_genomic	Streptomyces sp. MP131-18	Mesopelagic	Sediment	Mesopelagic-Sediment	Genbank	isolate	450	63.93	11.03	97.44	1.55	Bacteria	Actinobacteriota	Actinomycetia	Streptomycetales	Streptomycetaceae	Streptomyces	Streptomyces sp001984575	7956642	7082	0.890074	0.725157	0.3809	2.7137	Lysogenic	MTVG_6656;MTVG_6657;MTVG_6658	NZ_LZNS01000001.1||0_partial;NZ_LZNS01000001.1||1_partial;NZ_LZNS01000001.1||2_partial	3	T	T	2
MPG_557	GCF_001440345.1_ASM144034v1_genomic	Colwellia sp. TT2012	Deep	Sediment	Deep-Sediment	Genbank	isolate	9161	-22.94	-174.73	99.33	2.61	Bacteria	Proteobacteria	Gammaproteobacteria	Enterobacterales	Alteromonadaceae	Colwellia	Colwellia sp001440345	4420600	3979	0.900104	0.395325	0.3317	2.9834	Nonlysogenic	-	-	0	-	-	-
MPG_558	GCF_003576295.1_ASM357629v1_genomic	Henriciella sp. M69	Epipelagic	Seawater	Epipelagic-Seawater	Genbank	isolate	150	32	160	99.08	1	Bacteria	Proteobacteria	Alphaproteobacteria	Caulobacterales	Hyphomonadaceae	Henriciella	Henriciella sp003576285	3930082	3867	0.983949	0.61251	0.3461	2.8339	Lysogenic	MTVG_6120;MTVG_6121	NZ_QWFY01000019.1||0_partial;NZ_QWFY01000032.1||0_partial	2	T	T	2
MPG_559	GCF_001618185.1_ASM161818v1_genomic	Thalassospira sp. MCCC 1A02898	NA	Seawater	NA	Genbank	isolate	NA	NA	NA	100	0	Bacteria	Proteobacteria	Alphaproteobacteria	Rhodospirillales	Thalassospiraceae	Thalassospira	Thalassospira tepidiphila	4425440	4080	0.921942	0.547977	0.3377	2.8575	Lysogenic	MTVG_2313;MTVG_2314	NZ_LPXK01000009.1||0_partial;NZ_LPXK01000010.1||0_partial	2	T	T	2
MPG_560	GCF_001648095.1_ASM164809v1_genomic	Citromicrobium sp. RCC1897	Epipelagic	Seawater	Epipelagic-Seawater	Genbank	isolate	85	NA	NA	99.59	0	Bacteria	Proteobacteria	Alphaproteobacteria	Sphingomonadales	Sphingomonadaceae	Citromicrobium	Citromicrobium bathyomarinum	3281674	3208	0.97755	0.647955	0.3555	2.8094	Lysogenic	MTVG_9871	NZ_LUGI01000002.1||0_partial	1	F	-	-
MPG_561	GCF_001441615.1_ASM144161v1_genomic	Roseovarius atlanticus	Epipelagic	Seawater	Epipelagic-Seawater	Genbank	isolate	50	NA	NA	99.45	1.36	Bacteria	Proteobacteria	Alphaproteobacteria	Rhodobacterales	Rhodobacteraceae	Roseovarius	Roseovarius atlanticus	4578348	4521	0.987474	0.635912	0.3458	2.8215	Lysogenic	MTVG_4318;MTVG_4319	NZ_LAXJ01000013.1||full;NZ_LAXJ01000024.1||full	2	T	T	2
MPG_562	GCF_000300175.1_ASM30017v1_genomic	Alteromonas macleodii str. 'Balearic Sea AD45'	NA	Seawater	NA	Genbank	isolate	NA	NA	NA	Complete Genome	0	Bacteria	Proteobacteria	Gammaproteobacteria	Enterobacterales	Alteromonadaceae	Alteromonas	Alteromonas macleodii	4674885	3999	0.855422	0.446372	0.3278	2.9413	Lysogenic	MTVG_11195;MTVG_11196	NC_018680.1||full;NC_018679.1||1_partial	2	F	-	-
MPG_563	GCF_001907205.1_ASM190720v1_genomic	Nesiotobacter exalbescens	Epipelagic	Seawater	Epipelagic-Seawater	Genbank	isolate	NA	NA	NA	99.37	0.03	Bacteria	Proteobacteria	Alphaproteobacteria	Rhizobiales	Stappiaceae	Pseudovibrio	Pseudovibrio exalbescens	4172554	3769	0.903284	0.550779	0.341	2.8638	Lysogenic	MTVG_9329;MTVG_9330	NZ_LVVZ01000008.1||full;NZ_LVVZ01000022.1||0_partial	2	T	T	2
MPG_564	GCF_001027025.1_ASM102702v1_genomic	Kosmotoga pacifica	Deep	Sediment	Deep-Sediment	Genbank	isolate	2891	-3°58'	-102°55'	Complete Genome	0	Bacteria	Thermotogota	Thermotogae	Petrotogales	Kosmotogaceae	Kosmotoga_B	Kosmotoga_B pacifica	2169170	2037	0.939069	0.425146	0.3211	3.1206	Lysogenic	MTVG_1546	NZ_CP011232.1||0_partial	1	T	F	1
MPG_565	GCF_010470665.1_ASM1047066v1_genomic	Desulfovibrio sp. JC022	NA	Seawater	NA	Genbank	isolate	NA	NA	NA	100	0.16	Bacteria	Desulfobacterota	Desulfovibrionia	Desulfovibrionales	Desulfovibrionaceae	Maridesulfovibrio	Unclassified	4488098	4005	0.89236	0.479941	0.3284	2.96	Lysogenic	MTVG_6974;MTVG_6975	NZ_VOPZ01000002.1||0_partial;NZ_VOPZ01000007.1||0_partial	2	T	F	1
MPG_566	GCF_000760035.1_ASM76003v1_genomic	Prochlorococcus marinus str. MIT 9314	Epipelagic	Seawater	Epipelagic-Seawater	Genbank	isolate	180	37.51	-64.24	99.73	0	Bacteria	Cyanobacteria	Cyanobacteriia	PCC-6307	Cyanobiaceae	Prochlorococcus_A	Prochlorococcus_A marinus_B	1690556	1953	1.15524	0.311843	0.3415	3.0999	Nonlysogenic	-	-	0	-	-	-
MPG_567	GCF_010468615.1_ASM1046861v1_genomic	Pseudodesulfovibrio sp. JC047	NA	Seawater	NA	Genbank	isolate	NA	NA	NA	100	0.59	Bacteria	Desulfobacterota	Desulfovibrionia	Desulfovibrionales	Desulfovibrionaceae	Pseudodesulfovibrio	Unclassified	3570590	3456	0.967907	0.51977	0.3358	2.9358	Lysogenic	MTVG_9027;MTVG_9028;MTVG_9029;MTVG_9030;MTVG_9031;MTVG_9032	NZ_WUEH01000032.1||full;NZ_WUEH01000033.1||full;NZ_WUEH01000035.1||full;NZ_WUEH01000016.1||0_partial;NZ_WUEH01000003.1||0_partial;NZ_WUEH01000008.1||0_partial	6	T	T	3
MPG_568	GCF_002307495.1_ASM230749v1_genomic	Pseudomonas abyssi	Deep	Seawater	Deep-Seawater	Genbank	isolate	5000	11.43	142.36	100	0.52	Bacteria	Proteobacteria	Gammaproteobacteria	Pseudomonadales	Pseudomonadaceae	Pseudomonas_D	Pseudomonas_D abyssi	4322744	4037	0.933898	0.612295	0.3695	2.8811	Lysogenic	MTVG_5657;MTVG_5658;MTVG_5659	NZ_NTMR01000013.1||full;NZ_NTMR01000002.1||0_partial;NZ_NTMR01000002.1||1_partial	3	T	T	2
MPG_569	GCF_009192995.1_ASM919299v1_genomic	Sulfurimonas indica	Deep	NA	NA	Genbank	isolate	2936	6°21'	60°31'	100	0.68	Bacteria	Campylobacterota	Campylobacteria	Campylobacterales	Sulfurimonadaceae	Sulfurimonas	Unclassified	2093483	2163	1.03321	0.36844	0.3182	3.095	Lysogenic	MTVG_108	NZ_SDID01000015.1||full	1	F	-	-
MPG_570	GCF_005886595.1_ASM588659v1_genomic	Pseudoalteromonas piscicida	NA	Sediment	NA	Genbank	isolate	NA	-38.407	66.3738	99.86	1.08	Bacteria	Proteobacteria	Gammaproteobacteria	Enterobacterales	Alteromonadaceae	Pseudoalteromonas	Pseudoalteromonas piscicida	5377986	4675	0.869285	0.433241	0.3329	2.9806	Lysogenic	MTVG_1023;MTVG_1024	NZ_PNEL01000078.1||full;NZ_PNEL01000036.1||0_partial	2	F	-	-
MPG_571	GCF_002837115.1_ASM283711v1_genomic	Alcanivorax sp. 97CO-6	Epipelagic	Sediment	Epipelagic-Sediment	Genbank	isolate	17.8	36.67	121.99	100	0	Bacteria	Proteobacteria	Gammaproteobacteria	Pseudomonadales	Alcanivoracaceae	Alcanivorax	Alcanivorax borkumensis	3254457	2987	0.917818	0.545172	0.3648	2.9131	Nonlysogenic	-	-	0	-	-	-
MPG_572	GCF_017313275.1_ASM1731327v1_genomic	Muricauda lutimaris	Deep	Sediment	Deep-Sediment	Genbank	isolate	NA	NA	NA	99.67	0.75	Bacteria	Bacteroidota	Bacteroidia	Flavobacteriales	Flavobacteriaceae	Muricauda	Unclassified	4008776	3679	0.917736	0.41595	0.3226	3.0758	Lysogenic	MTVG_4827	NZ_JAFLNM010000001.1||1_partial	1	F	-	-
MPG_573	GCF_014280015.1_ASM1428001v1_genomic	Synechococcus sp. A18-46.1	Epipelagic	Seawater	Epipelagic-Seawater	Genbank	isolate	15	10.97	-32.2	Complete Genome	0	Bacteria	Cyanobacteria	Cyanobacteriia	PCC-6307	Cyanobiaceae	Synechococcus_E	Synechococcus_E sp000195975	2471770	2731	1.10488	0.593084	0.3779	2.858	Nonlysogenic	-	-	0	-	-	-
MPG_574	GCF_002257665.1_ASM225766v1_genomic	Rubricoccus marinus	Epipelagic	Seawater	Epipelagic-Seawater	Genbank	isolate	50	30.67	138	98.09	1.91	Bacteria	Bacteroidota	Rhodothermia	Rhodothermales	Rubricoccaceae	Rubricoccus	Rubricoccus marinus	4430441	3749	0.846191	0.687895	0.3491	2.7598	Nonlysogenic	-	-	0	-	-	-
MPG_575	GCF_015992245.1_ASM1599224v1_genomic	Halomonas campisalis	Deep	NA	NA	Genbank	isolate	3450	6.8	60.18	Complete Genome	0	Bacteria	Proteobacteria	Gammaproteobacteria	Pseudomonadales	Halomonadaceae	Halomonas	Unclassified	4441120	4060	0.914184	0.661667	0.3773	2.875	Lysogenic	MTVG_12137	NZ_CP065435.1||0_partial	1	F	-	-
MPG_576	GCF_002930015.1_ASM293001v1_genomic	Vibrio jasicida	NA	Seawater	NA	Genbank	isolate	NA	NA	NA	100	0.26	Bacteria	Proteobacteria	Gammaproteobacteria	Enterobacterales	Vibrionaceae	Vibrio	Vibrio jasicida	5838255	5242	0.897871	0.451079	0.3274	2.9678	Lysogenic	MTVG_3431	NZ_PKNL01000197.1||full	1	T	F	1
MPG_577	GCF_015864705.1_ASM1586470v1_genomic	Pseudoalteromonas sp. NGC95	NA	Seawater	NA	Genbank	isolate	NA	NA	NA	100	0.24	Bacteria	Proteobacteria	Gammaproteobacteria	Enterobacterales	Alteromonadaceae	Pseudoalteromonas	Pseudoalteromonas arctica	4573383	4049	0.88534	0.390472	0.3256	2.9798	Lysogenic	MTVG_9506	NZ_JADYWR010000015.1||0_partial	1	F	-	-
MPG_578	GCF_001681635.1_ASM168163v1_genomic	Epibacterium mobile	Epipelagic	Seawater	Epipelagic-Seawater	Genbank	isolate	45	4.30457	-1.86013	99.12	0.53	Bacteria	Proteobacteria	Alphaproteobacteria	Rhodobacterales	Rhodobacteraceae	Epibacterium	Epibacterium mobile	4657305	4465	0.958709	0.589844	0.3432	2.8297	Lysogenic	MTVG_9816;MTVG_9817;MTVG_9818	NZ_LNWU01000010.1||0_partial;NZ_LNWU01000012.1||0_partial;NZ_LNWU01000017.1||0_partial	3	T	T	3
MPG_579	GCF_003687485.1_ASM368748v1_genomic	Euzebyella marina	Deep	Seawater	Deep-Seawater	Genbank	isolate	8727	11°23.036'	142°30'	Complete Genome	0	Bacteria	Bacteroidota	Bacteroidia	Flavobacteriales	Flavobacteriaceae	Euzebyella	Euzebyella marina	4707469	4065	0.863521	0.40155	0.3246	3.0668	Nonlysogenic	-	-	0	-	-	-
MPG_580	GCF_003975325.1_ASM397532v1_genomic	Pseudomonas aeruginosa	NA	Seawater	NA	Genbank	isolate	NA	NA	NA	99.68	0.49	Bacteria	Proteobacteria	Gammaproteobacteria	Pseudomonadales	Pseudomonadaceae	Pseudomonas	Pseudomonas aeruginosa	6941209	6539	0.942055	0.661991	0.385	2.8893	Lysogenic	MTVG_12439;MTVG_12440;MTVG_12441;MTVG_12442;MTVG_12443;MTVG_12444;MTVG_12445;MTVG_12446;MTVG_12447	NZ_RXFL01000014.1||full;NZ_RXFL01000028.1||full;NZ_RXFL01000031.1||full;NZ_RXFL01000032.1||full;NZ_RXFL01000001.1||0_partial;NZ_RXFL01000013.1||0_partial;NZ_RXFL01000002.1||0_partial;NZ_RXFL01000023.1||0_partial;NZ_RXFL01000006.1||0_partial	9	T	T	4
MPG_581	GCF_013085545.1_ASM1308554v1_genomic	Desulfovibrio marinus	Deep	Sediment	Deep-Sediment	Genbank	isolate	1143	22°06'58.384''	119°17'04.956''	Complete Genome	0	Bacteria	Desulfobacterota	Desulfovibrionia	Desulfovibrionales	Desulfovibrionaceae	Unclassified	Unclassified	4761435	4130	0.867386	0.624726	0.347	2.8932	Lysogenic	MTVG_7669	NZ_CP039543.1||0_partial	1	T	F	1
MPG_582	GCF_001625015.1_ASM162501v2_genomic	Lewinella sp. 4G2	Epipelagic	Seawater	Epipelagic-Seawater	Genbank	isolate	0.042	35.16	139.61	98	0.5	Bacteria	Bacteroidota	Bacteroidia	Chitinophagales	Saprospiraceae	Lewinella_A	Lewinella_A sp001625015	5213657	3852	0.738829	0.552933	0.3315	2.9326	Nonlysogenic	-	-	0	-	-	-
MPG_583	GCF_002898515.1_ASM289851v1_genomic	Geothermobacter sp. HR-1	Deep	NA	NA	Genbank	isolate	1000	18.92	-155.27	98.71	0	Bacteria	Desulfobacterota	Desulfuromonadia	Desulfuromonadales	Geothermobacteraceae	Geothermobacter	Geothermobacter sp002898515	3842851	3399	0.8845	0.59216	0.378	2.918	Nonlysogenic	-	-	0	-	-	-
MPG_584	GCF_002832675.1_ASM283267v1_genomic	Streptomyces sp. S063	Epipelagic	Sediment	Epipelagic-Sediment	Genbank	isolate	10	NA	NA	Complete Genome	0	Bacteria	Actinobacteriota	Actinomycetia	Streptomycetales	Streptomycetaceae	Streptomyces	Streptomyces filamentosus	7614683	6932	0.910346	0.714923	0.3686	2.7177	Lysogenic	MTVG_8449	NZ_CP021707.1||0_partial	1	T	F	1
MPG_585	GCF_000523295.1_LebetimonasJS085_genomic	Lebetimonas sp. JS085	Mesopelagic	NA	NA	Genbank	isolate	533	14.6	144.78	98.58	0.61	Bacteria	Campylobacterota	Campylobacteria	Nautiliales	Nautiliaceae	Lebetimonas	Lebetimonas sp000523275	1740329	1878	1.07911	0.31331	0.3264	3.2245	Nonlysogenic	-	-	0	-	-	-
MPG_586	GCF_015864875.1_ASM1586487v1_genomic	Salinibacterium sp. NSLL16	NA	Seawater	NA	Genbank	isolate	NA	NA	NA	98.48	0.51	Bacteria	Actinobacteriota	Actinomycetia	Actinomycetales	Microbacteriaceae	Rhodoglobus	Unclassified	2941416	2807	0.954302	0.6119	0.3129	2.764	Nonlysogenic	-	-	0	-	-	-
MPG_587	GCF_000970685.1_ASM97068v1_genomic	Domibacillus indicus	Epipelagic	Sediment	Epipelagic-Sediment	Genbank	isolate	5	NA	NA	98.68	1.63	Bacteria	Firmicutes	Bacilli	Bacillales	Domibacillaceae	Domibacillus	Domibacillus indicus	3604247	3544	0.983284	0.445138	0.3254	3.0112	Nonlysogenic	-	-	0	-	-	-
MPG_588	GCF_002915595.1_ASM291559v1_genomic	Marortus luteolus	Epipelagic	Seawater	Epipelagic-Seawater	Genbank	isolate	NA	NA	NA	100	1.8	Bacteria	Proteobacteria	Gammaproteobacteria	Pseudomonadales	Spongiibacteraceae	Zhongshania	Zhongshania sp002915595	4132473	3853	0.932371	0.490607	0.3451	2.9043	Lysogenic	MTVG_8666;MTVG_8667	NZ_PQGG01000011.1||full;NZ_PQGG01000019.1||0_partial	2	T	F	1
MPG_589	GCF_016107555.1_ASM1610755v1_genomic	Psychrobacter celer	NA	Seawater	NA	Genbank	isolate	NA	11.71	92.75	99.63	0.62	Bacteria	Proteobacteria	Gammaproteobacteria	Pseudomonadales	Moraxellaceae	Psychrobacter	Psychrobacter sp002810365	3019088	2503	0.829058	0.466486	0.3364	2.9193	Nonlysogenic	-	-	0	-	-	-
MPG_590	GCF_014297465.1_ASM1429746v1_genomic	Ramlibacter sp. USB13	NA	Seawater	NA	Genbank	NA	NA	NA	NA	99.84	0.68	Bacteria	Proteobacteria	Gammaproteobacteria	Burkholderiales	Burkholderiaceae	Ramlibacter	Unclassified	5526610	5137	0.929503	0.697361	0.373	2.8178	Nonlysogenic	-	-	0	-	-	-
MPG_591	GCF_002836695.1_ASM283669v1_genomic	Pseudoalteromonas sp. 78C3	Epipelagic	Seawater	Epipelagic-Seawater	Genbank	isolate	0	NA	NA	98.31	0.68	Bacteria	Proteobacteria	Gammaproteobacteria	Enterobacterales	Alteromonadaceae	Pseudoalteromonas	Pseudoalteromonas arctica	4526787	4022	0.888489	0.390252	0.3253	2.9805	Lysogenic	MTVG_11515	NZ_PJAV01000147.1||full	1	F	-	-
MPG_592	GCF_013363265.1_ASM1336326v1_genomic	Marinitoga sp. 1138	NA	NA	NA	Genbank	isolate	NA	NA	NA	98.28	1.72	Bacteria	Thermotogota	Thermotogae	Petrotogales	Petrotogaceae	Marinitoga	Marinitoga piezophila	2168596	2047	0.943929	0.291817	0.3108	3.2341	Lysogenic	MTVG_11655	NZ_LBFA01000001.1||0_partial	1	T	F	1
MPG_593	GCF_000237885.1_PseStu_1.0_genomic	Pseudomonas stutzeri ATCC 14405 = CCUG 16156	NA	NA	NA	Genbank	isolate	NA	NA	NA	100	0.14	Bacteria	Proteobacteria	Gammaproteobacteria	Pseudomonadales	Pseudomonadaceae	Pseudomonas_A	Pseudomonas_A stutzeri_AC	4525589	4220	0.932475	0.614003	0.3746	2.9041	Lysogenic	MTVG_10114	NZ_AGSL01000123.1||full	1	F	-	-
MPG_594	GCF_900654235.1_alt76_genomic	Alteromonas sp. 76-1	Epipelagic	Seawater	Epipelagic-Seawater	Genbank	isolate	20	-47.9447	-61.9231	Complete Genome	0	Bacteria	Proteobacteria	Gammaproteobacteria	Enterobacterales	Alteromonadaceae	Alteromonas	Alteromonas naphthalenivorans	4857090	4103	0.844744	0.4341	0.3229	2.9424	Lysogenic	MTVG_12329	NZ_LR136958.1||0_partial	1	T	F	1
MPG_595	GCF_000739695.1_ASM73969v1_genomic	Tepidicaulis marinus	Epipelagic	Sediment	Epipelagic-Sediment	Genbank	isolate	161	NA	NA	100	0.65	Bacteria	Proteobacteria	Alphaproteobacteria	Parvibaculales	Parvibaculaceae	Tepidicaulis	Tepidicaulis marinus	3475736	3372	0.970154	0.610803	0.3484	2.8483	Lysogenic	MTVG_12200;MTVG_12201;MTVG_12202	NZ_BBIO01000037.1||full;NZ_BBIO01000035.1||full;NZ_BBIO01000001.1||0_partial	3	T	F	1
MPG_596	GCF_000299935.1_ASM29993v1_genomic	Oceanibaculum indicum P24	Deep	Seawater	Deep-Seawater	Genbank	isolate	NA	NA	NA	100	0.87	Bacteria	Proteobacteria	Alphaproteobacteria	Oceanibaculales	Oceanibaculaceae	Oceanibaculum	Oceanibaculum indicum	3952792	3775	0.955021	0.654639	0.3549	2.8258	Lysogenic	MTVG_2628;MTVG_2629;MTVG_2630;MTVG_2631;MTVG_2632;MTVG_2633	NZ_AMRL01000024.1||full;NZ_AMRL01000034.1||full;NZ_AMRL01000002.1||0_partial;NZ_AMRL01000011.1||0_partial;NZ_AMRL01000019.1||0_partial;NZ_AMRL01000020.1||0_partial	6	T	T	2
MPG_597	GCF_003056405.1_ASM305640v1_genomic	Devosia indica	Epipelagic	Seawater	Epipelagic-Seawater	Genbank	isolate	5	NA	NA	99.59	0.89	Bacteria	Proteobacteria	Alphaproteobacteria	Rhizobiales	Devosiaceae	Devosia	Devosia sp002949085	3953940	3895	0.985093	0.619264	0.3395	2.8323	Lysogenic	MTVG_3043	NZ_PYVZ01000003.1||0_partial	1	T	F	1
MPG_598	GCF_001680065.1_ASM168006v1_genomic	Vibrio natriegens	NA	Seawater	NA	Genbank	isolate	NA	NA	NA	Complete Genome	0	Bacteria	Proteobacteria	Gammaproteobacteria	Enterobacterales	Vibrionaceae	Vibrio	Vibrio natriegens	5549219	4914	0.88553	0.448751	0.3308	2.9656	Lysogenic	MTVG_9884;MTVG_9885;MTVG_9886	NZ_CP016349.1||0_partial;NZ_CP016349.1||1_partial;NZ_CP016350.1||0_partial	3	T	T	3
MPG_599	GCF_000622365.1_NB68_draft_genomic	Sulfitobacter noctilucae	NA	Seawater	NA	Genbank	isolate	NA	NA	NA	99.36	0	Bacteria	Proteobacteria	Alphaproteobacteria	Rhodobacterales	Rhodobacteraceae	Sulfitobacter	Sulfitobacter noctilucae	3914541	3762	0.961032	0.583285	0.3352	2.8174	Lysogenic	MTVG_3202;MTVG_3203;MTVG_3204	NZ_JASC01000006.1||full;NZ_JASC01000014.1||0_partial;NZ_JASC01000014.1||1_partial	3	T	T	2
MPG_600	GCF_900473935.1_UW105_genomic	Synechococcus sp. UW105	NA	NA	NA	Genbank	isolate	NA	NA	NA	99.46	0	Bacteria	Cyanobacteria	Cyanobacteriia	PCC-6307	Cyanobiaceae	Synechococcus_C	Synechococcus_C sp002171995	2659417	2923	1.09911	0.574998	0.3748	2.8443	Lysogenic	MTVG_6458	NZ_UCNN01000017.1||0_partial	1	T	F	1
MPG_601	GCF_003267925.1_ASM326792v1_genomic	Achromobacter sp. HZ01	Epipelagic	Seawater	Epipelagic-Seawater	Genbank	isolate	NA	22	114	99.53	0	Bacteria	Proteobacteria	Gammaproteobacteria	Burkholderiales	Burkholderiaceae	Achromobacter	Achromobacter pulmonis	5532918	5113	0.924106	0.680976	0.3674	2.8137	Nonlysogenic	-	-	0	-	-	-
MPG_602	GCF_001631965.1_ASM163196v1_genomic	Prochlorococcus sp. MIT 1303	Epipelagic	Seawater	Epipelagic-Seawater	Genbank	isolate	150	22.75	-158	99.73	0.14	Bacteria	Cyanobacteria	Cyanobacteriia	PCC-6307	Cyanobiaceae	Prochlorococcus_C	Prochlorococcus_C marinus_B	2560150	2661	1.03939	0.504733	0.3667	2.8854	Nonlysogenic	-	-	0	-	-	-
MPG_603	GCF_001661915.1_ASM166191v1_genomic	Croceicoccus pelagius	Epipelagic	Seawater	Epipelagic-Seawater	Genbank	isolate	0	-24.16	5.48	99.29	0.52	Bacteria	Proteobacteria	Alphaproteobacteria	Sphingomonadales	Sphingomonadaceae	Croceicoccus	Croceicoccus pelagius	3306530	3202	0.968387	0.62808	0.3513	2.8167	Nonlysogenic	-	-	0	-	-	-
MPG_604	GCF_009296265.1_ASM929626v1_genomic	Thioclava sp. JE_KL1	NA	Sediment	NA	Genbank	isolate	NA	NA	NA	99.24	0.45	Bacteria	Proteobacteria	Alphaproteobacteria	Rhodobacterales	Rhodobacteraceae	Thioclava	Thioclava electrotropha	4409817	4238	0.961038	0.636912	0.3448	2.826	Nonlysogenic	-	-	0	-	-	-
MPG_605	GCF_016888445.1_ASM1688844v1_genomic	Marinomonas ostreistagni	Epipelagic	Seawater	Epipelagic-Seawater	Genbank	isolate	3	NA	NA	99.46	0.43	Bacteria	Proteobacteria	Gammaproteobacteria	Pseudomonadales	Marinomonadaceae	Marinomonas	Unclassified	3217825	2968	0.922362	0.484885	0.3393	2.9418	Nonlysogenic	-	-	0	-	-	-
MPG_606	GCF_005887165.1_ASM588716v1_genomic	Pseudoalteromonas sp. S1688	Epipelagic	Seawater	Epipelagic-Seawater	Genbank	isolate	10	-31.41	91.18	100	0.81	Bacteria	Proteobacteria	Gammaproteobacteria	Enterobacterales	Alteromonadaceae	Pseudoalteromonas	Pseudoalteromonas tetraodonis	4435906	4196	0.945917	0.402784	0.3316	2.9837	Lysogenic	MTVG_8955;MTVG_8956;MTVG_8957	NZ_PNDE01000103.1||full;NZ_PNDE01000023.1||full;NZ_PNDE01000062.1||full	3	T	T	2
MPG_607	GCF_000347775.1_ASM34777v1_genomic	Marinobacter santoriniensis NKSG1	NA	Sediment	NA	Genbank	isolate	NA	NA	NA	100	0.3	Bacteria	Proteobacteria	Gammaproteobacteria	Pseudomonadales	Oleiphilaceae	Marinobacter	Marinobacter santoriniensis	4033468	3709	0.919556	0.583295	0.3688	2.9122	Nonlysogenic	-	-	0	-	-	-
MPG_608	GCF_001550155.1_ASM155015v1_genomic	Pseudoalteromonas arabiensis	Deep	Sediment	Deep-Sediment	Genbank	isolate	3615	16.75	69	100	0.56	Bacteria	Proteobacteria	Gammaproteobacteria	Enterobacterales	Alteromonadaceae	Pseudoalteromonas	Pseudoalteromonas arabiensis	4459111	4009	0.899058	0.409531	0.3305	2.9791	Lysogenic	MTVG_4579;MTVG_4580	NZ_LRUF01000026.1||0_partial;NZ_LRUF01000008.1||0_partial	2	T	F	1
MPG_609	GCF_002796765.1_ASM279676v1_genomic	Vibrio fluvialis	Deep	Seawater	Deep-Seawater	Genbank	NA	2500	NA	NA	99.93	0.67	Bacteria	Proteobacteria	Gammaproteobacteria	Enterobacterales	Vibrionaceae	Vibrio	Vibrio fluvialis	4665414	4300	0.921676	0.499241	0.3409	2.964	Lysogenic	MTVG_4750	NZ_PHIF01000009.1||0_partial	1	T	F	1
MPG_610	GCF_003568865.1_ASM356886v1_genomic	Rubrobacter indicoceani	Deep	Sediment	Deep-Sediment	Genbank	isolate	4602	NA	NA	Complete Genome	0	Bacteria	Actinobacteriota	Rubrobacteria	Rubrobacterales	Rubrobacteraceae	Rubrobacter	Rubrobacter indicoceani	3078689	3033	0.98516	0.637632	0.3489	2.8115	Nonlysogenic	-	-	0	-	-	-
MPG_611	GCF_001180325.1_CLC_assembled_contigs_genomic	Prochlorococcus marinus	Epipelagic	Seawater	Epipelagic-Seawater	Genbank	SAG	1	19.75	40.05	86.46	0.09	Bacteria	Cyanobacteria	Cyanobacteriia	PCC-6307	Cyanobiaceae	Prochlorococcus_A	Prochlorococcus_A marinus_R	1443989	1749	1.21123	0.311944	0.3428	3.1039	Nonlysogenic	-	-	0	-	-	-
MPG_612	GCF_015864415.1_ASM1586441v1_genomic	Pseudoalteromonas sp. SCQQ13	NA	Seawater	NA	Genbank	isolate	NA	NA	NA	99.97	0.77	Bacteria	Proteobacteria	Gammaproteobacteria	Enterobacterales	Alteromonadaceae	Pseudoalteromonas	Pseudoalteromonas nigrifaciens	3989013	3528	0.884429	0.398637	0.3308	2.9753	Nonlysogenic	-	-	0	-	-	-
MPG_613	GCF_001895265.1_ASM189526v1_genomic	Francisella uliginis	NA	Seawater	NA	Genbank	isolate	NA	NA	NA	Complete Genome	0	Bacteria	Proteobacteria	Gammaproteobacteria	Francisellales	Francisellaceae	Francisella	Francisella sp001895265	2237379	2050	0.916251	0.315987	0.3157	3.097	Nonlysogenic	-	-	0	-	-	-
MPG_614	GCF_003202155.1_ASM320215v1_genomic	Marinifilum breve	Epipelagic	Seawater	Epipelagic-Seawater	Genbank	isolate	90	NA	NA	99.73	2.8	Bacteria	Bacteroidota	Bacteroidia	Bacteroidales	Marinifilaceae	Marinifilum	Marinifilum breve	5613963	4629	0.824551	0.35819	0.3322	3.1092	Lysogenic	MTVG_10506;MTVG_10507;MTVG_10508	NZ_QFLI01000017.1||full;NZ_QFLI01000011.1||0_partial;NZ_QFLI01000003.1||0_partial	3	T	F	1
MPG_615	GCF_000286995.2_ASM28699v2_genomic	Vibrio breoganii ZF-29	NA	Seawater	NA	Genbank	isolate	NA	NA	NA	94.98	0.77	Bacteria	Proteobacteria	Gammaproteobacteria	Enterobacterales	Vibrionaceae	Vibrio	Vibrio breoganii	4279312	3773	0.881684	0.441687	0.3299	2.9711	Nonlysogenic	-	-	0	-	-	-
MPG_616	GCF_017310015.1_ASM1731001v1_genomic	Marinobacterium georgiense	Epipelagic	Sediment	Epipelagic-Sediment	Genbank	isolate	1~10	34.39	132.46	Complete Genome	0	Bacteria	Proteobacteria	Gammaproteobacteria	Pseudomonadales	Nitrincolaceae	Marinobacterium	Marinobacterium georgiense	4053293	3778	0.932082	0.55605	0.3712	2.9272	Lysogenic	MTVG_2719;MTVG_2720;MTVG_2721;MTVG_2722	NZ_CP022297.1||0_partial;NZ_CP022297.1||1_partial;NZ_CP022297.1||2_partial;NZ_CP022297.1||3_partial	4	T	T	2
MPG_617	GCF_003347495.1_ASM334749v1_genomic	Negadavirga sp. SW125	Deep	Sediment	Deep-Sediment	Genbank	isolate	3690	3.71	63.65	99.85	0.6	Bacteria	Bacteroidota	Bacteroidia	Cytophagales	Cyclobacteriaceae	Negadavirga	Negadavirga sp003347495	6345032	5319	0.838294	0.432155	0.3404	3.0921	Lysogenic	MTVG_3781	NZ_QCXY01000013.1||0_partial	1	F	-	-
MPG_618	GCF_001151185.1_4821_8_8_genomic	Yersinia frederiksenii	NA	Seawater	NA	Genbank	NA	NA	NA	NA	99.95	0.04	Bacteria	Proteobacteria	Gammaproteobacteria	Enterobacterales	Enterobacteriaceae	Yersinia	Yersinia massiliensis	4727397	4179	0.883996	0.475888	0.3453	2.9327	Lysogenic	MTVG_10021;MTVG_10022;MTVG_10023	NZ_CPZP01000027.1||full;NZ_CPZP01000001.1||0_partial;NZ_CPZP01000004.1||0_partial	3	T	F	1
MPG_619	GCF_013359465.2_ASM1335946v2_genomic	Salinicoccus roseus	NA	Sediment	NA	Genbank	isolate	NA	NA	NA	99.43	1.77	Bacteria	Firmicutes	Bacilli	Staphylococcales	Salinicoccaceae	Salinicoccus	Salinicoccus roseus	2680260	2696	1.00587	0.489155	0.325	3.0259	Nonlysogenic	-	-	0	-	-	-
MPG_620	GCF_001507595.1_ASM150759v1_genomic	Ruegeria marisrubri	Deep	Seawater	Deep-Seawater	Genbank	isolate	2000	NA	NA	99.57	0.64	Bacteria	Proteobacteria	Alphaproteobacteria	Rhodobacterales	Rhodobacteraceae	Ruegeria	Ruegeria marisrubri	4012034	3848	0.959115	0.629021	0.3554	2.8497	Lysogenic	MTVG_3015;MTVG_3016	NZ_LQBQ01000001.1||0_partial;NZ_LQBQ01000012.1||0_partial	2	T	T	2
MPG_621	GCF_009889785.2_ASM988978v2_genomic	Alcanivorax sp. ZXX171	Deep	Seawater	Deep-Seawater	Genbank	isolate	8000	11.32	142.38	100	0.56	Bacteria	Proteobacteria	Gammaproteobacteria	Pseudomonadales	Alcanivoracaceae	Alcanivorax	Alcanivorax sp002313655	4236963	3875	0.91457	0.657092	0.3852	2.8741	Lysogenic	MTVG_96	NZ_WXVX02000029.1||full	1	T	F	1
MPG_622	GCF_016823165.1_ASM1682316v1_genomic	Vibrio alginolyticus	NA	Seawater	NA	Genbank	isolate	NA	22.5	114	100	0	Bacteria	Proteobacteria	Gammaproteobacteria	Enterobacterales	Vibrionaceae	Vibrio	Vibrio alginolyticus	5066977	4607	0.909221	0.445532	0.3302	2.9684	Nonlysogenic	-	-	0	-	-	-
MPG_623	GCF_007197645.1_ASM719764v1_genomic	Shewanella hanedai	NA	Sediment	NA	Genbank	isolate	NA	NA	NA	99.35	0.71	Bacteria	Proteobacteria	Gammaproteobacteria	Enterobacterales	Shewanellaceae	Shewanella	Shewanella hanedai	5939027	5067	0.85317	0.429543	0.3228	2.9516	Lysogenic	MTVG_6886;MTVG_6887;MTVG_6888;MTVG_6889	NZ_VKGK01000018.1||full;NZ_VKGK01000057.1||full;NZ_VKGK01000015.1||0_partial;NZ_VKGK01000026.1||0_partial	4	T	T	2
MPG_624	GCF_016019975.1_ASM1601997v1_genomic	Pseudoruegeria sp. ZH2-Y79	Epipelagic	Seawater	Epipelagic-Seawater	Genbank	isolate	NA	NA	NA	99.89	0.75	Bacteria	Proteobacteria	Alphaproteobacteria	Rhodobacterales	Rhodobacteraceae	Shimia	Unclassified	4241146	4134	0.974737	0.622973	0.3582	2.827	Lysogenic	MTVG_11788;MTVG_11789;MTVG_11790;MTVG_11791;MTVG_11792	NZ_JAECSA010000019.1||full;NZ_JAECSA010000039.1||full;NZ_JAECSA010000040.1||full;NZ_JAECSA010000001.1||0_partial;NZ_JAECSA010000005.1||0_partial	5	T	T	3
MPG_625	GCF_001690925.1_ASM169092v1_genomic	Aliivibrio fischeri	NA	Seawater	NA	Genbank	isolate	NA	NA	NA	99.93	0.27	Bacteria	Proteobacteria	Gammaproteobacteria	Enterobacterales	Vibrionaceae	Aliivibrio	Aliivibrio fischeri	4100707	3725	0.90838	0.382838	0.3251	2.9925	Lysogenic	MTVG_4339	NZ_MAJO01000003.1||0_partial	1	T	F	1
MPG_626	GCF_003590315.1_ASM359031v1_genomic	Reichenbachiella sp. MSK19-1	Epipelagic	Seawater	Epipelagic-Seawater	Genbank	isolate	1	35.16	139.61	98.59	0.36	Bacteria	Bacteroidota	Bacteroidia	Cytophagales	Cyclobacteriaceae	Reichenbachiella	Reichenbachiella agariperforans	5067893	4099	0.808817	0.434054	0.3139	3.0329	Nonlysogenic	-	-	0	-	-	-
MPG_627	GCF_017695965.1_ASM1769596v1_genomic	Prochlorococcus marinus CUG1416	Epipelagic	NA	NA	Genbank	isolate	150	18	129	100	0	Bacteria	Cyanobacteria	Cyanobacteriia	PCC-6307	Cyanobiaceae	Prochlorococcus_A	Prochlorococcus_A sp003212755	1672347	1920	1.14809	0.311766	0.3418	3.0966	Nonlysogenic	-	-	0	-	-	-
MPG_628	GCF_005886535.1_ASM588653v1_genomic	Pseudoalteromonas sp. S2755	NA	NA	NA	Genbank	isolate	NA	-9.108	156.859	99.89	0.56	Bacteria	Proteobacteria	Gammaproteobacteria	Enterobacterales	Alteromonadaceae	Pseudoalteromonas	Pseudoalteromonas sp005886535	5188689	4667	0.899456	0.432114	0.3332	2.98	Lysogenic	MTVG_11634;MTVG_11635;MTVG_11636;MTVG_11637;MTVG_11638;MTVG_11639;MTVG_11640	NZ_PNDS01000111.1||full;NZ_PNDS01000048.1||full;NZ_PNDS01000051.1||full;NZ_PNDS01000061.1||full;NZ_PNDS01000073.1||full;NZ_PNDS01000096.1||full;NZ_PNDS01000002.1||0_partial	7	T	F	1
MPG_629	GCF_014235875.1_ASM1423587v1_genomic	Croceivirga lutea	Epipelagic	Seawater	Epipelagic-Seawater	Genbank	isolate	NA	28.73	122.58	99.01	0	Bacteria	Bacteroidota	Bacteroidia	Flavobacteriales	Flavobacteriaceae	Croceivirga	Unclassified	3449557	3014	0.873735	0.350383	0.3158	3.0634	Nonlysogenic	-	-	0	-	-	-
MPG_630	GCF_001596795.1_ASM159679v1_genomic	Pseudoalteromonas telluritireducens	Deep	NA	NA	Genbank	isolate	2200	47.57	-129.05	99.16	0.34	Bacteria	Proteobacteria	Gammaproteobacteria	Enterobacterales	Alteromonadaceae	Pseudoalteromonas	Pseudoalteromonas agarivorans	4406320	4186	0.949999	0.409374	0.3257	2.9697	Nonlysogenic	-	-	0	-	-	-
MPG_631	GCF_003097295.1_ASM309729v1_genomic	Thalassobacter stenotrophicus	Epipelagic	Seawater	Epipelagic-Seawater	Genbank	isolate	5	24.56	118.17	99.33	0.36	Bacteria	Proteobacteria	Alphaproteobacteria	Rhodobacterales	Rhodobacteraceae	Thalassobacter	Thalassobacter stenotrophicus	3458843	3411	0.986168	0.586845	0.3353	2.8038	Lysogenic	MTVG_11732;MTVG_11733;MTVG_11734;MTVG_11735;MTVG_11736;MTVG_11737	NZ_QEOR01000001.1||0_partial;NZ_QEOR01000001.1||1_partial;NZ_QEOR01000001.1||2_partial;NZ_QEOR01000001.1||3_partial;NZ_QEOR01000001.1||4_partial;NZ_QEOR01000001.1||5_partial	6	T	T	6
MPG_632	GCF_001879715.1_ASM187971v1_genomic	Nioella nitratireducens	Epipelagic	Seawater	Epipelagic-Seawater	Genbank	isolate	NA	NA	NA	99.94	0.15	Bacteria	Proteobacteria	Alphaproteobacteria	Rhodobacterales	Rhodobacteraceae	Nioella	Nioella nitratireducens	4015438	3912	0.97424	0.63618	0.3503	2.8126	Lysogenic	MTVG_4857;MTVG_4858	NZ_MNBW01000011.1||0_partial;NZ_MNBW01000014.1||0_partial	2	T	F	1
MPG_633	GCF_002744715.1_ASM274471v1_genomic	Marinobacter profundi	Deep	Sediment	Deep-Sediment	Genbank	isolate	3908	-6.6	149.8	100	0.09	Bacteria	Proteobacteria	Gammaproteobacteria	Pseudomonadales	Oleiphilaceae	Marinobacter	Marinobacter sp002744715	4034607	3604	0.893272	0.603219	0.3636	2.8911	Nonlysogenic	-	-	0	-	-	-
MPG_634	GCF_009659405.1_ASM965940v1_genomic	Idiomarina sp. FeN1w	NA	Sediment	NA	Genbank	isolate	NA	NA	NA	99.66	0	Bacteria	Proteobacteria	Gammaproteobacteria	Enterobacterales	Alteromonadaceae	Idiomarina	Idiomarina maritima_A	2880095	2761	0.958649	0.480409	0.3566	2.9403	Lysogenic	MTVG_7606;MTVG_7607	NZ_WJRP01000001.1||0_partial;NZ_WJRP01000002.1||0_partial	2	T	F	1
MPG_635	GCF_003665065.1_ASM366506v1_genomic	Oceanobacillus piezotolerans	Deep	Sediment	Deep-Sediment	Genbank	isolate	4435	-9.9	138.39	94.04	1.32	Bacteria	Firmicutes	Bacilli	Bacillales	Amphibacillaceae	Oceanobacillus	Oceanobacillus sp003665065	3987417	3873	0.971305	0.373052	0.3192	3.0669	Nonlysogenic	-	-	0	-	-	-
MPG_636	GCF_003030385.1_ASM303038v1_genomic	Plantactinospora sp. BB1	Mesopelagic	Sediment	Mesopelagic-Sediment	Genbank	isolate	290	25.02	-110.3	Complete Genome	0	Bacteria	Actinobacteriota	Actinomycetia	Mycobacteriales	Micromonosporaceae	Micromonospora	Micromonospora sp003030345	8386853	7288	0.868979	0.723998	0.378	2.7297	Nonlysogenic	-	-	0	-	-	-
MPG_637	GCF_000978555.1_ASM97855v1_genomic	Thermotoga maritima MSB8	NA	Sediment	NA	Genbank	isolate	NA	NA	NA	Complete Genome	0	Bacteria	Thermotogota	Thermotogae	Thermotogales	Thermotogaceae	Thermotoga	Thermotoga maritima	1869610	1850	0.989511	0.462488	0.3399	3.1553	Nonlysogenic	-	-	0	-	-	-
MPG_638	GCF_015864765.1_ASM1586476v1_genomic	Pseudoalteromonas sp. NZS11	NA	Seawater	NA	Genbank	isolate	NA	NA	NA	100	0.25	Bacteria	Proteobacteria	Gammaproteobacteria	Enterobacterales	Alteromonadaceae	Pseudoalteromonas	Pseudoalteromonas arctica	4449126	3864	0.868485	0.390676	0.3235	2.9773	Nonlysogenic	-	-	0	-	-	-
MPG_639	GCF_000763905.1_ASM76390v1_genomic	Paracoccus halophilus	NA	Sediment	NA	Genbank	isolate	NA	NA	NA	99.64	0.4	Bacteria	Proteobacteria	Alphaproteobacteria	Rhodobacterales	Rhodobacteraceae	Paracoccus	Paracoccus halophilus	4012851	3865	0.963156	0.651726	0.3703	2.8114	Lysogenic	MTVG_5536	NZ_JRKN01000009.1||0_partial	1	T	F	1
MPG_640	GCF_001681265.1_ASM168126v1_genomic	Epibacterium mobile	Epipelagic	Seawater	Epipelagic-Seawater	Genbank	isolate	10	-13.3145	156.958	99.12	0.53	Bacteria	Proteobacteria	Alphaproteobacteria	Rhodobacterales	Rhodobacteraceae	Epibacterium	Epibacterium mobile	4659383	4473	0.959998	0.589828	0.3432	2.8297	Lysogenic	MTVG_4840;MTVG_4841;MTVG_4842	NZ_LNWC01000017.1||full;NZ_LNWC01000002.1||0_partial;NZ_LNWC01000004.1||0_partial	3	T	T	3
MPG_641	GCF_003032495.1_ASM303249v1_genomic	Halomonas sp. SF2003	NA	NA	NA	Genbank	isolate	NA	NA	NA	Complete Genome	0	Bacteria	Proteobacteria	Gammaproteobacteria	Pseudomonadales	Halomonadaceae	Cobetia	Cobetia amphilecti	4358421	3536	0.811303	0.624888	0.3554	2.8337	Nonlysogenic	-	-	0	-	-	-
MPG_642	GCF_000272145.2_ASM27214v2_genomic	Vibrio genomosp. F6 str. FF-238	NA	Seawater	NA	Genbank	isolate	NA	NA	NA	98.85	0.59	Bacteria	Proteobacteria	Gammaproteobacteria	Enterobacterales	Vibrionaceae	Vibrio	Vibrio sp000272145	4239624	3852	0.908571	0.422854	0.3314	2.9686	Lysogenic	MTVG_11073	NZ_AJYW02000313.1||0_partial	1	T	F	1
MPG_643	GCF_000353245.1_BStr_LAMA585_V1_genomic	Bacillus stratosphericus LAMA 585	Deep	Sediment	Deep-Sediment	Genbank	isolate	5500	00°26'18''	-17°03'57''	99.59	0	Bacteria	Firmicutes	Bacilli	Bacillales	Bacillaceae	Bacillus	Bacillus altitudinis	3705643	3817	1.03005	0.411714	0.3298	3.0498	Lysogenic	MTVG_709;MTVG_710;MTVG_711	NZ_APAS01000005.1||full;NZ_APAS01000017.1||0_partial;NZ_APAS01000011.1||0_partial	3	T	T	2
MPG_644	GCF_000439495.1_ASM43949v1_genomic	Alteromonas mediterranea MED64	Epipelagic	Seawater	Epipelagic-Seawater	Genbank	isolate	5	NA	NA	Complete Genome	0	Bacteria	Proteobacteria	Gammaproteobacteria	Enterobacterales	Alteromonadaceae	Alteromonas	Alteromonas mediterranea	4397537	3858	0.877309	0.448284	0.3297	2.9431	Lysogenic	MTVG_11722	NC_023045.1||0_partial	1	F	-	-
MPG_645	GCF_000265055.1_ASM26505v1_genomic	Nitratireductor aquibiodomus RA22	NA	Seawater	NA	Genbank	isolate	NA	NA	NA	98.45	0.45	Bacteria	Proteobacteria	Alphaproteobacteria	Rhizobiales	Rhizobiaceae	Nitratireductor	Nitratireductor aquibiodomus	4592790	4720	1.0277	0.612979	0.3567	2.8359	Nonlysogenic	-	-	0	-	-	-
MPG_646	GCF_002501585.1_ASM250158v1_genomic	Rhodococcus sp. H-CA8f	Epipelagic	Sediment	Epipelagic-Sediment	Genbank	isolate	22.9	NA	NA	Complete Genome	0	Bacteria	Actinobacteriota	Actinomycetia	Mycobacteriales	Mycobacteriaceae	Rhodococcus	Rhodococcus erythropolis	6497607	6133	0.943886	0.624479	0.3262	2.7489	Nonlysogenic	-	-	0	-	-	-
MPG_647	GCF_001889025.1_ASM188902v1_genomic	Sphingopyxis sp. LPB0140	NA	Seawater	NA	Genbank	isolate	NA	NA	NA	Complete Genome	0	Bacteria	Proteobacteria	Alphaproteobacteria	Sphingomonadales	Sphingomonadaceae	Sphingorhabdus_B	Sphingorhabdus_B sp001889025	2533041	2367	0.93445	0.461166	0.3418	2.8873	Lysogenic	MTVG_3266	NZ_CP018154.1||0_partial	1	T	F	1
MPG_648	GCF_009759785.1_ASM975978v1_genomic	Alteromonas mediterranea	Epipelagic	Seawater	Epipelagic-Seawater	Genbank	isolate	NA	NA	NA	Complete Genome	0	Bacteria	Proteobacteria	Gammaproteobacteria	Enterobacterales	Alteromonadaceae	Alteromonas	Alteromonas mediterranea	4512541	3819	0.846308	0.448144	0.3254	2.9354	Nonlysogenic	-	-	0	-	-	-
MPG_649	GCF_012911815.1_ASM1291181v1_genomic	Alteromonas ponticola	Epipelagic	Seawater	Epipelagic-Seawater	Genbank	isolate	NA	33.4625	126.94	99.83	1.27	Bacteria	Proteobacteria	Gammaproteobacteria	Enterobacterales	Alteromonadaceae	Alteromonas_D	Unclassified	3602801	3210	0.890973	0.460696	0.343	2.9682	Nonlysogenic	-	-	0	-	-	-
MPG_650	GCF_009649995.1_ASM964999v1_genomic	Paenibacillus sp. B01	Epipelagic	Seawater	Epipelagic-Seawater	Genbank	isolate	0	NA	NA	Complete Genome	0	Bacteria	Firmicutes	Bacilli	Paenibacillales	Paenibacillaceae	Paenibacillus_O	Paenibacillus_O pasadenensis	5825233	4875	0.836876	0.630398	0.3512	2.8819	Lysogenic	MTVG_10284;MTVG_10285	NZ_CP045802.1||0_partial;NZ_CP045802.1||1_partial	2	F	-	-
MPG_651	GCF_009711975.1_ASM971197v1_genomic	Anabaena sp. UHCC 0204	NA	Seawater	NA	Genbank	isolate	NA	NA	NA	99.22	0.22	Bacteria	Cyanobacteria	Cyanobacteriia	Cyanobacteriales	Nostocaceae	Unclassified	Unclassified	5744555	5061	0.881008	0.375097	0.3461	3.0358	Nonlysogenic	-	-	0	-	-	-
MPG_652	GCF_014279635.1_ASM1427963v1_genomic	Synechococcus sp. RS9902	Epipelagic	Seawater	Epipelagic-Seawater	Genbank	isolate	1	29.47	34.92	Complete Genome	0	Bacteria	Cyanobacteria	Cyanobacteriia	PCC-6307	Cyanobiaceae	Synechococcus_E	Synechococcus_E sp002724845	2481217	2713	1.09342	0.597956	0.3757	2.8548	Lysogenic	MTVG_9756	NZ_CP047949.1||0_partial	1	T	F	1
MPG_653	GCF_000429905.1_ASM42990v1_genomic	Desulfatibacillum aliphaticivorans DSM 15576	NA	Sediment	NA	Genbank	isolate	NA	43.3896	4.98766	98.7	0.65	Bacteria	Desulfobacterota	Desulfobacteria	Desulfobacterales	Desulfatibacillaceae	Desulfatibacillum	Desulfatibacillum aliphaticivorans	6469960	5312	0.821025	0.543973	0.3281	2.9308	Lysogenic	MTVG_659;MTVG_660;MTVG_661;MTVG_662	NZ_AUCT01000045.1||full;NZ_KE386982.1||0_partial;NZ_AUCT01000010.1||0_partial;NZ_AUCT01000017.1||0_partial	4	T	T	3
MPG_654	GCF_000622385.1_NB77_draft_genomic	Sulfitobacter noctilucicola	NA	Seawater	NA	Genbank	isolate	NA	NA	NA	99.36	0.43	Bacteria	Proteobacteria	Alphaproteobacteria	Rhodobacterales	Rhodobacteraceae	Sulfitobacter	Sulfitobacter noctilucicola	4085976	3989	0.976266	0.570456	0.3335	2.8251	Lysogenic	MTVG_3380;MTVG_3381	NZ_JASD01000005.1||0_partial;NZ_JASD01000008.1||0_partial	2	T	T	2
MPG_655	GCF_016622115.1_ASM1662211v1_genomic	Pseudomonas stutzeri	Mesopelagic	NA	NA	Genbank	isolate	495	NA	NA	99.94	0.41	Bacteria	Proteobacteria	Gammaproteobacteria	Pseudomonadales	Pseudomonadaceae	Pseudomonas_A	Pseudomonas_A stutzeri_B	4832112	4439	0.918646	0.627528	0.3765	2.8906	Lysogenic	MTVG_12304	NZ_WIFO01000002.1||0_partial	1	T	F	1
MPG_656	GCF_003855155.1_ASM385515v1_genomic	Shewanella sp. M2	Mesopelagic	Sediment	Mesopelagic-Sediment	Genbank	isolate	848	NA	NA	99.84	1.77	Bacteria	Proteobacteria	Gammaproteobacteria	Enterobacterales	Shewanellaceae	Shewanella	Shewanella sp002836275	5134949	4406	0.858042	0.421523	0.3359	2.964	Nonlysogenic	-	-	0	-	-	-
MPG_657	GCF_003813905.1_ASM381390v1_genomic	Aureibaculum marinum	NA	Sediment	NA	Genbank	isolate	NA	NA	NA	98.99	0.67	Bacteria	Bacteroidota	Bacteroidia	Flavobacteriales	Flavobacteriaceae	UBA7949	UBA7949 sp003813905	3668585	3175	0.865456	0.3043	0.3242	3.1196	Nonlysogenic	-	-	0	-	-	-
MPG_658	GCF_007859755.1_ASM785975v1_genomic	Blastopirellula retiformator	NA	NA	NA	Genbank	isolate	NA	38.64	15.11	98.78	1.34	Bacteria	Planctomycetota	Planctomycetes	Pirellulales	Pirellulaceae	Blastopirellula	Unclassified	6196617	5048	0.814638	0.591679	0.3546	2.889	Lysogenic	MTVG_9444;MTVG_9445;MTVG_9446	NZ_SJPF01000002.1||0_partial;NZ_SJPF01000005.1||0_partial;NZ_SJPF01000006.1||0_partial	3	T	T	3
MPG_659	GCF_000760375.1_ASM76037v1_genomic	Prochlorococcus sp. SS52	Epipelagic	Seawater	Epipelagic-Seawater	Genbank	isolate	120	28.98	-64.35	99.86	0	Bacteria	Cyanobacteria	Cyanobacteriia	PCC-6307	Cyanobiaceae	Prochlorococcus	Prochlorococcus marinus	1754053	1931	1.10088	0.364385	0.351	3.0044	Nonlysogenic	-	-	0	-	-	-
MPG_660	GCF_013404025.1_ASM1340402v1_genomic	Winogradskyella undariae	Epipelagic	Seawater	Epipelagic-Seawater	Genbank	isolate	1	54.18	7.9	99.67	0.61	Bacteria	Bacteroidota	Bacteroidia	Flavobacteriales	Flavobacteriaceae	Winogradskyella	Unclassified	3995661	3459	0.865689	0.317541	0.309	3.0879	Lysogenic	MTVG_12213;MTVG_12214	NZ_JABFDD010000018.1||full;NZ_JABFDD010000022.1||full	2	F	-	-
MPG_661	GCF_016593255.1_ASM1659325v1_genomic	Hydrogenimonas urashimensis	Deep	NA	NA	Genbank	isolate	NA	12.92	143.65	Complete Genome	0	Bacteria	Campylobacterota	Campylobacteria	Campylobacterales	Hydrogenimonadaceae	Hydrogenimonas	Unclassified	2297889	2273	0.989169	0.528759	0.3553	3.075	Lysogenic	MTVG_5381;MTVG_5382	NZ_AP023212.1||0_partial;NZ_AP023212.1||1_partial	2	T	F	1
MPG_662	GCF_000429965.1_ASM42996v1_genomic	Desulfobulbus mediterraneus DSM 13871	Deep	Sediment	Deep-Sediment	Genbank	isolate	1268	41°12.36'	2°50.02'	100	0	Bacteria	Desulfobacterota	Desulfobulbia	Desulfobulbales	Desulfobulbaceae	Desulfobulbus_A	Desulfobulbus_A mediterraneus	4796810	3934	0.820128	0.576732	0.3578	2.939	Lysogenic	MTVG_5156	NZ_AUCW01000020.1||0_partial	1	F	-	-
MPG_663	GCF_900474295.1_UW140_genomic	Synechococcus sp. UW140	NA	NA	NA	Genbank	isolate	NA	NA	NA	99.73	0	Bacteria	Cyanobacteria	Cyanobacteriia	PCC-6307	Cyanobiaceae	Synechococcus_C	Synechococcus_C sp900474295	2704142	2925	1.08167	0.578663	0.369	2.8258	Lysogenic	MTVG_4853	NZ_UCOB01000003.1||0_partial	1	F	-	-
MPG_664	GCF_009650215.1_ASM965021v1_genomic	Actinomarinicola tropica	Mesopelagic	Sediment	Mesopelagic-Sediment	Genbank	isolate	460	20.505	116.502	Complete Genome	0	Bacteria	Actinobacteriota	Acidimicrobiia	Acidimicrobiales	UBA8139	Unclassified	Unclassified	3715454	3658	0.984536	0.725579	0.3603	2.7271	Nonlysogenic	-	-	0	-	-	-
MPG_665	GCF_000422345.1_ASM42234v1_genomic	Spongiibacter marinus DSM 19753	Epipelagic	Seawater	Epipelagic-Seawater	Genbank	isolate	NA	4.4	0.27	100	0	Bacteria	Proteobacteria	Gammaproteobacteria	Pseudomonadales	Spongiibacteraceae	Spongiibacter	Spongiibacter marinus	3435542	3215	0.935806	0.551192	0.3612	2.8873	Nonlysogenic	-	-	0	-	-	-
MPG_666	GCF_001558705.1_ASM155870v1_genomic	Bacillus amyloliquefaciens	NA	NA	NA	Genbank	isolate	NA	NA	NA	99.26	0.43	Bacteria	Firmicutes	Bacilli	Bacillales	Bacillaceae	Bacillus	Bacillus velezensis	4023658	3851	0.957089	0.465499	0.3319	3.0144	Lysogenic	MTVG_10557;MTVG_10558;MTVG_10559;MTVG_10560;MTVG_10561	NZ_LPUP01000011.1||full;NZ_LPUP01000010.1||0_partial;NZ_LPUP01000010.1||1_partial;NZ_LPUP01000010.1||2_partial;NZ_LPUP01000014.1||0_partial	5	T	T	4
MPG_667	GCF_001752395.1_ASM175239v1_genomic	Rheinheimera salexigens	NA	Seawater	NA	Genbank	isolate	NA	NA	NA	99.1	0.36	Bacteria	Proteobacteria	Gammaproteobacteria	Enterobacterales	Alteromonadaceae	Rheinheimera	Rheinheimera salexigens	3441881	3154	0.916359	0.419839	0.3408	2.965	Lysogenic	MTVG_12602	NZ_MKEK01000001.1||0_partial	1	T	F	1
MPG_668	GCF_003172875.1_ASM317287v1_genomic	Leucothrix pacifica	Epipelagic	Seawater	Epipelagic-Seawater	Genbank	isolate	NA	45°58'	-163°11'	97.66	3.1	Bacteria	Proteobacteria	Gammaproteobacteria	Thiotrichales	Thiotrichaceae	Leucothrix	Leucothrix pacifica	5022804	4740	0.943696	0.461502	0.3403	2.9488	Nonlysogenic	-	-	0	-	-	-
MPG_669	GCF_005144905.1_ASM514490v1_genomic	Vibrio cyclitrophicus	Epipelagic	NA	NA	Genbank	isolate	0.5~1	30.43	122.46	Complete Genome	0	Bacteria	Proteobacteria	Gammaproteobacteria	Enterobacterales	Vibrionaceae	Vibrio	Vibrio cyclitrophicus	5074401	4333	0.853894	0.437712	0.3205	2.9504	Nonlysogenic	-	-	0	-	-	-
MPG_670	GCF_003966225.1_ASM396622v1_genomic	Shewanella canadensis	NA	Sediment	NA	Genbank	isolate	NA	NA	NA	99.58	0.04	Bacteria	Proteobacteria	Gammaproteobacteria	Enterobacterales	Shewanellaceae	Shewanella	Shewanella canadensis	5676915	4910	0.864906	0.457249	0.3289	2.9521	Lysogenic	MTVG_9859	NZ_RXNU01000020.1||full	1	T	F	1
MPG_671	GCF_000832015.1_ASM83201v1_genomic	Gilvimarinus agarilyticus	Epipelagic	Seawater	Epipelagic-Seawater	Genbank	isolate	NA	NA	NA	100	0.03	Bacteria	Proteobacteria	Gammaproteobacteria	Pseudomonadales	Cellvibrionaceae	Gilvimarinus	Gilvimarinus agarilyticus	4190841	3579	0.854005	0.531346	0.3437	2.8947	Lysogenic	MTVG_1761;MTVG_1762	NZ_JXCJ01000001.1||0_partial;NZ_JXCJ01000001.1||1_partial	2	F	-	-
MPG_672	GCF_015864495.1_ASM1586449v1_genomic	Pseudoalteromonas sp. SWYJZ98	NA	Seawater	NA	Genbank	isolate	NA	NA	NA	100	0.51	Bacteria	Proteobacteria	Gammaproteobacteria	Enterobacterales	Alteromonadaceae	Pseudoalteromonas	Pseudoalteromonas distincta	4397452	3982	0.905524	0.39325	0.3275	2.9789	Lysogenic	MTVG_5071;MTVG_5072	NZ_JADYXA010000066.1||full;NZ_JADYXA010000070.1||full	2	F	-	-
MPG_673	GCF_017168235.1_ASM1716823v1_genomic	Rhodococcus sp. KRD197	NA	Sediment	NA	Genbank	isolate	NA	NA	NA	99.19	1.8	Bacteria	Actinobacteriota	Actinomycetia	Mycobacteriales	Mycobacteriaceae	Rhodococcus	Rhodococcus sp001942265	5564651	5262	0.945612	0.64075	0.3399	2.7486	Nonlysogenic	-	-	0	-	-	-
MPG_674	GCF_002115825.1_ASM211582v1_genomic	Thalassospira sp. MCCC 1A01428	Epipelagic	Seawater	Epipelagic-Seawater	Genbank	isolate	NA	NA	NA	100	0.25	Bacteria	Proteobacteria	Alphaproteobacteria	Rhodospirillales	Thalassospiraceae	Thalassospira	Thalassospira sp002115825	5778157	5242	0.90721	0.53008	0.3471	2.8543	Lysogenic	MTVG_424;MTVG_425;MTVG_426;MTVG_427;MTVG_428;MTVG_429;MTVG_430;MTVG_431	NZ_JFJZ01000028.1||full;NZ_JFJZ01000041.1||full;NZ_JFJZ01000076.1||full;NZ_JFJZ01000089.1||full;NZ_JFJZ01000094.1||full;NZ_JFJZ01000019.1||0_partial;NZ_JFJZ01000003.1||0_partial;NZ_JFJZ01000031.1||0_partial	8	T	T	3
MPG_675	GCF_003056345.1_ASM305634v1_genomic	Devosia submarina	Mesopelagic	Sediment	Mesopelagic-Sediment	Genbank	isolate	515	44°56.6397'	137°12.1063'	98.7	0.1	Bacteria	Proteobacteria	Alphaproteobacteria	Rhizobiales	Devosiaceae	Devosia	Devosia submarina	3980379	3903	0.98056	0.604144	0.3458	2.8439	Lysogenic	MTVG_12381;MTVG_12382;MTVG_12383	NZ_PYWB01000001.1||0_partial;NZ_PYWB01000014.1||0_partial;NZ_PYWB01000007.1||0_partial	3	T	T	2
MPG_676	GCF_007744675.1_ASM774467v1_genomic	Gimesia alba	NA	NA	NA	Genbank	isolate	NA	38.64	15.11	100	1.11	Bacteria	Planctomycetota	Planctomycetes	Planctomycetales	Planctomycetaceae	Gimesia	Unclassified	7769723	6050	0.778664	0.49555	0.3593	2.9694	Lysogenic	MTVG_635	NZ_CP036269.1||0_partial	1	T	F	1
MPG_677	GCF_000423125.1_ASM42312v1_genomic	Haliea salexigens DSM 19537	Epipelagic	Seawater	Epipelagic-Seawater	Genbank	isolate	NA	NA	NA	100	1.63	Bacteria	Proteobacteria	Gammaproteobacteria	Pseudomonadales	Halieaceae	Haliea	Haliea salexigens	4258722	3955	0.928682	0.608489	0.3656	2.8673	Lysogenic	MTVG_4913	NZ_AUHJ01000007.1||0_partial	1	T	F	1
MPG_678	GCF_000688315.1_ASM68831v1_genomic	Maribacter sp. Hel_I_7	Epipelagic	Seawater	Epipelagic-Seawater	Genbank	isolate	0	54.18	7.9	99.67	0.83	Bacteria	Bacteroidota	Bacteroidia	Flavobacteriales	Flavobacteriaceae	Maribacter	Maribacter stanieri	4775040	4179	0.875176	0.347207	0.3134	3.0721	Lysogenic	MTVG_6984	NZ_JHZW01000002.1||0_partial	1	F	-	-
MPG_679	GCF_001735715.1_ASM173571v1_genomic	Formosa sp. Hel3_A1_48	Epipelagic	Seawater	Epipelagic-Seawater	Genbank	isolate	1	NA	NA	Complete Genome	0	Bacteria	Bacteroidota	Bacteroidia	Flavobacteriales	Flavobacteriaceae	UBA3537	UBA3537 sp001735715	2016454	1817	0.901087	0.363657	0.3235	3.0779	Nonlysogenic	-	-	0	-	-	-
MPG_680	GCF_003403095.1_ASM340309v1_genomic	Thalassospira indica	Deep	Seawater	Deep-Seawater	Genbank	isolate	2200	-24.52	69.93	Complete Genome	0	Bacteria	Proteobacteria	Alphaproteobacteria	Rhodospirillales	Thalassospiraceae	Thalassospira	Thalassospira indica	4701725	4342	0.923491	0.548875	0.3396	2.861	Lysogenic	MTVG_7478;MTVG_7479	NZ_CP031555.1||0_partial;NZ_CP031555.1||1_partial	2	T	T	2
MPG_681	GCF_016598755.1_ASM1659875v1_genomic	Pseudoalteromonas sp. LC2018020214	Epipelagic	Seawater	Epipelagic-Seawater	Genbank	isolate	10	36.06	120.37	Complete Genome	0	Bacteria	Proteobacteria	Gammaproteobacteria	Enterobacterales	Alteromonadaceae	Pseudoalteromonas	Pseudoalteromonas distincta	4518294	3943	0.872675	0.392523	0.323	2.9771	Nonlysogenic	-	-	0	-	-	-
MPG_682	GCF_000430665.1_ASM43066v1_genomic	Aquimarina muelleri DSM 19832	NA	Seawater	NA	Genbank	isolate	NA	NA	NA	99.62	0	Bacteria	Bacteroidota	Bacteroidia	Flavobacteriales	Flavobacteriaceae	Aquimarina	Aquimarina muelleri	4903219	4115	0.839245	0.313497	0.325	3.1295	Lysogenic	MTVG_12418	NZ_AUML01000033.1||0_partial	1	F	-	-
MPG_683	GCF_001971745.1_ASM197174v1_genomic	Lacinutrix venerupis	Epipelagic	Seawater	Epipelagic-Seawater	Genbank	isolate	30	37.24	131.87	Complete Genome	0	Bacteria	Bacteroidota	Bacteroidia	Flavobacteriales	Flavobacteriaceae	Lacinutrix	Lacinutrix venerupis	3192399	2827	0.885541	0.305506	0.3162	3.0853	Nonlysogenic	-	-	0	-	-	-
MPG_684	GCF_003205515.1_ASM320551v1_genomic	Litorivita pollutaquae	Epipelagic	Seawater	Epipelagic-Seawater	Genbank	isolate	0	24.27	118.04	98.83	0	Bacteria	Proteobacteria	Alphaproteobacteria	Rhodobacterales	Rhodobacteraceae	59-46-T64	59-46-T64 sp003205515	3421533	3272	0.956296	0.58699	0.3416	2.805	Lysogenic	MTVG_10692;MTVG_10693	NZ_KZ826481.1||0_partial;NZ_KZ826482.1||0_partial	2	T	T	2
MPG_685	GCF_000423705.1_ASM42370v1_genomic	Stappia stellulata DSM 5886	NA	Sediment	NA	Genbank	isolate	NA	NA	NA	99.58	0.95	Bacteria	Proteobacteria	Alphaproteobacteria	Rhizobiales	Stappiaceae	Stappia	Stappia stellulata	4623171	4205	0.909549	0.647409	0.3508	2.7941	Lysogenic	MTVG_12630;MTVG_12631	NZ_AUIM01000004.1||0_partial;NZ_KE384083.1||0_partial	2	T	F	1
MPG_686	GCF_009709615.1_ASM970961v1_genomic	Winogradskyella ouciana	Deep	Seawater	Deep-Seawater	Genbank	isolate	7500	11.312	142.7	99.34	1.79	Bacteria	Bacteroidota	Bacteroidia	Flavobacteriales	Flavobacteriaceae	Winogradskyella	Unclassified	3569541	3333	0.933733	0.354805	0.319	3.0758	Nonlysogenic	-	-	0	-	-	-
MPG_687	GCF_002929905.1_ASM292990v1_genomic	Vibrio jasicida	NA	Seawater	NA	Genbank	isolate	NA	NA	NA	99.73	0.03	Bacteria	Proteobacteria	Gammaproteobacteria	Enterobacterales	Vibrionaceae	Vibrio	Vibrio jasicida	5928303	5328	0.898739	0.451848	0.327	2.9671	Lysogenic	MTVG_9912	NZ_PKNF01000086.1||0_partial	1	F	-	-
MPG_688	GCF_005886365.1_ASM588636v1_genomic	Pseudoalteromonas sp. S410	Epipelagic	Seawater	Epipelagic-Seawater	Genbank	isolate	5	66.91	-53.29	100	0.76	Bacteria	Proteobacteria	Gammaproteobacteria	Enterobacterales	Alteromonadaceae	Pseudoalteromonas	Pseudoalteromonas sp001468485	4048076	3657	0.903392	0.397447	0.3264	2.9767	Nonlysogenic	-	-	0	-	-	-
MPG_689	GCF_003344865.1_ASM334486v1_genomic	Euzebya sp. DY32-46	Epipelagic	Seawater	Epipelagic-Seawater	Genbank	isolate	150	9	-154	Complete Genome	0	Bacteria	Actinobacteriota	Actinomycetia	Euzebyales	Euzebyaceae	Euzebya	Euzebya sp003344865	6371455	5598	0.878606	0.705776	0.3394	2.6883	Lysogenic	MTVG_112	NZ_CP031165.1||0_partial	1	F	-	-
MPG_690	GCF_004116975.1_ASM411697v1_genomic	Proteus hauseri	NA	NA	NA	Genbank	NA	NA	NA	NA	Complete Genome	0	Bacteria	Proteobacteria	Gammaproteobacteria	Enterobacterales	Enterobacteriaceae	Proteus	Proteus hauseri	3930735	3507	0.8922	0.374057	0.341	3.0062	Lysogenic	MTVG_10732;MTVG_10733;MTVG_10734;MTVG_10735	NZ_CP026364.1||0_partial;NZ_CP026364.1||1_partial;NZ_CP026364.1||2_partial;NZ_CP026364.1||3_partial	4	T	T	3
MPG_691	GCF_014905615.1_ASM1490561v1_genomic	Pseudoalteromonas aliena SW19	NA	Seawater	NA	Genbank	isolate	NA	NA	NA	100	0.22	Bacteria	Proteobacteria	Gammaproteobacteria	Enterobacterales	Alteromonadaceae	Pseudoalteromonas	Pseudoalteromonas aliena	4493055	3926	0.873793	0.389944	0.3315	2.9883	Nonlysogenic	-	-	0	-	-	-
MPG_692	GCF_009795715.1_ASM979571v1_genomic	Labilibaculum euxinus	Deep	Seawater	Deep-Seawater	Genbank	isolate	2000	NA	NA	99.19	2.96	Bacteria	Bacteroidota	Bacteroidia	Bacteroidales	Marinifilaceae	Labilibaculum	Labilibaculum sp003863375	5055185	3994	0.79008	0.361955	0.3235	3.0929	Nonlysogenic	-	-	0	-	-	-
MPG_693	GCF_000334195.1_Vc-CAIM519_genomic	Vibrio campbellii CAIM 519 = NBRC 15631	Mesopelagic	Seawater	Mesopelagic-Seawater	Genbank	isolate	800	NA	NA	99.52	0.57	Bacteria	Proteobacteria	Gammaproteobacteria	Enterobacterales	Vibrionaceae	Vibrio	Vibrio campbellii	5076254	4793	0.9442	0.450401	0.3308	2.9718	Lysogenic	MTVG_11817	NZ_AMDG01000011.1||full	1	T	F	1
MPG_694	GCF_900476435.1_SHEWBE_PRJEB25587v2_genomic	Shewanella benthica	Deep	Sediment	Deep-Sediment	Genbank	isolate	10898	10.37	142.43	Complete Genome	0	Bacteria	Proteobacteria	Gammaproteobacteria	Enterobacterales	Shewanellaceae	Shewanella	Shewanella benthica	4353505	3839	0.881818	0.458644	0.3345	2.9508	Lysogenic	MTVG_5764	NZ_LS483452.1||0_partial	1	T	F	1
MPG_695	GCF_009827535.1_ASM982753v1_genomic	Qipengyuania oceanensis	Deep	Sediment	Deep-Sediment	Genbank	isolate	5412	15.58	154.61	99.2	0.19	Bacteria	Proteobacteria	Alphaproteobacteria	Sphingomonadales	Sphingomonadaceae	Erythrobacter_A	Unclassified	2874198	2783	0.96827	0.639209	0.3544	2.8104	Nonlysogenic	-	-	0	-	-	-
MPG_696	GCF_008931805.1_ASM893180v1_genomic	Moritella marina ATCC 15381	NA	Seawater	NA	Genbank	isolate	NA	NA	NA	Complete Genome	0	Bacteria	Proteobacteria	Gammaproteobacteria	Enterobacterales	Psychromonadaceae	Moritella	Moritella marina	4760425	4131	0.86778	0.406853	0.3225	2.9649	Lysogenic	MTVG_10324	NZ_CP044399.1||0_partial	1	F	-	-
MPG_697	GCF_000734975.2_ASM73497v2_genomic	Halomonas sp. KO116	Epipelagic	Seawater	Epipelagic-Seawater	Genbank	isolate	NA	NA	NA	Complete Genome	0	Bacteria	Proteobacteria	Gammaproteobacteria	Pseudomonadales	Halomonadaceae	Halomonas	Halomonas sp000734975	5168360	4883	0.944787	0.542814	0.3576	2.9047	Lysogenic	MTVG_10685;MTVG_10686;MTVG_10687	NZ_CP011052.1||0_partial;NZ_CP011052.1||1_partial;NZ_CP011054.1||0_partial	3	T	F	1
MPG_698	GCF_000428525.1_ASM42852v1_genomic	Hellea balneolensis DSM 19091	Epipelagic	Seawater	Epipelagic-Seawater	Genbank	isolate	NA	NA	NA	99.35	0	Bacteria	Proteobacteria	Alphaproteobacteria	Caulobacterales	Maricaulaceae	Hellea	Hellea balneolensis	3208823	3042	0.948011	0.483765	0.3363	2.8876	Nonlysogenic	-	-	0	-	-	-
MPG_699	GCF_000472565.1_ASM47256v1_genomic	Candidatus Pelagibacter ubique HTCC9022	NA	NA	NA	Genbank	isolate	NA	NA	NA	100	0	Bacteria	Proteobacteria	Alphaproteobacteria	Pelagibacterales	Pelagibacteraceae	Pelagibacter	Pelagibacter ubique_C	1360964	1413	1.03823	0.295486	0.3296	3.1055	Nonlysogenic	-	-	0	-	-	-
MPG_700	GCF_002088975.1_ASM208897v1_genomic	Henriciella aquimarina	Deep	Seawater	Deep-Seawater	Genbank	isolate	2914	-24.28	69.79	99.18	1.06	Bacteria	Proteobacteria	Alphaproteobacteria	Caulobacterales	Hyphomonadaceae	Henriciella	Henriciella aquimarina	4335829	4258	0.98205	0.622501	0.3505	2.8388	Lysogenic	MTVG_11691	NZ_NCST01000077.1||full	1	T	F	1
MPG_701	GCF_900114265.1_IMG-taxon_2675903155_annotated_assembly_genomic	Flaviramulus basaltis	Deep	Sediment	Deep-Sediment	Genbank	isolate	1300	71.0318	-8.29237	99.67	1.98	Bacteria	Bacteroidota	Bacteroidia	Flavobacteriales	Flavobacteriaceae	Flaviramulus	Flaviramulus basaltis	4188560	3673	0.876912	0.31145	0.3175	3.1093	Nonlysogenic	-	-	0	-	-	-
MPG_702	GCF_000444935.1_ASM44493v1_genomic	Cycloclasticus pugetii	NA	Sediment	NA	Genbank	isolate	NA	NA	NA	99.94	0	Bacteria	Proteobacteria	Gammaproteobacteria	Methylococcales	Cycloclasticaceae	Cycloclasticus	Cycloclasticus pugetii	2359619	2261	0.958206	0.419199	0.3341	2.9633	Nonlysogenic	-	-	0	-	-	-
MPG_703	GCF_004349565.1_ASM434956v1_genomic	Sulfitobacter indolifex	Deep	Seawater	Deep-Seawater	Genbank	isolate	1000	32	145	99.68	0	Bacteria	Proteobacteria	Alphaproteobacteria	Rhodobacterales	Rhodobacteraceae	Sulfitobacter	Sulfitobacter sp001634775	3945330	3872	0.981413	0.612434	0.344	2.8171	Lysogenic	MTVG_12021;MTVG_12022;MTVG_12023	NZ_MVIQ01000024.1||full;NZ_MVIQ01000001.1||0_partial;NZ_MVIQ01000001.1||1_partial	3	T	T	2
MPG_704	GCF_001999655.1_ASM199965v1_genomic	Thermosipho sp. 1074	Deep	NA	NA	Genbank	isolate	NA	37.84	-31.53	99.84	0	Bacteria	Thermotogota	Thermotogae	Thermotogales	Fervidobacteriaceae	Thermosipho	Thermosipho affectus	1788307	1796	1.0043	0.313001	0.3164	3.2295	Lysogenic	MTVG_4212	NZ_LBEX01000018.1||0_partial	1	T	F	1
MPG_705	GCF_007558815.1_ASM755881v1_genomic	Verticiella sediminum	Deep	Seawater	Deep-Seawater	Genbank	isolate	NA	-41.85	-153.1	99.39	0.61	Bacteria	Proteobacteria	Gammaproteobacteria	Burkholderiales	Burkholderiaceae	Pigmentiphaga	Unclassified	6001989	5433	0.9052	0.680591	0.3745	2.798	Lysogenic	MTVG_10551	NZ_VLTJ01000029.1||0_partial	1	T	F	1
MPG_706	GCF_001895085.1_ASM189508v1_genomic	Mariprofundus micogutta	Mesopelagic	NA	NA	Genbank	isolate	772	31.95	139.74	99.58	0.84	Bacteria	Proteobacteria	Zetaproteobacteria	Mariprofundales	Mariprofundaceae	Mariprofundus	Mariprofundus micogutta	2497805	2437	0.975657	0.487556	0.3504	2.9152	Nonlysogenic	-	-	0	-	-	-
MPG_707	GCF_002088275.1_ASM208827v1_genomic	Aurantimonas sp. 22II-16-19i	Deep	Seawater	Deep-Seawater	Genbank	NA	NA	NA	NA	100	0.13	Bacteria	Proteobacteria	Alphaproteobacteria	Rhizobiales	Rhizobiaceae	Jiella	Jiella sp002088275	5841673	5371	0.919428	0.674798	0.3502	2.7791	Lysogenic	MTVG_10056;MTVG_10057;MTVG_10058;MTVG_10059;MTVG_10060;MTVG_10061;MTVG_10062;MTVG_10063;MTVG_10064	NZ_AQQS01000030.1||full;NZ_AQQS01000044.1||full;NZ_AQQS01000052.1||full;NZ_AQQS01000053.1||full;NZ_AQQS01000064.1||full;NZ_AQQS01000002.1||0_partial;NZ_AQQS01000020.1||0_partial;NZ_AQQS01000037.1||0_partial;NZ_AQQS01000047.1||0_partial	9	T	T	6
MPG_708	GCF_904846365.1_ASM90484636v1_genomic	Psychrobacter nivimaris	Epipelagic	Seawater	Epipelagic-Seawater	Genbank	isolate	20	NA	NA	99.95	1.17	Bacteria	Proteobacteria	Gammaproteobacteria	Pseudomonadales	Moraxellaceae	Psychrobacter	Psychrobacter sp002836735	3394877	2883	0.849221	0.427514	0.3318	2.9262	Lysogenic	MTVG_895;MTVG_896;MTVG_897	NZ_CAJHAL010000047.1||full;NZ_CAJHAL010000004.1||0_partial;NZ_CAJHAL010000006.1||0_partial	3	T	T	2
MPG_709	GCF_011399095.1_ASM1139909v1_genomic	Halomonas hydrothermalis	Deep	NA	NA	Genbank	isolate	2580	-17°25'	-113°12'	Complete Genome	0	Bacteria	Proteobacteria	Gammaproteobacteria	Pseudomonadales	Halomonadaceae	Halomonas	Halomonas venusta	4120823	3759	0.912196	0.531455	0.356	2.8818	Lysogenic	MTVG_9323	NZ_AP022843.1||0_partial	1	F	-	-
MPG_710	GCF_007567505.1_ASM756750v1_genomic	Shewanella donghaensis	Deep	Sediment	Deep-Sediment	Genbank	isolate	3300	42°41'	139°41'	Complete Genome	0	Bacteria	Proteobacteria	Gammaproteobacteria	Enterobacterales	Shewanellaceae	Shewanella	Unclassified	4912773	4077	0.829878	0.402278	0.3193	2.9479	Nonlysogenic	-	-	0	-	-	-
MPG_711	GCF_001306355.1_ASM130635v1_genomic	Citromicrobium sp. RCC1878	Epipelagic	Seawater	Epipelagic-Seawater	Genbank	isolate	5	NA	NA	99.59	0	Bacteria	Proteobacteria	Alphaproteobacteria	Sphingomonadales	Sphingomonadaceae	Citromicrobium	Citromicrobium bathyomarinum	3281572	3207	0.977276	0.647773	0.3554	2.8095	Lysogenic	MTVG_11798;MTVG_11799	NZ_LBLZ01000003.1||full;NZ_LBLZ01000002.1||0_partial	2	T	F	1
MPG_712	GCF_000482725.1_ASM48272v1_genomic	Psychromonas arctica DSM 14288	NA	Seawater	NA	Genbank	isolate	NA	NA	NA	99.46	0.75	Bacteria	Proteobacteria	Gammaproteobacteria	Enterobacterales	Psychromonadaceae	Psychromonas	Psychromonas arctica	4745897	4068	0.857161	0.37614	0.3288	2.9999	Nonlysogenic	-	-	0	-	-	-
MPG_713	GCF_001625575.1_S2607_1.0_genomic	Pseudoalteromonas luteoviolacea S2607	Epipelagic	Seawater	Epipelagic-Seawater	Genbank	isolate	NA	NA	NA	100	0.39	Bacteria	Proteobacteria	Gammaproteobacteria	Enterobacterales	Alteromonadaceae	Pseudoalteromonas	Pseudoalteromonas luteoviolacea_E	5943603	5001	0.841409	0.422245	0.335	2.98	Lysogenic	MTVG_1081;MTVG_1082;MTVG_1083;MTVG_1084;MTVG_1085;MTVG_1086	NZ_AUXV01000007.1||0_partial;NZ_AUXV01000008.1||0_partial;NZ_AUXV01000008.1||1_partial;NZ_AUXV01000016.1||0_partial;NZ_AUXV01000017.1||0_partial;NZ_AUXV01000056.1||0_partial	6	T	F	1
MPG_714	GCF_013391845.1_ASM1339184v1_genomic	Pseudoalteromonas shioyasakiensis	Deep	Sediment	Deep-Sediment	Genbank	isolate	5137.28	8.05	137.55	Complete Genome	0	Bacteria	Proteobacteria	Gammaproteobacteria	Enterobacterales	Alteromonadaceae	Pseudoalteromonas	Pseudoalteromonas sp002685175	3631285	3235	0.890869	0.409356	0.3291	2.9815	Lysogenic	MTVG_1940	NZ_CP058414.1||0_partial	1	F	-	-
MPG_715	GCF_017168145.1_ASM1716814v1_genomic	Anaerovorax sp. IOR16	NA	Sediment	NA	Genbank	isolate	NA	NA	NA	99.29	0.71	Bacteria	Firmicutes_A	Clostridia	Peptostreptococcales	Anaerovoracaceae	Bacilliculturomica	Unclassified	3379226	3330	0.985433	0.36035	0.3163	3.049	Lysogenic	MTVG_1125;MTVG_1126;MTVG_1127;MTVG_1128;MTVG_1129;MTVG_1130;MTVG_1131	NZ_JADQTL010000002.1||0_partial;NZ_JADQTL010000009.1||0_partial;NZ_JADQTL010000009.1||1_partial;NZ_JADQTL010000009.1||2_partial;NZ_JADQTL010000010.1||0_partial;NZ_JADQTL010000011.1||0_partial;NZ_JADQTL010000012.1||0_partial	7	T	T	6
MPG_716	GCF_013620795.1_ASM1362079v1_genomic	Pseudomonas sp. Q2-TVG4-2	Deep	Sediment	Deep-Sediment	Genbank	isolate	NA	NA	NA	100	0.18	Bacteria	Proteobacteria	Gammaproteobacteria	Pseudomonadales	Pseudomonadaceae	Pseudomonas_A	Unclassified	4470053	4205	0.940705	0.606178	0.3674	2.8922	Lysogenic	MTVG_5097	NZ_LGLW01000004.1||0_partial	1	F	-	-
MPG_717	GCF_017498685.1_ASM1749868v1_genomic	Yersinia ruckeri	NA	Seawater	NA	Genbank	isolate	NA	45	147.37	Complete Genome	0	Bacteria	Proteobacteria	Gammaproteobacteria	Enterobacterales	Enterobacteriaceae	Yersinia	Yersinia ruckeri	3894226	3458	0.887981	0.474992	0.3583	2.958	Lysogenic	MTVG_10188;MTVG_10189;MTVG_10190	NZ_CP071802.1||0_partial;NZ_CP071802.1||1_partial;NZ_CP071802.1||2_partial	3	T	F	1
MPG_718	GCF_007785795.1_ASM778579v1_genomic	Thalassolituus sp. C2-1	Deep	Sediment	Deep-Sediment	Genbank	isolate	NA	NA	NA	100	4.08	Bacteria	Proteobacteria	Gammaproteobacteria	Pseudomonadales	Saccharospirillaceae_A	UBA2009	UBA2009 sp002335285	4363693	3916	0.897405	0.531192	0.3556	2.9192	Lysogenic	MTVG_10810	NZ_VNIL01000005.1||0_partial	1	F	-	-
MPG_719	GCF_000272325.2_ASM27232v2_genomic	Vibrio splendidus FF-6	NA	Seawater	NA	Genbank	isolate	NA	NA	NA	100	0.87	Bacteria	Proteobacteria	Gammaproteobacteria	Enterobacterales	Vibrionaceae	Vibrio	Vibrio splendidus	5639868	5181	0.918639	0.44137	0.3245	2.9588	Lysogenic	MTVG_6448;MTVG_6449;MTVG_6450	NZ_AJZI02000248.1||full;NZ_AJZI02000002.1||full;NZ_AJZI02000202.1||0_partial	3	F	-	-
MPG_720	GCF_016820235.1_ASM1682023v1_genomic	Pseudomonas sp. AFW1	NA	Seawater	NA	Genbank	isolate	NA	NA	NA	98.31	0.37	Bacteria	Proteobacteria	Gammaproteobacteria	Pseudomonadales	Pseudomonadaceae	Pseudomonas	Pseudomonas aeruginosa	6674680	6343	0.950308	0.660744	0.3851	2.8902	Lysogenic	MTVG_12073;MTVG_12074;MTVG_12075;MTVG_12076;MTVG_12077;MTVG_12078;MTVG_12079	NZ_JAFCAN010000012.1||full;NZ_JAFCAN010000219.1||full;NZ_JAFCAN010000235.1||full;NZ_JAFCAN010000259.1||full;NZ_JAFCAN010000039.1||full;NZ_JAFCAN010000041.1||full;NZ_JAFCAN010000056.1||0_partial	7	T	T	3
MPG_721	GCF_003990645.1_ASM399064v1_genomic	Thalassobius sp. ZQ172	NA	Sediment	NA	Genbank	isolate	NA	NA	NA	98.94	0.9	Bacteria	Proteobacteria	Alphaproteobacteria	Rhodobacterales	Rhodobacteraceae	Shimia	Shimia sp003990645	4367258	4350	0.996048	0.58934	0.3432	2.8529	Lysogenic	MTVG_9979;MTVG_9980;MTVG_9981;MTVG_9982;MTVG_9983;MTVG_9984	NZ_RYZK01000001.1||0_partial;NZ_RYZK01000001.1||1_partial;NZ_RYZK01000002.1||0_partial;NZ_RYZK01000003.1||0_partial;NZ_RYZK01000007.1||0_partial	6	T	T	5
MPG_722	GCF_003966335.1_ASM396633v1_genomic	Nonlabens ponticola	NA	Seawater	NA	Genbank	isolate	NA	35.88	129.52	Complete Genome	0	Bacteria	Bacteroidota	Bacteroidia	Flavobacteriales	Flavobacteriaceae	Nonlabens	Nonlabens sp003966335	2872100	2610	0.908743	0.407001	0.329	3.0348	Nonlysogenic	-	-	0	-	-	-
MPG_723	GCF_002838765.1_ASM283876v1_genomic	Kangiella profundi	Deep	Sediment	Deep-Sediment	Genbank	isolate	2784	-37°46'59''	49°38'54''	Complete Genome	0	Bacteria	Proteobacteria	Gammaproteobacteria	Enterobacterales	Kangiellaceae	Kangiella	Kangiella profundi	2653010	2442	0.920464	0.438102	0.3384	3.0008	Nonlysogenic	-	-	0	-	-	-
MPG_724	GCF_900474085.1_UW86_genomic	Synechococcus sp. UW86	NA	NA	NA	Genbank	isolate	NA	NA	NA	99.73	0	Bacteria	Cyanobacteria	Cyanobacteriia	PCC-6307	Cyanobiaceae	Synechococcus_E	Synechococcus_E sp002724845	2091288	2403	1.14905	0.612775	0.3787	2.8467	Nonlysogenic	-	-	0	-	-	-
MPG_725	GCF_001877055.1_ASM187705v1_genomic	Nocardiopsis dassonvillei	Deep	Sediment	Deep-Sediment	Genbank	isolate	2024	75°00.507'	-162°01.744'	Complete Genome	0	Bacteria	Actinobacteriota	Actinomycetia	Streptosporangiales	Streptosporangiaceae	Nocardiopsis	Nocardiopsis dassonvillei	6585441	5575	0.846564	0.727387	0.3722	2.719	Nonlysogenic	-	-	0	-	-	-
MPG_726	GCF_004104075.1_ASM410407v1_genomic	Leeuwenhoekiella polynyae	Epipelagic	Seawater	Epipelagic-Seawater	Genbank	isolate	NA	-73.5	-112	99.62	0.21	Bacteria	Bacteroidota	Bacteroidia	Flavobacteriales	Flavobacteriaceae	Leeuwenhoekiella	Leeuwenhoekiella polynyae	4794008	4083	0.851688	0.381136	0.3212	3.0793	Lysogenic	MTVG_5500	NZ_QOVK01000002.1||0_partial	1	F	-	-
MPG_727	GCF_016622265.1_ASM1662226v1_genomic	Pseudomonas aeruginosa	Mesopelagic	NA	NA	Genbank	isolate	495	NA	NA	99.68	0.14	Bacteria	Proteobacteria	Gammaproteobacteria	Pseudomonadales	Pseudomonadaceae	Pseudomonas	Pseudomonas aeruginosa	6489606	5917	0.911766	0.664378	0.3851	2.8892	Lysogenic	MTVG_4521;MTVG_4522;MTVG_4523	NZ_WIFS01000001.1||0_partial;NZ_WIFS01000004.1||0_partial;NZ_WIFS01000005.1||0_partial	3	T	T	2
MPG_728	GCF_004337435.2_ASM433743v2_genomic	Streptomyces sp. KM273126	NA	Sediment	NA	Genbank	isolate	NA	NA	NA	99.64	1.11	Bacteria	Actinobacteriota	Actinomycetia	Streptomycetales	Streptomycetaceae	Streptomyces	Streptomyces sp004337435	10050388	8605	0.856186	0.703573	0.3716	2.7363	Nonlysogenic	-	-	0	-	-	-
MPG_729	GCF_003612895.1_ASM361289v1_genomic	Halobacteriovorax sp. BALOs_7	NA	Seawater	NA	Genbank	isolate	NA	NA	NA	Complete Genome	0	Bacteria	Bdellovibrionota	Bacteriovoracia	Bacteriovoracales	Bacteriovoracaceae	DB6-IX	DB6-IX sp003612895	3153210	3001	0.951729	0.358357	0.3362	3.0804	Lysogenic	MTVG_493	NZ_CP027772.1||0_partial	1	F	-	-
MPG_730	GCF_012034385.1_ASM1203438v1_genomic	Streptomyces sp. ventii	Deep	Sediment	Deep-Sediment	Genbank	isolate	2190	46.06	-130	93.24	0.59	Bacteria	Actinobacteriota	Actinomycetia	Streptomycetales	Streptomycetaceae	Streptomyces	Unclassified	5708881	4860	0.851305	0.733402	0.3731	2.6776	Lysogenic	MTVG_11738	NZ_JAAVJB010000252.1||full	1	F	-	-
MPG_731	GCF_009834345.1_ASM983434v1_genomic	Halomonas sp. BC-M4-5	Deep	NA	NA	Genbank	isolate	3440	NA	NA	Complete Genome	0	Bacteria	Proteobacteria	Gammaproteobacteria	Pseudomonadales	Halomonadaceae	Halomonas	Unclassified	5015118	4976	0.9922	0.639405	0.3784	2.8806	Lysogenic	MTVG_7711	NZ_CP035042.1||0_partial	1	T	F	1
MPG_732	GCF_000287115.2_ASM28711v2_genomic	Vibrio anguillarum	NA	Seawater	NA	Genbank	isolate	NA	NA	NA	99.66	1.3	Bacteria	Proteobacteria	Gammaproteobacteria	Enterobacterales	Vibrionaceae	Vibrio	Vibrio anguillarum	4020059	3669	0.912673	0.444322	0.3426	2.98	Lysogenic	MTVG_5700	NZ_AJYU02000049.1||full	1	T	F	1
MPG_733	GCF_000420305.1_ASM42030v1_genomic	Novosphingopyxis baekryungensis DSM 16222	Epipelagic	Seawater	Epipelagic-Seawater	Genbank	isolate	NA	NA	NA	99.82	0	Bacteria	Proteobacteria	Alphaproteobacteria	Sphingomonadales	Sphingomonadaceae	Elkelangia	Elkelangia baekryungensis	3068208	2895	0.943548	0.62389	0.3546	2.8059	Nonlysogenic	-	-	0	-	-	-
MPG_734	GCF_000682735.1_SOAPdenovo_v1.05_genomic	Hyphomonas sp. CY54-11-8	NA	Seawater	NA	Genbank	NA	NA	NA	NA	100	1.02	Bacteria	Proteobacteria	Alphaproteobacteria	Caulobacterales	Hyphomonadaceae	Hyphomonas	Hyphomonas sp000682735	3897448	3799	0.97474	0.607498	0.3432	2.8357	Lysogenic	MTVG_12024	NZ_AWFD01000012.1||0_partial	1	T	F	1
MPG_735	GCF_001758195.1_ASM175819v1_genomic	Pseudohongiella acticola	NA	Seawater	NA	Genbank	isolate	NA	NA	NA	97.41	0.25	Bacteria	Proteobacteria	Gammaproteobacteria	Pseudomonadales	Pseudohongiellaceae	Pseudohongiella	Pseudohongiella acticola	3612481	3185	0.881666	0.5525	0.3514	2.8778	Lysogenic	MTVG_10870	NZ_MASR01000002.1||0_partial	1	T	F	1
MPG_736	GCF_007859955.1_ASM785995v1_genomic	Botrimarina colliarenosi	Epipelagic	Seawater	Epipelagic-Seawater	Genbank	isolate	0	54.183	12.095	96.55	0	Bacteria	Planctomycetota	Planctomycetes	Pirellulales	Ga0077529	Ga0077529	Unclassified	5265585	4177	0.793264	0.654296	0.3528	2.7955	Lysogenic	MTVG_3859	NZ_SJPR01000010.1||0_partial	1	F	-	-
MPG_737	GCF_003363485.1_ASM336348v1_genomic	Marinobacter flavimaris	Mesopelagic	Seawater	Mesopelagic-Seawater	Genbank	isolate	229.78	NA	NA	100	0.22	Bacteria	Proteobacteria	Gammaproteobacteria	Pseudomonadales	Oleiphilaceae	Marinobacter	Marinobacter flavimaris	4462136	4121	0.923549	0.571097	0.3585	2.9081	Nonlysogenic	-	-	0	-	-	-
MPG_738	GCF_014306105.1_ASM1430610v1_genomic	Pontibacter sp. SD6	NA	Seawater	NA	Genbank	isolate	NA	NA	NA	100	0.45	Bacteria	Bacteroidota	Bacteroidia	Cytophagales	Hymenobacteraceae	Pontibacter	Unclassified	4613245	4001	0.867285	0.453724	0.3342	3.0422	Nonlysogenic	-	-	0	-	-	-
MPG_739	GCF_002742325.1_ASM274232v1_genomic	Gaetbulibacter sp. 5U11	Epipelagic	Seawater	Epipelagic-Seawater	Genbank	isolate	0.2	35.16	139.61	99.67	0	Bacteria	Bacteroidota	Bacteroidia	Flavobacteriales	Flavobacteriaceae	Olleya	Olleya marilimosa	3401892	3196	0.939477	0.316155	0.3173	3.0973	Nonlysogenic	-	-	0	-	-	-
MPG_740	GCF_004116995.1_ASM411699v1_genomic	Neobacillus thermocopriae	NA	NA	NA	Genbank	NA	NA	NA	NA	Complete Genome	0	Bacteria	Firmicutes	Bacilli	Bacillales	Anoxybacillaceae	Anoxybacillus	Anoxybacillus thermocopriae	2843874	2941	1.03415	0.419489	0.3617	3.0953	Nonlysogenic	-	-	0	-	-	-
MPG_741	GCF_002251635.1_ASM225163v1_genomic	Pseudomonas mandelii	NA	Sediment	NA	Genbank	isolate	NA	-62.13	-58.58	98.27	1.71	Bacteria	Proteobacteria	Gammaproteobacteria	Pseudomonadales	Pseudomonadaceae	Pseudomonas_E	Pseudomonas_E mandelii_B	6668832	6100	0.914703	0.592844	0.355	2.9005	Lysogenic	MTVG_10484;MTVG_10485;MTVG_10486;MTVG_10487	NZ_NMOJ01000071.1||full;NZ_NMOJ01000235.1||0_partial;NZ_NMOJ01000242.1||0_partial;NZ_NMOJ01000076.1||0_partial	4	T	T	2
MPG_742	GCF_000217795.1_ASM21779v1_genomic	Thermodesulfatator indicus DSM 15286	Deep	NA	NA	Genbank	isolate	2420	-25.32	70.03	Complete Genome	0	Bacteria	Desulfobacterota	Thermodesulfobacteria	Thermodesulfobacteriales	Thermodesulfatatoraceae	Thermodesulfatator	Thermodesulfatator indicus	2322224	2246	0.967176	0.424255	0.3485	3.1383	Nonlysogenic	-	-	0	-	-	-
MPG_743	GCF_011378845.1_ASM1137884v1_genomic	Pseudoalteromonas sp. Z9A4	NA	Seawater	NA	Genbank	isolate	NA	NA	NA	100	0.17	Bacteria	Proteobacteria	Gammaproteobacteria	Enterobacterales	Alteromonadaceae	Pseudoalteromonas	Pseudoalteromonas arctica	4348427	3832	0.881238	0.389637	0.326	2.979	Nonlysogenic	-	-	0	-	-	-
MPG_744	GCF_004014715.1_ASM401471v1_genomic	Pseudoalteromonas sp. R3	NA	Sediment	NA	Genbank	isolate	NA	NA	NA	Complete Genome	0	Bacteria	Proteobacteria	Gammaproteobacteria	Enterobacterales	Alteromonadaceae	Pseudoalteromonas	Pseudoalteromonas sp001282135	5824782	5169	0.887415	0.476308	0.3406	2.956	Lysogenic	MTVG_165;MTVG_166;MTVG_167;MTVG_168	NZ_CP034835.1||0_partial;NZ_CP034835.1||1_partial;NZ_CP034835.1||2_partial;NZ_CP034835.1||3_partial	4	T	T	2
MPG_745	GCF_017948265.1_ASM1794826v1_genomic	Rhodoferax sp. PAMC29310	Epipelagic	Sediment	Epipelagic-Sediment	Genbank	isolate	43	73.42	167.41	Complete Genome	0	Bacteria	Proteobacteria	Gammaproteobacteria	Burkholderiales	Burkholderiaceae	Rhodoferax	Unclassified	4593249	4306	0.937463	0.579727	0.3493	2.8502	Nonlysogenic	-	-	0	-	-	-
MPG_746	GCF_005047655.1_ASM504765v1_genomic	Sinimarinibacterium sp. CAU 1509	NA	Sediment	NA	Genbank	isolate	NA	NA	NA	99.64	2.33	Bacteria	Proteobacteria	Gammaproteobacteria	Nevskiales	Nevskiaceae	CAU-1509	CAU-1509 sp005047655	4544824	4237	0.932269	0.631653	0.3713	2.844	Nonlysogenic	-	-	0	-	-	-
MPG_747	GCF_000759855.1_ASM75985v1_genomic	Prochlorococcus marinus str. MIT 9107	Epipelagic	Seawater	Epipelagic-Seawater	Genbank	isolate	25	-15	-135	99.46	0	Bacteria	Cyanobacteria	Cyanobacteriia	PCC-6307	Cyanobiaceae	Prochlorococcus_A	Prochlorococcus_A marinus_N	1699937	1948	1.14592	0.310187	0.3426	3.105	Nonlysogenic	-	-	0	-	-	-
MPG_748	GCF_003668795.1_ASM366879v1_genomic	Pseudoalteromonas agarivorans	NA	Seawater	NA	Genbank	isolate	NA	NA	NA	Complete Genome	0	Bacteria	Proteobacteria	Gammaproteobacteria	Enterobacterales	Alteromonadaceae	Pseudoalteromonas	Pseudoalteromonas agarivorans	4557927	4001	0.877811	0.408643	0.3275	2.9741	Nonlysogenic	-	-	0	-	-	-
MPG_749	GCF_001542855.1_ASM154285v1_genomic	Erythrobacter sp. AP23	Epipelagic	Seawater	Epipelagic-Seawater	Genbank	isolate	NA	NA	NA	99.14	0.97	Bacteria	Proteobacteria	Alphaproteobacteria	Sphingomonadales	Sphingomonadaceae	Erythrobacter_A	Erythrobacter_A sp001542855	3402103	3248	0.954704	0.630888	0.3558	2.8197	Lysogenic	MTVG_5510	NZ_LNBY01000014.1||full	1	T	F	1
MPG_750	GCF_000967825.1_ASM96782v1_genomic	Paracoccus sp. 228	Epipelagic	Seawater	Epipelagic-Seawater	Genbank	isolate	NA	54.5019	18.5594	99.39	0.66	Bacteria	Proteobacteria	Alphaproteobacteria	Rhodobacterales	Rhodobacteraceae	Paracoccus	Paracoccus sp000967825	4131609	3949	0.955802	0.665602	0.3657	2.7866	Lysogenic	MTVG_6842;MTVG_6843;MTVG_6844	NZ_JYGY01000009.1||full;NZ_JYGY01000001.1||0_partial;NZ_JYGY01000002.1||0_partial	3	T	F	1
MPG_751	GCF_010020805.1_ASM1002080v1_genomic	Idiomarina sp. FenBw--71	NA	Sediment	NA	Genbank	isolate	NA	NA	NA	99.66	0	Bacteria	Proteobacteria	Gammaproteobacteria	Enterobacterales	Alteromonadaceae	Idiomarina	Idiomarina maritima_A	2883359	2770	0.960685	0.480369	0.3567	2.9407	Lysogenic	MTVG_8475;MTVG_8476	NZ_WJRR01000001.1||0_partial;NZ_WJRR01000002.1||0_partial	2	T	F	1
MPG_752	GCF_013403925.1_ASM1340392v1_genomic	Winogradskyella wichelsiae	Epipelagic	Seawater	Epipelagic-Seawater	Genbank	isolate	1	54.18	7.9	99.67	0.66	Bacteria	Bacteroidota	Bacteroidia	Flavobacteriales	Flavobacteriaceae	Winogradskyella	Unclassified	3902269	3433	0.879745	0.322805	0.3126	3.0897	Nonlysogenic	-	-	0	-	-	-
MPG_753	GCF_001969345.1_ASM196934v1_genomic	Phaeobacter inhibens	Epipelagic	Seawater	Epipelagic-Seawater	Genbank	isolate	NA	37.24	131.87	Complete Genome	0	Bacteria	Proteobacteria	Alphaproteobacteria	Rhodobacterales	Rhodobacteraceae	Phaeobacter	Phaeobacter inhibens	4291376	4125	0.96123	0.59586	0.3479	2.8244	Lysogenic	MTVG_12169;MTVG_12170	NZ_CP019307.1||0_partial;NZ_CP019308.1||0_partial	2	T	F	1
MPG_754	GCF_007859325.1_ASM785932v1_genomic	Luteimonas marina	NA	Seawater	NA	Genbank	isolate	NA	37°36'22.3''	126°22'59.4''	99.95	1.03	Bacteria	Proteobacteria	Gammaproteobacteria	Xanthomonadales	Xanthomonadaceae	Luteimonas	Unclassified	3910508	3373	0.862548	0.693248	0.3837	2.8127	Nonlysogenic	-	-	0	-	-	-
MPG_755	GCF_004127935.1_ASM412793v1_genomic	Fictibacillus sp. S7	Deep	Sediment	Deep-Sediment	Genbank	isolate	1589	NA	NA	99.34	0.82	Bacteria	Firmicutes	Bacilli	Bacillales	Fictibacillaceae	Fictibacillus_C	Fictibacillus_C enclensis	4738125	4784	1.00968	0.441186	0.33	3.0348	Lysogenic	MTVG_4122	NZ_QJKL01000001.1||0_partial	1	F	-	-
MPG_756	GCF_000256405.2_ASM25640v2_genomic	Vibrio cyclitrophicus ZF205	NA	Seawater	NA	Genbank	isolate	NA	NA	NA	99.85	0.63	Bacteria	Proteobacteria	Gammaproteobacteria	Enterobacterales	Vibrionaceae	Vibrio	Vibrio cyclitrophicus	4892674	4237	0.865989	0.434474	0.3222	2.9567	Nonlysogenic	-	-	0	-	-	-
MPG_757	GCF_003346715.1_ASM334671v1_genomic	Oceanispirochaeta sp. M1	NA	Seawater	NA	Genbank	NA	NA	NA	NA	99.73	3.73	Bacteria	Spirochaetota	Spirochaetia	Spirochaetales	Spirochaetaceae_B	Oceanispirochaeta	Oceanispirochaeta sp003346715	5884319	5191	0.882175	0.428909	0.3211	3.0442	Lysogenic	MTVG_6538;MTVG_6539;MTVG_6540	NZ_QQPQ01000056.1||full;NZ_QQPQ01000063.1||full;NZ_QQPQ01000086.1||full	3	T	F	1
MPG_758	GCF_000379405.1_ASM37940v1_genomic	Mariprofundus ferrooxydans M34	NA	NA	NA	Genbank	isolate	NA	NA	NA	100	0	Bacteria	Proteobacteria	Zetaproteobacteria	Mariprofundales	Mariprofundaceae	Mariprofundus	Mariprofundus ferrooxydans	2736181	2681	0.979833	0.53874	0.3615	2.9043	Nonlysogenic	-	-	0	-	-	-
MPG_759	GCF_002953515.1_ASM295351v1_genomic	Vibrio alginolyticus	NA	Seawater	NA	Genbank	NA	NA	NA	NA	Complete Genome	0	Bacteria	Proteobacteria	Gammaproteobacteria	Enterobacterales	Vibrionaceae	Vibrio	Vibrio alginolyticus	5446027	4925	0.904329	0.444798	0.3324	2.9712	Lysogenic	MTVG_5384	NZ_CP014052.1||0_partial	1	F	-	-
MPG_760	GCF_000300275.1_ASM30027v1_genomic	Thalassospira profundimaris WP0211	Deep	Sediment	Deep-Sediment	Genbank	isolate	4480	12°59'54''	147°58'55''	100	0	Bacteria	Proteobacteria	Alphaproteobacteria	Rhodospirillales	Thalassospiraceae	Thalassospira	Thalassospira profundimaris	4380232	4067	0.92849	0.55096	0.3386	2.8559	Lysogenic	MTVG_1803;MTVG_1804;MTVG_1805	NZ_AMRN01000002.1||0_partial;NZ_AMRN01000004.1||0_partial;NZ_AMRN01000005.1||0_partial	3	T	T	3
MPG_761	GCF_900604915.1_ASM90060491v1_genomic	Vibrio cholerae	NA	Seawater	NA	Genbank	NA	NA	NA	NA	100	0.03	Bacteria	Proteobacteria	Gammaproteobacteria	Enterobacterales	Vibrionaceae	Vibrio	Vibrio cholerae	3960630	3526	0.890262	0.474763	0.3481	2.9742	Lysogenic	MTVG_8700	NZ_UWOY01000001.1||0_partial	1	F	-	-
MPG_762	GCF_002744735.1_ASM274473v1_genomic	Marinobacter guineae	NA	Sediment	NA	Genbank	isolate	NA	NA	NA	100	0	Bacteria	Proteobacteria	Gammaproteobacteria	Pseudomonadales	Oleiphilaceae	Marinobacter	Marinobacter guineae	4458884	4158	0.93252	0.570573	0.3593	2.9084	Lysogenic	MTVG_3491	NZ_KZ319341.1||0_partial	1	F	-	-
MPG_763	GCF_016461885.1_ASM1646188v1_genomic	Idiomarina abyssalis	Deep	Sediment	Deep-Sediment	Genbank	isolate	NA	22.76	-46.08	99.66	0.6	Bacteria	Proteobacteria	Gammaproteobacteria	Enterobacterales	Alteromonadaceae	Idiomarina	Idiomarina abyssalis	2847554	2815	0.988568	0.468881	0.3514	2.9647	Nonlysogenic	-	-	0	-	-	-
MPG_764	GCF_001655635.1_ASM165563v1_genomic	Photobacterium sp. J15	Deep	Seawater	Deep-Seawater	Genbank	isolate	NA	NA	NA	98.64	1.69	Bacteria	Proteobacteria	Gammaproteobacteria	Enterobacterales	Vibrionaceae	Photobacterium	Photobacterium marinum	5684538	4935	0.868144	0.46403	0.3393	2.9629	Lysogenic	MTVG_4794;MTVG_4795	NZ_LSNH01000001.1||0_partial;NZ_LSNH01000002.1||1_partial	2	F	-	-
MPG_765	GCF_013166675.1_ASM1316667v1_genomic	Fusibacter sp. A1	NA	Seawater	NA	Genbank	isolate	NA	NA	NA	98.4	4.89	Bacteria	Firmicutes_A	Clostridia	Peptostreptococcales	Fusibacteraceae	Fusibacter_B	Fusibacter_B sp004125825	4111109	3811	0.927	0.428761	0.3115	3.0513	Nonlysogenic	-	-	0	-	-	-
MPG_766	GCF_014304795.1_ASM1430479v1_genomic	Synechococcus sp. WH 8101	Epipelagic	Seawater	Epipelagic-Seawater	Genbank	isolate	0	41.52	-70.67	Complete Genome	0	Bacteria	Cyanobacteria	Cyanobacteriia	PCC-6307	Cyanobiaceae	Synechococcus_C	Synechococcus_C sp004209775	2623023	2791	1.06404	0.63345	0.3855	2.8306	Nonlysogenic	-	-	0	-	-	-
MPG_767	GCF_017168495.1_ASM1716849v1_genomic	Micrococcus sp. KRD096	NA	Sediment	NA	Genbank	isolate	NA	NA	NA	97.76	0.23	Bacteria	Actinobacteriota	Actinomycetia	Actinomycetales	Micrococcaceae	Micrococcus	Micrococcus luteus	2498575	2311	0.924927	0.725458	0.3636	2.7142	Nonlysogenic	-	-	0	-	-	-
MPG_768	GCF_003050255.1_ASM305025v1_genomic	Vibrio splendidus	NA	Seawater	NA	Genbank	isolate	NA	NA	NA	100	0.6	Bacteria	Proteobacteria	Gammaproteobacteria	Enterobacterales	Vibrionaceae	Vibrio	Vibrio splendidus	5402029	4725	0.874671	0.441067	0.3223	2.9584	Lysogenic	MTVG_8230;MTVG_8231	NZ_PIFM01000034.1||full;NZ_PIFM01000011.1||0_partial	2	T	F	1
MPG_769	GCF_007995215.1_ASM799521v1_genomic	Shimia sp. WX04	Epipelagic	Seawater	Epipelagic-Seawater	Genbank	isolate	0	NA	NA	99.33	0.76	Bacteria	Proteobacteria	Alphaproteobacteria	Rhodobacterales	Rhodobacteraceae	Planktomarina	Unclassified	3781481	3713	0.98189	0.587672	0.3364	2.824	Lysogenic	MTVG_7778;MTVG_7779;MTVG_7780	NZ_VCDK01000012.1||full;NZ_VCDK01000008.1||full;NZ_VCDK01000003.1||0_partial	3	T	T	2
MPG_770	GCF_005886375.1_ASM588637v1_genomic	Pseudoalteromonas sp. S1727	Epipelagic	Seawater	Epipelagic-Seawater	Genbank	isolate	10	-19.75	114.86	100	1.21	Bacteria	Proteobacteria	Gammaproteobacteria	Enterobacterales	Alteromonadaceae	Pseudoalteromonas	Pseudoalteromonas haloplanktis	5054528	4479	0.886136	0.407197	0.3283	2.9715	Lysogenic	MTVG_7694	NZ_PNDT01000115.1||full	1	F	-	-
MPG_771	GCF_004421105.1_ASM442110v1_genomic	Nitrosococcus wardiae	Epipelagic	Sediment	Epipelagic-Sediment	Genbank	isolate	16	36.07	120.23	Complete Genome	0	Bacteria	Proteobacteria	Gammaproteobacteria	Nitrosococcales	Nitrosococcaceae	Nitrosococcus	Nitrosococcus wardiae	4022640	3861	0.959817	0.506458	0.3807	2.9972	Lysogenic	MTVG_9134;MTVG_9135	NZ_CP038033.1||0_partial;NZ_CP038033.1||1_partial	2	F	-	-
MPG_772	GCF_000300335.1_ASM30033v1_genomic	Nitratireductor pacificus pht-3B	Deep	Sediment	Deep-Sediment	Genbank	isolate	2862	16°59.9412'	124°58.2958'	99.51	0.18	Bacteria	Proteobacteria	Alphaproteobacteria	Rhizobiales	Rhizobiaceae	Nitratireductor	Nitratireductor pacificus	4466205	4236	0.948456	0.655409	0.3531	2.8145	Lysogenic	MTVG_8743;MTVG_8744;MTVG_8745	NZ_AMRM01000030.1||full;NZ_AMRM01000005.1||0_partial;NZ_AMRM01000011.1||0_partial	3	T	T	2
MPG_773	GCF_900473925.1_N5_genomic	Synechococcus sp. N5	NA	NA	NA	Genbank	isolate	NA	NA	NA	100	0	Bacteria	Cyanobacteria	Cyanobacteriia	PCC-6307	Cyanobiaceae	Synechococcus_E	Synechococcus_E sp002724845	2089511	2417	1.15673	0.61002	0.3772	2.8436	Lysogenic	MTVG_3326	NZ_UCNI01000005.1||full	1	T	F	1
MPG_774	GCF_003258705.1_ASM325870v1_genomic	Arcticibacterium luteifluviistationis	Epipelagic	Seawater	Epipelagic-Seawater	Genbank	isolate	NA	NA	NA	Complete Genome	0	Bacteria	Bacteroidota	Bacteroidia	Cytophagales	Spirosomaceae	Arcticibacterium	Arcticibacterium luteifluviistationis	5379839	4432	0.823816	0.37201	0.3095	3.0425	Lysogenic	MTVG_5698	NZ_CP029480.1||0_partial	1	F	-	-
MPG_775	GCF_003576315.1_ASM357631v1_genomic	Henriciella sp. M65	Epipelagic	Seawater	Epipelagic-Seawater	Genbank	isolate	150	20	160	99.24	1	Bacteria	Proteobacteria	Alphaproteobacteria	Caulobacterales	Hyphomonadaceae	Henriciella	Henriciella sp003576285	3973091	3933	0.989909	0.612889	0.3463	2.8328	Lysogenic	MTVG_10738;MTVG_10739	NZ_QWFZ01000020.1||0_partial;NZ_QWFZ01000006.1||0_partial	2	T	T	2
MPG_776	GCF_004347715.1_ASM434771v1_genomic	Halomonas sp. 204	Epipelagic	Sediment	Epipelagic-Sediment	Genbank	isolate	NA	NA	NA	99.28	2.27	Bacteria	Proteobacteria	Gammaproteobacteria	Pseudomonadales	Halomonadaceae	Halomonas	Halomonas sp004347715	3679791	3546	0.963642	0.632177	0.376	2.8665	Lysogenic	MTVG_9519	NZ_SLTR01000022.1||0_partial	1	F	-	-
MPG_777	GCF_003382275.1_ASM338227v1_genomic	Muricauda nanhaiensis	Epipelagic	Seawater	Epipelagic-Seawater	Genbank	isolate	NA	NA	NA	99.67	0.76	Bacteria	Bacteroidota	Bacteroidia	Flavobacteriales	Flavobacteriaceae	Muricauda	Muricauda sp003382275	4038636	3758	0.930512	0.407142	0.3255	3.0805	Lysogenic	MTVG_12339;MTVG_12340;MTVG_12341	NZ_QTJX01000010.1||full;NZ_QTJX01000007.1||full;NZ_QTJX01000001.1||0_partial	3	T	F	1
MPG_778	GCF_011065475.1_PIBOC_Ch27_1_genomic	Aequorivita sp. KMM 9714	Epipelagic	Sediment	Epipelagic-Sediment	Genbank	isolate	29	NA	NA	98.48	0.19	Bacteria	Bacteroidota	Bacteroidia	Flavobacteriales	Flavobacteriaceae	Aequorivita	Aequorivita sp006346335	3135998	2848	0.908164	0.345581	0.3198	3.0925	Nonlysogenic	-	-	0	-	-	-
MPG_779	GCF_000582555.1_ASM58255v1_genomic	Thalassolituus oleivorans R6-15	Epipelagic	Seawater	Epipelagic-Seawater	Genbank	NA	NA	69.5	-168.983	Complete Genome	0	Bacteria	Proteobacteria	Gammaproteobacteria	Pseudomonadales	Saccharospirillaceae_A	Thalassolituus	Thalassolituus oleivorans	3764053	3434	0.912314	0.465973	0.3457	2.9311	Nonlysogenic	-	-	0	-	-	-
MPG_780	GCF_007990935.1_ASM799093v1_genomic	Vibrio sagamiensis NBRC 104589	NA	Seawater	NA	Genbank	isolate	NA	NA	NA	98.77	0.24	Bacteria	Proteobacteria	Gammaproteobacteria	Enterobacterales	Vibrionaceae	Vibrio	Vibrio sagamiensis	4476604	3969	0.88661	0.40554	0.3397	2.9952	Lysogenic	MTVG_10454;MTVG_10455;MTVG_10456;MTVG_10457;MTVG_10458	NZ_BJXJ01000043.1||full;NZ_BJXJ01000050.1||full;NZ_BJXJ01000060.1||full;NZ_BJXJ01000061.1||full;NZ_BJXJ01000015.1||0_partial	5	T	T	3
MPG_781	GCF_002005305.1_ASM200530v1_genomic	Shewanella psychrophila	Deep	Sediment	Deep-Sediment	Genbank	isolate	1914	8	142.5	Complete Genome	0	Bacteria	Proteobacteria	Gammaproteobacteria	Enterobacterales	Shewanellaceae	Shewanella	Shewanella psychrophila	6353406	5555	0.874334	0.443021	0.3265	2.9531	Lysogenic	MTVG_4770;MTVG_4771	NZ_CP014782.1||0_partial;NZ_CP014782.1||1_partial	2	T	F	1
MPG_782	GCF_000766805.1_ASM76680v1_genomic	Polaribacter sp. Hel1_33_49	Epipelagic	Seawater	Epipelagic-Seawater	Genbank	isolate	1	54.1842	7.9	98.88	0.56	Bacteria	Bacteroidota	Bacteroidia	Flavobacteriales	Flavobacteriaceae	Polaribacter	Polaribacter sp900106075	3012752	2603	0.863994	0.309814	0.3236	3.1108	Nonlysogenic	-	-	0	-	-	-
MPG_783	GCF_016622185.1_ASM1662218v1_genomic	Pseudomonas aeruginosa	Mesopelagic	NA	NA	Genbank	isolate	495	NA	NA	99.68	0.14	Bacteria	Proteobacteria	Gammaproteobacteria	Pseudomonadales	Pseudomonadaceae	Pseudomonas	Pseudomonas aeruginosa	6493318	5917	0.911244	0.664369	0.3852	2.889	Lysogenic	MTVG_7935;MTVG_7936;MTVG_7937	NZ_WIFP01000001.1||0_partial;NZ_WIFP01000004.1||0_partial;NZ_WIFP01000005.1||0_partial	3	T	T	2
MPG_784	GCF_013363285.1_ASM1336328v1_genomic	Marinitoga sp. 1154	NA	NA	NA	Genbank	isolate	NA	37.84	-31.53	98.28	3.45	Bacteria	Thermotogota	Thermotogae	Petrotogales	Petrotogaceae	Marinitoga	Marinitoga sp001021165	2339088	2198	0.939682	0.27454	0.3146	3.2536	Nonlysogenic	-	-	0	-	-	-
MPG_785	GCF_900111095.1_IMG-taxon_2599185211_annotated_assembly_genomic	Amphritea atlantica	Deep	NA	NA	Genbank	isolate	3000	1°45.19'	-4°58.75'	99.14	0.72	Bacteria	Proteobacteria	Gammaproteobacteria	Pseudomonadales	Nitrincolaceae	Amphritea	Amphritea atlantica	4735181	4398	0.928792	0.510876	0.3447	2.9326	Lysogenic	MTVG_9588;MTVG_9589	NZ_FOGB01000004.1||0_partial;NZ_FOGB01000002.1||0_partial	2	T	F	1
MPG_786	GCF_015767575.1_ASM1576757v1_genomic	Thalassospira sp. B30-1	NA	Seawater	NA	Genbank	NA	NA	NA	NA	Complete Genome	0	Bacteria	Proteobacteria	Alphaproteobacteria	Rhodospirillales	Thalassospiraceae	Thalassospira	Thalassospira xiamenensis	4788531	4447	0.928677	0.5475	0.3429	2.8579	Lysogenic	MTVG_11955;MTVG_11956;MTVG_11957	NZ_CP065232.1||0_partial;NZ_CP065232.1||1_partial;NZ_CP065232.1||2_partial	3	T	T	2
MPG_787	GCF_900184895.1_L.marina_CECT8899_Spades_Prokka_genomic	Flavimaricola marinus	Epipelagic	Seawater	Epipelagic-Seawater	Genbank	isolate	0	36.78	126.14	99.54	2.07	Bacteria	Proteobacteria	Alphaproteobacteria	Rhodobacterales	Rhodobacteraceae	Flavimaricola	Flavimaricola marinus	4792571	4589	0.957524	0.622342	0.3364	2.8162	Nonlysogenic	-	-	0	-	-	-
MPG_788	GCF_002844375.1_ASM284437v1_genomic	Thalassospira marina	Epipelagic	Seawater	Epipelagic-Seawater	Genbank	isolate	0	21.3026	117.711	Complete Genome	0	Bacteria	Proteobacteria	Alphaproteobacteria	Rhodospirillales	Thalassospiraceae	Thalassospira	Thalassospira marina	5438289	4711	0.866265	0.546013	0.3429	2.8411	Lysogenic	MTVG_8622;MTVG_8623	NZ_CP024199.1||0_partial;NZ_CP024199.1||1_partial	2	T	F	1
MPG_789	GCF_005083985.2_ASM508398v2_genomic	Cetia pacifica	Deep	NA	NA	Genbank	isolate	2500	9.81	-104.2	Complete Genome	0	Bacteria	Campylobacterota	Campylobacteria	Nautiliales	Nautiliaceae	Cetia	Cetia pacifica	1871566	1981	1.05847	0.340502	0.323	3.2273	Nonlysogenic	-	-	0	-	-	-
MPG_790	GCF_002073105.1_ASM207310v1_genomic	Vibrio vulnificus	NA	Seawater	NA	Genbank	NA	NA	NA	NA	100	0.15	Bacteria	Proteobacteria	Gammaproteobacteria	Enterobacterales	Vibrionaceae	Vibrio	Vibrio vulnificus	4867074	4296	0.882666	0.467234	0.3392	2.9754	Nonlysogenic	-	-	0	-	-	-
MPG_791	GCF_015277895.1_ASM1527789v1_genomic	Microbacterium sp. A18JL241	NA	Sediment	NA	Genbank	isolate	NA	NA	NA	Complete Genome	0	Bacteria	Actinobacteriota	Actinomycetia	Actinomycetales	Microbacteriaceae	Microbacterium	Unclassified	3267287	3118	0.954309	0.680595	0.3379	2.7594	Nonlysogenic	-	-	0	-	-	-
MPG_792	GCF_900089975.1_MgallaicaCECT5115_Velvet_Prokka_genomic	Marinomonas gallaica	Epipelagic	Seawater	Epipelagic-Seawater	Genbank	isolate	0	NA	NA	100	0.86	Bacteria	Proteobacteria	Gammaproteobacteria	Pseudomonadales	Marinomonadaceae	Marinomonas	Marinomonas gallaica	3828797	3551	0.927445	0.452269	0.337	2.9626	Nonlysogenic	-	-	0	-	-	-
MPG_793	GCF_001969385.1_ASM196938v1_genomic	Salipiger profundus	Deep	Seawater	Deep-Seawater	Genbank	isolate	2571	NA	NA	Complete Genome	0	Bacteria	Proteobacteria	Alphaproteobacteria	Rhodobacterales	Rhodobacteraceae	Salipiger	Salipiger profundus	5424264	5124	0.944644	0.66618	0.3512	2.8093	Lysogenic	MTVG_742;MTVG_743;MTVG_744	NZ_CP014796.1||0_partial;NZ_CP014796.1||1_partial;NZ_CP014796.1||2_partial	3	T	T	2
MPG_794	GCF_002283365.1_ASM228336v1_genomic	Rubrivirga marina	Deep	Seawater	Deep-Seawater	Genbank	isolate	3000	32	138.22	97.27	2.46	Bacteria	Bacteroidota	Rhodothermia	Rhodothermales	Rubricoccaceae	Rubrivirga	Rubrivirga marina	4981075	4258	0.854836	0.724085	0.349	2.751	Nonlysogenic	-	-	0	-	-	-
MPG_795	GCF_001883965.1_ASM188396v1_genomic	Bacillus cereus	NA	Sediment	NA	Genbank	isolate	NA	NA	NA	98.77	0.76	Bacteria	Firmicutes	Bacilli	Bacillales	Bacillaceae_G	Bacillus_A	Bacillus_A cereus	5779393	5972	1.03333	0.349053	0.3237	3.0899	Lysogenic	MTVG_68;MTVG_69;MTVG_70;MTVG_71;MTVG_72	NZ_LZQY01000020.1||full;NZ_LZQY01000084.1||full;NZ_LZQY01000081.1||full;NZ_LZQY01000104.1||full;NZ_LZQY01000110.1||0_partial	5	T	T	4
MPG_796	GCF_001634625.1_ASM163462v1_genomic	Croceicoccus bisphenolivorans	Epipelagic	Seawater	Epipelagic-Seawater	Genbank	isolate	NA	24.42	118.1	99.63	0.75	Bacteria	Proteobacteria	Alphaproteobacteria	Sphingomonadales	Sphingomonadaceae	Croceicoccus	Croceicoccus sp001634625	3602538	3493	0.969594	0.627825	0.3529	2.8008	Lysogenic	MTVG_7356;MTVG_7357	NZ_LRSE01000021.1||full;NZ_LRSE01000028.1||full	2	T	F	1
MPG_797	GCF_001602235.1_ASM160223v1_genomic	Alcanivorax sp. NBRC 102024	NA	Seawater	NA	Genbank	isolate	NA	NA	NA	99.63	0.74	Bacteria	Proteobacteria	Gammaproteobacteria	Pseudomonadales	Alcanivoracaceae	Alcanivorax	Alcanivorax sp900107995	3732092	3408	0.913161	0.588233	0.3656	2.9023	Lysogenic	MTVG_10821	NZ_BDAS01000021.1||full	1	F	-	-
MPG_798	GCF_004146125.1_ASM414612v1_genomic	Bacillus infantis	Epipelagic	Sediment	Epipelagic-Sediment	Genbank	isolate	50	NA	NA	99.45	2.06	Bacteria	Firmicutes	Bacilli	Bacillales	Bacillaceae_A	Bacillus_AB	Bacillus_AB infantis	5001688	5167	1.03305	0.459631	0.3195	3.0299	Lysogenic	MTVG_10571;MTVG_10572;MTVG_10573;MTVG_10574	NZ_SEHK01000022.1||full;NZ_SEHK01000024.1||full;NZ_SEHK01000026.1||full;NZ_SEHK01000003.1||0_partial	4	T	T	2
MPG_799	GCF_016622375.1_ASM1662237v1_genomic	Pseudomonas stutzeri	Epipelagic	NA	NA	Genbank	isolate	20	NA	NA	100	0.68	Bacteria	Proteobacteria	Gammaproteobacteria	Pseudomonadales	Pseudomonadaceae	Pseudomonas_A	Pseudomonas_A sp004010935	4830228	4480	0.927492	0.602321	0.3672	2.8938	Lysogenic	MTVG_867	NZ_WIGA01000002.1||0_partial	1	T	F	1
MPG_800	GCF_000439515.1_ASM43951v1_genomic	Alteromonas mediterranea U4	Deep	Seawater	Deep-Seawater	Genbank	isolate	3475	NA	NA	97.7	0.59	Bacteria	Proteobacteria	Gammaproteobacteria	Enterobacterales	Alteromonadaceae	Alteromonas	Alteromonas mediterranea	4624578	4120	0.890892	0.44673	0.331	2.9491	Lysogenic	MTVG_9740;MTVG_9741	NC_021710.1||0_partial;NC_021711.1||0_partial	2	F	-	-
MPG_801	GCF_900473895.1_N32_genomic	Synechococcus sp. N32	NA	NA	NA	Genbank	isolate	NA	NA	NA	100	0	Bacteria	Cyanobacteria	Cyanobacteriia	PCC-6307	Cyanobiaceae	Synechococcus_E	Synechococcus_E sp002724845	2210892	2509	1.13484	0.609647	0.3808	2.8526	Lysogenic	MTVG_5028	NZ_UCND01000008.1||0_partial	1	F	-	-
MPG_802	GCF_002269385.1_ASM226938v1_genomic	Maribacter cobaltidurans	Deep	Sediment	Deep-Sediment	Genbank	isolate	2819	-14.72	-13.46	Complete Genome	0	Bacteria	Bacteroidota	Bacteroidia	Flavobacteriales	Flavobacteriaceae	Maribacter	Maribacter cobaltidurans	4639957	4188	0.902595	0.397295	0.3257	3.09	Nonlysogenic	-	-	0	-	-	-
MPG_803	GCF_001014645.1_ASM101464v1_genomic	Luteimonas sp. FCS-9	NA	Sediment	NA	Genbank	isolate	NA	NA	NA	99.89	1.46	Bacteria	Proteobacteria	Gammaproteobacteria	Xanthomonadales	Xanthomonadaceae	Luteimonas	Luteimonas sp001014645	3945173	3493	0.885386	0.710746	0.3882	2.7802	Lysogenic	MTVG_8946	NZ_LASZ01000001.1||0_partial	1	T	F	1
MPG_804	GCF_001180305.1_CLC_assembled_contigs_genomic	Prochlorococcus marinus	Epipelagic	Seawater	Epipelagic-Seawater	Genbank	SAG	1	19.75	40.05	86.05	0.54	Bacteria	Cyanobacteria	Cyanobacteriia	PCC-6307	Cyanobiaceae	Prochlorococcus_A	Prochlorococcus_A marinus_K	1463721	1720	1.17509	0.309951	0.3439	3.0999	Nonlysogenic	-	-	0	-	-	-
MPG_805	GCF_012038135.1_ASM1203813v1_genomic	Salinimicrobium sp. CDJ15-81-2	NA	Sediment	NA	Genbank	isolate	NA	NA	NA	99.62	0.05	Bacteria	Bacteroidota	Bacteroidia	Flavobacteriales	Flavobacteriaceae	Salinimicrobium	Unclassified	3630620	3332	0.91775	0.416959	0.3321	3.0928	Nonlysogenic	-	-	0	-	-	-
MPG_806	GCF_012844345.1_ASM1284434v1_genomic	Pseudomonas sp. gcc21	Deep	Sediment	Deep-Sediment	Genbank	isolate	1146	22°06'58.598''	119°17'07.322''	Complete Genome	0	Bacteria	Proteobacteria	Gammaproteobacteria	Pseudomonadales	Pseudomonadaceae	Pseudomonas_D	Unclassified	3983233	3663	0.919605	0.582572	0.3676	2.9014	Lysogenic	MTVG_1233	NZ_CP051625.1||0_partial	1	T	F	1
MPG_807	GCF_012844365.1_ASM1284436v1_genomic	Brevibacterium sp. 'Marine'	Deep	Sediment	Deep-Sediment	Genbank	isolate	7068	11.04	142.24	Complete Genome	0	Bacteria	Actinobacteriota	Actinomycetia	Actinomycetales	Brevibacteriaceae	Brevibacterium	Unclassified	4167127	3662	0.878783	0.649233	0.3261	2.7524	Nonlysogenic	-	-	0	-	-	-
MPG_808	GCF_003957295.1_ASM395729v1_genomic	Arenibacter aquaticus	Epipelagic	Seawater	Epipelagic-Seawater	Genbank	isolate	NA	18.32	109.15	99.67	0.73	Bacteria	Bacteroidota	Bacteroidia	Flavobacteriales	Flavobacteriaceae	Arenibacter	Arenibacter sp003957295	5233924	4164	0.795579	0.401253	0.3261	3.0686	Nonlysogenic	-	-	0	-	-	-
MPG_809	GCF_016622225.1_ASM1662222v1_genomic	Pseudomonas aeruginosa	Mesopelagic	NA	NA	Genbank	isolate	495	NA	NA	99.68	0.14	Bacteria	Proteobacteria	Gammaproteobacteria	Pseudomonadales	Pseudomonadaceae	Pseudomonas	Pseudomonas aeruginosa	6473118	5912	0.913316	0.664448	0.3849	2.8897	Lysogenic	MTVG_9955;MTVG_9956;MTVG_9957	NZ_WIFT01000012.1||0_partial;NZ_WIFT01000003.1||0_partial;NZ_WIFT01000007.1||0_partial	3	T	T	2
MPG_810	GCF_009659395.1_ASM965939v1_genomic	Idiomarina loihiensis	NA	Sediment	NA	Genbank	isolate	NA	NA	NA	100	0.28	Bacteria	Proteobacteria	Gammaproteobacteria	Enterobacterales	Alteromonadaceae	Idiomarina	Idiomarina loihiensis	2825753	2655	0.939573	0.470145	0.3491	2.9644	Nonlysogenic	-	-	0	-	-	-
MPG_811	GCF_012933395.1_ASM1293339v1_genomic	Streptomyces sp. GMY01	Epipelagic	Sediment	Epipelagic-Sediment	Genbank	isolate	2	-7.8	110.37	99.71	0.43	Bacteria	Actinobacteriota	Actinomycetia	Streptomycetales	Streptomycetaceae	Streptomyces	Streptomyces sp000383935	7970865	6713	0.842192	0.732192	0.3749	2.7064	Nonlysogenic	-	-	0	-	-	-
MPG_812	GCF_015601545.1_ASM1560154v1_genomic	Streptomyces albidoflavus	NA	Sediment	NA	Genbank	isolate	NA	NA	NA	Complete Genome	0	Bacteria	Actinobacteriota	Actinomycetia	Streptomycetales	Streptomycetaceae	Streptomyces	Streptomyces albidoflavus	6796629	5856	0.861604	0.733665	0.3688	2.7061	Nonlysogenic	-	-	0	-	-	-
MPG_813	GCF_015709045.1_ASM1570904v1_genomic	Vibrio cidicii	NA	Seawater	NA	Genbank	NA	NA	NA	NA	100	0.13	Bacteria	Proteobacteria	Gammaproteobacteria	Enterobacterales	Vibrionaceae	Vibrio	Vibrio cidicii	4654478	4194	0.901068	0.476467	0.3426	2.9746	Lysogenic	MTVG_641;MTVG_642	NZ_MPKQ01000064.1||full;NZ_MPKQ01000078.1||full	2	T	T	2
MPG_814	GCF_001691105.1_ASM169110v1_genomic	Aliivibrio fischeri	NA	Seawater	NA	Genbank	isolate	NA	NA	NA	99.93	0.27	Bacteria	Proteobacteria	Gammaproteobacteria	Enterobacterales	Vibrionaceae	Aliivibrio	Aliivibrio fischeri	4153668	3724	0.896557	0.383019	0.325	2.9918	Nonlysogenic	-	-	0	-	-	-
MPG_815	GCF_001941525.1_ASM194152v1_genomic	Marinitoga sp. 1137	NA	NA	NA	Genbank	isolate	NA	NA	NA	Complete Genome	0	Bacteria	Thermotogota	Thermotogae	Petrotogales	Petrotogaceae	Marinitoga	Marinitoga piezophila	2290181	2136	0.932677	0.291699	0.3122	3.2384	Lysogenic	MTVG_2379;MTVG_2380	NZ_CP009471.1||0_partial;NZ_CP009471.1||1_partial	2	T	T	2
MPG_816	GCF_900474015.1_UW106_genomic	Synechococcus sp. UW106	NA	NA	NA	Genbank	isolate	NA	NA	NA	99.73	0.27	Bacteria	Cyanobacteria	Cyanobacteriia	PCC-6307	Cyanobiaceae	Synechococcus_E	Synechococcus_E sp900474185	2479535	2762	1.11392	0.579982	0.3776	2.865	Lysogenic	MTVG_5494	NZ_UCNV01000001.1||0_partial	1	F	-	-
MPG_817	GCF_016862715.1_ASM1686271v1_genomic	Cellulomonas marina	Deep	Seawater	Deep-Seawater	Genbank	isolate	2800	-37°47'	49°39'	99.42	0.29	Bacteria	Actinobacteriota	Actinomycetia	Actinomycetales	Cellulomonadaceae	Cellulomonas	Cellulomonas marina	3950308	3470	0.878413	0.756063	0.356	2.6427	Nonlysogenic	-	-	0	-	-	-
MPG_818	GCF_000621705.1_ASM62170v1_genomic	Prolixibacter bellariivorans ATCC BAA-1284	Epipelagic	Sediment	Epipelagic-Sediment	Genbank	isolate	6	NA	NA	100	2.42	Bacteria	Bacteroidota	Bacteroidia	Bacteroidales	Prolixibacteraceae	Prolixibacter	Prolixibacter bellariivorans	5151245	4266	0.828149	0.442043	0.3426	3.0863	Nonlysogenic	-	-	0	-	-	-
MPG_819	GCF_017168445.1_ASM1716844v1_genomic	Micrococcus sp. KRD026	NA	Sediment	NA	Genbank	isolate	NA	NA	NA	97.02	2.06	Bacteria	Actinobacteriota	Actinomycetia	Actinomycetales	Micrococcaceae	Micrococcus	Micrococcus luteus	2629560	2430	0.924109	0.722806	0.3666	2.7212	Nonlysogenic	-	-	0	-	-	-
MPG_820	GCF_000381785.1_ASM38178v1_genomic	Amphritea japonica ATCC BAA-1530	Mesopelagic	Sediment	Mesopelagic-Sediment	Genbank	isolate	228	NA	NA	99.14	0	Bacteria	Proteobacteria	Gammaproteobacteria	Pseudomonadales	Nitrincolaceae	Amphritea	Amphritea japonica	3799525	3489	0.918273	0.474445	0.339	2.9395	Nonlysogenic	-	-	0	-	-	-
MPG_821	GCF_002211205.1_ASM221120v1_genomic	Mameliella alba	Deep	Sediment	Deep-Sediment	Genbank	isolate	7118	10.995	114.995	99.4	0.15	Bacteria	Proteobacteria	Alphaproteobacteria	Rhodobacterales	Rhodobacteraceae	Mameliella	Mameliella alba	5786070	5694	0.984088	0.649375	0.3498	2.8148	Lysogenic	MTVG_1956;MTVG_1957;MTVG_1958;MTVG_1959;MTVG_1960	NZ_NIWB01000001.1||0_partial;NZ_NIWB01000030.1||0_partial;NZ_NIWB01000004.1||0_partial;NZ_NIWB01000006.1||0_partial;NZ_NIWB01000006.1||1_partial	5	T	T	3
MPG_822	GCF_001681755.1_ASM168175v1_genomic	Epibacterium mobile	NA	Seawater	NA	Genbank	isolate	NA	-4.93202	4.48308	99.12	0.53	Bacteria	Proteobacteria	Alphaproteobacteria	Rhodobacterales	Rhodobacteraceae	Epibacterium	Epibacterium mobile	4657703	4476	0.960989	0.58982	0.3432	2.8298	Lysogenic	MTVG_2726;MTVG_2727;MTVG_2728	NZ_LNXA01000021.1||0_partial;NZ_LNXA01000003.1||0_partial;NZ_LNXA01000004.1||0_partial	3	T	T	3
MPG_823	GCF_001681525.1_ASM168152v1_genomic	Epibacterium mobile	Epipelagic	Seawater	Epipelagic-Seawater	Genbank	isolate	10	-9.49725	-79.6658	99.47	0.35	Bacteria	Proteobacteria	Alphaproteobacteria	Rhodobacterales	Rhodobacteraceae	Epibacterium	Epibacterium mobile	4787477	4621	0.965227	0.588919	0.3443	2.83	Lysogenic	MTVG_3723;MTVG_3724;MTVG_3725;MTVG_3726;MTVG_3727;MTVG_3728	NZ_LNWP01000009.1||full;NZ_LNWP01000002.1||full;NZ_LNWP01000012.1||0_partial;NZ_LNWP01000027.1||0_partial;NZ_LNWP01000005.1||0_partial;NZ_LNWP01000005.1||1_partial	6	T	T	4
MPG_824	GCF_003050125.1_ASM305012v1_genomic	Vibrio splendidus	NA	Seawater	NA	Genbank	isolate	NA	NA	NA	99.87	0.77	Bacteria	Proteobacteria	Gammaproteobacteria	Enterobacterales	Vibrionaceae	Vibrio	Vibrio splendidus	5370660	4692	0.873636	0.441383	0.3218	2.956	Lysogenic	MTVG_3315;MTVG_3316	NZ_PIEW01000012.1||0_partial;NZ_PIEW01000006.1||0_partial	2	T	F	1
MPG_825	GCF_005886875.1_ASM588687v1_genomic	Pseudoalteromonas aurantia	Epipelagic	Seawater	Epipelagic-Seawater	Genbank	isolate	10	-17.09	-72.42	100	0.37	Bacteria	Proteobacteria	Gammaproteobacteria	Enterobacterales	Alteromonadaceae	Pseudoalteromonas	Pseudoalteromonas aurantia	4764420	4194	0.880275	0.409913	0.3363	2.9816	Lysogenic	MTVG_2552;MTVG_2553	NZ_PNBY01000154.1||full;NZ_PNBY01000008.1||full	2	F	-	-
MPG_826	GCF_004522175.1_ASM452217v1_genomic	Paracoccus ravus	NA	Sediment	NA	Genbank	isolate	NA	33.2394	126.55	99.52	0	Bacteria	Proteobacteria	Alphaproteobacteria	Rhodobacterales	Rhodobacteraceae	Paracoccus	Paracoccus sp004522175	4200079	4145	0.986886	0.636356	0.3639	2.819	Lysogenic	MTVG_6761;MTVG_6762	NZ_SDEB01000014.1||0_partial;NZ_SDEB01000006.1||0_partial	2	T	F	1
MPG_827	GCF_007754155.1_ASM775415v1_genomic	Stieleria neptunia	Epipelagic	Seawater	Epipelagic-Seawater	Genbank	isolate	0	38.65	15.08	99.93	0	Bacteria	Planctomycetota	Planctomycetes	Pirellulales	Pirellulaceae	Rhodopirellula_B	Unclassified	10975817	7810	0.711564	0.588935	0.3718	2.8495	Lysogenic	MTVG_9409;MTVG_9410;MTVG_9411;MTVG_9412	NZ_CP037423.1||0_partial;NZ_CP037423.1||1_partial;NZ_CP037423.1||2_partial;NZ_CP037423.1||3_partial	4	F	-	-
MPG_828	GCF_000935205.1_ASM93520v1_genomic	Rhodopseudomonas palustris	Epipelagic	Seawater	Epipelagic-Seawater	Genbank	isolate	3	58.6	18.23	98.28	2.73	Bacteria	Proteobacteria	Alphaproteobacteria	Rhizobiales	Xanthobacteraceae	Rhodopseudomonas_A	Rhodopseudomonas_A palustris_E	6123958	6167	1.00703	0.64254	0.3563	2.8181	Lysogenic	MTVG_2280;MTVG_2281;MTVG_2282;MTVG_2283;MTVG_2284;MTVG_2285;MTVG_2286;MTVG_2287	NZ_JXXE01000109.1||full;NZ_JXXE01000233.1||full;NZ_JXXE01000300.1||full;NZ_JXXE01000467.1||full;NZ_JXXE01000514.1||full;NZ_JXXE01000542.1||full;NZ_JXXE01000581.1||full;NZ_JXXE01000085.1||full	8	T	T	3
MPG_829	GCF_001683915.1_ASM168391v1_genomic	Muricauda sp. CP2A	NA	Seawater	NA	Genbank	isolate	NA	NA	NA	99.67	1.93	Bacteria	Bacteroidota	Bacteroidia	Flavobacteriales	Flavobacteriaceae	Muricauda	Muricauda sp001683915	4270424	3982	0.93246	0.429164	0.3233	3.069	Lysogenic	MTVG_6295	NZ_LXTT01000017.1||full	1	F	-	-
MPG_830	GCF_001884215.1_ASM188421v1_genomic	Bacillus sp. P14-1	NA	Seawater	NA	Genbank	isolate	NA	NA	NA	99.23	0.31	Bacteria	Firmicutes	Bacilli	Bacillales	Bacillaceae_G	Bacillus_A	Bacillus_A paranthracis	5376339	5482	1.01965	0.351916	0.323	3.0911	Nonlysogenic	-	-	0	-	-	-
MPG_831	GCF_007786325.1_ASM778632v1_genomic	Halomonas titanicae	Epipelagic	Seawater	Epipelagic-Seawater	Genbank	isolate	NA	NA	NA	100	0.74	Bacteria	Proteobacteria	Gammaproteobacteria	Pseudomonadales	Halomonadaceae	Halomonas	Halomonas ventosae_B	5069469	4723	0.931656	0.549156	0.3529	2.8927	Lysogenic	MTVG_6967;MTVG_6968	NZ_VNFE01000004.1||0_partial;NZ_VNFE01000006.1||0_partial	2	F	-	-
MPG_832	GCF_015356885.1_ASM1535688v1_genomic	Alcanivorax profundimaris	Deep	Sediment	Deep-Sediment	Genbank	NA	NA	18	116	99.43	0.19	Bacteria	Proteobacteria	Gammaproteobacteria	Pseudomonadales	Alcanivoracaceae	Alcanivorax	Alcanivorax sp002313655	4100706	3801	0.926914	0.660901	0.3853	2.8724	Nonlysogenic	-	-	0	-	-	-
MPG_833	GCF_003185875.1_ASM318587v1_genomic	Pseudomonas aeruginosa	NA	Seawater	NA	Genbank	isolate	NA	50.16	-5.1	99.68	0.93	Bacteria	Proteobacteria	Gammaproteobacteria	Pseudomonadales	Pseudomonadaceae	Pseudomonas	Pseudomonas aeruginosa	6976075	6470	0.927456	0.661404	0.3845	2.889	Lysogenic	MTVG_6664;MTVG_6665;MTVG_6666;MTVG_6667;MTVG_6668;MTVG_6669;MTVG_6670	NZ_QHLE01000041.1||full;NZ_QHLE01000069.1||full;NZ_QHLE01000010.1||0_partial;NZ_QHLE01000018.1||0_partial;NZ_QHLE01000019.1||0_partial;NZ_QHLE01000024.1||0_partial;NZ_QHLE01000003.1||0_partial	7	T	T	2
MPG_834	GCF_002906835.1_ASM290683v1_genomic	Pseudomonas putida	Deep	NA	NA	Genbank	isolate	1000	-25	-170.01	99.87	1.08	Bacteria	Proteobacteria	Gammaproteobacteria	Pseudomonadales	Pseudomonadaceae	Pseudomonas_E	Pseudomonas_E putida_N	5921603	5497	0.928296	0.62533	0.3688	2.8877	Lysogenic	MTVG_1182;MTVG_1183;MTVG_1184	NZ_MINH01000016.1||0_partial;NZ_MINH01000016.1||1_partial;NZ_MINH01000019.1||0_partial	3	T	T	2
MPG_835	GCF_900142285.1_IMG-taxon_2585428193_annotated_assembly_genomic	Caminicella sporogenes DSM 14501	Deep	NA	NA	Genbank	isolate	NA	12°48'	-103°56'	97.87	0.35	Bacteria	Firmicutes_A	Clostridia	Peptostreptococcales	Caminicellaceae	Caminicella	Caminicella sporogenes	2473921	2368	0.957185	0.285042	0.3278	3.1332	Lysogenic	MTVG_5615;MTVG_5616	NZ_FRAJ01000005.1||0_partial;NZ_FRAJ01000014.1||0_partial	2	T	F	1
MPG_836	GCF_002952115.1_ASM295211v1_genomic	Methylophaga nitratireducenticrescens	NA	NA	NA	Genbank	isolate	NA	NA	NA	100	0.14	Bacteria	Proteobacteria	Gammaproteobacteria	Nitrosococcales	Methylophagaceae	Methylophaga	Methylophaga nitratireducenticrescens	3304465	3220	0.974439	0.450468	0.3549	2.9833	Lysogenic	MTVG_11621	NZ_CP021973.1||0_partial	1	F	-	-
MPG_837	GCF_002499975.2_ASM249997v2_genomic	Alteromonas pelagimontana	Deep	Sediment	Deep-Sediment	Genbank	isolate	2681	-26.76	67.71	Complete Genome	0	Bacteria	Proteobacteria	Gammaproteobacteria	Enterobacterales	Alteromonadaceae	Alteromonas_C	Alteromonas_C pelagimontana	4314189	3773	0.874556	0.461327	0.3422	2.9634	Lysogenic	MTVG_2701	NZ_CP052766.1||0_partial	1	T	F	1
MPG_838	GCF_017313085.1_ASM1731308v1_genomic	Roseibium sp. CAU 1637	NA	Seawater	NA	Genbank	isolate	NA	NA	NA	99.26	0.16	Bacteria	Proteobacteria	Alphaproteobacteria	Rhizobiales	Stappiaceae	Roseibium	Unclassified	4510535	4007	0.888365	0.583505	0.3345	2.836	Lysogenic	MTVG_61;MTVG_62	NZ_JAFLNF010000003.1||0_partial;NZ_JAFLNF010000005.1||0_partial	2	T	F	1
MPG_839	GCF_000219105.1_ASM21910v1_genomic	Corallococcus macrosporus	NA	Seawater	NA	Genbank	isolate	NA	NA	NA	Complete Genome	0	Bacteria	Myxococcota	Myxococcia	Myxococcales	Myxococcaceae	Myxococcus	Myxococcus macrosporus	9003593	7301	0.810898	0.706272	0.387	2.7993	Lysogenic	MTVG_32	NC_015711.1||0_partial	1	T	F	1
MPG_840	GCF_001418105.1_ASM141810v1_genomic	Lacinutrix himadriensis	Mesopelagic	Sediment	Mesopelagic-Sediment	Genbank	isolate	276	79.9848	11.5289	99.67	0.44	Bacteria	Bacteroidota	Bacteroidia	Flavobacteriales	Flavobacteriaceae	Oceanihabitans	Oceanihabitans himadriensis	4166348	3725	0.894068	0.326016	0.3087	3.0805	Nonlysogenic	-	-	0	-	-	-
MPG_841	GCF_003258515.1_ASM325851v1_genomic	Marinobacter bohaiensis	Epipelagic	Sediment	Epipelagic-Sediment	Genbank	isolate	NA	36.07	120.31	99.99	0.86	Bacteria	Proteobacteria	Gammaproteobacteria	Pseudomonadales	Oleiphilaceae	Marinobacter_A	Marinobacter_A bohaiensis	4755891	4245	0.892577	0.630881	0.366	2.8835	Lysogenic	MTVG_5724	NZ_QGEH01000001.1||0_partial	1	T	F	1
MPG_842	GCF_017582705.1_ASM1758270v1_genomic	Paenibacillus sp. F411	NA	Sediment	NA	Genbank	isolate	NA	NA	NA	99.85	0.29	Bacteria	Firmicutes	Bacilli	Paenibacillales	Paenibacillaceae	Paenibacillus	Paenibacillus sp005577435	4358278	3995	0.916646	0.514794	0.3431	2.9833	Lysogenic	MTVG_7455;MTVG_7456	NZ_JAGFIP010000001.1||0_partial;NZ_JAGFIP010000004.1||0_partial	2	T	T	2
MPG_843	GCF_016774385.1_ASM1677438v1_genomic	Micromonospora fiedleri	Mesopelagic	Sediment	Mesopelagic-Sediment	Genbank	isolate	250	60.16	5.08	100	0.26	Bacteria	Actinobacteriota	Actinomycetia	Mycobacteriales	Micromonosporaceae	Micromonospora	Micromonospora maris	6801932	6175	0.90783	0.708569	0.3771	2.7469	Lysogenic	MTVG_3312;MTVG_3313	NZ_JAETXL010000015.1||full;NZ_JAETXL010000002.1||0_partial	2	T	F	1
MPG_844	GCF_001886455.1_ASM188645v1_genomic	Alteromonas mediterranea	Epipelagic	Seawater	Epipelagic-Seawater	Genbank	isolate	NA	NA	NA	Complete Genome	0	Bacteria	Proteobacteria	Gammaproteobacteria	Enterobacterales	Alteromonadaceae	Alteromonas	Alteromonas mediterranea	4344439	3670	0.844758	0.449699	0.3253	2.9332	Nonlysogenic	-	-	0	-	-	-
MPG_845	GCF_003966975.1_ASM396697v1_genomic	Pelolinea submarina	Deep	Sediment	Deep-Sediment	Genbank	isolate	1180	41.18	142.2	Complete Genome	0	Bacteria	Chloroflexota	Anaerolineae	Anaerolineales	Anaerolineaceae	Pelolinea	Pelolinea submarina	3519887	3078	0.87446	0.506132	0.3163	2.973	Nonlysogenic	-	-	0	-	-	-
MPG_846	GCF_013302895.1_ASM1330289v1_genomic	Streptomyces albus subsp. chlorinus	NA	Sediment	NA	Genbank	isolate	NA	NA	NA	98.01	1.57	Bacteria	Actinobacteriota	Actinomycetia	Streptomycetales	Streptomycetaceae	Streptomyces	Unclassified	7613803	6623	0.869868	0.712419	0.3902	2.7042	Nonlysogenic	-	-	0	-	-	-
MPG_847	GCF_007785775.2_ASM778577v2_genomic	Muricauda sp. MT-229	Deep	Seawater	Deep-Seawater	Genbank	isolate	10918	11.33	142.2	99.34	1.15	Bacteria	Bacteroidota	Bacteroidia	Flavobacteriales	Flavobacteriaceae	Muricauda	Muricauda sp003973595	4067395	3682	0.905248	0.456656	0.3219	3.0634	Lysogenic	MTVG_2136;MTVG_2137;MTVG_2138	NZ_VNIK02000020.1||full;NZ_VNIK02000021.1||full;NZ_VNIK02000024.1||full	3	F	-	-
MPG_848	GCF_002844295.1_ASM284429v1_genomic	Thalassospira marina	Epipelagic	Seawater	Epipelagic-Seawater	Genbank	isolate	1	21.3304	119.356	99.88	0.5	Bacteria	Proteobacteria	Alphaproteobacteria	Rhodospirillales	Thalassospiraceae	Thalassospira	Thalassospira marina	5635689	5062	0.898204	0.545101	0.3451	2.8448	Lysogenic	MTVG_5956;MTVG_5957;MTVG_5958;MTVG_5959;MTVG_5960;MTVG_5961	NZ_NWTK01000001.1||0_partial;NZ_NWTK01000002.1||0_partial;NZ_NWTK01000003.1||0_partial;NZ_NWTK01000005.1||0_partial;NZ_NWTK01000008.1||0_partial;NZ_NWTK01000015.1||0_partial	6	T	T	5
MPG_849	GCF_004004515.1_ASM400451v1_genomic	Croceicoccus ponticola	NA	Seawater	NA	Genbank	isolate	NA	NA	NA	98.94	0.07	Bacteria	Proteobacteria	Alphaproteobacteria	Sphingomonadales	Sphingomonadaceae	Croceicoccus	Croceicoccus sp004004515	3244470	3090	0.95239	0.621331	0.3567	2.8062	Nonlysogenic	-	-	0	-	-	-
MPG_850	GCF_016863575.1_ASM1686357v1_genomic	Micromonospora sediminimaris	Deep	Sediment	Deep-Sediment	Genbank	isolate	NA	NA	NA	100	1.32	Bacteria	Actinobacteriota	Actinomycetia	Mycobacteriales	Micromonosporaceae	Micromonospora	Micromonospora sediminis	6386706	5822	0.911581	0.710181	0.379	2.7406	Nonlysogenic	-	-	0	-	-	-
MPG_851	GCF_011617465.1_ASM1161746v1_genomic	Brevibacterium sp. YB235	NA	Sediment	NA	Genbank	isolate	NA	NA	NA	Complete Genome	0	Bacteria	Actinobacteriota	Actinomycetia	Actinomycetales	Brevibacteriaceae	Brevibacterium	Unclassified	3913130	3519	0.89928	0.647202	0.3256	2.7516	Lysogenic	MTVG_2724;MTVG_2725	NZ_CP050153.1||0_partial;NZ_CP050153.1||1_partial	2	T	F	1
MPG_852	GCF_000291685.1_ASM29168v1_genomic	Moritella marina ATCC 15381	NA	Seawater	NA	Genbank	isolate	NA	NA	NA	99.82	0.81	Bacteria	Proteobacteria	Gammaproteobacteria	Enterobacterales	Psychromonadaceae	Moritella	Moritella marina	4636177	4143	0.893624	0.40521	0.323	2.9668	Lysogenic	MTVG_2173	NZ_ALOE01000006.1||0_partial	1	F	-	-
MPG_853	GCF_009734265.1_ASM973426v1_genomic	Guyparkeria halophila	NA	Sediment	NA	Genbank	isolate	NA	NA	NA	Complete Genome	0	Bacteria	Proteobacteria	Gammaproteobacteria	Halothiobacillales	Halothiobacillaceae	Guyparkeria	Guyparkeria sp005096345	2594469	2325	0.896137	0.662076	0.3901	2.8602	Lysogenic	MTVG_6418	NZ_CP046415.1||0_partial	1	F	-	-
MPG_854	GCF_001634715.1_ASM163471v1_genomic	Erythrobacter sp. HI0020	Epipelagic	Seawater	Epipelagic-Seawater	Genbank	NA	95	22.78	-158.07	99.7	1.68	Bacteria	Proteobacteria	Alphaproteobacteria	Sphingomonadales	Sphingomonadaceae	Erythrobacter_A	Erythrobacter_A flavus	3189298	3303	1.03565	0.634925	0.3569	2.8084	Nonlysogenic	-	-	0	-	-	-
MPG_855	GCF_015864825.1_ASM1586482v1_genomic	Psychrobacter sp. NZS113	NA	Seawater	NA	Genbank	isolate	NA	NA	NA	99.73	1.39	Bacteria	Proteobacteria	Gammaproteobacteria	Pseudomonadales	Moraxellaceae	Psychrobacter	Unclassified	3372376	2792	0.827903	0.424869	0.3247	2.9227	Lysogenic	MTVG_5291	NZ_JADYWL010000003.1||0_partial	1	F	-	-
MPG_856	GCF_013403865.1_ASM1340386v1_genomic	Winogradskyella costae	Epipelagic	Seawater	Epipelagic-Seawater	Genbank	isolate	1	54.18	7.9	99.67	0.11	Bacteria	Bacteroidota	Bacteroidia	Flavobacteriales	Flavobacteriaceae	Winogradskyella	Unclassified	4127777	3529	0.85494	0.333959	0.3109	3.0801	Nonlysogenic	-	-	0	-	-	-
MPG_857	GCF_000333675.2_Pseudacidovorax_intermedius_NH-1_genomic	Pseudacidovorax intermedius NH-1	Epipelagic	Sediment	Epipelagic-Sediment	Genbank	isolate	NA	20.646	112.059	96.52	1.91	Bacteria	Proteobacteria	Gammaproteobacteria	Burkholderiales	Burkholderiaceae	Pseudacidovorax	Pseudacidovorax intermedius	5521109	6294	1.13999	0.689261	0.3708	2.8059	Lysogenic	MTVG_6707;MTVG_6708;MTVG_6709;MTVG_6710	NZ_ANOY02000968.1||full;NZ_ANOY02000966.1||full;NZ_ANOY02000965.1||full;NZ_ANOY02000371.1||full	4	T	F	1
MPG_858	GCF_007995245.1_ASM799524v1_genomic	Tateyamaria sp. syn59	Epipelagic	Seawater	Epipelagic-Seawater	Genbank	isolate	0	NA	NA	99.57	1.47	Bacteria	Proteobacteria	Alphaproteobacteria	Rhodobacterales	Rhodobacteraceae	Tateyamaria	Unclassified	4572116	4508	0.985977	0.612906	0.3389	2.8214	Lysogenic	MTVG_10081;MTVG_10082	NZ_VCBA01000001.1||0_partial;NZ_VCBA01000008.1||0_partial	2	T	F	1
MPG_859	GCF_001306285.1_ASM130628v1_genomic	Citromicrobium sp. JL31	Epipelagic	Seawater	Epipelagic-Seawater	Genbank	isolate	NA	24.458	118.247	99.59	0	Bacteria	Proteobacteria	Alphaproteobacteria	Sphingomonadales	Sphingomonadaceae	Citromicrobium	Citromicrobium bathyomarinum	3165979	3074	0.970948	0.65051	0.3515	2.8013	Lysogenic	MTVG_12165	NZ_LAIH01000017.1||full	1	T	F	1
MPG_860	GCF_000469155.1_RS24_genomic	Candidatus Micropelagos thuwalensis	Epipelagic	Seawater	Epipelagic-Seawater	Genbank	isolate	NA	NA	NA	98.33	0.14	Bacteria	Proteobacteria	Alphaproteobacteria	Parvibaculales	RS24	Micropelagos	Micropelagos thuwalensis	1957724	1902	0.971536	0.450877	0.3309	2.911	Nonlysogenic	-	-	0	-	-	-
MPG_861	GCF_002943755.1_ASM294375v1_genomic	Aureitalea marina	Epipelagic	Seawater	Epipelagic-Seawater	Genbank	isolate	NA	30.18	145.08	97.88	1.14	Bacteria	Bacteroidota	Bacteroidia	Flavobacteriales	Flavobacteriaceae	Aureitalea	Aureitalea marina	3074655	2894	0.941244	0.456002	0.3328	3.0521	Nonlysogenic	-	-	0	-	-	-
MPG_862	GCF_001613855.1_ASM161385v1_genomic	Thalassospira xiamenensis	NA	Seawater	NA	Genbank	isolate	NA	NA	NA	100	0	Bacteria	Proteobacteria	Alphaproteobacteria	Rhodospirillales	Thalassospiraceae	Thalassospira	Thalassospira lucentensis_A	4754103	4400	0.925516	0.547691	0.3436	2.8627	Lysogenic	MTVG_7601	NZ_LPVW01000029.1||0_partial	1	T	F	1
MPG_863	GCF_002211105.1_ASM221110v1_genomic	Halomonas campaniensis	Deep	Sediment	Deep-Sediment	Genbank	NA	1000	NA	NA	93.97	1.1	Bacteria	Proteobacteria	Gammaproteobacteria	Pseudomonadales	Halomonadaceae	Halomonas	Halomonas campaniensis_A	4809660	4463	0.927924	0.551005	0.3514	2.8879	Lysogenic	MTVG_8469;MTVG_8470;MTVG_8471;MTVG_8472	NZ_JPUA01000024.1||full;NZ_JPUA01000032.1||full;NZ_JPUA01000003.1||0_partial;NZ_JPUA01000037.1||0_partial	4	T	F	1
MPG_864	GCF_013166635.1_ASM1316663v1_genomic	Lentimicrobium sp. S6	NA	Seawater	NA	Genbank	isolate	NA	NA	NA	98.92	2.24	Bacteria	Bacteroidota	Bacteroidia	Bacteroidales	UBA12170	UBA12170	Unclassified	5722269	4662	0.814712	0.35055	0.3131	3.1143	Lysogenic	MTVG_9324;MTVG_9325	NZ_JABKBZ010000118.1||full;NZ_JABKBZ010000071.1||full	2	F	-	-
MPG_865	GCF_001942225.1_ASM194222v1_genomic	Serinicoccus sp. CUA-874	Epipelagic	Sediment	Epipelagic-Sediment	Genbank	isolate	55	20.23	-87.19	94.5	0.27	Bacteria	Actinobacteriota	Actinomycetia	Actinomycetales	Dermatophilaceae	Serinicoccus	Serinicoccus marinus	3521025	3628	1.03038	0.721044	0.3687	2.7167	Nonlysogenic	-	-	0	-	-	-
MPG_866	GCF_003975305.1_ASM397530v1_genomic	Pseudomonas aeruginosa	NA	Seawater	NA	Genbank	isolate	NA	NA	NA	99.68	0.14	Bacteria	Proteobacteria	Gammaproteobacteria	Pseudomonadales	Pseudomonadaceae	Pseudomonas	Pseudomonas aeruginosa	6805497	6328	0.929837	0.663051	0.3851	2.8886	Lysogenic	MTVG_3071;MTVG_3072;MTVG_3073;MTVG_3074;MTVG_3075;MTVG_3076;MTVG_3077;MTVG_3078;MTVG_3079;MTVG_3080;MTVG_3081	NZ_RXDA01000018.1||full;NZ_RXDA01000028.1||full;NZ_RXDA01000031.1||full;NZ_RXDA01000034.1||full;NZ_RXDA01000036.1||full;NZ_RXDA01000040.1||full;NZ_RXDA01000044.1||full;NZ_RXDA01000050.1||full;NZ_RXDA01000048.1||full;NZ_RXDA01000013.1||0_partial;NZ_RXDA01000022.1||0_partial	11	T	T	5
MPG_867	GCF_002075795.1_ASM207579v1_genomic	Shewanella japonica	Epipelagic	Seawater	Epipelagic-Seawater	Genbank	isolate	1	42.76	131.66	Complete Genome	0	Bacteria	Proteobacteria	Gammaproteobacteria	Enterobacterales	Shewanellaceae	Shewanella	Shewanella japonica	4975677	4205	0.845111	0.408001	0.3227	2.9472	Nonlysogenic	-	-	0	-	-	-
MPG_868	GCF_015354735.1_ASM1535473v1_genomic	Rhodonellum sp. SW124	Deep	Sediment	Deep-Sediment	Genbank	isolate	3050	6.38	60.51	99.91	0.56	Bacteria	Bacteroidota	Bacteroidia	Cytophagales	Cyclobacteriaceae	Unclassified	Unclassified	5372531	4771	0.888036	0.416869	0.332	3.1084	Nonlysogenic	-	-	0	-	-	-
MPG_869	GCF_003259185.1_ASM325918v1_genomic	Alcanivorax indicus	Deep	Seawater	Deep-Seawater	Genbank	isolate	1500	3.71	63.83	99.26	1.3	Bacteria	Proteobacteria	Gammaproteobacteria	Pseudomonadales	Alcanivoracaceae	Alcanivorax_A	Alcanivorax_A indicus	3445459	3097	0.898864	0.628134	0.3848	2.8724	Nonlysogenic	-	-	0	-	-	-
MPG_870	GCF_001468205.2_ASM146820v2_genomic	Pseudoalteromonas sp. 13-15	Epipelagic	Seawater	Epipelagic-Seawater	Genbank	isolate	1	54.1842	7.9	Complete Genome	0	Bacteria	Proteobacteria	Gammaproteobacteria	Enterobacterales	Alteromonadaceae	Pseudoalteromonas	Pseudoalteromonas marina	4099967	3633	0.886105	0.397514	0.3263	2.9773	Nonlysogenic	-	-	0	-	-	-
MPG_871	GCF_001999595.1_ASM199959v1_genomic	Thermosipho melanesiensis	Deep	NA	NA	Genbank	isolate	NA	NA	NA	98.28	0	Bacteria	Thermotogota	Thermotogae	Thermotogales	Fervidobacteriaceae	Thermosipho	Thermosipho melanesiensis	1890582	1927	1.01926	0.310734	0.3168	3.2328	Lysogenic	MTVG_923	NZ_JYDA01000014.1||0_partial	1	T	F	1
MPG_872	GCF_004022445.1_ASM402244v1_genomic	Agrococcus lahaulensis	Epipelagic	Seawater	Epipelagic-Seawater	Genbank	isolate	3	NA	NA	98.17	1.01	Bacteria	Actinobacteriota	Actinomycetia	Actinomycetales	Microbacteriaceae	Agrococcus	Agrococcus lahaulensis_A	2640500	2669	1.01079	0.731328	0.3547	2.7204	Nonlysogenic	-	-	0	-	-	-
MPG_873	GCF_011068285.1_ASM1106828v1_genomic	Muricauda sp. 501str8	Deep	Sediment	Deep-Sediment	Genbank	isolate	5070	9.25	-154.07	Complete Genome	0	Bacteria	Bacteroidota	Bacteroidia	Flavobacteriales	Flavobacteriaceae	Muricauda	Unclassified	4610330	4253	0.922494	0.42812	0.3262	3.0763	Lysogenic	MTVG_6294	NZ_CP049616.1||0_partial	1	F	-	-
MPG_874	GCF_003050085.1_ASM305008v1_genomic	Vibrio sp. 10N.286.48.B8	NA	Seawater	NA	Genbank	isolate	NA	NA	NA	99.82	0.26	Bacteria	Proteobacteria	Gammaproteobacteria	Enterobacterales	Vibrionaceae	Vibrio	Vibrio crassostreae	5222840	4615	0.883619	0.442584	0.3233	2.957	Lysogenic	MTVG_11001;MTVG_11002;MTVG_11003	NZ_PIGD01000027.1||0_partial;NZ_PIGD01000005.1||0_partial;NZ_PIGD01000009.1||0_partial	3	F	-	-
MPG_875	GCF_001681605.1_ASM168160v1_genomic	Epibacterium mobile	Epipelagic	Seawater	Epipelagic-Seawater	Genbank	isolate	10	12.2059	-21.0234	99.47	0.65	Bacteria	Proteobacteria	Alphaproteobacteria	Rhodobacterales	Rhodobacteraceae	Epibacterium	Epibacterium mobile	4855986	4654	0.958405	0.588859	0.3464	2.8332	Lysogenic	MTVG_5467;MTVG_5468;MTVG_5469;MTVG_5470	NZ_LNWT01000001.1||0_partial;NZ_LNWT01000013.1||0_partial;NZ_LNWT01000007.1||0_partial;NZ_LNWT01000015.1||0_partial	4	T	T	3
MPG_876	GCF_003716585.1_ASM371658v1_genomic	Corynebacterium alimapuense	Epipelagic	Sediment	Epipelagic-Sediment	Genbank	isolate	19.2	-33.02	-71.65	99.45	0	Bacteria	Actinobacteriota	Actinomycetia	Mycobacteriales	Mycobacteriaceae	Corynebacterium	Corynebacterium sp003716585	2287550	2104	0.919761	0.57029	0.3287	2.7937	Nonlysogenic	-	-	0	-	-	-
MPG_877	GCF_002556635.1_ASM255663v1_genomic	Novosphingobium sp. PC22D	Deep	Seawater	Deep-Seawater	Genbank	isolate	NA	NA	NA	99.42	0.14	Bacteria	Proteobacteria	Alphaproteobacteria	Sphingomonadales	Sphingomonadaceae	Novosphingobium	Novosphingobium sp002556635	5024522	4703	0.936009	0.658513	0.3621	2.8065	Lysogenic	MTVG_9454;MTVG_9455	NZ_MWMO01000016.1||full;NZ_MWMO01000001.1||0_partial	2	T	F	1
MPG_878	GCF_014279975.1_ASM1427997v1_genomic	Synechococcus sp. BIOS-U3-1	Epipelagic	Seawater	Epipelagic-Seawater	Genbank	isolate	5	-34	-73.37	Complete Genome	0	Bacteria	Cyanobacteria	Cyanobacteriia	PCC-6307	Cyanobiaceae	Synechococcus_C	Unclassified	2710834	3025	1.11589	0.549756	0.3736	2.8666	Nonlysogenic	-	-	0	-	-	-
MPG_879	GCF_012241385.1_ASM1224138v1_genomic	Solimonas marina	Deep	Seawater	Deep-Seawater	Genbank	isolate	1755	-22.53	-176.7	99.55	0.45	Bacteria	Proteobacteria	Gammaproteobacteria	Nevskiales	Nevskiaceae	Solimonas	Unclassified	4700511	4175	0.888201	0.653895	0.3728	2.8361	Lysogenic	MTVG_109	NZ_JAAVXB010000002.1||0_partial	1	T	F	1
MPG_880	GCF_017168255.1_ASM1716825v1_genomic	Agrococcus sp. KRD186	NA	Sediment	NA	Genbank	isolate	NA	NA	NA	99.75	0.84	Bacteria	Actinobacteriota	Actinomycetia	Actinomycetales	Microbacteriaceae	Agrococcus	Unclassified	3101141	2943	0.949006	0.708737	0.3498	2.7219	Nonlysogenic	-	-	0	-	-	-
MPG_881	GCF_013141825.1_ASM1314182v1_genomic	Marinifilum sp. JC070	NA	Seawater	NA	Genbank	isolate	NA	NA	NA	99.19	1.63	Bacteria	Bacteroidota	Bacteroidia	Bacteroidales	Marinifilaceae	Marinifilum	Unclassified	5290097	4446	0.840438	0.372882	0.3296	3.1068	Nonlysogenic	-	-	0	-	-	-
MPG_882	GCF_002812955.1_ASM281295v1_genomic	Vibrio sp. HA2012	NA	Sediment	NA	Genbank	isolate	NA	NA	NA	94.7	1.69	Bacteria	Proteobacteria	Gammaproteobacteria	Enterobacterales	Vibrionaceae	Vibrio	Vibrio sp002812955	3757667	3422	0.910671	0.453731	0.3374	2.9659	Lysogenic	MTVG_4304;MTVG_4305;MTVG_4306	NZ_PFXK01000001.1||0_partial;NZ_PFXK01000007.1||0_partial;NZ_PFXK01000009.1||0_partial	3	T	F	1
MPG_883	GCF_001651805.1_ASM165180v1_genomic	Marinobacterium aestuarii	Epipelagic	Seawater	Epipelagic-Seawater	Genbank	isolate	NA	36.3503	126.601	Complete Genome	0	Bacteria	Proteobacteria	Gammaproteobacteria	Pseudomonadales	Nitrincolaceae	Marinobacterium_A	Marinobacterium_A aestuarii	5191608	4521	0.870828	0.587807	0.3564	2.8958	Lysogenic	MTVG_8711	NZ_CP015839.1||0_partial	1	F	-	-
MPG_884	GCF_004010775.1_ASM401077v1_genomic	Paracoccus sp. Arc7-R13	Mesopelagic	Sediment	Mesopelagic-Sediment	Genbank	isolate	267	75.44	-169.1	Complete Genome	0	Bacteria	Proteobacteria	Alphaproteobacteria	Rhodobacterales	Rhodobacteraceae	Paracoccus	Paracoccus sp000967825	4040012	3920	0.970294	0.666937	0.3649	2.7851	Lysogenic	MTVG_4575;MTVG_4576;MTVG_4577;MTVG_4578	NZ_CP034810.1||0_partial;NZ_CP034810.1||1_partial;NZ_CP034810.1||2_partial;NZ_CP034812.1||0_partial	4	T	T	2
MPG_885	GCF_001751375.1_ASM175137v1_genomic	Streptomyces qinglanensis	Deep	Sediment	Deep-Sediment	Genbank	isolate	3587	NA	NA	98.84	0.3	Bacteria	Actinobacteriota	Actinomycetia	Streptomycetales	Streptomycetaceae	Streptomyces	Streptomyces sp000424765	6610624	5515	0.834263	0.72673	0.3815	2.6873	Nonlysogenic	-	-	0	-	-	-
MPG_886	GCF_000733945.1_ASM73394v1_genomic	Flavimarina sp. Hel_I_48	Epipelagic	Seawater	Epipelagic-Seawater	Genbank	isolate	0	54.18	7.9	99.57	0.19	Bacteria	Bacteroidota	Bacteroidia	Flavobacteriales	Flavobacteriaceae	Leeuwenhoekiella	Leeuwenhoekiella sp000733945	4140757	3534	0.853467	0.401534	0.3259	3.0741	Nonlysogenic	-	-	0	-	-	-
MPG_887	GCF_001027925.1_K833_genomic	Rhodopirellula islandica	Epipelagic	Seawater	Epipelagic-Seawater	Genbank	isolate	0	64.04	-22.7	99.93	0	Bacteria	Planctomycetota	Planctomycetes	Pirellulales	Pirellulaceae	Rhodopirellula	Rhodopirellula islandica	7433200	5572	0.74961	0.571775	0.362	2.8414	Nonlysogenic	-	-	0	-	-	-
MPG_888	GCF_005887115.1_ASM588711v1_genomic	Pseudoalteromonas rubra	NA	NA	NA	Genbank	isolate	NA	-10.3454	157.796	99.89	0.65	Bacteria	Proteobacteria	Gammaproteobacteria	Enterobacterales	Alteromonadaceae	Pseudoalteromonas	Pseudoalteromonas rubra_F	5638232	4860	0.861972	0.477222	0.3407	2.9577	Lysogenic	MTVG_12302	NZ_PNCJ01000023.1||0_partial	1	F	-	-
MPG_889	GCF_016107545.1_ASM1610754v1_genomic	Psychrobacter namhaensis	NA	Seawater	NA	Genbank	isolate	NA	NA	NA	100	0.27	Bacteria	Proteobacteria	Gammaproteobacteria	Pseudomonadales	Moraxellaceae	Psychrobacter	Psychrobacter sp002366815	2900373	2430	0.837823	0.449694	0.3364	2.9193	Lysogenic	MTVG_6779	NZ_JABASS010000001.1||0_partial	1	T	F	1
MPG_890	GCF_007860125.1_ASM786012v1_genomic	Rubripirellula tenax	Epipelagic	Seawater	Epipelagic-Seawater	Genbank	isolate	0	54.15	11.84	98.75	0	Bacteria	Planctomycetota	Planctomycetes	Pirellulales	Pirellulaceae	Rubripirellula	Unclassified	7988747	6309	0.789736	0.561666	0.3599	2.8464	Lysogenic	MTVG_10944	NZ_SJPW01000004.1||0_partial	1	T	F	1
MPG_891	GCF_004006315.1_ASM400631v1_genomic	Nautilia sp. PV-1	Deep	NA	NA	Genbank	isolate	2507	9.83	-104.29	Complete Genome	0	Bacteria	Campylobacterota	Campylobacteria	Nautiliales	Nautiliaceae	Nautilia	Nautilia profundicola_A	1791100	1840	1.0273	0.345601	0.3207	3.181	Lysogenic	MTVG_445	NZ_CP026530.1||0_partial	1	T	F	1
MPG_892	GCF_009371975.2_ASM937197v2_genomic	Chryseoglobus sp. KN1116	Mesopelagic	Seawater	Mesopelagic-Seawater	Genbank	isolate	400	10.72	140.12	99.44	0	Bacteria	Actinobacteriota	Actinomycetia	Actinomycetales	Microbacteriaceae	Yonghaparkia	Yonghaparkia sp002729155	2721366	2641	0.970469	0.694317	0.344	2.7506	Lysogenic	MTVG_7477	NZ_VIKT02000004.1||0_partial	1	F	-	-
MPG_893	GCF_001635465.1_ASM163546v1_genomic	Erythrobacter sp. HI00D59	Epipelagic	Seawater	Epipelagic-Seawater	Genbank	NA	200	22.74	-157.91	99.82	0.85	Bacteria	Proteobacteria	Alphaproteobacteria	Sphingomonadales	Sphingomonadaceae	Erythrobacter_A	Erythrobacter_A flavus	3347358	3304	0.987047	0.634024	0.3571	2.8107	Nonlysogenic	-	-	0	-	-	-
MPG_894	GCF_002211225.1_ASM221122v1_genomic	Mameliella alba	Epipelagic	Seawater	Epipelagic-Seawater	Genbank	isolate	NA	NA	NA	99.6	0.15	Bacteria	Proteobacteria	Alphaproteobacteria	Rhodobacterales	Rhodobacteraceae	Mameliella	Mameliella alba	5421437	5290	0.975756	0.651139	0.3484	2.8126	Lysogenic	MTVG_4325;MTVG_4326;MTVG_4327;MTVG_4328;MTVG_4329	NZ_NIWA01000011.1||0_partial;NZ_NIWA01000013.1||0_partial;NZ_NIWA01000002.1||0_partial;NZ_NIWA01000022.1||0_partial;NZ_NIWA01000005.1||0_partial	5	T	T	4
MPG_895	GCF_003576285.1_ASM357628v1_genomic	Henriciella sp. JN25	Epipelagic	Seawater	Epipelagic-Seawater	Genbank	isolate	30	15	110.5	99.08	0.97	Bacteria	Proteobacteria	Alphaproteobacteria	Caulobacterales	Hyphomonadaceae	Henriciella	Henriciella sp003576285	3889725	3714	0.954823	0.613549	0.3441	2.8314	Lysogenic	MTVG_5752	NZ_QWFX01000013.1||0_partial	1	T	F	1
MPG_896	GCF_013364275.1_ASM1336427v1_genomic	Actinomadura sp. NAK00032	NA	Sediment	NA	Genbank	NA	NA	NA	NA	Complete Genome	0	Bacteria	Actinobacteriota	Actinomycetia	Streptosporangiales	Streptosporangiaceae	Spirillospora	Unclassified	9430849	8656	0.917839	0.727156	0.3785	2.7286	Nonlysogenic	-	-	0	-	-	-
MPG_897	GCF_015767455.1_ASM1576745v1_genomic	Brevundimonas sp. BAL450	Epipelagic	Seawater	Epipelagic-Seawater	Genbank	isolate	2	56.93	17.06	99.89	0.97	Bacteria	Proteobacteria	Alphaproteobacteria	Caulobacterales	Caulobacteraceae	Brevundimonas	Brevundimonas abyssalis	3159959	3095	0.979443	0.683217	0.3651	2.7799	Lysogenic	MTVG_4752	NZ_JADWOW010000061.1||0_partial	1	T	F	1
MPG_898	GCF_012952195.1_ASM1295219v1_genomic	Vibrio breoganii	NA	Seawater	NA	Genbank	isolate	NA	NA	NA	95.7	0.52	Bacteria	Proteobacteria	Gammaproteobacteria	Enterobacterales	Vibrionaceae	Vibrio	Vibrio breoganii	4149253	3768	0.908115	0.451087	0.327	2.9654	Lysogenic	MTVG_3552	NZ_JABCJR010000064.1||full	1	F	-	-
MPG_899	GCF_000421265.1_ASM42126v1_genomic	Thalassospira lucentensis MCCC 1A00383 = DSM 14000	Epipelagic	Seawater	Epipelagic-Seawater	Genbank	isolate	100	38°06'87''	-0°05'23''	100	0	Bacteria	Proteobacteria	Alphaproteobacteria	Rhodospirillales	Thalassospiraceae	Thalassospira	Thalassospira lucentensis	4746254	4371	0.920937	0.534036	0.3375	2.8587	Lysogenic	MTVG_3200	NZ_ATWN01000004.1||0_partial	1	F	-	-
MPG_900	GCF_015864605.1_ASM1586460v1_genomic	Psychrobacter sp. SCQQ22	NA	Seawater	NA	Genbank	isolate	NA	NA	NA	99.73	1.43	Bacteria	Proteobacteria	Gammaproteobacteria	Pseudomonadales	Moraxellaceae	Psychrobacter	Psychrobacter fozii	3411530	2797	0.819867	0.424303	0.3256	2.9247	Nonlysogenic	-	-	0	-	-	-
MPG_901	GCF_017168505.1_ASM1716850v1_genomic	Micrococcus sp. KRD077	NA	Sediment	NA	Genbank	isolate	NA	NA	NA	98.25	0.23	Bacteria	Actinobacteriota	Actinomycetia	Actinomycetales	Micrococcaceae	Micrococcus	Micrococcus luteus	2552772	2374	0.929969	0.725363	0.3633	2.7178	Nonlysogenic	-	-	0	-	-	-
MPG_902	GCF_009910845.1_ASM991084v1_genomic	Chengkuizengella sp. YPA3-1-1	Deep	Sediment	Deep-Sediment	Genbank	isolate	3702	20.53	161.09	95.16	0.3	Bacteria	Firmicutes	Bacilli	Paenibacillales	Unclassified	Unclassified	Unclassified	4373098	4166	0.952643	0.331403	0.3229	3.0982	Lysogenic	MTVG_4565;MTVG_4566;MTVG_4567;MTVG_4568;MTVG_4569;MTVG_4570;MTVG_4571;MTVG_4572;MTVG_4573	NZ_SIJB01000016.1||full;NZ_SIJB01000037.1||full;NZ_SIJB01000038.1||full;NZ_SIJB01000041.1||full;NZ_SIJB01000044.1||full;NZ_SIJB01000045.1||full;NZ_SIJB01000055.1||full;NZ_SIJB01000022.1||0_partial;NZ_SIJB01000008.1||0_partial	9	T	T	5
MPG_903	GCF_000286915.2_ASM28691v2_genomic	Enterovibrio norvegicus	NA	Seawater	NA	Genbank	isolate	NA	NA	NA	100	2.25	Bacteria	Proteobacteria	Gammaproteobacteria	Enterobacterales	Vibrionaceae	Enterovibrio	Enterovibrio norvegicus	5457634	4982	0.91285	0.476932	0.3292	2.9289	Lysogenic	MTVG_5711;MTVG_5712	NZ_AJYH02000096.1||full;NZ_AJYH02000225.1||full	2	F	-	-
MPG_904	GCF_009495755.1_ASM949575v1_genomic	Flavobacterium sp. LMO8	Epipelagic	Seawater	Epipelagic-Seawater	Genbank	isolate	2	56.93	17.06	99.65	1	Bacteria	Bacteroidota	Bacteroidia	Flavobacteriales	Flavobacteriaceae	Flavobacterium	Unclassified	2735109	2508	0.916965	0.321087	0.3137	3.1017	Nonlysogenic	-	-	0	-	-	-
MPG_905	GCF_017309975.1_ASM1730997v1_genomic	Hyphomonas sp. KY3	Epipelagic	Seawater	Epipelagic-Seawater	Genbank	isolate	1~10	35.61	140.11	Complete Genome	0	Bacteria	Proteobacteria	Alphaproteobacteria	Caulobacterales	Hyphomonadaceae	Hyphomonas	Hyphomonas sp000682775	3542349	3401	0.960097	0.584116	0.3396	2.8337	Nonlysogenic	-	-	0	-	-	-
MPG_906	GCF_001981245.1_ASM198124v1_genomic	Brevirhabdus pacifica	Epipelagic	Sediment	Epipelagic-Sediment	Genbank	isolate	NA	NA	NA	99.24	1.82	Bacteria	Proteobacteria	Alphaproteobacteria	Rhodobacterales	Rhodobacteraceae	Brevirhabdus	Brevirhabdus pacifica	3453497	3245	0.939627	0.666502	0.3638	2.7966	Lysogenic	MTVG_9630	NZ_CP019124.1||0_partial	1	T	F	1
MPG_907	GCF_001951155.1_ASM195115v1_genomic	Gramella flava JLT2011	Epipelagic	Seawater	Epipelagic-Seawater	Genbank	isolate	NA	NA	NA	Complete Genome	0	Bacteria	Bacteroidota	Bacteroidia	Flavobacteriales	Flavobacteriaceae	Gramella	Gramella flava	4007868	3562	0.888752	0.421446	0.3307	3.0892	Nonlysogenic	-	-	0	-	-	-
MPG_908	GCF_003569045.1_Grel_assembly01_genomic	Aggregatilinea lenta	Deep	Sediment	Deep-Sediment	Genbank	isolate	1180	41.18	142.2	95.45	2.91	Bacteria	Chloroflexota	Anaerolineae	SBR1031	UBA2029	MO-CFX2	MO-CFX2 sp003569045	6202555	5160	0.831915	0.629555	0.337	2.8925	Lysogenic	MTVG_5664;MTVG_5665;MTVG_5666;MTVG_5667	NZ_BFCB01000002.1||0_partial;NZ_BFCB01000003.1||0_partial;NZ_BFCB01000003.1||1_partial;NZ_BFCB01000003.1||2_partial	4	F	-	-
MPG_909	GCF_002381365.1_ASM238136v1_genomic	Phaeobacter gallaeciensis	Epipelagic	Seawater	Epipelagic-Seawater	Genbank	isolate	0~150	39.9704	177.327	Complete Genome	0	Bacteria	Proteobacteria	Alphaproteobacteria	Rhodobacterales	Rhodobacteraceae	Phaeobacter	Phaeobacter gallaeciensis	4349350	4108	0.944509	0.596007	0.3463	2.8218	Lysogenic	MTVG_8047;MTVG_8048;MTVG_8049	NZ_CP021047.1||0_partial;NZ_CP021047.1||1_partial;NZ_CP021047.1||2_partial	3	T	T	3
MPG_910	GCF_000272165.2_ASM27216v2_genomic	Vibrio kanaloae 5S-149	NA	Seawater	NA	Genbank	isolate	NA	NA	NA	99.85	1.22	Bacteria	Proteobacteria	Gammaproteobacteria	Enterobacterales	Vibrionaceae	Vibrio	Vibrio kanaloae	4701086	4124	0.877244	0.437572	0.3262	2.9593	Lysogenic	MTVG_12427;MTVG_12428	NZ_AJYX02000003.1||0_partial;NZ_AJYX02000009.1||0_partial	2	T	F	1
MPG_911	GCF_016622505.1_ASM1662250v1_genomic	Pseudomonas aeruginosa	Mesopelagic	NA	NA	Genbank	isolate	495	NA	NA	99.68	0.14	Bacteria	Proteobacteria	Gammaproteobacteria	Pseudomonadales	Pseudomonadaceae	Pseudomonas	Pseudomonas aeruginosa	6547069	5968	0.911553	0.663237	0.3853	2.8895	Lysogenic	MTVG_9309;MTVG_9310	NZ_WIGD01000002.1||0_partial;NZ_WIGD01000002.1||1_partial	2	T	F	1
MPG_912	GCF_001995095.2_ASM199509v2_genomic	Oceanospirillum linum	Epipelagic	Seawater	Epipelagic-Seawater	Genbank	isolate	0	41.0748	-72.9461	100	3.58	Bacteria	Proteobacteria	Gammaproteobacteria	Pseudomonadales	Halomonadaceae	Oceanospirillum	Oceanospirillum linum	3782189	3522	0.931207	0.491059	0.3495	2.9378	Lysogenic	MTVG_320	NZ_MTSD02000015.1||full	1	F	-	-
MPG_913	GCF_016593215.1_ASM1659321v1_genomic	Nitratiruptor sp. YY08-26	Deep	NA	NA	Genbank	isolate	NA	24.86	123.84	Complete Genome	0	Bacteria	Campylobacterota	Campylobacteria	Campylobacterales	Nitratiruptoraceae	Nitratiruptor	Nitratiruptor tergarcus	1928669	2013	1.04372	0.370786	0.3334	3.1742	Lysogenic	MTVG_10758	NZ_AP023063.1||0_partial	1	T	F	1
MPG_914	GCF_900143275.1_IMG-taxon_2588253501_annotated_assembly_genomic	Nitrosomonas cryotolerans ATCC 49181	Epipelagic	Seawater	Epipelagic-Seawater	Genbank	isolate	NA	59.8	-151.92	95.91	0.82	Bacteria	Proteobacteria	Gammaproteobacteria	Burkholderiales	Nitrosomonadaceae	Nitrosomonas	Nitrosomonas cryotolerans	2928185	2610	0.891337	0.434593	0.3672	2.9997	Nonlysogenic	-	-	0	-	-	-
MPG_915	GCF_016598595.1_ASM1659859v1_genomic	Martelella lutilitoris	NA	NA	NA	Genbank	NA	NA	NA	NA	Complete Genome	0	Bacteria	Proteobacteria	Alphaproteobacteria	Rhizobiales	Rhizobiaceae	Martelella	Martelella sp001578105	4787079	4412	0.921648	0.623285	0.3422	2.8477	Lysogenic	MTVG_8218;MTVG_8219;MTVG_8220;MTVG_8221;MTVG_8222	NZ_CP066786.1||0_partial;NZ_CP066786.1||1_partial;NZ_CP066786.1||2_partial;NZ_CP066786.1||3_partial;NZ_CP066786.1||4_partial	5	T	T	2
MPG_916	GCF_003584135.1_ASM358413v1_genomic	Muricauda sp. 72	Epipelagic	Seawater	Epipelagic-Seawater	Genbank	isolate	75	16	130	99.01	1.65	Bacteria	Bacteroidota	Bacteroidia	Flavobacteriales	Flavobacteriaceae	Muricauda	Muricauda sp003584135	4331673	3924	0.905886	0.433809	0.3233	3.0774	Nonlysogenic	-	-	0	-	-	-
MPG_917	GCF_000147735.2_ASM14773v3_genomic	Shewanella baltica BA175	Epipelagic	NA	NA	Genbank	isolate	120	NA	NA	Complete Genome	0	Bacteria	Proteobacteria	Gammaproteobacteria	Enterobacterales	Shewanellaceae	Shewanella	Shewanella baltica	5199401	4431	0.852214	0.46126	0.3322	2.9425	Nonlysogenic	-	-	0	-	-	-
MPG_918	GCF_009734345.1_ASM973434v1_genomic	Idiomarina andamanensis	Epipelagic	Seawater	Epipelagic-Seawater	Genbank	isolate	3.5	11.9983	92.9756	99.66	0.39	Bacteria	Proteobacteria	Gammaproteobacteria	Enterobacterales	Alteromonadaceae	Idiomarina	Unclassified	2414343	2236	0.926132	0.470506	0.3557	2.9568	Nonlysogenic	-	-	0	-	-	-
MPG_919	GCF_016622245.1_ASM1662224v1_genomic	Pseudomonas balearica	Mesopelagic	NA	NA	Genbank	isolate	495	NA	NA	99.94	0.27	Bacteria	Proteobacteria	Gammaproteobacteria	Pseudomonadales	Pseudomonadaceae	Pseudomonas_A	Pseudomonas_A balearica	4361437	4067	0.932491	0.650031	0.379	2.8851	Lysogenic	MTVG_11818;MTVG_11819	NZ_WIFQ01000002.1||0_partial;NZ_WIFQ01000003.1||0_partial	2	T	F	1
MPG_920	GCF_001618165.1_ASM161816v1_genomic	Thalassospira xiamenensis	Deep	Sediment	Deep-Sediment	Genbank	isolate	NA	NA	NA	100	0	Bacteria	Proteobacteria	Alphaproteobacteria	Rhodospirillales	Thalassospiraceae	Thalassospira	Thalassospira xiamenensis	4790826	4467	0.932407	0.546861	0.343	2.8592	Lysogenic	MTVG_7068;MTVG_7069	NZ_LPXL01000005.1||0_partial;NZ_LPXL01000056.1||0_partial	2	F	-	-
MPG_921	GCF_000834155.1_ASM83415v1_genomic	Vibrio alginolyticus	NA	Seawater	NA	Genbank	NA	NA	NA	NA	100	0.15	Bacteria	Proteobacteria	Gammaproteobacteria	Enterobacterales	Vibrionaceae	Vibrio	Vibrio alginolyticus	5190632	4708	0.907019	0.445476	0.3313	2.9675	Lysogenic	MTVG_3115;MTVG_3116;MTVG_3117;MTVG_3118	NZ_JXIN01000026.1||full;NZ_JXIN01000033.1||full;NZ_JXIN01000013.1||0_partial;NZ_JXIN01000008.1||0_partial	4	T	T	4
MPG_922	GCF_000970615.1_ASM97061v1_genomic	Pseudomonas sp. 10B238	Deep	Sediment	Deep-Sediment	Genbank	isolate	1464	6°59.980'	113°0.817'	99.8	1.09	Bacteria	Proteobacteria	Gammaproteobacteria	Pseudomonadales	Pseudomonadaceae	Pseudomonas_A	Pseudomonas_A sp004010935	4931757	4619	0.936583	0.602388	0.368	2.8948	Lysogenic	MTVG_9947	NZ_KQ033941.1||full	1	T	F	1
MPG_923	GCF_011617705.1_ASM1161770v1_genomic	Brevibacterium sp. o2	NA	Sediment	NA	Genbank	isolate	NA	NA	NA	Complete Genome	0	Bacteria	Actinobacteriota	Actinomycetia	Actinomycetales	Brevibacteriaceae	Brevibacterium	Unclassified	4253182	3750	0.881693	0.648474	0.3277	2.7536	Nonlysogenic	-	-	0	-	-	-
MPG_924	GCF_001681905.1_ASM168190v1_genomic	Epibacterium mobile	Epipelagic	Seawater	Epipelagic-Seawater	Genbank	isolate	80	-10.1787	157.594	99.47	0.35	Bacteria	Proteobacteria	Alphaproteobacteria	Rhodobacterales	Rhodobacteraceae	Epibacterium	Epibacterium mobile	4788382	4619	0.964626	0.588891	0.3442	2.8299	Lysogenic	MTVG_2452;MTVG_2453;MTVG_2454;MTVG_2455;MTVG_2456	NZ_LNXI01000039.1||full;NZ_LNXI01000024.1||full;NZ_LNXI01000003.1||0_partial;NZ_LNXI01000007.1||0_partial;NZ_LNXI01000009.1||0_partial	5	T	T	4
MPG_925	GCF_006159205.1_ASM615920v1_genomic	Antarcticibacterium flavum	Mesopelagic	Sediment	Mesopelagic-Sediment	Genbank	isolate	774	NA	NA	Complete Genome	0	Bacteria	Bacteroidota	Bacteroidia	Flavobacteriales	Flavobacteriaceae	Antarcticibacterium	Antarcticibacterium flavum	4353683	3940	0.904981	0.408562	0.3374	3.0943	Nonlysogenic	-	-	0	-	-	-
MPG_926	GCF_001507555.1_ASM150755v1_genomic	Thiomicrospira sp. XS5	Deep	Seawater	Deep-Seawater	Genbank	isolate	2000	24°44'	36°17'	99.3	0	Bacteria	Proteobacteria	Gammaproteobacteria	Thiomicrospirales	Thiomicrospiraceae	Hydrogenovibrio	Hydrogenovibrio sp001507555	2632826	2430	0.922963	0.50129	0.3392	2.9764	Lysogenic	MTVG_2266	NZ_LQBO01000001.1||0_partial	1	F	-	-
MPG_927	GCF_000294755.1_VH01_genomic	Virgibacillus halodenitrificans 1806	NA	Seawater	NA	Genbank	isolate	NA	NA	NA	100	0.22	Bacteria	Firmicutes	Bacilli	Bacillales	Amphibacillaceae	Virgibacillus	Virgibacillus halodenitrificans	3920549	3886	0.991188	0.374204	0.3193	3.0631	Lysogenic	MTVG_3070	NZ_ALEF01000043.1||0_partial	1	T	F	1
MPG_928	GCF_901457835.1_ASM90145783v1_genomic	Alteromonas macleodii	Epipelagic	Seawater	Epipelagic-Seawater	Genbank	metagenome	20	38.98	-49.73	100	0.51	Bacteria	Proteobacteria	Gammaproteobacteria	Enterobacterales	Alteromonadaceae	Alteromonas	Alteromonas macleodii	4736936	4130	0.871872	0.446342	0.3315	2.9477	Nonlysogenic	-	-	0	-	-	-
MPG_929	GCF_000422385.1_ASM42238v1_genomic	Microbacterium indicum DSM 19969	Deep	Sediment	Deep-Sediment	Genbank	isolate	NA	NA	NA	98.99	0	Bacteria	Actinobacteriota	Actinomycetia	Actinomycetales	Microbacteriaceae	Microbacterium	Microbacterium indicum	2809959	2649	0.942718	0.713998	0.3395	2.734	Nonlysogenic	-	-	0	-	-	-
MPG_930	GCF_017303275.1_ASM1730327v1_genomic	Bacillus sp. NTK034	NA	Seawater	NA	Genbank	isolate	NA	NA	NA	99.45	4.07	Bacteria	Firmicutes	Bacilli	Bacillales	Bacillaceae_A	Bacillus_AA	Unclassified	5594893	5663	1.01217	0.409892	0.3197	3.0483	Lysogenic	MTVG_376;MTVG_377	NZ_JAFKOJ010000001.1||0_partial;NZ_JAFKOJ010000002.1||0_partial	2	T	T	2
MPG_931	GCF_003856975.1_ASM385697v1_genomic	Plantibacter sp. PA-3-X8	Mesopelagic	Sediment	Mesopelagic-Sediment	Genbank	isolate	460	-67.42	74.39	Complete Genome	0	Bacteria	Actinobacteriota	Actinomycetia	Actinomycetales	Microbacteriaceae	Plantibacter	Plantibacter cousiniae	4082089	3761	0.921342	0.693739	0.331	2.7398	Nonlysogenic	-	-	0	-	-	-
MPG_932	GCF_001469215.1_ASM146921v1_genomic	Pseudoalteromonas sp. H105	Epipelagic	Seawater	Epipelagic-Seawater	Genbank	isolate	1	54.1842	7.9	100	0.51	Bacteria	Proteobacteria	Gammaproteobacteria	Enterobacterales	Alteromonadaceae	Pseudoalteromonas	Pseudoalteromonas sp001469215	4473740	3938	0.880248	0.402739	0.3311	2.988	Lysogenic	MTVG_6972	NZ_LOFH01000006.1||0_partial	1	T	F	1
MPG_933	GCF_001316435.1_ASM131643v1_genomic	Caloranaerobacter sp. TR13	Deep	Sediment	Deep-Sediment	Genbank	isolate	2906	-3.1	-102.55	98.6	0.58	Bacteria	Firmicutes_A	Clostridia	Tissierellales	Caloranaerobacteraceae	Caloranaerobacter	Caloranaerobacter sp001316435	2261881	2204	0.97441	0.295223	0.3251	3.1345	Nonlysogenic	-	-	0	-	-	-
MPG_934	GCF_011057975.1_ASM1105797v1_genomic	Sphingosinithalassobacter sp. zrk23	Deep	Sediment	Deep-Sediment	Genbank	isolate	1146	22°06'58.598''	119°17'07.322''	Complete Genome	0	Bacteria	Proteobacteria	Alphaproteobacteria	Sphingomonadales	Sphingomonadaceae	Sphingomonas	Unclassified	3859475	3756	0.973189	0.646537	0.3598	2.8001	Lysogenic	MTVG_3123;MTVG_3124;MTVG_3125	NZ_CP049109.1||0_partial;NZ_CP049109.1||1_partial;NZ_CP049109.1||2_partial	3	T	T	2
MPG_935	GCF_007991695.1_ASM799169v1_genomic	Cyclobacterium qasimii	Epipelagic	Sediment	Epipelagic-Sediment	Genbank	isolate	200	78°53'537''	12°28'300''	100	0.74	Bacteria	Bacteroidota	Bacteroidia	Cytophagales	Cyclobacteriaceae	Cyclobacterium	Cyclobacterium qasimii	6230011	4931	0.791491	0.386462	0.3209	3.0801	Nonlysogenic	-	-	0	-	-	-
MPG_936	GCF_003050175.1_ASM305017v1_genomic	Vibrio splendidus	NA	Seawater	NA	Genbank	isolate	NA	NA	NA	99.87	0.77	Bacteria	Proteobacteria	Gammaproteobacteria	Enterobacterales	Vibrionaceae	Vibrio	Vibrio splendidus	5373700	4701	0.874816	0.441426	0.3219	2.956	Lysogenic	MTVG_5099;MTVG_5100	NZ_PIEX01000012.1||0_partial;NZ_PIEX01000019.1||0_partial	2	T	F	1
MPG_937	GCF_002894965.1_ASM289496v1_genomic	Vibrio agarivorans	NA	Seawater	NA	Genbank	isolate	NA	NA	NA	98.23	1.15	Bacteria	Proteobacteria	Gammaproteobacteria	Enterobacterales	Vibrionaceae	Vibrio	Vibrio sagamiensis	4500445	4386	0.97457	0.414704	0.3417	2.986	Lysogenic	MTVG_1857;MTVG_1858;MTVG_1859;MTVG_1860;MTVG_1861	NZ_POWH01000133.1||full;NZ_POWH01000216.1||full;NZ_POWH01000033.1||full;NZ_POWH01000034.1||full;NZ_POWH01000057.1||full	5	T	T	3
MPG_938	GCF_016622565.1_ASM1662256v1_genomic	Pseudomonas stutzeri	Epipelagic	NA	NA	Genbank	isolate	45	NA	NA	100	2.02	Bacteria	Proteobacteria	Gammaproteobacteria	Pseudomonadales	Pseudomonadaceae	Pseudomonas_A	Pseudomonas_A sp003205815	4775833	4514	0.945175	0.631198	0.3753	2.8931	Nonlysogenic	-	-	0	-	-	-
MPG_939	GCF_000267545.1_ASM26754v1_genomic	Pseudomonas stutzeri CCUG 29243	Epipelagic	Sediment	Epipelagic-Sediment	Genbank	isolate	10~40	NA	NA	Complete Genome	0	Bacteria	Proteobacteria	Gammaproteobacteria	Pseudomonadales	Pseudomonadaceae	Pseudomonas_A	Pseudomonas_A stutzeri_U	4709064	4356	0.925025	0.626657	0.3746	2.8995	Lysogenic	MTVG_6823	NC_018028.1||0_partial	1	T	F	1
MPG_940	GCF_000738435.1_ASM73843v1_genomic	Planktomarina temperata RCA23	Epipelagic	Seawater	Epipelagic-Seawater	Genbank	isolate	NA	53.42	7.43	Complete Genome	0	Bacteria	Proteobacteria	Alphaproteobacteria	Rhodobacterales	Rhodobacteraceae	Planktomarina	Planktomarina temperata	3288122	3205	0.974721	0.536551	0.3401	2.8579	Lysogenic	MTVG_1890	NZ_CP003984.1||0_partial	1	T	F	1
MPG_941	GCF_002836255.1_ASM283625v1_genomic	Colwellia sp. 75C3	Epipelagic	Seawater	Epipelagic-Seawater	Genbank	isolate	0	NA	NA	99.66	1.4	Bacteria	Proteobacteria	Gammaproteobacteria	Enterobacterales	Alteromonadaceae	Colwellia	Colwellia sp002836255	5407224	4493	0.830925	0.378205	0.3219	2.9746	Nonlysogenic	-	-	0	-	-	-
MPG_942	GCF_001681515.1_ASM168151v1_genomic	Epibacterium mobile	Epipelagic	Seawater	Epipelagic-Seawater	Genbank	isolate	5	-13.818	-76.7648	99.47	0.35	Bacteria	Proteobacteria	Alphaproteobacteria	Rhodobacterales	Rhodobacteraceae	Epibacterium	Epibacterium mobile	4785693	4614	0.964124	0.589006	0.3443	2.8303	Lysogenic	MTVG_457;MTVG_458;MTVG_459;MTVG_460;MTVG_461;MTVG_462	NZ_LNWO01000029.1||full;NZ_LNWO01000021.1||full;NZ_LNWO01000010.1||0_partial;NZ_LNWO01000007.1||0_partial;NZ_LNWO01000009.1||0_partial;NZ_LNWO01000009.1||1_partial	6	T	T	4
MPG_943	GCF_004761885.1_ASM476188v1_genomic	Planococcus citreus	NA	Seawater	NA	Genbank	isolate	NA	NA	NA	98.68	0.39	Bacteria	Firmicutes	Bacilli	Bacillales	Planococcaceae	Planococcus	Planococcus citreus	3403457	3510	1.0313	0.486172	0.3166	2.998	Lysogenic	MTVG_412	NZ_QBEW01000043.1||full	1	T	F	1
MPG_944	GCF_002843315.1_ASM284331v1_genomic	Labilibaculum filiforme	NA	Sediment	NA	Genbank	isolate	NA	55	10.11	99.19	1.88	Bacteria	Bacteroidota	Bacteroidia	Bacteroidales	Marinifilaceae	Labilibaculum	Labilibaculum filiforme	5195448	4128	0.794542	0.35454	0.321	3.0895	Lysogenic	MTVG_4402;MTVG_4403;MTVG_4404	NZ_MVDD01000004.1||0_partial;NZ_MVDD01000014.1||0_partial;NZ_MVDD01000030.1||0_partial	3	F	-	-
MPG_945	GCF_004310335.1_ASM431033v1_genomic	Hyunsoonleella pacifica	Epipelagic	Seawater	Epipelagic-Seawater	Genbank	isolate	NA	-26.48	-137.93	99.34	0.68	Bacteria	Bacteroidota	Bacteroidia	Flavobacteriales	Flavobacteriaceae	Jejuia	Jejuia pacifica	4127878	3536	0.856614	0.326964	0.3248	3.105	Nonlysogenic	-	-	0	-	-	-
MPG_946	GCF_012933485.1_ASM1293348v1_genomic	Vibrio breoganii	NA	Seawater	NA	Genbank	isolate	NA	NA	NA	95.7	0.52	Bacteria	Proteobacteria	Gammaproteobacteria	Enterobacterales	Vibrionaceae	Vibrio	Vibrio breoganii	4148229	3775	0.910027	0.451086	0.3271	2.9656	Lysogenic	MTVG_5811	NZ_JABBXC010000063.1||full	1	F	-	-
MPG_947	GCF_000256095.2_ASM25609v2_genomic	Vibrio cyclitrophicus 1F53	NA	Seawater	NA	Genbank	isolate	NA	NA	NA	99.34	1.07	Bacteria	Proteobacteria	Gammaproteobacteria	Enterobacterales	Vibrionaceae	Vibrio	Vibrio cyclitrophicus	5082166	4432	0.872069	0.434957	0.3248	2.9629	Lysogenic	MTVG_3166;MTVG_3167	NZ_AICZ02000011.1||0_partial;NZ_AICZ02000025.1||0_partial	2	F	-	-
MPG_948	GCF_016593175.1_ASM1659317v1_genomic	Nitratiruptor sp. YY08-13	Deep	NA	NA	Genbank	isolate	NA	24.86	123.84	Complete Genome	0	Bacteria	Campylobacterota	Campylobacteria	Campylobacterales	Nitratiruptoraceae	Nitratiruptor	Nitratiruptor tergarcus	1928667	2012	1.04321	0.370785	0.3334	3.1743	Lysogenic	MTVG_11960	NZ_AP023059.1||0_partial	1	T	F	1
MPG_949	GCF_002374815.1_ASM237481v1_genomic	Pseudoalteromonas atlantica	Epipelagic	Seawater	Epipelagic-Seawater	Genbank	isolate	0.5~1	30.43	122.46	Complete Genome	0	Bacteria	Proteobacteria	Gammaproteobacteria	Enterobacterales	Alteromonadaceae	Pseudoalteromonas	Pseudoalteromonas agarivorans	3669595	3218	0.876936	0.410222	0.326	2.9698	Nonlysogenic	-	-	0	-	-	-
MPG_950	GCF_001723305.1_ASM172330v1_genomic	Methyloceanibacter superfactus	NA	Sediment	NA	Genbank	isolate	NA	NA	NA	93.45	0.6	Bacteria	Proteobacteria	Alphaproteobacteria	Rhizobiales	Methyloligellaceae	Methyloceanibacter	Methyloceanibacter superfactus	3100099	3368	1.08642	0.645306	0.3582	2.8329	Nonlysogenic	-	-	0	-	-	-
MPG_951	GCF_008830225.1_ASM883022v1_genomic	Desulfovibrio senegalensis	NA	Sediment	NA	Genbank	isolate	NA	NA	NA	99.41	0	Bacteria	Desulfobacterota	Desulfovibrionia	Desulfovibrionales	Desulfovibrionaceae	Pseudodesulfovibrio	Unclassified	3365778	3092	0.918658	0.581489	0.3564	2.9107	Lysogenic	MTVG_4585	NZ_WAIE01000001.1||0_partial	1	F	-	-
MPG_952	GCF_002903365.1_ASM290336v1_genomic	Vibrio vulnificus	NA	Seawater	NA	Genbank	isolate	NA	NA	NA	100	0.33	Bacteria	Proteobacteria	Gammaproteobacteria	Enterobacterales	Vibrionaceae	Vibrio	Vibrio vulnificus	5139941	4831	0.939894	0.463324	0.3407	2.9792	Lysogenic	MTVG_3292;MTVG_3293	NZ_PDFX01000258.1||0_partial;NZ_PDFX01000213.1||0_partial	2	T	F	1
MPG_953	GCF_002742335.1_ASM274233v1_genomic	Reichenbachiella sp. 5M10	Epipelagic	Seawater	Epipelagic-Seawater	Genbank	isolate	0.033	35.16	139.61	98.59	0.06	Bacteria	Bacteroidota	Bacteroidia	Cytophagales	Cyclobacteriaceae	Reichenbachiella	Reichenbachiella sp002742335	4636242	3835	0.827179	0.451352	0.3184	3.0417	Nonlysogenic	-	-	0	-	-	-
MPG_954	GCF_014217915.1_ASM1421791v1_genomic	Janibacter sp. YB324	Deep	Sediment	Deep-Sediment	Genbank	isolate	2875	-15.6	-13.35	Complete Genome	0	Bacteria	Actinobacteriota	Actinomycetia	Actinomycetales	Dermatophilaceae	Janibacter	Janibacter indicus	3369845	3277	0.972448	0.713987	0.3574	2.7199	Nonlysogenic	-	-	0	-	-	-
MPG_955	GCF_010092445.1_ASM1009244v1_genomic	Shewanella sp. Arc9-LZ	Deep	Sediment	Deep-Sediment	Genbank	isolate	2166	84.48	158.02	Complete Genome	0	Bacteria	Proteobacteria	Gammaproteobacteria	Enterobacterales	Shewanellaceae	Shewanella	Shewanella sp002836315	4911031	4128	0.840557	0.41597	0.3296	2.9528	Lysogenic	MTVG_3108	NZ_CP048031.1||0_partial	1	T	F	1
MPG_956	GCF_003050445.1_ASM305044v1_genomic	Vibrio splendidus	NA	Seawater	NA	Genbank	isolate	NA	NA	NA	99.87	0.6	Bacteria	Proteobacteria	Gammaproteobacteria	Enterobacterales	Vibrionaceae	Vibrio	Vibrio splendidus	5279504	4597	0.870726	0.442534	0.3213	2.9536	Lysogenic	MTVG_886	NZ_PIFT01000003.1||0_partial	1	F	-	-
MPG_957	GCF_016919065.1_ASM1691906v1_genomic	Desulfobulbus rhabdoformis	NA	NA	NA	Genbank	isolate	NA	NA	NA	99.88	1.39	Bacteria	Desulfobacterota	Desulfobulbia	Desulfobulbales	Desulfobulbaceae	Desulfobulbus	Unclassified	5266585	4652	0.883305	0.508367	0.3513	2.9511	Lysogenic	MTVG_2666;MTVG_2667;MTVG_2668;MTVG_2669;MTVG_2670;MTVG_2671	NZ_JAFFQA010000024.1||full;NZ_JAFFQA010000032.1||full;NZ_JAFFQA010000058.1||full;NZ_JAFFQA010000017.1||0_partial;NZ_JAFFQA010000002.1||0_partial;NZ_JAFFQA010000037.1||0_partial	6	T	T	3
MPG_958	GCF_002993325.1_ASM299332v1_genomic	Alteromonas gracilis	Deep	Sediment	Deep-Sediment	Genbank	isolate	6310	47	170.58	99.95	0.17	Bacteria	Proteobacteria	Gammaproteobacteria	Enterobacterales	Alteromonadaceae	Alteromonas	Alteromonas gracilis	4324193	3692	0.853801	0.443041	0.3281	2.9442	Nonlysogenic	-	-	0	-	-	-
MPG_959	GCF_002407505.1_ASM240750v1_genomic	Pseudoalteromonas sp. 1_2015MBL_MicDiv	NA	Seawater	NA	Genbank	isolate	NA	41.5251	-70.6732	Complete Genome	0	Bacteria	Proteobacteria	Gammaproteobacteria	Enterobacterales	Alteromonadaceae	Pseudoalteromonas	Pseudoalteromonas fuliginea	4859883	4214	0.867099	0.389481	0.3291	2.9846	Lysogenic	MTVG_11385	NZ_CP012737.1||0_partial	1	T	F	1
MPG_960	GCF_000422525.1_ASM42252v1_genomic	Halodesulfovibrio aestuarii DSM 10141	NA	Sediment	NA	Genbank	isolate	NA	NA	NA	100	0.07	Bacteria	Desulfobacterota	Desulfovibrionia	Desulfovibrionales	Desulfovibrionaceae	Halodesulfovibrio	Halodesulfovibrio aestuarii	3401714	2944	0.865446	0.449683	0.328	2.9461	Lysogenic	MTVG_7702;MTVG_7703;MTVG_7704	NZ_AULY01000006.1||0_partial;NZ_KE383872.1||0_partial;NZ_AULY01000011.1||0_partial	3	T	F	1
MPG_961	GCF_003864275.1_ASM386427v1_genomic	Pseudomonas sp. SCT	NA	Sediment	NA	Genbank	isolate	NA	NA	NA	99.94	0.14	Bacteria	Proteobacteria	Gammaproteobacteria	Pseudomonadales	Pseudomonadaceae	Pseudomonas_A	Pseudomonas_A stutzeri_AE	4791932	4545	0.948469	0.624681	0.3745	2.8953	Lysogenic	MTVG_5073;MTVG_5074;MTVG_5075	NZ_BDJA01000002.1||0_partial;NZ_BDJA01000003.1||0_partial;NZ_BDJA01000005.1||0_partial	3	T	T	2
MPG_962	GCF_002240205.1_ASM224020v1_genomic	Prosthecochloris sp. GSB1	Deep	NA	NA	Genbank	isolate	2391	9.83	-104.29	Complete Genome	0	Bacteria	Bacteroidota	Chlorobia	Chlorobiales	Chlorobiaceae	Chlorobium_A	Chlorobium_A sp002240205	2468479	2302	0.932558	0.559739	0.3615	2.9486	Nonlysogenic	-	-	0	-	-	-
MPG_963	GCF_009735515.1_ASM973551v1_genomic	Ancylomarina euxinus	Deep	Seawater	Deep-Seawater	Genbank	isolate	2000	NA	NA	100	1.34	Bacteria	Bacteroidota	Bacteroidia	Bacteroidales	Marinifilaceae	Ancylomarina	Ancylomarina sp003863355	4351206	3499	0.804145	0.357482	0.3281	3.0999	Nonlysogenic	-	-	0	-	-	-
MPG_964	GCF_005930405.1_ASM593040v1_genomic	Pseudoalteromonas sp. S1731	Epipelagic	Seawater	Epipelagic-Seawater	Genbank	isolate	80	-19.75	114.86	100	0.5	Bacteria	Proteobacteria	Gammaproteobacteria	Enterobacterales	Alteromonadaceae	Pseudoalteromonas	Pseudoalteromonas agarivorans	4458667	4179	0.937276	0.408475	0.3289	2.9744	Lysogenic	MTVG_4859;MTVG_4860	NZ_PNDB01000039.1||full;NZ_PNDB01000007.1||full	2	T	F	1
MPG_965	GCF_000294775.2_ASM29477v2_genomic	Bacillus oceanisediminis 2691	NA	Seawater	NA	Genbank	NA	NA	NA	NA	Complete Genome	0	Bacteria	Firmicutes	Bacilli	Bacillales	Bacillaceae_A	Bacillus_AA	Bacillus_AA oceanisediminis_B	5848607	5864	1.00263	0.40914	0.3226	3.0572	Lysogenic	MTVG_12685;MTVG_12686	NZ_CP015506.1||0_partial;NZ_CP015506.1||1_partial	2	T	T	2
MPG_966	GCF_008086325.1_ASM808632v1_genomic	Acinetobacter nosocomialis	Epipelagic	Seawater	Epipelagic-Seawater	Genbank	isolate	NA	24.16	129.2	Complete Genome	0	Bacteria	Proteobacteria	Gammaproteobacteria	Pseudomonadales	Moraxellaceae	Acinetobacter	Acinetobacter nosocomialis	3948465	3691	0.934794	0.388353	0.3419	3.013	Lysogenic	MTVG_7852;MTVG_7853	NZ_CP042994.1||0_partial;NZ_CP042994.1||1_partial	2	T	F	1
MPG_967	GCF_000426765.1_ASM42676v1_genomic	Vibrio litoralis DSM 17657	NA	Seawater	NA	Genbank	isolate	NA	NA	NA	96.08	1.71	Bacteria	Proteobacteria	Gammaproteobacteria	Enterobacterales	Vibrionaceae	Vibrio	Vibrio litoralis	3823881	3444	0.900656	0.419044	0.3302	2.9749	Lysogenic	MTVG_8802;MTVG_8803	NZ_KE384566.1||0_partial;NZ_AUFZ01000023.1||0_partial	2	T	F	1
MPG_968	GCF_002741945.1_ASM274194v1_genomic	Gaetbulibacter sp. 4G1	Epipelagic	Seawater	Epipelagic-Seawater	Genbank	isolate	0.042	35.16	139.61	99.67	1.4	Bacteria	Bacteroidota	Bacteroidia	Flavobacteriales	Flavobacteriaceae	Flaviramulus_A	Flaviramulus_A sp002741945	3897777	3416	0.876397	0.315591	0.3231	3.1105	Nonlysogenic	-	-	0	-	-	-
MPG_969	GCF_005886395.1_ASM588639v1_genomic	Pseudoalteromonas sp. S409	Epipelagic	Seawater	Epipelagic-Seawater	Genbank	isolate	30	66.91	-53.29	100	0.93	Bacteria	Proteobacteria	Gammaproteobacteria	Enterobacterales	Alteromonadaceae	Pseudoalteromonas	Pseudoalteromonas sp001468485	4054705	3687	0.909314	0.397149	0.3265	2.9777	Nonlysogenic	-	-	0	-	-	-
MPG_970	GCF_016461855.1_ASM1646185v1_genomic	Idiomarina abyssalis	Deep	Sediment	Deep-Sediment	Genbank	isolate	NA	22.76	-46.08	100	0.17	Bacteria	Proteobacteria	Gammaproteobacteria	Enterobacterales	Alteromonadaceae	Idiomarina	Idiomarina abyssalis	2654914	2560	0.96425	0.4707	0.3508	2.9661	Nonlysogenic	-	-	0	-	-	-
MPG_971	GCF_000429125.1_ASM42912v1_genomic	Aequorivita capsosiphonis DSM 23843	NA	Seawater	NA	Genbank	isolate	NA	NA	NA	99.62	0	Bacteria	Bacteroidota	Bacteroidia	Flavobacteriales	Flavobacteriaceae	Aequorivita	Aequorivita capsosiphonis	4042904	3641	0.90059	0.368445	0.3213	3.0971	Nonlysogenic	-	-	0	-	-	-
MPG_972	GCF_002742285.1_ASM274228v1_genomic	Amylibacter kogurei	Epipelagic	Seawater	Epipelagic-Seawater	Genbank	isolate	0.042	35.16	139.61	98.18	0	Bacteria	Proteobacteria	Alphaproteobacteria	Rhodobacterales	Rhodobacteraceae	Amylibacter	Amylibacter kogurei	2982417	2892	0.969683	0.487875	0.3345	2.8769	Lysogenic	MTVG_9518	NZ_MDGM01000012.1||0_partial	1	T	F	1
MPG_973	GCF_000960125.1_ASM96012v1_genomic	Vibrio vulnificus	NA	Seawater	NA	Genbank	isolate	NA	NA	NA	100	0.35	Bacteria	Proteobacteria	Gammaproteobacteria	Enterobacterales	Vibrionaceae	Vibrio	Vibrio vulnificus	4904606	4423	0.901805	0.465927	0.3407	2.9755	Lysogenic	MTVG_787	NZ_JZES01000176.1||0_partial	1	T	F	1
MPG_974	GCF_001690985.1_ASM169098v1_genomic	Aliivibrio sp. 1S175	NA	Seawater	NA	Genbank	isolate	NA	NA	NA	99.91	0.12	Bacteria	Proteobacteria	Gammaproteobacteria	Enterobacterales	Vibrionaceae	Aliivibrio	Aliivibrio sp001690985	4320255	3863	0.89416	0.386564	0.3228	2.9902	Lysogenic	MTVG_12538	NZ_MAJS01000035.1||0_partial	1	T	F	1
MPG_975	GCF_001677275.1_ASM167727v1_genomic	Vibrio breoganii	NA	Seawater	NA	Genbank	isolate	NA	NA	NA	Complete Genome	0	Bacteria	Proteobacteria	Gammaproteobacteria	Enterobacterales	Vibrionaceae	Vibrio	Vibrio breoganii	4492180	4110	0.914923	0.451877	0.3287	2.9642	Nonlysogenic	-	-	0	-	-	-
MPG_976	GCF_003515945.1_ASM351594v1_genomic	Dermacoccus abyssi	Deep	Sediment	Deep-Sediment	Genbank	isolate	10898	NA	NA	99.28	0.54	Bacteria	Actinobacteriota	Actinomycetia	Actinomycetales	Dermatophilaceae	Dermacoccus	Dermacoccus abyssi	3160906	3009	0.951942	0.681151	0.3577	2.742	Nonlysogenic	-	-	0	-	-	-
MPG_977	GCF_003797165.1_ASM379716v1_genomic	Shewanella sp. R106	Mesopelagic	Sediment	Mesopelagic-Sediment	Genbank	isolate	848	NA	NA	99.84	1.77	Bacteria	Proteobacteria	Gammaproteobacteria	Enterobacterales	Shewanellaceae	Shewanella	Shewanella sp002836275	5094248	4395	0.862738	0.421355	0.3349	2.9629	Lysogenic	MTVG_11304	NZ_RKKB01000040.1||full	1	F	-	-
MPG_978	GCF_001293905.1_ASM129390v1_genomic	Brachybacterium sp. SW0106-09	Epipelagic	Seawater	Epipelagic-Seawater	Genbank	isolate	NA	-36.93	51.3	98.83	0	Bacteria	Actinobacteriota	Actinomycetia	Actinomycetales	Dermabacteraceae	Brachybacterium	Brachybacterium paraconglomeratum	3710856	3371	0.908416	0.722361	0.3532	2.7144	Lysogenic	MTVG_5290	NZ_BCAK01000011.1||0_partial	1	T	F	1
MPG_979	GCF_000834085.1_ASM83408v1_genomic	Vibrio alginolyticus	NA	Seawater	NA	Genbank	NA	NA	NA	NA	100	0.15	Bacteria	Proteobacteria	Gammaproteobacteria	Enterobacterales	Vibrionaceae	Vibrio	Vibrio alginolyticus	5184023	4698	0.906246	0.445562	0.3313	2.9672	Lysogenic	MTVG_2267;MTVG_2268;MTVG_2269;MTVG_2270	NZ_JXIO01000021.1||full;NZ_JXIO01000001.1||0_partial;NZ_JXIO01000015.1||0_partial;NZ_JXIO01000024.1||0_partial	4	T	T	4
MPG_980	GCF_007860095.1_ASM786009v1_genomic	Novipirellula galeiformis	Epipelagic	Seawater	Epipelagic-Seawater	Genbank	isolate	0	54.146	11.843	99.34	0	Bacteria	Planctomycetota	Planctomycetes	Pirellulales	Pirellulaceae	Rhodopirellula_A	Unclassified	7403604	5784	0.781241	0.558095	0.3683	2.8591	Lysogenic	MTVG_9547	NZ_SJPT01000005.1||0_partial	1	T	F	1
MPG_981	GCF_010500815.1_ASM1050081v1_genomic	Jiella pacifica	Deep	Sediment	Deep-Sediment	Genbank	isolate	5293	22.15	158.98	99.6	0.47	Bacteria	Proteobacteria	Alphaproteobacteria	Rhizobiales	Rhizobiaceae	Jiella	Unclassified	5774732	5409	0.936667	0.656875	0.3541	2.8019	Lysogenic	MTVG_6586;MTVG_6587;MTVG_6588	NZ_JAAAMG010000001.1||0_partial;NZ_JAAAMG010000016.1||0_partial;NZ_JAAAMG010000004.1||0_partial	3	T	T	2
MPG_982	GCF_003008415.2_ASM300841v2_genomic	Mesoflavibacter sp. HG96	Mesopelagic	Seawater	Mesopelagic-Seawater	Genbank	isolate	300	8	132	Complete Genome	0	Bacteria	Bacteroidota	Bacteroidia	Flavobacteriales	Flavobacteriaceae	Mesoflavibacter	Mesoflavibacter sp003008475	3046750	2717	0.89177	0.311924	0.3171	3.0898	Nonlysogenic	-	-	0	-	-	-
MPG_983	GCF_000523315.1_LebetimonasJS032_genomic	Lebetimonas sp. JS032	Mesopelagic	NA	NA	Genbank	isolate	545	14.6	144.78	99.39	0.61	Bacteria	Campylobacterota	Campylobacteria	Nautiliales	Nautiliaceae	Lebetimonas	Lebetimonas sp000523275	1709134	1864	1.09061	0.314945	0.3259	3.2215	Nonlysogenic	-	-	0	-	-	-
MPG_984	GCF_016865405.1_ASM1686540v1_genomic	Pseudoalteromonas sp. PS1M3	Deep	Sediment	Deep-Sediment	Genbank	isolate	5974	34.22	141.25	Complete Genome	0	Bacteria	Proteobacteria	Gammaproteobacteria	Enterobacterales	Alteromonadaceae	Pseudoalteromonas	Pseudoalteromonas marina	4351630	3932	0.903569	0.39847	0.3337	2.9854	Lysogenic	MTVG_524	NZ_AP022624.1||0_partial	1	T	F	1
MPG_985	GCF_002887735.1_ASM288773v1_genomic	Stenotrophomonas bentonitica	Deep	Seawater	Deep-Seawater	Genbank	isolate	1937	53.33	169.96	99.91	1.93	Bacteria	Proteobacteria	Gammaproteobacteria	Xanthomonadales	Xanthomonadaceae	Stenotrophomonas	Stenotrophomonas bentonitica	4364949	3874	0.887525	0.665711	0.3739	2.8225	Lysogenic	MTVG_434;MTVG_435	NZ_PKQP01000010.1||0_partial;NZ_PKQP01000003.1||0_partial	2	T	T	2
MPG_986	GCF_013394635.1_ASM1339463v1_genomic	Winogradskyella forsetii	Epipelagic	Seawater	Epipelagic-Seawater	Genbank	isolate	1	54.18	7.9	Complete Genome	0	Bacteria	Bacteroidota	Bacteroidia	Flavobacteriales	Flavobacteriaceae	Winogradskyella	Unclassified	4810040	4209	0.875045	0.348689	0.3181	3.0894	Lysogenic	MTVG_12701;MTVG_12702	NZ_CP053350.1||0_partial;NZ_CP053350.1||1_partial	2	T	F	1
MPG_987	GCF_001468185.1_ASM146818v1_genomic	Pseudoalteromonas sp. H100	Epipelagic	Seawater	Epipelagic-Seawater	Genbank	isolate	1	54.1842	7.9	99.6	0.17	Bacteria	Proteobacteria	Gammaproteobacteria	Enterobacterales	Alteromonadaceae	Pseudoalteromonas	Pseudoalteromonas marina	4040881	3657	0.905001	0.395969	0.3265	2.978	Nonlysogenic	-	-	0	-	-	-
MPG_988	GCF_011326755.1_ASM1132675v1_genomic	Planktotalea sp. M26A2M	NA	Seawater	NA	Genbank	isolate	NA	NA	NA	99.7	0.3	Bacteria	Proteobacteria	Alphaproteobacteria	Rhodobacterales	Rhodobacteraceae	Halocynthiibacter	Unclassified	3702221	3680	0.993998	0.509001	0.3371	2.8619	Lysogenic	MTVG_10136;MTVG_10137	NZ_JAAOIE010000001.1||0_partial;NZ_JAAOIE010000002.1||0_partial	2	T	F	1
MPG_989	GCF_006385875.1_ASM638587v1_genomic	Sandaracinobacter sp. PAMC 28131	Epipelagic	Seawater	Epipelagic-Seawater	Genbank	isolate	NA	NA	NA	100	0.87	Bacteria	Proteobacteria	Alphaproteobacteria	Sphingomonadales	Sphingomonadaceae	Sandaracinobacter	Sandaracinobacter sp006385875	3650352	3447	0.944292	0.653035	0.3576	2.7877	Lysogenic	MTVG_3112	NZ_VFSU01000034.1||0_partial	1	T	F	1
MPG_990	GCF_002042895.1_ASM204289v1_genomic	Bacillus altitudinis	Deep	NA	NA	Genbank	isolate	3800	NA	NA	99.59	0	Bacteria	Firmicutes	Bacilli	Bacillales	Bacillaceae	Bacillus	Bacillus altitudinis	3692443	3773	1.02182	0.411955	0.3288	3.0474	Lysogenic	MTVG_9967	NZ_MEHW01000103.1||0_partial	1	T	F	1
MPG_991	GCF_001681285.1_ASM168128v1_genomic	Epibacterium mobile	Epipelagic	Seawater	Epipelagic-Seawater	Genbank	isolate	10	-10.7024	157.482	99.47	0.35	Bacteria	Proteobacteria	Alphaproteobacteria	Rhodobacterales	Rhodobacteraceae	Epibacterium	Epibacterium mobile	4788117	4605	0.961756	0.589155	0.3442	2.8299	Lysogenic	MTVG_9405;MTVG_9406;MTVG_9407;MTVG_9408	NZ_LNWD01000038.1||full;NZ_LNWD01000035.1||full;NZ_LNWD01000015.1||0_partial;NZ_LNWD01000003.1||0_partial	4	T	T	3
MPG_992	GCF_014279855.1_ASM1427985v1_genomic	Synechococcus sp. Minos11	Epipelagic	Seawater	Epipelagic-Seawater	Genbank	isolate	20	34	18	Complete Genome	0	Bacteria	Cyanobacteria	Cyanobacteriia	PCC-6307	Cyanobiaceae	RCC307	RCC307 sp000063525	2284343	2562	1.12155	0.604614	0.3688	2.8432	Nonlysogenic	-	-	0	-	-	-
MPG_993	GCF_008638305.1_ASM863830v1_genomic	Pseudomonas profundi	Deep	Seawater	Deep-Seawater	Genbank	isolate	1000	11°23.152'	142°29.062'	99.43	1.93	Bacteria	Proteobacteria	Gammaproteobacteria	Pseudomonadales	Pseudomonadaceae	Pseudomonas_D	Unclassified	4212028	3896	0.92497	0.585492	0.3642	2.8933	Nonlysogenic	-	-	0	-	-	-
MPG_994	GCF_008630015.1_ASM863001v1_genomic	Roseospira marina	NA	Sediment	NA	Genbank	isolate	NA	NA	NA	100	0.53	Bacteria	Proteobacteria	Alphaproteobacteria	Rhodospirillales	Rhodospirillaceae	Rhodospira	Unclassified	4615053	4147	0.898581	0.678927	0.3616	2.7662	Lysogenic	MTVG_9654;MTVG_9655;MTVG_9656;MTVG_9657;MTVG_9658;MTVG_9659;MTVG_9660;MTVG_9661;MTVG_9662;MTVG_9663;MTVG_9664;MTVG_9665;MTVG_9666;MTVG_9667;MTVG_9668	NZ_VWPJ01000018.1||full;NZ_VWPJ01000031.1||full;NZ_VWPJ01000033.1||full;NZ_VWPJ01000035.1||full;NZ_VWPJ01000038.1||full;NZ_VWPJ01000040.1||full;NZ_VWPJ01000042.1||full;NZ_VWPJ01000044.1||full;NZ_VWPJ01000046.1||full;NZ_VWPJ01000015.1||0_partial;NZ_VWPJ01000024.1||0_partial;NZ_VWPJ01000002.1||0_partial;NZ_VWPJ01000002.1||1_partial;NZ_VWPJ01000032.1||0_partial;NZ_VWPJ01000009.1||0_partial	15	T	T	4
MPG_995	GCF_004345025.1_ASM434502v1_genomic	Rheinheimera sp. D18	NA	Seawater	NA	Genbank	isolate	NA	NA	NA	Complete Genome	0	Bacteria	Proteobacteria	Gammaproteobacteria	Enterobacterales	Alteromonadaceae	Rheinheimera	Rheinheimera sp004345025	3308353	3019	0.912539	0.443966	0.3472	2.9634	Nonlysogenic	-	-	0	-	-	-
MPG_996	GCF_000429485.1_ASM42948v1_genomic	Aliagarivorans marinus DSM 23064	NA	Seawater	NA	Genbank	isolate	NA	NA	NA	100	0.22	Bacteria	Proteobacteria	Gammaproteobacteria	Enterobacterales	Psychromonadaceae_A	Aliagarivorans	Aliagarivorans marinus	4878345	4418	0.905635	0.533014	0.3442	2.9428	Nonlysogenic	-	-	0	-	-	-
MPG_997	GCF_002210095.1_ASM221009v1_genomic	Marinibacterium profundimaris	Deep	Seawater	Deep-Seawater	Genbank	isolate	2238	-13.9	-14.4	99.36	0.49	Bacteria	Proteobacteria	Alphaproteobacteria	Rhodobacterales	Rhodobacteraceae	Marinibacterium	Marinibacterium profundimaris	6152202	5643	0.917233	0.662334	0.346	2.8067	Lysogenic	MTVG_12384;MTVG_12385	NZ_AQQR01000001.1||0_partial;NZ_AQQR01000026.1||0_partial	2	T	T	2
MPG_998	GCF_016134045.1_ASM1613404v1_genomic	Pelagovum pacificum	Epipelagic	Seawater	Epipelagic-Seawater	Genbank	isolate	4	11.2	142.2	Complete Genome	0	Bacteria	Proteobacteria	Alphaproteobacteria	Rhodobacterales	Rhodobacteraceae	Oceanicola	Oceanicola sp006363825	4091934	3974	0.971179	0.661029	0.3424	2.8163	Lysogenic	MTVG_8644	NZ_CP065915.1||0_partial	1	T	F	1
MPG_999	GCF_000375425.1_ASM37542v1_genomic	Gracilimonas tropica DSM 19535	Epipelagic	Seawater	Epipelagic-Seawater	Genbank	isolate	NA	NA	NA	99.89	0	Bacteria	Bacteroidota	Rhodothermia	Balneolales	Balneolaceae	Gracilimonas	Gracilimonas tropica	3831242	3378	0.881698	0.429268	0.3269	3.0481	Lysogenic	MTVG_7849;MTVG_7850;MTVG_7851	NZ_AQXG01000001.1||0_partial;NZ_AQXG01000006.1||0_partial;NZ_AQXG01000012.1||0_partial	3	F	-	-
MPG_1000	GCF_001681765.1_ASM168176v1_genomic	Epibacterium mobile	Epipelagic	Seawater	Epipelagic-Seawater	Genbank	isolate	10	-27.6162	15.1324	99.47	0.65	Bacteria	Proteobacteria	Alphaproteobacteria	Rhodobacterales	Rhodobacteraceae	Epibacterium	Epibacterium mobile	4855000	4643	0.956334	0.589352	0.3465	2.8333	Lysogenic	MTVG_8409;MTVG_8410;MTVG_8411;MTVG_8412;MTVG_8413	NZ_LNXB01000025.1||full;NZ_LNXB01000001.1||0_partial;NZ_LNXB01000001.1||1_partial;NZ_LNXB01000002.1||0_partial;NZ_LNXB01000003.1||0_partial	5	T	T	3
MPG_1001	GCF_900473975.1_N26_genomic	Synechococcus sp. N26	NA	NA	NA	Genbank	isolate	NA	NA	NA	100	0	Bacteria	Cyanobacteria	Cyanobacteriia	PCC-6307	Cyanobiaceae	Synechococcus_E	Synechococcus_E sp002724845	2126898	2454	1.15379	0.606838	0.3789	2.8486	Nonlysogenic	-	-	0	-	-	-
MPG_1002	GCF_001444505.1_ASM144450v1_genomic	Psychrobacter piscatorii	Deep	Sediment	Deep-Sediment	Genbank	isolate	2906	-3.1	-102.55	100	0.65	Bacteria	Proteobacteria	Gammaproteobacteria	Pseudomonadales	Moraxellaceae	Psychrobacter	Psychrobacter piscatorii	3089314	2690	0.870743	0.440231	0.3337	2.9197	Lysogenic	MTVG_1104;MTVG_1105	NZ_LNDJ01000013.1||full;NZ_LNDJ01000047.1||full	2	T	F	1
MPG_1003	GCF_002906855.1_ASM290685v1_genomic	Pseudomonas putida	Deep	NA	NA	Genbank	isolate	1000	-25	-170.01	99.92	1.55	Bacteria	Proteobacteria	Gammaproteobacteria	Pseudomonadales	Pseudomonadaceae	Pseudomonas_E	Pseudomonas_E putida_N	6002819	5589	0.931063	0.624865	0.3697	2.8882	Lysogenic	MTVG_5846;MTVG_5847;MTVG_5848	NZ_MINI01000028.1||0_partial;NZ_MINI01000048.1||0_partial;NZ_MINI01000048.1||1_partial	3	T	T	2
MPG_1004	GCF_015277815.1_ASM1527781v1_genomic	Microbacterium sp. WY121	Deep	Sediment	Deep-Sediment	Genbank	isolate	2858	-15°15'	-13°41'	Complete Genome	0	Bacteria	Actinobacteriota	Actinomycetia	Actinomycetales	Microbacteriaceae	Microbacterium	Unclassified	3712988	3347	0.90143	0.707443	0.3458	2.7494	Lysogenic	MTVG_9960	NZ_CP063813.1||0_partial	1	F	-	-
MPG_1005	GCF_000286955.2_ASM28695v2_genomic	Vibrio rumoiensis 1S-45	NA	Seawater	NA	Genbank	isolate	NA	NA	NA	95.87	0.76	Bacteria	Proteobacteria	Gammaproteobacteria	Enterobacterales	Vibrionaceae	Vibrio	Vibrio rumoiensis_A	3447496	3096	0.898043	0.411345	0.3305	2.9791	Nonlysogenic	-	-	0	-	-	-
MPG_1006	GCF_013416325.1_ASM1341632v1_genomic	Halomonas sedimenti	Deep	Sediment	Deep-Sediment	Genbank	isolate	2699	-38.76	-47.43	100	0.67	Bacteria	Proteobacteria	Gammaproteobacteria	Pseudomonadales	Halomonadaceae	Halomonas	Halomonas sp002364315	5057830	4726	0.934393	0.543654	0.3539	2.8969	Lysogenic	MTVG_3905;MTVG_3906;MTVG_3907	NZ_JACCGK010000016.1||full;NZ_JACCGK010000019.1||0_partial;NZ_JACCGK010000006.1||0_partial	3	T	F	1
MPG_1007	GCF_009833495.1_ASM983349v1_genomic	Oceanomicrobium pacificus	Epipelagic	Seawater	Epipelagic-Seawater	Genbank	isolate	108	10.47	140.13	100	0.4	Bacteria	Proteobacteria	Alphaproteobacteria	Rhodobacterales	Rhodobacteraceae	Unclassified	Unclassified	3255458	3095	0.950711	0.649923	0.3441	2.7985	Lysogenic	MTVG_5954	NZ_WUWG01000005.1||0_partial	1	T	F	1
MPG_1008	GCF_000981765.1_ASM98176v1_genomic	Kangiella geojedonensis	NA	Seawater	NA	Genbank	isolate	NA	NA	NA	Complete Genome	0	Bacteria	Proteobacteria	Gammaproteobacteria	Enterobacterales	Kangiellaceae	Kangiella	Kangiella geojedonensis	2495242	2287	0.916544	0.437761	0.3322	2.9708	Nonlysogenic	-	-	0	-	-	-
MPG_1009	GCF_002631205.1_ASM263120v1_genomic	Lewinella marina	Epipelagic	Sediment	Epipelagic-Sediment	Genbank	isolate	0	NA	NA	99	0.75	Bacteria	Bacteroidota	Bacteroidia	Chitinophagales	Saprospiraceae	Lewinella_A	Lewinella_A marina	4519134	3587	0.793736	0.620427	0.3636	2.9653	Nonlysogenic	-	-	0	-	-	-
MPG_1010	GCF_010892395.1_ASM1089239v1_genomic	Sulfurovum sp. bin170	NA	NA	NA	Genbank	metagenome	NA	22.12	119.29	83.95	2.07	Bacteria	Campylobacterota	Campylobacteria	Campylobacterales	Sulfurovaceae	UBA1140	Unclassified	2124559	2209	1.03975	0.361929	0.3257	3.0936	Lysogenic	MTVG_9558	NZ_JAACKB010000366.1||full	1	F	-	-
MPG_1011	GCF_001681415.1_ASM168141v1_genomic	Epibacterium mobile	Epipelagic	Seawater	Epipelagic-Seawater	Genbank	isolate	10	-29.2856	-71.883	99.47	0.35	Bacteria	Proteobacteria	Alphaproteobacteria	Rhodobacterales	Rhodobacteraceae	Epibacterium	Epibacterium mobile	4786999	4617	0.964487	0.588892	0.3442	2.83	Lysogenic	MTVG_3418;MTVG_3419;MTVG_3420;MTVG_3421;MTVG_3422;MTVG_3423	NZ_LNWK01000026.1||full;NZ_LNWK01000001.1||0_partial;NZ_LNWK01000010.1||0_partial;NZ_LNWK01000011.1||0_partial;NZ_LNWK01000003.1||0_partial;NZ_LNWK01000003.1||1_partial	6	T	T	4
MPG_1012	GCF_002795845.1_ASM279584v1_genomic	Reinekea forsetii	Epipelagic	Seawater	Epipelagic-Seawater	Genbank	isolate	1	54.1842	7.9	Complete Genome	0	Bacteria	Proteobacteria	Gammaproteobacteria	Pseudomonadales	Saccharospirillaceae	Reinekea	Reinekea forsetii	3660060	3293	0.899712	0.529984	0.3434	2.9274	Nonlysogenic	-	-	0	-	-	-
MPG_1013	GCF_013394655.1_ASM1339465v1_genomic	Winogradskyella schleiferi	Epipelagic	Seawater	Epipelagic-Seawater	Genbank	isolate	1	54.18	7.9	Complete Genome	0	Bacteria	Bacteroidota	Bacteroidia	Flavobacteriales	Flavobacteriaceae	Winogradskyella	Unclassified	4560973	3995	0.87591	0.346307	0.3157	3.0853	Lysogenic	MTVG_378	NZ_CP053351.1||0_partial	1	T	F	1
MPG_1014	GCF_002906475.1_ASM290647v1_genomic	Vibrio campbellii	Epipelagic	NA	NA	Genbank	isolate	20~100	8	85.3	Complete Genome	0	Bacteria	Proteobacteria	Gammaproteobacteria	Enterobacterales	Vibrionaceae	Vibrio	Vibrio campbellii	5425575	4784	0.88175	0.455625	0.3282	2.9657	Lysogenic	MTVG_6634	NZ_CP026321.1||0_partial	1	T	F	1
MPG_1015	GCF_008386315.1_ASM838631v1_genomic	Serinicoccus marinus DSM 15273	Epipelagic	Seawater	Epipelagic-Seawater	Genbank	isolate	NA	NA	NA	Complete Genome	0	Bacteria	Actinobacteriota	Actinomycetia	Actinomycetales	Dermatophilaceae	Serinicoccus	Serinicoccus marinus	3420275	3418	0.999335	0.721618	0.3677	2.7136	Nonlysogenic	-	-	0	-	-	-
MPG_1016	GCF_001941385.1_ASM194138v1_genomic	Thermosipho melanesiensis	Deep	NA	NA	Genbank	isolate	NA	NA	NA	Complete Genome	0	Bacteria	Thermotogota	Thermotogae	Thermotogales	Fervidobacteriaceae	Thermosipho	Thermosipho melanesiensis	1915344	1929	1.00713	0.313092	0.317	3.2326	Lysogenic	MTVG_4867	NZ_CP007389.1||0_partial	1	T	F	1
MPG_1017	GCF_017498085.1_ASM1749808v1_genomic	Psychrobacter sp. F1192	NA	Sediment	NA	Genbank	isolate	NA	NA	NA	100	0.55	Bacteria	Proteobacteria	Gammaproteobacteria	Pseudomonadales	Moraxellaceae	Psychrobacter	Unclassified	3054724	2623	0.85867	0.449357	0.3355	2.928	Lysogenic	MTVG_3884	NZ_JAGBKM010000001.1||0_partial	1	T	F	1
MPG_1018	GCF_000256385.2_ASM25638v2_genomic	Vibrio cyclitrophicus ZF207	NA	Seawater	NA	Genbank	isolate	NA	NA	NA	99.6	0.7	Bacteria	Proteobacteria	Gammaproteobacteria	Enterobacterales	Vibrionaceae	Vibrio	Vibrio cyclitrophicus	5051453	4439	0.878757	0.434742	0.3235	2.9605	Lysogenic	MTVG_5426;MTVG_5427	NZ_AIDN02000025.1||0_partial;NZ_AIDN02000061.1||0_partial	2	T	F	1
MPG_1019	GCF_010882125.1_ASM1088212v1_genomic	Bacillus alkalitolerans	Deep	Sediment	Deep-Sediment	Genbank	isolate	1206	24°20'9''	124°06'10''	98.27	1.09	Bacteria	Firmicutes	Bacilli	Bacillales	Bacillaceae_A	Bacillus_BN	Unclassified	4472175	4358	0.97447	0.374213	0.3196	3.0716	Lysogenic	MTVG_11516;MTVG_11517	NZ_JAAGVZ010000012.1||full;NZ_JAAGVZ010000040.1||full	2	F	-	-
MPG_1020	GCF_004798905.1_ASM479890v1_genomic	Halomonas borealis	Epipelagic	Seawater	Epipelagic-Seawater	Genbank	isolate	0	60.5	4.9	99.35	0.65	Bacteria	Proteobacteria	Gammaproteobacteria	Pseudomonadales	Halomonadaceae	Halomonas	Halomonas sp004798905	3235738	2971	0.918183	0.661679	0.3753	2.8462	Lysogenic	MTVG_828	NZ_SDMO01000006.1||0_partial	1	T	F	1
MPG_1021	GCF_009735315.1_ASM973531v1_genomic	Kocuria sediminis	NA	Sediment	NA	Genbank	isolate	NA	11.7	75.5	99.34	0	Bacteria	Actinobacteriota	Actinomycetia	Actinomycetales	Micrococcaceae	Kocuria	Kocuria turfanensis	3925865	3631	0.924892	0.728359	0.3625	2.7337	Lysogenic	MTVG_297	NZ_WOGU01000001.1||0_partial	1	F	-	-
MPG_1022	GCF_001983425.1_ASM198342v1_genomic	Thalassospira sp. MCCC 1A02803	Epipelagic	Seawater	Epipelagic-Seawater	Genbank	isolate	NA	NA	NA	100	0	Bacteria	Proteobacteria	Alphaproteobacteria	Rhodospirillales	Thalassospiraceae	Thalassospira	Thalassospira tepidiphila	4432273	4082	0.920972	0.547964	0.3377	2.8572	Lysogenic	MTVG_2911;MTVG_2912	NZ_JAMA01000011.1||full;NZ_JAMA01000003.1||0_partial	2	T	T	2
MPG_1023	GCF_000300995.1_ASM30099v1_genomic	Alcanivorax hongdengensis A-11-3	Epipelagic	Seawater	Epipelagic-Seawater	Genbank	isolate	NA	NA	NA	100	0.37	Bacteria	Proteobacteria	Gammaproteobacteria	Pseudomonadales	Alcanivoracaceae	Alcanivorax	Alcanivorax hongdengensis	3664876	3442	0.939186	0.60729	0.3747	2.8978	Lysogenic	MTVG_11595	NZ_AMRJ01000016.1||0_partial	1	F	-	-
MPG_1024	GCF_001180265.1_CLC_assembled_contigs_genomic	Prochlorococcus marinus	Epipelagic	Seawater	Epipelagic-Seawater	Genbank	SAG	1	19.75	40.05	82.32	0.27	Bacteria	Cyanobacteria	Cyanobacteriia	PCC-6307	Cyanobiaceae	Prochlorococcus_A	Prochlorococcus_A marinus_H	1388767	1667	1.20035	0.311361	0.3435	3.1019	Lysogenic	MTVG_8114	NZ_CVSW01000010.1||0_partial	1	F	-	-
MPG_1025	GCF_001884145.1_ASM188414v1_genomic	Bacillus sp. L27	NA	Sediment	NA	Genbank	isolate	NA	NA	NA	99.23	0.72	Bacteria	Firmicutes	Bacilli	Bacillales	Bacillaceae_G	Bacillus_A	Bacillus_A tropicus	5231040	5349	1.02255	0.35178	0.3207	3.0885	Lysogenic	MTVG_8181	NZ_MAOD01000010.1||0_partial	1	T	F	1
MPG_1026	GCF_014905675.1_ASM1490567v1_genomic	Vibrio navarrensis	NA	Seawater	NA	Genbank	isolate	NA	NA	NA	100	1.14	Bacteria	Proteobacteria	Gammaproteobacteria	Enterobacterales	Vibrionaceae	Vibrio	Vibrio sp000960595	4826690	4406	0.912841	0.480254	0.3438	2.969	Lysogenic	MTVG_4638;MTVG_4639	NZ_MPKS01000023.1||full;NZ_MPKS01000027.1||0_partial	2	T	F	1
MPG_1027	GCF_003789045.1_ASM378904v1_genomic	Marinobacter sp. R17	Epipelagic	Seawater	Epipelagic-Seawater	Genbank	isolate	0	NA	NA	99.56	1.36	Bacteria	Proteobacteria	Gammaproteobacteria	Pseudomonadales	Oleiphilaceae	Marinobacter_A	Marinobacter_A sp003789045	4567138	4115	0.901002	0.608774	0.3675	2.9028	Nonlysogenic	-	-	0	-	-	-
MPG_1028	GCF_900172255.1_R.halotolerans_CECT8110_Spades_Prokka_genomic	Roseovarius halotolerans	Mesopelagic	Seawater	Mesopelagic-Seawater	Genbank	isolate	200~500	NA	NA	99.6	0.64	Bacteria	Proteobacteria	Alphaproteobacteria	Rhodobacterales	Rhodobacteraceae	Roseovarius	Roseovarius halotolerans	3725543	3650	0.979723	0.638679	0.3542	2.8213	Lysogenic	MTVG_10729	NZ_FWFU01000001.1||0_partial	1	T	F	1
MPG_1029	GCF_002155425.1_ASM215542v1_genomic	Erythrobacter donghaensis	NA	Seawater	NA	Genbank	isolate	NA	NA	NA	99.48	1.02	Bacteria	Proteobacteria	Alphaproteobacteria	Sphingomonadales	Sphingomonadaceae	Porphyrobacter	Porphyrobacter donghaensis	3372281	3160	0.937051	0.662166	0.3472	2.7762	Lysogenic	MTVG_5079	NZ_MUYG01000006.1||0_partial	1	T	F	1
MPG_1030	GCF_001463845.1_ASM146384v1_genomic	Fulvimarina pelagi	Epipelagic	Seawater	Epipelagic-Seawater	Genbank	isolate	10	NA	NA	99.8	0.6	Bacteria	Proteobacteria	Alphaproteobacteria	Rhizobiales	Rhizobiaceae	Fulvimarina	Fulvimarina pelagi	3770082	3522	0.934197	0.611903	0.3486	2.8236	Lysogenic	MTVG_10077	NZ_BBWO01000004.1||0_partial	1	T	F	1
MPG_1031	GCF_000576675.1_SOAPdenovo2.04_genomic	Pseudoalteromonas lipolytica SCSIO 04301	Epipelagic	Seawater	Epipelagic-Seawater	Genbank	isolate	63	18	109	100	0.41	Bacteria	Proteobacteria	Gammaproteobacteria	Enterobacterales	Alteromonadaceae	Pseudoalteromonas	Pseudoalteromonas lipolytica	4733933	4142	0.87496	0.411926	0.3313	2.9843	Nonlysogenic	-	-	0	-	-	-
MPG_1032	GCF_016622365.1_ASM1662236v1_genomic	Pseudomonas balearica	Epipelagic	NA	NA	Genbank	isolate	20	NA	NA	99.94	0.27	Bacteria	Proteobacteria	Gammaproteobacteria	Pseudomonadales	Pseudomonadaceae	Pseudomonas_A	Pseudomonas_A balearica	4375038	4065	0.929135	0.649551	0.379	2.8853	Lysogenic	MTVG_8280;MTVG_8281	NZ_WIFZ01000002.1||0_partial;NZ_WIFZ01000002.1||1_partial	2	T	F	1
MPG_1033	GCF_000272445.2_ASM27244v2_genomic	Vibrio tasmaniensis ZS-17	NA	Seawater	NA	Genbank	isolate	NA	NA	NA	99.6	1.28	Bacteria	Proteobacteria	Gammaproteobacteria	Enterobacterales	Vibrionaceae	Vibrio	Vibrio lentus	5612421	5137	0.915291	0.442503	0.3289	2.9634	Lysogenic	MTVG_5265;MTVG_5266;MTVG_5267;MTVG_5268;MTVG_5269	NZ_AJZQ02000005.1||full;NZ_AJZQ02000007.1||0_partial;NZ_AJZQ02000048.1||0_partial;NZ_AJZQ02000056.1||0_partial;NZ_AJZQ02000058.1||0_partial	5	F	-	-
MPG_1034	GCF_003426735.1_ASM342673v1_genomic	Arenibacter sp. P308M17	NA	Sediment	NA	Genbank	isolate	NA	NA	NA	99.67	0.33	Bacteria	Bacteroidota	Bacteroidia	Flavobacteriales	Flavobacteriaceae	Arenibacter	Arenibacter sp003426735	5040562	4220	0.837208	0.409327	0.3276	3.0789	Nonlysogenic	-	-	0	-	-	-
MPG_1035	GCF_008795955.1_ASM879595v1_genomic	Marinobacter sp. JB02H27	Mesopelagic	Sediment	Mesopelagic-Sediment	Genbank	isolate	760	-76.84	169.99	100	0.5	Bacteria	Proteobacteria	Gammaproteobacteria	Pseudomonadales	Oleiphilaceae	Marinobacter	Unclassified	4926419	4526	0.91872	0.569383	0.36	2.9085	Lysogenic	MTVG_10768	NZ_VMHN01000011.1||0_partial	1	F	-	-
MPG_1036	GCF_000256265.2_ASM25626v2_genomic	Vibrio cyclitrophicus ZF14	NA	Seawater	NA	Genbank	isolate	NA	NA	NA	98.31	1.08	Bacteria	Proteobacteria	Gammaproteobacteria	Enterobacterales	Vibrionaceae	Vibrio	Vibrio cyclitrophicus	5224564	4532	0.867441	0.434879	0.3254	2.964	Lysogenic	MTVG_3205	NZ_AIDH02000012.1||0_partial	1	T	F	1
MPG_1037	GCF_009068765.1_ASM906876v1_genomic	Sulfurimonas sp. NW10	Deep	NA	NA	Genbank	isolate	2936	6°21'	60°31'	Complete Genome	0	Bacteria	Campylobacterota	Campylobacteria	Campylobacterales	Sulfurimonadaceae	Sulfurimonas	Unclassified	2342011	2446	1.0444	0.372991	0.325	3.1119	Nonlysogenic	-	-	0	-	-	-
MPG_1038	GCF_017916825.1_ASM1791682v1_genomic	Vibrio crassostreae	NA	Seawater	NA	Genbank	isolate	NA	NA	NA	99.98	0.55	Bacteria	Proteobacteria	Gammaproteobacteria	Enterobacterales	Vibrionaceae	Vibrio	Vibrio crassostreae	5051436	4435	0.877968	0.443478	0.3222	2.9565	Lysogenic	MTVG_9670	NZ_JAFNBN010000004.1||0_partial	1	T	F	1
MPG_1039	GCF_009914765.1_ASM991476v1_genomic	Halodesulfovibrio sp. MK-HDV	Deep	Sediment	Deep-Sediment	Genbank	isolate	2533	NA	NA	99.41	1.18	Bacteria	Desulfobacterota	Desulfovibrionia	Desulfovibrionales	Desulfovibrionaceae	Halodesulfovibrio	Unclassified	4169521	3704	0.888351	0.449784	0.3253	2.9411	Lysogenic	MTVG_11943;MTVG_11944;MTVG_11945;MTVG_11946;MTVG_11947;MTVG_11948;MTVG_11949;MTVG_11950;MTVG_11951;MTVG_11952;MTVG_11953	NZ_WYDS01000022.1||full;NZ_WYDS01000031.1||full;NZ_WYDS01000032.1||full;NZ_WYDS01000041.1||full;NZ_WYDS01000043.1||full;NZ_WYDS01000006.1||full;NZ_WYDS01000001.1||0_partial;NZ_WYDS01000016.1||0_partial;NZ_WYDS01000018.1||0_partial;NZ_WYDS01000026.1||0_partial;NZ_WYDS01000008.1||0_partial	11	T	T	4
MPG_1040	GCF_007995015.1_ASM799501v1_genomic	Luteibaculum oceani	Epipelagic	Seawater	Epipelagic-Seawater	Genbank	isolate	NA	21.9	120.8	99.73	0	Bacteria	Bacteroidota	Bacteroidia	Flavobacteriales	Unclassified	Unclassified	Unclassified	2923708	2441	0.834899	0.398766	0.3213	3.0495	Nonlysogenic	-	-	0	-	-	-
MPG_1041	GCF_000688295.1_ASM68829v1_genomic	Pseudooceanicola nanhaiensis DSM 18065	Deep	Sediment	Deep-Sediment	Genbank	isolate	1100	NA	NA	99.4	0.3	Bacteria	Proteobacteria	Alphaproteobacteria	Rhodobacterales	Rhodobacteraceae	Pseudooceanicola	Pseudooceanicola nanhaiensis	4659730	4463	0.957781	0.679907	0.3505	2.8046	Lysogenic	MTVG_1759;MTVG_1760	NZ_JHZF01000011.1||0_partial;NZ_JHZF01000014.1||0_partial	2	T	F	1
MPG_1042	GCF_002741995.1_ASM274199v1_genomic	Microbacterium sediminis	Deep	Sediment	Deep-Sediment	Genbank	isolate	2327	-37.81	49.84	99.44	0	Bacteria	Actinobacteriota	Actinomycetia	Actinomycetales	Microbacteriaceae	Microbacterium	Microbacterium sediminis	2760011	2603	0.943112	0.718865	0.3452	2.7488	Nonlysogenic	-	-	0	-	-	-
MPG_1043	GCF_015767435.1_ASM1576743v1_genomic	Polaribacter sp. BAL334	Epipelagic	Seawater	Epipelagic-Seawater	Genbank	isolate	2	56.93	17.06	99.33	0.59	Bacteria	Bacteroidota	Bacteroidia	Flavobacteriales	Flavobacteriaceae	Polaribacter	Unclassified	3310594	3120	0.942429	0.318753	0.3221	3.1344	Nonlysogenic	-	-	0	-	-	-
MPG_1044	GCF_017168375.1_ASM1716837v1_genomic	Kocuria sp. KRD140	NA	Sediment	NA	Genbank	isolate	NA	NA	NA	98.03	0	Bacteria	Actinobacteriota	Actinomycetia	Actinomycetales	Micrococcaceae	Kocuria	Kocuria indica	2743604	2481	0.904285	0.686823	0.3628	2.7557	Nonlysogenic	-	-	0	-	-	-
MPG_1045	GCF_016405965.1_ASM1640596v1_genomic	Alteromonas sp. IB21	Epipelagic	Seawater	Epipelagic-Seawater	Genbank	isolate	0	55.73	12.58	100	1.02	Bacteria	Proteobacteria	Gammaproteobacteria	Enterobacterales	Alteromonadaceae	Alteromonas	Unclassified	4538050	3965	0.873723	0.44421	0.3286	2.9446	Lysogenic	MTVG_1640	NZ_JAEFCD010000010.1||0_partial	1	T	F	1
MPG_1046	GCF_017942195.1_ASM1794219v1_genomic	Psychrobacter sp. K31L	NA	Seawater	NA	Genbank	isolate	NA	NA	NA	99.95	0.55	Bacteria	Proteobacteria	Gammaproteobacteria	Pseudomonadales	Moraxellaceae	Psychrobacter	Psychrobacter sp000247495	3319126	2753	0.829435	0.433387	0.3293	2.9216	Lysogenic	MTVG_11685	NZ_JAGKSC010000001.1||0_partial	1	T	F	1
MPG_1047	GCF_004358185.1_ASM435818v1_genomic	Antarcticimicrobium luteum	Epipelagic	Sediment	Epipelagic-Sediment	Genbank	isolate	15	35.1	128.6	99.57	0.43	Bacteria	Proteobacteria	Alphaproteobacteria	Rhodobacterales	Rhodobacteraceae	Pseudodonghicola	Pseudodonghicola sp004358185	4663068	4420	0.947874	0.657727	0.3521	2.808	Lysogenic	MTVG_11761;MTVG_11762	NZ_SMUV01000049.1||full;NZ_SMUV01000056.1||0_partial	2	T	F	1
MPG_1048	GCF_001618195.1_ASM161819v1_genomic	Thalassospira xiamenensis	Deep	Sediment	Deep-Sediment	Genbank	isolate	NA	NA	NA	100	0	Bacteria	Proteobacteria	Alphaproteobacteria	Rhodospirillales	Thalassospiraceae	Thalassospira	Thalassospira xiamenensis	4786207	4459	0.931635	0.546889	0.343	2.859	Lysogenic	MTVG_3258;MTVG_3259	NZ_LPXM01000012.1||0_partial;NZ_LPXM01000031.1||0_partial	2	F	-	-
MPG_1049	GCF_003352105.1_ASM335210v1_genomic	Sulfitobacter sp. SK025	Epipelagic	Seawater	Epipelagic-Seawater	Genbank	NA	3	54.09	7.936	Complete Genome	0	Bacteria	Proteobacteria	Alphaproteobacteria	Rhodobacterales	Rhodobacteraceae	Sulfitobacter	Sulfitobacter pontiacus	3946853	3801	0.963046	0.602965	0.3414	2.8224	Lysogenic	MTVG_11487;MTVG_11488	NZ_CP025808.1||0_partial;NZ_CP025808.1||1_partial	2	T	F	1
MPG_1050	GCF_900473955.1_GEYO_genomic	Synechococcus sp. GEYO	NA	NA	NA	Genbank	isolate	NA	NA	NA	99.46	0	Bacteria	Cyanobacteria	Cyanobacteriia	PCC-6307	Cyanobiaceae	Synechococcus_C	Synechococcus_C sp001632165	2343605	2674	1.14098	0.565059	0.3774	2.863	Nonlysogenic	-	-	0	-	-	-
MPG_1051	GCF_015082235.1_ASM1508223v1_genomic	Moritella sp. F1	Mesopelagic	Seawater	Mesopelagic-Seawater	Genbank	isolate	500	34.4	139.48	100	2.55	Bacteria	Proteobacteria	Gammaproteobacteria	Enterobacterales	Psychromonadaceae	Moritella	Unclassified	4983333	4641	0.931304	0.405284	0.3212	2.9634	Lysogenic	MTVG_5020	NZ_BLRK01000047.1||full	1	F	-	-
MPG_1052	GCF_014931565.1_ASM1493156v1_genomic	Clostridium sp. 'deep sea'	Deep	NA	NA	Genbank	isolate	NA	NA	NA	Complete Genome	0	Bacteria	Firmicutes_D	UBA994	PWPR01	PWPR01	Unclassified	Unclassified	3831732	3509	0.915774	0.318745	0.3269	3.0984	Lysogenic	MTVG_2333;MTVG_2334;MTVG_2335	NZ_CP063353.1||0_partial;NZ_CP063353.1||1_partial;NZ_CP063353.1||2_partial	3	F	-	-
MPG_1053	GCF_013408795.1_ASM1340879v1_genomic	Spinactinospora alkalitolerans	Epipelagic	Sediment	Epipelagic-Sediment	Genbank	isolate	17.5	32.01	122.16	99.45	0.37	Bacteria	Actinobacteriota	Actinomycetia	Streptosporangiales	Streptosporangiaceae	Unclassified	Unclassified	6684050	5996	0.897061	0.716157	0.3727	2.7353	Nonlysogenic	-	-	0	-	-	-
MPG_1054	GCF_000178875.2_ASM17887v2_genomic	Shewanella baltica OS678	Epipelagic	NA	NA	Genbank	isolate	110	NA	NA	Complete Genome	0	Bacteria	Proteobacteria	Gammaproteobacteria	Enterobacterales	Shewanellaceae	Shewanella	Shewanella baltica	5368767	4621	0.860719	0.462651	0.3339	2.9425	Lysogenic	MTVG_2758;MTVG_2759;MTVG_2760	NC_016901.1||0_partial;NC_016901.1||1_partial;NC_016901.1||2_partial	3	T	T	2
MPG_1055	GCF_003987475.1_ASM398747v1_genomic	Idiomarina tyrosinivorans	Epipelagic	Seawater	Epipelagic-Seawater	Genbank	isolate	NA	22.4661	120.444	98.65	0.17	Bacteria	Proteobacteria	Gammaproteobacteria	Enterobacterales	Alteromonadaceae	Idiomarina	Idiomarina tyrosinivorans	2426240	2310	0.95209	0.492583	0.3658	2.9506	Nonlysogenic	-	-	0	-	-	-
MPG_1056	GCF_002263615.1_ASM226361v1_genomic	Pseudomonas aeruginosa	Epipelagic	Seawater	Epipelagic-Seawater	Genbank	isolate	0	NA	NA	99.68	0.14	Bacteria	Proteobacteria	Gammaproteobacteria	Pseudomonadales	Pseudomonadaceae	Pseudomonas	Pseudomonas aeruginosa	6905003	6444	0.933236	0.662156	0.3854	2.889	Lysogenic	MTVG_7186;MTVG_7187;MTVG_7188;MTVG_7189;MTVG_7190;MTVG_7191;MTVG_7192;MTVG_7193;MTVG_7194;MTVG_7195	NZ_NMRP01000014.1||full;NZ_NMRP01000019.1||full;NZ_NMRP01000020.1||full;NZ_NMRP01000038.1||full;NZ_NMRP01000003.1||full;NZ_NMRP01000045.1||full;NZ_NMRP01000046.1||full;NZ_NMRP01000053.1||full;NZ_NMRP01000074.1||full	10	T	T	4
MPG_1057	GCF_001682055.1_ASM168205v1_genomic	Epibacterium mobile	Epipelagic	Seawater	Epipelagic-Seawater	Genbank	isolate	30	53.49	-23.33	99.47	0.65	Bacteria	Proteobacteria	Alphaproteobacteria	Rhodobacterales	Rhodobacteraceae	Epibacterium	Epibacterium mobile	4856008	4651	0.957783	0.589972	0.3465	2.8333	Lysogenic	MTVG_1336;MTVG_1337;MTVG_1338;MTVG_1339;MTVG_1340	NZ_LNXP01000022.1||full;NZ_LNXP01000001.1||0_partial;NZ_LNXP01000012.1||0_partial;NZ_LNXP01000004.1||0_partial;NZ_LNXP01000008.1||0_partial	5	T	T	3
MPG_1058	GCF_001689915.1_ASM168991v1_genomic	Microbacterium sediminis	Deep	Sediment	Deep-Sediment	Genbank	isolate	2327	-37.81	49.84	99.44	0	Bacteria	Actinobacteriota	Actinomycetia	Actinomycetales	Microbacteriaceae	Microbacterium	Microbacterium sediminis	2760011	2603	0.943112	0.718865	0.3452	2.7488	Nonlysogenic	-	-	0	-	-	-
MPG_1059	GCF_015356855.1_ASM1535685v1_genomic	Alcanivorax venustensis ISO4	Epipelagic	Seawater	Epipelagic-Seawater	Genbank	isolate	NA	37.917	-0.28	98.95	0	Bacteria	Proteobacteria	Gammaproteobacteria	Pseudomonadales	Alcanivoracaceae	Alcanivorax	Alcanivorax sp002354605	3544335	3311	0.934167	0.647323	0.3806	2.8815	Nonlysogenic	-	-	0	-	-	-
MPG_1060	GCF_002890955.1_ASM289095v1_genomic	Pseudomonas stutzeri	NA	NA	NA	Genbank	isolate	NA	NA	NA	100	0.14	Bacteria	Proteobacteria	Gammaproteobacteria	Pseudomonadales	Pseudomonadaceae	Pseudomonas_A	Pseudomonas_A stutzeri_A	4671675	4319	0.924508	0.624044	0.3743	2.8977	Lysogenic	MTVG_8089;MTVG_8090	NZ_POUI01000009.1||full;NZ_POUI01000002.1||0_partial	2	T	T	2
MPG_1061	GCF_007860135.1_ASM786013v1_genomic	Novipirellula artificiosorum	Epipelagic	Seawater	Epipelagic-Seawater	Genbank	isolate	0	54.15	11.84	99.93	0.47	Bacteria	Planctomycetota	Planctomycetes	Pirellulales	Pirellulaceae	Rhodopirellula_A	Unclassified	9199719	7146	0.776763	0.552861	0.3686	2.8861	Lysogenic	MTVG_9041;MTVG_9042	NZ_SJPV01000046.1||full;NZ_SJPV01000003.1||0_partial	2	T	F	1
MPG_1062	GCF_003970695.1_ASM397069v1_genomic	Maribacter sp. MJ134	NA	Seawater	NA	Genbank	isolate	NA	NA	NA	Complete Genome	0	Bacteria	Bacteroidota	Bacteroidia	Flavobacteriales	Flavobacteriaceae	Maribacter	Maribacter sp002742365	4016247	3530	0.87893	0.393461	0.3222	3.0759	Nonlysogenic	-	-	0	-	-	-
MPG_1063	GCF_001751245.1_ASM175124v1_genomic	Streptomyces oceani	Mesopelagic	Sediment	Mesopelagic-Sediment	Genbank	isolate	578	NA	NA	98.14	0.93	Bacteria	Actinobacteriota	Actinomycetia	Streptomycetales	Streptomycetaceae	Streptomyces	Streptomyces oceani	6311054	5344	0.846768	0.698167	0.38	2.7183	Nonlysogenic	-	-	0	-	-	-
MPG_1064	GCF_000682695.1_SOAPdenovo_v1.05_genomic	Hyphomonas chukchiensis	Epipelagic	Seawater	Epipelagic-Seawater	Genbank	isolate	NA	NA	NA	99.35	1.3	Bacteria	Proteobacteria	Alphaproteobacteria	Caulobacterales	Hyphomonadaceae	Hyphomonas	Hyphomonas chukchiensis	3857634	3767	0.976505	0.610354	0.3383	2.8198	Nonlysogenic	-	-	0	-	-	-
MPG_1065	GCF_003609595.1_ASM360959v1_genomic	Caminicella sporogenes	Deep	NA	NA	Genbank	isolate	NA	12°48'	-103°56'	97.87	0.35	Bacteria	Firmicutes_A	Clostridia	Peptostreptococcales	Caminicellaceae	Caminicella	Caminicella sporogenes	2478486	2354	0.949773	0.285257	0.3277	3.1332	Lysogenic	MTVG_3583;MTVG_3584	NZ_MCHZ01000012.1||0_partial;NZ_MCHZ01000026.1||0_partial	2	T	F	1
MPG_1066	GCF_003789015.1_ASM378901v1_genomic	Altererythrobacter sp. FM1	Epipelagic	Seawater	Epipelagic-Seawater	Genbank	isolate	0	NA	NA	99.08	1.04	Bacteria	Proteobacteria	Alphaproteobacteria	Sphingomonadales	Sphingomonadaceae	Altererythrobacter_B	Altererythrobacter_B flavus	3313037	3114	0.939923	0.605364	0.3556	2.7989	Lysogenic	MTVG_115	NZ_RHHA01000001.1||0_partial	1	T	F	1
MPG_1067	GCF_002072815.1_ASM207281v1_genomic	Alcanivorax xenomutans	Mesopelagic	Seawater	Mesopelagic-Seawater	Genbank	isolate	668	-25.32	70.04	Complete Genome	0	Bacteria	Proteobacteria	Gammaproteobacteria	Pseudomonadales	Alcanivoracaceae	Alcanivorax	Alcanivorax xenomutans	4733951	4341	0.916993	0.614527	0.3831	2.8934	Nonlysogenic	-	-	0	-	-	-
MPG_1068	GCF_004025325.1_ASM402532v1_genomic	Pseudidiomarina gelatinasegens	Mesopelagic	Sediment	Mesopelagic-Sediment	Genbank	isolate	901	-74.7667	166.777	99.66	0.28	Bacteria	Proteobacteria	Gammaproteobacteria	Enterobacterales	Alteromonadaceae	Idiomarina	Idiomarina sp004025325	2472972	2325	0.940164	0.481838	0.3577	2.9514	Nonlysogenic	-	-	0	-	-	-
MPG_1069	GCF_003987355.1_ASM398735v1_genomic	Pseudidiomarina aestuarii	Epipelagic	Seawater	Epipelagic-Seawater	Genbank	isolate	NA	NA	NA	99.66	0.11	Bacteria	Proteobacteria	Gammaproteobacteria	Enterobacterales	Alteromonadaceae	Idiomarina	Idiomarina aestuarii	2640771	2365	0.895572	0.49108	0.3514	2.9425	Nonlysogenic	-	-	0	-	-	-
MPG_1070	GCF_017696055.1_ASM1769605v1_genomic	Prochlorococcus marinus XMU1406	Epipelagic	NA	NA	Genbank	isolate	100	20	124	100	0	Bacteria	Cyanobacteria	Cyanobacteriia	PCC-6307	Cyanobiaceae	Prochlorococcus_A	Unclassified	1651015	1908	1.15565	0.312519	0.3429	3.0983	Nonlysogenic	-	-	0	-	-	-
MPG_1071	GCF_002806975.1_ASM280697v1_genomic	Marinobacter aromaticivorans	NA	Sediment	NA	Genbank	isolate	NA	NA	NA	100	0.19	Bacteria	Proteobacteria	Gammaproteobacteria	Pseudomonadales	Oleiphilaceae	Marinobacter	Marinobacter aromaticivorans	4110204	3798	0.924042	0.558945	0.3629	2.9053	Lysogenic	MTVG_3605;MTVG_3606	NZ_NIHD01000010.1||0_partial;NZ_NIHD01000014.1||0_partial	2	T	F	1
MPG_1072	GCF_001884235.1_ASM188423v1_genomic	Bacillus paramycoides	NA	Sediment	NA	Genbank	isolate	NA	NA	NA	97.62	2.27	Bacteria	Firmicutes	Bacilli	Bacillales	Bacillaceae_G	Bacillus_A	Bacillus_A paramycoides	5453107	5578	1.0229	0.352168	0.3239	3.092	Lysogenic	MTVG_6910	NZ_MAOI01000070.1||0_partial	1	F	-	-
MPG_1073	GCF_004196115.1_ASM419611v1_genomic	Streptomyces albidoflavus	Deep	Seawater	Deep-Seawater	Genbank	isolate	3838	-37°49'	72°00'	98.9	0.72	Bacteria	Actinobacteriota	Actinomycetia	Streptomycetales	Streptomycetaceae	Streptomyces	Streptomyces albidoflavus	7169130	6304	0.879326	0.733584	0.3694	2.7058	Nonlysogenic	-	-	0	-	-	-
MPG_1074	GCF_017695975.1_ASM1769597v1_genomic	Prochlorococcus marinus CUG1417	Mesopelagic	NA	NA	Genbank	isolate	300	20	120	100	0	Bacteria	Cyanobacteria	Cyanobacteriia	PCC-6307	Cyanobiaceae	Prochlorococcus_A	Unclassified	1652921	1886	1.14101	0.312431	0.3426	3.0993	Nonlysogenic	-	-	0	-	-	-
MPG_1075	GCF_001525595.2_ASM152559v2_genomic	Vibrio alginolyticus	NA	Seawater	NA	Genbank	NA	NA	NA	NA	100	0.46	Bacteria	Proteobacteria	Gammaproteobacteria	Enterobacterales	Vibrionaceae	Vibrio	Vibrio alginolyticus	5210472	4651	0.892625	0.446584	0.3296	2.9645	Lysogenic	MTVG_9904;MTVG_9905	NZ_LRIG02000002.1||0_partial;NZ_LRIG02000002.1||1_partial	2	T	F	1
MPG_1076	GCF_904846355.1_ASM90484635v1_genomic	Psychrobacter namhaensis	NA	Seawater	NA	Genbank	isolate	NA	NA	NA	96.98	1.1	Bacteria	Proteobacteria	Gammaproteobacteria	Pseudomonadales	Moraxellaceae	Psychrobacter	Psychrobacter sp002366815	2824513	2386	0.844747	0.449587	0.3372	2.9206	Lysogenic	MTVG_11021	NZ_CAJHAK010000006.1||0_partial	1	T	F	1
MPG_1077	GCF_008064665.1_ASM806466v1_genomic	Parahaliea aestuarii	Epipelagic	Seawater	Epipelagic-Seawater	Genbank	isolate	NA	NA	NA	100	0.98	Bacteria	Proteobacteria	Gammaproteobacteria	Pseudomonadales	Halieaceae	Parahaliea	Unclassified	4845847	4148	0.855991	0.617729	0.3518	2.8638	Lysogenic	MTVG_7164	NZ_VRZA01000001.1||0_partial	1	T	F	1
MPG_1078	GCF_001681995.1_ASM168199v1_genomic	Epibacterium mobile	Mesopelagic	Seawater	Mesopelagic-Seawater	Genbank	isolate	400	-13.87	-76.8	99.47	0.47	Bacteria	Proteobacteria	Alphaproteobacteria	Rhodobacterales	Rhodobacteraceae	Epibacterium	Epibacterium mobile	4787356	4619	0.964833	0.589012	0.3443	2.8303	Lysogenic	MTVG_9536;MTVG_9537;MTVG_9538;MTVG_9539;MTVG_9540;MTVG_9541	NZ_LNXM01000037.1||full;NZ_LNXM01000043.1||full;NZ_LNXM01000027.1||full;NZ_LNXM01000001.1||0_partial;NZ_LNXM01000001.1||1_partial;NZ_LNXM01000003.1||0_partial	6	T	T	4
MPG_1079	GCF_003856495.1_ASM385649v1_genomic	Staphylospora marina	Deep	Sediment	Deep-Sediment	Genbank	isolate	1527	27°40.35'	126°59.11'	Complete Genome	0	Bacteria	Firmicutes	Bacilli	Thermoactinomycetales	Thermoactinomycetaceae	CDF	CDF sp003856495	2751094	2746	0.998148	0.567099	0.3916	3.0039	Lysogenic	MTVG_11828	NZ_CP034119.1||full	1	T	F	1
MPG_1080	GCF_000750195.1_ASM75019v1_genomic	Cellulophaga lytica	NA	Seawater	NA	Genbank	NA	NA	21.4722	-157.977	Complete Genome	0	Bacteria	Bacteroidota	Bacteroidia	Flavobacteriales	Flavobacteriaceae	Cellulophaga	Cellulophaga lytica	3824196	3334	0.871817	0.32114	0.3139	3.0762	Nonlysogenic	-	-	0	-	-	-
MPG_1081	GCF_016827595.1_ASM1682759v1_genomic	Galbibacter sp. A3-108	Mesopelagic	Seawater	Mesopelagic-Seawater	Genbank	isolate	300	NA	NA	99.24	0.27	Bacteria	Bacteroidota	Bacteroidia	Flavobacteriales	Flavobacteriaceae	UBA2674	Unclassified	3394992	3125	0.920473	0.410204	0.3232	3.0735	Nonlysogenic	-	-	0	-	-	-
MPG_1082	GCF_013394595.1_ASM1339459v1_genomic	Winogradskyella forsetii	Epipelagic	Seawater	Epipelagic-Seawater	Genbank	isolate	1	54.18	7.9	Complete Genome	0	Bacteria	Bacteroidota	Bacteroidia	Flavobacteriales	Flavobacteriaceae	Winogradskyella	Unclassified	4512651	3945	0.874209	0.34727	0.316	3.0878	Nonlysogenic	-	-	0	-	-	-
MPG_1083	GCF_015871245.1_ASM1587124v1_genomic	Sulfitobacter sp. B30-2	NA	Seawater	NA	Genbank	NA	NA	NA	NA	Complete Genome	0	Bacteria	Proteobacteria	Alphaproteobacteria	Rhodobacterales	Rhodobacteraceae	Sulfitobacter	Sulfitobacter pontiacus	2928325	2832	0.967106	0.607669	0.336	2.8128	Lysogenic	MTVG_4336;MTVG_4337;MTVG_4338	NZ_CP065429.1||0_partial;NZ_CP065429.1||1_partial;NZ_CP065429.1||2_partial	3	T	T	2
MPG_1084	GCF_003050045.1_ASM305004v1_genomic	Vibrio splendidus	NA	Seawater	NA	Genbank	isolate	NA	NA	NA	100	0.63	Bacteria	Proteobacteria	Gammaproteobacteria	Enterobacterales	Vibrionaceae	Vibrio	Vibrio splendidus	5732267	5140	0.896678	0.441318	0.3244	2.9579	Lysogenic	MTVG_10233	NZ_PIGA01000068.1||full	1	F	-	-
MPG_1085	GCF_004551525.1_ASM455152v1_genomic	Vibrio ouci	Epipelagic	Seawater	Epipelagic-Seawater	Genbank	isolate	52.4	30.25	123	99.74	0.75	Bacteria	Proteobacteria	Gammaproteobacteria	Enterobacterales	Vibrionaceae	Vibrio	Vibrio sp004551525	5483755	5121	0.933849	0.448388	0.3314	2.9707	Nonlysogenic	-	-	0	-	-	-
[truncated: 10,995 more rows]
