# Supplementary material for: A systematic analysis of marine lysogens and proviruses
Source: Nat Commun. 2023 Sep 27;14:6013. doi: 10.1038/s41467-023-41699-4 (PMC10533544; doi:10.1038/s41467-023-41699-4)
Supplement: Supplementary file 5 — Supplementary Data 2 [file 41467_2023_41699_MOESM5_ESM.xls]

## Sheet: Supplementary Data 2
contig_id	Source prokaryotic genome ID	dsDNAphage	ssDNA	max_score	max_score_group	length	hallmark	viral	cellular	trim_orf_index_start	trim_orf_index_end	trim_bp_start	trim_bp_end	trim_pr	trim_pr_max	prox_orf_index_start	prox_orf_index_end	prox_bp_start	prox_bp_end	prox_pr	prox_pr_max	partial	full_orf_index_start	full_orf_index_end	full_bp_start	full_bp_end	pr_full	arc	bac	euk	vir	mix	unaligned	hallmark_cnt	group	shape
JAESRU010000108.1||full	MPG_3189	0.993	0.607	0.993	dsDNAphage	9696	6	80	0	1	15	26	9721	0.993	0.993	1	15	26	9721	nan	nan	0	1	15	26	9721	0.993	0	0	0	80	0	20	6	dsDNAphage	linear
JAESRU010000111.1||full	MPG_3189	0.98	0.353	0.98	dsDNAphage	7071	0	12.5	0	1	16	2	7072	0.98	0.98	1	16	2	7072	nan	nan	0	1	16	2	7072	0.98	0	0	0	12.5	0	87.5	0	dsDNAphage	linear
JAESRU010000096.1||full	MPG_3189	1	0.68	1	dsDNAphage	5440	6	87.5	0	1	8	1	5440	1	1	1	8	1	5440	nan	nan	0	1	8	1	5440	1	0	0	0	87.5	0	12.5	6	dsDNAphage	linear
JAESRU010000113.1||full	MPG_3189	0.927	0.033	0.927	dsDNAphage	5847	0	25	8.3	1	12	37	5883	0.927	0.927	1	12	37	5883	nan	nan	0	1	12	37	5883	0.927	0	8.3	0	25	8.3	58.3	0	dsDNAphage	linear
JAESRU010000101.1||full	MPG_3189	1	0.527	1	dsDNAphage	17460	2	43.9	0	1	41	2	17461	1	1	1	41	2	17461	nan	nan	0	1	41	2	17461	1	0	0	0	43.9	0	56.1	2	dsDNAphage	linear
JAESRU010000037.1||full	MPG_3189	0.753	0	0.753	dsDNAphage	15755	1	29.4	17.6	1	17	2	15756	0.753	0.753	1	17	2	15756	nan	nan	0	1	17	2	15756	0.753	0	17.6	0	29.4	11.8	41.2	1	dsDNAphage	linear
JAESRU010000116.1||full	MPG_3189	0.993	0.007	0.993	dsDNAphage	12151	5	63.2	10.5	1	19	128	12278	0.993	0.993	1	19	128	12278	nan	nan	0	1	19	128	12278	0.993	0	10.5	0	63.2	0	26.3	5	dsDNAphage	linear
JAESRU010000054.1||full	MPG_3189	0.98	0.013	0.98	dsDNAphage	12186	5	50	22.2	1	18	49	12234	0.98	0.98	1	18	49	12234	nan	nan	0	1	18	49	12234	0.98	0	22.2	0	50	0	27.8	5	dsDNAphage	linear
JAESRU010000102.1||full	MPG_3189	1	0.247	1	dsDNAphage	10415	5	85.7	0	1	14	294	10708	1	1	1	14	294	10708	nan	nan	0	1	14	294	10708	1	0	0	0	85.7	0	14.3	5	dsDNAphage	linear
3300028198.a:Ga0257121_1000239||full	MPG_10117	0.98	0.033	0.98	dsDNAphage	48336	1	60.9	4.3	1	69	2	48337	0.98	0.993	1	69	2	48337	nan	nan	0	1	69	2	48337	0.98	0	2.9	1.4	60.9	2.9	31.9	1	dsDNAphage	linear
3300028198.a:Ga0257121_1001812||full	MPG_10117	1	0.02	1	dsDNAphage	15693	3	46.7	3.3	1	30	2	15694	1	1	1	30	2	15694	nan	nan	0	1	30	2	15694	1	0	3.3	0	46.7	6.7	43.3	3	dsDNAphage	linear
3300028198.a:Ga0257121_1006765||full	MPG_10117	0.827	0.413	0.827	dsDNAphage	4848	0	18.2	0	1	11	3	4850	0.827	0.827	1	11	3	4850	nan	nan	0	1	11	3	4850	0.827	0	0	0	18.2	0	81.8	0	dsDNAphage	linear
3300028198.a:Ga0257121_1002824||full	MPG_10117	0.86	0.087	0.86	dsDNAphage	11694	0	50	0	1	19	2	11695	0.86	0.86	1	20	2	11883	nan	nan	0	1	20	2	11883	0.793	0	0	0	50	5	45	0	dsDNAphage	linear
3300028198.a:Ga0257121_1000670||full	MPG_10117	0.52	0.013	0.52	dsDNAphage	28169	0	42.9	2.9	1	39	2	28170	0.52	0.527	1	39	2	28170	nan	nan	0	1	39	2	28170	0.527	0	2.9	0	42.9	5.7	48.6	0	dsDNAphage	linear
3300020429.a:Ga0211581_10000239||0_partial	MPG_9717	0.907	0	0.907	dsDNAphage	41231	3	32.7	16.4	1	45	3	41233	0.907	0.92	1	45	3	41233	0.907	1	1	1	55	3	52189	0.753	0	16.4	0	32.7	29.1	21.8	3	dsDNAphage	linear
3300020429.a:Ga0211581_10000018||0_partial	MPG_9717	0.96	0	0.96	dsDNAphage	31893	10	38.2	36.4	164	204	201531	233423	0.96	0.96	164	206	201531	237553	0.9	0.973	1	1	228	3	256838	0.507	0	36.4	0	38.2	7.3	18.2	10	dsDNAphage	linear
3300020429.a:Ga0211581_10000151||0_partial	MPG_9717	0.9	0	0.9	dsDNAphage	20219	5	28.1	37.5	1	20	3	20221	0.9	0.9	1	20	3	20221	0.9	0.993	1	1	75	3	70087	0.5	0	37.5	0	28.1	28.1	6.2	5	dsDNAphage	linear
JABJKV010000214.1||full	MPG_7231	0.98	0.02	0.98	dsDNAphage	6004	2	40	0	1	5	52	6055	0.98	0.98	1	5	52	6055	nan	nan	0	1	5	52	6055	0.98	0	0	0	40	20	40	2	dsDNAphage	linear
LUNH01000012.1||0_partial	MPG_2683	0.867	0	0.867	dsDNAphage	16674	1	20.7	24.1	14	30	17181	33854	0.867	0.867	14	30	17181	33854	0.867	0.92	1	1	59	2	58785	0.393	0	24.1	0	20.7	13.8	41.4	1	dsDNAphage	linear
LUNH01000028.1||0_partial	MPG_2683	0.86	0	0.86	dsDNAphage	21577	2	11.4	13.6	1	32	3	21579	0.86	0.86	1	32	3	21579	0.86	0.933	1	1	70	3	57497	0.213	0	13.6	0	11.4	6.8	68.2	2	dsDNAphage	linear
NZ_SJPU01000001.1||0_partial	MPG_3376	0.9	0	0.9	dsDNAphage	60052	6	18.2	10.4	1678	1742	2114470	2174521	0.9	0.94	1678	1742	2114470	2174521	0.9	1	1	1	2193	3	2749604	0.287	0	10.4	0	18.2	16.9	54.5	6	dsDNAphage	linear
NZ_SJPU01000001.1||1_partial	MPG_3376	0.947	0	0.947	dsDNAphage	42561	3	11	12.3	121	179	140156	182716	0.947	0.993	120	180	138402	183658	0.92	0.973	1	1	2193	3	2749604	0.287	0	12.3	0	11	11	65.8	3	dsDNAphage	linear
NZ_SJPU01000001.1||2_partial	MPG_3376	0.947	0	0.947	dsDNAphage	39369	3	23.1	15.4	1975	2025	2503155	2542523	0.947	0.993	1974	2026	2500817	2544073	0.9	0.993	1	1	2193	3	2749604	0.287	0	15.4	0	23.1	20	41.5	3	dsDNAphage	linear
NZ_SJPU01000002.1||0_partial	MPG_3376	0.973	0.007	0.973	dsDNAphage	22989	3	17.1	14.6	889	916	1149171	1172159	0.973	0.973	889	917	1149171	1173219	0.907	1	1	1	2021	15	2647296	0.247	0	14.6	0	17.1	4.9	63.4	3	dsDNAphage	linear
DDNX01000104.1||full	MPG_5053	0.947	0	0.947	dsDNAphage	80533	16	42.9	20.4	9	98	9158	89690	0.947	0.993	1	98	38	89690	nan	nan	0	1	98	38	89690	0.88	0	20.4	0	42.9	17.3	19.4	16	dsDNAphage	linear
DHZT01000009.1||0_partial	MPG_5303	0.92	0	0.92	dsDNAphage	27804	2	30	15	91	109	120241	148044	0.92	0.92	90	109	119001	148044	0.813	0.9	1	1	109	3	148044	0.513	0	15	0	30	20	35	2	dsDNAphage	linear
DHZT01000008.1||0_partial	MPG_5303	0.907	0.027	0.907	dsDNAphage	19717	1	32.1	25	83	98	111631	131347	0.907	0.907	83	98	111631	131347	0.907	0.947	1	1	119	3	155752	0.247	0	25	0	32.1	17.9	25	1	dsDNAphage	linear
DHZT01000002.1||0_partial	MPG_5303	0.88	0	0.88	dsDNAphage	14418	1	10.3	27.6	31	47	35788	50205	0.88	0.88	31	47	35788	50205	0.88	0.907	1	1	235	3	267691	0.08	0	27.6	0	10.3	17.2	44.8	1	dsDNAphage	linear
JACDNZ010000013.1||full	MPG_3711	1	0	1	dsDNAphage	55839	4	37.2	3.8	1	78	2	55840	1	1	1	78	2	55840	nan	nan	0	1	78	2	55840	1	0	3.8	0	37.2	5.1	53.8	4	dsDNAphage	linear
JACDNZ010000046.1||full	MPG_3711	0.947	0.02	0.947	dsDNAphage	6193	1	40	0	1	5	2	6194	0.947	0.947	1	5	2	6194	nan	nan	0	1	5	2	6194	0.947	0	0	0	40	20	40	1	dsDNAphage	linear
JACDNZ010000010.1||full	MPG_3711	0.993	0.007	0.993	dsDNAphage	83792	8	39.7	6.6	2	122	493	84045	0.993	0.993	2	122	493	84045	nan	nan	0	2	122	493	84045	0.993	0	6.6	0	39.7	5	48.8	8	dsDNAphage	circular
NC_015711.1||0_partial	MPG_839	0.887	0	0.887	dsDNAphage	54515	5	23.5	13.6	5025	5093	5975185	6029699	0.887	0.913	5025	5093	5975185	6029699	0.887	0.933	1	1	7342	438	9003593	0.173	0	13.6	0	23.5	13.6	49.4	5	dsDNAphage	linear
DUAO01000117.1||full	MPG_7157	1	0.573	1	dsDNAphage	9626	7	75	0	1	12	76	9701	1	1	1	12	76	9701	nan	nan	0	1	12	76	9701	1	0	0	0	75	0	25	7	dsDNAphage	linear
NZ_MWVJ01000125.1||full	MPG_1643	0.98	0.453	0.98	dsDNAphage	9095	2	75	0	1	8	1	9095	0.98	0.98	1	8	1	9095	nan	nan	0	1	8	1	9095	0.98	0	0	0	75	0	25	2	dsDNAphage	linear
NZ_MWVJ01000128.1||full	MPG_1643	0.973	0	0.973	dsDNAphage	21271	3	40	13.3	1	30	1	21271	0.973	0.973	1	30	1	21271	nan	nan	0	1	30	1	21271	0.973	0	13.3	0	40	0	46.7	3	dsDNAphage	linear
NZ_MWVJ01000131.1||full	MPG_1643	0.967	0.053	0.967	dsDNAphage	8528	4	40	10	1	10	3	8530	0.967	0.967	1	10	3	8530	nan	nan	0	1	10	3	8530	0.967	0	10	0	40	0	50	4	dsDNAphage	linear
NZ_MWVJ01000081.1||full	MPG_1643	0.76	0	0.76	dsDNAphage	24186	2	23.3	26.7	1	30	2	24187	0.76	0.76	1	30	2	24187	nan	nan	0	1	30	2	24187	0.76	0	26.7	0	23.3	16.7	33.3	2	dsDNAphage	linear
NZ_MWVJ01000135.1||0_partial	MPG_1643	0.853	0	0.853	dsDNAphage	17856	2	19.4	22.6	1	19	1	17856	0.853	0.853	1	19	1	17856	0.853	0.933	1	1	36	1	34775	0.473	0	22.6	0	19.4	12.9	45.2	2	dsDNAphage	linear
NZ_MWVJ01000054.1||0_partial	MPG_1643	0.967	0.007	0.967	dsDNAphage	14567	2	26.5	38.2	23	42	24051	38617	0.967	0.967	22	43	21424	41118	0.913	0.967	1	1	73	3	68591	0.46	0	38.2	0	26.5	5.9	29.4	2	dsDNAphage	linear
NZ_JFNG01000149.1||full	MPG_7079	0.62	0.047	0.62	dsDNAphage	9041	0	31.8	4.5	1	22	428	9468	0.62	0.64	1	22	428	9468	nan	nan	0	1	22	428	9468	0.62	0	4.5	0	31.8	4.5	59.1	0	dsDNAphage	linear
3300025305.a:Ga0208684_1001088||full	MPG_8949	0.973	0.127	0.973	dsDNAphage	15475	2	50	0	1	12	131	15605	0.973	0.973	1	12	131	15605	nan	nan	0	1	12	131	15605	0.973	0	0	0	50	8.3	41.7	2	dsDNAphage	linear
3300025305.a:Ga0208684_1000029||0_partial	MPG_8949	0.893	0.007	0.893	dsDNAphage	14411	1	21.4	25	95	110	116487	130897	0.893	0.893	95	110	116487	130897	0.893	0.953	1	1	123	273	142564	0.173	0	25	0	21.4	28.6	25	1	dsDNAphage	linear
NZ_UCNJ01000032.1||0_partial	MPG_1261	0.947	0.033	0.947	dsDNAphage	12357	1	8.7	4.3	407	429	327317	339673	0.947	0.993	407	429	327317	339673	0.947	1	1	1	429	3	339673	0.433	0	4.3	0	8.7	0	87	1	dsDNAphage	linear
NZ_UCNJ01000012.1||0_partial	MPG_1261	0.907	0.02	0.907	dsDNAphage	12425	1	9.4	21.9	401	419	346681	359105	0.907	0.953	401	420	346681	359442	0.86	0.94	1	1	571	2	488462	0.36	0	21.9	0	9.4	9.4	59.4	1	dsDNAphage	linear
NZ_AQGY01000004.1||0_partial	MPG_1934	0.933	0	0.933	dsDNAphage	79240	22	34.7	23.8	3	87	3091	82330	0.933	0.967	3	91	3091	86443	0.907	1	1	1	435	853	488175	0.52	0	23.8	0	34.7	15.8	25.7	22	dsDNAphage	linear
NZ_AQGY01000004.1||1_partial	MPG_1934	0.9	0	0.9	dsDNAphage	23472	1	15.6	13.3	320	352	370111	393582	0.9	0.933	320	352	370111	393582	0.9	0.987	1	1	435	853	488175	0.52	0	13.3	0	15.6	15.6	55.6	1	dsDNAphage	linear
NZ_AQGY01000005.1||0_partial	MPG_1934	0.907	0	0.907	dsDNAphage	72898	7	28	25.6	520	589	594371	667268	0.907	0.947	520	589	594371	667268	0.907	0.993	1	1	1678	63	1858493	0.387	0	25.6	0	28	23.2	23.2	7	dsDNAphage	linear
JABHYV010000172.1||full	MPG_3647	0.813	0	0.813	dsDNAphage	19970	2	30.8	11.5	1	26	1	19970	0.813	0.813	1	26	1	19970	nan	nan	0	1	26	1	19970	0.813	0	11.5	0	30.8	26.9	30.8	2	dsDNAphage	linear
3300021591.a:Ga0190338_1000023||full	MPG_9358	0.92	0	0.92	dsDNAphage	41248	3	29.8	21.3	1	46	3	41250	0.92	0.96	1	47	3	41528	nan	nan	0	1	47	3	41528	0.867	0	21.3	0	29.8	14.9	34	3	dsDNAphage	linear
JABIXR010000181.1||full	MPG_6099	1	0.28	1	dsDNAphage	7482	2	40	0	1	10	208	7689	1	1	1	10	208	7689	nan	nan	0	1	10	208	7689	1	0	0	0	40	0	60	2	dsDNAphage	linear
JABIXR010000214.1||full	MPG_6099	0.9	0.133	0.9	dsDNAphage	11843	0	22.7	4.5	2	21	154	11996	0.9	0.9	1	22	2	14608	nan	nan	0	1	22	2	14608	0.8	0	4.5	0	22.7	0	72.7	0	dsDNAphage	linear
JABIXR010000232.1||full	MPG_6099	0.647	0.027	0.647	dsDNAphage	11429	0	43.8	6.2	1	16	442	11870	0.647	0.647	1	16	442	11870	nan	nan	0	1	16	442	11870	0.647	0	6.2	0	43.8	0	50	0	dsDNAphage	linear
DDJP01000095.1||full	MPG_2970	0.94	0	0.94	dsDNAphage	34246	5	42.1	28.9	1	38	1	34246	0.94	0.953	1	38	1	34246	nan	nan	0	1	38	1	34246	0.94	0	28.9	0	42.1	13.2	15.8	5	dsDNAphage	linear
JAEPOD010000102.1||full	MPG_3466	0.76	0	0.76	dsDNAphage	10407	1	28.6	14.3	1	14	2	10408	0.76	0.76	1	14	2	10408	nan	nan	0	1	14	2	10408	0.76	0	14.3	0	28.6	35.7	21.4	1	dsDNAphage	linear
JAEPOD010000170.1||full	MPG_3466	0.927	0.013	0.927	dsDNAphage	6456	1	57.1	42.9	1	7	2	6457	0.927	0.927	1	7	2	6457	nan	nan	0	1	7	2	6457	0.927	0	42.9	0	57.1	0	0	1	dsDNAphage	linear
JAEPOD010000006.1||full	MPG_3466	0.8	0	0.8	dsDNAphage	34488	6	27	32.4	1	37	3	34490	0.8	0.84	1	37	3	34490	nan	nan	0	1	37	3	34490	0.8	0	32.4	0	27	21.6	18.9	6	dsDNAphage	linear
DIMC01000413.1||full	MPG_7947	0.7	0	0.7	dsDNAphage	24940	4	19	19	1	21	1	24940	0.7	0.733	1	21	1	24940	nan	nan	0	1	21	1	24940	0.7	0	19	0	19	9.5	52.4	4	dsDNAphage	linear
3300021508.a:Ga0190283_1000456||0_partial	MPG_9304	0.913	0.007	0.913	dsDNAphage	13073	1	3.8	7.7	1	19	1	13073	0.913	0.913	1	19	1	13073	0.913	0.913	1	1	26	1	21259	0.447	0	7.7	0	3.8	23.1	65.4	1	dsDNAphage	linear
JABCTJ010000143.1||full	MPG_8741	0.973	0.5	0.973	dsDNAphage	5256	0	33.3	0	1	9	17	5272	0.973	0.973	1	9	17	5272	nan	nan	0	1	9	17	5272	0.973	0	0	0	33.3	0	66.7	0	dsDNAphage	linear
NVRQ02000132.1||full	MPG_2915	0.713	0.287	0.713	dsDNAphage	5215	0	14.3	0	1	7	647	5861	0.713	0.713	1	7	647	5861	nan	nan	0	1	7	647	5861	0.713	0	0	0	14.3	0	85.7	0	dsDNAphage	linear
NZ_JAFLNF010000003.1||0_partial	MPG_838	0.893	0	0.893	dsDNAphage	32154	8	33.3	43.8	180	215	201871	234024	0.893	0.927	180	215	201871	234024	0.893	0.987	1	1	524	239	580840	0.3	0	43.8	0	33.3	6.2	16.7	8	dsDNAphage	linear
NZ_JAFLNF010000005.1||0_partial	MPG_838	0.9	0	0.9	dsDNAphage	59085	6	30.4	30.4	42	108	40769	99853	0.9	0.933	42	108	40769	99853	0.9	0.993	1	1	335	2	376914	0.447	0	30.4	0	30.4	11.4	27.8	6	dsDNAphage	linear
PIYN01000030.1||full	MPG_8802	0.533	0	0.533	dsDNAphage	14582	1	14.3	14.2	1	18	2	14583	0.533	0.533	1	18	2	14583	nan	nan	0	1	18	2	14583	0.533	7.1	7.1	0	14.3	35.7	35.7	1	dsDNAphage	linear
NZ_BLRL01000001.1||0_partial	MPG_1225	0.907	0	0.907	dsDNAphage	40360	9	26.2	42.6	30	78	44181	84540	0.907	0.94	30	78	44181	84540	0.907	1	1	1	637	442	737400	0.287	0	42.6	0	26.2	8.2	23	9	dsDNAphage	linear
3300025869.a:Ga0209308_10008857||full	MPG_11213	0.373	0.667	0.667	ssDNA	6780	0	66.7	0	1	4	2	6781	0.667	0.667	1	4	2	6781	nan	nan	0	1	4	2	6781	0.667	0	0	0	66.7	0	33.3	0	ssDNA	linear
JABGTT010000004.1||0_partial	MPG_4038	0.94	0	0.94	dsDNAphage	49392	5	33.3	10.3	68	106	71071	120462	0.94	0.987	68	106	71071	120462	0.94	0.993	1	1	106	368	120462	0.713	0	10.3	0	33.3	7.7	48.7	5	dsDNAphage	linear
JAAXOH010000020.1||0_partial	MPG_7144	0.88	0	0.88	dsDNAphage	20182	1	22.6	29	19	37	21898	42079	0.88	0.88	19	37	21898	42079	0.88	0.953	1	1	57	624	70364	0.267	0	29	0	22.6	12.9	35.5	1	dsDNAphage	linear
NZ_LZQY01000020.1||full	MPG_795	0.833	0	0.833	dsDNAphage	178242	9	28.4	28.4	1	207	2	178243	0.833	0.873	1	208	2	178415	nan	nan	0	1	208	2	178415	0.827	0	28.4	0	28.4	19.2	24	9	dsDNAphage	linear
NZ_LZQY01000084.1||full	MPG_795	0.993	0.007	0.993	dsDNAphage	50642	5	33.3	2.7	1	75	65	50706	0.993	1	1	75	65	50706	nan	nan	0	1	75	65	50706	0.993	0	2.7	0	33.3	2.7	61.3	5	dsDNAphage	linear
NZ_LZQY01000081.1||full	MPG_795	0.973	0.007	0.973	dsDNAphage	55865	8	50	7.8	2	91	1363	57154	0.973	1	2	91	1363	57154	nan	nan	0	2	91	1363	57154	0.973	0	7.8	0	50	3.3	38.9	8	dsDNAphage	circular
NZ_LZQY01000104.1||full	MPG_795	0.98	0.007	0.98	dsDNAphage	43290	14	59.6	12.3	1	57	96	43290	0.98	1	1	57	96	43290	nan	nan	0	1	57	96	43290	0.973	0	12.3	0	59.6	3.5	24.6	14	dsDNAphage	circular
NZ_LZQY01000110.1||0_partial	MPG_795	0.893	0	0.893	dsDNAphage	14960	1	16.1	25.8	1	19	3	14962	0.893	0.893	1	19	3	14962	0.893	0.96	1	1	96	3	116984	0.233	0	25.8	0	16.1	16.1	41.9	1	dsDNAphage	linear
QJZQ01000198.1||full	MPG_6371	0.993	0	0.993	dsDNAphage	28261	5	41.9	6.5	1	31	1	28261	0.993	0.993	1	31	1	28261	nan	nan	0	1	31	1	28261	0.993	0	6.5	0	41.9	6.5	45.2	5	dsDNAphage	linear
PADF01000015.1||full	MPG_8580	0.893	0	0.893	dsDNAphage	26317	2	28.6	3.6	1	28	1	26317	0.893	0.94	1	28	1	26317	nan	nan	0	1	28	1	26317	0.893	0	3.6	0	28.6	7.1	60.7	2	dsDNAphage	linear
PADF01000019.1||full	MPG_8580	0.987	0.02	0.987	dsDNAphage	14502	1	24.1	3.4	1	29	3	14504	0.987	0.987	1	29	3	14504	nan	nan	0	1	29	3	14504	0.987	0	3.4	0	24.1	3.4	69	1	dsDNAphage	linear
PADF01000045.1||full	MPG_8580	0.753	0.033	0.753	dsDNAphage	13065	0	16.1	3.2	2	31	622	13686	0.753	0.773	1	31	2	13686	nan	nan	0	1	31	2	13686	0.687	0	3.2	0	16.1	12.9	67.7	0	dsDNAphage	linear
PADF01000076.1||full	MPG_8580	0.873	0.047	0.873	dsDNAphage	23342	0	54.5	6.8	1	44	2	23343	0.873	0.873	1	44	2	23343	nan	nan	0	1	44	2	23343	0.873	0	6.8	0	54.5	0	38.6	0	dsDNAphage	linear
PADF01000066.1||full	MPG_8580	0.907	0.46	0.907	dsDNAphage	11768	0	85.7	0	1	14	2	11769	0.907	0.907	1	14	2	11769	nan	nan	0	1	14	2	11769	0.907	0	0	0	85.7	0	14.3	0	dsDNAphage	linear
QNEO01000051.1||full	MPG_8247	0.873	0.007	0.873	dsDNAphage	22191	3	33.3	33.3	1	15	1	22191	0.873	0.873	1	15	1	22191	nan	nan	0	1	15	1	22191	0.873	0	33.3	0	33.3	0	33.3	3	dsDNAphage	linear
QNEO01000167.1||full	MPG_8247	0.953	0.04	0.953	dsDNAphage	13184	2	44.4	11.1	1	9	1	13184	0.953	0.953	1	9	1	13184	nan	nan	0	1	9	1	13184	0.953	0	11.1	0	44.4	0	44.4	2	dsDNAphage	linear
QNEO01000201.1||full	MPG_8247	0.853	0.027	0.853	dsDNAphage	11807	4	60	10	1	10	173	11979	0.853	0.853	1	10	173	11979	nan	nan	0	1	10	173	11979	0.853	0	10	0	60	10	20	4	dsDNAphage	linear
QNEO01000354.1||full	MPG_8247	0.68	0.14	0.68	dsDNAphage	7283	0	12.5	0	1	8	528	7810	0.68	0.68	1	8	528	7810	nan	nan	0	1	8	528	7810	0.68	0	0	0	12.5	0	87.5	0	dsDNAphage	linear
QNEO01000358.1||full	MPG_8247	0.767	0.107	0.767	dsDNAphage	6333	0	36.4	0	1	11	2	6334	0.767	0.767	1	11	2	6334	nan	nan	0	1	11	2	6334	0.767	0	0	0	36.4	9.1	54.5	0	dsDNAphage	linear
QNEO01000401.1||full	MPG_8247	0.76	0.96	0.96	ssDNA	7150	0	45.5	0	1	11	2	7151	0.96	0.96	1	11	2	7151	nan	nan	0	1	11	2	7151	0.96	0	0	0	45.5	0	54.5	0	ssDNA	linear
QNEO01000447.1||full	MPG_8247	0.733	0.253	0.733	dsDNAphage	6025	0	15.4	0	1	13	3	6027	0.733	0.733	1	13	3	6027	nan	nan	0	1	13	3	6027	0.733	0	0	0	15.4	0	84.6	0	dsDNAphage	linear
QNEO01000529.1||full	MPG_8247	0.58	0.667	0.667	ssDNA	5548	0	66.7	0	1	4	1	5548	0.667	0.667	1	4	1	5548	nan	nan	0	1	4	1	5548	0.667	0	0	0	66.7	0	33.3	0	ssDNA	linear
QNEO01000033.1||0_partial	MPG_8247	0.947	0.013	0.947	dsDNAphage	12787	3	30.8	0	6	18	11424	24210	0.947	0.947	6	18	11424	24210	0.947	1	1	1	18	166	24210	0.753	0	0	0	30.8	23.1	46.2	3	dsDNAphage	linear
JAEPMC010000003.1||0_partial	MPG_6144	0.92	0	0.92	dsDNAphage	85277	10	25.4	25.4	380	483	375310	460586	0.92	0.967	379	484	373626	461869	0.9	1	1	1	502	2	489074	0.38	0	25.4	0	25.4	23.7	25.4	10	dsDNAphage	linear
NZ_QJGZ01000024.1||full	MPG_1910	0.52	0.887	0.887	ssDNA	5795	0	50	0	1	4	221	6015	0.887	0.887	1	4	221	6015	nan	nan	0	1	4	221	6015	0.887	0	0	0	50	0	50	0	ssDNA	linear
SOJZ01000028.1||0_partial	MPG_8419	0.96	0	0.96	dsDNAphage	27114	3	18.6	4.7	41	71	34876	61989	0.96	0.973	41	71	34876	61989	0.96	0.98	1	1	92	568	87489	0.507	0	4.7	0	18.6	23.3	53.5	3	dsDNAphage	linear
NZ_JAMC01000002.1||0_partial	MPG_1737	0.893	0	0.893	dsDNAphage	27637	8	27.9	37.2	549	579	563937	591573	0.893	0.907	549	579	563937	591573	0.893	0.96	1	1	660	700	671421	0.287	0	37.2	0	27.9	30.2	4.7	8	dsDNAphage	linear
JABILA010000046.1||full	MPG_2202	0.8	0.26	0.8	dsDNAphage	6927	0	50	0	1	6	1	6927	0.8	0.8	1	6	1	6927	nan	nan	0	1	6	1	6927	0.8	0	0	0	50	0	50	0	dsDNAphage	linear
JABILA010000086.1||full	MPG_2202	0.913	0	0.913	dsDNAphage	40086	5	37.5	22.9	1	48	3	40088	0.913	0.927	1	48	3	40088	nan	nan	0	1	48	3	40088	0.92	0	22.9	0	37.5	10.4	29.2	5	dsDNAphage	linear
JABILA010000027.1||full	MPG_2202	0.8	0.88	0.88	ssDNA	4423	0	50	0	1	6	206	4628	0.88	0.88	1	6	206	4628	nan	nan	0	1	6	206	4628	0.88	0	0	0	50	0	50	0	ssDNA	linear
JABILA010000116.1||0_partial	MPG_2202	0.893	0	0.893	dsDNAphage	12389	2	7.4	25.9	8	22	6745	19133	0.893	0.893	8	22	6745	19133	0.893	0.98	1	1	79	2	81605	0.313	0	25.9	0	7.4	18.5	48.1	2	dsDNAphage	linear
NZ_WXVX02000029.1||full	MPG_621	0.987	0.04	0.987	dsDNAphage	43649	15	65.5	6.9	1	58	67	43715	0.987	1	1	58	67	43715	nan	nan	0	1	58	67	43715	0.987	0	6.9	0	65.5	8.6	19	15	dsDNAphage	linear
JABSRG010000038.1||full	MPG_7131	0.993	0.22	0.993	dsDNAphage	36585	9	48.1	0	1	54	83	36649	0.993	1	1	54	83	36649	nan	nan	0	1	54	83	36649	0.993	0	0	0	48.1	0	51.9	9	dsDNAphage	circular
NZ_CP065229.1||0_partial	MPG_1408	0.927	0	0.927	dsDNAphage	58943	4	27.1	29.4	2944	3012	3128414	3187356	0.927	0.973	2944	3016	3128414	3191681	0.907	1	1	1	3327	201	3525567	0.373	0	29.4	0	27.1	12.9	30.6	4	dsDNAphage	linear
NZ_CP065229.1||1_partial	MPG_1408	0.933	0	0.933	dsDNAphage	41548	8	27.8	27.8	1701	1742	1797735	1839282	0.933	0.967	1701	1742	1797735	1839282	0.933	1	1	1	3327	201	3525567	0.373	0	27.8	0	27.8	7.4	37	8	dsDNAphage	linear
NZ_CP065229.1||2_partial	MPG_1408	0.827	0	0.827	dsDNAphage	31694	7	24	28	692	729	689983	721676	0.827	0.827	692	729	689983	721676	0.827	0.907	1	1	3327	201	3525567	0.373	0	28	0	24	30	18	7	dsDNAphage	linear
3300020418.a:Ga0211557_10000600||full	MPG_10623	1	0.013	1	dsDNAphage	27083	3	47.6	0	1	42	3	27085	1	1	1	42	3	27085	nan	nan	0	1	42	3	27085	1	0	0	0	47.6	2.4	50	3	dsDNAphage	linear
3300020418.a:Ga0211557_10004920||full	MPG_10623	1	0.407	1	dsDNAphage	8507	5	90.9	0	1	11	1	8507	1	1	1	11	1	8507	nan	nan	0	1	11	1	8507	1	0	0	0	90.9	0	9.1	5	dsDNAphage	linear
AP022859.1||0_partial	MPG_6711	0.94	0	0.94	dsDNAphage	18339	1	9.5	31	1388	1416	1555908	1574246	0.94	0.96	1388	1417	1555908	1574879	0.907	1	1	1	3058	3	3425850	0.293	0	28.6	2.4	9.5	7.1	52.4	1	dsDNAphage	linear
AP022860.1||0_partial	MPG_6711	0.927	0	0.927	dsDNAphage	28332	8	30.2	37.7	797	836	905466	933797	0.927	0.96	796	836	902596	933797	0.907	0.987	1	1	1550	201	1758293	0.233	0	37.7	0	30.2	9.4	22.6	8	dsDNAphage	linear
JABJPW010000041.1||0_partial	MPG_3916	0.873	0	0.873	dsDNAphage	30564	5	32.6	21.7	17	50	18986	49549	0.873	0.887	17	50	18986	49549	0.873	0.94	1	1	147	460	145336	0.573	0	21.7	0	32.6	23.9	21.7	5	dsDNAphage	linear
DERK01000017.1||0_partial	MPG_2536	0.9	0	0.9	dsDNAphage	72405	7	28.4	15.7	7	96	9575	81979	0.9	0.947	7	96	9575	81979	0.9	1	1	1	170	217	181536	0.727	0	15.7	0	28.4	16.7	39.2	7	dsDNAphage	linear
DGNA01000019.1||full	MPG_6300	0.827	0.66	0.827	dsDNAphage	4938	0	88.9	0	1	9	70	5007	0.827	0.827	1	9	70	5007	nan	nan	0	1	9	70	5007	0.827	0	0	0	88.9	0	11.1	0	dsDNAphage	linear
NZ_SDID01000015.1||full	MPG_569	0.627	0.007	0.627	dsDNAphage	57734	0	8.3	2.8	2	74	3716	61449	0.627	0.64	1	75	1	65971	nan	nan	0	1	75	1	65971	0.54	0	2.8	0	8.3	0	88.9	0	dsDNAphage	linear
NZ_JAAVXB010000002.1||0_partial	MPG_879	0.92	0.007	0.92	dsDNAphage	57309	3	32.4	15.5	261	318	279698	337006	0.92	0.96	261	319	279698	338528	0.907	1	1	1	592	153	655743	0.38	0	15.5	0	32.4	28.2	23.9	3	dsDNAphage	linear
PAPQ01000011.1||full	MPG_8117	1	0.553	1	dsDNAphage	14312	3	89.5	0	1	19	2	14313	1	1	1	19	2	14313	nan	nan	0	1	19	2	14313	1	0	0	0	89.5	0	10.5	3	dsDNAphage	linear
PAPQ01000046.1||0_partial	MPG_8117	0.88	0	0.88	dsDNAphage	17556	7	47.4	31.6	19	37	21475	39030	0.88	0.88	19	37	21475	39030	0.88	0.913	1	1	37	3	39030	0.693	0	31.6	0	47.4	21.1	0	7	dsDNAphage	linear
NZ_CP031165.1||0_partial	MPG_689	0.887	0	0.887	dsDNAphage	15136	1	12.9	16.1	4711	4729	5468835	5483970	0.887	0.887	4711	4729	5468835	5483970	0.887	0.953	1	1	5013	1	5799453	0.167	0	16.1	0	12.9	16.1	54.8	1	dsDNAphage	linear
DEMG01000005.1||0_partial	MPG_6336	0.913	0	0.913	dsDNAphage	54366	4	19.3	13.6	323	392	393695	448060	0.913	0.953	323	398	393695	460224	0.867	0.96	1	1	485	268	556816	0.307	0	13.6	0	19.3	21.6	45.5	4	dsDNAphage	linear
PBKN01000013.1||full	MPG_6726	0.733	0	0.733	dsDNAphage	15244	2	14.3	0	1	14	2	15245	0.733	0.733	1	14	2	15245	nan	nan	0	1	14	2	15245	0.733	0	0	0	14.3	50	35.7	2	dsDNAphage	linear
NZ_RHHA01000001.1||0_partial	MPG_1066	0.9	0	0.9	dsDNAphage	31327	8	20.8	32.1	261	301	284608	315934	0.9	0.913	261	301	284608	315934	0.9	0.993	1	1	1200	94	1328940	0.213	0	32.1	0	20.8	24.5	22.6	8	dsDNAphage	linear
JAGPVX010000027.1||full	MPG_6794	0.973	0	0.973	dsDNAphage	60277	18	47.3	25.7	1	74	2	60278	0.973	1	1	74	2	60278	nan	nan	0	1	74	2	60278	0.973	0	25.7	0	47.3	6.8	20.3	18	dsDNAphage	linear
3300002481.a:JGI24020J35080_1000048||0_partial	MPG_9255	0.887	0	0.887	dsDNAphage	21965	4	21.4	21.4	94	123	92310	114274	0.887	0.887	94	123	92310	114274	0.887	0.98	1	1	151	1	153487	0.387	0	21.4	0	21.4	21.4	35.7	4	dsDNAphage	linear
PAKC01000016.1||full	MPG_2770	0.64	0	0.64	dsDNAphage	26804	1	31.6	15.8	1	37	3	26806	0.64	0.66	1	37	3	26806	nan	nan	0	1	37	3	26806	0.64	0	15.8	0	31.6	5.3	47.4	1	dsDNAphage	linear
NZ_LOHE01000052.1||full	MPG_1843	0.967	0	0.967	dsDNAphage	67014	9	40.7	12.1	1	91	2	67015	0.967	0.98	1	91	2	67015	nan	nan	0	1	91	2	67015	0.967	0	12.1	0	40.7	6.6	40.7	9	dsDNAphage	linear
NZ_LOHE01000071.1||full	MPG_1843	0.847	0	0.847	dsDNAphage	52254	4	34.4	15.6	1	32	379	52632	0.847	0.847	1	32	379	52632	nan	nan	0	1	32	379	52632	0.847	0	15.6	0	34.4	31.2	18.8	4	dsDNAphage	linear
NZ_LOHE01000087.1||full	MPG_1843	0.987	0.02	0.987	dsDNAphage	15849	5	50	13.6	1	22	1	15849	0.987	1	1	22	1	15849	nan	nan	0	1	22	1	15849	0.987	0	13.6	0	50	0	36.4	5	dsDNAphage	linear
NZ_LOHE01000074.1||0_partial	MPG_1843	0.9	0	0.9	dsDNAphage	35073	1	23.5	15.7	57	95	64973	100045	0.9	0.927	57	95	64973	100045	0.9	0.993	1	1	132	1	135776	0.347	0	15.7	0	23.5	13.7	47.1	1	dsDNAphage	linear
NZ_MJIL01000095.1||0_partial	MPG_64	0.827	0	0.827	dsDNAphage	35171	2	14.1	29.7	135	185	137818	172988	0.827	0.867	135	186	137818	173625	0.82	0.9	1	1	307	1	310680	0.333	0	29.7	0	14.1	10.9	45.3	2	dsDNAphage	linear
NZ_MJIL01000098.1||0_partial	MPG_64	0.92	0	0.92	dsDNAphage	21745	1	10.9	17.4	34	67	33680	55424	0.92	0.967	33	67	33300	55424	0.9	0.993	1	1	78	1218	67674	0.22	0	17.4	0	10.9	23.9	47.8	1	dsDNAphage	linear
NVVU01000001.1||0_partial	MPG_2138	0.92	0	0.92	dsDNAphage	51009	9	37.3	27.5	64	109	69970	120978	0.92	0.96	63	110	69740	121881	0.88	0.967	1	1	113	71	127310	0.607	0	27.5	0	37.3	27.5	7.8	9	dsDNAphage	linear
DGCC01000074.1||0_partial	MPG_3095	0.973	0	0.973	dsDNAphage	15489	3	40	6.7	34	48	36895	52383	0.973	0.973	34	48	36895	52383	0.973	0.973	1	1	48	2	52383	0.613	0	6.7	0	40	20	33.3	3	dsDNAphage	linear
DGCC01000031.1||0_partial	MPG_3095	0.84	0	0.84	dsDNAphage	18719	4	25	35.7	8	26	4252	22970	0.84	0.84	8	26	4252	22970	0.84	0.913	1	1	35	1	34316	0.573	0	35.7	0	25	7.1	32.1	4	dsDNAphage	linear
DFTK01000069.1||full	MPG_4844	0.773	0.4	0.773	dsDNAphage	4918	0	63.6	0	1	11	460	5377	0.773	0.773	1	11	460	5377	nan	nan	0	1	11	460	5377	0.773	0	0	0	63.6	0	36.4	0	dsDNAphage	linear
WJMR01000420.1||full	MPG_3360	0.96	0	0.96	dsDNAphage	22755	4	21.4	14.3	1	28	1	22755	0.96	0.96	1	28	1	22755	nan	nan	0	1	28	1	22755	0.96	0	14.3	0	21.4	7.1	57.1	4	dsDNAphage	linear
PAAX01000035.1||full	MPG_7093	0.853	0	0.853	dsDNAphage	176387	4	23.7	18.3	1	186	2	176388	0.853	0.893	1	186	2	176388	nan	nan	0	1	186	2	176388	0.853	0	18.3	0	23.7	16.1	41.9	4	dsDNAphage	linear
NZ_LWER01000016.1||full	MPG_107	0.993	0.173	0.993	dsDNAphage	20023	4	46.4	0	1	28	1	20023	0.993	1	1	28	1	20023	nan	nan	0	1	28	1	20023	0.993	0	0	0	46.4	0	53.6	4	dsDNAphage	linear
NZ_LWER01000439.1||full	MPG_107	0.94	0.007	0.94	dsDNAphage	9359	1	20	10	1	19	2	9360	0.94	0.973	1	20	2	10207	nan	nan	0	1	20	2	10207	0.887	0	10	0	20	20	50	1	dsDNAphage	linear
NZ_LWER01000131.1||0_partial	MPG_107	0.867	0	0.867	dsDNAphage	25218	3	28	16	94	118	84332	109549	0.867	0.867	94	118	84332	109549	0.867	0.913	1	1	118	143	109549	0.673	0	16	0	28	16	40	3	dsDNAphage	linear
NZ_LWER01000193.1||0_partial	MPG_107	0.933	0	0.933	dsDNAphage	21803	1	20	17.5	1	28	1	21803	0.933	0.96	1	29	1	22911	0.9	1	1	1	40	1	35403	0.513	0	17.5	0	20	25	37.5	1	dsDNAphage	linear
WGDP01000314.1||full	MPG_5850	0.8	0.007	0.8	dsDNAphage	12183	1	42.9	14.3	1	7	3	12185	0.8	0.8	1	7	3	12185	nan	nan	0	1	7	3	12185	0.8	0	14.3	0	42.9	28.6	14.3	1	dsDNAphage	linear
WGDP01000352.1||full	MPG_5850	0.933	0.52	0.933	dsDNAphage	8609	2	66.7	0	1	3	2	8610	0.933	0.933	1	3	2	8610	nan	nan	0	1	3	2	8610	0.933	0	0	0	66.7	33.3	0	2	dsDNAphage	linear
PAIY01000010.1||full	MPG_7461	0.813	0.193	0.813	dsDNAphage	12661	0	84.6	0	1	13	2	12662	0.813	0.813	1	13	2	12662	nan	nan	0	1	13	2	12662	0.813	0	0	0	84.6	0	15.4	0	dsDNAphage	linear
PAIY01000031.1||full	MPG_7461	0.947	0.013	0.947	dsDNAphage	16343	0	30	6.7	1	29	56	16398	0.947	0.973	1	30	56	17558	nan	nan	0	1	30	56	17558	0.873	0	6.7	0	30	6.7	56.7	0	dsDNAphage	linear
PAIY01000060.1||full	MPG_7461	1	0.413	1	dsDNAphage	10774	1	33.3	0	1	12	2	10775	1	1	1	12	2	10775	nan	nan	0	1	12	2	10775	1	0	0	0	33.3	0	66.7	1	dsDNAphage	linear
PAIY01000103.1||full	MPG_7461	0.633	0.067	0.633	dsDNAphage	8867	0	54.5	0	1	11	31	8897	0.633	0.633	1	11	31	8897	nan	nan	0	1	11	31	8897	0.633	0	0	0	54.5	9.1	36.4	0	dsDNAphage	linear
PAIY01000115.1||full	MPG_7461	0.987	0.02	0.987	dsDNAphage	11099	2	35.7	0	1	14	393	11491	0.987	0.987	1	14	393	11491	nan	nan	0	1	14	393	11491	0.987	0	0	0	35.7	14.3	50	2	dsDNAphage	linear
PAIY01000131.1||full	MPG_7461	0.833	0	0.833	dsDNAphage	37234	1	17	14.9	1	46	151	37384	0.833	0.873	1	47	151	38386	nan	nan	0	1	47	151	38386	0.8	0	14.9	0	17	10.6	57.4	1	dsDNAphage	linear
PAIY01000159.1||full	MPG_7461	0.547	0.06	0.547	dsDNAphage	12749	0	30	0	1	10	249	12997	0.547	0.547	1	10	249	12997	nan	nan	0	1	10	249	12997	0.547	0	0	0	30	0	70	0	dsDNAphage	linear
PAIY01000220.1||full	MPG_7461	0.967	0	0.967	dsDNAphage	24983	4	36.7	13.3	1	30	3	24985	0.967	0.993	1	30	3	24985	nan	nan	0	1	30	3	24985	0.967	0	13.3	0	36.7	3.3	46.7	4	dsDNAphage	linear
3300028399.a:Ga0256830_1002880||full	MPG_9740	0.947	0.22	0.947	dsDNAphage	10896	0	29.2	0	1	24	145	11040	0.947	0.947	1	24	145	11040	nan	nan	0	1	24	145	11040	0.947	0	0	0	29.2	4.2	66.7	0	dsDNAphage	linear
DMGG01000152.1||full	MPG_4392	0.767	0.72	0.767	dsDNAphage	6162	0	100	0	1	7	306	6467	0.767	0.767	1	7	306	6467	nan	nan	0	1	7	306	6467	0.767	0	0	0	100	0	0	0	dsDNAphage	linear
DMGG01000186.1||full	MPG_4392	0.893	0.427	0.893	dsDNAphage	8026	0	100	0	1	9	183	8208	0.893	0.893	1	9	183	8208	nan	nan	0	1	9	183	8208	0.893	0	0	0	100	0	0	0	dsDNAphage	linear
DMGG01000074.1||full	MPG_4392	0.973	0.78	0.973	dsDNAphage	9985	1	66.7	0	1	9	61	10045	0.973	0.973	1	9	61	10045	nan	nan	0	1	9	61	10045	0.973	0	0	0	66.7	0	33.3	1	dsDNAphage	linear
DMGG01000021.1||full	MPG_4392	0.967	0.833	0.967	dsDNAphage	5768	1	50	0	1	4	1	5768	0.967	0.967	1	4	1	5768	nan	nan	0	1	4	1	5768	0.967	0	0	0	50	0	50	1	dsDNAphage	linear
NVUI01000015.1||0_partial	MPG_5367	0.947	0.027	0.947	dsDNAphage	15752	5	64.3	28.6	33	46	33569	49320	0.947	0.947	33	46	33569	49320	0.947	0.947	1	1	46	1	49320	0.693	0	28.6	0	64.3	7.1	0	5	dsDNAphage	linear
NVUI01000003.1||0_partial	MPG_5367	0.92	0	0.92	dsDNAphage	85338	7	37.5	24	115	207	105160	190497	0.92	0.967	115	207	105160	190497	0.92	1	1	1	210	1	192358	0.713	0	24	0	37.5	21.9	16.7	7	dsDNAphage	linear
PAKZ01000032.1||0_partial	MPG_2079	0.993	0	0.993	dsDNAphage	73861	12	47	3.5	169	283	196162	270022	0.993	1	169	283	196162	270022	0.993	1	1	1	283	96	270022	0.567	0	3.5	0	47	2.6	47	12	dsDNAphage	linear
PAKZ01000037.1||0_partial	MPG_2079	0.827	0.007	0.827	dsDNAphage	51162	9	28.1	36	120	171	132779	183940	0.827	0.84	120	171	132779	183940	0.827	0.9	1	1	185	402	200979	0.527	0	34.4	1.6	28.1	23.4	12.5	9	dsDNAphage	linear
3300025694.a:Ga0209406_1006683||full	MPG_10565	0.747	0.793	0.793	ssDNA	6409	0	100	0	1	3	2	6410	0.793	0.793	1	3	2	6410	nan	nan	0	1	3	2	6410	0.793	0	0	0	100	0	0	0	ssDNA	linear
JAGPUS010000066.1||full	MPG_7410	0.86	0.007	0.86	dsDNAphage	5775	1	25	0	1	4	2	5776	0.86	0.86	1	4	2	5776	nan	nan	0	1	4	2	5776	0.86	0	0	0	25	25	50	1	dsDNAphage	linear
JAGPUS010000172.1||full	MPG_7410	0.68	0.007	0.68	dsDNAphage	8286	1	37.5	0	1	8	3	8288	0.68	0.68	1	8	3	8288	nan	nan	0	1	8	3	8288	0.68	0	0	0	37.5	12.5	50	1	dsDNAphage	linear
DXJL01000117.1||full	MPG_8553	0.873	0.187	0.873	dsDNAphage	14160	0	9.1	0	1	22	121	14280	0.873	0.873	1	22	121	14280	nan	nan	0	1	22	121	14280	0.873	0	0	0	9.1	0	90.9	0	dsDNAphage	linear
3300024260.a:Ga0233441_1008734||full	MPG_10227	0.767	0.633	0.767	dsDNAphage	5391	0	60	0	1	5	1	5391	0.767	0.767	1	5	1	5391	nan	nan	0	1	5	1	5391	0.767	0	0	0	60	0	40	0	dsDNAphage	linear
3300024260.a:Ga0233441_1007596||full	MPG_10227	0.933	0.067	0.933	dsDNAphage	5923	1	30	0	1	10	3	5925	0.933	0.933	1	10	3	5925	nan	nan	0	1	10	3	5925	0.933	0	0	0	30	10	60	1	dsDNAphage	linear
3300024260.a:Ga0233441_1007527||full	MPG_10227	1	0.053	1	dsDNAphage	5961	1	18.2	0	1	11	2	5962	1	1	1	11	2	5962	nan	nan	0	1	11	2	5962	1	0	0	0	18.2	9.1	72.7	1	dsDNAphage	linear
3300024260.a:Ga0233441_1008953||full	MPG_10227	0.7	0.08	0.7	dsDNAphage	5310	0	16.7	0	1	6	1	5310	0.7	0.7	1	6	1	5310	nan	nan	0	1	6	1	5310	0.7	0	0	0	16.7	16.7	66.7	0	dsDNAphage	linear
3300024260.a:Ga0233441_1002022||full	MPG_10227	0.86	0.007	0.86	dsDNAphage	15937	9	35.7	28.6	1	28	1	15937	0.86	0.86	1	28	1	15937	nan	nan	0	1	28	1	15937	0.86	0	28.6	0	35.7	3.6	32.1	9	dsDNAphage	linear
JAENYT010000020.1||0_partial	MPG_8599	0.987	0	0.987	dsDNAphage	21170	3	18.5	18.5	1	19	2	21171	0.987	0.987	1	19	2	21171	0.987	0.993	1	1	27	2	29015	0.553	0	18.5	0	18.5	7.4	55.6	3	dsDNAphage	linear
JAENYT010000001.1||0_partial	MPG_8599	0.9	0	0.9	dsDNAphage	80011	6	21.3	16.7	278	373	251031	331041	0.9	0.92	278	373	251031	331041	0.9	1	1	1	518	3	470370	0.36	1.9	14.8	0	21.3	25	37	6	dsDNAphage	linear
NZ_CP034835.1||0_partial	MPG_744	0.9	0	0.9	dsDNAphage	142640	10	26.1	31.2	1973	2117	2221372	2364011	0.9	0.913	1973	2117	2221372	2364011	0.9	1	1	1	4103	100	4495672	0.44	0	31.2	0	26.1	17.2	25.5	10	dsDNAphage	linear
NZ_CP034835.1||1_partial	MPG_744	0.913	0	0.913	dsDNAphage	80230	6	24	23.1	2576	2666	2870623	2950852	0.913	0.96	2575	2666	2869942	2950852	0.907	1	1	1	4103	100	4495672	0.44	0	23.1	0	24	11.5	41.3	6	dsDNAphage	linear
NZ_CP034835.1||2_partial	MPG_744	0.913	0	0.913	dsDNAphage	74713	21	29	22	2967	3052	3279639	3354351	0.913	0.96	2967	3054	3279639	3355686	0.907	1	1	1	4103	100	4495672	0.44	0	22	0	29	12	37	21	dsDNAphage	linear
NZ_CP034835.1||3_partial	MPG_744	0.92	0	0.92	dsDNAphage	65551	20	35.4	29.1	1671	1734	1914108	1979658	0.92	0.953	1668	1734	1911695	1979658	0.9	1	1	1	4103	100	4495672	0.44	0	29.1	0	35.4	10.1	25.3	20	dsDNAphage	linear
PAND01000013.1||full	MPG_3684	0.693	0.007	0.693	dsDNAphage	33914	0	6.7	0	1	41	56	33969	0.693	0.713	1	41	56	33969	nan	nan	0	1	41	56	33969	0.693	0	0	0	6.7	6.7	86.7	0	dsDNAphage	linear
PAND01000020.1||full	MPG_3684	0.933	0.06	0.933	dsDNAphage	20197	0	54.3	6.5	1	46	2	20198	0.933	0.94	1	46	2	20198	nan	nan	0	1	46	2	20198	0.933	0	6.5	0	54.3	4.3	34.8	0	dsDNAphage	linear
3300025082.a:Ga0208156_1001918||full	MPG_9046	0.88	0.593	0.88	dsDNAphage	6330	0	66.7	0	1	9	3	6332	0.88	0.88	1	9	3	6332	nan	nan	0	1	9	3	6332	0.88	0	0	0	66.7	0	33.3	0	dsDNAphage	linear
3300025082.a:Ga0208156_1001796||full	MPG_9046	0.833	0.787	0.833	dsDNAphage	6248	0	100	0	1	5	384	6631	0.833	0.833	1	5	384	6631	nan	nan	0	1	5	384	6631	0.833	0	0	0	100	0	0	0	dsDNAphage	linear
3300025082.a:Ga0208156_1002699||full	MPG_9046	0.867	0.84	0.867	dsDNAphage	4878	0	62.5	0	1	8	309	5186	0.867	0.867	1	8	309	5186	nan	nan	0	1	8	309	5186	0.867	0	0	0	62.5	0	37.5	0	dsDNAphage	linear
3300025082.a:Ga0208156_1001955||full	MPG_9046	0.96	0.233	0.96	dsDNAphage	6184	0	7.1	0	1	14	1	6184	0.96	0.96	1	14	1	6184	nan	nan	0	1	14	1	6184	0.96	0	0	0	7.1	0	92.9	0	dsDNAphage	linear
3300025082.a:Ga0208156_1002021||full	MPG_9046	0.967	0.62	0.967	dsDNAphage	6094	0	33.3	0	1	12	26	6119	0.967	0.967	1	12	26	6119	nan	nan	0	1	12	26	6119	0.967	0	0	0	33.3	0	66.7	0	dsDNAphage	linear
3300025082.a:Ga0208156_1002139||full	MPG_9046	0.627	0.3	0.627	dsDNAphage	5382	0	33.3	0	1	6	1	5382	0.627	0.627	1	6	1	5382	nan	nan	0	1	6	1	5382	0.627	0	0	0	33.3	0	66.7	0	dsDNAphage	linear
3300025082.a:Ga0208156_1000795||full	MPG_9046	1	0.967	1	dsDNAphage	10954	1	73.9	0	1	23	2	10955	1	1	1	23	2	10955	nan	nan	0	1	23	2	10955	1	0	0	0	73.9	0	26.1	1	dsDNAphage	linear
3300025082.a:Ga0208156_1000088||0_partial	MPG_9046	0.973	0.047	0.973	dsDNAphage	34413	2	18.2	13.6	1	31	3	34415	0.973	0.973	1	32	3	36778	0.907	0.993	1	1	48	3	53052	0.76	0	13.6	0	18.2	18.2	50	2	dsDNAphage	linear
PBYN01000001.1||full	MPG_6029	0.96	0.2	0.96	dsDNAphage	8642	0	33.3	0	1	18	40	8681	0.96	0.96	1	18	40	8681	nan	nan	0	1	18	40	8681	0.96	0	0	0	33.3	5.6	61.1	0	dsDNAphage	linear
PBYN01000004.1||full	MPG_6029	0.733	0.353	0.733	dsDNAphage	6991	0	11.1	0	1	9	2	6992	0.733	0.733	1	9	2	6992	nan	nan	0	1	9	2	6992	0.733	0	0	0	11.1	0	88.9	0	dsDNAphage	linear
PBYN01000010.1||full	MPG_6029	1	0.827	1	dsDNAphage	8176	2	30.8	0	1	13	3	8178	1	1	1	13	3	8178	nan	nan	0	1	13	3	8178	1	0	0	0	30.8	0	69.2	2	dsDNAphage	linear
PBYN01000034.1||full	MPG_6029	0.74	0.127	0.74	dsDNAphage	7553	0	26.7	0	1	15	3	7555	0.74	0.74	1	15	3	7555	nan	nan	0	1	15	3	7555	0.74	0	0	0	26.7	13.3	60	0	dsDNAphage	linear
PBYN01000035.1||full	MPG_6029	0.92	0.5	0.92	dsDNAphage	9307	0	57.1	0	1	14	18	9324	0.92	0.92	1	14	18	9324	nan	nan	0	1	14	18	9324	0.92	0	0	0	57.1	0	42.9	0	dsDNAphage	linear
PBYN01000040.1||full	MPG_6029	1	0.18	1	dsDNAphage	10914	4	64.7	0	1	17	3	10916	1	1	1	17	3	10916	nan	nan	0	1	17	3	10916	1	0	0	0	64.7	5.9	29.4	4	dsDNAphage	linear
PBYN01000042.1||full	MPG_6029	0.9	0.173	0.9	dsDNAphage	11715	0	16.7	0	1	18	2	11716	0.9	0.9	1	18	2	11716	nan	nan	0	1	18	2	11716	0.9	0	0	0	16.7	0	83.3	0	dsDNAphage	linear
PBYN01000064.1||full	MPG_6029	0.76	0.407	0.76	dsDNAphage	7686	0	66.7	0	1	6	2	7687	0.76	0.76	1	6	2	7687	nan	nan	0	1	6	2	7687	0.76	0	0	0	66.7	0	33.3	0	dsDNAphage	linear
PBYN01000069.1||full	MPG_6029	0.993	0.027	0.993	dsDNAphage	42028	6	68	4	1	50	104	42131	0.993	0.993	1	50	104	42131	nan	nan	0	1	50	104	42131	0.993	0	4	0	68	2	26	6	dsDNAphage	linear
PBYN01000076.1||full	MPG_6029	0.993	0.193	0.993	dsDNAphage	28006	4	37	0	1	46	72	28077	0.993	1	1	46	72	28077	nan	nan	0	1	46	72	28077	0.993	0	0	0	37	0	63	4	dsDNAphage	linear
PBYN01000081.1||full	MPG_6029	0.947	0.207	0.947	dsDNAphage	11551	0	11.1	0	1	18	183	11733	0.947	0.947	1	18	183	11733	nan	nan	0	1	18	183	11733	0.947	0	0	0	11.1	0	88.9	0	dsDNAphage	linear
PBYN01000087.1||full	MPG_6029	0.993	0.1	0.993	dsDNAphage	30617	2	25.6	2.3	1	43	2	30618	0.993	0.993	1	43	2	30618	nan	nan	0	1	43	2	30618	0.993	0	2.3	0	25.6	0	72.1	2	dsDNAphage	linear
PBYN01000070.1||full	MPG_6029	0.993	0.027	0.993	dsDNAphage	36501	7	37.8	2.2	2	46	101	36602	0.993	1	2	46	101	36602	nan	nan	0	2	46	101	36602	0.993	0	2.2	0	37.8	2.2	57.8	7	dsDNAphage	circular
PBYN01000067.1||0_partial	MPG_6029	0.887	0	0.887	dsDNAphage	24496	8	21.4	23.8	122	151	117249	141744	0.887	0.92	122	151	117249	141744	0.887	0.98	1	1	261	333	245160	0.347	0	23.8	0	21.4	38.1	16.7	8	dsDNAphage	linear
NZ_QTKV01000005.1||0_partial	MPG_4689	0.947	0	0.947	dsDNAphage	31043	7	37.5	27.1	173	206	183396	214438	0.947	0.993	173	208	183396	216201	0.907	0.993	1	1	302	2	325807	0.367	0	27.1	0	37.5	22.9	12.5	7	dsDNAphage	linear
JAADGQ010000161.1||full	MPG_3471	1	0.44	1	dsDNAphage	14205	3	47.4	0	1	19	2	14206	1	1	1	19	2	14206	nan	nan	0	1	19	2	14206	1	0	0	0	47.4	0	52.6	3	dsDNAphage	linear
JAADGQ010000118.1||full	MPG_3471	1	0.027	1	dsDNAphage	7148	2	46.2	7.7	1	13	2	7149	1	1	1	13	2	7149	nan	nan	0	1	13	2	7149	1	0	7.7	0	46.2	0	46.2	2	dsDNAphage	linear
JAADGQ010000027.1||full	MPG_3471	0.973	0.013	0.973	dsDNAphage	5210	2	40	20	1	5	2	5211	0.973	0.973	1	5	2	5211	nan	nan	0	1	5	2	5211	0.973	0	20	0	40	0	40	2	dsDNAphage	linear
JAADGQ010000015.1||full	MPG_3471	0.84	0.007	0.84	dsDNAphage	10682	0	33.3	9.5	1	20	203	10884	0.84	0.847	1	21	203	11215	nan	nan	0	1	21	203	11215	0.733	0	9.5	0	33.3	9.5	47.6	0	dsDNAphage	linear
3300027839.a:Ga0209403_10021850||full	MPG_10711	0.88	0.347	0.88	dsDNAphage	5383	0	25	0	1	8	1	5383	0.88	0.88	1	8	1	5383	nan	nan	0	1	8	1	5383	0.88	0	0	0	25	0	75	0	dsDNAphage	linear
NZ_LHCE01000015.1||0_partial	MPG_6765	0.907	0	0.907	dsDNAphage	66065	14	34.4	23.3	135	211	127930	193994	0.907	0.953	135	212	127930	195725	0.9	1	1	1	398	1	380811	0.52	0	23.3	0	34.4	24.4	17.8	14	dsDNAphage	linear
NZ_LHCE01000017.1||0_partial	MPG_6765	0.907	0	0.907	dsDNAphage	57354	6	29.6	33.3	9	77	7782	65135	0.907	0.947	9	77	7782	65135	0.907	1	1	1	114	772	97861	0.687	0	33.3	0	29.6	17.3	19.8	6	dsDNAphage	linear
3300020476.a:Ga0211715_10010372||full	MPG_11515	0.947	0.013	0.947	dsDNAphage	5141	2	33.3	22.2	1	9	2	5142	0.947	0.947	1	9	2	5142	nan	nan	0	1	9	2	5142	0.947	0	22.2	0	33.3	22.2	22.2	2	dsDNAphage	linear
LUPQ01000127.1||full	MPG_3023	0.953	0	0.953	dsDNAphage	49732	5	26.7	8	1	74	1	49732	0.953	1	1	75	1	50897	nan	nan	0	1	75	1	50897	0.947	0	8	0	26.7	6.7	58.7	5	dsDNAphage	linear
QKIO01000073.1||full	MPG_5989	0.987	0.027	0.987	dsDNAphage	37560	2	51	6.1	1	49	278	37837	0.987	1	1	49	278	37837	nan	nan	0	1	49	278	37837	0.987	0	6.1	0	51	2	40.8	2	dsDNAphage	linear
QKIO01000388.1||full	MPG_5989	0.64	0.013	0.64	dsDNAphage	23694	2	20	20	1	10	2	23695	0.64	0.64	1	10	2	23695	nan	nan	0	1	10	2	23695	0.64	0	20	0	20	0	60	2	dsDNAphage	linear
QKIO01000280.1||full	MPG_5989	0.953	0.02	0.953	dsDNAphage	5100	1	25	0	1	4	1	5100	0.953	0.953	1	4	1	5100	nan	nan	0	1	4	1	5100	0.953	0	0	0	25	25	50	1	dsDNAphage	linear
QKIO01000246.1||0_partial	MPG_5989	0.847	0.007	0.847	dsDNAphage	22912	3	18.2	13.6	6	25	7568	30479	0.847	0.847	6	25	7568	30479	0.847	0.927	1	1	27	323	32628	0.68	0	13.6	0	18.2	18.2	50	3	dsDNAphage	linear
WFNZ01000056.1||full	MPG_5972	0.993	0	0.993	dsDNAphage	28193	6	47.1	2.9	1	34	1	28193	0.993	1	1	34	1	28193	nan	nan	0	1	34	1	28193	0.993	0	2.9	0	47.1	2.9	47.1	6	dsDNAphage	linear
NZ_CP047933.1||0_partial	MPG_219	0.893	0.007	0.893	dsDNAphage	28597	2	18.4	16.3	1893	1929	1727823	1756419	0.893	0.94	1893	1929	1727823	1756419	0.893	0.967	1	1	2718	174	2543075	0.327	0	14.3	2	18.4	10.2	55.1	2	dsDNAphage	linear
3300025305.a:Ga0208684_1000010||0_partial	MPG_10000	0.94	0	0.94	dsDNAphage	30382	5	20.6	17.6	205	225	217976	248357	0.94	0.953	205	226	217976	250153	0.893	0.967	1	1	242	736	264253	0.307	0	17.6	0	20.6	23.5	38.2	5	dsDNAphage	linear
JABBNJ010000001.1||0_partial	MPG_6220	0.907	0.013	0.907	dsDNAphage	28022	1	14.5	11.3	1576	1625	1320478	1348499	0.907	0.927	1576	1625	1320478	1348499	0.907	0.98	1	1	1856	40	1568385	0.407	0	11.3	0	14.5	11.3	62.9	1	dsDNAphage	linear
PAQV01000054.1||full	MPG_7263	0.993	0.013	0.993	dsDNAphage	61680	9	39.6	5.7	1	106	508	62187	0.993	1	1	106	508	62187	nan	nan	0	1	106	508	62187	0.993	0	5.7	0	39.6	5.7	49.1	9	dsDNAphage	linear
PAQV01000064.1||full	MPG_7263	0.873	0	0.873	dsDNAphage	26738	7	30.3	39.4	2	32	422	27159	0.873	0.907	1	33	2	27732	nan	nan	0	1	33	2	27732	0.86	0	39.4	0	30.3	18.2	12.1	7	dsDNAphage	linear
PAQV01000078.1||full	MPG_7263	0.847	0	0.847	dsDNAphage	86126	5	32.5	31.2	4	77	3946	90071	0.847	0.887	1	77	1	90071	nan	nan	0	1	77	1	90071	0.827	0	29.9	1.3	32.5	11.7	24.7	5	dsDNAphage	linear
PAQV01000034.1||0_partial	MPG_7263	0.94	0	0.94	dsDNAphage	12575	2	12.5	18.8	12	30	11344	23918	0.94	0.96	12	31	11344	24280	0.893	0.953	1	1	44	3	40848	0.207	0	18.8	0	12.5	31.2	37.5	2	dsDNAphage	linear
NZ_CP048602.1||0_partial	MPG_536	0.867	0.013	0.867	dsDNAphage	12633	1	24.1	27.6	1092	1108	1191439	1204071	0.867	0.867	1092	1108	1191439	1204071	0.867	0.913	1	1	3590	1	3945267	0.28	0	27.6	0	24.1	10.3	37.9	1	dsDNAphage	linear
NZ_CP048602.1||1_partial	MPG_536	0.873	0	0.873	dsDNAphage	13119	1	21.4	35.7	3460	3475	3826904	3840022	0.873	0.873	3460	3475	3826904	3840022	0.873	0.967	1	1	3590	1	3945267	0.28	0	35.7	0	21.4	21.4	21.4	1	dsDNAphage	linear
DDOL01000138.1||full	MPG_4629	1	0.013	1	dsDNAphage	33585	5	48.9	12.8	1	47	3	33587	1	1	1	47	3	33587	nan	nan	0	1	47	3	33587	1	0	12.8	0	48.9	2.1	36.2	5	dsDNAphage	linear
DDOL01000096.1||full	MPG_4629	0.78	0.02	0.78	dsDNAphage	11467	0	36.4	9.1	1	21	123	11589	0.78	0.78	1	22	123	11788	nan	nan	0	1	22	123	11788	0.74	0	9.1	0	36.4	0	54.5	0	dsDNAphage	linear
DDOL01000039.1||full	MPG_4629	0.92	0.133	0.92	dsDNAphage	11501	0	23.1	3.8	2	25	1915	13415	0.92	0.92	1	26	659	14599	nan	nan	0	1	26	659	14599	0.813	0	3.8	0	23.1	0	73.1	0	dsDNAphage	linear
DDOL01000114.1||full	MPG_4629	1	0.053	1	dsDNAphage	4926	2	66.7	16.7	1	6	3	4928	1	1	1	6	3	4928	nan	nan	0	1	6	3	4928	1	0	16.7	0	66.7	0	16.7	2	dsDNAphage	linear
JABGQK010000175.1||full	MPG_6335	0.893	0.7	0.893	dsDNAphage	6156	0	16.7	0	1	12	3	6158	0.893	0.893	1	12	3	6158	nan	nan	0	1	12	3	6158	0.893	0	0	0	16.7	0	83.3	0	dsDNAphage	linear
JABGQK010000200.1||full	MPG_6335	0.953	0.82	0.953	dsDNAphage	5318	1	66.7	0	1	3	68	5385	0.953	0.953	1	3	68	5385	nan	nan	0	1	3	68	5385	0.953	0	0	0	66.7	0	33.3	1	dsDNAphage	linear
JABGQK010000206.1||full	MPG_6335	0.993	0.873	0.993	dsDNAphage	5072	1	75	0	1	8	2	5073	0.993	0.993	1	8	2	5073	nan	nan	0	1	8	2	5073	0.993	0	0	0	75	0	25	1	dsDNAphage	linear
JABGQK010000207.1||full	MPG_6335	0.52	0.307	0.52	dsDNAphage	5028	0	12.5	0	1	8	2	5029	0.52	0.52	1	8	2	5029	nan	nan	0	1	8	2	5029	0.52	0	0	0	12.5	0	87.5	0	dsDNAphage	linear
JABGQK010000091.1||full	MPG_6335	0.78	0	0.78	dsDNAphage	30219	5	25.9	11.1	1	28	135	30353	0.78	0.82	1	29	135	30506	nan	nan	0	1	29	135	30506	0.747	0	11.1	0	25.9	14.8	48.1	5	dsDNAphage	linear
3300026100.a:Ga0208319_100023||full	MPG_11281	0.973	0.04	0.973	dsDNAphage	44802	13	61.3	16.1	1	62	1	44802	0.973	1	1	62	1	44802	nan	nan	0	1	62	1	44802	0.973	0	16.1	0	61.3	3.2	19.4	13	dsDNAphage	linear
3300020439.a:Ga0211558_10000831||full	MPG_10039	1	0.007	1	dsDNAphage	15921	11	81	4.8	1	21	552	16472	1	1	1	21	552	16472	nan	nan	0	1	21	552	16472	1	0	4.8	0	81	0	14.3	11	dsDNAphage	linear
3300020439.a:Ga0211558_10000056||full	MPG_10039	0.887	0	0.887	dsDNAphage	56176	7	31.6	21.1	1	56	3	56178	0.887	0.927	1	57	3	57378	nan	nan	0	1	57	3	57378	0.867	0	21.1	0	31.6	12.3	35.1	7	dsDNAphage	linear
NZ_PIGC01000015.1||0_partial	MPG_1864	0.947	0.007	0.947	dsDNAphage	17579	1	25.7	34.3	70	92	74099	91677	0.947	0.967	70	92	74099	91677	0.947	0.993	1	1	129	1	144933	0.333	0	31.4	2.9	25.7	11.4	28.6	1	dsDNAphage	linear
DDGG01000014.1||0_partial	MPG_4096	0.94	0	0.94	dsDNAphage	19060	4	34.8	21.7	55	77	56955	76014	0.94	0.967	55	77	56955	76014	0.94	1	1	1	77	218	76014	0.487	0	21.7	0	34.8	4.3	39.1	4	dsDNAphage	linear
JABJDH010000201.1||full	MPG_6240	0.753	0.907	0.907	ssDNA	4854	0	33.3	0	1	6	380	5233	0.907	0.907	1	6	380	5233	nan	nan	0	1	6	380	5233	0.907	0	0	0	33.3	0	66.7	0	ssDNA	linear
JABJDH010000026.1||full	MPG_6240	0.98	0.847	0.98	dsDNAphage	5169	0	37.5	0	1	8	8	5176	0.98	0.98	1	8	8	5176	nan	nan	0	1	8	8	5176	0.98	0	0	0	37.5	0	62.5	0	dsDNAphage	linear
JABJDH010000272.1||full	MPG_6240	0.967	0.787	0.967	dsDNAphage	5180	1	66.7	0	1	3	1	5180	0.967	0.967	1	3	1	5180	nan	nan	0	1	3	1	5180	0.967	0	0	0	66.7	0	33.3	1	dsDNAphage	linear
NZ_QXWD01000049.1||full	MPG_1407	0.567	0.06	0.567	dsDNAphage	9813	0	33.3	0	1	9	462	10274	0.567	0.567	1	9	462	10274	nan	nan	0	1	9	462	10274	0.567	0	0	0	33.3	11.1	55.6	0	dsDNAphage	linear
NZ_QXWD01000032.1||0_partial	MPG_1407	0.94	0	0.94	dsDNAphage	16212	3	35	20	20	39	22063	38274	0.94	0.98	20	39	22063	38274	0.94	0.987	1	1	39	3	38274	0.72	0	20	0	35	10	35	3	dsDNAphage	linear
NVVA01000008.1||0_partial	MPG_6781	0.907	0	0.907	dsDNAphage	63473	4	32.2	20	1	78	3	63475	0.907	0.913	1	78	3	63475	0.907	1	1	1	115	3	99825	0.727	0	20	0	32.2	24.4	23.3	4	dsDNAphage	linear
DNEO01000261.1||full	MPG_4080	0.947	0.013	0.947	dsDNAphage	39555	6	56.9	7.8	1	51	3	39557	0.947	0.987	1	51	3	39557	nan	nan	0	1	51	3	39557	0.947	0	7.8	0	56.9	9.8	25.5	6	dsDNAphage	linear
DNEO01000354.1||full	MPG_4080	0.593	0.007	0.593	dsDNAphage	13957	0	47.1	5.9	1	20	1	13957	0.593	0.62	1	20	1	13957	nan	nan	0	1	20	1	13957	0.593	0	5.9	0	47.1	5.9	41.2	0	dsDNAphage	linear
LUPK01000055.1||0_partial	MPG_2282	0.94	0	0.94	dsDNAphage	54729	5	23.1	19.8	1	77	3	54731	0.94	0.98	1	79	3	56800	0.927	0.987	1	1	118	3	88296	0.64	0	19.8	0	23.1	7.7	49.5	5	dsDNAphage	linear
NZUZ01000001.1||full	MPG_8262	0.927	0.68	0.927	dsDNAphage	11351	0	31.8	0	1	22	3	11353	0.927	0.967	1	22	3	11353	nan	nan	0	1	22	3	11353	0.927	0	0	0	31.8	0	68.2	0	dsDNAphage	linear
NZ_LNWS01000001.1||0_partial	MPG_1884	0.9	0	0.9	dsDNAphage	41215	7	30.9	18.2	640	682	691971	733185	0.9	0.92	640	682	691971	733185	0.9	1	1	1	1035	2	1102418	0.347	0	18.2	0	30.9	23.6	27.3	7	dsDNAphage	linear
NZ_LNWS01000011.1||0_partial	MPG_1884	0.873	0	0.873	dsDNAphage	70868	5	30.8	24.2	105	183	107709	178576	0.873	0.913	105	183	107709	178576	0.873	0.967	1	1	259	250	254076	0.44	0	24.2	0	30.8	14.3	30.8	5	dsDNAphage	linear
NZ_LNWS01000005.1||0_partial	MPG_1884	0.947	0	0.947	dsDNAphage	73103	5	24.3	14	558	649	594323	667425	0.947	0.98	558	652	594323	670240	0.907	1	1	1	709	348	737435	0.433	0	14	0	24.3	19.6	42.1	5	dsDNAphage	linear
NZ_LNWS01000008.1||0_partial	MPG_1884	0.853	0	0.853	dsDNAphage	32120	8	27.7	44.7	9	43	8952	41071	0.853	0.867	9	43	8952	41071	0.853	0.933	1	1	97	184	103028	0.433	0	44.7	0	27.7	21.3	6.4	8	dsDNAphage	circular
JABIFG010000253.1||full	MPG_7220	0.993	0.58	0.993	dsDNAphage	10361	4	46.2	0	1	13	2	10362	0.993	0.993	1	13	2	10362	nan	nan	0	1	13	2	10362	0.993	0	0	0	46.2	0	53.8	4	dsDNAphage	linear
JABIFG010000269.1||full	MPG_7220	1	0.533	1	dsDNAphage	7639	3	77.8	0	1	9	3	7641	1	1	1	9	3	7641	nan	nan	0	1	9	3	7641	1	0	0	0	77.8	0	22.2	3	dsDNAphage	linear
JABIFG010000277.1||full	MPG_7220	0.593	0.207	0.593	dsDNAphage	5068	0	16.7	0	1	6	1	5068	0.593	0.593	1	6	1	5068	nan	nan	0	1	6	1	5068	0.593	0	0	0	16.7	0	83.3	0	dsDNAphage	linear
JABIFG010000314.1||full	MPG_7220	0.933	0.213	0.933	dsDNAphage	6467	0	27.3	0	1	11	2	6468	0.933	0.933	1	11	2	6468	nan	nan	0	1	11	2	6468	0.933	0	0	0	27.3	0	72.7	0	dsDNAphage	linear
JABIFG010000318.1||full	MPG_7220	1	0.02	1	dsDNAphage	19988	3	44.4	0	1	18	3	19990	1	1	1	18	3	19990	nan	nan	0	1	18	3	19990	1	0	0	0	44.4	5.6	50	3	dsDNAphage	linear
JABIFG010000347.1||full	MPG_7220	0.673	0.027	0.673	dsDNAphage	10796	0	20	10	1	20	3	10798	0.673	0.673	1	20	3	10798	nan	nan	0	1	20	3	10798	0.673	0	10	0	20	0	70	0	dsDNAphage	linear
JABIFG010000086.1||full	MPG_7220	0.987	0.067	0.987	dsDNAphage	7748	1	27.3	9.1	1	11	2	7749	0.987	0.987	1	11	2	7749	nan	nan	0	1	11	2	7749	0.987	0	9.1	0	27.3	0	63.6	1	dsDNAphage	linear
JABIFG010000147.1||full	MPG_7220	0.56	0.213	0.56	dsDNAphage	5542	0	20	0	1	5	3	5544	0.56	0.56	1	5	3	5544	nan	nan	0	1	5	3	5544	0.56	0	0	0	20	0	80	0	dsDNAphage	linear
JABIFG010000148.1||full	MPG_7220	1	0.887	1	dsDNAphage	6249	3	100	0	1	6	1	6249	1	1	1	6	1	6249	nan	nan	0	1	6	1	6249	1	0	0	0	100	0	0	3	dsDNAphage	linear
JABIFG010000156.1||full	MPG_7220	0.713	0.247	0.713	dsDNAphage	7342	0	37.5	0	1	8	1	7342	0.713	0.713	1	8	1	7342	nan	nan	0	1	8	1	7342	0.713	0	0	0	37.5	0	62.5	0	dsDNAphage	linear
JABIFG010000230.1||full	MPG_7220	0.68	0.9	0.9	ssDNA	5447	0	100	0	1	2	447	5893	0.9	0.9	1	2	447	5893	nan	nan	0	1	2	447	5893	0.9	0	0	0	100	0	0	0	ssDNA	linear
WFOZ01000380.1||full	MPG_5323	0.673	0.187	0.673	dsDNAphage	4920	0	25	0	1	4	153	5072	0.673	0.673	1	4	153	5072	nan	nan	0	1	4	153	5072	0.673	0	0	0	25	0	75	0	dsDNAphage	linear
DEXF01000058.1||full	MPG_5727	0.873	0	0.873	dsDNAphage	43482	2	29.4	19.6	1	51	3	43484	0.873	0.873	1	51	3	43484	nan	nan	0	1	51	3	43484	0.873	0	19.6	0	29.4	29.4	21.6	2	dsDNAphage	linear
DEXF01000004.1||full	MPG_5727	1	0.02	1	dsDNAphage	23216	5	46.9	4.1	1	49	35	23250	1	1	1	49	35	23250	nan	nan	0	1	49	35	23250	1	0	4.1	0	46.9	0	49	5	dsDNAphage	linear
NZ_MPKT01000076.1||full	MPG_519	0.76	0.133	0.76	dsDNAphage	7685	0	28.6	0	1	7	72	7756	0.76	0.76	1	7	72	7756	nan	nan	0	1	7	72	7756	0.76	0	0	0	28.6	0	71.4	0	dsDNAphage	linear
NZ_JPWB01000005.1||0_partial	MPG_409	0.92	0	0.92	dsDNAphage	35511	8	29.1	34.5	183	224	194257	229767	0.92	0.967	182	224	192983	229767	0.9	0.993	1	1	312	2	333898	0.327	0	34.5	0	29.1	20	16.4	8	dsDNAphage	linear
NZ_JPWB01000006.1||0_partial	MPG_409	0.967	0	0.967	dsDNAphage	43829	13	35.8	22.6	234	286	253139	296967	0.967	0.987	234	286	253139	296967	0.967	1	1	1	286	717	296967	0.627	0	22.6	0	35.8	7.5	34	13	dsDNAphage	linear
NZ_JPWB01000014.1||0_partial	MPG_409	0.893	0	0.893	dsDNAphage	15526	1	24	28	1	13	292	15817	0.893	0.893	1	13	292	15817	0.893	0.953	1	1	36	292	35654	0.593	0	28	0	24	8	40	1	dsDNAphage	circular
NZ_CP054929.1||0_partial	MPG_1714	0.94	0	0.94	dsDNAphage	66833	6	26.6	10.6	816	894	1070387	1137219	0.94	0.98	815	896	1069659	1139258	0.9	0.987	1	1	7274	1	9069632	0.18	0	10.6	0	26.6	16	46.8	6	dsDNAphage	linear
NZ_CP054929.1||1_partial	MPG_1714	0.96	0.007	0.96	dsDNAphage	36336	10	37.3	8.5	4277	4320	5186500	5222835	0.96	0.973	4274	4320	5183418	5222835	0.9	0.987	1	1	7274	1	9069632	0.18	0	8.5	0	37.3	10.2	44.1	10	dsDNAphage	linear
NZ_CP054929.1||2_partial	MPG_1714	0.947	0.013	0.947	dsDNAphage	17211	1	15.6	12.5	4075	4094	4947547	4964757	0.947	0.953	4075	4094	4947547	4964757	0.947	0.973	1	1	7274	1	9069632	0.18	0	12.5	0	15.6	9.4	62.5	1	dsDNAphage	linear
JACNJP010000400.1||full	MPG_6412	0.673	0.087	0.673	dsDNAphage	5254	0	10	0	1	10	20	5273	0.673	0.673	1	10	20	5273	nan	nan	0	1	10	20	5273	0.673	0	0	0	10	0	90	0	dsDNAphage	linear
3300025086.a:Ga0208157_1000048||0_partial	MPG_9912	0.867	0	0.867	dsDNAphage	34871	4	26.2	35.7	5	34	5029	39899	0.867	0.887	5	34	5029	39899	0.867	0.933	1	1	85	2	100511	0.48	0	35.7	0	26.2	19	19	4	dsDNAphage	linear
JAADDN010000042.1||full	MPG_8456	0.68	0.013	0.68	dsDNAphage	26338	0	13.8	0	2	29	584	26921	0.68	0.68	1	29	3	26921	nan	nan	0	1	29	3	26921	0.64	0	0	0	13.8	0	86.2	0	dsDNAphage	linear
JAADDN010000094.1||full	MPG_8456	0.853	0.013	0.853	dsDNAphage	13395	1	4.8	0	2	21	848	14242	0.853	0.853	1	21	2	14242	nan	nan	0	1	21	2	14242	0.733	0	0	0	4.8	4.8	90.5	1	dsDNAphage	linear
NZ_LNXD01000038.1||full	MPG_384	0.987	0	0.987	dsDNAphage	34711	5	54.8	7.1	1	42	963	35673	0.987	1	1	42	963	35673	nan	nan	0	1	42	963	35673	0.987	0	7.1	0	54.8	2.4	35.7	5	dsDNAphage	linear
NZ_LNXD01000037.1||full	MPG_384	1	0	1	dsDNAphage	34567	8	46.7	6.7	1	45	606	34567	1	1	1	45	606	34567	nan	nan	0	1	45	606	34567	1	0	6.7	0	46.7	4.4	42.2	8	dsDNAphage	circular
NZ_LNXD01000001.1||0_partial	MPG_384	0.9	0	0.9	dsDNAphage	24600	9	35.9	30.8	245	271	274839	299438	0.9	0.947	245	271	274839	299438	0.9	0.973	1	1	812	328	872858	0.347	0	30.8	0	35.9	25.6	7.7	9	dsDNAphage	linear
NZ_LNXD01000001.1||1_partial	MPG_384	0.953	0	0.953	dsDNAphage	11473	1	23.1	30.8	439	452	476893	488365	0.953	0.953	439	452	476893	488365	0.953	0.987	1	1	812	328	872858	0.347	0	30.8	0	23.1	15.4	30.8	1	dsDNAphage	linear
NZ_LNXD01000019.1||0_partial	MPG_384	0.907	0	0.907	dsDNAphage	42640	7	33.3	21.7	94	141	94634	137273	0.907	0.947	94	141	94634	137273	0.907	1	1	1	182	2	175624	0.667	0	21.7	0	33.3	16.7	28.3	7	dsDNAphage	linear
NZ_LNXD01000009.1||0_partial	MPG_384	0.94	0	0.94	dsDNAphage	44526	5	41.3	13	288	333	319663	364188	0.94	0.953	288	333	319663	364188	0.94	1	1	1	333	44	364188	0.327	0	13	0	41.3	4.3	41.3	5	dsDNAphage	linear
3300024353.a:Ga0209979_1012709||full	MPG_10925	0.88	0.087	0.88	dsDNAphage	5405	0	16.7	0	1	12	1	5405	0.88	0.88	1	12	1	5405	nan	nan	0	1	12	1	5405	0.88	0	0	0	16.7	8.3	75	0	dsDNAphage	linear
3300024353.a:Ga0209979_1000003||0_partial	MPG_10925	0.907	0	0.907	dsDNAphage	127051	14	32.9	25.2	19	149	14947	141997	0.907	0.907	19	149	14947	141997	0.907	1	1	1	833	55	863769	0.453	0	25.2	0	32.9	19.6	22.4	14	dsDNAphage	linear
3300024353.a:Ga0209979_1000003||1_partial	MPG_10925	0.92	0.007	0.92	dsDNAphage	43472	1	14.5	17.7	193	238	177798	221269	0.92	0.92	193	242	177798	227149	0.853	0.92	1	1	833	55	863769	0.453	0	17.7	0	14.5	9.7	58.1	1	dsDNAphage	linear
3300024353.a:Ga0209979_1000066||0_partial	MPG_10925	1	0.027	1	dsDNAphage	47203	13	62.5	7.1	138	193	140355	187557	1	1	138	193	140355	187557	1	1	1	1	193	2	187557	0.627	0	7.1	0	62.5	0	30.4	13	dsDNAphage	linear
3300025099.a:Ga0208669_1003350||full	MPG_9442	1	0.993	1	dsDNAphage	5231	1	66.7	0	1	12	52	5282	1	1	1	12	52	5282	nan	nan	0	1	12	52	5282	1	0	0	0	66.7	0	33.3	1	dsDNAphage	linear
3300025099.a:Ga0208669_1002995||full	MPG_9442	0.86	0.04	0.86	dsDNAphage	5639	0	45.5	9.1	1	11	3	5641	0.86	0.86	1	11	3	5641	nan	nan	0	1	11	3	5641	0.86	0	9.1	0	45.5	0	45.5	0	dsDNAphage	linear
3300025099.a:Ga0208669_1002724||full	MPG_9442	0.993	0.827	0.993	dsDNAphage	5970	1	50	0	1	12	1	5970	0.993	0.993	1	12	1	5970	nan	nan	0	1	12	1	5970	0.993	0	0	0	50	0	50	1	dsDNAphage	linear
DEXX01000007.1||0_partial	MPG_7479	0.907	0	0.907	dsDNAphage	79835	10	25	30.7	19	94	20566	100400	0.907	0.92	19	94	20566	100400	0.907	1	1	1	296	630	314271	0.513	0	30.7	0	25	18.2	26.1	10	dsDNAphage	linear
DEXX01000036.1||0_partial	MPG_7479	0.96	0	0.96	dsDNAphage	86536	10	35.9	18.4	132	234	134443	220978	0.96	1	132	234	134443	220978	0.96	1	1	1	234	414	220978	0.673	0	18.4	0	35.9	12.6	33	10	dsDNAphage	linear
3300025044.a:Ga0207891_1000046||0_partial	MPG_10012	0.9	0	0.9	dsDNAphage	40354	9	25.5	34.5	67	108	62063	102416	0.9	0.92	66	108	60899	102416	0.867	0.947	1	1	158	139	159328	0.467	0	34.5	0	25.5	18.2	21.8	9	dsDNAphage	linear
JABGOS010000149.1||full	MPG_7366	0.58	0.133	0.58	dsDNAphage	8863	0	20	0	1	5	3	8865	0.58	0.58	1	5	3	8865	nan	nan	0	1	5	3	8865	0.58	0	0	0	20	0	80	0	dsDNAphage	linear
JABGOS010000053.1||full	MPG_7366	0.7	0.02	0.7	dsDNAphage	5801	0	28.6	14.3	1	7	1	5801	0.7	0.7	1	7	1	5801	nan	nan	0	1	7	1	5801	0.7	0	14.3	0	28.6	0	57.1	0	dsDNAphage	linear
JADHVV010000250.1||full	MPG_5500	0.96	0.053	0.96	dsDNAphage	5316	1	28.6	0	1	7	162	5477	0.96	0.96	1	7	162	5477	nan	nan	0	1	7	162	5477	0.96	0	0	0	28.6	14.3	57.1	1	dsDNAphage	linear
DDNL01000093.1||full	MPG_6474	0.913	0	0.913	dsDNAphage	9999	1	30	10	1	10	2	10000	0.913	0.913	1	10	2	10000	nan	nan	0	1	10	2	10000	0.913	0	10	0	30	10	50	1	dsDNAphage	linear
DDNL01000031.1||full	MPG_6474	1	0.1	1	dsDNAphage	7573	3	33.3	0	1	9	2	7574	1	1	1	9	2	7574	nan	nan	0	1	9	2	7574	1	0	0	0	33.3	11.1	55.6	3	dsDNAphage	linear
DDNL01000005.1||full	MPG_6474	0.873	0	0.873	dsDNAphage	17399	4	39.1	13	1	23	3	17401	0.873	0.887	1	23	3	17401	nan	nan	0	1	23	3	17401	0.873	0	13	0	39.1	17.4	30.4	4	dsDNAphage	linear
DDNL01000092.1||full	MPG_6474	0.727	0	0.727	dsDNAphage	13227	2	30	20	1	10	1	13227	0.727	0.727	1	10	1	13227	nan	nan	0	1	10	1	13227	0.727	0	20	0	30	30	20	2	dsDNAphage	linear
3300024344.a:Ga0209992_10000603||full	MPG_9025	0.993	0.02	0.993	dsDNAphage	46712	1	26.2	0	1	61	2	46713	0.993	1	1	61	2	46713	nan	nan	0	1	61	2	46713	0.993	0	0	0	26.2	1.6	72.1	1	dsDNAphage	linear
3300024344.a:Ga0209992_10010360||full	MPG_9025	0.78	0.02	0.78	dsDNAphage	5799	1	20	0	1	10	3	5801	0.78	0.78	1	10	3	5801	nan	nan	0	1	10	3	5801	0.78	0	0	0	20	10	70	1	dsDNAphage	linear
3300024344.a:Ga0209992_10012307||full	MPG_9025	0.747	0.433	0.747	dsDNAphage	4542	0	16.7	0	1	6	1	4542	0.747	0.747	1	6	1	4542	nan	nan	0	1	6	1	4542	0.747	0	0	0	16.7	0	83.3	0	dsDNAphage	linear
3300024344.a:Ga0209992_10009270||full	MPG_9025	0.76	0.147	0.76	dsDNAphage	5940	0	11.1	0	1	9	336	6275	0.76	0.76	1	9	336	6275	nan	nan	0	1	9	336	6275	0.76	0	0	0	11.1	0	88.9	0	dsDNAphage	linear
NZ_WOGU01000001.1||0_partial	MPG_1021	0.867	0	0.867	dsDNAphage	24867	1	17.4	30.4	13	46	14761	39627	0.867	0.907	13	46	14761	39627	0.867	0.953	1	1	434	2	478151	0.333	0	30.4	0	17.4	10.9	41.3	1	dsDNAphage	linear
NZ_RXNT01000007.1||0_partial	MPG_1200	0.887	0	0.887	dsDNAphage	109194	10	33.3	27.5	54	161	56485	165678	0.887	0.933	54	161	56485	165678	0.887	0.973	1	1	196	155	198644	0.593	0	27.5	0	33.3	20.8	18.3	10	dsDNAphage	linear
3300027852.a:Ga0209345_10007253||full	MPG_9842	0.993	0.62	0.993	dsDNAphage	9826	5	55.6	0	1	18	1	9826	0.993	0.993	1	18	1	9826	nan	nan	0	1	18	1	9826	0.993	0	0	0	55.6	0	44.4	5	dsDNAphage	linear
3300027852.a:Ga0209345_10002518||full	MPG_9842	0.987	0.06	0.987	dsDNAphage	20040	4	64	4	1	25	61	20100	0.987	0.993	1	25	61	20100	nan	nan	0	1	25	61	20100	0.987	0	4	0	64	0	32	4	dsDNAphage	linear
3300027852.a:Ga0209345_10005415||full	MPG_9842	0.98	0.02	0.98	dsDNAphage	11590	0	27.3	0	1	21	64	11653	0.98	0.98	1	22	64	11829	nan	nan	0	1	22	64	11829	0.9	0	0	0	27.3	4.5	68.2	0	dsDNAphage	linear
3300027852.a:Ga0209345_10000713||full	MPG_9842	1	0.127	1	dsDNAphage	42438	10	72.7	0	2	56	967	43347	1	1	2	56	967	43347	nan	nan	0	2	56	967	43347	1	0	0	0	72.7	0	27.3	10	dsDNAphage	circular
3300027852.a:Ga0209345_10001036||full	MPG_9842	1	0.093	1	dsDNAphage	34907	5	60.3	1.7	2	59	595	35502	1	1	2	59	595	35502	nan	nan	0	2	59	595	35502	1	0	1.7	0	60.3	1.7	36.2	5	dsDNAphage	circular
WVYB01000016.1||0_partial	MPG_4722	0.927	0	0.927	dsDNAphage	56404	10	31.1	20.3	222	281	208744	265147	0.927	0.973	222	283	208744	266582	0.9	1	1	1	654	207	644146	0.333	0	20.3	0	31.1	16.2	32.4	10	dsDNAphage	linear
WVYB01000016.1||1_partial	MPG_4722	0.9	0	0.9	dsDNAphage	51391	7	28.2	23.9	16	74	16315	67705	0.9	0.94	16	74	16315	67705	0.9	0.993	1	1	654	207	644146	0.333	0	23.9	0	28.2	7	40.8	7	dsDNAphage	linear
DIBA01000003.1||0_partial	MPG_7075	0.92	0	0.92	dsDNAphage	27804	2	30	15	172	190	215083	242886	0.92	0.92	171	190	213843	242886	0.813	0.9	1	1	190	53	242886	0.347	0	15	0	30	20	35	2	dsDNAphage	linear
DIBA01000006.1||0_partial	MPG_7075	0.907	0.027	0.907	dsDNAphage	19717	1	32.1	25	100	115	137193	156909	0.907	0.907	100	115	137193	156909	0.907	0.947	1	1	136	1	181314	0.24	0	25	0	32.1	17.9	25	1	dsDNAphage	linear
DIBA01000014.1||0_partial	MPG_7075	0.88	0	0.88	dsDNAphage	14418	1	10.3	27.6	31	47	35789	50206	0.88	0.88	31	47	35789	50206	0.88	0.907	1	1	235	1	267815	0.073	0	27.6	0	10.3	17.2	44.8	1	dsDNAphage	linear
JABHCD010000165.1||full	MPG_7924	0.6	0.06	0.6	dsDNAphage	8382	0	55.6	11.1	1	9	90	8471	0.6	0.6	1	9	90	8471	nan	nan	0	1	9	90	8471	0.6	0	11.1	0	55.6	0	33.3	0	dsDNAphage	linear
3300025023.a:Ga0207877_10037||0_partial	MPG_11428	0.907	0	0.907	dsDNAphage	129620	16	38.6	32.6	109	240	115438	245057	0.907	0.927	109	240	115438	245057	0.907	1	1	1	240	452	245057	0.66	0	32.6	0	38.6	18.9	9.8	16	dsDNAphage	linear
3300025023.a:Ga0207877_10032||0_partial	MPG_11428	0.887	0	0.887	dsDNAphage	21526	1	16.2	27	96	119	97520	119045	0.887	0.887	96	120	97520	119768	0.84	0.92	1	1	284	1	305787	0.127	0	24.3	2.7	16.2	21.6	35.1	1	dsDNAphage	linear
3300025023.a:Ga0207877_10029||0_partial	MPG_11428	0.9	0	0.9	dsDNAphage	90080	7	33.3	27.5	165	254	178242	268321	0.9	0.94	165	254	178242	268321	0.9	1	1	1	325	1	342136	0.447	0	27.5	0	33.3	21.6	17.6	7	dsDNAphage	linear
NZ_JAAZQF010000014.1||full	MPG_2302	0.98	0	0.98	dsDNAphage	27277	7	45.5	21.2	1	33	139	27415	0.98	0.98	1	33	139	27415	nan	nan	0	1	33	139	27415	0.98	0	21.2	0	45.5	6.1	27.3	7	dsDNAphage	linear
NZ_JAAZQF010000001.1||0_partial	MPG_2302	0.947	0	0.947	dsDNAphage	40863	6	39.6	24.5	821	873	815460	856322	0.947	0.987	821	873	815460	856322	0.947	0.987	1	1	873	3	856322	0.327	0	24.5	0	39.6	11.3	24.5	6	dsDNAphage	linear
JAADET010000033.1||full	MPG_7329	0.993	0.013	0.993	dsDNAphage	28728	10	53.5	2.3	1	43	1	28728	0.993	1	1	43	1	28728	nan	nan	0	1	43	1	28728	0.993	0	2.3	0	53.5	4.7	39.5	10	dsDNAphage	linear
JAADET010000068.1||full	MPG_7329	0.853	0	0.853	dsDNAphage	88407	10	35	25.8	1	110	1	88407	0.853	0.887	1	120	1	99619	nan	nan	0	1	120	1	99619	0.813	0	25.8	0	35	14.2	25	10	dsDNAphage	linear
QNYP01000001.1||full	MPG_5615	0.947	0.027	0.947	dsDNAphage	7191	2	50	20	1	10	2	7192	0.947	0.947	1	10	2	7192	nan	nan	0	1	10	2	7192	0.947	0	20	0	50	0	30	2	dsDNAphage	linear
QNYP01000003.1||full	MPG_5615	0.94	0.02	0.94	dsDNAphage	6954	1	40	20	1	10	250	7203	0.94	0.94	1	10	250	7203	nan	nan	0	1	10	250	7203	0.94	0	20	0	40	0	40	1	dsDNAphage	linear
QNYP01000041.1||full	MPG_5615	0.92	0.527	0.92	dsDNAphage	5448	0	45.5	0	1	11	55	5502	0.92	0.92	1	11	55	5502	nan	nan	0	1	11	55	5502	0.92	0	0	0	45.5	0	54.5	0	dsDNAphage	linear
NZ_MTSD02000015.1||full	MPG_912	0.7	0.753	0.753	ssDNA	8212	0	100	0	1	2	3	8214	0.753	0.753	1	2	3	8214	nan	nan	0	1	2	3	8214	0.753	0	0	0	100	0	0	0	ssDNA	linear
SPVC01000018.1||full	MPG_7019	1	0.007	1	dsDNAphage	27111	3	35.7	11.9	1	42	1	27111	1	1	1	42	1	27111	nan	nan	0	1	42	1	27111	1	0	11.9	0	35.7	0	52.4	3	dsDNAphage	linear
SPVC01000007.1||full	MPG_7019	0.927	0	0.927	dsDNAphage	77597	11	30.4	23.9	1	92	3	77599	0.927	0.973	1	92	3	77599	nan	nan	0	1	92	3	77599	0.933	0	23.9	0	30.4	18.5	27.2	11	dsDNAphage	linear
SPVC01000031.1||full	MPG_7019	0.827	0	0.827	dsDNAphage	45393	1	30.8	23.1	3	41	1916	47308	0.827	0.847	1	42	27	47520	nan	nan	0	1	42	27	47520	0.72	0	23.1	0	30.8	7.7	38.5	1	dsDNAphage	linear
SPVC01000010.1||0_partial	MPG_7019	0.907	0	0.907	dsDNAphage	53022	9	31.1	24.6	1	49	376	53397	0.907	0.933	1	49	376	53397	0.907	1	1	1	69	376	70112	0.773	0	24.6	0	31.1	27.9	16.4	9	dsDNAphage	linear
NZ_JACDTV010000002.1||0_partial	MPG_94	0.973	0.007	0.973	dsDNAphage	17709	2	14	20.9	16	45	17780	35488	0.973	0.973	16	46	17780	36778	0.887	0.973	1	1	427	524	427562	0.193	0	20.9	0	14	9.3	55.8	2	dsDNAphage	linear
NZ_JACDTV010000008.1||0_partial	MPG_94	0.92	0	0.92	dsDNAphage	13087	1	12.5	12.5	148	167	158587	171673	0.92	0.94	148	167	158587	171673	0.92	0.96	1	1	240	1	247795	0.18	0	12.5	0	12.5	12.5	62.5	1	dsDNAphage	linear
NZ_BJXU01000144.1||full	MPG_1435	0.893	0.007	0.893	dsDNAphage	92089	16	35.2	27.8	2	104	1162	93250	0.893	0.94	1	108	69	96497	nan	nan	0	1	108	69	96497	0.867	0	27.8	0	35.2	20.4	16.7	16	dsDNAphage	linear
NZ_QBDX01000004.1||0_partial	MPG_210	0.927	0.007	0.927	dsDNAphage	26203	7	29.5	31.8	76	105	76497	102699	0.927	0.947	76	107	76497	105140	0.867	0.96	1	1	1174	107	1201667	0.26	0	31.8	0	29.5	13.6	25	7	dsDNAphage	linear
PAKI01000017.1||full	MPG_7756	0.987	0	0.987	dsDNAphage	18602	2	42.9	4.8	1	21	38	18639	0.987	1	1	21	38	18639	nan	nan	0	1	21	38	18639	0.987	0	4.8	0	42.9	4.8	47.6	2	dsDNAphage	linear
PAKI01000002.1||full	MPG_7756	0.993	0.033	0.993	dsDNAphage	19653	5	61.9	19	1	21	60	19712	0.993	0.993	1	21	60	19712	nan	nan	0	1	21	60	19712	0.993	0	19	0	61.9	4.8	14.3	5	dsDNAphage	linear
PAKI01000010.1||0_partial	MPG_7756	0.82	0	0.82	dsDNAphage	18669	5	30	16.7	80	97	77341	96009	0.82	0.82	80	97	77341	96009	0.82	0.907	1	1	399	3	394049	0.42	0	16.7	0	30	26.7	26.7	5	dsDNAphage	linear
PAKI01000005.1||0_partial	MPG_7756	0.88	0	0.88	dsDNAphage	14217	3	42.9	21.4	29	42	25094	39310	0.88	0.88	29	42	25094	39310	0.88	0.913	1	1	42	3	39310	0.413	0	21.4	0	42.9	21.4	14.3	3	dsDNAphage	linear
PAKI01000006.1||0_partial	MPG_7756	0.96	0	0.96	dsDNAphage	54448	5	27.5	12.5	45	108	54272	108719	0.96	0.993	45	112	54272	116624	0.92	1	1	1	977	1	1037263	0.347	0	12.5	0	27.5	20	40	5	dsDNAphage	linear
JAENYG010000061.1||full	MPG_7057	0.9	0	0.9	dsDNAphage	7031	1	42.9	14.3	1	7	2	7032	0.9	0.9	1	7	2	7032	nan	nan	0	1	7	2	7032	0.9	0	14.3	0	42.9	14.3	28.6	1	dsDNAphage	linear
JAENYG010000048.1||full	MPG_7057	1	0.08	1	dsDNAphage	18006	5	62.5	4.2	1	24	2	18007	1	1	1	24	2	18007	nan	nan	0	1	24	2	18007	1	0	4.2	0	62.5	0	33.3	5	dsDNAphage	linear
JAENYG010000001.1||0_partial	MPG_7057	0.92	0	0.92	dsDNAphage	75582	7	30.4	13.7	101	190	107901	183482	0.92	0.947	101	190	107901	183482	0.92	1	1	1	261	132	257189	0.567	0	13.7	0	30.4	16.7	39.2	7	dsDNAphage	linear
JAENYG010000026.1||0_partial	MPG_7057	0.86	0	0.86	dsDNAphage	16373	1	43.5	21.7	23	45	26850	43222	0.86	0.9	23	45	26850	43222	0.86	0.94	1	1	45	186	43222	0.687	0	21.7	0	43.5	13	21.7	1	dsDNAphage	linear
JAENYG010000010.1||0_partial	MPG_7057	0.96	0	0.96	dsDNAphage	17355	2	21.6	16.2	1	25	496	17850	0.96	0.96	1	25	496	17850	0.96	0.973	1	1	132	496	117139	0.3	0	16.2	0	21.6	24.3	37.8	2	dsDNAphage	linear
NZIV01000032.1||full	MPG_2227	1	0.373	1	dsDNAphage	30784	7	95.9	0	1	49	3	30786	1	1	1	49	3	30786	nan	nan	0	1	49	3	30786	1	0	0	0	95.9	0	4.1	7	dsDNAphage	linear
NZIV01000047.1||full	MPG_2227	1	0.133	1	dsDNAphage	62823	7	91.3	0	1	69	3	62825	1	1	1	69	3	62825	nan	nan	0	1	69	3	62825	1	0	0	0	91.3	0	8.7	7	dsDNAphage	linear
NZIV01000049.1||full	MPG_2227	0.993	0.767	0.993	dsDNAphage	9645	2	100	0	1	11	18	9662	0.993	0.993	1	11	18	9662	nan	nan	0	1	11	18	9662	0.993	0	0	0	100	0	0	2	dsDNAphage	linear
NZIV01000074.1||full	MPG_2227	0.567	0.067	0.567	dsDNAphage	9193	0	40	0	1	10	2	9194	0.567	0.567	1	10	2	9194	nan	nan	0	1	10	2	9194	0.567	0	0	0	40	10	50	0	dsDNAphage	linear
NZIV01000080.1||full	MPG_2227	0.88	0.173	0.88	dsDNAphage	12878	0	41.7	0	1	24	2	12879	0.88	0.907	1	24	2	12879	nan	nan	0	1	24	2	12879	0.88	0	0	0	41.7	4.2	54.2	0	dsDNAphage	linear
NZIV01000082.1||full	MPG_2227	0.993	0.847	0.993	dsDNAphage	15776	3	100	0	1	6	3	15778	0.993	0.993	1	6	3	15778	nan	nan	0	1	6	3	15778	0.993	0	0	0	100	0	0	3	dsDNAphage	linear
NZIV01000008.1||full	MPG_2227	0.66	0.04	0.66	dsDNAphage	12317	0	17.6	0	1	17	3	12319	0.66	0.66	1	17	3	12319	nan	nan	0	1	17	3	12319	0.66	0	0	0	17.6	0	82.4	0	dsDNAphage	linear
NZIV01000024.1||full	MPG_2227	0.993	0.1	0.993	dsDNAphage	8063	1	81.8	9.1	1	11	3	8065	0.993	0.993	1	11	3	8065	nan	nan	0	1	11	3	8065	0.993	0	9.1	0	81.8	0	9.1	1	dsDNAphage	linear
NZIV01000027.1||full	MPG_2227	0.973	0.647	0.973	dsDNAphage	9933	0	93.3	0	1	15	3	9935	0.973	0.973	1	15	3	9935	nan	nan	0	1	15	3	9935	0.973	0	0	0	93.3	0	6.7	0	dsDNAphage	linear
NZIV01000030.1||full	MPG_2227	1	0.133	1	dsDNAphage	55367	5	88.7	0	1	62	3	55369	1	1	1	62	3	55369	nan	nan	0	1	62	3	55369	1	0	0	0	88.7	0	11.3	5	dsDNAphage	linear
NZIV01000025.1||full	MPG_2227	0.7	0.12	0.7	dsDNAphage	14577	0	25	0	2	20	416	14577	0.7	0.7	2	21	416	15990	nan	nan	0	2	21	416	15990	0.633	0	0	0	25	0	75	0	dsDNAphage	circular
3300025185.a:Ga0208701_100475||full	MPG_11649	0.927	0.26	0.927	dsDNAphage	7634	0	16.7	0	1	12	1	7634	0.927	0.927	1	12	1	7634	nan	nan	0	1	12	1	7634	0.927	0	0	0	16.7	0	83.3	0	dsDNAphage	linear
3300025185.a:Ga0208701_100026||0_partial	MPG_11649	0.98	0	0.98	dsDNAphage	11472	2	54.5	27.3	60	70	68009	79480	0.98	0.98	60	70	68009	79480	0.98	0.98	1	1	70	1	79480	0.453	0	27.3	0	54.5	0	18.2	2	dsDNAphage	linear
3300025185.a:Ga0208701_100017||0_partial	MPG_11649	0.953	0.02	0.953	dsDNAphage	15906	1	14.3	32.1	47	62	50905	66810	0.953	0.953	47	62	50905	66810	0.953	0.98	1	1	85	3	90768	0.14	0	32.1	0	14.3	14.3	39.3	1	dsDNAphage	linear
PARX01000055.1||full	MPG_6471	0.76	0.427	0.76	dsDNAphage	20018	0	77.3	0	1	22	1	20018	0.76	0.773	1	22	1	20018	nan	nan	0	1	22	1	20018	0.76	0	0	0	77.3	4.5	18.2	0	dsDNAphage	linear
PAJQ01000059.1||full	MPG_3593	0.713	0	0.713	dsDNAphage	41403	0	18.5	3.7	3	59	6396	47789	0.713	0.74	1	59	138	47789	nan	nan	0	1	59	138	47789	0.533	0	3.7	0	18.5	7.4	70.4	0	dsDNAphage	circular
3300020400.a:Ga0211636_10004942||full	MPG_10469	0.96	0.26	0.96	dsDNAphage	7169	0	72.7	0	1	11	23	7191	0.96	0.96	1	11	23	7191	nan	nan	0	1	11	23	7191	0.96	0	0	0	72.7	9.1	18.2	0	dsDNAphage	linear
3300020400.a:Ga0211636_10008829||lt2gene	MPG_10469	nan	nan	nan	dsDNAphage	5034	1	100	0
3300027742.a:Ga0209121_10000103||0_partial	MPG_9916	0.847	0	0.847	dsDNAphage	15675	1	22.2	40.7	22	36	20921	36595	0.847	0.847	22	36	20921	36595	0.847	0.927	1	1	80	2	83339	0.38	0	40.7	0	22.2	7.4	29.6	1	dsDNAphage	linear
3300027742.a:Ga0209121_10000004||0_partial	MPG_9916	0.98	0.673	0.98	dsDNAphage	6033	1	50	0	316	323	358084	364116	0.98	0.98	316	323	358084	364116	0.98	0.98	1	1	323	550	364116	0.173	0	0	0	50	0	50	1	dsDNAphage	linear
3300027742.a:Ga0209121_10000409||0_partial	MPG_9916	0.86	0.013	0.86	dsDNAphage	17475	1	24.1	41.4	8	24	8298	25772	0.86	0.86	8	24	8298	25772	0.86	0.933	1	1	36	207	44372	0.48	0	41.4	0	24.1	3.4	31	1	dsDNAphage	linear
3300010153.a:Ga0098059_1003569||full	MPG_10821	0.967	0.187	0.967	dsDNAphage	7134	0	50	0	1	16	1	7134	0.967	0.967	1	16	1	7134	nan	nan	0	1	16	1	7134	0.967	0	0	0	50	6.2	43.8	0	dsDNAphage	linear
JAAXOD010000026.1||full	MPG_8413	0.973	0.007	0.973	dsDNAphage	51565	6	27.6	6.6	2	77	332	51891	0.973	0.987	2	77	332	51891	nan	nan	0	2	77	332	51891	0.973	0	6.6	0	27.6	5.3	60.5	6	dsDNAphage	circular
JAAXOD010000044.1||0_partial	MPG_8413	0.887	0	0.887	dsDNAphage	26269	4	22.2	33.4	1	24	167	26435	0.887	0.893	1	24	167	26435	0.887	0.947	1	1	40	167	51851	0.76	2.8	30.6	0	22.2	16.7	27.8	4	dsDNAphage	linear
DRQF01000006.1||full	MPG_6430	0.813	0.013	0.813	dsDNAphage	5089	0	15.4	7.7	1	13	1	5089	0.813	0.813	1	13	1	5089	nan	nan	0	1	13	1	5089	0.813	0	7.7	0	15.4	0	76.9	0	dsDNAphage	linear
DRQF01000073.1||full	MPG_6430	1	0.253	1	dsDNAphage	17401	4	31.6	0	1	19	2	17402	1	1	1	19	2	17402	nan	nan	0	1	19	2	17402	1	0	0	0	31.6	0	68.4	4	dsDNAphage	linear
JACWEO010000021.1||full	MPG_7904	1	0.84	1	dsDNAphage	5090	1	100	0	1	9	3	5092	1	1	1	9	3	5092	nan	nan	0	1	9	3	5092	1	0	0	0	100	0	0	1	dsDNAphage	linear
NZ_CP018099.1||0_partial	MPG_1468	0.9	0	0.9	dsDNAphage	108765	5	22	21.3	3221	3348	4264337	4373101	0.9	0.94	3220	3348	4261927	4373101	0.933	0.993	1	1	3821	2	4978255	0.46	0	21.3	0	22	14.9	41.8	5	dsDNAphage	linear
NZ_CP018099.1||1_partial	MPG_1468	0.913	0	0.913	dsDNAphage	79550	2	24.7	14.8	191	259	237642	317191	0.913	0.94	191	259	237642	317191	0.913	1	1	1	3821	2	4978255	0.46	0	14.8	0	24.7	19.8	40.7	2	dsDNAphage	linear
3300003123.a:Ga0052188_100208||full	MPG_9220	0.74	0.233	0.74	dsDNAphage	5322	0	20	0	1	10	144	5465	0.74	0.74	1	10	144	5465	nan	nan	0	1	10	144	5465	0.74	0	0	0	20	10	70	0	dsDNAphage	linear
3300002242.a:KVWGV2_10147916||full	MPG_9193	0.947	0.013	0.947	dsDNAphage	15095	7	52.4	33.3	1	21	28	15122	0.947	0.947	1	21	28	15122	nan	nan	0	1	21	28	15122	0.947	0	33.3	0	52.4	9.5	4.8	7	dsDNAphage	linear
DJIB01000051.1||full	MPG_4306	0.807	0.207	0.807	dsDNAphage	5330	0	85.7	0	1	7	1	5330	0.807	0.807	1	7	1	5330	nan	nan	0	1	7	1	5330	0.807	0	0	0	85.7	14.3	0	0	dsDNAphage	linear
DJIB01000040.1||full	MPG_4306	0.98	0.2	0.98	dsDNAphage	14905	5	75	0	1	12	3	14907	0.98	0.98	1	12	3	14907	nan	nan	0	1	12	3	14907	0.98	0	0	0	75	0	25	5	dsDNAphage	linear
DJIB01000300.1||full	MPG_4306	0.953	0.32	0.953	dsDNAphage	14128	0	63.6	0	1	22	2	14129	0.953	0.953	1	22	2	14129	nan	nan	0	1	22	2	14129	0.953	0	0	0	63.6	0	36.4	0	dsDNAphage	linear
DJIB01000136.1||full	MPG_4306	0.867	0.047	0.867	dsDNAphage	9413	0	23.5	5.9	1	17	2	9414	0.867	0.867	1	17	2	9414	nan	nan	0	1	17	2	9414	0.867	0	5.9	0	23.5	0	70.6	0	dsDNAphage	linear
JABHLO010000039.1||full	MPG_6411	0.9	0.113	0.9	dsDNAphage	8536	0	41.7	0	1	12	2	8537	0.9	0.9	1	12	2	8537	nan	nan	0	1	12	2	8537	0.9	0	0	0	41.7	0	58.3	0	dsDNAphage	linear
JABHLO010000122.1||full	MPG_6411	1	0.027	1	dsDNAphage	58911	2	41.5	0	2	66	729	59640	1	1	2	66	729	59640	nan	nan	0	2	66	729	59640	1	0	0	0	41.5	1.5	56.9	2	dsDNAphage	circular
NZ_JAFKOJ010000001.1||0_partial	MPG_930	0.9	0	0.9	dsDNAphage	58580	12	39.8	16.9	408	478	410217	468796	0.9	0.933	408	478	410217	468796	0.9	1	1	1	1218	2185	1217920	0.36	0	16.9	0	39.8	22.9	20.5	12	dsDNAphage	linear
NZ_JAFKOJ010000002.1||0_partial	MPG_930	0.907	0	0.907	dsDNAphage	118877	4	26.5	33.7	417	570	385179	504055	0.907	0.92	417	570	385179	504055	0.907	1	1	1	930	398	890628	0.387	0	33.7	0	26.5	14.5	25.3	4	dsDNAphage	linear
NZ_CP053351.1||0_partial	MPG_1013	0.907	0	0.907	dsDNAphage	92155	2	21	15.2	2758	2850	3148027	3240181	0.907	0.933	2758	2850	3148027	3240181	0.907	1	1	2	3996	535	4561423	0.28	0	15.2	0	21	16.2	47.6	2	dsDNAphage	circular
3300020244.a:Ga0211710_1000072||full	MPG_9121	1	0	1	dsDNAphage	40540	5	41.8	10.9	1	55	86	40625	1	1	1	55	86	40625	nan	nan	0	1	55	86	40625	1	0	10.9	0	41.8	1.8	45.5	5	dsDNAphage	linear
3300020244.a:Ga0211710_1000062||full	MPG_9121	0.987	0	0.987	dsDNAphage	46262	5	44.1	11.8	1	68	494	46755	0.987	1	1	68	494	46755	nan	nan	0	1	68	494	46755	0.987	0	11.8	0	44.1	0	44.1	5	dsDNAphage	linear
NZLS01000002.1||full	MPG_7400	1	0.833	1	dsDNAphage	5737	2	100	0	1	3	2	5738	1	1	1	3	2	5738	nan	nan	0	1	3	2	5738	1	0	0	0	100	0	0	2	dsDNAphage	linear
NZLS01000012.1||full	MPG_7400	0.587	0.147	0.587	dsDNAphage	5945	0	20	0	1	5	2	5946	0.587	0.587	1	5	2	5946	nan	nan	0	1	5	2	5946	0.587	0	0	0	20	0	80	0	dsDNAphage	linear
NZLS01000024.1||full	MPG_7400	0.94	0.76	0.94	dsDNAphage	6824	0	100	0	1	2	21	6844	0.94	0.94	1	2	21	6844	nan	nan	0	1	2	21	6844	0.94	0	0	0	100	0	0	0	dsDNAphage	linear
NZLS01000035.1||full	MPG_7400	1	0.573	1	dsDNAphage	15791	3	72.7	0	1	11	125	15915	1	1	1	11	125	15915	nan	nan	0	1	11	125	15915	1	0	0	0	72.7	0	27.3	3	dsDNAphage	linear
NZLS01000038.1||full	MPG_7400	1	0.827	1	dsDNAphage	5270	1	60	0	1	5	56	5325	1	1	1	5	56	5325	nan	nan	0	1	5	56	5325	1	0	0	0	60	0	40	1	dsDNAphage	linear
NZLS01000040.1||full	MPG_7400	1	0.66	1	dsDNAphage	10034	2	38.5	0	1	13	115	10148	1	1	1	13	115	10148	nan	nan	0	1	13	115	10148	1	0	0	0	38.5	0	61.5	2	dsDNAphage	linear
NZLS01000052.1||full	MPG_7400	0.967	0.147	0.967	dsDNAphage	5236	0	33.3	6.7	1	15	1	5236	0.967	0.967	1	15	1	5236	nan	nan	0	1	15	1	5236	0.967	0	6.7	0	33.3	0	60	0	dsDNAphage	linear
NZLS01000053.1||full	MPG_7400	0.913	0.26	0.913	dsDNAphage	5626	0	23.1	0	1	13	3	5628	0.913	0.913	1	13	3	5628	nan	nan	0	1	13	3	5628	0.913	0	0	0	23.1	7.7	69.2	0	dsDNAphage	linear
NZLS01000056.1||full	MPG_7400	1	0.407	1	dsDNAphage	10466	3	25	0	1	16	1	10466	1	1	1	16	1	10466	nan	nan	0	1	16	1	10466	1	0	0	0	25	0	75	3	dsDNAphage	linear
NZLS01000065.1||full	MPG_7400	1	0.893	1	dsDNAphage	14468	2	100	0	1	15	3	14470	1	1	1	15	3	14470	nan	nan	0	1	15	3	14470	1	0	0	0	100	0	0	2	dsDNAphage	linear
NZLS01000073.1||full	MPG_7400	1	0.673	1	dsDNAphage	7039	4	90	0	1	10	3	7041	1	1	1	10	3	7041	nan	nan	0	1	10	3	7041	1	0	0	0	90	0	10	4	dsDNAphage	linear
NZLS01000083.1||full	MPG_7400	0.993	0.353	0.993	dsDNAphage	9207	1	62.5	0	1	8	553	9759	0.993	0.993	1	8	553	9759	nan	nan	0	1	8	553	9759	0.993	0	0	0	62.5	0	37.5	1	dsDNAphage	linear
NZLS01000086.1||full	MPG_7400	0.967	0.827	0.967	dsDNAphage	5653	1	87.5	0	1	8	2	5654	0.967	0.967	1	8	2	5654	nan	nan	0	1	8	2	5654	0.967	0	0	0	87.5	0	12.5	1	dsDNAphage	linear
NZLS01000095.1||full	MPG_7400	1	0.447	1	dsDNAphage	13567	1	57.1	0	1	14	1	13567	1	1	1	14	1	13567	nan	nan	0	1	14	1	13567	1	0	0	0	57.1	0	42.9	1	dsDNAphage	linear
NZLS01000108.1||full	MPG_7400	0.84	0.027	0.84	dsDNAphage	15749	0	31.6	5.3	1	19	3	15751	0.84	0.84	1	19	3	15751	nan	nan	0	1	19	3	15751	0.84	0	5.3	0	31.6	0	63.2	0	dsDNAphage	linear
NZLS01000115.1||full	MPG_7400	0.9	0.093	0.9	dsDNAphage	11032	0	35.7	0	1	14	1	11032	0.9	0.9	1	14	1	11032	nan	nan	0	1	14	1	11032	0.9	0	0	0	35.7	0	64.3	0	dsDNAphage	linear
NZLS01000116.1||full	MPG_7400	0.787	0.833	0.833	ssDNA	6192	0	50	0	1	10	3	6194	0.833	0.833	1	10	3	6194	nan	nan	0	1	10	3	6194	0.833	0	0	0	50	0	50	0	ssDNA	linear
NZLS01000119.1||full	MPG_7400	0.967	0	0.967	dsDNAphage	8902	2	23.5	5.9	1	17	1	8902	0.967	0.967	1	17	1	8902	nan	nan	0	1	17	1	8902	0.967	0	5.9	0	23.5	17.6	52.9	2	dsDNAphage	linear
NZLS01000123.1||full	MPG_7400	0.993	0.647	0.993	dsDNAphage	5825	1	66.7	0	1	6	2	5826	0.993	0.993	1	6	2	5826	nan	nan	0	1	6	2	5826	0.993	0	0	0	66.7	0	33.3	1	dsDNAphage	linear
NZLS01000128.1||full	MPG_7400	0.713	0.26	0.713	dsDNAphage	8445	0	40	0	1	5	1	8445	0.713	0.713	1	5	1	8445	nan	nan	0	1	5	1	8445	0.713	0	0	0	40	0	60	0	dsDNAphage	linear
NZLS01000131.1||full	MPG_7400	0.973	0.48	0.973	dsDNAphage	5403	0	100	0	1	12	3	5405	0.973	0.973	1	12	3	5405	nan	nan	0	1	12	3	5405	0.973	0	0	0	100	0	0	0	dsDNAphage	linear
NZLS01000134.1||full	MPG_7400	0.887	0.753	0.887	dsDNAphage	7046	0	58.3	0	1	12	1	7046	0.887	0.887	1	12	1	7046	nan	nan	0	1	12	1	7046	0.887	0	0	0	58.3	0	41.7	0	dsDNAphage	linear
NZLS01000150.1||full	MPG_7400	1	0.08	1	dsDNAphage	10141	1	44.4	5.6	1	18	3	10143	1	1	1	18	3	10143	nan	nan	0	1	18	3	10143	1	0	5.6	0	44.4	0	50	1	dsDNAphage	linear
NZLS01000164.1||full	MPG_7400	0.993	0.647	0.993	dsDNAphage	10255	2	33.3	0	1	12	1	10255	0.993	0.993	1	12	1	10255	nan	nan	0	1	12	1	10255	0.993	0	0	0	33.3	0	66.7	2	dsDNAphage	linear
NZLS01000006.1||full	MPG_7400	0.993	0.847	0.993	dsDNAphage	6977	1	80	0	1	10	1	6977	0.993	0.993	1	10	1	6977	nan	nan	0	1	10	1	6977	0.993	0	0	0	80	0	20	1	dsDNAphage	linear
NZLS01000072.1||0_partial	MPG_7400	0.987	0.007	0.987	dsDNAphage	17559	1	40	8	42	66	50013	67571	0.987	0.987	42	66	50013	67571	0.987	0.987	1	1	66	256	67571	0.42	0	8	0	40	4	48	1	dsDNAphage	linear
NZLS01000143.1||lt2gene	MPG_7400	nan	nan	nan	dsDNAphage	9313	1	100	0
NZ_JAEMOR010000045.1||0_partial	MPG_456	0.967	0.02	0.967	dsDNAphage	19403	1	20.7	10.3	56	84	49415	68817	0.967	0.987	56	84	49415	68817	0.967	0.987	1	1	84	68	68817	0.727	0	10.3	0	20.7	0	69	1	dsDNAphage	linear
3300027323.a:Ga0209426_1000349||0_partial	MPG_11041	0.98	0	0.98	dsDNAphage	23087	4	30	7.5	33	72	31729	54815	0.98	0.993	33	72	31729	54815	0.98	0.993	1	1	72	247	54815	0.793	2.5	5	0	30	5	57.5	4	dsDNAphage	linear
3300027323.a:Ga0209426_1000554||0_partial	MPG_11041	0.973	0.007	0.973	dsDNAphage	10572	1	19	4.8	27	47	24913	35484	0.973	0.98	27	47	24913	35484	0.973	0.973	1	1	47	2	35484	0.62	0	4.8	0	19	4.8	71.4	1	dsDNAphage	linear
3300024058.a:Ga0209997_10003725||full	MPG_10307	0.98	0.053	0.98	dsDNAphage	4931	1	40	0	1	5	551	5481	0.98	0.98	1	5	551	5481	nan	nan	0	1	5	551	5481	0.98	0	0	0	40	20	40	1	dsDNAphage	linear
NZ_QBEW01000043.1||full	MPG_943	0.98	0	0.98	dsDNAphage	42231	16	42.4	15.2	1	66	1	42231	0.98	1	1	66	1	42231	nan	nan	0	1	66	1	42231	0.98	0	15.2	0	42.4	0	42.4	16	dsDNAphage	linear
DHXJ01000246.1||full	MPG_5145	0.647	0	0.647	dsDNAphage	20396	1	40	10	1	16	324	20719	0.647	0.647	1	16	324	20719	nan	nan	0	1	16	324	20719	0.647	0	10	0	40	30	20	1	dsDNAphage	linear
DHXJ01000015.1||full	MPG_5145	0.787	0.007	0.787	dsDNAphage	16056	0	50	11.5	1	26	3	16058	0.787	0.793	1	26	3	16058	nan	nan	0	1	26	3	16058	0.787	0	11.5	0	50	3.8	34.6	0	dsDNAphage	linear
DHXJ01000063.1||full	MPG_5145	0.993	0.007	0.993	dsDNAphage	29632	6	30.4	2.2	1	46	2	29633	0.993	1	1	46	2	29633	nan	nan	0	1	46	2	29633	0.993	0	2.2	0	30.4	2.2	65.2	6	dsDNAphage	linear
JAFCGS010000003.1||full	MPG_8894	0.927	0.013	0.927	dsDNAphage	8456	0	42.9	7.1	1	14	3	8458	0.927	0.927	1	14	3	8458	nan	nan	0	1	14	3	8458	0.927	0	7.1	0	42.9	0	50	0	dsDNAphage	linear
JAFCGS010000002.1||full	MPG_8894	1	0.02	1	dsDNAphage	47152	3	32.8	1.6	1	61	87	47152	1	1	1	61	87	47152	nan	nan	0	1	61	87	47152	1	0	1.6	0	32.8	1.6	63.9	3	dsDNAphage	circular
JABJDJ010000047.1||0_partial	MPG_2424	0.9	0	0.9	dsDNAphage	25922	1	12.5	22.5	16	43	17924	43845	0.9	0.913	16	43	17924	43845	0.9	0.947	1	1	105	2	139285	0.233	0	22.5	0	12.5	10	55	1	dsDNAphage	linear
NZGD01000195.1||full	MPG_8210	0.993	0	0.993	dsDNAphage	35889	4	34.6	11.5	1	52	3	35891	0.993	1	1	52	3	35891	nan	nan	0	1	52	3	35891	0.993	0	11.5	0	34.6	3.8	50	4	dsDNAphage	linear
NZGD01000232.1||full	MPG_8210	1	0.007	1	dsDNAphage	21651	11	66.7	12.5	1	24	1	21651	1	1	1	24	1	21651	nan	nan	0	1	24	1	21651	1	0	12.5	0	66.7	0	20.8	11	dsDNAphage	linear
NZGD01000276.1||full	MPG_8210	1	0.093	1	dsDNAphage	47169	8	42	0	2	70	1774	48939	1	1	2	70	1774	48939	nan	nan	0	2	70	1774	48939	1	0	0	0	42	0	58	8	dsDNAphage	circular
3300014869.a:Ga0180298_1000771||full	MPG_11600	0.84	0.507	0.84	dsDNAphage	7820	0	10.5	0	1	19	15	7834	0.84	0.84	1	19	15	7834	nan	nan	0	1	19	15	7834	0.84	0	0	0	10.5	5.3	84.2	0	dsDNAphage	linear
3300014869.a:Ga0180298_1001403||full	MPG_11600	0.96	0.653	0.96	dsDNAphage	5661	0	13.3	0	1	15	171	5831	0.96	0.96	1	15	171	5831	nan	nan	0	1	15	171	5831	0.96	0	0	0	13.3	0	86.7	0	dsDNAphage	linear
NZ_JFJZ01000028.1||full	MPG_674	0.947	0.007	0.947	dsDNAphage	62497	14	42.5	26.2	1	80	103	62599	0.947	0.98	1	80	103	62599	nan	nan	0	1	80	103	62599	0.947	0	26.2	0	42.5	7.5	23.8	14	dsDNAphage	linear
NZ_JFJZ01000041.1||full	MPG_674	0.967	0	0.967	dsDNAphage	41638	7	33.3	18.5	1	54	1	41638	0.967	0.993	1	54	1	41638	nan	nan	0	1	54	1	41638	0.967	0	18.5	0	33.3	7.4	40.7	7	dsDNAphage	linear
NZ_JFJZ01000076.1||full	MPG_674	1	0.173	1	dsDNAphage	11149	4	61.5	0	1	13	2	11150	1	1	1	13	2	11150	nan	nan	0	1	13	2	11150	1	0	0	0	61.5	7.7	30.8	4	dsDNAphage	linear
NZ_JFJZ01000089.1||full	MPG_674	0.627	0	0.627	dsDNAphage	6740	0	28.6	14.3	1	7	477	7216	0.627	0.627	1	7	477	7216	nan	nan	0	1	7	477	7216	0.633	0	14.3	0	28.6	0	57.1	0	dsDNAphage	linear
NZ_JFJZ01000094.1||full	MPG_674	1	0.073	1	dsDNAphage	5426	1	27.3	0	1	11	1	5426	1	1	1	11	1	5426	nan	nan	0	1	11	1	5426	1	0	0	0	27.3	9.1	63.6	1	dsDNAphage	linear
NZ_JFJZ01000019.1||0_partial	MPG_674	0.953	0	0.953	dsDNAphage	33089	9	29.8	19.1	1	35	1	33089	0.953	0.953	1	35	1	33089	0.953	1	1	1	89	1	87504	0.64	0	19.1	0	29.8	23.4	27.7	9	dsDNAphage	linear
NZ_JFJZ01000003.1||0_partial	MPG_674	1	0	1	dsDNAphage	43325	6	43.3	13.3	218	277	248414	291738	1	1	218	277	248414	291738	1	1	1	1	277	196	291738	0.587	0	13.3	0	43.3	5	38.3	6	dsDNAphage	linear
NZ_JFJZ01000031.1||0_partial	MPG_674	0.88	0	0.88	dsDNAphage	36211	5	27.7	29.8	2	35	715	36925	0.88	0.907	1	35	246	36925	0.84	0.927	1	1	51	246	54858	0.727	0	29.8	0	27.7	25.5	17	5	dsDNAphage	linear
3300020464.a:Ga0211694_10000044||full	MPG_9674	0.747	0	0.747	dsDNAphage	57336	3	24.3	24.3	1	54	193	57528	0.747	0.767	1	54	193	57528	nan	nan	0	1	54	193	57528	0.747	0	24.3	0	24.3	29.7	21.6	3	dsDNAphage	linear
QMTB01000057.1||full	MPG_8683	0.58	0.273	0.58	dsDNAphage	8171	0	7.1	0	1	14	3	8173	0.58	0.58	1	14	3	8173	nan	nan	0	1	14	3	8173	0.58	0	0	0	7.1	0	92.9	0	dsDNAphage	linear
NZ_PKQP01000010.1||0_partial	MPG_985	1	0	1	dsDNAphage	46248	4	31.3	3	83	149	87165	133412	1	1	83	149	87165	133412	1	1	1	1	149	3	133412	0.553	0	3	0	31.3	7.5	58.2	4	dsDNAphage	linear
NZ_PKQP01000003.1||0_partial	MPG_985	0.9	0	0.9	dsDNAphage	74639	7	24.5	22.4	1	86	3	74641	0.9	0.947	1	86	3	74641	0.9	1	1	1	416	3	451411	0.36	0	22.4	0	24.5	12.2	40.8	7	dsDNAphage	linear
NZ_JABVEE010000015.1||0_partial	MPG_451	0.887	0	0.887	dsDNAphage	52708	8	32.4	37.8	407	468	408688	461395	0.887	0.913	407	468	408688	461395	0.887	0.98	1	1	1167	351	1162351	0.36	0	37.8	0	32.4	20.3	9.5	8	dsDNAphage	linear
WFVG01000217.1||full	MPG_4820	0.993	0.247	0.993	dsDNAphage	5430	1	33.3	0	1	3	117	5546	0.993	0.993	1	3	117	5546	nan	nan	0	1	3	117	5546	0.993	0	0	0	33.3	0	66.7	1	dsDNAphage	linear
WFVG01000331.1||full	MPG_4820	0.64	0.02	0.64	dsDNAphage	5595	1	25	0	1	4	101	5695	0.64	0.64	1	4	101	5695	nan	nan	0	1	4	101	5695	0.64	0	0	0	25	75	0	1	dsDNAphage	linear
3300026193.a:Ga0208129_1003136||full	MPG_10990	0.82	0	0.82	dsDNAphage	6091	1	28.6	14.3	1	7	1	6091	0.82	0.82	1	7	1	6091	nan	nan	0	1	7	1	6091	0.82	0	14.3	0	28.6	28.6	28.6	1	dsDNAphage	linear
NZ_PGTD01000018.1||0_partial	MPG_1953	0.927	0	0.927	dsDNAphage	45621	5	38.8	29.9	1	53	3	45623	0.927	0.96	1	55	3	50555	0.907	1	1	1	320	3	334080	0.48	0	29.9	0	38.8	13.4	17.9	5	dsDNAphage	linear
NZ_PGTD01000018.1||1_partial	MPG_1953	0.86	0	0.86	dsDNAphage	29924	7	30.2	39.5	178	208	184662	214585	0.86	0.873	178	208	184662	214585	0.86	0.927	1	1	320	3	334080	0.48	0	39.5	0	30.2	27.9	2.3	7	dsDNAphage	linear
NZ_PIFG01000014.1||0_partial	MPG_1899	0.967	0	0.967	dsDNAphage	61819	13	38.4	23.3	53	125	91681	153499	0.967	0.98	53	125	91681	153499	0.967	1	1	1	125	448	153499	0.693	0	23.3	0	38.4	9.6	28.8	13	dsDNAphage	linear
NZ_CP054476.1||0_partial	MPG_1346	0.887	0	0.887	dsDNAphage	55663	11	30.3	31.8	1251	1304	1339314	1394976	0.887	0.927	1251	1304	1339314	1394976	0.887	0.98	1	1	2974	1	3230673	0.26	0	31.8	0	30.3	21.2	16.7	11	dsDNAphage	linear
NZ_CP054476.1||1_partial	MPG_1346	0.947	0	0.947	dsDNAphage	17100	3	20	31.4	2757	2778	3002307	3019406	0.947	0.947	2756	2778	3000262	3019406	0.893	0.933	1	1	2974	1	3230673	0.26	0	31.4	0	20	17.1	31.4	3	dsDNAphage	linear
NZ_CP026530.1||0_partial	MPG_891	0.907	0	0.907	dsDNAphage	74869	12	25.4	23.7	1158	1263	1115346	1190214	0.907	0.94	1158	1263	1115346	1190214	0.907	0.987	1	1	1847	98	1791039	0.407	0	23.7	0	25.4	22.9	28	12	dsDNAphage	linear
3300020415.a:Ga0211553_10000322||0_partial	MPG_11027	0.853	0	0.853	dsDNAphage	15438	1	19.4	38.7	1	19	146	15583	0.853	0.853	1	19	146	15583	0.853	0.947	1	1	35	146	31929	0.453	0	38.7	0	19.4	16.1	25.8	1	dsDNAphage	linear
NZ_JAAWWI010000002.1||0_partial	MPG_6316	0.973	0	0.973	dsDNAphage	56539	7	40	17.3	669	743	664047	720585	0.973	0.987	669	743	664047	720585	0.973	1	1	1	743	83	720585	0.42	0	17.3	0	40	9.3	33.3	7	dsDNAphage	linear
3300025108.a:Ga0208793_1000020||full	MPG_10526	0.96	0	0.96	dsDNAphage	112304	10	25.6	17.1	1	129	3	112306	0.96	0.98	1	129	3	112306	nan	nan	0	1	129	3	112306	0.96	0	17.1	0	25.6	11.6	45.7	10	dsDNAphage	linear
WFVA01000145.1||full	MPG_5477	0.9	0.007	0.9	dsDNAphage	5513	4	44.4	44.4	1	9	1	5513	0.9	0.9	1	9	1	5513	nan	nan	0	1	9	1	5513	0.9	0	44.4	0	44.4	0	11.1	4	dsDNAphage	linear
3300025286.a:Ga0208315_1003937||full	MPG_11044	0.96	0.467	0.96	dsDNAphage	5927	0	36.4	0	1	11	198	6124	0.96	0.96	1	11	198	6124	nan	nan	0	1	11	198	6124	0.96	0	0	0	36.4	0	63.6	0	dsDNAphage	linear
3300025286.a:Ga0208315_1001577||full	MPG_11044	0.987	0.393	0.987	dsDNAphage	11314	0	56	0	1	25	1	11314	0.987	0.987	1	25	1	11314	nan	nan	0	1	25	1	11314	0.987	0	0	0	56	0	44	0	dsDNAphage	linear
3300025286.a:Ga0208315_1003609||full	MPG_11044	1	0.373	1	dsDNAphage	6509	2	83.3	0	1	6	1	6509	1	1	1	6	1	6509	nan	nan	0	1	6	1	6509	1	0	0	0	83.3	0	16.7	2	dsDNAphage	linear
3300025286.a:Ga0208315_1003857||full	MPG_11044	0.807	0.34	0.807	dsDNAphage	5838	0	20	0	1	10	3	5840	0.807	0.807	1	10	3	5840	nan	nan	0	1	10	3	5840	0.807	0	0	0	20	0	80	0	dsDNAphage	linear
3300025286.a:Ga0208315_1002073||full	MPG_11044	0.693	0.047	0.693	dsDNAphage	9381	0	58.3	8.3	1	12	2	9382	0.693	0.693	1	12	2	9382	nan	nan	0	1	12	2	9382	0.693	0	8.3	0	58.3	0	33.3	0	dsDNAphage	linear
3300025286.a:Ga0208315_1001889||full	MPG_11044	0.98	0.013	0.98	dsDNAphage	10031	4	50	8.3	1	12	1	10031	0.98	0.98	1	12	1	10031	nan	nan	0	1	12	1	10031	0.98	0	8.3	0	50	0	41.7	4	dsDNAphage	linear
3300025286.a:Ga0208315_1002835||full	MPG_11044	0.993	0.64	0.993	dsDNAphage	7580	3	71.4	0	1	14	65	7644	0.993	0.993	1	14	65	7644	nan	nan	0	1	14	65	7644	0.993	0	0	0	71.4	0	28.6	3	dsDNAphage	linear
NZ_LNWO01000029.1||full	MPG_942	0.993	0	0.993	dsDNAphage	36055	5	53.5	7	1	43	156	36210	0.993	1	1	43	156	36210	nan	nan	0	1	43	156	36210	0.993	0	7	0	53.5	2.3	37.2	5	dsDNAphage	linear
NZ_LNWO01000021.1||full	MPG_942	1	0	1	dsDNAphage	34567	8	46.7	6.7	1	45	606	34567	1	1	1	45	606	34567	nan	nan	0	1	45	606	34567	1	0	6.7	0	46.7	4.4	42.2	8	dsDNAphage	circular
NZ_LNWO01000010.1||0_partial	MPG_942	0.927	0	0.927	dsDNAphage	45056	5	39.6	12.5	164	211	185485	230540	0.927	0.967	164	211	185485	230540	0.927	0.987	1	1	211	63	230540	0.427	0	12.5	0	39.6	4.2	43.8	5	dsDNAphage	linear
NZ_LNWO01000007.1||0_partial	MPG_942	0.907	0	0.907	dsDNAphage	42640	7	33.3	21.7	94	141	94634	137273	0.907	0.947	94	141	94634	137273	0.907	1	1	1	182	2	175573	0.667	0	21.7	0	33.3	16.7	28.3	7	dsDNAphage	linear
NZ_LNWO01000009.1||0_partial	MPG_942	0.9	0	0.9	dsDNAphage	24600	9	35.9	30.8	194	220	213293	237892	0.9	0.947	194	220	213293	237892	0.9	0.973	1	1	761	538	811381	0.373	0	30.8	0	35.9	25.6	7.7	9	dsDNAphage	linear
NZ_LNWO01000009.1||1_partial	MPG_942	0.953	0	0.953	dsDNAphage	11473	1	23.1	30.8	388	401	415347	426819	0.953	0.953	388	401	415347	426819	0.953	0.987	1	1	761	538	811381	0.373	0	30.8	0	23.1	15.4	30.8	1	dsDNAphage	linear
3300025264.a:Ga0208029_1003481||full	MPG_10041	0.973	0.6	0.973	dsDNAphage	5514	0	41.7	0	1	12	2	5515	0.973	0.973	1	12	2	5515	nan	nan	0	1	12	2	5515	0.973	0	0	0	41.7	0	58.3	0	dsDNAphage	linear
3300025264.a:Ga0208029_1000875||full	MPG_10041	0.973	0.127	0.973	dsDNAphage	15475	2	50	0	1	12	131	15605	0.973	0.973	1	12	131	15605	nan	nan	0	1	12	131	15605	0.973	0	0	0	50	8.3	41.7	2	dsDNAphage	linear
3300025264.a:Ga0208029_1002559||full	MPG_10041	0.98	0.013	0.98	dsDNAphage	6878	1	36.4	18.2	1	11	3	6880	0.98	0.98	1	11	3	6880	nan	nan	0	1	11	3	6880	0.98	0	18.2	0	36.4	9.1	36.4	1	dsDNAphage	linear
PBYE01000047.1||full	MPG_5968	0.647	0.393	0.647	dsDNAphage	7543	0	50	0	1	2	2	7544	0.647	0.647	1	2	2	7544	nan	nan	0	1	2	2	7544	0.647	0	0	0	50	0	50	0	dsDNAphage	linear
PBYE01000053.1||full	MPG_5968	0.767	0.72	0.767	dsDNAphage	6964	0	50	0	1	2	102	7065	0.767	0.767	1	2	102	7065	nan	nan	0	1	2	102	7065	0.767	0	0	0	50	0	50	0	dsDNAphage	linear
PBYE01000066.1||full	MPG_5968	0.993	0.147	0.993	dsDNAphage	10445	1	20.7	0	1	29	3	10447	0.993	1	1	29	3	10447	nan	nan	0	1	29	3	10447	0.993	0	0	0	20.7	3.4	75.9	1	dsDNAphage	linear
PBYE01000076.1||full	MPG_5968	0.607	0.2	0.607	dsDNAphage	9931	0	13.3	6.7	1	15	2	9932	0.607	0.607	1	15	2	9932	nan	nan	0	1	15	2	9932	0.607	0	0	6.7	13.3	0	80	0	dsDNAphage	linear
PBYE01000079.1||full	MPG_5968	0.68	0.233	0.68	dsDNAphage	10605	0	33.3	0	1	3	1	10605	0.68	0.68	1	3	1	10605	nan	nan	0	1	3	1	10605	0.68	0	0	0	33.3	0	66.7	0	dsDNAphage	linear
PBYE01000081.1||full	MPG_5968	0.533	0.04	0.533	dsDNAphage	5849	0	16.7	0	1	6	689	6537	0.533	0.533	1	6	689	6537	nan	nan	0	1	6	689	6537	0.533	0	0	0	16.7	0	83.3	0	dsDNAphage	linear
PBYE01000082.1||full	MPG_5968	0.753	0.327	0.753	dsDNAphage	6641	0	50	0	1	2	2251	8891	0.753	0.753	1	2	2251	8891	nan	nan	0	1	2	2251	8891	0.753	0	0	0	50	0	50	0	dsDNAphage	linear
PBYE01000084.1||full	MPG_5968	0.807	0.193	0.807	dsDNAphage	7280	0	90	10	1	10	3	7282	0.807	0.807	1	10	3	7282	nan	nan	0	1	10	3	7282	0.807	0	10	0	90	0	0	0	dsDNAphage	linear
PBYE01000017.1||full	MPG_5968	0.913	0.067	0.913	dsDNAphage	8428	0	47.4	5.3	1	19	66	8493	0.913	0.913	1	19	66	8493	nan	nan	0	1	19	66	8493	0.913	0	5.3	0	47.4	0	47.4	0	dsDNAphage	linear
PBYE01000020.1||full	MPG_5968	0.933	0.793	0.933	dsDNAphage	8597	0	50	0	1	14	1	8597	0.933	0.933	1	14	1	8597	nan	nan	0	1	14	1	8597	0.933	0	0	0	50	0	50	0	dsDNAphage	linear
PBYE01000013.1||lt2gene	MPG_5968	nan	nan	nan	dsDNAphage	7193	1	100	0
JAEIOE010000050.1||full	MPG_7769	0.56	0	0.56	dsDNAphage	15565	0	18.2	0	1	12	124	15688	0.56	0.56	1	12	124	15688	nan	nan	0	1	12	124	15688	0.567	0	0	0	18.2	9.1	72.7	0	dsDNAphage	linear
JAEIOE010000004.1||full	MPG_7769	0.88	0	0.88	dsDNAphage	87284	7	33	22.7	1	95	257	87540	0.88	0.92	1	97	257	88973	nan	nan	0	1	97	257	88973	0.873	0	22.7	0	33	18.6	25.8	7	dsDNAphage	linear
JAEIOE010000078.1||full	MPG_7769	0.967	0.04	0.967	dsDNAphage	6943	1	60	10	1	10	2	6944	0.967	0.967	1	10	2	6944	nan	nan	0	1	10	2	6944	0.967	0	10	0	60	0	30	1	dsDNAphage	linear
JAEIOE010000016.1||full	MPG_7769	0.847	0	0.847	dsDNAphage	40946	1	27.5	22.5	1	40	666	41611	0.847	0.853	1	40	666	41611	nan	nan	0	1	40	666	41611	0.847	0	22.5	0	27.5	7.5	42.5	1	dsDNAphage	linear
DRFC01000173.1||full	MPG_4195	0.56	0.353	0.56	dsDNAphage	4364	0	20	0	1	5	563	4926	0.56	0.56	1	5	563	4926	nan	nan	0	1	5	563	4926	0.56	0	0	0	20	0	80	0	dsDNAphage	linear
JAESPV010000001.1||full	MPG_7467	0.833	0	0.833	dsDNAphage	117569	6	25.4	25.4	1	114	1	117569	0.833	0.847	1	114	1	117569	nan	nan	0	1	114	1	117569	0.833	0	25.4	0	25.4	16.7	32.5	6	dsDNAphage	linear
JAESPV010000004.1||full	MPG_7467	0.627	0.08	0.627	dsDNAphage	6624	0	28.6	0	1	7	3	6626	0.627	0.627	1	7	3	6626	nan	nan	0	1	7	3	6626	0.627	0	0	0	28.6	14.3	57.1	0	dsDNAphage	linear
JAESPV010000096.1||full	MPG_7467	0.993	0.027	0.993	dsDNAphage	68676	15	47.7	1.8	1	111	3	68678	0.993	1	1	111	3	68678	nan	nan	0	1	111	3	68678	0.993	0	1.8	0	47.7	0	50.5	15	dsDNAphage	linear
JAESPV010000007.1||0_partial	MPG_7467	0.86	0	0.86	dsDNAphage	33848	4	20.5	30.8	91	117	110406	144253	0.86	0.9	91	117	110406	144253	0.86	0.953	1	1	238	2	282194	0.507	0	30.8	0	20.5	12.8	35.9	4	dsDNAphage	linear
NVUZ02000095.1||full	MPG_5301	0.64	0	0.64	dsDNAphage	12497	2	21.4	28.6	1	14	185	12681	0.64	0.64	1	14	185	12681	nan	nan	0	1	14	185	12681	0.64	0	28.6	0	21.4	14.3	35.7	2	dsDNAphage	linear
NVUZ02000192.1||full	MPG_5301	0.673	0.04	0.673	dsDNAphage	6174	0	30	10	1	10	66	6239	0.673	0.673	1	10	66	6239	nan	nan	0	1	10	66	6239	0.673	0	10	0	30	0	60	0	dsDNAphage	linear
NVUZ02000195.1||full	MPG_5301	0.973	0	0.973	dsDNAphage	8295	1	53.8	30.8	1	13	209	8503	0.973	0.973	1	13	209	8503	nan	nan	0	1	13	209	8503	0.973	0	30.8	0	53.8	7.7	7.7	1	dsDNAphage	linear
NVUZ02000006.1||full	MPG_5301	0.973	0.033	0.973	dsDNAphage	33823	15	62.8	9.3	1	43	345	34167	0.973	0.993	1	43	345	34167	nan	nan	0	1	43	345	34167	0.973	0	9.3	0	62.8	9.3	18.6	15	dsDNAphage	linear
NVUZ02000217.1||full	MPG_5301	0.933	0	0.933	dsDNAphage	122707	11	35.2	27.9	13	165	13303	136009	0.933	0.967	1	165	220	136009	nan	nan	0	1	165	220	136009	0.92	0	27.9	0	35.2	13.9	23	11	dsDNAphage	linear
NVUZ02000092.1||0_partial	MPG_5301	0.94	0	0.94	dsDNAphage	21848	1	15	22.5	5	32	6073	27920	0.94	0.947	5	32	6073	27920	0.94	1	1	1	48	156	50078	0.333	0	22.5	0	15	12.5	50	1	dsDNAphage	linear
NVUZ02000146.1||0_partial	MPG_5301	0.9	0	0.9	dsDNAphage	27021	6	26.7	26.7	1	33	2	27022	0.9	0.947	1	33	2	27022	0.9	0.973	1	1	46	2	40126	0.78	0	26.7	0	26.7	31.1	15.6	6	dsDNAphage	linear
NZ_CP027772.1||0_partial	MPG_729	0.96	0.18	0.96	dsDNAphage	5311	1	13.3	20	2501	2503	2613843	2619153	0.96	0.96	2501	2503	2613843	2619153	0.96	0.96	1	1	3010	1	3153210	0.247	0	13.3	6.7	13.3	13.3	53.3	1	dsDNAphage	linear
JABIQM010000093.1||full	MPG_5956	0.647	0.007	0.647	dsDNAphage	5884	2	28.6	28.6	1	7	1	5884	0.647	0.647	1	7	1	5884	nan	nan	0	1	7	1	5884	0.647	0	28.6	0	28.6	28.6	14.3	2	dsDNAphage	linear
NZ_MPKP01000015.1||full	MPG_1139	0.94	0	0.94	dsDNAphage	86617	10	33	25.2	1	97	81	86697	0.94	0.987	1	103	81	95751	nan	nan	0	1	103	81	95751	0.92	0	25.2	0	33	11.7	30.1	10	dsDNAphage	linear
NZ_MPKP01000018.1||full	MPG_1139	0.9	0	0.9	dsDNAphage	78927	7	30.9	37.2	1	94	514	79440	0.9	0.9	1	94	514	79440	nan	nan	0	1	94	514	79440	0.9	0	37.2	0	30.9	9.6	22.3	7	dsDNAphage	linear
NZ_MPKP01000002.1||0_partial	MPG_1139	0.913	0	0.913	dsDNAphage	18171	1	30.6	33.4	381	404	456534	474704	0.913	0.92	381	404	456534	474704	0.913	1	1	1	497	107	565597	0.227	0	30.6	2.8	30.6	8.3	27.8	1	dsDNAphage	linear
JABHCA010000013.1||full	MPG_8772	0.78	0.82	0.82	ssDNA	3528	0	40	0	1	5	541	4068	0.82	0.82	1	5	541	4068	nan	nan	0	1	5	541	4068	0.82	0	0	0	40	0	60	0	ssDNA	linear
JADHXD010000200.1||full	MPG_2107	0.62	0.04	0.62	dsDNAphage	8211	0	7.7	0	1	13	2	8212	0.62	0.62	1	13	2	8212	nan	nan	0	1	13	2	8212	0.62	0	0	0	7.7	0	92.3	0	dsDNAphage	linear
DGNU01000005.1||0_partial	MPG_2849	0.82	0	0.82	dsDNAphage	25543	3	28.6	37.1	857	879	884333	909875	0.82	0.84	857	879	884333	909875	0.82	0.9	1	1	939	315	975514	0.28	0	37.1	0	28.6	8.6	25.7	3	dsDNAphage	linear
DGNU01000005.1||1_partial	MPG_2849	0.893	0	0.893	dsDNAphage	22405	3	25.9	18.5	913	933	948282	970686	0.893	0.893	913	933	948282	970686	0.893	0.973	1	1	939	315	975514	0.28	0	18.5	0	25.9	33.3	22.2	3	dsDNAphage	linear
CACBLW010000022.1||full	MPG_5725	1	0.327	1	dsDNAphage	18442	2	62.5	0	1	24	1	18442	1	1	1	24	1	18442	nan	nan	0	1	24	1	18442	1	0	0	0	62.5	0	37.5	2	dsDNAphage	linear
DRKT01000218.1||full	MPG_6142	0.58	0.007	0.58	dsDNAphage	19953	1	37.5	12.5	1	18	103	20055	0.58	0.58	1	18	103	20055	nan	nan	0	1	18	103	20055	0.58	0	12.5	0	37.5	25	25	1	dsDNAphage	linear
NZ_MAJY01000039.1||full	MPG_1495	0.867	0	0.867	dsDNAphage	85364	10	31.9	37.4	2	91	709	86072	0.867	0.907	1	91	83	86072	nan	nan	0	1	91	83	86072	0.853	0	37.4	0	31.9	13.2	17.6	10	dsDNAphage	linear
NZ_MAJY01000020.1||full	MPG_1495	0.993	0.013	0.993	dsDNAphage	41392	14	47.8	7.2	2	70	1096	42484	0.993	0.993	2	70	1096	42484	nan	nan	0	2	70	1096	42484	0.993	0	7.2	0	47.8	1.4	43.5	14	dsDNAphage	circular
NZ_MAJY01000009.1||0_partial	MPG_1495	0.94	0	0.94	dsDNAphage	61234	12	42	24.6	302	370	357439	418672	0.94	0.973	302	370	357439	418672	0.94	1	1	1	370	93	418672	0.507	0	24.6	0	42	7.2	26.1	12	dsDNAphage	linear
NZ_MINF01000010.1||0_partial	MPG_179	0.947	0	0.947	dsDNAphage	40799	8	35.9	32.8	97	146	107156	147954	0.947	0.98	95	146	104815	147954	0.907	0.993	1	1	1027	2	1096565	0.34	0	32.8	0	35.9	10.9	20.3	8	dsDNAphage	linear
NZ_MINF01000031.1||0_partial	MPG_179	0.913	0	0.913	dsDNAphage	170257	24	35.2	27.1	2123	2346	2348767	2519023	0.913	0.953	2123	2346	2348767	2519023	0.913	1	1	1	4238	318	4571874	0.353	0	27.1	0	35.2	13.6	24.2	24	dsDNAphage	linear
NZ_MINF01000031.1||1_partial	MPG_179	0.92	0	0.92	dsDNAphage	84889	15	39	23.6	3469	3578	3719212	3804100	0.92	0.947	3468	3578	3718360	3804100	0.9	1	1	1	4238	318	4571874	0.353	0	23.6	0	39	13	24.4	15	dsDNAphage	linear
NZ_MINF01000031.1||2_partial	MPG_179	0.9	0	0.9	dsDNAphage	73220	11	26.5	24.5	1802	1887	2007816	2081035	0.9	0.94	1802	1887	2007816	2081035	0.9	1	1	1	4238	318	4571874	0.353	0	24.5	0	26.5	14.3	34.7	11	dsDNAphage	linear
3300020367.a:Ga0211703_10001131||full	MPG_11593	0.98	0.067	0.98	dsDNAphage	7131	3	55.6	22.2	1	9	1	7131	0.98	0.98	1	9	1	7131	nan	nan	0	1	9	1	7131	0.98	0	22.2	0	55.6	0	22.2	3	dsDNAphage	linear
3300020367.a:Ga0211703_10000509||full	MPG_11593	1	0.047	1	dsDNAphage	14224	2	42.9	0	1	14	86	14309	1	1	1	14	86	14309	nan	nan	0	1	14	86	14309	1	0	0	0	42.9	0	57.1	2	dsDNAphage	linear
JABSOM010000002.1||0_partial	MPG_2509	0.933	0	0.933	dsDNAphage	71780	9	24.3	22.4	36	127	36227	108006	0.933	0.98	36	130	36227	112113	0.913	1	1	1	332	1	322034	0.493	0	22.4	0	24.3	11.2	42.1	9	dsDNAphage	linear
QCHN01000026.1||full	MPG_3145	0.607	0.08	0.607	dsDNAphage	6569	0	25	5	2	20	984	7552	0.607	0.62	1	20	800	7552	nan	nan	0	1	20	800	7552	0.56	0	5	0	25	10	60	0	dsDNAphage	linear
DRCK01000032.1||full	MPG_8305	1	0.667	1	dsDNAphage	18596	2	37.5	0	1	24	33	18628	1	1	1	24	33	18628	nan	nan	0	1	24	33	18628	1	0	0	0	37.5	0	62.5	2	dsDNAphage	linear
DRCK01000129.1||full	MPG_8305	1	0.927	1	dsDNAphage	9202	4	60	0	1	10	2	9203	1	1	1	10	2	9203	nan	nan	0	1	10	2	9203	1	0	0	0	60	0	40	4	dsDNAphage	linear
DRCK01000075.1||full	MPG_8305	0.913	0.193	0.913	dsDNAphage	5631	1	25	0	1	4	3	5633	0.913	0.913	1	4	3	5633	nan	nan	0	1	4	3	5633	0.913	0	0	0	25	0	75	1	dsDNAphage	linear
DRCK01000100.1||lt2gene	MPG_8305	nan	nan	nan	dsDNAphage	5415	1	50	0
3300025293.a:Ga0208934_1000081||0_partial	MPG_9873	0.887	0	0.887	dsDNAphage	19542	7	31.4	40	36	57	36805	56346	0.887	0.92	35	57	35445	56346	0.86	0.933	1	1	89	2	83457	0.4	0	40	0	31.4	20	8.6	7	dsDNAphage	linear
DQAY01000042.1||full	MPG_2098	0.673	0.127	0.673	dsDNAphage	9636	0	35.7	0	1	14	300	9935	0.673	0.673	1	14	300	9935	nan	nan	0	1	14	300	9935	0.673	0	0	0	35.7	7.1	57.1	0	dsDNAphage	linear
NZ_JPWF01000004.1||0_partial	MPG_1088	0.86	0	0.86	dsDNAphage	44759	8	32.2	32.2	105	151	112953	157711	0.86	0.88	105	151	112953	157711	0.86	0.953	1	1	349	47	373526	0.373	0	32.2	0	32.2	16.9	18.6	8	dsDNAphage	linear
WFQM01000189.1||full	MPG_2995	0.913	0.013	0.913	dsDNAphage	8768	2	27.3	18.2	1	11	3	8770	0.913	0.913	1	11	3	8770	nan	nan	0	1	11	3	8770	0.913	0	18.2	0	27.3	9.1	45.5	2	dsDNAphage	linear
WFQM01000230.1||0_partial	MPG_2995	0.913	0	0.913	dsDNAphage	12474	1	42.9	14.3	16	29	16070	28543	0.913	0.913	16	29	16070	28543	0.913	0.913	1	1	29	3	28543	0.58	0	14.3	0	42.9	21.4	21.4	1	dsDNAphage	linear
NZ_AP022624.1||0_partial	MPG_984	0.947	0.007	0.947	dsDNAphage	86921	4	34	25.2	1871	1956	2097306	2184226	0.947	0.993	1867	1957	2093474	2186184	0.907	0.993	1	1	3274	1	3609003	0.347	0	25.2	0	34	10.7	30.1	4	dsDNAphage	linear
DNQS01000319.1||full	MPG_7472	0.753	0.007	0.753	dsDNAphage	20345	0	36.7	10	3	37	3052	23396	0.753	0.773	1	38	3	23572	nan	nan	0	1	38	3	23572	0.587	0	10	0	36.7	3.3	50	0	dsDNAphage	linear
DNQS01000184.1||full	MPG_7472	0.993	0	0.993	dsDNAphage	20111	2	39.1	13	1	23	158	20268	0.993	0.993	1	23	158	20268	nan	nan	0	1	23	158	20268	0.993	0	13	0	39.1	4.3	43.5	2	dsDNAphage	linear
NZ_MAKG01000160.1||full	MPG_1201	0.767	0.753	0.767	dsDNAphage	7080	0	50	0	1	4	301	7380	0.767	0.767	1	4	301	7380	nan	nan	0	1	4	301	7380	0.767	0	0	0	50	0	50	0	dsDNAphage	linear
DJLZ01000005.1||0_partial	MPG_4239	0.9	0	0.9	dsDNAphage	129839	5	26.8	26.2	337	473	344986	474824	0.9	0.913	337	473	344986	474824	0.9	1	1	1	666	2	667462	0.5	0	26.2	0	26.8	23.5	23.5	5	dsDNAphage	linear
3300025093.a:Ga0208794_1000011||0_partial	MPG_9246	0.913	0	0.913	dsDNAphage	23720	1	10.2	18.4	35	71	31794	55513	0.913	0.94	35	71	31794	55513	0.913	0.953	1	1	453	228	502654	0.093	0	18.4	0	10.2	22.4	49	1	dsDNAphage	linear
PAAT01000192.1||full	MPG_5846	1	0.467	1	dsDNAphage	9599	1	57.1	0	1	14	1	9599	1	1	1	14	1	9599	nan	nan	0	1	14	1	9599	1	0	0	0	57.1	0	42.9	1	dsDNAphage	linear
PAAT01000117.1||full	MPG_5846	0.993	0.027	0.993	dsDNAphage	24359	3	34.3	2.9	1	35	1	24359	0.993	1	1	35	1	24359	nan	nan	0	1	35	1	24359	0.993	0	2.9	0	34.3	2.9	60	3	dsDNAphage	linear
PAAT01000122.1||full	MPG_5846	1	0.84	1	dsDNAphage	20560	5	100	0	1	12	1	20560	1	1	1	12	1	20560	nan	nan	0	1	12	1	20560	1	0	0	0	100	0	0	5	dsDNAphage	linear
PAAT01000124.1||full	MPG_5846	1	0.487	1	dsDNAphage	56995	7	91.8	0	1	61	1	56995	1	1	1	61	1	56995	nan	nan	0	1	61	1	56995	1	0	0	0	91.8	0	8.2	7	dsDNAphage	linear
PAAT01000128.1||full	MPG_5846	0.993	0.68	0.993	dsDNAphage	10782	1	78.6	0	1	14	1	10782	0.993	0.993	1	14	1	10782	nan	nan	0	1	14	1	10782	0.993	0	0	0	78.6	0	21.4	1	dsDNAphage	linear
PAAT01000131.1||full	MPG_5846	0.993	0.827	0.993	dsDNAphage	8935	1	62.5	0	1	8	32	8966	0.993	0.993	1	8	32	8966	nan	nan	0	1	8	32	8966	0.993	0	0	0	62.5	0	37.5	1	dsDNAphage	linear
PAAT01000133.1||full	MPG_5846	0.613	0.48	0.613	dsDNAphage	8490	0	71.4	0	1	7	2	8491	0.613	0.613	1	7	2	8491	nan	nan	0	1	7	2	8491	0.613	0	0	0	71.4	0	28.6	0	dsDNAphage	linear
PAAT01000150.1||full	MPG_5846	1	0.78	1	dsDNAphage	13102	2	94.1	0	1	17	2	13103	1	1	1	17	2	13103	nan	nan	0	1	17	2	13103	1	0	0	0	94.1	0	5.9	2	dsDNAphage	linear
PAAT01000158.1||full	MPG_5846	0.867	0.14	0.867	dsDNAphage	11479	0	8.3	0	1	12	2	11480	0.867	0.867	1	12	2	11480	nan	nan	0	1	12	2	11480	0.867	0	0	0	8.3	0	91.7	0	dsDNAphage	linear
PAAT01000166.1||full	MPG_5846	1	0.933	1	dsDNAphage	9099	2	100	0	1	7	4	9102	1	1	1	7	4	9102	nan	nan	0	1	7	4	9102	1	0	0	0	100	0	0	2	dsDNAphage	linear
PAAT01000170.1||full	MPG_5846	0.993	0.02	0.993	dsDNAphage	48570	3	32.2	1.7	1	59	339	48908	0.993	1	1	59	339	48908	nan	nan	0	1	59	339	48908	0.993	0	1.7	0	32.2	0	66.1	3	dsDNAphage	linear
PAAT01000175.1||full	MPG_5846	1	0.42	1	dsDNAphage	18715	1	80	0	1	25	7	18721	1	1	1	25	7	18721	nan	nan	0	1	25	7	18721	1	0	0	0	80	0	20	1	dsDNAphage	linear
PAAT01000176.1||full	MPG_5846	1	0.22	1	dsDNAphage	42847	7	88.3	0	1	60	2	42848	1	1	1	60	2	42848	nan	nan	0	1	60	2	42848	1	0	0	0	88.3	0	11.7	7	dsDNAphage	linear
PAAT01000184.1||full	MPG_5846	0.58	0.02	0.58	dsDNAphage	59067	0	24.6	3.5	3	56	1317	60383	0.58	0.607	1	57	3	64337	nan	nan	0	1	57	3	64337	0.507	0	0	3.5	24.6	14	57.9	0	dsDNAphage	linear
PAAT01000188.1||full	MPG_5846	0.787	0.253	0.787	dsDNAphage	8783	0	27.3	0	1	11	252	9034	0.787	0.787	1	11	252	9034	nan	nan	0	1	11	252	9034	0.787	0	0	0	27.3	0	72.7	0	dsDNAphage	linear
PAAT01000189.1||full	MPG_5846	0.913	0.927	0.927	ssDNA	9514	0	21.1	0	1	19	3	9516	0.927	0.927	1	19	3	9516	nan	nan	0	1	19	3	9516	0.927	0	0	0	21.1	0	78.9	0	ssDNA	linear
PAAT01000097.1||full	MPG_5846	0.907	0.093	0.907	dsDNAphage	13814	0	32	8	1	25	251	14064	0.907	0.907	1	25	251	14064	nan	nan	0	1	25	251	14064	0.907	0	8	0	32	0	60	0	dsDNAphage	linear
PAAT01000099.1||full	MPG_5846	0.727	0.027	0.727	dsDNAphage	8821	0	30	0	1	10	3	8823	0.727	0.727	1	10	3	8823	nan	nan	0	1	10	3	8823	0.727	0	0	0	30	10	60	0	dsDNAphage	linear
PAAT01000035.1||full	MPG_5846	1	0.233	1	dsDNAphage	60356	4	62.5	2.1	1	96	3	60358	1	1	1	96	3	60358	nan	nan	0	1	96	3	60358	1	0	2.1	0	62.5	0	35.4	4	dsDNAphage	linear
PAAT01000036.1||full	MPG_5846	0.567	0.067	0.567	dsDNAphage	23517	0	46.4	7.2	1	28	1	23517	0.567	0.573	1	28	1	23517	nan	nan	0	1	28	1	23517	0.567	0	3.6	3.6	46.4	3.6	42.9	0	dsDNAphage	linear
PAAT01000058.1||full	MPG_5846	1	0.053	1	dsDNAphage	31094	1	30	2.5	1	40	2	31095	1	1	1	40	2	31095	nan	nan	0	1	40	2	31095	1	0	2.5	0	30	0	67.5	1	dsDNAphage	linear
PAAT01000062.1||full	MPG_5846	0.687	0.233	0.687	dsDNAphage	10335	0	40	0	1	5	184	10518	0.687	0.687	1	5	184	10518	nan	nan	0	1	5	184	10518	0.687	0	0	0	40	0	60	0	dsDNAphage	linear
PAAT01000065.1||full	MPG_5846	0.5	0.053	0.5	dsDNAphage	10815	0	20	10	1	10	1	10815	0.5	0.5	1	10	1	10815	nan	nan	0	1	10	1	10815	0.5	0	0	10	20	0	70	0	dsDNAphage	linear
PAAT01000077.1||full	MPG_5846	0.62	0.14	0.62	dsDNAphage	17021	0	61.5	7.7	1	17	3	17023	0.62	0.62	1	17	3	17023	nan	nan	0	1	17	3	17023	0.62	0	0	7.7	61.5	0	30.8	0	dsDNAphage	linear
PAAT01000078.1||full	MPG_5846	1	0.593	1	dsDNAphage	10049	2	83.3	0	1	6	3	10051	1	1	1	6	3	10051	nan	nan	0	1	6	3	10051	1	0	0	0	83.3	0	16.7	2	dsDNAphage	linear
PAAT01000094.1||full	MPG_5846	0.52	0.133	0.52	dsDNAphage	8629	0	57.1	0	1	7	3	8631	0.52	0.52	1	7	3	8631	nan	nan	0	1	7	3	8631	0.52	0	0	0	57.1	14.3	28.6	0	dsDNAphage	linear
PAAT01000095.1||full	MPG_5846	1	0.773	1	dsDNAphage	28175	2	57.1	0	1	21	1	28175	1	1	1	21	1	28175	nan	nan	0	1	21	1	28175	1	0	0	0	57.1	0	42.9	2	dsDNAphage	linear
PAKP01000069.1||full	MPG_4872	1	0	1	dsDNAphage	23243	9	51.6	16.1	1	31	3	23245	1	1	1	31	3	23245	nan	nan	0	1	31	3	23245	1	0	16.1	0	51.6	12.9	19.4	9	dsDNAphage	linear
PAKP01000072.1||full	MPG_4872	1	0.547	1	dsDNAphage	33032	1	77.1	0	1	48	3	33034	1	1	1	48	3	33034	nan	nan	0	1	48	3	33034	1	0	0	0	77.1	0	22.9	1	dsDNAphage	linear
PAKP01000027.1||0_partial	MPG_4872	0.907	0	0.907	dsDNAphage	32949	1	19.2	19.2	32	76	39499	72447	0.907	0.927	29	76	35697	72447	0.86	0.953	1	1	80	1	75551	0.433	0	19.2	0	19.2	19.2	42.3	1	dsDNAphage	linear
NZ_PKNM01000010.1||full	MPG_1470	0.947	0.007	0.947	dsDNAphage	62043	10	43.3	22.4	1	67	126	62168	0.947	0.993	1	67	126	62168	nan	nan	0	1	67	126	62168	0.947	0	22.4	0	43.3	13.4	20.9	10	dsDNAphage	linear
JAEPQN010000138.1||full	MPG_3788	0.973	0.113	0.973	dsDNAphage	8342	1	63.6	0	1	11	2	8343	0.973	0.973	1	11	2	8343	nan	nan	0	1	11	2	8343	0.973	0	0	0	63.6	18.2	18.2	1	dsDNAphage	linear
JAEPQN010000164.1||full	MPG_3788	0.933	0	0.933	dsDNAphage	5696	1	37.5	12.5	1	8	1	5696	0.933	0.933	1	8	1	5696	nan	nan	0	1	8	1	5696	0.933	0	12.5	0	37.5	12.5	37.5	1	dsDNAphage	linear
JAEPQN010000167.1||full	MPG_3788	1	0.487	1	dsDNAphage	5626	5	85.7	0	1	7	3	5628	1	1	1	7	3	5628	nan	nan	0	1	7	3	5628	1	0	0	0	85.7	0	14.3	5	dsDNAphage	linear
JAACDR010000103.1||full	MPG_3607	0.787	0.193	0.787	dsDNAphage	15942	0	70.6	0	1	17	3	15944	0.787	0.787	1	17	3	15944	nan	nan	0	1	17	3	15944	0.787	0	0	0	70.6	11.8	17.6	0	dsDNAphage	linear
JAACDR010000017.1||full	MPG_3607	0.693	0.52	0.693	dsDNAphage	7385	0	71.4	0	1	7	2	7386	0.693	0.693	1	7	2	7386	nan	nan	0	1	7	2	7386	0.693	0	0	0	71.4	0	28.6	0	dsDNAphage	linear
JAACDR010000147.1||full	MPG_3607	0.62	0.36	0.62	dsDNAphage	8769	0	63.6	0	1	11	44	8812	0.62	0.62	1	11	44	8812	nan	nan	0	1	11	44	8812	0.62	0	0	0	63.6	0	36.4	0	dsDNAphage	linear
JAACDR010000002.1||full	MPG_3607	1	0.767	1	dsDNAphage	14846	1	100	0	1	14	2	14847	1	1	1	14	2	14847	nan	nan	0	1	14	2	14847	1	0	0	0	100	0	0	1	dsDNAphage	linear
JAACDR010000213.1||full	MPG_3607	0.993	0.773	0.993	dsDNAphage	5627	1	50	0	1	10	3	5629	0.993	0.993	1	10	3	5629	nan	nan	0	1	10	3	5629	0.993	0	0	0	50	0	50	1	dsDNAphage	linear
JAACDR010000221.1||full	MPG_3607	0.993	0.793	0.993	dsDNAphage	7089	1	100	0	1	2	50	7138	0.993	0.993	1	2	50	7138	nan	nan	0	1	2	50	7138	0.993	0	0	0	100	0	0	1	dsDNAphage	linear
JAACDR010000051.1||full	MPG_3607	0.993	0.34	0.993	dsDNAphage	20021	4	60	0	1	10	3	20023	0.993	0.993	1	10	3	20023	nan	nan	0	1	10	3	20023	0.993	0	0	0	60	0	40	4	dsDNAphage	linear
NZ_AUGV01000031.1||full	MPG_238	1	0.033	1	dsDNAphage	9809	7	78.6	14.3	1	14	760	10568	1	1	1	14	760	10568	nan	nan	0	1	14	760	10568	1	0	14.3	0	78.6	7.1	0	7	dsDNAphage	linear
NZ_AUGV01000034.1||full	MPG_238	0.953	0.047	0.953	dsDNAphage	5004	5	71.4	14.3	1	7	1	5004	0.953	0.953	1	7	1	5004	nan	nan	0	1	7	1	5004	0.953	0	14.3	0	71.4	0	14.3	5	dsDNAphage	linear
NZ_KE383931.1||0_partial	MPG_238	0.913	0	0.913	dsDNAphage	67759	8	31.6	37.9	244	326	292762	360520	0.913	0.947	244	326	292762	360520	0.913	1	1	1	614	1	718001	0.367	0	37.9	0	31.6	13.7	16.8	8	dsDNAphage	linear
JABIUT010000838.1||full	MPG_7633	0.913	0.78	0.913	dsDNAphage	5378	2	50	0	1	4	2	5379	0.913	0.913	1	4	2	5379	nan	nan	0	1	4	2	5379	0.913	0	0	0	50	0	50	2	dsDNAphage	linear
JABIUT010001218.1||full	MPG_7633	0.62	0.033	0.62	dsDNAphage	7111	0	33.3	16.7	1	12	174	7284	0.62	0.62	1	12	174	7284	nan	nan	0	1	12	174	7284	0.62	0	16.7	0	33.3	0	50	0	dsDNAphage	linear
JABIUT010000349.1||full	MPG_7633	0.973	0.04	0.973	dsDNAphage	4994	2	33.3	11.1	1	9	1	4994	0.973	0.973	1	9	1	4994	nan	nan	0	1	9	1	4994	0.973	0	11.1	0	33.3	11.1	44.4	2	dsDNAphage	linear
JABIUT010000996.1||full	MPG_7633	0.54	0.34	0.54	dsDNAphage	4911	0	16.7	0	1	6	1	4911	0.54	0.54	1	6	1	4911	nan	nan	0	1	6	1	4911	0.54	0	0	0	16.7	0	83.3	0	dsDNAphage	linear
JABIUT010001031.1||full	MPG_7633	0.88	0.36	0.88	dsDNAphage	5089	0	41.7	0	1	12	3	5091	0.88	0.88	1	12	3	5091	nan	nan	0	1	12	3	5091	0.88	0	0	0	41.7	0	58.3	0	dsDNAphage	linear
JABIUT010001108.1||full	MPG_7633	0.64	0.86	0.86	ssDNA	11199	0	33.3	0	1	15	1	11199	0.86	0.86	1	15	1	11199	nan	nan	0	1	15	1	11199	0.86	0	0	0	33.3	0	66.7	0	ssDNA	linear
JABIUT010000085.1||full	MPG_7633	1	0.027	1	dsDNAphage	17630	4	22.2	3.7	1	27	443	18072	1	1	1	27	443	18072	nan	nan	0	1	27	443	18072	1	0	3.7	0	22.2	3.7	70.4	4	dsDNAphage	linear
JABIUT010000076.1||full	MPG_7633	0.793	0.487	0.793	dsDNAphage	5406	0	28.6	0	1	7	1	5406	0.793	0.793	1	7	1	5406	nan	nan	0	1	7	1	5406	0.793	0	0	0	28.6	0	71.4	0	dsDNAphage	linear
JABIUT010000295.1||full	MPG_7633	0.773	0.747	0.773	dsDNAphage	5034	0	33.3	0	1	6	1	5034	0.773	0.773	1	6	1	5034	nan	nan	0	1	6	1	5034	0.773	0	0	0	33.3	0	66.7	0	dsDNAphage	linear
JABIUT010000722.1||full	MPG_7633	0.553	0.413	0.553	dsDNAphage	5741	0	28.6	0	1	7	1	5741	0.553	0.553	1	7	1	5741	nan	nan	0	1	7	1	5741	0.553	0	0	0	28.6	0	71.4	0	dsDNAphage	linear
JAABZR010001026.1||full	MPG_7700	1	0.16	1	dsDNAphage	45632	12	47.4	0	1	76	3	45634	1	1	1	76	3	45634	nan	nan	0	1	76	3	45634	1	0	0	0	47.4	1.3	51.3	12	dsDNAphage	linear
JAABZR010000254.1||full	MPG_7700	1	0.007	1	dsDNAphage	29651	1	25.5	2.1	1	47	1	29651	1	1	1	47	1	29651	nan	nan	0	1	47	1	29651	1	0	2.1	0	25.5	8.5	63.8	1	dsDNAphage	linear
JAABZR010000035.1||full	MPG_7700	0.96	0.44	0.96	dsDNAphage	5737	1	8.3	0	1	12	2	5738	0.96	0.96	1	12	2	5738	nan	nan	0	1	12	2	5738	0.96	0	0	0	8.3	8.3	83.3	1	dsDNAphage	linear
JAABZR010000377.1||full	MPG_7700	0.993	0.913	0.993	dsDNAphage	7185	3	62.5	0	1	8	3	7187	0.993	0.993	1	8	3	7187	nan	nan	0	1	8	3	7187	0.993	0	0	0	62.5	0	37.5	3	dsDNAphage	linear
JAABZR010000139.1||full	MPG_7700	0.987	0.133	0.987	dsDNAphage	8694	1	14.3	0	1	21	1	8694	0.987	0.987	1	21	1	8694	nan	nan	0	1	21	1	8694	0.987	0	0	0	14.3	4.8	81	1	dsDNAphage	linear
JAABZR010000241.1||full	MPG_7700	0.86	0	0.86	dsDNAphage	74295	0	14.5	2.7	1	110	1	74295	0.86	0.873	1	110	1	74295	nan	nan	0	1	110	1	74295	0.86	0	2.7	0	14.5	6.4	76.4	0	dsDNAphage	linear
JAABZR010000797.1||full	MPG_7700	0.953	0.127	0.953	dsDNAphage	8778	0	25	0	1	16	414	9191	0.953	0.953	1	16	414	9191	nan	nan	0	1	16	414	9191	0.953	0	0	0	25	6.2	68.8	0	dsDNAphage	linear
JAABZR010000729.1||full	MPG_7700	1	0.013	1	dsDNAphage	53508	12	39.7	2.6	1	78	1	53508	1	1	1	78	1	53508	nan	nan	0	1	78	1	53508	1	0	2.6	0	39.7	0	57.7	12	dsDNAphage	linear
JAABZR010001045.1||full	MPG_7700	1	0.1	1	dsDNAphage	43696	11	45.3	0	1	64	48	43696	1	1	1	64	48	43696	nan	nan	0	1	64	48	43696	1	0	0	0	45.3	0	54.7	11	dsDNAphage	circular
PIXZ01000038.1||full	MPG_8463	0.953	0.02	0.953	dsDNAphage	10074	1	23.1	7.7	1	13	460	10533	0.953	0.953	1	13	460	10533	nan	nan	0	1	13	460	10533	0.953	0	7.7	0	23.1	7.7	61.5	1	dsDNAphage	linear
PIXZ01000054.1||full	MPG_8463	0.693	0	0.693	dsDNAphage	10765	1	13.3	6.7	1	15	3	10767	0.693	0.693	1	15	3	10767	nan	nan	0	1	15	3	10767	0.693	0	6.7	0	13.3	26.7	53.3	1	dsDNAphage	linear
WTAK01000302.1||full	MPG_4840	0.993	0.247	0.993	dsDNAphage	10377	6	87.5	0	1	8	3	10379	0.993	0.993	1	8	3	10379	nan	nan	0	1	8	3	10379	0.993	0	0	0	87.5	0	12.5	6	dsDNAphage	linear
WTAK01000376.1||full	MPG_4840	0.967	0.033	0.967	dsDNAphage	7426	1	30	0	1	10	1	7426	0.967	0.967	1	10	1	7426	nan	nan	0	1	10	1	7426	0.967	0	0	0	30	10	60	1	dsDNAphage	linear
JABHCU010000185.1||full	MPG_6812	1	0.76	1	dsDNAphage	21983	2	41.5	0	1	41	2	21984	1	1	1	41	2	21984	nan	nan	0	1	41	2	21984	1	0	0	0	41.5	0	58.5	2	dsDNAphage	linear
JABHCU010000243.1||full	MPG_6812	0.88	0.96	0.96	ssDNA	5138	0	50	0	1	10	3	5140	0.96	0.96	1	10	3	5140	nan	nan	0	1	10	3	5140	0.96	0	0	0	50	0	50	0	ssDNA	linear
JABHCU010000247.1||full	MPG_6812	1	0.9	1	dsDNAphage	17600	3	27.5	0	1	40	3	17602	1	1	1	40	3	17602	nan	nan	0	1	40	3	17602	1	0	0	0	27.5	0	72.5	3	dsDNAphage	linear
DDFU01000041.1||full	MPG_6532	0.613	0.12	0.613	dsDNAphage	4950	0	42.9	0	1	7	3	4952	0.613	0.613	1	7	3	4952	nan	nan	0	1	7	3	4952	0.613	0	0	0	42.9	14.3	42.9	0	dsDNAphage	linear
NZ_WTYO01000001.1||0_partial	MPG_1227	0.913	0	0.913	dsDNAphage	96522	7	25	12.8	537	679	578771	675292	0.913	0.96	537	680	578771	675869	0.907	1	1	1	768	54	770625	0.36	0	12.8	0	25	27.6	34.6	7	dsDNAphage	linear
DDDV01000024.1||0_partial	MPG_4586	0.947	0.007	0.947	dsDNAphage	35894	4	16.9	7.7	122	172	140503	176396	0.947	0.987	120	172	137957	176396	0.92	0.953	1	1	184	2	191925	0.38	0	7.7	0	16.9	21.5	53.8	4	dsDNAphage	linear
DDDV01000008.1||0_partial	MPG_4586	0.867	0	0.867	dsDNAphage	13022	1	21.7	21.7	16	26	25106	38127	0.867	0.867	16	26	25106	38127	0.867	0.933	1	1	42	49	57048	0.287	0	21.7	0	21.7	34.8	21.7	1	dsDNAphage	linear
3300005253.a:Ga0073583_1141767||0_partial	MPG_10970	0.947	0	0.947	dsDNAphage	51279	5	29.4	16.2	35	89	45366	96644	0.947	0.98	35	90	45366	97215	0.927	1	1	1	302	1274	338394	0.5	0	16.2	0	29.4	22.1	32.4	5	dsDNAphage	linear
JABIFW010000127.1||full	MPG_7051	0.74	0.067	0.74	dsDNAphage	4890	0	33.3	0	1	6	493	5382	0.74	0.74	1	6	493	5382	nan	nan	0	1	6	493	5382	0.74	0	0	0	33.3	16.7	50	0	dsDNAphage	linear
JABIFW010000012.1||0_partial	MPG_7051	0.993	0.007	0.993	dsDNAphage	54688	5	38.8	8.2	42	90	41715	96402	0.993	0.993	42	90	41715	96402	0.993	1	1	1	90	136	96402	0.727	0	8.2	0	38.8	6.1	46.9	5	dsDNAphage	linear
3300020478.a:Ga0211503_10000480||full	MPG_11450	1	0.233	1	dsDNAphage	38213	6	57.4	0	1	54	2	38214	1	1	1	54	2	38214	nan	nan	0	1	54	2	38214	1	0	0	0	57.4	0	42.6	6	dsDNAphage	linear
3300020478.a:Ga0211503_10000410||0_partial	MPG_11450	0.927	0	0.927	dsDNAphage	25258	5	21.7	13	10	28	8149	33406	0.927	0.973	10	29	8149	35226	0.88	0.927	1	1	32	520	41711	0.573	0	13	0	21.7	21.7	43.5	5	dsDNAphage	linear
3300020478.a:Ga0211503_10000007||0_partial	MPG_11450	0.92	0	0.92	dsDNAphage	67682	9	22	28.6	1	79	88	67769	0.92	0.933	1	79	88	67769	0.92	1	1	1	319	88	336720	0.473	0	28.6	0	22	18.7	30.8	9	dsDNAphage	linear
JACNHV010000109.1||full	MPG_5911	0.987	0.3	0.987	dsDNAphage	5945	1	60	0	1	10	35	5979	0.987	0.987	1	10	35	5979	nan	nan	0	1	10	35	5979	0.987	0	0	0	60	10	30	1	dsDNAphage	linear
JACNHV010000158.1||full	MPG_5911	1	0.08	1	dsDNAphage	21638	3	47.6	0	1	21	2	21639	1	1	1	21	2	21639	nan	nan	0	1	21	2	21639	1	0	0	0	47.6	0	52.4	3	dsDNAphage	linear
JACNHV010000176.1||full	MPG_5911	0.867	0.033	0.867	dsDNAphage	15105	0	29	6.5	1	31	265	15369	0.867	0.9	1	31	265	15369	nan	nan	0	1	31	265	15369	0.867	0	6.5	0	29	0	64.5	0	dsDNAphage	linear
JACNHV010000358.1||0_partial	MPG_5911	0.907	0	0.907	dsDNAphage	77377	5	25.6	15.4	1	66	1	77377	0.907	0.913	1	66	1	77377	0.907	1	1	1	81	1	90864	0.767	0	15.4	0	25.6	20.5	38.5	5	dsDNAphage	linear
3300025131.a:Ga0209128_1008185||full	MPG_11568	0.767	0.513	0.767	dsDNAphage	5201	0	60	0	1	5	294	5494	0.767	0.767	1	5	294	5494	nan	nan	0	1	5	294	5494	0.767	0	0	0	60	0	40	0	dsDNAphage	linear
JAEPNM010000092.1||full	MPG_4328	0.993	0.38	0.993	dsDNAphage	9190	7	75	0	1	12	2	9191	0.993	0.993	1	12	2	9191	nan	nan	0	1	12	2	9191	0.993	0	0	0	75	0	25	7	dsDNAphage	linear
3300025048.a:Ga0207905_1000444||full	MPG_10468	1	0.787	1	dsDNAphage	9714	2	76.9	0	1	26	3	9716	1	1	1	26	3	9716	nan	nan	0	1	26	3	9716	1	0	0	0	76.9	0	23.1	2	dsDNAphage	linear
JAEPQQ010000046.1||full	MPG_6248	0.667	0	0.667	dsDNAphage	28819	1	44.4	11.1	2	22	778	29596	0.667	0.667	1	22	32	29596	nan	nan	0	1	22	32	29596	0.567	0	11.1	0	44.4	11.1	33.3	1	dsDNAphage	linear
JAEPQQ010000074.1||0_partial	MPG_6248	0.813	0.06	0.813	dsDNAphage	12412	1	36.4	27.3	1	8	3	12414	0.813	0.813	1	8	3	12414	0.813	0.9	1	1	11	3	19205	0.767	0	27.3	0	36.4	9.1	27.3	1	dsDNAphage	linear
DHZM01000002.1||0_partial	MPG_3614	0.867	0	0.867	dsDNAphage	13322	1	17.2	27.6	463	479	530241	543562	0.867	0.867	463	479	530241	543562	0.867	0.96	1	1	511	134	581904	0.2	0	27.6	0	17.2	6.9	48.3	1	dsDNAphage	linear
DHZM01000008.1||0_partial	MPG_3614	0.92	0	0.92	dsDNAphage	27804	2	30	15	172	190	215083	242886	0.92	0.92	171	190	213843	242886	0.813	0.9	1	1	190	53	242886	0.347	0	15	0	30	20	35	2	dsDNAphage	linear
3300020444.a:Ga0211578_10002807||full	MPG_10989	0.967	0.04	0.967	dsDNAphage	7692	0	43.8	6.2	1	16	83	7774	0.967	0.967	1	16	83	7774	nan	nan	0	1	16	83	7774	0.967	0	6.2	0	43.8	0	50	0	dsDNAphage	linear
3300020444.a:Ga0211578_10002082||full	MPG_10989	0.98	0.047	0.98	dsDNAphage	9108	1	36.4	0	1	11	1	9108	0.98	0.98	1	11	1	9108	nan	nan	0	1	11	1	9108	0.98	0	0	0	36.4	9.1	54.5	1	dsDNAphage	linear
3300020444.a:Ga0211578_10005518||full	MPG_10989	0.813	0.513	0.813	dsDNAphage	5128	0	42.9	0	1	7	173	5300	0.813	0.813	1	7	173	5300	nan	nan	0	1	7	173	5300	0.813	0	0	0	42.9	0	57.1	0	dsDNAphage	linear
NZ_CP063052.1||0_partial	MPG_61	0.9	0	0.9	dsDNAphage	36571	4	23.7	27.1	694	740	768247	804817	0.9	0.92	694	740	768247	804817	0.9	0.993	1	1	1696	37	1884352	0.287	0	27.1	0	23.7	16.9	32.2	4	dsDNAphage	linear
NZ_SJPN01000014.1||0_partial	MPG_279	0.9	0	0.9	dsDNAphage	36744	6	20.5	25.6	1	27	169	36912	0.9	0.907	1	27	169	36912	0.9	0.993	1	1	43	169	77332	0.613	0	25.6	0	20.5	23.1	30.8	6	dsDNAphage	linear
DADXEE010000017.1||full	MPG_3440	0.927	0	0.927	dsDNAphage	62796	7	57.6	21.2	1	66	91	62886	0.927	0.967	1	66	91	62886	nan	nan	0	1	66	91	62886	0.927	0	21.2	0	57.6	16.7	4.5	7	dsDNAphage	linear
DADXEE010000019.1||full	MPG_3440	0.98	0	0.98	dsDNAphage	62211	15	53.6	24.6	1	69	3	62213	0.98	1	1	69	3	62213	nan	nan	0	1	69	3	62213	0.98	0	24.6	0	53.6	8.7	13	15	dsDNAphage	linear
DADXEE010000042.1||full	MPG_3440	0.927	0	0.927	dsDNAphage	40536	1	45.1	25.5	1	51	168	40703	0.927	0.953	1	51	168	40703	nan	nan	0	1	51	168	40703	0.927	0	25.5	0	45.1	15.7	13.7	1	dsDNAphage	linear
DADXEE010000078.1||full	MPG_3440	1	0	1	dsDNAphage	21272	10	63.3	10	1	30	1	21272	1	1	1	30	1	21272	nan	nan	0	1	30	1	21272	1	0	10	0	63.3	0	26.7	10	dsDNAphage	linear
DADXEE010000124.1||full	MPG_3440	0.987	0.013	0.987	dsDNAphage	11528	6	69.2	30.8	1	13	46	11573	0.987	0.987	1	13	46	11573	nan	nan	0	1	13	46	11573	0.987	0	30.8	0	69.2	0	0	6	dsDNAphage	linear
DADXEE010000130.1||full	MPG_3440	1	0.22	1	dsDNAphage	10013	1	80	0	1	20	1	10013	1	1	1	20	1	10013	nan	nan	0	1	20	1	10013	1	0	0	0	80	15	5	1	dsDNAphage	linear
DADXEE010000147.1||full	MPG_3440	1	0.04	1	dsDNAphage	6812	3	80	10	1	10	299	7110	1	1	1	10	299	7110	nan	nan	0	1	10	299	7110	1	0	10	0	80	0	10	3	dsDNAphage	linear
DADXEE010000040.1||0_partial	MPG_3440	0.96	0.007	0.96	dsDNAphage	12757	2	43.8	6.2	32	47	30497	43253	0.96	0.96	32	47	30497	43253	0.96	0.973	1	1	47	321	43253	0.673	0	6.2	0	43.8	25	25	2	dsDNAphage	linear
NZXW01000022.1||0_partial	MPG_7717	0.953	0.007	0.953	dsDNAphage	22602	10	50	26.9	48	73	55807	78408	0.953	0.993	48	73	55807	78408	0.953	0.98	1	1	73	2	78408	0.673	0	26.9	0	50	3.8	19.2	10	dsDNAphage	linear
NZ_CP036269.1||0_partial	MPG_676	0.913	0	0.913	dsDNAphage	122922	2	23.2	20.3	1068	1193	1339250	1462171	0.913	0.96	1068	1193	1339250	1462171	0.913	1	1	1	5996	1	7769682	0.227	0	20.3	0	23.2	12.3	44.2	2	dsDNAphage	linear
DQVX01000003.1||full	MPG_8842	0.987	0.027	0.987	dsDNAphage	8446	4	43.8	12.5	1	16	79	8524	0.987	0.987	1	16	79	8524	nan	nan	0	1	16	79	8524	0.987	0	12.5	0	43.8	0	43.8	4	dsDNAphage	linear
NVUH01000025.1||full	MPG_5889	0.993	0.013	0.993	dsDNAphage	35115	12	54.7	15.1	1	53	442	35556	0.993	1	1	53	442	35556	nan	nan	0	1	53	442	35556	0.993	0	15.1	0	54.7	1.9	28.3	12	dsDNAphage	linear
NVUH01000014.1||full	MPG_5889	0.92	0	0.92	dsDNAphage	72154	9	28	13	9	100	8755	80908	0.92	0.967	1	100	204	80908	nan	nan	0	1	100	204	80908	0.853	0	13	0	28	21	38	9	dsDNAphage	linear
NVUH01000001.1||0_partial	MPG_5889	0.893	0	0.893	dsDNAphage	32217	7	23.9	37	63	96	64126	96342	0.893	0.913	63	96	64126	96342	0.893	0.987	1	1	225	142	225034	0.407	0	37	0	23.9	15.2	23.9	7	dsDNAphage	linear
NZ_POUL01000010.1||0_partial	MPG_1633	0.92	0	0.92	dsDNAphage	21848	1	11.6	30.2	41	71	44691	66538	0.92	0.92	41	71	44691	66538	0.92	1	1	1	160	210	160153	0.093	0	30.2	0	11.6	4.7	53.5	1	dsDNAphage	linear
NZ_MPKQ01000064.1||full	MPG_813	0.993	0.607	0.993	dsDNAphage	8297	1	58.3	0	1	12	2	8298	0.993	0.993	1	12	2	8298	nan	nan	0	1	12	2	8298	0.993	0	0	0	58.3	0	41.7	1	dsDNAphage	linear
NZ_MPKQ01000078.1||full	MPG_813	0.993	0.34	0.993	dsDNAphage	5986	1	54.5	0	1	11	10	5995	0.993	0.993	1	11	10	5995	nan	nan	0	1	11	10	5995	0.993	0	0	0	54.5	0	45.5	1	dsDNAphage	linear
NZ_AJZO02000093.1||0_partial	MPG_1177	0.9	0	0.9	dsDNAphage	19721	1	27.5	37.5	1	28	14	19734	0.9	0.927	1	28	14	19734	0.9	0.98	1	1	58	14	52101	0.54	0	35	2.5	27.5	7.5	27.5	1	dsDNAphage	linear
NZ_CP036270.1||0_partial	MPG_1812	0.9	0	0.9	dsDNAphage	84422	5	20.7	9.9	161	269	217506	301927	0.9	0.933	161	269	217506	301927	0.9	1	1	1	6112	1	7597245	0.227	0	9.9	0	20.7	19.8	49.6	5	dsDNAphage	linear
3300025101.a:Ga0208159_1000005||full	MPG_11530	0.867	0	0.867	dsDNAphage	85397	2	20.9	8.8	1	90	228	85624	0.867	0.9	1	91	228	86915	nan	nan	0	1	91	228	86915	0.84	0	8.8	0	20.9	16.5	53.8	2	dsDNAphage	linear
CACMWQ010000002.1||0_partial	MPG_4881	0.907	0	0.907	dsDNAphage	94836	9	44.1	18.6	129	234	108984	203819	0.907	0.947	129	234	108984	203819	0.907	1	1	1	316	3	271722	0.66	0	18.6	0	44.1	24.6	12.7	9	dsDNAphage	linear
3300025241.a:Ga0207893_1001094||full	MPG_9164	1	0.467	1	dsDNAphage	6526	2	40	0	1	5	3	6528	1	1	1	5	3	6528	nan	nan	0	1	5	3	6528	1	0	0	0	40	0	60	2	dsDNAphage	linear
3300025241.a:Ga0207893_1000885||full	MPG_9164	0.933	0.007	0.933	dsDNAphage	8849	1	37.5	0	1	8	69	8917	0.933	0.933	1	8	69	8917	nan	nan	0	1	8	69	8917	0.933	0	0	0	37.5	12.5	50	1	dsDNAphage	linear
3300025241.a:Ga0207893_1000264||full	MPG_9164	1	0.007	1	dsDNAphage	31898	4	29.8	8.5	1	47	2	31899	1	1	1	47	2	31899	nan	nan	0	1	47	2	31899	1	0	8.5	0	29.8	2.1	59.6	4	dsDNAphage	linear
3300025241.a:Ga0207893_1001234||full	MPG_9164	0.987	0.353	0.987	dsDNAphage	5531	2	60	0	1	5	3	5533	0.987	0.987	1	5	3	5533	nan	nan	0	1	5	3	5533	0.987	0	0	0	60	0	40	2	dsDNAphage	linear
3300025241.a:Ga0207893_1000192||full	MPG_9164	0.993	0.007	0.993	dsDNAphage	42178	10	38.3	6.7	1	60	2	42179	0.993	0.993	1	60	2	42179	nan	nan	0	1	60	2	42179	0.993	0	6.7	0	38.3	1.7	53.3	10	dsDNAphage	linear
3300025241.a:Ga0207893_1000969||full	MPG_9164	0.64	0.367	0.64	dsDNAphage	7747	0	33.3	0	1	6	2	7748	0.64	0.64	1	6	2	7748	nan	nan	0	1	6	2	7748	0.64	0	0	0	33.3	0	66.7	0	dsDNAphage	linear
3300025241.a:Ga0207893_1001164||full	MPG_9164	0.913	0.72	0.913	dsDNAphage	5955	0	15.4	0	1	13	2	5956	0.913	0.913	1	13	2	5956	nan	nan	0	1	13	2	5956	0.913	0	0	0	15.4	0	84.6	0	dsDNAphage	linear
3300025241.a:Ga0207893_1000209||full	MPG_9164	1	0.087	1	dsDNAphage	39552	10	48.6	1.4	2	71	308	39835	1	1	2	71	308	39835	nan	nan	0	2	71	308	39835	1	0	1.4	0	48.6	0	50	10	dsDNAphage	circular
3300025241.a:Ga0207893_1000072||0_partial	MPG_9164	1	0.02	1	dsDNAphage	42619	5	51.9	9.3	35	88	40656	83274	1	1	35	88	40656	83274	1	1	1	1	88	645	83274	0.787	0	9.3	0	51.9	0	38.9	5	dsDNAphage	linear
JACNJF010000186.1||full	MPG_4830	0.5	0	0.5	dsDNAphage	7005	0	22.2	11.1	1	9	402	7406	0.5	0.5	1	9	402	7406	nan	nan	0	1	9	402	7406	0.5	0	11.1	0	22.2	0	66.7	0	dsDNAphage	linear
JACNJF010000138.1||full	MPG_4830	0.94	0.007	0.94	dsDNAphage	17924	4	41.2	5.9	1	17	177	18100	0.94	0.94	1	17	177	18100	nan	nan	0	1	17	177	18100	0.94	0	5.9	0	41.2	11.8	41.2	4	dsDNAphage	linear
3300022933.a:Ga0233427_10014680||full	MPG_9271	0.5	0.087	0.5	dsDNAphage	5147	0	11.1	0	1	9	3	5149	0.5	0.5	1	9	3	5149	nan	nan	0	1	9	3	5149	0.5	0	0	0	11.1	11.1	77.8	0	dsDNAphage	linear
NZ_AUCT01000045.1||full	MPG_653	0.84	0	0.84	dsDNAphage	33694	5	19.5	31.7	1	41	3	33696	0.84	0.873	1	41	3	33696	nan	nan	0	1	41	3	33696	0.84	0	31.7	0	19.5	12.2	36.6	5	dsDNAphage	linear
NZ_KE386982.1||0_partial	MPG_653	0.94	0	0.94	dsDNAphage	92521	4	23.5	12.2	61	145	60299	152819	0.94	0.98	61	146	60299	153008	0.9	0.993	1	1	298	2	341132	0.387	0	12.2	0	23.5	20.4	43.9	4	dsDNAphage	linear
NZ_AUCT01000010.1||0_partial	MPG_653	0.913	0	0.913	dsDNAphage	97402	7	36.9	25.2	48	146	57510	154911	0.913	0.947	48	146	57510	154911	0.913	0.993	1	1	193	1	206577	0.733	0	25.2	0	36.9	15.3	22.5	7	dsDNAphage	linear
NZ_AUCT01000017.1||0_partial	MPG_653	0.927	0	0.927	dsDNAphage	89579	13	31.7	24	28	116	36673	126251	0.927	0.973	26	117	35099	127192	0.907	0.993	1	1	165	1	175598	0.74	0	24	0	31.7	16.3	27.9	13	dsDNAphage	linear
3300025809.a:Ga0209199_1008935||full	MPG_9045	1	0.66	1	dsDNAphage	7778	0	52.6	0	1	19	1	7778	1	1	1	19	1	7778	nan	nan	0	1	19	1	7778	1	0	0	0	52.6	0	47.4	0	dsDNAphage	linear
3300025809.a:Ga0209199_1001019||full	MPG_9045	1	0.273	1	dsDNAphage	35325	16	81.2	0	1	32	1	35325	1	1	1	32	1	35325	nan	nan	0	1	32	1	35325	1	0	0	0	81.2	0	18.8	16	dsDNAphage	linear
3300025809.a:Ga0209199_1013675||full	MPG_9045	1	0.693	1	dsDNAphage	5650	4	100	0	1	5	3	5652	1	1	1	5	3	5652	nan	nan	0	1	5	3	5652	1	0	0	0	100	0	0	4	dsDNAphage	linear
3300025809.a:Ga0209199_1003081||full	MPG_9045	0.873	0.253	0.873	dsDNAphage	16842	0	88.9	0	1	9	77	16918	0.873	0.873	1	9	77	16918	nan	nan	0	1	9	77	16918	0.873	0	0	0	88.9	0	11.1	0	dsDNAphage	linear
JABIOQ010000020.1||full	MPG_4307	0.667	0.253	0.667	dsDNAphage	5282	0	33.3	0	1	3	221	5502	0.667	0.667	1	3	221	5502	nan	nan	0	1	3	221	5502	0.667	0	0	0	33.3	0	66.7	0	dsDNAphage	linear
NZ_NRRH01000028.1||full	MPG_1161	0.98	0	0.98	dsDNAphage	47516	7	39.3	13.1	1	61	3	47518	0.98	0.98	1	61	3	47518	nan	nan	0	1	61	3	47518	0.98	0	13.1	0	39.3	14.8	32.8	7	dsDNAphage	linear
NZ_NRRH01000059.1||full	MPG_1161	0.867	0.007	0.867	dsDNAphage	12769	1	46.7	20	1	15	1	12769	0.867	0.867	1	15	1	12769	nan	nan	0	1	15	1	12769	0.867	0	20	0	46.7	0	33.3	1	dsDNAphage	linear
NZ_NRRH01000074.1||full	MPG_1161	0.953	0.173	0.953	dsDNAphage	5675	1	50	0	1	4	3	5677	0.953	0.953	1	4	3	5677	nan	nan	0	1	4	3	5677	0.953	0	0	0	50	0	50	1	dsDNAphage	linear
NVVX01000014.1||full	MPG_4126	0.847	0	0.847	dsDNAphage	63416	5	34.6	19.8	1	81	89	63504	0.847	0.887	1	81	89	63504	nan	nan	0	1	81	89	63504	0.847	0	19.8	0	34.6	28.4	17.3	5	dsDNAphage	linear
NVVX01000006.1||full	MPG_4126	0.993	0.393	0.993	dsDNAphage	89280	6	33.7	0	1	86	161	89440	0.993	1	1	86	161	89440	nan	nan	0	1	86	161	89440	0.993	0	0	0	33.7	0	66.3	6	dsDNAphage	linear
NVVX01000054.1||full	MPG_4126	0.967	0.067	0.967	dsDNAphage	10776	2	54.5	9.1	1	11	469	11244	0.967	0.967	1	11	469	11244	nan	nan	0	1	11	469	11244	0.967	0	9.1	0	54.5	0	36.4	2	dsDNAphage	linear
JABIHZ010000244.1||lt2gene	MPG_4064	nan	nan	nan	dsDNAphage	18153	1	100	0
DLQE01000006.1||full	MPG_4506	0.913	0.027	0.913	dsDNAphage	5699	0	36.4	9.1	1	11	2	5700	0.913	0.913	1	11	2	5700	nan	nan	0	1	11	2	5700	0.913	0	9.1	0	36.4	0	54.5	0	dsDNAphage	linear
DJLC01000197.1||full	MPG_6001	0.513	0.033	0.513	dsDNAphage	6558	0	11.1	0	1	9	2	6559	0.513	0.513	1	9	2	6559	nan	nan	0	1	9	2	6559	0.513	0	0	0	11.1	0	88.9	0	dsDNAphage	linear
DJLC01000017.1||full	MPG_6001	0.967	0.027	0.967	dsDNAphage	40365	9	51.1	14.9	1	47	3	40367	0.967	0.987	1	47	3	40367	nan	nan	0	1	47	3	40367	0.967	0	14.9	0	51.1	8.5	25.5	9	dsDNAphage	linear
DJLC01000025.1||full	MPG_6001	0.753	0.527	0.753	dsDNAphage	6094	0	23.1	0	1	13	3	6096	0.753	0.753	1	13	3	6096	nan	nan	0	1	13	3	6096	0.753	0	0	0	23.1	0	76.9	0	dsDNAphage	linear
DJLC01000249.1||full	MPG_6001	1	0.707	1	dsDNAphage	17758	5	72.7	0	1	22	2	17759	1	1	1	22	2	17759	nan	nan	0	1	22	2	17759	1	0	0	0	72.7	0	27.3	5	dsDNAphage	linear
DJLC01000014.1||full	MPG_6001	1	0.507	1	dsDNAphage	11195	5	57.1	0	1	21	2	11196	1	1	1	21	2	11196	nan	nan	0	1	21	2	11196	1	0	0	0	57.1	0	42.9	5	dsDNAphage	linear
DJLC01000126.1||0_partial	MPG_6001	0.913	0	0.913	dsDNAphage	14876	2	15.4	23.1	1	19	2	14877	0.913	0.913	1	20	2	16124	0.84	0.913	1	1	26	2	22811	0.667	0	23.1	0	15.4	3.8	57.7	2	dsDNAphage	linear
JAEPQU010000140.1||full	MPG_4873	0.513	0	0.513	dsDNAphage	9854	0	30.8	7.7	1	13	2	9855	0.513	0.513	1	13	2	9855	nan	nan	0	1	13	2	9855	0.513	0	7.7	0	30.8	0	61.5	0	dsDNAphage	linear
JAEPQU010000186.1||full	MPG_4873	0.847	0.693	0.847	dsDNAphage	8221	0	26.7	0	1	15	34	8254	0.847	0.847	1	15	34	8254	nan	nan	0	1	15	34	8254	0.847	0	0	0	26.7	0	73.3	0	dsDNAphage	linear
JAEPQU010000227.1||full	MPG_4873	0.993	0.26	0.993	dsDNAphage	7818	5	75	0	1	8	37	7854	0.993	0.993	1	8	37	7854	nan	nan	0	1	8	37	7854	0.993	0	0	0	75	0	25	5	dsDNAphage	linear
JAEPQU010000024.1||full	MPG_4873	0.773	0	0.773	dsDNAphage	16682	0	31.8	4.5	1	23	3	16684	0.773	0.773	1	24	3	17238	nan	nan	0	1	24	3	17238	0.733	0	4.5	0	31.8	4.5	59.1	0	dsDNAphage	linear
JAEPQU010000256.1||full	MPG_4873	0.66	0.413	0.66	dsDNAphage	7191	0	50	0	1	10	85	7275	0.66	0.66	1	10	85	7275	nan	nan	0	1	10	85	7275	0.66	0	0	0	50	0	50	0	dsDNAphage	linear
JAEPQU010000026.1||full	MPG_4873	0.92	0.033	0.92	dsDNAphage	17038	0	13.9	2.8	1	36	13	17050	0.92	0.953	1	36	13	17050	nan	nan	0	1	36	13	17050	0.92	0	2.8	0	13.9	0	83.3	0	dsDNAphage	linear
JAEPQU010000028.1||full	MPG_4873	1	0.32	1	dsDNAphage	16939	4	52.6	0	1	19	3	16941	1	1	1	19	3	16941	nan	nan	0	1	19	3	16941	1	0	0	0	52.6	0	47.4	4	dsDNAphage	linear
JAEPQU010000312.1||full	MPG_4873	0.993	0.653	0.993	dsDNAphage	6418	2	62.5	0	1	8	2	6419	0.993	0.993	1	8	2	6419	nan	nan	0	1	8	2	6419	0.993	0	0	0	62.5	0	37.5	2	dsDNAphage	linear
JAEPQU010000322.1||full	MPG_4873	0.973	0.827	0.973	dsDNAphage	6314	0	45.5	0	1	11	3	6316	0.973	0.973	1	11	3	6316	nan	nan	0	1	11	3	6316	0.973	0	0	0	45.5	0	54.5	0	dsDNAphage	linear
JAEPQU010000034.1||full	MPG_4873	1	0.173	1	dsDNAphage	15714	6	77.8	0	1	18	3	15716	1	1	1	18	3	15716	nan	nan	0	1	18	3	15716	1	0	0	0	77.8	5.6	16.7	6	dsDNAphage	linear
JAEPQU010000375.1||full	MPG_4873	0.94	0.013	0.94	dsDNAphage	5454	1	60	20	1	5	3	5456	0.94	0.94	1	5	3	5456	nan	nan	0	1	5	3	5456	0.94	0	20	0	60	0	20	1	dsDNAphage	linear
JAEPQU010000037.1||full	MPG_4873	0.847	0.133	0.847	dsDNAphage	13511	0	36.4	0	1	21	2	13512	0.847	0.847	1	22	2	15626	nan	nan	0	1	22	2	15626	0.647	0	0	0	36.4	4.5	59.1	0	dsDNAphage	linear
JAEPQU010000390.1||full	MPG_4873	1	0.753	1	dsDNAphage	5238	2	42.9	0	1	7	1	5238	1	1	1	7	1	5238	nan	nan	0	1	7	1	5238	1	0	0	0	42.9	0	57.1	2	dsDNAphage	linear
JAEPQU010000396.1||full	MPG_4873	1	0.553	1	dsDNAphage	5171	1	44.4	0	1	9	3	5173	1	1	1	9	3	5173	nan	nan	0	1	9	3	5173	1	0	0	0	44.4	0	55.6	1	dsDNAphage	linear
JAEPQU010000068.1||full	MPG_4873	1	0.28	1	dsDNAphage	13056	6	90.9	0	1	11	3	13058	1	1	1	11	3	13058	nan	nan	0	1	11	3	13058	1	0	0	0	90.9	0	9.1	6	dsDNAphage	linear
JABJOM010000005.1||full	MPG_6961	0.627	0.58	0.627	dsDNAphage	7944	0	66.7	0	1	3	1	7944	0.627	0.627	1	3	1	7944	nan	nan	0	1	3	1	7944	0.627	0	0	0	66.7	0	33.3	0	dsDNAphage	linear
3300021512.a:Ga0190303_1000480||full	MPG_11665	0.833	0.013	0.833	dsDNAphage	16327	3	22.2	22.2	1	18	223	16549	0.833	0.833	1	18	223	16549	nan	nan	0	1	18	223	16549	0.833	0	22.2	0	22.2	16.7	38.9	3	dsDNAphage	linear
3300021512.a:Ga0190303_1001349||full	MPG_11665	0.993	0.467	0.993	dsDNAphage	9932	1	54.5	0	1	11	2	9933	0.993	0.993	1	11	2	9933	nan	nan	0	1	11	2	9933	0.993	0	0	0	54.5	0	45.5	1	dsDNAphage	linear
3300021512.a:Ga0190303_1003524||full	MPG_11665	0.54	0.113	0.54	dsDNAphage	5641	0	50	0	1	2	1	5641	0.54	0.54	1	2	1	5641	nan	nan	0	1	2	1	5641	0.54	0	0	0	50	50	0	0	dsDNAphage	linear
3300021512.a:Ga0190303_1001241||full	MPG_11665	1	0.027	1	dsDNAphage	10309	4	64.3	7.1	1	14	3	10311	1	1	1	14	3	10311	nan	nan	0	1	14	3	10311	1	0	7.1	0	64.3	0	28.6	4	dsDNAphage	linear
DENT01000012.1||0_partial	MPG_5680	0.987	0.26	0.987	dsDNAphage	22781	2	13.3	20	1	3	1	22781	0.987	0.987	1	3	1	22781	0.987	0.987	1	1	31	1	55344	0.287	0	20	0	13.3	53.3	13.3	2	dsDNAphage	linear
NZ_MAJT01000057.1||0_partial	MPG_1848	0.92	0	0.92	dsDNAphage	60469	11	40.6	21.7	215	283	258929	319397	0.92	0.953	215	283	258929	319397	0.92	0.993	1	1	283	2	319397	0.54	0	21.7	0	40.6	7.2	30.4	11	dsDNAphage	linear
DAJY01000051.1||full	MPG_8712	0.573	0.213	0.573	dsDNAphage	5313	0	20	0	1	5	1	5313	0.573	0.573	1	5	1	5313	nan	nan	0	1	5	1	5313	0.573	0	0	0	20	0	80	0	dsDNAphage	linear
NZ_MPOB01000002.1||0_partial	MPG_264	0.9	0.02	0.9	dsDNAphage	28155	10	43.2	27.3	80	110	123706	151860	0.9	0.927	80	111	123706	153675	0.88	0.973	1	1	402	410	463277	0.433	0	27.3	0	43.2	13.6	15.9	10	dsDNAphage	linear
NZ_MPOB01000006.1||0_partial	MPG_264	0.953	0	0.953	dsDNAphage	57468	5	31.4	20	250	304	278582	336049	0.953	0.98	250	307	278582	341610	0.907	0.987	1	1	350	682	370096	0.427	0	20	0	31.4	20	28.6	5	dsDNAphage	linear
NZ_CP041614.1||0_partial	MPG_1544	0.913	0	0.913	dsDNAphage	79331	5	26	20	3342	3429	3701217	3780547	0.913	0.953	3342	3429	3701217	3780547	0.913	1	1	1	5786	1	6448771	0.247	0	20	0	26	22	32	5	dsDNAphage	linear
NZ_CP041614.1||1_partial	MPG_1544	0.893	0	0.893	dsDNAphage	11909	1	25	37.5	4583	4594	5104622	5116530	0.893	0.893	4583	4594	5104622	5116530	0.893	0.953	1	1	5786	1	6448771	0.247	0	37.5	0	25	16.7	20.8	1	dsDNAphage	linear
NZ_APAS01000005.1||full	MPG_643	0.993	0.013	0.993	dsDNAphage	38230	15	49.2	6.3	1	63	3	38232	0.993	1	1	63	3	38232	nan	nan	0	1	63	3	38232	0.993	0	6.3	0	49.2	4.8	39.7	15	dsDNAphage	linear
NZ_APAS01000017.1||0_partial	MPG_643	0.973	0	0.973	dsDNAphage	36787	6	43.8	20.8	439	486	447475	484261	0.973	0.987	439	486	447475	484261	0.973	1	1	1	486	181	484261	0.42	0	20.8	0	43.8	10.4	25	6	dsDNAphage	linear
NZ_APAS01000011.1||0_partial	MPG_643	0.953	0.007	0.953	dsDNAphage	19002	2	38.2	23.5	136	169	139635	158636	0.953	0.987	136	169	139635	158636	0.953	0.953	1	1	169	1932	158636	0.307	0	23.5	0	38.2	8.8	29.4	2	dsDNAphage	linear
PACO01000003.1||0_partial	MPG_7539	0.9	0	0.9	dsDNAphage	75715	8	33.3	24.4	1	78	1	75715	0.9	0.927	1	78	1	75715	0.9	1	1	1	171	1	157107	0.52	0	24.4	0	33.3	22.2	20	8	dsDNAphage	linear
PACO01000011.1||0_partial	MPG_7539	0.84	0	0.84	dsDNAphage	58581	11	39.2	29.7	670	731	696125	754705	0.84	0.84	670	731	696125	754705	0.84	0.907	1	1	877	297	929920	0.327	0	29.7	0	39.2	16.2	14.9	11	dsDNAphage	linear
JABCTA010000189.1||full	MPG_8548	0.78	0.107	0.78	dsDNAphage	5965	0	8.3	0	1	12	1	5965	0.78	0.78	1	12	1	5965	nan	nan	0	1	12	1	5965	0.78	0	0	0	8.3	8.3	83.3	0	dsDNAphage	linear
JABCTA010000206.1||full	MPG_8548	0.993	0.62	0.993	dsDNAphage	5130	1	57.1	0	1	7	1	5130	0.993	0.993	1	7	1	5130	nan	nan	0	1	7	1	5130	0.993	0	0	0	57.1	0	42.9	1	dsDNAphage	linear
JABCTA010000073.1||full	MPG_8548	0.8	0.033	0.8	dsDNAphage	13990	0	17.9	3.6	1	28	1	13990	0.8	0.8	1	28	1	13990	nan	nan	0	1	28	1	13990	0.8	0	3.6	0	17.9	7.1	71.4	0	dsDNAphage	linear
JABCTA010000081.1||full	MPG_8548	0.913	0	0.913	dsDNAphage	12982	1	26.3	5.3	1	19	2	12983	0.913	0.913	1	19	2	12983	nan	nan	0	1	19	2	12983	0.913	0	5.3	0	26.3	21.1	47.4	1	dsDNAphage	linear
JABCTA010000082.1||full	MPG_8548	0.547	0.1	0.547	dsDNAphage	12707	0	17.6	5.9	1	21	135	12841	0.547	0.553	1	21	135	12841	nan	nan	0	1	21	135	12841	0.547	0	5.9	0	17.6	0	76.5	0	dsDNAphage	linear
JABCTA010000087.1||full	MPG_8548	1	0.373	1	dsDNAphage	11902	5	66.7	0	1	15	2	11903	1	1	1	15	2	11903	nan	nan	0	1	15	2	11903	1	0	0	0	66.7	0	33.3	5	dsDNAphage	linear
JABCTA010000139.1||full	MPG_8548	0.78	0.107	0.78	dsDNAphage	8300	0	13.3	0	1	15	1	8300	0.78	0.78	1	15	1	8300	nan	nan	0	1	15	1	8300	0.78	0	0	0	13.3	6.7	80	0	dsDNAphage	linear
JABCTA010000151.1||full	MPG_8548	0.607	0	0.607	dsDNAphage	7860	0	22.2	0	1	9	2	7861	0.607	0.607	1	9	2	7861	nan	nan	0	1	9	2	7861	0.607	0	0	0	22.2	11.1	66.7	0	dsDNAphage	linear
JABCTA010000161.1||full	MPG_8548	0.693	0.14	0.693	dsDNAphage	7211	0	14.3	0	1	14	3	7213	0.693	0.693	1	14	3	7213	nan	nan	0	1	14	3	7213	0.693	0	0	0	14.3	0	85.7	0	dsDNAphage	linear
JABCTA010000008.1||full	MPG_8548	1	0.027	1	dsDNAphage	38093	5	56	8	1	50	71	38093	1	1	1	50	71	38093	nan	nan	0	1	50	71	38093	1	0	8	0	56	0	36	5	dsDNAphage	circular
QNXQ01000106.1||full	MPG_3905	1	0.287	1	dsDNAphage	8572	2	22.2	0	1	9	1	8572	1	1	1	9	1	8572	nan	nan	0	1	9	1	8572	1	0	0	0	22.2	0	77.8	2	dsDNAphage	linear
QNXQ01000152.1||full	MPG_3905	0.94	0.053	0.94	dsDNAphage	7369	4	58.3	16.7	1	12	1	7369	0.94	0.94	1	12	1	7369	nan	nan	0	1	12	1	7369	0.94	0	16.7	0	58.3	0	25	4	dsDNAphage	linear
QNXQ01000213.1||full	MPG_3905	0.953	0.353	0.953	dsDNAphage	6257	0	30.8	0	1	13	297	6553	0.953	0.953	1	13	297	6553	nan	nan	0	1	13	297	6553	0.953	0	0	0	30.8	0	69.2	0	dsDNAphage	linear
QNXQ01000006.1||full	MPG_3905	0.96	0.373	0.96	dsDNAphage	5643	2	30	0	1	10	200	5842	0.96	0.96	1	10	200	5842	nan	nan	0	1	10	200	5842	0.96	0	0	0	30	0	70	2	dsDNAphage	linear
QNXQ01000210.1||full	MPG_3905	0.867	0.553	0.867	dsDNAphage	5992	0	55.6	0	1	9	166	6157	0.867	0.867	1	9	166	6157	nan	nan	0	1	9	166	6157	0.867	0	0	0	55.6	0	44.4	0	dsDNAphage	linear
QNXQ01000065.1||full	MPG_3905	0.693	0.32	0.693	dsDNAphage	5478	0	16.7	0	1	6	3	5480	0.693	0.693	1	6	3	5480	nan	nan	0	1	6	3	5480	0.693	0	0	0	16.7	0	83.3	0	dsDNAphage	linear
QNXQ01000010.1||full	MPG_3905	0.88	0.02	0.88	dsDNAphage	4943	2	36.4	18.2	1	11	498	5440	0.88	0.88	1	11	498	5440	nan	nan	0	1	11	498	5440	0.88	0	18.2	0	36.4	9.1	36.4	2	dsDNAphage	linear
3300026202.a:Ga0207984_1003390||full	MPG_9469	0.96	0.393	0.96	dsDNAphage	6661	1	33.3	0	1	9	3	6663	0.96	0.96	1	9	3	6663	nan	nan	0	1	9	3	6663	0.96	0	0	0	33.3	0	66.7	1	dsDNAphage	linear
3300026202.a:Ga0207984_1001836||full	MPG_9469	1	0.16	1	dsDNAphage	10201	2	63.6	0	1	11	2	10202	1	1	1	11	2	10202	nan	nan	0	1	11	2	10202	1	0	0	0	63.6	0	36.4	2	dsDNAphage	linear
JABJQK010000059.1||full	MPG_8276	0.96	0.893	0.96	dsDNAphage	5690	0	37.5	0	1	8	354	6043	0.96	0.96	1	8	354	6043	nan	nan	0	1	8	354	6043	0.96	0	0	0	37.5	0	62.5	0	dsDNAphage	linear
JABJQK010000067.1||full	MPG_8276	0.7	0.293	0.7	dsDNAphage	4899	0	20	0	1	5	1	4899	0.7	0.7	1	5	1	4899	nan	nan	0	1	5	1	4899	0.7	0	0	0	20	0	80	0	dsDNAphage	linear
JABJQK010000041.1||full	MPG_8276	0.927	0.433	0.927	dsDNAphage	6130	0	56.2	0	1	16	2	6131	0.927	0.927	1	16	2	6131	nan	nan	0	1	16	2	6131	0.927	0	0	0	56.2	0	43.8	0	dsDNAphage	linear
NZ_CAJHAO010000008.1||full	MPG_1810	0.967	0	0.967	dsDNAphage	75592	30	48.9	15.6	1	90	48	75639	0.967	0.993	1	90	48	75639	nan	nan	0	1	90	48	75639	0.967	0	15.6	0	48.9	4.4	31.1	30	dsDNAphage	linear
NZ_JFOD01000123.1||full	MPG_4572	0.753	0.213	0.753	dsDNAphage	6960	0	38.9	0	1	18	1	6960	0.753	0.753	1	18	1	6960	nan	nan	0	1	18	1	6960	0.753	0	0	0	38.9	5.6	55.6	0	dsDNAphage	linear
JADHXL010000101.1||full	MPG_7025	0.347	0.56	0.56	ssDNA	4215	0	50	0	1	4	317	4531	0.56	0.56	1	4	317	4531	nan	nan	0	1	4	317	4531	0.56	0	0	0	50	0	50	0	ssDNA	linear
WGCR01000038.1||full	MPG_5117	0.653	0.187	0.653	dsDNAphage	6632	0	12.5	0	1	8	3	6634	0.653	0.653	1	8	3	6634	nan	nan	0	1	8	3	6634	0.653	0	0	0	12.5	0	87.5	0	dsDNAphage	linear
NZ_BBWP01000022.1||0_partial	MPG_1891	0.867	0	0.867	dsDNAphage	63570	10	25.3	38	58	124	63094	126663	0.867	0.887	58	124	63094	126663	0.867	0.953	1	1	153	113	160299	0.5	0	38	0	25.3	11.4	25.3	10	dsDNAphage	linear
JABIJT010000040.1||full	MPG_2112	0.667	0	0.667	dsDNAphage	10663	1	30	20	1	10	1	10663	0.667	0.667	1	10	1	10663	nan	nan	0	1	10	1	10663	0.667	0	20	0	30	40	10	1	dsDNAphage	linear
NZ_CP014796.1||0_partial	MPG_793	0.907	0	0.907	dsDNAphage	83422	8	32.4	18.6	1	90	1	83422	0.907	0.94	1	90	1	83422	0.907	1	1	1	4413	1	4609584	0.347	0	18.6	0	32.4	22.5	26.5	8	dsDNAphage	linear
NZ_CP014796.1||1_partial	MPG_793	0.9	0	0.9	dsDNAphage	71411	8	24.2	19.2	408	494	387283	458693	0.9	0.947	408	494	387283	458693	0.9	0.993	1	1	4413	1	4609584	0.347	0	19.2	0	24.2	16.2	40.4	8	dsDNAphage	linear
NZ_CP014796.1||2_partial	MPG_793	0.947	0	0.947	dsDNAphage	49664	9	28.6	28.6	1868	1918	1898616	1948279	0.947	0.993	1868	1918	1898616	1948279	0.947	1	1	1	4413	1	4609584	0.347	0	28.6	0	28.6	9.5	33.3	9	dsDNAphage	linear
QNEL01000203.1||full	MPG_5351	0.887	0.007	0.887	dsDNAphage	12436	3	33.3	0	1	12	595	13030	0.887	0.887	1	12	595	13030	nan	nan	0	1	12	595	13030	0.887	0	0	0	33.3	25	41.7	3	dsDNAphage	linear
QNEL01000290.1||full	MPG_5351	0.967	0.567	0.967	dsDNAphage	10072	1	50	0	1	4	2	10073	0.967	0.967	1	4	2	10073	nan	nan	0	1	4	2	10073	0.967	0	0	0	50	0	50	1	dsDNAphage	linear
QNEL01000396.1||full	MPG_5351	0.96	0.267	0.96	dsDNAphage	7275	2	25	0	1	8	64	7338	0.96	0.96	1	8	64	7338	nan	nan	0	1	8	64	7338	0.96	0	0	0	25	0	75	2	dsDNAphage	linear
QNEL01000476.1||full	MPG_5351	0.98	0.033	0.98	dsDNAphage	5585	2	66.7	16.7	1	6	173	5757	0.98	0.98	1	6	173	5757	nan	nan	0	1	6	173	5757	0.98	0	16.7	0	66.7	0	16.7	2	dsDNAphage	linear
QNEL01000492.1||full	MPG_5351	0.827	0.013	0.827	dsDNAphage	5621	2	40	20	1	5	1	5621	0.827	0.827	1	5	1	5621	nan	nan	0	1	5	1	5621	0.827	0	20	0	40	0	40	2	dsDNAphage	linear
QNEL01000495.1||full	MPG_5351	0.94	0.74	0.94	dsDNAphage	5153	0	66.7	0	1	3	395	5547	0.94	0.94	1	3	395	5547	nan	nan	0	1	3	395	5547	0.94	0	0	0	66.7	0	33.3	0	dsDNAphage	linear
QNEL01000021.1||0_partial	MPG_5351	0.88	0.013	0.88	dsDNAphage	17596	2	16.7	54.2	1	12	2	17597	0.88	0.88	1	12	2	17597	0.88	0.953	1	1	27	2	33288	0.553	0	54.2	0	16.7	0	29.2	2	dsDNAphage	linear
NZ_JAATTV010000007.1||0_partial	MPG_422	0.98	0	0.98	dsDNAphage	97027	7	33	18.8	90	201	110626	207652	0.98	0.987	90	201	110626	207652	0.98	1	1	1	201	721	207652	0.747	0	18.8	0	33	12.5	35.7	7	dsDNAphage	linear
NZAL01000114.1||full	MPG_8167	0.52	0	0.52	dsDNAphage	34439	3	17.4	21.7	1	27	2	34440	0.52	0.54	1	27	2	34440	nan	nan	0	1	27	2	34440	0.52	0	21.7	0	17.4	34.8	26.1	3	dsDNAphage	linear
NZAL01000007.1||full	MPG_8167	1	0.473	1	dsDNAphage	11870	2	52.9	0	1	17	667	12536	1	1	1	17	667	12536	nan	nan	0	1	17	667	12536	1	0	0	0	52.9	0	47.1	2	dsDNAphage	linear
NZAL01000001.1||full	MPG_8167	0.86	0.327	0.86	dsDNAphage	12077	0	57.1	0	1	14	3	12079	0.86	0.86	1	14	3	12079	nan	nan	0	1	14	3	12079	0.86	0	0	0	57.1	0	42.9	0	dsDNAphage	linear
NZAL01000043.1||full	MPG_8167	0.94	0	0.94	dsDNAphage	13246	4	33.3	16.7	1	12	56	13301	0.94	0.94	1	12	56	13301	nan	nan	0	1	12	56	13301	0.94	0	16.7	0	33.3	16.7	33.3	4	dsDNAphage	linear
NZAL01000002.1||full	MPG_8167	0.613	0.187	0.613	dsDNAphage	8416	0	33.3	0	1	3	1	8416	0.613	0.613	1	3	1	8416	nan	nan	0	1	3	1	8416	0.613	0	0	0	33.3	0	66.7	0	dsDNAphage	linear
NZAL01000008.1||full	MPG_8167	0.967	0.1	0.967	dsDNAphage	21405	0	20	0	1	49	1	21405	0.967	0.993	1	50	1	22508	nan	nan	0	1	50	1	22508	0.94	0	0	0	20	2	78	0	dsDNAphage	linear
NZAL01000003.1||full	MPG_8167	0.86	0.413	0.86	dsDNAphage	7447	0	66.7	0	1	6	2	7448	0.86	0.86	1	6	2	7448	nan	nan	0	1	6	2	7448	0.86	0	0	0	66.7	0	33.3	0	dsDNAphage	linear
NZAL01000004.1||full	MPG_8167	1	0.467	1	dsDNAphage	10240	4	84.6	0	1	13	1	10240	1	1	1	13	1	10240	nan	nan	0	1	13	1	10240	1	0	0	0	84.6	0	15.4	4	dsDNAphage	linear
NZAL01000005.1||full	MPG_8167	0.9	0.353	0.9	dsDNAphage	8043	0	71.4	0	1	7	2	8044	0.9	0.9	1	7	2	8044	nan	nan	0	1	7	2	8044	0.9	0	0	0	71.4	0	28.6	0	dsDNAphage	linear
NZAL01000006.1||full	MPG_8167	0.98	0.5	0.98	dsDNAphage	7535	0	26.7	0	1	15	2	7536	0.98	0.98	1	15	2	7536	nan	nan	0	1	15	2	7536	0.98	0	0	0	26.7	0	73.3	0	dsDNAphage	linear
NZMQ01000003.1||full	MPG_2991	0.947	0.747	0.947	dsDNAphage	8656	0	100	0	1	7	1	8656	0.947	0.947	1	7	1	8656	nan	nan	0	1	7	1	8656	0.947	0	0	0	100	0	0	0	dsDNAphage	linear
NZMQ01000006.1||full	MPG_2991	1	0.447	1	dsDNAphage	9042	5	100	0	1	8	77	9118	1	1	1	8	77	9118	nan	nan	0	1	8	77	9118	1	0	0	0	100	0	0	5	dsDNAphage	linear
NZMQ01000012.1||full	MPG_2991	1	0.893	1	dsDNAphage	6407	1	100	0	1	5	3	6409	1	1	1	5	3	6409	nan	nan	0	1	5	3	6409	1	0	0	0	100	0	0	1	dsDNAphage	linear
NZMQ01000068.1||full	MPG_2991	0.993	0.48	0.993	dsDNAphage	9064	1	70.6	0	1	17	53	9116	0.993	0.993	1	17	53	9116	nan	nan	0	1	17	53	9116	0.993	0	0	0	70.6	0	29.4	1	dsDNAphage	linear
NZMQ01000094.1||full	MPG_2991	1	0.64	1	dsDNAphage	27514	1	61.3	0	1	31	3	27516	1	1	1	31	3	27516	nan	nan	0	1	31	3	27516	1	0	0	0	61.3	0	38.7	1	dsDNAphage	linear
NZMQ01000064.1||full	MPG_2991	0.993	0.007	0.993	dsDNAphage	41555	6	72	4	1	50	50	41555	0.993	1	1	50	50	41555	nan	nan	0	1	50	50	41555	0.993	0	4	0	72	0	24	6	dsDNAphage	circular
3300020388.a:Ga0211678_10006070||full	MPG_11669	0.833	0.18	0.833	dsDNAphage	7530	0	25	0	1	4	1	7530	0.833	0.833	1	4	1	7530	nan	nan	0	1	4	1	7530	0.833	0	0	0	25	0	75	0	dsDNAphage	linear
PAPP01000017.1||full	MPG_2891	0.827	0	0.827	dsDNAphage	63199	1	20.2	15.5	1	84	2	63200	0.827	0.853	1	84	2	63200	nan	nan	0	1	84	2	63200	0.827	0	15.5	0	20.2	6	58.3	1	dsDNAphage	linear
PAPP01000051.1||full	MPG_2891	0.58	0	0.58	dsDNAphage	25819	2	38.5	30.8	1	25	228	26046	0.58	0.58	1	25	228	26046	nan	nan	0	1	25	228	26046	0.58	0	30.8	0	38.5	23.1	7.7	2	dsDNAphage	linear
PAPP01000058.1||full	MPG_2891	0.9	0	0.9	dsDNAphage	59899	7	28.9	18.4	1	76	457	60355	0.9	0.9	1	76	457	60355	nan	nan	0	1	76	457	60355	0.9	0	18.4	0	28.9	9.2	43.4	7	dsDNAphage	linear
PAPP01000011.1||0_partial	MPG_2891	1	0.047	1	dsDNAphage	27609	6	61.5	5.1	89	127	100108	127716	1	1	89	127	100108	127716	1	1	1	1	127	1	127716	0.747	0	5.1	0	61.5	5.1	28.2	6	dsDNAphage	linear
PAPP01000042.1||0_partial	MPG_2891	0.96	0	0.96	dsDNAphage	16342	2	25	21.9	129	147	148681	165022	0.96	0.98	129	148	148681	166842	0.913	0.96	1	1	170	2	188779	0.453	0	21.9	0	25	28.1	25	2	dsDNAphage	linear
NZ_AUXZ01000076.1||full	MPG_1309	0.873	0	0.873	dsDNAphage	45042	10	33.3	28.2	1	39	164	45205	0.873	0.873	1	39	164	45205	nan	nan	0	1	39	164	45205	0.873	0	28.2	0	33.3	15.4	23.1	10	dsDNAphage	linear
NZ_AUXZ01000046.1||0_partial	MPG_1309	0.92	0	0.92	dsDNAphage	40388	9	20.3	37.5	1	52	538	40925	0.92	0.927	1	52	538	40925	0.92	1	1	1	117	538	116746	0.68	0	37.5	0	20.3	6.2	35.9	9	dsDNAphage	linear
NZ_AUXZ01000130.1||0_partial	MPG_1309	0.913	0	0.913	dsDNAphage	26575	3	19.4	3.2	29	47	31091	57665	0.913	0.913	29	47	31091	57665	0.913	0.92	1	1	248	283	289453	0.293	0	3.2	0	19.4	9.7	67.7	3	dsDNAphage	linear
NZ_PNEC01000016.1||0_partial	MPG_149	0.92	0.02	0.92	dsDNAphage	5089	1	10	45	18	25	24838	29926	0.92	0.92	18	25	24838	29926	0.92	0.96	1	1	95	345	117269	0.173	0	45	0	10	25	20	1	dsDNAphage	linear
NZ_PNEC01000021.1||0_partial	MPG_149	0.907	0	0.907	dsDNAphage	57856	20	32.1	28.6	132	203	157940	215795	0.907	0.947	132	203	157940	215795	0.907	1	1	1	325	88	365480	0.433	0	28.6	0	32.1	11.9	27.4	20	dsDNAphage	linear
NZ_PNEC01000009.1||0_partial	MPG_149	0.953	0	0.953	dsDNAphage	28150	1	32.3	16.1	174	203	195455	223604	0.953	0.953	174	204	195455	223898	0.887	0.953	1	1	204	301	223898	0.18	0	16.1	0	32.3	12.9	38.7	1	dsDNAphage	linear
QNEE01000068.1||full	MPG_2703	0.927	0.127	0.927	dsDNAphage	12954	1	50	0	1	4	3	12956	0.927	0.927	1	4	3	12956	nan	nan	0	1	4	3	12956	0.927	0	0	0	50	25	25	1	dsDNAphage	linear
QNEE01000082.1||full	MPG_2703	0.973	0	0.973	dsDNAphage	11041	1	20	6.7	1	15	2	11042	0.973	0.973	1	15	2	11042	nan	nan	0	1	15	2	11042	0.973	0	6.7	0	20	13.3	60	1	dsDNAphage	linear
QNEE01000110.1||full	MPG_2703	0.887	0.1	0.887	dsDNAphage	8897	1	33.3	0	1	3	1	8897	0.887	0.887	1	3	1	8897	nan	nan	0	1	3	1	8897	0.887	0	0	0	33.3	33.3	33.3	1	dsDNAphage	linear
NZ_WTKZ01000102.1||full	MPG_1722	0.607	0.04	0.607	dsDNAphage	6559	0	40	10	1	10	165	6723	0.607	0.607	1	10	165	6723	nan	nan	0	1	10	165	6723	0.607	0	10	0	40	0	50	0	dsDNAphage	linear
NZ_WTKZ01000040.1||full	MPG_1722	1	0.007	1	dsDNAphage	37770	8	41.1	7.1	1	56	2	37771	1	1	1	56	2	37771	nan	nan	0	1	56	2	37771	1	0	7.1	0	41.1	3.6	48.2	8	dsDNAphage	linear
NZ_WTKZ01000059.1||full	MPG_1722	0.993	0.013	0.993	dsDNAphage	23187	8	60	10	1	30	2	23188	0.993	1	1	30	2	23188	nan	nan	0	1	30	2	23188	0.993	0	10	0	60	3.3	26.7	8	dsDNAphage	linear
NZ_JZES01000176.1||0_partial	MPG_973	0.893	0	0.893	dsDNAphage	25766	4	26.7	40	75	107	91013	116778	0.893	0.893	75	107	91013	116778	0.893	0.987	1	1	157	2	167827	0.527	0	37.8	2.2	26.7	13.3	20	4	dsDNAphage	linear
JABHEV010000191.1||full	MPG_6470	0.993	0.293	0.993	dsDNAphage	9128	1	38.5	0	1	13	1	9128	0.993	0.993	1	13	1	9128	nan	nan	0	1	13	1	9128	0.993	0	0	0	38.5	0	61.5	1	dsDNAphage	linear
JABHEV010000293.1||full	MPG_6470	0.767	0.287	0.767	dsDNAphage	4582	0	25	0	1	4	464	5045	0.767	0.767	1	4	464	5045	nan	nan	0	1	4	464	5045	0.767	0	0	0	25	0	75	0	dsDNAphage	linear
JABHEV010000038.1||full	MPG_6470	0.98	0	0.98	dsDNAphage	24473	4	28.6	4.8	1	21	2	24474	0.98	0.98	1	21	2	24474	nan	nan	0	1	21	2	24474	0.98	0	4.8	0	28.6	9.5	57.1	4	dsDNAphage	linear
3300025699.a:Ga0209715_1005385||full	MPG_10236	0.633	0.14	0.633	dsDNAphage	8477	0	70	0	1	10	1	8477	0.633	0.633	1	10	1	8477	nan	nan	0	1	10	1	8477	0.633	0	0	0	70	10	20	0	dsDNAphage	linear
NZ_LNWA01000022.1||full	MPG_117	0.987	0	0.987	dsDNAphage	34711	5	54.8	7.1	1	42	3	34713	0.987	1	1	42	3	34713	nan	nan	0	1	42	3	34713	0.987	0	7.1	0	54.8	2.4	35.7	5	dsDNAphage	linear
NZ_LNWA01000020.1||full	MPG_117	0.993	0.007	0.993	dsDNAphage	33275	8	48.8	4.7	1	43	166	33275	0.993	1	1	43	166	33275	nan	nan	0	1	43	166	33275	0.993	0	4.7	0	48.8	4.7	41.9	8	dsDNAphage	circular
NZ_LNWA01000002.1||0_partial	MPG_117	0.9	0	0.9	dsDNAphage	42563	5	31	25.9	5	50	5930	48492	0.9	0.94	5	50	5930	48492	0.9	0.993	1	1	232	3	252411	0.393	0	25.9	0	31	8.6	34.5	5	dsDNAphage	linear
NZ_LNWA01000031.1||0_partial	MPG_117	0.86	0	0.86	dsDNAphage	54177	7	28.6	25.7	44	101	40843	95019	0.86	0.9	44	101	40843	95019	0.86	0.94	1	1	182	1	175626	0.667	0	25.7	0	28.6	18.6	27.1	7	dsDNAphage	linear
NZ_CP058595.1||0_partial	MPG_1834	0.9	0	0.9	dsDNAphage	54517	4	30.4	7.6	2354	2420	2626806	2681322	0.9	0.94	2354	2420	2626806	2681322	0.9	1	1	1	3563	56	3910275	0.32	0	7.6	0	30.4	35.4	26.6	4	dsDNAphage	linear
NZ_JYKX01000001.1||0_partial	MPG_1118	0.92	0	0.92	dsDNAphage	84233	14	30.8	31.9	114	192	141370	225602	0.92	0.96	114	192	141370	225602	0.92	1	1	1	1685	2	1861584	0.367	0	31.9	0	30.8	15.4	22	14	dsDNAphage	linear
NZ_JYKX01000001.1||1_partial	MPG_1118	0.86	0	0.86	dsDNAphage	67324	11	37.8	28.9	225	302	267729	335052	0.86	0.9	225	302	267729	335052	0.86	0.947	1	1	1685	2	1861584	0.367	0	28.9	0	37.8	10	23.3	11	dsDNAphage	linear
JABGVX010000118.1||full	MPG_3476	0.64	0.027	0.64	dsDNAphage	11018	0	20	10	1	20	1	11018	0.64	0.667	1	20	1	11018	nan	nan	0	1	20	1	11018	0.64	0	10	0	20	0	70	0	dsDNAphage	linear
JABGVX010000030.1||full	MPG_3476	0.827	0.76	0.827	dsDNAphage	5171	0	37.5	0	1	8	79	5249	0.827	0.827	1	8	79	5249	nan	nan	0	1	8	79	5249	0.827	0	0	0	37.5	0	62.5	0	dsDNAphage	linear
JABGVX010000006.1||full	MPG_3476	0.793	0.487	0.793	dsDNAphage	5798	0	28.6	0	1	7	2	5799	0.793	0.793	1	7	2	5799	nan	nan	0	1	7	2	5799	0.793	0	0	0	28.6	0	71.4	0	dsDNAphage	linear
JABGVX010000055.1||full	MPG_3476	0.613	0.007	0.613	dsDNAphage	6677	0	27.3	9.1	1	11	1	6677	0.613	0.613	1	11	1	6677	nan	nan	0	1	11	1	6677	0.613	0	9.1	0	27.3	9.1	54.5	0	dsDNAphage	linear
JABGVX010000156.1||full	MPG_3476	0.9	0.707	0.9	dsDNAphage	4240	0	28.6	0	1	7	2	4241	0.9	0.9	1	7	2	4241	nan	nan	0	1	7	2	4241	0.9	0	0	0	28.6	0	71.4	0	dsDNAphage	linear
3300020355.a:Ga0211598_1002958||full	MPG_10125	0.953	0.033	0.953	dsDNAphage	7031	1	12.5	0	1	8	1	7031	0.953	0.953	1	8	1	7031	nan	nan	0	1	8	1	7031	0.953	0	0	0	12.5	12.5	75	1	dsDNAphage	linear
3300025300.a:Ga0208181_1000765||full	MPG_11096	1	0.713	1	dsDNAphage	14266	2	77.8	0	1	9	183	14448	1	1	1	9	183	14448	nan	nan	0	1	9	183	14448	1	0	0	0	77.8	0	22.2	2	dsDNAphage	linear
3300025300.a:Ga0208181_1002281||full	MPG_11096	0.98	0.013	0.98	dsDNAphage	6878	1	36.4	18.2	1	11	3	6880	0.98	0.98	1	11	3	6880	nan	nan	0	1	11	3	6880	0.98	0	18.2	0	36.4	9.1	36.4	1	dsDNAphage	linear
DIHP01000133.1||full	MPG_5662	0.86	0	0.86	dsDNAphage	11539	4	33.3	16.7	1	12	2	11540	0.86	0.86	1	12	2	11540	nan	nan	0	1	12	2	11540	0.86	0	16.7	0	33.3	16.7	33.3	4	dsDNAphage	linear
NZ_CP007152.1||0_partial	MPG_2252	0.94	0	0.94	dsDNAphage	35789	1	19.1	23.5	4715	4768	4065468	4101256	0.94	0.973	4715	4770	4065468	4103956	0.907	1	1	1	5369	141	4616532	0.373	0	23.5	0	19.1	10.3	47.1	1	dsDNAphage	linear
JAADFR010000080.1||full	MPG_7241	0.987	0.567	0.987	dsDNAphage	6130	2	42.9	0	1	7	2	6131	0.987	0.987	1	7	2	6131	nan	nan	0	1	7	2	6131	0.987	0	0	0	42.9	0	57.1	2	dsDNAphage	linear
NZ_MU211438.1||0_partial	MPG_307	0.847	0.007	0.847	dsDNAphage	16394	1	14.8	18.5	5084	5098	5839221	5855614	0.847	0.847	5084	5098	5839221	5855614	0.847	0.92	1	1	5798	2	6746735	0.173	0	18.5	0	14.8	11.1	55.6	1	dsDNAphage	linear
NZ_QXWB01000040.1||full	MPG_1170	0.693	0.06	0.693	dsDNAphage	9445	0	37.5	0	1	8	342	9786	0.693	0.693	1	8	342	9786	nan	nan	0	1	8	342	9786	0.693	0	0	0	37.5	12.5	50	0	dsDNAphage	linear
NZ_QXWB01000041.1||full	MPG_1170	0.967	0.013	0.967	dsDNAphage	9756	3	54.5	18.2	1	11	3	9758	0.967	0.967	1	11	3	9758	nan	nan	0	1	11	3	9758	0.967	0	18.2	0	54.5	9.1	18.2	3	dsDNAphage	linear
NZ_QXWB01000047.1||full	MPG_1170	0.613	0.053	0.613	dsDNAphage	5942	0	25	0	1	8	33	5974	0.613	0.613	1	8	33	5974	nan	nan	0	1	8	33	5974	0.613	0	0	0	25	12.5	62.5	0	dsDNAphage	linear
NZ_QXWB01000013.1||0_partial	MPG_1170	0.907	0	0.907	dsDNAphage	26157	2	25	37.5	1	28	53	26209	0.907	0.92	1	28	53	26209	0.907	0.993	1	1	92	53	98571	0.693	0	37.5	0	25	15	22.5	2	dsDNAphage	linear
NZ_QXWB01000008.1||0_partial	MPG_1170	0.94	0	0.94	dsDNAphage	24158	1	28.9	18.4	74	98	94268	118425	0.94	0.98	73	98	93323	118425	0.92	1	1	1	111	110	138432	0.273	0	18.4	0	28.9	7.9	44.7	1	dsDNAphage	linear
3300026519.a:Ga0256839_1010385||full	MPG_10432	0.973	0.02	0.973	dsDNAphage	6518	5	62.5	25	1	8	3	6520	0.973	0.973	1	8	3	6520	nan	nan	0	1	8	3	6520	0.973	0	25	0	62.5	0	12.5	5	dsDNAphage	linear
3300026519.a:Ga0256839_1013430||full	MPG_10432	0.913	0.027	0.913	dsDNAphage	5693	2	50	16.7	1	6	1	5693	0.913	0.913	1	6	1	5693	nan	nan	0	1	6	1	5693	0.913	0	16.7	0	50	0	33.3	2	dsDNAphage	linear
3300026519.a:Ga0256839_1007388||full	MPG_10432	0.673	0.027	0.673	dsDNAphage	9199	0	27.3	13.6	1	22	2	9200	0.673	0.693	1	22	2	9200	nan	nan	0	1	22	2	9200	0.673	0	13.6	0	27.3	0	59.1	0	dsDNAphage	linear
3300026519.a:Ga0256839_1001053||full	MPG_10432	0.993	0.027	0.993	dsDNAphage	34445	6	56.8	2.3	1	44	3	34447	0.993	1	1	44	3	34447	nan	nan	0	1	44	3	34447	0.993	0	2.3	0	56.8	0	40.9	6	dsDNAphage	linear
3300026519.a:Ga0256839_1001211||full	MPG_10432	0.953	0	0.953	dsDNAphage	31854	12	40.7	18.5	1	54	40	31893	0.953	0.96	1	54	40	31893	nan	nan	0	1	54	40	31893	0.953	0	18.5	0	40.7	3.7	37	12	dsDNAphage	linear
JADHMP010000013.1||0_partial	MPG_2672	0.873	0.007	0.873	dsDNAphage	28769	3	12.9	16.1	9	27	13782	42550	0.873	0.873	9	27	13782	42550	0.873	0.947	1	1	40	301	57166	0.373	0	16.1	0	12.9	32.3	38.7	3	dsDNAphage	linear
NZ_CP043042.1||0_partial	MPG_1598	0.86	0	0.86	dsDNAphage	16155	1	11.4	34.3	2450	2472	2812219	2828373	0.86	0.873	2450	2472	2812219	2828373	0.86	0.92	1	1	4005	1	4543073	0.2	0	34.3	0	11.4	11.4	42.9	1	dsDNAphage	linear
JABHJR010000156.1||full	MPG_8827	0.753	0.687	0.753	dsDNAphage	5515	0	50	0	1	4	3	5517	0.753	0.753	1	4	3	5517	nan	nan	0	1	4	3	5517	0.753	0	0	0	50	0	50	0	dsDNAphage	linear
NZ_LOFG01000017.1||0_partial	MPG_1739	0.9	0	0.9	dsDNAphage	68754	7	30.9	33.3	48	116	45881	114634	0.9	0.92	48	116	45881	114634	0.9	1	1	1	261	3	288789	0.487	0	33.3	0	30.9	9.9	25.9	7	dsDNAphage	linear
JABSPY010000010.1||0_partial	MPG_2412	0.86	0	0.86	dsDNAphage	20638	1	28.9	18.4	1	26	3	20640	0.86	0.9	1	26	3	20640	0.86	0.927	1	1	164	3	216809	0.3	0	18.4	0	28.9	15.8	36.8	1	dsDNAphage	linear
JABSPY010000002.1||0_partial	MPG_2412	0.92	0	0.92	dsDNAphage	84677	11	30.7	38.6	510	598	563421	648097	0.92	0.96	510	598	563421	648097	0.92	0.993	1	1	779	283	856263	0.36	0	38.6	0	30.7	10.9	19.8	11	dsDNAphage	linear
JABSPY010000006.1||0_partial	MPG_2412	0.893	0.007	0.893	dsDNAphage	62105	17	41.2	24.7	145	217	156731	218835	0.893	0.913	145	217	156731	218835	0.893	0.98	1	1	340	1	368046	0.467	0	24.7	0	41.2	22.4	11.8	17	dsDNAphage	linear
NZ_SDMO01000006.1||0_partial	MPG_1020	0.907	0.007	0.907	dsDNAphage	73568	6	22.1	23.1	52	143	60551	134118	0.907	0.947	52	143	60551	134118	0.907	1	1	1	204	2	202050	0.44	0	23.1	0	22.1	22.1	32.7	6	dsDNAphage	linear
JAEPNR010000016.1||full	MPG_3253	1	0.007	1	dsDNAphage	30335	7	56.1	7.3	1	41	1	30335	1	1	1	41	1	30335	nan	nan	0	1	41	1	30335	1	0	7.3	0	56.1	2.4	34.1	7	dsDNAphage	linear
JAEPNR010000004.1||0_partial	MPG_3253	0.913	0	0.913	dsDNAphage	81778	12	26.1	36.9	14	112	13909	95686	0.913	0.913	14	112	13909	95686	0.913	1	1	1	386	3	403593	0.62	0	36.9	0	26.1	9	27.9	12	dsDNAphage	linear
JAEPNR010000004.1||1_partial	MPG_3253	0.9	0	0.9	dsDNAphage	38090	7	29.3	36.2	249	294	254476	292565	0.9	0.92	249	294	254476	292565	0.9	1	1	1	386	3	403593	0.62	0	36.2	0	29.3	19	15.5	7	dsDNAphage	linear
NZ_JTCK01000050.1||0_partial	MPG_1262	0.92	0.007	0.92	dsDNAphage	16554	1	6.9	20.7	57	73	46777	63330	0.92	0.92	57	73	46777	63330	0.92	0.96	1	1	90	3	90970	0.24	0	20.7	0	6.9	6.9	65.5	1	dsDNAphage	linear
JABIMO010000370.1||full	MPG_2505	0.573	0.173	0.573	dsDNAphage	10268	0	60	0	1	5	2	10269	0.573	0.573	1	5	2	10269	nan	nan	0	1	5	2	10269	0.573	0	0	0	60	20	20	0	dsDNAphage	linear
JABIMO010000031.1||full	MPG_2505	1	0.913	1	dsDNAphage	5851	2	66.7	0	1	9	411	6261	1	1	1	9	411	6261	nan	nan	0	1	9	411	6261	1	0	0	0	66.7	0	33.3	2	dsDNAphage	linear
JABIMO010000273.1||full	MPG_2505	0.507	0.613	0.613	ssDNA	5522	0	66.7	0	1	3	3	5524	0.613	0.613	1	3	3	5524	nan	nan	0	1	3	3	5524	0.613	0	0	0	66.7	0	33.3	0	ssDNA	linear
DTSG01000557.1||full	MPG_3919	0.9	0.76	0.9	dsDNAphage	6757	0	46.2	0	1	13	22	6778	0.9	0.9	1	13	22	6778	nan	nan	0	1	13	22	6778	0.9	0	0	0	46.2	0	53.8	0	dsDNAphage	linear
PABE01000131.1||full	MPG_2329	1	0.833	1	dsDNAphage	17838	4	100	0	1	10	1	17838	1	1	1	10	1	17838	nan	nan	0	1	10	1	17838	1	0	0	0	100	0	0	4	dsDNAphage	linear
PABE01000044.1||full	MPG_2329	0.96	0	0.96	dsDNAphage	9185	1	30	10	1	10	1	9185	0.96	0.96	1	10	1	9185	nan	nan	0	1	10	1	9185	0.96	0	10	0	30	10	50	1	dsDNAphage	linear
PABE01000068.1||full	MPG_2329	0.88	0.013	0.88	dsDNAphage	24082	1	40	20	1	10	3	24084	0.88	0.88	1	10	3	24084	nan	nan	0	1	10	3	24084	0.88	0	20	0	40	0	40	1	dsDNAphage	linear
PABE01000094.1||full	MPG_2329	0.8	0.027	0.8	dsDNAphage	15648	0	40	0	1	20	1	15648	0.8	0.813	1	20	1	15648	nan	nan	0	1	20	1	15648	0.8	0	0	0	40	5	55	0	dsDNAphage	linear
PABE01000096.1||full	MPG_2329	0.987	0.053	0.987	dsDNAphage	41445	2	16.3	2.3	1	86	2	41446	0.987	0.993	1	86	2	41446	nan	nan	0	1	86	2	41446	0.987	0	2.3	0	16.3	1.2	80.2	2	dsDNAphage	linear
PABE01000098.1||full	MPG_2329	0.66	0.007	0.66	dsDNAphage	11245	0	20	5	2	19	1843	13087	0.66	0.66	1	20	277	13482	nan	nan	0	1	20	277	13482	0.613	0	5	0	20	5	70	0	dsDNAphage	linear
PABE01000114.1||full	MPG_2329	1	0	1	dsDNAphage	99851	3	28.6	1.9	1	154	115	99965	1	1	1	154	115	99965	nan	nan	0	1	154	115	99965	1	0	1.9	0	28.6	3.2	66.2	3	dsDNAphage	linear
WFWX01000052.1||full	MPG_4638	0.933	0	0.933	dsDNAphage	11112	5	33.3	33.3	1	15	1	11112	0.933	0.933	1	15	1	11112	nan	nan	0	1	15	1	11112	0.933	0	33.3	0	33.3	6.7	26.7	5	dsDNAphage	linear
WFWX01000060.1||full	MPG_4638	0.947	0	0.947	dsDNAphage	20069	3	25.8	19.4	1	31	182	20250	0.947	0.96	1	31	182	20250	nan	nan	0	1	31	182	20250	0.947	0	19.4	0	25.8	6.5	48.4	3	dsDNAphage	linear
QNAD01000075.1||full	MPG_7753	0.74	0.013	0.74	dsDNAphage	8322	1	20	0	1	10	3	8324	0.74	0.74	1	10	3	8324	nan	nan	0	1	10	3	8324	0.74	0	0	0	20	10	70	1	dsDNAphage	linear
QKCY01000158.1||full	MPG_2459	0.853	0	0.853	dsDNAphage	11452	1	9.1	0	1	11	3	11454	0.853	0.853	1	11	3	11454	nan	nan	0	1	11	3	11454	0.853	0	0	0	9.1	0	90.9	1	dsDNAphage	linear
QKCY01000355.1||0_partial	MPG_2459	0.887	0	0.887	dsDNAphage	12750	2	20.7	17.2	1	17	3	12752	0.887	0.887	1	17	3	12752	0.887	0.973	1	1	35	3	33693	0.507	0	17.2	0	20.7	20.7	41.4	2	dsDNAphage	linear
NZ_CP016351.1||0_partial	MPG_555	0.907	0	0.907	dsDNAphage	86200	4	27.7	40.6	2020	2108	2296624	2382823	0.907	0.933	2020	2108	2296624	2382823	0.907	1	1	1	3049	73	3459685	0.373	0	40.6	0	27.7	8.9	22.8	4	dsDNAphage	linear
3300025869.a:Ga0209308_10000339||full	MPG_9347	0.773	0	0.773	dsDNAphage	46278	3	20	16.7	1	30	519	46796	0.773	0.793	1	30	519	46796	nan	nan	0	1	30	519	46796	0.773	0	16.7	0	20	23.3	40	3	dsDNAphage	linear
JABIOE010000110.1||full	MPG_5887	0.987	0.067	0.987	dsDNAphage	7748	1	27.3	9.1	1	11	2	7749	0.987	0.987	1	11	2	7749	nan	nan	0	1	11	2	7749	0.987	0	9.1	0	27.3	0	63.6	1	dsDNAphage	linear
3300024302.a:Ga0233449_1004140||full	MPG_11356	1	0.793	1	dsDNAphage	10040	1	46.2	0	1	13	1	10040	1	1	1	13	1	10040	nan	nan	0	1	13	1	10040	1	0	0	0	46.2	0	53.8	1	dsDNAphage	linear
PBYJ01000001.1||full	MPG_4556	1	0.287	1	dsDNAphage	58199	10	100	0	1	77	2	58200	1	1	1	77	2	58200	nan	nan	0	1	77	2	58200	1	0	0	0	100	0	0	10	dsDNAphage	linear
PBYJ01000061.1||0_partial	MPG_4556	0.973	0	0.973	dsDNAphage	14871	1	26.3	10.5	4	22	3783	18653	0.973	0.973	4	22	3783	18653	0.973	0.993	1	1	22	94	18653	0.78	0	10.5	0	26.3	5.3	57.9	1	dsDNAphage	linear
3300012928.a:Ga0163110_10000020||full	MPG_9587	0.94	0	0.94	dsDNAphage	82543	7	27.4	3.2	1	62	3	82545	0.94	0.953	1	62	3	82545	nan	nan	0	1	62	3	82545	0.933	0	3.2	0	27.4	4.8	64.5	7	dsDNAphage	linear
CACJTA010000005.1||0_partial	MPG_6041	0.86	0.007	0.86	dsDNAphage	17931	1	14.6	7.3	19	47	18251	36181	0.86	0.88	19	47	18251	36181	0.86	0.953	1	1	101	3	64130	0.767	0	7.3	0	14.6	12.2	65.9	1	dsDNAphage	linear
CACJTA010000031.1||lt2gene	MPG_6041	nan	nan	nan	dsDNAphage	7722	1	100	0
DBAM01000085.1||full	MPG_2211	1	0.793	1	dsDNAphage	4997	1	80	0	1	5	3	4999	1	1	1	5	3	4999	nan	nan	0	1	5	3	4999	1	0	0	0	80	0	20	1	dsDNAphage	linear
DBAM01000147.1||full	MPG_2211	0.98	0.533	0.98	dsDNAphage	8289	3	100	0	1	15	3	8291	0.98	0.98	1	15	3	8291	nan	nan	0	1	15	3	8291	0.98	0	0	0	100	0	0	3	dsDNAphage	linear
NZ_VFJB01000007.1||full	MPG_1145	0.86	0	0.86	dsDNAphage	77555	2	17.3	27.3	7	110	8094	85648	0.86	0.867	1	110	154	85648	nan	nan	0	1	110	154	85648	0.833	0	27.3	0	17.3	7.3	48.2	2	dsDNAphage	linear
NZ_VFJB01000009.1||0_partial	MPG_1145	0.993	0	0.993	dsDNAphage	37686	9	45.5	14.5	225	279	221447	259132	0.993	0.993	225	279	221447	259132	0.993	1	1	1	279	3	259132	0.54	0	14.5	0	45.5	3.6	36.4	9	dsDNAphage	linear
NZ_SEHL01000020.1||full	MPG_548	0.68	0.18	0.68	dsDNAphage	5574	0	22.2	0	1	9	2	5575	0.68	0.68	1	9	2	5575	nan	nan	0	1	9	2	5575	0.68	0	0	0	22.2	0	77.8	0	dsDNAphage	linear
QMNL01000054.1||full	MPG_2812	0.727	0.033	0.727	dsDNAphage	7456	0	30	0	1	10	553	8008	0.727	0.727	1	10	553	8008	nan	nan	0	1	10	553	8008	0.727	0	0	0	30	10	60	0	dsDNAphage	linear
QMNL01000165.1||full	MPG_2812	0.88	0.2	0.88	dsDNAphage	5171	0	25	0	1	4	1	5171	0.88	0.88	1	4	1	5171	nan	nan	0	1	4	1	5171	0.88	0	0	0	25	0	75	0	dsDNAphage	linear
DACQMD010000009.1||0_partial	MPG_4837	0.94	0	0.94	dsDNAphage	41977	1	19.4	27.8	153	211	170097	212073	0.94	0.987	153	212	170097	213252	0.933	1	1	1	239	120	251183	0.46	0	26.4	1.4	19.4	9.7	43.1	1	dsDNAphage	linear
DACQMD010000011.1||0_partial	MPG_4837	1	0	1	dsDNAphage	39077	1	23.6	9.1	166	220	172790	211866	1	1	166	220	172790	211866	1	1	1	1	220	3	211866	0.113	0	9.1	0	23.6	5.5	61.8	1	dsDNAphage	linear
NZ_WIGA01000002.1||0_partial	MPG_799	0.947	0	0.947	dsDNAphage	59691	9	36.8	17.1	1271	1346	1399387	1459077	0.947	0.987	1271	1346	1399387	1459077	0.947	1	1	1	1346	1	1459077	0.353	0	17.1	0	36.8	14.5	31.6	9	dsDNAphage	linear
DERA01000096.1||full	MPG_5182	0.993	0	0.993	dsDNAphage	35138	5	43.6	5.1	1	39	3	35140	0.993	1	1	39	3	35140	nan	nan	0	1	39	3	35140	0.993	0	5.1	0	43.6	2.6	48.7	5	dsDNAphage	linear
QMVO01000025.1||full	MPG_8297	0.973	0.167	0.973	dsDNAphage	12234	1	12	0	1	25	1	12234	0.973	1	1	25	1	12234	nan	nan	0	1	25	1	12234	0.973	0	0	0	12	4	84	1	dsDNAphage	linear
QMVO01000026.1||full	MPG_8297	0.907	0.207	0.907	dsDNAphage	11745	0	13.3	0	1	30	388	12132	0.907	0.947	1	30	388	12132	nan	nan	0	1	30	388	12132	0.907	0	0	0	13.3	0	86.7	0	dsDNAphage	linear
QMVO01000060.1||full	MPG_8297	0.953	0.487	0.953	dsDNAphage	8355	0	16.7	0	1	18	3	8357	0.953	0.953	1	18	3	8357	nan	nan	0	1	18	3	8357	0.953	0	0	0	16.7	0	83.3	0	dsDNAphage	linear
QMVO01000064.1||full	MPG_8297	0.873	0.52	0.873	dsDNAphage	8141	0	40	0	1	10	106	8246	0.873	0.873	1	10	106	8246	nan	nan	0	1	10	106	8246	0.873	0	0	0	40	0	60	0	dsDNAphage	linear
QMVO01000079.1||full	MPG_8297	0.78	0.093	0.78	dsDNAphage	7363	0	45.5	0	1	11	1	7363	0.78	0.78	1	11	1	7363	nan	nan	0	1	11	1	7363	0.78	0	0	0	45.5	9.1	45.5	0	dsDNAphage	linear
QMVO01000091.1||full	MPG_8297	0.96	0.633	0.96	dsDNAphage	6835	0	5.9	0	1	17	2	6836	0.96	0.96	1	17	2	6836	nan	nan	0	1	17	2	6836	0.96	0	0	0	5.9	0	94.1	0	dsDNAphage	linear
QMVO01000112.1||full	MPG_8297	1	0.767	1	dsDNAphage	6103	1	22.2	0	1	9	1	6103	1	1	1	9	1	6103	nan	nan	0	1	9	1	6103	1	0	0	0	22.2	0	77.8	1	dsDNAphage	linear
QMVO01000121.1||full	MPG_8297	0.98	0.293	0.98	dsDNAphage	5834	1	6.2	0	1	16	3	5836	0.98	0.98	1	16	3	5836	nan	nan	0	1	16	3	5836	0.98	0	0	0	6.2	6.2	87.5	1	dsDNAphage	linear
QMVO01000139.1||full	MPG_8297	0.94	0.587	0.94	dsDNAphage	5489	0	6.2	0	1	16	2	5490	0.94	0.94	1	16	2	5490	nan	nan	0	1	16	2	5490	0.94	0	0	0	6.2	0	93.8	0	dsDNAphage	linear
QMVO01000153.1||full	MPG_8297	0.987	0.74	0.987	dsDNAphage	5227	1	50	0	1	4	1	5227	0.987	0.987	1	4	1	5227	nan	nan	0	1	4	1	5227	0.987	0	0	0	50	0	50	1	dsDNAphage	linear
WFOS01000084.1||full	MPG_7620	0.627	0	0.627	dsDNAphage	16569	3	23.5	23.5	1	17	2	16570	0.627	0.627	1	17	2	16570	nan	nan	0	1	17	2	16570	0.627	0	23.5	0	23.5	23.5	29.4	3	dsDNAphage	linear
JABJNY010000073.1||full	MPG_4724	0.987	0	0.987	dsDNAphage	9601	2	33.3	8.3	1	12	276	9876	0.987	0.987	1	12	276	9876	nan	nan	0	1	12	276	9876	0.987	0	8.3	0	33.3	16.7	41.7	2	dsDNAphage	linear
JABJNY010000004.1||full	MPG_4724	1	0.307	1	dsDNAphage	8064	1	41.7	0	1	12	101	8164	1	1	1	12	101	8164	nan	nan	0	1	12	101	8164	1	0	0	0	41.7	0	58.3	1	dsDNAphage	linear
JABJNY010000108.1||full	MPG_4724	0.64	0.133	0.64	dsDNAphage	5847	0	20	0	1	5	2	5848	0.64	0.64	1	5	2	5848	nan	nan	0	1	5	2	5848	0.64	0	0	0	20	0	80	0	dsDNAphage	linear
JABJNY010000154.1||full	MPG_4724	0.993	0.367	0.993	dsDNAphage	5951	1	28.6	0	1	7	2	5952	0.993	0.993	1	7	2	5952	nan	nan	0	1	7	2	5952	0.993	0	0	0	28.6	0	71.4	1	dsDNAphage	linear
JABJNY010000204.1||full	MPG_4724	0.78	0.373	0.78	dsDNAphage	8765	0	33.3	0	1	9	1	8765	0.78	0.78	1	9	1	8765	nan	nan	0	1	9	1	8765	0.78	0	0	0	33.3	0	66.7	0	dsDNAphage	linear
JABJNY010000176.1||0_partial	MPG_4724	0.9	0	0.9	dsDNAphage	18278	1	20	11.4	16	40	14156	32433	0.9	0.9	16	40	14156	32433	0.9	0.98	1	1	50	109	40098	0.64	0	11.4	0	20	28.6	40	1	dsDNAphage	linear
NZ_PIFT01000003.1||0_partial	MPG_956	0.9	0	0.9	dsDNAphage	69688	10	23.5	37	147	215	178993	248680	0.9	0.9	147	215	178993	248680	0.9	1	1	1	394	220	454012	0.387	0	37	0	23.5	11.1	28.4	10	dsDNAphage	linear
JACNJD010000356.1||full	MPG_5754	0.927	0.007	0.927	dsDNAphage	8224	1	20	10	1	10	1	8224	0.927	0.927	1	10	1	8224	nan	nan	0	1	10	1	8224	0.927	0	10	0	20	0	70	1	dsDNAphage	linear
JACNJD010000147.1||full	MPG_5754	0.84	0	0.84	dsDNAphage	15673	2	22.2	11.1	1	18	1	15673	0.84	0.84	1	18	1	15673	nan	nan	0	1	18	1	15673	0.84	0	11.1	0	22.2	27.8	38.9	2	dsDNAphage	linear
PBLE01000018.1||0_partial	MPG_4606	0.913	0	0.913	dsDNAphage	70545	5	29	19.4	101	191	100594	171138	0.913	0.96	101	191	100594	171138	0.913	1	1	1	193	3	174287	0.473	0	19.4	0	29	17.2	34.4	5	dsDNAphage	linear
WVWL01000008.1||0_partial	MPG_5906	0.927	0	0.927	dsDNAphage	56404	10	31.1	20.3	222	281	208744	265147	0.927	0.973	222	283	208744	266582	0.9	1	1	1	654	207	644146	0.333	0	20.3	0	31.1	16.2	32.4	10	dsDNAphage	linear
WVWL01000008.1||1_partial	MPG_5906	0.9	0	0.9	dsDNAphage	51391	7	28.2	23.9	16	74	16315	67705	0.9	0.94	16	74	16315	67705	0.9	0.993	1	1	654	207	644146	0.333	0	23.9	0	28.2	7	40.8	7	dsDNAphage	linear
NZ_QRGC01000048.1||full	MPG_1253	0.967	0.007	0.967	dsDNAphage	17427	6	50	5	1	20	3	17429	0.967	0.967	1	20	3	17429	nan	nan	0	1	20	3	17429	0.967	0	5	0	50	10	35	6	dsDNAphage	linear
NZ_QRGC01000010.1||0_partial	MPG_1253	0.913	0	0.913	dsDNAphage	24289	7	35.7	40.5	112	140	108677	132965	0.913	0.927	112	141	108677	133671	0.873	0.927	1	1	160	123	158018	0.4	0	40.5	0	35.7	19	4.8	7	dsDNAphage	linear
NZ_QRGC01000005.1||0_partial	MPG_1253	0.913	0.007	0.913	dsDNAphage	20093	5	27	27	1	24	166	20258	0.913	0.94	1	25	166	21105	0.847	0.94	1	1	222	166	211089	0.367	0	27	0	27	18.9	27	5	dsDNAphage	linear
NZ_CAJHAL010000047.1||full	MPG_708	0.847	0.007	0.847	dsDNAphage	15807	1	45.5	27.3	1	11	88	15894	0.847	0.847	1	11	88	15894	nan	nan	0	1	11	88	15894	0.847	0	27.3	0	45.5	0	27.3	1	dsDNAphage	linear
NZ_CAJHAL010000004.1||0_partial	MPG_708	0.913	0	0.913	dsDNAphage	92631	6	23.8	16.8	1	89	2	92632	0.913	0.927	1	89	2	92632	0.913	1	1	1	120	2	138156	0.753	0	16.8	0	23.8	20.8	38.6	6	dsDNAphage	linear
NZ_CAJHAL010000006.1||0_partial	MPG_708	0.913	0	0.913	dsDNAphage	75090	12	34.1	22	38	119	57232	132321	0.913	0.953	38	119	57232	132321	0.913	1	1	1	119	148	132321	0.787	0	22	0	34.1	14.6	29.3	12	dsDNAphage	linear
NZ_JABBDB010000002.1||0_partial	MPG_4462	0.94	0	0.94	dsDNAphage	40437	6	46	26	803	852	786497	826933	0.94	0.987	803	852	786497	826933	0.94	0.993	1	1	852	1	826933	0.333	0	26	0	46	10	18	6	dsDNAphage	linear
DDGC01000012.1||full	MPG_3126	0.8	0.533	0.8	dsDNAphage	5180	0	33.3	0	1	6	3	5182	0.8	0.8	1	6	3	5182	nan	nan	0	1	6	3	5182	0.8	0	0	0	33.3	0	66.7	0	dsDNAphage	linear
DDGC01000029.1||0_partial	MPG_3126	0.98	0	0.98	dsDNAphage	15032	3	22.2	25.9	21	35	28442	43473	0.98	0.98	21	35	28442	43473	0.98	0.993	1	1	125	182	132404	0.333	0	25.9	0	22.2	18.5	33.3	3	dsDNAphage	linear
DDGC01000019.1||0_partial	MPG_3126	0.9	0	0.9	dsDNAphage	63191	13	28.1	19.1	82	158	91244	154434	0.9	0.92	82	158	91244	154434	0.9	1	1	1	266	1	268068	0.433	0	19.1	0	28.1	12.4	40.4	13	dsDNAphage	linear
3300022912.a:Ga0233430_1001938||0_partial	MPG_10321	0.913	0.013	0.913	dsDNAphage	13700	1	34.8	21.7	1	12	2	13701	0.913	0.913	1	12	2	13701	0.913	0.953	1	1	23	2	25819	0.753	0	21.7	0	34.8	17.4	26.1	1	dsDNAphage	linear
NZ_CP022548.1||0_partial	MPG_368	0.88	0	0.88	dsDNAphage	43234	10	28.1	36.8	1714	1758	1782725	1825958	0.88	0.9	1714	1758	1782725	1825958	0.88	0.973	1	1	3667	470	3864005	0.22	0	36.8	0	28.1	17.5	17.5	10	dsDNAphage	linear
3300025305.a:Ga0208684_1001168||full	MPG_11565	0.98	0.433	0.98	dsDNAphage	14544	0	44.8	0	1	29	196	14739	0.98	1	1	29	196	14739	nan	nan	0	1	29	196	14739	0.98	0	0	0	44.8	0	55.2	0	dsDNAphage	linear
NZ_CP017776.1||full	MPG_1603	0.987	0	0.987	dsDNAphage	35158	12	54.1	4.9	1	61	120	35277	0.987	1	1	61	120	35277	nan	nan	0	1	61	120	35277	0.987	0	4.9	0	54.1	3.3	37.7	12	dsDNAphage	linear
NZ_CP017775.1||0_partial	MPG_1603	0.907	0	0.907	dsDNAphage	106487	10	32.6	30.3	3288	3407	3347868	3454354	0.907	0.907	3288	3407	3347868	3454354	0.907	1	1	1	4179	393	4205938	0.467	0	30.3	0	32.6	25	12.1	10	dsDNAphage	linear
NZ_CP017775.1||1_partial	MPG_1603	0.933	0	0.933	dsDNAphage	91944	10	30.2	24	907	1022	924067	1016010	0.933	0.973	907	1023	924067	1016915	0.913	1	1	1	4179	393	4205938	0.467	0	24	0	30.2	15.5	30.2	10	dsDNAphage	linear
NZ_CP017775.1||2_partial	MPG_1603	0.913	0.007	0.913	dsDNAphage	79974	14	31.8	18.2	574	670	594487	674460	0.913	0.96	573	670	593637	674460	0.907	0.987	1	1	4179	393	4205938	0.467	0	18.2	0	31.8	20	30	14	dsDNAphage	linear
NZ_CP017775.1||3_partial	MPG_1603	0.907	0	0.907	dsDNAphage	91933	10	32.4	22.2	2774	2869	2834064	2925996	0.907	0.953	2774	2869	2834064	2925996	0.907	1	1	1	4179	393	4205938	0.467	0	22.2	0	32.4	21.3	24.1	10	dsDNAphage	linear
NZ_CP017775.1||4_partial	MPG_1603	0.887	0	0.887	dsDNAphage	74986	4	25.8	34	1925	2007	1958416	2033401	0.887	0.92	1923	2007	1957522	2033401	0.873	0.967	1	1	4179	393	4205938	0.467	0	34	0	25.8	9.3	30.9	4	dsDNAphage	linear
NZ_CP017775.1||5_partial	MPG_1603	0.92	0	0.92	dsDNAphage	67612	7	26.1	21.7	1283	1362	1263106	1330717	0.92	0.92	1283	1362	1263106	1330717	0.92	1	1	1	4179	393	4205938	0.467	0	21.7	0	26.1	15.2	37	7	dsDNAphage	linear
NZ_CP017775.1||6_partial	MPG_1603	0.9	0	0.9	dsDNAphage	14163	1	38.9	33.3	1400	1423	1371256	1385418	0.9	0.933	1400	1423	1371256	1385418	0.9	0.967	1	1	4179	393	4205938	0.467	0	33.3	0	38.9	11.1	16.7	1	dsDNAphage	linear
JAEPPQ010000020.1||full	MPG_6301	0.54	0	0.54	dsDNAphage	61379	7	41.7	41.7	1	63	2	61380	0.54	0.54	1	63	2	61380	nan	nan	0	1	63	2	61380	0.54	0	41.7	0	41.7	8.3	8.3	7	dsDNAphage	linear
NZ_JXMT01000028.1||0_partial	MPG_315	0.907	0	0.907	dsDNAphage	34427	5	23.9	37	1	34	58	34484	0.907	0.953	1	34	58	34484	0.907	1	1	1	76	58	82411	0.547	0	37	0	23.9	10.9	28.3	5	dsDNAphage	linear
JABHSA010000345.1||full	MPG_4158	0.567	0	0.567	dsDNAphage	14713	1	30	20	1	11	2	14714	0.567	0.567	1	11	2	14714	nan	nan	0	1	11	2	14714	0.567	0	20	0	30	40	10	1	dsDNAphage	linear
NVUQ01000091.1||full	MPG_4645	0.66	0	0.66	dsDNAphage	36083	3	33.3	33.3	1	24	649	36731	0.66	0.687	1	24	649	36731	nan	nan	0	1	24	649	36731	0.66	0	33.3	0	33.3	14.3	19	3	dsDNAphage	linear
NVUQ01000099.1||full	MPG_4645	0.753	0	0.753	dsDNAphage	22866	3	18.2	27.2	1	28	362	23227	0.753	0.767	1	29	362	26202	nan	nan	0	1	29	362	26202	0.687	0	22.7	4.5	18.2	13.6	40.9	3	dsDNAphage	linear
NVUQ01000034.1||full	MPG_4645	1	0.133	1	dsDNAphage	31908	2	21.2	1.2	1	80	3	31910	1	1	1	80	3	31910	nan	nan	0	1	80	3	31910	1	0	1.2	0	21.2	1.2	76.2	2	dsDNAphage	linear
NVUQ01000070.1||full	MPG_4645	0.713	0.46	0.713	dsDNAphage	5235	0	10	0	1	10	3	5237	0.713	0.713	1	10	3	5237	nan	nan	0	1	10	3	5237	0.713	0	0	0	10	0	90	0	dsDNAphage	linear
JAADFY010000148.1||full	MPG_2411	0.987	0.067	0.987	dsDNAphage	9012	9	68.8	25	1	16	2	9013	0.987	0.987	1	16	2	9013	nan	nan	0	1	16	2	9013	0.987	0	25	0	68.8	0	6.2	9	dsDNAphage	linear
DUBH01000013.1||0_partial	MPG_7062	0.907	0.007	0.907	dsDNAphage	20596	7	35.3	29.4	10	34	8142	28737	0.907	0.927	10	34	8142	28737	0.907	0.98	1	1	43	2	38417	0.727	0	29.4	0	35.3	20.6	14.7	7	dsDNAphage	linear
DUBH01000028.1||0_partial	MPG_7062	0.947	0	0.947	dsDNAphage	17095	1	38.9	27.8	15	32	13537	30631	0.947	0.947	15	32	13537	30631	0.947	0.947	1	1	32	3	30631	0.68	0	27.8	0	38.9	5.6	27.8	1	dsDNAphage	linear
NZ_JYDA01000014.1||0_partial	MPG_871	0.933	0	0.933	dsDNAphage	51771	5	18.8	20	315	383	284078	335848	0.933	0.98	313	385	282773	337073	0.907	0.987	1	1	536	307	490263	0.427	0	20	0	18.8	18.8	42.4	5	dsDNAphage	linear
PAQH01000040.1||full	MPG_6553	0.62	0.3	0.62	dsDNAphage	20421	0	17.4	0	1	22	91	20511	0.62	0.62	1	23	91	20962	nan	nan	0	1	23	91	20962	0.573	0	0	0	17.4	0	82.6	0	dsDNAphage	linear
PAQH01000091.1||full	MPG_6553	0.693	0.18	0.693	dsDNAphage	14480	0	16.7	0	1	12	1	14480	0.693	0.693	1	12	1	14480	nan	nan	0	1	12	1	14480	0.693	0	0	0	16.7	0	83.3	0	dsDNAphage	linear
PAQH01000098.1||full	MPG_6553	1	0.4	1	dsDNAphage	17814	6	68	0	1	25	1	17814	1	1	1	25	1	17814	nan	nan	0	1	25	1	17814	1	0	0	0	68	0	32	6	dsDNAphage	linear
PAQH01000116.1||full	MPG_6553	0.993	0.067	0.993	dsDNAphage	15243	2	42.1	0	1	19	1	15243	0.993	0.993	1	19	1	15243	nan	nan	0	1	19	1	15243	0.993	0	0	0	42.1	5.3	52.6	2	dsDNAphage	linear
PAQH01000134.1||full	MPG_6553	1	0.033	1	dsDNAphage	60498	13	48.8	3.7	1	82	3	60500	1	1	1	82	3	60500	nan	nan	0	1	82	3	60500	1	0	3.7	0	48.8	1.2	46.3	13	dsDNAphage	linear
PAQH01000167.1||full	MPG_6553	0.987	0.073	0.987	dsDNAphage	20843	2	28.6	0	1	28	38	20880	0.987	0.993	1	28	38	20880	nan	nan	0	1	28	38	20880	0.987	0	0	0	28.6	0	71.4	2	dsDNAphage	linear
PAQH01000135.1||full	MPG_6553	0.98	0.027	0.98	dsDNAphage	62833	6	61	2.6	2	78	747	63583	0.98	1	2	78	747	63583	nan	nan	0	2	78	747	63583	0.98	0	2.6	0	61	2.6	33.8	6	dsDNAphage	circular
JAAKFB010000001.1||full	MPG_7455	1	0.04	1	dsDNAphage	36461	7	40	0	1	55	3	36463	1	1	1	55	3	36463	nan	nan	0	1	55	3	36463	1	0	0	0	40	1.8	58.2	7	dsDNAphage	linear
JAAKFB010000118.1||full	MPG_7455	0.533	0.58	0.58	ssDNA	5849	0	28.6	0	1	8	3	5851	0.58	0.58	1	8	3	5851	nan	nan	0	1	8	3	5851	0.58	0	0	0	28.6	0	71.4	0	ssDNA	linear
JAAKFB010000049.1||full	MPG_7455	0.84	0.02	0.84	dsDNAphage	10348	1	66.7	22.2	1	9	1	10348	0.84	0.84	1	9	1	10348	nan	nan	0	1	9	1	10348	0.84	0	22.2	0	66.7	11.1	0	1	dsDNAphage	linear
JABIBF010000181.1||full	MPG_3041	0.813	0	0.813	dsDNAphage	14040	1	23.1	0	1	13	3	14042	0.813	0.813	1	13	3	14042	nan	nan	0	1	13	3	14042	0.813	0	0	0	23.1	15.4	61.5	1	dsDNAphage	linear
3300009702.a:Ga0114931_10027005||full	MPG_11121	0.973	0.033	0.973	dsDNAphage	6197	2	45.5	27.3	1	11	1	6197	0.973	0.973	1	11	1	6197	nan	nan	0	1	11	1	6197	0.973	0	27.3	0	45.5	0	27.3	2	dsDNAphage	linear
NZ_LJSI01000023.1||0_partial	MPG_1921	0.9	0	0.9	dsDNAphage	99035	12	30.9	31.7	1	111	175	99209	0.9	0.927	1	111	175	99209	0.9	1	1	1	169	175	160268	0.767	0	31.7	0	30.9	19.5	17.9	12	dsDNAphage	linear
JADHSL010000041.1||full	MPG_2305	1	0.007	1	dsDNAphage	21350	1	39.4	12.1	1	33	3	21352	1	1	1	33	3	21352	nan	nan	0	1	33	3	21352	1	0	12.1	0	39.4	0	48.5	1	dsDNAphage	linear
JADHSL010000057.1||full	MPG_2305	0.993	0.013	0.993	dsDNAphage	17586	1	38.5	3.8	1	26	1	17586	0.993	1	1	26	1	17586	nan	nan	0	1	26	1	17586	0.993	0	3.8	0	38.5	7.7	50	1	dsDNAphage	linear
JADHSL010000075.1||full	MPG_2305	1	0.447	1	dsDNAphage	12236	1	80	0	1	30	3	12238	1	1	1	30	3	12238	nan	nan	0	1	30	3	12238	1	0	0	0	80	0	20	1	dsDNAphage	linear
JADHSL010000081.1||full	MPG_2305	1	0.367	1	dsDNAphage	11324	1	87.5	0	1	24	188	11511	1	1	1	24	188	11511	nan	nan	0	1	24	188	11511	1	0	0	0	87.5	0	12.5	1	dsDNAphage	linear
JADHSL010000093.1||full	MPG_2305	0.64	0.313	0.64	dsDNAphage	10036	0	33.3	0	1	3	3	10038	0.64	0.64	1	3	3	10038	nan	nan	0	1	3	3	10038	0.64	0	0	0	33.3	0	66.7	0	dsDNAphage	linear
JADHSL010000095.1||full	MPG_2305	0.96	0.56	0.96	dsDNAphage	9542	0	100	0	1	13	1	9542	0.96	0.96	1	13	1	9542	nan	nan	0	1	13	1	9542	0.96	0	0	0	100	0	0	0	dsDNAphage	linear
JADHSL010000105.1||full	MPG_2305	1	0.673	1	dsDNAphage	8887	1	43.8	0	1	16	2	8888	1	1	1	16	2	8888	nan	nan	0	1	16	2	8888	1	0	0	0	43.8	0	56.2	1	dsDNAphage	linear
JADHSL010000108.1||full	MPG_2305	0.987	0.9	0.987	dsDNAphage	8618	2	83.3	0	1	12	1	8618	0.987	0.987	1	12	1	8618	nan	nan	0	1	12	1	8618	0.987	0	0	0	83.3	0	16.7	2	dsDNAphage	linear
NZJW01000021.1||full	MPG_2446	0.987	0.433	0.987	dsDNAphage	14509	0	74.2	0	1	31	61	14569	0.987	0.993	1	31	61	14569	nan	nan	0	1	31	61	14569	0.987	0	0	0	74.2	0	25.8	0	dsDNAphage	linear
DEMF01000005.1||0_partial	MPG_2980	0.833	0	0.833	dsDNAphage	30933	2	21.9	37.5	61	80	76514	107446	0.833	0.833	61	80	76514	107446	0.833	0.9	1	1	237	147	252942	0.467	0	37.5	0	21.9	21.9	18.8	2	dsDNAphage	linear
NZ_VNWP01000025.1||full	MPG_305	0.873	0.007	0.873	dsDNAphage	18304	1	28.6	10.7	1	28	1	18304	0.873	0.913	1	28	1	18304	nan	nan	0	1	28	1	18304	0.873	0	10.7	0	28.6	14.3	46.4	1	dsDNAphage	linear
NZ_VNWP01000008.1||0_partial	MPG_305	0.847	0.02	0.847	dsDNAphage	26839	1	16.7	8.3	99	122	95112	121950	0.847	0.873	99	122	95112	121950	0.847	0.92	1	1	137	3	138413	0.16	0	8.3	0	16.7	11.1	63.9	1	dsDNAphage	linear
3300027323.a:Ga0209426_1000010||0_partial	MPG_11656	0.913	0	0.913	dsDNAphage	49024	4	20.3	8.5	346	391	306231	355254	0.913	0.927	346	392	306231	355662	0.847	0.933	1	1	547	226	494642	0.193	1.7	6.8	0	20.3	22	49.2	4	dsDNAphage	linear
JABHTK010000099.1||full	MPG_8314	0.547	0.167	0.547	dsDNAphage	11021	0	23.1	0	1	13	3	11023	0.547	0.547	1	13	3	11023	nan	nan	0	1	13	3	11023	0.547	0	0	0	23.1	0	76.9	0	dsDNAphage	linear
JABJBE010000009.1||full	MPG_5185	0.787	0.167	0.787	dsDNAphage	9286	0	43.8	0	1	16	266	9551	0.787	0.787	1	16	266	9551	nan	nan	0	1	16	266	9551	0.787	0	0	0	43.8	6.2	50	0	dsDNAphage	linear
JABJBE010000072.1||full	MPG_5185	0.687	0.647	0.687	dsDNAphage	5443	0	50	0	1	4	226	5668	0.687	0.687	1	4	226	5668	nan	nan	0	1	4	226	5668	0.687	0	0	0	50	0	50	0	dsDNAphage	linear
3300022931.a:Ga0233433_10007192||full	MPG_10878	0.9	0.44	0.9	dsDNAphage	7825	0	28.6	0	1	14	1	7825	0.9	0.9	1	14	1	7825	nan	nan	0	1	14	1	7825	0.9	0	0	0	28.6	0	71.4	0	dsDNAphage	linear
3300022931.a:Ga0233433_10006677||full	MPG_10878	0.82	0.033	0.82	dsDNAphage	8235	0	37.5	6.2	1	16	3	8237	0.82	0.82	1	16	3	8237	nan	nan	0	1	16	3	8237	0.82	0	6.2	0	37.5	0	56.2	0	dsDNAphage	linear
3300022931.a:Ga0233433_10013009||full	MPG_10878	0.627	0.047	0.627	dsDNAphage	5047	0	50	16.7	1	6	1	5047	0.627	0.627	1	6	1	5047	nan	nan	0	1	6	1	5047	0.627	0	16.7	0	50	0	33.3	0	dsDNAphage	linear
3300022931.a:Ga0233433_10007925||full	MPG_10878	0.613	0.527	0.613	dsDNAphage	7325	0	50	16.7	1	6	1	7325	0.613	0.613	1	6	1	7325	nan	nan	0	1	6	1	7325	0.613	16.7	0	0	50	0	33.3	0	dsDNAphage	linear
3300022931.a:Ga0233433_10003211||full	MPG_10878	0.82	0.007	0.82	dsDNAphage	13444	1	40	10	1	10	2	13445	0.82	0.82	1	10	2	13445	nan	nan	0	1	10	2	13445	0.82	0	10	0	40	30	20	1	dsDNAphage	linear
3300022931.a:Ga0233433_10011139||full	MPG_10878	0.727	0.14	0.727	dsDNAphage	5701	0	16.7	0	1	6	179	5879	0.727	0.727	1	6	179	5879	nan	nan	0	1	6	179	5879	0.727	0	0	0	16.7	0	83.3	0	dsDNAphage	linear
PBNY01000018.1||full	MPG_3549	0.973	0	0.973	dsDNAphage	23542	3	44.8	13.8	1	29	1	23542	0.973	0.993	1	29	1	23542	nan	nan	0	1	29	1	23542	0.973	0	13.8	0	44.8	10.3	31	3	dsDNAphage	linear
PBNY01000057.1||full	MPG_3549	0.993	0.007	0.993	dsDNAphage	44652	4	57.4	4.3	1	47	3	44654	0.993	1	1	47	3	44654	nan	nan	0	1	47	3	44654	0.993	0	4.3	0	57.4	0	38.3	4	dsDNAphage	linear
PBNY01000075.1||full	MPG_3549	0.98	0	0.98	dsDNAphage	21311	5	40.7	14.8	1	27	1	21311	0.98	0.98	1	27	1	21311	nan	nan	0	1	27	1	21311	0.98	0	14.8	0	40.7	3.7	40.7	5	dsDNAphage	linear
NZ_LNWI01000035.1||full	MPG_435	0.987	0	0.987	dsDNAphage	34711	5	54.8	7.1	1	42	3	34713	0.987	1	1	42	3	34713	nan	nan	0	1	42	3	34713	0.987	0	7.1	0	54.8	2.4	35.7	5	dsDNAphage	linear
NZ_LNWI01000009.1||full	MPG_435	1	0	1	dsDNAphage	41007	8	41.5	11.3	1	53	28	41034	1	1	1	53	28	41034	nan	nan	0	1	53	28	41034	1	0	11.3	0	41.5	3.8	43.4	8	dsDNAphage	linear
NZ_LNWI01000011.1||full	MPG_435	0.973	0	0.973	dsDNAphage	38953	5	45.2	4.8	1	42	185	38953	0.973	1	1	42	185	38953	nan	nan	0	1	42	185	38953	0.973	0	4.8	0	45.2	4.8	45.2	5	dsDNAphage	circular
NZ_LNWI01000010.1||0_partial	MPG_435	0.907	0	0.907	dsDNAphage	25525	9	35	32.5	57	84	63723	89247	0.907	0.933	57	84	63723	89247	0.907	0.967	1	1	623	272	662667	0.367	0	32.5	0	35	25	7.5	9	dsDNAphage	linear
NZ_LNWI01000010.1||1_partial	MPG_435	0.953	0	0.953	dsDNAphage	11533	1	23.1	30.8	252	265	266642	278174	0.953	0.953	252	265	266642	278174	0.953	0.987	1	1	623	272	662667	0.367	0	30.8	0	23.1	15.4	30.8	1	dsDNAphage	linear
NZ_LNWI01000024.1||0_partial	MPG_435	0.86	0	0.86	dsDNAphage	54177	7	28.6	25.7	44	101	40707	94883	0.86	0.9	44	101	40707	94883	0.86	0.94	1	1	182	3	175490	0.667	0	25.7	0	28.6	18.6	27.1	7	dsDNAphage	linear
NZ_AYOY01000034.1||full	MPG_1725	0.673	0.007	0.673	dsDNAphage	9410	2	23.1	38.5	1	13	2	9411	0.673	0.673	1	13	2	9411	nan	nan	0	1	13	2	9411	0.673	0	38.5	0	23.1	0	38.5	2	dsDNAphage	linear
NZ_AYOY01000038.1||full	MPG_1725	1	0.367	1	dsDNAphage	9201	6	57.1	0	1	14	3	9203	1	1	1	14	3	9203	nan	nan	0	1	14	3	9203	1	0	0	0	57.1	0	42.9	6	dsDNAphage	linear
NZ_AYOY01000159.1||full	MPG_1725	1	0.033	1	dsDNAphage	35456	8	46.7	0	1	45	2	35457	1	1	1	45	2	35457	nan	nan	0	1	45	2	35457	1	0	0	0	46.7	2.2	51.1	8	dsDNAphage	linear
NZ_AYOY01000207.1||full	MPG_1725	0.553	0	0.553	dsDNAphage	18132	1	27.8	22.2	1	18	3	18134	0.553	0.553	1	18	3	18134	nan	nan	0	1	18	3	18134	0.553	0	22.2	0	27.8	5.6	44.4	1	dsDNAphage	linear
JABGXW010000165.1||full	MPG_5547	0.613	0.007	0.613	dsDNAphage	5702	0	33.3	11.1	1	9	400	6101	0.613	0.613	1	9	400	6101	nan	nan	0	1	9	400	6101	0.613	0	11.1	0	33.3	0	55.6	0	dsDNAphage	linear
3300020244.a:Ga0211710_1000291||full	MPG_10381	1	0.747	1	dsDNAphage	12207	9	77.8	0	1	18	1	12207	1	1	1	18	1	12207	nan	nan	0	1	18	1	12207	1	0	0	0	77.8	0	22.2	9	dsDNAphage	linear
3300020244.a:Ga0211710_1000692||full	MPG_10381	0.62	0.013	0.62	dsDNAphage	6669	0	36.4	18.2	1	11	2	6670	0.62	0.62	1	11	2	6670	nan	nan	0	1	11	2	6670	0.62	0	18.2	0	36.4	0	45.5	0	dsDNAphage	linear
3300020244.a:Ga0211710_1000590||full	MPG_10381	1	0.44	1	dsDNAphage	7727	4	77.8	0	1	9	2	7728	1	1	1	9	2	7728	nan	nan	0	1	9	2	7728	1	0	0	0	77.8	0	22.2	4	dsDNAphage	linear
NZ_LYWZ01000028.1||0_partial	MPG_1229	0.94	0	0.94	dsDNAphage	84663	7	34.4	20.8	65	145	77971	162633	0.94	0.967	64	147	77048	163671	0.9	1	1	1	269	3	290289	0.573	0	20.8	0	34.4	13.5	31.2	7	dsDNAphage	linear
NZ_LYWZ01000007.1||0_partial	MPG_1229	0.927	0	0.927	dsDNAphage	27646	1	25.6	30.2	2	31	1727	29372	0.927	0.96	1	31	55	29372	0.887	0.933	1	1	91	55	79651	0.54	0	30.2	0	25.6	2.3	41.9	1	dsDNAphage	circular
DRGY01000063.1||full	MPG_3891	1	0.68	1	dsDNAphage	5900	1	25	0	1	8	2	5901	1	1	1	8	2	5901	nan	nan	0	1	8	2	5901	1	0	0	0	25	0	75	1	dsDNAphage	linear
NZ_JACSNI010000003.1||0_partial	MPG_2044	0.907	0	0.907	dsDNAphage	126108	13	28.2	17.8	555	717	514069	640176	0.907	0.933	555	717	514069	640176	0.907	1	1	1	717	3	640176	0.547	0	17.8	0	28.2	10.4	43.6	13	dsDNAphage	linear
NZ_JACSNI010000003.1||1_partial	MPG_2044	0.96	0.007	0.96	dsDNAphage	41547	6	28.9	18.4	151	212	138794	180340	0.96	1	151	214	138794	182003	0.907	1	1	1	717	3	640176	0.547	0	18.4	0	28.9	22.4	30.3	6	dsDNAphage	linear
3300009702.a:Ga0114931_10010390||full	MPG_10069	0.92	0.053	0.92	dsDNAphage	10963	0	34.8	8.7	1	23	3	10965	0.92	0.92	1	23	3	10965	nan	nan	0	1	23	3	10965	0.92	0	8.7	0	34.8	0	56.5	0	dsDNAphage	linear
3300009702.a:Ga0114931_10016094||full	MPG_10069	0.98	0.027	0.98	dsDNAphage	8538	7	58.3	16.7	1	12	3	8540	0.98	0.98	1	12	3	8540	nan	nan	0	1	12	3	8540	0.98	0	16.7	0	58.3	0	25	7	dsDNAphage	linear
CAJJBH010000041.1||0_partial	MPG_3813	0.947	0.007	0.947	dsDNAphage	28796	10	28.8	30.8	11	49	8853	37648	0.947	0.993	10	49	7489	37648	0.927	0.987	1	1	75	819	67455	0.647	0	30.8	0	28.8	26.9	13.5	10	dsDNAphage	linear
3300027852.a:Ga0209345_10011650||full	MPG_9155	1	0.573	1	dsDNAphage	7158	3	36.4	0	1	11	1	7158	1	1	1	11	1	7158	nan	nan	0	1	11	1	7158	1	0	0	0	36.4	0	63.6	3	dsDNAphage	linear
3300027852.a:Ga0209345_10017148||full	MPG_9155	0.907	0.74	0.907	dsDNAphage	5571	0	50	0	1	10	3	5573	0.907	0.907	1	10	3	5573	nan	nan	0	1	10	3	5573	0.907	0	0	0	50	0	50	0	dsDNAphage	linear
3300027852.a:Ga0209345_10001158||0_partial	MPG_9155	0.9	0	0.9	dsDNAphage	22737	8	25	30.6	1	24	3	22739	0.9	0.92	1	24	3	22739	0.9	0.967	1	1	36	3	32132	0.58	0	30.6	0	25	38.9	5.6	8	dsDNAphage	linear
DDGF01000005.1||full	MPG_5871	0.9	0	0.9	dsDNAphage	9319	3	33.3	33.3	1	9	133	9451	0.9	0.9	1	9	133	9451	nan	nan	0	1	9	133	9451	0.9	0	33.3	0	33.3	0	33.3	3	dsDNAphage	linear
DDGF01000067.1||0_partial	MPG_5871	0.94	0	0.94	dsDNAphage	70197	10	31.9	18.6	37	132	41137	111333	0.94	0.987	37	137	41137	116354	0.913	1	1	1	180	1	160117	0.68	0	18.6	0	31.9	10.6	38.9	10	dsDNAphage	linear
DDGF01000057.1||0_partial	MPG_5871	0.96	0	0.96	dsDNAphage	47889	12	32.3	16.9	130	187	131155	179043	0.96	0.987	129	190	129791	182245	0.867	0.953	1	1	193	184	187918	0.46	0	16.9	0	32.3	9.2	41.5	12	dsDNAphage	linear
3300020391.a:Ga0211675_10005504||full	MPG_11671	0.993	0.673	0.993	dsDNAphage	7134	0	37.5	0	1	16	3	7136	0.993	0.993	1	16	3	7136	nan	nan	0	1	16	3	7136	0.993	0	0	0	37.5	0	62.5	0	dsDNAphage	linear
JABIZE010000079.1||lt2gene	MPG_3952	nan	nan	nan	dsDNAphage	28781	1	100	0
3300025082.a:Ga0208156_1000015||0_partial	MPG_11480	0.973	0.013	0.973	dsDNAphage	13145	1	21.7	30.4	20	30	20827	33971	0.973	0.973	20	30	20827	33971	0.973	1	1	1	244	272	265603	0.32	0	30.4	0	21.7	13	34.8	1	dsDNAphage	linear
3300025118.a:Ga0208790_1002600||full	MPG_10047	0.987	0.42	0.987	dsDNAphage	7402	1	25	0	1	8	3	7404	0.987	0.987	1	8	3	7404	nan	nan	0	1	8	3	7404	0.987	0	0	0	25	0	75	1	dsDNAphage	linear
3300025118.a:Ga0208790_1002505||full	MPG_10047	0.993	0.02	0.993	dsDNAphage	7559	2	66.7	6.7	1	15	1	7559	0.993	0.993	1	15	1	7559	nan	nan	0	1	15	1	7559	0.993	0	6.7	0	66.7	0	26.7	2	dsDNAphage	linear
3300025118.a:Ga0208790_1002349||full	MPG_10047	0.993	0.307	0.993	dsDNAphage	7865	6	78.6	0	1	14	3	7867	0.993	0.993	1	14	3	7867	nan	nan	0	1	14	3	7867	0.993	0	0	0	78.6	7.1	14.3	6	dsDNAphage	linear
3300025118.a:Ga0208790_1001802||full	MPG_10047	0.967	0.12	0.967	dsDNAphage	9140	0	33.3	4.8	1	21	2	9141	0.967	0.973	1	21	2	9141	nan	nan	0	1	21	2	9141	0.967	0	4.8	0	33.3	0	61.9	0	dsDNAphage	linear
LUNT01000063.1||full	MPG_4592	0.567	0	0.567	dsDNAphage	14647	2	25	25	1	16	157	14803	0.567	0.567	1	16	157	14803	nan	nan	0	1	16	157	14803	0.567	0	25	0	25	37.5	12.5	2	dsDNAphage	linear
LUNT01000021.1||0_partial	MPG_4592	0.88	0.007	0.88	dsDNAphage	18026	6	26.3	28.9	1	26	3	18028	0.88	0.88	1	26	3	18028	0.88	0.96	1	1	77	3	74721	0.547	0	28.9	0	26.3	23.7	21.1	6	dsDNAphage	linear
NZ_QBFF01000021.1||0_partial	MPG_1421	1	0	1	dsDNAphage	43758	4	48.3	16.7	74	133	76292	120049	1	1	74	133	76292	120049	1	1	1	1	133	255	120049	0.713	0	16.7	0	48.3	10	25	4	dsDNAphage	linear
NZ_QBFF01000041.1||0_partial	MPG_1421	0.867	0	0.867	dsDNAphage	22930	7	33.3	36.4	139	163	139079	162008	0.867	0.893	139	163	139079	162008	0.867	0.953	1	1	171	190	170796	0.447	0	36.4	0	33.3	30.3	0	7	dsDNAphage	linear
NZ_QBFF01000073.1||0_partial	MPG_1421	0.907	0	0.907	dsDNAphage	30423	2	26.2	35.7	147	174	157875	188297	0.907	0.92	145	174	156433	188297	0.833	0.92	1	1	195	784	211531	0.333	0	35.7	0	26.2	14.3	23.8	2	dsDNAphage	linear
JABZFR010000024.1||full	MPG_6258	0.993	0.02	0.993	dsDNAphage	26161	12	67.6	2.9	1	34	3	26163	0.993	0.993	1	34	3	26163	nan	nan	0	1	34	3	26163	0.993	0	2.9	0	67.6	5.9	23.5	12	dsDNAphage	linear
JABZFR010000038.1||full	MPG_6258	1	0.027	1	dsDNAphage	21628	11	62.5	3.1	1	32	333	21960	1	1	1	32	333	21960	nan	nan	0	1	32	333	21960	1	0	3.1	0	62.5	6.2	28.1	11	dsDNAphage	linear
JABZFR010000105.1||full	MPG_6258	0.947	0.12	0.947	dsDNAphage	10469	0	50	0	1	14	3	10471	0.947	0.947	1	14	3	10471	nan	nan	0	1	14	3	10471	0.947	0	0	0	50	7.1	42.9	0	dsDNAphage	linear
JABZFR010000135.1||full	MPG_6258	0.98	0.02	0.98	dsDNAphage	8067	2	29.4	11.8	1	17	783	8849	0.98	0.98	1	17	783	8849	nan	nan	0	1	17	783	8849	0.98	0	11.8	0	29.4	0	58.8	2	dsDNAphage	linear
JABZFR010000165.1||full	MPG_6258	0.953	0.34	0.953	dsDNAphage	7306	0	66.7	0	1	6	2	7307	0.953	0.953	1	6	2	7307	nan	nan	0	1	6	2	7307	0.953	0	0	0	66.7	0	33.3	0	dsDNAphage	linear
JABZFR010000017.1||full	MPG_6258	1	0.02	1	dsDNAphage	30852	7	52.2	2.2	1	46	2	30853	1	1	1	46	2	30853	nan	nan	0	1	46	2	30853	1	0	2.2	0	52.2	6.5	39.1	7	dsDNAphage	linear
3300025112.a:Ga0209349_1001894||full	MPG_9328	0.62	0.027	0.62	dsDNAphage	10040	0	30.8	7.7	1	13	109	10148	0.62	0.62	1	13	109	10148	nan	nan	0	1	13	109	10148	0.62	0	7.7	0	30.8	0	61.5	0	dsDNAphage	linear
3300025112.a:Ga0209349_1001372||full	MPG_9328	1	0.6	1	dsDNAphage	12100	4	64.7	0	1	17	1	12100	1	1	1	17	1	12100	nan	nan	0	1	17	1	12100	1	0	0	0	64.7	0	35.3	4	dsDNAphage	linear
NZ_CP039935.1||0_partial	MPG_1691	0.907	0	0.907	dsDNAphage	87534	11	31.4	28.9	2679	2787	2716323	2803856	0.907	0.947	2679	2787	2716323	2803856	0.907	1	1	1	4024	185	4062562	0.327	0	28.9	0	31.4	19.8	19.8	11	dsDNAphage	linear
NZ_CP039935.1||1_partial	MPG_1691	0.92	0	0.92	dsDNAphage	56741	7	31.6	40.5	1265	1331	1302021	1358761	0.92	0.96	1265	1331	1302021	1358761	0.92	1	1	1	4024	185	4062562	0.327	0	40.5	0	31.6	15.2	12.7	7	dsDNAphage	linear
DJHQ01000006.1||full	MPG_2528	0.807	0	0.807	dsDNAphage	87972	7	24.7	28.2	1	85	79	88050	0.807	0.833	1	85	79	88050	nan	nan	0	1	85	79	88050	0.8	0	28.2	0	24.7	23.5	23.5	7	dsDNAphage	linear
DJHQ01000032.1||full	MPG_2528	0.967	0	0.967	dsDNAphage	55801	4	34.4	23	1	61	297	56097	0.967	0.98	1	61	297	56097	nan	nan	0	1	61	297	56097	0.967	0	23	0	34.4	11.5	31.1	4	dsDNAphage	linear
DJKX01000018.1||full	MPG_7842	1	0.707	1	dsDNAphage	10457	1	50	0	1	16	1	10457	1	1	1	16	1	10457	nan	nan	0	1	16	1	10457	1	0	0	0	50	0	50	1	dsDNAphage	linear
DJKX01000013.1||full	MPG_7842	0.847	0.34	0.847	dsDNAphage	15646	0	56	4	1	25	3	15648	0.847	0.873	1	25	3	15648	nan	nan	0	1	25	3	15648	0.847	0	0	4	56	0	40	0	dsDNAphage	linear
DJKX01000055.1||full	MPG_7842	0.993	0.427	0.993	dsDNAphage	15533	5	47.8	0	1	23	1	15533	0.993	0.993	1	23	1	15533	nan	nan	0	1	23	1	15533	0.993	0	0	0	47.8	0	52.2	5	dsDNAphage	linear
3300025114.a:Ga0208433_1000004||0_partial	MPG_10479	0.92	0	0.92	dsDNAphage	66138	6	30.3	29.3	333	417	374347	440484	0.92	0.96	333	419	374347	442363	0.9	1	1	1	481	954	514791	0.46	0	29.3	0	30.3	18.2	22.2	6	dsDNAphage	linear
NZ_QXWI01000019.1||full	MPG_336	0.96	0	0.96	dsDNAphage	48331	2	47.2	8.3	1	36	230	48560	0.96	0.967	1	36	230	48560	nan	nan	0	1	36	230	48560	0.96	0	8.3	0	47.2	19.4	25	2	dsDNAphage	linear
NZ_QXWI01000025.1||full	MPG_336	0.98	0	0.98	dsDNAphage	13333	2	47.1	11.8	1	17	438	13770	0.98	0.98	1	17	438	13770	nan	nan	0	1	17	438	13770	0.98	0	11.8	0	47.1	5.9	35.3	2	dsDNAphage	linear
NZ_QXWI01000001.1||0_partial	MPG_336	0.96	0.007	0.96	dsDNAphage	37328	1	27.9	32.5	929	958	1070010	1107337	0.96	0.96	929	959	1070010	1109023	0.9	1	1	1	988	377	1137320	0.24	0	30.2	2.3	27.9	7	32.6	1	dsDNAphage	linear
NZ_QXWI01000021.1||0_partial	MPG_336	0.92	0	0.92	dsDNAphage	18617	1	11.1	24.4	1	32	118	18734	0.92	0.947	1	33	118	20041	0.867	0.92	1	1	46	118	30302	0.613	0	24.4	0	11.1	20	44.4	1	dsDNAphage	linear
DHZX01000074.1||full	MPG_4850	0.7	0	0.7	dsDNAphage	48957	7	22.6	28.3	1	62	1	48957	0.7	0.713	1	62	1	48957	nan	nan	0	1	62	1	48957	0.7	0	28.3	0	22.6	32.1	17	7	dsDNAphage	linear
NZ_PNEL01000078.1||full	MPG_570	1	0.007	1	dsDNAphage	39953	18	51	11.8	1	51	189	40141	1	1	1	51	189	40141	nan	nan	0	1	51	189	40141	1	0	11.8	0	51	7.8	29.4	18	dsDNAphage	linear
NZ_PNEL01000036.1||0_partial	MPG_570	0.993	0	0.993	dsDNAphage	12929	5	54.5	27.3	59	69	78967	91895	0.993	0.993	59	69	78967	91895	0.993	0.993	1	1	69	2	91895	0.593	0	27.3	0	54.5	18.2	0	5	dsDNAphage	linear
3300020367.a:Ga0211703_10000517||full	MPG_11558	0.953	0.04	0.953	dsDNAphage	14049	2	60	20	1	5	2	14050	0.953	0.953	1	5	2	14050	nan	nan	0	1	5	2	14050	0.953	0	20	0	60	0	20	2	dsDNAphage	linear
3300020367.a:Ga0211703_10000201||full	MPG_11558	0.58	0	0.58	dsDNAphage	27358	2	14.3	23.8	2	22	1009	28366	0.58	0.58	1	23	282	28550	nan	nan	0	1	23	282	28550	0.5	0	23.8	0	14.3	23.8	38.1	2	dsDNAphage	linear
3300020367.a:Ga0211703_10000656||full	MPG_11558	0.533	0	0.533	dsDNAphage	11229	1	14.3	7.1	1	14	3	11231	0.533	0.533	1	14	3	11231	nan	nan	0	1	14	3	11231	0.533	0	7.1	0	14.3	50	28.6	1	dsDNAphage	linear
3300020367.a:Ga0211703_10000103||0_partial	MPG_11558	0.86	0	0.86	dsDNAphage	13368	1	31.6	15.8	1	7	3	13370	0.86	0.86	1	7	3	13370	0.86	0.94	1	1	24	3	47094	0.607	0	15.8	0	31.6	26.3	26.3	1	dsDNAphage	linear
JAAKFP010000055.1||full	MPG_4868	0.98	0.033	0.98	dsDNAphage	9423	1	21.1	5.3	1	19	239	9661	0.98	0.98	1	19	239	9661	nan	nan	0	1	19	239	9661	0.98	0	5.3	0	21.1	0	73.7	1	dsDNAphage	linear
JAEORX010000085.1||full	MPG_8522	0.993	0.947	0.993	dsDNAphage	12358	0	15.4	0	1	39	2	12359	0.993	1	1	39	2	12359	nan	nan	0	1	39	2	12359	0.993	0	0	0	15.4	0	84.6	0	dsDNAphage	linear
JAEORX010000127.1||full	MPG_8522	0.993	0.947	0.993	dsDNAphage	8146	0	21.4	0	1	14	3	8148	0.993	0.993	1	14	3	8148	nan	nan	0	1	14	3	8148	0.993	0	0	0	21.4	0	78.6	0	dsDNAphage	linear
JAABVG010000095.1||full	MPG_2981	0.613	0.007	0.613	dsDNAphage	7003	0	33.3	11.1	1	9	235	7237	0.613	0.613	1	9	235	7237	nan	nan	0	1	9	235	7237	0.613	0	11.1	0	33.3	11.1	44.4	0	dsDNAphage	linear
JAABVG010000106.1||full	MPG_2981	0.547	0.033	0.547	dsDNAphage	5450	0	25	12.5	1	8	3	5452	0.547	0.547	1	8	3	5452	nan	nan	0	1	8	3	5452	0.547	0	12.5	0	25	0	62.5	0	dsDNAphage	linear
3300028277.a:Ga0257116_1004838||full	MPG_10956	0.873	0.007	0.873	dsDNAphage	6031	1	15.4	7.7	1	13	64	6094	0.873	0.873	1	13	64	6094	nan	nan	0	1	13	64	6094	0.873	0	7.7	0	15.4	0	76.9	1	dsDNAphage	linear
3300028277.a:Ga0257116_1005194||full	MPG_10956	0.9	0.78	0.9	dsDNAphage	5911	0	80	0	1	10	3	5913	0.9	0.9	1	10	3	5913	nan	nan	0	1	10	3	5913	0.9	0	0	0	80	0	20	0	dsDNAphage	linear
DDOC01000003.1||full	MPG_2512	0.993	0.013	0.993	dsDNAphage	35379	10	48	10	1	50	12	35390	0.993	1	1	50	12	35390	nan	nan	0	1	50	12	35390	0.993	0	10	0	48	2	40	10	dsDNAphage	linear
PBOX01000093.1||full	MPG_2049	1	0.453	1	dsDNAphage	9404	2	92.3	0	1	13	2	9405	1	1	1	13	2	9405	nan	nan	0	1	13	2	9405	1	0	0	0	92.3	0	7.7	2	dsDNAphage	linear
PBOX01000095.1||full	MPG_2049	1	0.027	1	dsDNAphage	75972	5	46.9	0.9	1	113	3	75974	1	1	1	113	3	75974	nan	nan	0	1	113	3	75974	1	0	0.9	0	46.9	4.4	47.8	5	dsDNAphage	linear
PBOX01000012.1||full	MPG_2049	0.92	0.98	0.98	ssDNA	5170	0	100	0	1	7	69	5238	0.98	0.98	1	7	69	5238	nan	nan	0	1	7	69	5238	0.98	0	0	0	100	0	0	0	ssDNA	linear
PBOX01000123.1||full	MPG_2049	1	0.287	1	dsDNAphage	26942	5	81.5	0	1	27	1	26942	1	1	1	27	1	26942	nan	nan	0	1	27	1	26942	1	0	0	0	81.5	0	18.5	5	dsDNAphage	linear
PBOX01000127.1||full	MPG_2049	1	0.78	1	dsDNAphage	5225	1	87.5	0	1	8	3	5227	1	1	1	8	3	5227	nan	nan	0	1	8	3	5227	1	0	0	0	87.5	0	12.5	1	dsDNAphage	linear
PBOX01000002.1||full	MPG_2049	0.987	0.573	0.987	dsDNAphage	5634	2	66.7	0	1	6	9	5642	0.987	0.987	1	6	9	5642	nan	nan	0	1	6	9	5642	0.987	0	0	0	66.7	0	33.3	2	dsDNAphage	linear
PBOX01000152.1||full	MPG_2049	0.833	0.12	0.833	dsDNAphage	14148	0	37.5	0	1	8	3	14150	0.833	0.833	1	8	3	14150	nan	nan	0	1	8	3	14150	0.833	0	0	0	37.5	0	62.5	0	dsDNAphage	linear
PBOX01000166.1||full	MPG_2049	0.953	0.98	0.98	ssDNA	5152	0	100	0	1	9	144	5295	0.98	0.98	1	9	144	5295	nan	nan	0	1	9	144	5295	0.98	0	0	0	100	0	0	0	ssDNA	linear
PBOX01000155.1||full	MPG_2049	1	0.153	1	dsDNAphage	12350	2	50	0	1	14	3	12352	1	1	1	14	3	12352	nan	nan	0	1	14	3	12352	1	0	0	0	50	0	50	2	dsDNAphage	linear
JAEPPZ010000004.1||0_partial	MPG_3057	0.94	0	0.94	dsDNAphage	54196	2	22.9	14.5	160	227	173172	227367	0.94	0.987	160	230	173172	230919	0.913	1	1	1	253	1	254668	0.407	0	14.5	0	22.9	13.3	49.4	2	dsDNAphage	linear
WVYJ01000020.1||0_partial	MPG_3874	0.927	0	0.927	dsDNAphage	56404	10	31.1	20.3	222	281	208744	265147	0.927	0.973	222	283	208744	266582	0.9	1	1	1	654	207	644146	0.333	0	20.3	0	31.1	16.2	32.4	10	dsDNAphage	linear
WVYJ01000020.1||1_partial	MPG_3874	0.9	0	0.9	dsDNAphage	51391	7	28.2	23.9	16	74	16315	67705	0.9	0.94	16	74	16315	67705	0.9	0.993	1	1	654	207	644146	0.333	0	23.9	0	28.2	7	40.8	7	dsDNAphage	linear
3300026512.a:Ga0256842_1001408||full	MPG_9398	0.987	0.04	0.987	dsDNAphage	19234	7	50	6.2	1	32	3	19236	0.987	1	1	32	3	19236	nan	nan	0	1	32	3	19236	0.987	0	6.2	0	50	0	43.8	7	dsDNAphage	linear
3300026512.a:Ga0256842_1005123||full	MPG_9398	0.987	0.04	0.987	dsDNAphage	7942	3	30.8	23.1	1	13	64	8005	0.987	0.987	1	13	64	8005	nan	nan	0	1	13	64	8005	0.987	0	23.1	0	30.8	7.7	38.5	3	dsDNAphage	linear
3300026512.a:Ga0256842_1003184||full	MPG_9398	1	0.133	1	dsDNAphage	11108	3	22.2	0	1	18	2	11109	1	1	1	18	2	11109	nan	nan	0	1	18	2	11109	1	0	0	0	22.2	11.1	66.7	3	dsDNAphage	linear
3300026512.a:Ga0256842_1007076||full	MPG_9398	1	0.033	1	dsDNAphage	5974	3	25	8.3	1	12	400	6373	1	1	1	12	400	6373	nan	nan	0	1	12	400	6373	1	0	8.3	0	25	0	66.7	3	dsDNAphage	linear
3300026512.a:Ga0256842_1005232||full	MPG_9398	0.987	0.033	0.987	dsDNAphage	7499	3	58.3	16.7	1	12	8	7506	0.987	0.987	1	12	8	7506	nan	nan	0	1	12	8	7506	0.987	0	16.7	0	58.3	0	25	3	dsDNAphage	linear
QCYX01000314.1||full	MPG_8422	0.807	0	0.807	dsDNAphage	30995	4	28	24	1	25	1	30995	0.807	0.84	1	25	1	30995	nan	nan	0	1	25	1	30995	0.807	0	24	0	28	16	32	4	dsDNAphage	linear
3300028177.a:Ga0257122_1005117||full	MPG_10790	0.68	0.007	0.68	dsDNAphage	7034	0	14.3	0	1	7	3	7036	0.68	0.68	1	7	3	7036	nan	nan	0	1	7	3	7036	0.68	0	0	0	14.3	0	85.7	0	dsDNAphage	linear
3300027607.a:Ga0207422_1002051||full	MPG_10643	0.973	0	0.973	dsDNAphage	30388	3	32.4	13.5	1	37	223	30610	0.973	0.993	1	37	223	30610	nan	nan	0	1	37	223	30610	0.973	0	13.5	0	32.4	5.4	48.6	3	dsDNAphage	linear
3300027607.a:Ga0207422_1000474||0_partial	MPG_10643	0.927	0	0.927	dsDNAphage	53595	6	31.2	22.5	1	65	1	53595	0.927	0.973	1	68	1	56031	0.9	1	1	1	126	1	123132	0.56	0	22.5	0	31.2	13.8	32.5	6	dsDNAphage	linear
JABBAD010000072.1||full	MPG_6288	0.753	0.693	0.753	dsDNAphage	6340	0	66.7	0	1	6	280	6619	0.753	0.753	1	6	280	6619	nan	nan	0	1	6	280	6619	0.753	0	0	0	66.7	0	33.3	0	dsDNAphage	linear
JABBAD010000048.1||full	MPG_6288	0.62	0.233	0.62	dsDNAphage	6265	0	25	0	1	8	225	6489	0.62	0.62	1	8	225	6489	nan	nan	0	1	8	225	6489	0.62	0	0	0	25	0	75	0	dsDNAphage	linear
3300010055.a:Ga0098067_1000792||full	MPG_9491	0.967	0.407	0.967	dsDNAphage	11105	0	13.3	0	1	30	66	11170	0.967	0.967	1	30	66	11170	nan	nan	0	1	30	66	11170	0.967	0	0	0	13.3	3.3	83.3	0	dsDNAphage	linear
3300010055.a:Ga0098067_1001323||full	MPG_9491	0.973	0.36	0.973	dsDNAphage	8427	0	5.6	0	1	18	3	8429	0.973	0.973	1	18	3	8429	nan	nan	0	1	18	3	8429	0.973	0	0	0	5.6	0	94.4	0	dsDNAphage	linear
WTBR01000114.1||full	MPG_3055	0.7	0.007	0.7	dsDNAphage	23657	2	27.8	27.8	1	18	344	24000	0.7	0.7	1	18	344	24000	nan	nan	0	1	18	344	24000	0.7	0	27.8	0	27.8	27.8	16.7	2	dsDNAphage	linear
WTBR01000191.1||full	MPG_3055	0.62	0	0.62	dsDNAphage	58574	3	13.2	26.3	2	43	1232	59805	0.62	0.647	1	45	3	66704	nan	nan	0	1	45	3	66704	0.533	0	26.3	0	13.2	15.8	44.7	3	dsDNAphage	linear
WTBR01000171.1||full	MPG_3055	0.86	0.013	0.86	dsDNAphage	37231	4	22.7	9.1	1	22	1028	38258	0.86	0.9	1	22	1028	38258	nan	nan	0	1	22	1028	38258	0.86	0	9.1	0	22.7	18.2	50	4	dsDNAphage	linear
NZ_CZHF01000026.1||0_partial	MPG_173	0.907	0	0.907	dsDNAphage	56173	10	39.5	29.6	105	173	121361	177533	0.907	0.947	105	173	121361	177533	0.907	0.993	1	1	608	2	641883	0.42	0	28.4	1.2	39.5	11.1	19.8	10	dsDNAphage	linear
NZ_CZHF01000054.1||0_partial	MPG_173	0.9	0.013	0.9	dsDNAphage	125416	12	30.9	17.8	823	962	905070	1030485	0.9	0.927	823	962	905070	1030485	0.9	1	1	1	1149	2	1240562	0.38	0	17.8	0	30.9	21.7	29.6	12	dsDNAphage	linear
JABIQK010000231.1||full	MPG_7278	0.7	0	0.7	dsDNAphage	6934	1	33.3	16.7	1	6	2	6935	0.7	0.7	1	6	2	6935	nan	nan	0	1	6	2	6935	0.7	0	16.7	0	33.3	16.7	33.3	1	dsDNAphage	linear
PBDG01000005.1||full	MPG_6465	1	0	1	dsDNAphage	51463	5	25.8	4.5	1	66	246	51708	1	1	1	66	246	51708	nan	nan	0	1	66	246	51708	1	0	4.5	0	25.8	1.5	68.2	5	dsDNAphage	linear
PBDG01000047.1||full	MPG_6465	0.92	0.027	0.92	dsDNAphage	16979	1	28.6	14.3	1	7	3	16981	0.92	0.92	1	7	3	16981	nan	nan	0	1	7	3	16981	0.92	0	14.3	0	28.6	0	57.1	1	dsDNAphage	linear
PBDG01000001.1||full	MPG_6465	0.947	0.633	0.947	dsDNAphage	15031	0	36	0	1	25	3	15033	0.947	0.947	1	25	3	15033	nan	nan	0	1	25	3	15033	0.947	0	0	0	36	0	64	0	dsDNAphage	linear
QMUB01000089.1||full	MPG_8667	0.933	0.5	0.933	dsDNAphage	5845	0	23.1	0	1	13	64	5908	0.933	0.933	1	13	64	5908	nan	nan	0	1	13	64	5908	0.933	0	0	0	23.1	0	76.9	0	dsDNAphage	linear
PBDL01000067.1||full	MPG_2190	0.98	0.073	0.98	dsDNAphage	19602	1	50	4.2	1	24	2	19603	0.98	0.987	1	24	2	19603	nan	nan	0	1	24	2	19603	0.98	0	4.2	0	50	4.2	41.7	1	dsDNAphage	linear
NZ_MCAP01000011.1||0_partial	MPG_226	0.92	0	0.92	dsDNAphage	16026	2	21.4	32.1	209	224	226585	242610	0.92	0.92	209	224	226585	242610	0.92	0.993	1	1	417	3	446057	0.313	0	32.1	0	21.4	21.4	25	2	dsDNAphage	linear
3300020250.a:Ga0211627_1000986||full	MPG_9692	0.573	0.047	0.573	dsDNAphage	6399	0	26.7	6.7	1	15	93	6491	0.573	0.573	1	15	93	6491	nan	nan	0	1	15	93	6491	0.573	0	6.7	0	26.7	6.7	60	0	dsDNAphage	linear
WGCU01000039.1||full	MPG_5770	0.913	0.013	0.913	dsDNAphage	11824	0	28.1	3.1	1	32	222	12045	0.913	0.92	1	32	222	12045	nan	nan	0	1	32	222	12045	0.913	0	3.1	0	28.1	3.1	65.6	0	dsDNAphage	linear
WGCU01000054.1||full	MPG_5770	0.527	0.013	0.527	dsDNAphage	9865	0	30.8	7.7	1	13	1	9865	0.527	0.527	1	13	1	9865	nan	nan	0	1	13	1	9865	0.527	0	7.7	0	30.8	0	61.5	0	dsDNAphage	linear
WGCU01000056.1||0_partial	MPG_5770	0.913	0	0.913	dsDNAphage	50883	8	29.7	21.9	1	52	202	51084	0.913	0.953	1	52	202	51084	0.913	1	1	1	92	202	90634	0.753	0	21.9	0	29.7	18.8	29.7	8	dsDNAphage	linear
NVXQ01000018.1||full	MPG_6985	0.993	0	0.993	dsDNAphage	28377	6	48.7	7.7	1	39	1	28377	0.993	1	1	39	1	28377	nan	nan	0	1	39	1	28377	0.993	0	7.7	0	48.7	2.6	41	6	dsDNAphage	linear
NVXQ01000020.1||full	MPG_6985	0.5	0	0.5	dsDNAphage	5758	0	22.2	11.1	1	9	600	5758	0.5	0.5	1	9	600	5758	nan	nan	0	1	9	600	5758	0.5	0	11.1	0	22.2	0	66.7	0	dsDNAphage	circular
NVXQ01000023.1||0_partial	MPG_6985	0.92	0	0.92	dsDNAphage	60870	11	37.2	23.3	13	85	11018	71887	0.92	0.967	12	85	9018	71887	0.9	1	1	1	176	3	165495	0.613	0	22.1	1.2	37.2	11.6	27.9	11	dsDNAphage	linear
NZ_AUXV01000007.1||0_partial	MPG_713	0.907	0	0.907	dsDNAphage	49537	11	36.4	30.9	1	43	273	49809	0.907	0.907	1	43	273	49809	0.907	1	1	1	280	273	315007	0.54	0	30.9	0	36.4	9.1	23.6	11	dsDNAphage	linear
NZ_AUXV01000008.1||0_partial	MPG_713	0.847	0	0.847	dsDNAphage	40234	2	12.8	10.3	103	129	127334	167567	0.847	0.847	103	129	127334	167567	0.847	0.927	1	1	158	386	198708	0.393	0	10.3	0	12.8	23.1	53.8	2	dsDNAphage	linear
NZ_AUXV01000008.1||1_partial	MPG_713	0.827	0	0.827	dsDNAphage	18280	3	17.2	17.2	85	101	106771	125050	0.827	0.827	85	101	106771	125050	0.827	0.9	1	1	158	386	198708	0.393	0	17.2	0	17.2	13.8	51.7	3	dsDNAphage	linear
NZ_AUXV01000016.1||0_partial	MPG_713	0.973	0	0.973	dsDNAphage	28488	10	34.2	18.4	85	122	93837	122324	0.973	0.993	85	122	93837	122324	0.973	0.993	1	1	122	2	122324	0.607	0	18.4	0	34.2	2.6	44.7	10	dsDNAphage	linear
NZ_AUXV01000017.1||0_partial	MPG_713	0.967	0.087	0.967	dsDNAphage	9208	1	8.3	0	105	116	141669	150876	0.967	0.967	105	116	141669	150876	0.967	0.967	1	1	116	79	150876	0.12	0	0	0	8.3	8.3	83.3	1	dsDNAphage	linear
NZ_AUXV01000056.1||0_partial	MPG_713	0.907	0	0.907	dsDNAphage	128118	14	23.3	26	16	149	21917	150034	0.907	0.907	16	149	21917	150034	0.907	0.98	1	1	621	27	780979	0.4	0	26	0	23.3	19.2	31.5	14	dsDNAphage	linear
NZ_CP047952.1||0_partial	MPG_1384	0.9	0	0.9	dsDNAphage	37984	2	19.6	13.7	1423	1461	1342578	1380561	0.9	0.9	1423	1461	1342578	1380561	0.9	0.987	1	1	2576	174	2435566	0.3	0	13.7	0	19.6	15.7	51	2	dsDNAphage	linear
DLVN01000532.1||full	MPG_7077	0.933	0.007	0.933	dsDNAphage	23081	0	21.3	8.5	1	47	3	23083	0.933	0.967	1	47	3	23083	nan	nan	0	1	47	3	23083	0.933	0	8.5	0	21.3	4.3	66	0	dsDNAphage	linear
DUCW01000042.1||full	MPG_5431	0.867	0.673	0.867	dsDNAphage	5537	0	66.7	0	1	6	1	5537	0.867	0.867	1	6	1	5537	nan	nan	0	1	6	1	5537	0.867	0	0	0	66.7	0	33.3	0	dsDNAphage	linear
NZ_CP060417.1||0_partial	MPG_1234	0.913	0	0.913	dsDNAphage	60457	7	31	41.7	1271	1341	1291872	1352328	0.913	0.96	1270	1341	1291381	1352328	0.9	1	1	1	3939	1	4003675	0.307	0	41.7	0	31	16.7	10.7	7	dsDNAphage	linear
JABIHA010000070.1||full	MPG_2627	0.787	0.2	0.787	dsDNAphage	13734	0	36.8	5.3	1	19	265	13998	0.787	0.787	1	19	265	13998	nan	nan	0	1	19	265	13998	0.787	0	0	5.3	36.8	0	57.9	0	dsDNAphage	linear
JABIHA010000143.1||full	MPG_2627	0.92	0.793	0.92	dsDNAphage	5789	0	100	0	1	3	83	5871	0.92	0.92	1	3	83	5871	nan	nan	0	1	3	83	5871	0.92	0	0	0	100	0	0	0	dsDNAphage	linear
PAJI01000013.1||full	MPG_7897	0.847	0	0.847	dsDNAphage	172306	6	28	19.7	1	182	2	172307	0.847	0.847	1	182	2	172307	nan	nan	0	1	182	2	172307	0.847	0	19.2	0.5	28	13.7	38.5	6	dsDNAphage	linear
PAJI01000026.1||full	MPG_7897	0.867	0	0.867	dsDNAphage	125610	3	25.7	16.9	1	136	84	125693	0.867	0.887	1	136	84	125693	nan	nan	0	1	136	84	125693	0.867	0	16.9	0	25.7	15.4	41.9	3	dsDNAphage	linear
PAJI01000032.1||full	MPG_7897	1	0.107	1	dsDNAphage	35494	4	40	0	1	55	3	35496	1	1	1	55	3	35496	nan	nan	0	1	55	3	35496	1	0	0	0	40	1.8	58.2	4	dsDNAphage	linear
PAJI01000033.1||full	MPG_7897	0.98	0	0.98	dsDNAphage	22018	2	29.2	0	1	24	2	22019	0.98	0.993	1	24	2	22019	nan	nan	0	1	24	2	22019	0.98	0	0	0	29.2	4.2	66.7	2	dsDNAphage	linear
PAJI01000004.1||0_partial	MPG_7897	0.907	0.047	0.907	dsDNAphage	41572	1	44.6	14.3	83	125	107086	148657	0.907	0.953	83	126	107086	149744	0.9	1	1	1	246	1	290503	0.573	0	14.3	0	44.6	12.5	28.6	1	dsDNAphage	linear
JABHCC010000069.1||full	MPG_5118	0.987	0.133	0.987	dsDNAphage	22526	1	50	0	1	20	1	22526	0.987	0.987	1	20	1	22526	nan	nan	0	1	20	1	22526	0.987	0	0	0	50	5	45	1	dsDNAphage	linear
NVUX02000070.1||full	MPG_4591	0.827	0	0.827	dsDNAphage	57755	5	21.2	33.3	1	66	2	57756	0.827	0.86	1	66	2	57756	nan	nan	0	1	66	2	57756	0.827	0	33.3	0	21.2	21.2	24.2	5	dsDNAphage	linear
NVUX02000122.1||full	MPG_4591	0.993	0.027	0.993	dsDNAphage	27623	10	51.2	7	1	43	2	27624	0.993	1	1	43	2	27624	nan	nan	0	1	43	2	27624	0.993	0	7	0	51.2	2.3	39.5	10	dsDNAphage	linear
NVUX02000029.1||full	MPG_4591	0.82	0	0.82	dsDNAphage	32070	2	31	41.4	1	29	257	32326	0.82	0.86	1	29	257	32326	nan	nan	0	1	29	257	32326	0.82	0	41.4	0	31	24.1	3.4	2	dsDNAphage	linear
NVUX02000060.1||0_partial	MPG_4591	0.9	0	0.9	dsDNAphage	33811	8	29.8	25.5	78	116	63538	97348	0.9	0.94	75	116	59909	97348	0.887	0.98	1	1	121	2	101029	0.727	0	25.5	0	29.8	21.3	23.4	8	dsDNAphage	linear
DGCM01000063.1||full	MPG_3058	1	0.013	1	dsDNAphage	70515	6	41.7	7.1	1	84	27	70541	1	1	1	84	27	70541	nan	nan	0	1	84	27	70541	1	0	7.1	0	41.7	4.8	46.4	6	dsDNAphage	linear
NZ_LNDJ01000013.1||full	MPG_1002	0.973	0	0.973	dsDNAphage	58675	11	43.3	18.3	1	60	143	58817	0.973	0.993	1	60	143	58817	nan	nan	0	1	60	143	58817	0.973	0	18.3	0	43.3	11.7	26.7	11	dsDNAphage	linear
NZ_LNDJ01000047.1||full	MPG_1002	0.993	0	0.993	dsDNAphage	56020	7	47.8	7.2	1	69	33	56052	0.993	1	1	69	33	56052	nan	nan	0	1	69	33	56052	0.993	0	7.2	0	47.8	5.8	39.1	7	dsDNAphage	linear
NC_021717.1||0_partial	MPG_297	0.873	0	0.873	dsDNAphage	22582	1	14.6	34.1	2052	2080	2393608	2416189	0.873	0.9	2052	2080	2393608	2416189	0.873	0.953	1	1	3849	138	4442458	0.273	0	34.1	0	14.6	19.5	31.7	1	dsDNAphage	linear
NZ_JABBCZ010000003.1||0_partial	MPG_5661	0.973	0	0.973	dsDNAphage	56539	7	40	17.3	669	743	664389	720927	0.973	0.987	669	743	664389	720927	0.973	1	1	1	743	113	720927	0.42	0	17.3	0	40	9.3	33.3	7	dsDNAphage	linear
3300009702.a:Ga0114931_10020421||full	MPG_10597	0.68	0.033	0.68	dsDNAphage	6454	0	20	0	1	5	2	6455	0.68	0.68	1	5	2	6455	nan	nan	0	1	5	2	6455	0.68	0	0	0	20	20	60	0	dsDNAphage	linear
3300009702.a:Ga0114931_10015479||full	MPG_10597	0.947	0.073	0.947	dsDNAphage	8740	0	35.7	7.1	1	14	1	8740	0.947	0.947	1	14	1	8740	nan	nan	0	1	14	1	8740	0.947	0	7.1	0	35.7	0	57.1	0	dsDNAphage	linear
3300009702.a:Ga0114931_10009623||full	MPG_10597	0.86	0.047	0.86	dsDNAphage	11561	0	62.5	6.2	1	16	3	11563	0.86	0.86	1	16	3	11563	nan	nan	0	1	16	3	11563	0.86	0	6.2	0	62.5	0	31.2	0	dsDNAphage	linear
3300009702.a:Ga0114931_10025883||full	MPG_10597	0.58	0.133	0.58	dsDNAphage	5901	0	25	0	1	4	242	6142	0.58	0.58	1	4	242	6142	nan	nan	0	1	4	242	6142	0.58	0	0	0	25	0	75	0	dsDNAphage	linear
3300009702.a:Ga0114931_10024653||full	MPG_10597	0.887	0.147	0.887	dsDNAphage	6528	0	20	6.7	1	15	1	6528	0.887	0.887	1	15	1	6528	nan	nan	0	1	15	1	6528	0.887	0	6.7	0	20	0	73.3	0	dsDNAphage	linear
3300026264.a:Ga0207991_1001339||full	MPG_11114	1	0.013	1	dsDNAphage	14663	1	39.3	14.3	1	28	2	14664	1	1	1	28	2	14664	nan	nan	0	1	28	2	14664	1	0	14.3	0	39.3	0	46.4	1	dsDNAphage	linear
3300026264.a:Ga0207991_1001203||full	MPG_11114	1	0.007	1	dsDNAphage	16167	5	64.3	7.1	1	28	1	16167	1	1	1	28	1	16167	nan	nan	0	1	28	1	16167	1	0	7.1	0	64.3	0	28.6	5	dsDNAphage	linear
3300026264.a:Ga0207991_1001073||full	MPG_11114	1	0	1	dsDNAphage	17375	5	55	15	1	20	1	17375	1	1	1	20	1	17375	nan	nan	0	1	20	1	17375	1	0	15	0	55	5	25	5	dsDNAphage	linear
WFQB01000137.1||full	MPG_2142	0.987	0.02	0.987	dsDNAphage	9988	5	50	25	1	12	1	9988	0.987	0.987	1	12	1	9988	nan	nan	0	1	12	1	9988	0.987	0	25	0	50	0	25	5	dsDNAphage	linear
WFQB01000234.1||full	MPG_2142	0.913	0.293	0.913	dsDNAphage	9140	0	46.7	0	1	15	66	9205	0.913	0.913	1	15	66	9205	nan	nan	0	1	15	66	9205	0.913	0	0	0	46.7	0	53.3	0	dsDNAphage	linear
QMSP01000034.1||full	MPG_8932	0.967	0.187	0.967	dsDNAphage	21021	0	12.5	0	1	48	35	21055	0.967	0.967	1	48	35	21055	nan	nan	0	1	48	35	21055	0.967	0	0	0	12.5	4.2	83.3	0	dsDNAphage	linear
QMSP01000044.1||full	MPG_8932	0.987	0.067	0.987	dsDNAphage	11407	2	30	0	1	10	2	11408	0.987	0.987	1	10	2	11408	nan	nan	0	1	10	2	11408	0.987	0	0	0	30	0	70	2	dsDNAphage	linear
QMSP01000051.1||full	MPG_8932	0.98	0.02	0.98	dsDNAphage	8037	1	22.2	0	1	9	3	8039	0.98	0.98	1	9	3	8039	nan	nan	0	1	9	3	8039	0.98	0	0	0	22.2	11.1	66.7	1	dsDNAphage	linear
QMSP01000053.1||full	MPG_8932	0.56	0.18	0.56	dsDNAphage	6758	0	13.3	0	1	15	1	6758	0.56	0.56	1	15	1	6758	nan	nan	0	1	15	1	6758	0.56	0	0	0	13.3	13.3	73.3	0	dsDNAphage	linear
JABJBV010000596.1||full	MPG_7758	0.627	0.16	0.627	dsDNAphage	6289	0	16.7	0	1	6	69	6357	0.627	0.627	1	6	69	6357	nan	nan	0	1	6	69	6357	0.627	0	0	0	16.7	0	83.3	0	dsDNAphage	linear
JABHNZ010000005.1||full	MPG_7160	0.607	0.007	0.607	dsDNAphage	8858	0	30	10	1	10	1	8858	0.607	0.607	1	10	1	8858	nan	nan	0	1	10	1	8858	0.607	0	10	0	30	0	60	0	dsDNAphage	linear
JABHNZ010000072.1||full	MPG_7160	0.54	0.02	0.54	dsDNAphage	9734	0	30	0	1	10	3	9736	0.54	0.54	1	10	3	9736	nan	nan	0	1	10	3	9736	0.54	0	0	0	30	10	60	0	dsDNAphage	linear
NZ_JADQTL010000002.1||0_partial	MPG_715	0.967	0.047	0.967	dsDNAphage	10325	1	16.7	16.7	107	118	115954	126278	0.967	0.967	107	118	115954	126278	0.967	0.993	1	1	192	2	197863	0.26	0	16.7	0	16.7	4.2	62.5	1	dsDNAphage	linear
NZ_JADQTL010000009.1||0_partial	MPG_715	0.913	0	0.913	dsDNAphage	272531	5	31.6	22.1	1056	1369	1046567	1319097	0.913	0.92	1056	1369	1046567	1319097	0.913	1	1	1	1410	3	1357655	0.76	0	22.1	0	31.6	13.5	32.8	5	dsDNAphage	linear
NZ_JADQTL010000009.1||1_partial	MPG_715	0.9	0	0.9	dsDNAphage	211309	10	33.9	29.5	264	475	282316	493624	0.9	0.907	264	475	282316	493624	0.9	1	1	1	1410	3	1357655	0.76	0	29.5	0	33.9	17	19.6	10	dsDNAphage	linear
NZ_JADQTL010000009.1||2_partial	MPG_715	0.9	0	0.9	dsDNAphage	108515	6	30	29.3	529	656	548353	656867	0.9	0.913	529	656	548353	656867	0.9	1	1	1	1410	3	1357655	0.76	0	29.3	0	30	17.9	22.9	6	dsDNAphage	linear
NZ_JADQTL010000010.1||0_partial	MPG_715	0.9	0	0.9	dsDNAphage	107218	10	34.1	34.8	516	635	559335	666552	0.9	0.933	516	635	559335	666552	0.9	1	1	1	661	2298	691146	0.447	0	34.8	0	34.1	15.2	15.9	10	dsDNAphage	linear
NZ_JADQTL010000011.1||0_partial	MPG_715	0.9	0	0.9	dsDNAphage	189629	16	37.1	26.8	34	234	37078	226706	0.9	0.92	34	234	37078	226706	0.9	1	1	1	314	2	321232	0.793	0	26.8	0	37.1	15.5	20.7	16	dsDNAphage	linear
NZ_JADQTL010000012.1||0_partial	MPG_715	0.9	0.007	0.9	dsDNAphage	21196	1	36	26	1	38	1	21196	0.9	0.913	1	38	1	21196	0.9	0.993	1	1	231	1	225537	0.34	0	26	0	36	12	26	1	dsDNAphage	linear
PASF01000008.1||0_partial	MPG_7610	0.933	0	0.933	dsDNAphage	25518	1	18	12	177	213	199483	225000	0.933	0.98	177	214	199483	226864	0.927	1	1	1	321	2	349913	0.193	0	12	0	18	24	46	1	dsDNAphage	linear
3300020438.a:Ga0211576_10000252||full	MPG_10616	0.987	0	0.987	dsDNAphage	46262	5	44.1	11.8	1	68	523	46784	0.987	1	1	68	523	46784	nan	nan	0	1	68	523	46784	0.987	0	11.8	0	44.1	0	44.1	5	dsDNAphage	linear
3300025305.a:Ga0208684_1000703||full	MPG_11063	0.707	0	0.707	dsDNAphage	22014	2	30	25	1	27	2	22015	0.707	0.727	1	27	2	22015	nan	nan	0	1	27	2	22015	0.707	0	25	0	30	20	25	2	dsDNAphage	linear
3300025305.a:Ga0208684_1003701||full	MPG_11063	1	0.54	1	dsDNAphage	6227	5	85.7	0	1	7	2	6228	1	1	1	7	2	6228	nan	nan	0	1	7	2	6228	1	0	0	0	85.7	0	14.3	5	dsDNAphage	linear
3300025305.a:Ga0208684_1000081||0_partial	MPG_11063	0.933	0	0.933	dsDNAphage	12708	1	17.2	20.7	3	19	2494	15201	0.933	0.933	3	19	2494	15201	0.933	0.987	1	1	77	3	88257	0.233	0	20.7	0	17.2	24.1	37.9	1	dsDNAphage	linear
CACGDF010000023.1||full	MPG_7435	0.98	0.36	0.98	dsDNAphage	6246	1	50	0	1	6	2	6247	0.98	0.98	1	6	2	6247	nan	nan	0	1	6	2	6247	0.98	0	0	0	50	0	50	1	dsDNAphage	linear
JAEPND010000016.1||full	MPG_6117	0.773	0	0.773	dsDNAphage	57595	6	31.9	31.9	1	57	74	57668	0.773	0.807	1	57	74	57668	nan	nan	0	1	57	74	57668	0.773	0	31.9	0	31.9	21.3	14.9	6	dsDNAphage	linear
3300020344.a:Ga0211570_1003828||full	MPG_9472	0.82	0	0.82	dsDNAphage	6163	1	28.6	14.3	1	7	1	6163	0.82	0.82	1	7	1	6163	nan	nan	0	1	7	1	6163	0.82	0	14.3	0	28.6	28.6	28.6	1	dsDNAphage	linear
DFQV01000002.1||0_partial	MPG_5289	0.907	0	0.907	dsDNAphage	89339	6	25	16.7	69	152	67381	156719	0.907	0.947	69	152	67381	156719	0.907	1	1	1	224	3	241265	0.66	0	16.7	0	25	18.8	39.6	6	dsDNAphage	linear
QIEJ01000211.1||full	MPG_7819	0.993	0.033	0.993	dsDNAphage	5497	1	28.6	7.1	1	14	3	5499	0.993	0.993	1	14	3	5499	nan	nan	0	1	14	3	5499	0.993	0	7.1	0	28.6	0	64.3	1	dsDNAphage	linear
3300027791.a:Ga0209830_10012111||full	MPG_9851	1	0.84	1	dsDNAphage	5356	3	100	0	1	7	49	5404	1	1	1	7	49	5404	nan	nan	0	1	7	49	5404	1	0	0	0	100	0	0	3	dsDNAphage	linear
3300027839.a:Ga0209403_10008794||full	MPG_9766	0.933	0.333	0.933	dsDNAphage	9580	0	28.6	0	1	14	2	9581	0.933	0.933	1	14	2	9581	nan	nan	0	1	14	2	9581	0.933	0	0	0	28.6	0	71.4	0	dsDNAphage	linear
3300027839.a:Ga0209403_10004181||full	MPG_9766	0.967	0.507	0.967	dsDNAphage	15793	0	76	0	1	25	3	15795	0.967	0.987	1	25	3	15795	nan	nan	0	1	25	3	15795	0.967	0	0	0	76	0	24	0	dsDNAphage	linear
3300027839.a:Ga0209403_10005192||full	MPG_9766	1	0.153	1	dsDNAphage	13693	5	90	0	1	10	3	13695	1	1	1	10	3	13695	nan	nan	0	1	10	3	13695	1	0	0	0	90	0	10	5	dsDNAphage	linear
WFPF01000106.1||0_partial	MPG_4973	0.847	0.013	0.847	dsDNAphage	20076	3	22.7	18.2	1	10	2	20077	0.847	0.847	1	10	2	20077	0.847	0.94	1	1	28	2	37833	0.747	0	18.2	0	22.7	36.4	22.7	3	dsDNAphage	linear
NZ_JABASR010000001.1||0_partial	MPG_1180	0.98	0.013	0.98	dsDNAphage	28933	2	33.3	11.1	364	399	408738	437670	0.98	1	364	399	408738	437670	0.98	0.993	1	1	399	2	437670	0.293	0	11.1	0	33.3	0	55.6	2	dsDNAphage	linear
NZ_JABASR010000002.1||0_partial	MPG_1180	0.933	0	0.933	dsDNAphage	38569	1	18.8	20.8	1	35	44	38612	0.933	0.973	1	36	44	40303	0.907	0.987	1	1	248	44	300623	0.127	0	20.8	0	18.8	20.8	39.6	1	dsDNAphage	linear
NZ_JABASR010000007.1||0_partial	MPG_1180	0.92	0	0.92	dsDNAphage	107060	8	26	21.1	46	151	57355	164414	0.92	0.967	46	156	57355	169290	0.9	1	1	1	177	3	194768	0.653	0	21.1	0	26	10.6	42.3	8	dsDNAphage	linear
NZ_AP014648.1||0_partial	MPG_1518	0.9	0	0.9	dsDNAphage	102806	15	31.2	15.9	2741	2885	2909862	3012667	0.9	0.913	2741	2885	2909862	3012667	0.9	1	1	1	3276	3	3424822	0.38	0	15.9	0	31.2	17.2	35.7	15	dsDNAphage	linear
NZ_AP014648.1||1_partial	MPG_1518	0.9	0	0.9	dsDNAphage	105759	7	25	21.5	1385	1516	1518815	1624573	0.9	0.913	1385	1516	1518815	1624573	0.9	1	1	1	3276	3	3424822	0.38	0	21.5	0	25	11.8	41.7	7	dsDNAphage	linear
NZ_AP014648.1||2_partial	MPG_1518	0.92	0	0.92	dsDNAphage	79171	3	30.7	16.8	575	662	617962	697132	0.92	0.967	575	663	617962	697609	0.913	0.993	1	1	3276	3	3424822	0.38	0	16.8	0	30.7	20.8	31.7	3	dsDNAphage	linear
NZ_AP014648.1||3_partial	MPG_1518	0.893	0	0.893	dsDNAphage	39629	11	36.8	31.6	2449	2493	2602782	2642410	0.893	0.893	2449	2493	2602782	2642410	0.893	0.987	1	1	3276	3	3424822	0.38	0	31.6	0	36.8	8.8	22.8	11	dsDNAphage	linear
NZ_AP014648.1||4_partial	MPG_1518	0.84	0	0.84	dsDNAphage	11642	2	19.2	11.5	1951	1964	2110931	2122572	0.84	0.84	1951	1964	2110931	2122572	0.84	0.92	1	1	3276	3	3424822	0.38	0	11.5	0	19.2	34.6	34.6	2	dsDNAphage	linear
WVXA01000009.1||0_partial	MPG_2911	0.927	0	0.927	dsDNAphage	56404	10	31.1	20.3	222	281	208744	265147	0.927	0.973	222	283	208744	266582	0.9	1	1	1	654	207	644146	0.333	0	20.3	0	31.1	16.2	32.4	10	dsDNAphage	linear
WVXA01000009.1||1_partial	MPG_2911	0.9	0	0.9	dsDNAphage	51391	7	28.2	23.9	16	74	16315	67705	0.9	0.94	16	74	16315	67705	0.9	0.993	1	1	654	207	644146	0.333	0	23.9	0	28.2	7	40.8	7	dsDNAphage	linear
NZ_LLWK01000026.1||full	MPG_1411	0.9	0	0.9	dsDNAphage	68804	5	32.9	15.7	1	70	1	68804	0.9	0.947	1	70	1	68804	nan	nan	0	1	70	1	68804	0.9	0	15.7	0	32.9	17.1	34.3	5	dsDNAphage	linear
PALF01000023.1||full	MPG_2229	0.787	0	0.787	dsDNAphage	40295	4	35.3	41.2	1	34	12	40306	0.787	0.787	1	34	12	40306	nan	nan	0	1	34	12	40306	0.787	0	41.2	0	35.3	0	23.5	4	dsDNAphage	linear
PALF01000076.1||0_partial	MPG_2229	0.853	0	0.853	dsDNAphage	22553	1	11.4	20.5	1	32	1	22553	0.853	0.873	1	32	1	22553	0.853	0.913	1	1	62	1	52815	0.327	0	20.5	0	11.4	13.6	54.5	1	dsDNAphage	linear
3300024262.a:Ga0210003_1014060||full	MPG_8974	0.573	0.387	0.573	dsDNAphage	5075	0	33.3	0	1	3	154	5228	0.573	0.573	1	3	154	5228	nan	nan	0	1	3	154	5228	0.573	0	0	0	33.3	0	66.7	0	dsDNAphage	linear
PBLF01000019.1||full	MPG_7317	0.947	0	0.947	dsDNAphage	71316	8	39.8	15.3	1	98	275	71590	0.947	0.993	1	98	275	71590	nan	nan	0	1	98	275	71590	0.947	0	15.3	0	39.8	7.1	37.8	8	dsDNAphage	linear
PBLF01000024.1||full	MPG_7317	0.98	0	0.98	dsDNAphage	23205	2	43.8	12.5	1	32	2	23206	0.98	1	1	32	2	23206	nan	nan	0	1	32	2	23206	0.98	0	12.5	0	43.8	0	43.8	2	dsDNAphage	linear
PBLF01000018.1||0_partial	MPG_7317	0.933	0.007	0.933	dsDNAphage	43864	7	34.5	25.9	20	61	16711	60574	0.933	0.973	19	64	15194	64726	0.9	1	1	1	270	545	321755	0.427	0	25.9	0	34.5	17.2	22.4	7	dsDNAphage	linear
PBLF01000022.1||0_partial	MPG_7317	0.913	0	0.913	dsDNAphage	52393	6	20.5	12.8	1	66	285	52677	0.913	0.933	1	66	285	52677	0.913	1	1	1	81	285	60354	0.767	0	12.8	0	20.5	29.5	37.2	6	dsDNAphage	linear
PBLF01000013.1||0_partial	MPG_7317	0.967	0	0.967	dsDNAphage	23068	5	46.4	17.9	121	148	156212	179279	0.967	0.98	121	148	156212	179279	0.967	1	1	1	148	322	179279	0.373	0	17.9	0	46.4	7.1	28.6	5	dsDNAphage	linear
PBLF01000030.1||0_partial	MPG_7317	0.927	0	0.927	dsDNAphage	64502	8	30.8	17.6	29	104	39450	103951	0.927	0.973	28	106	38557	105450	0.907	1	1	1	221	3	245687	0.533	0	17.6	0	30.8	17.6	34.1	8	dsDNAphage	linear
NZ_AQQZ01000015.1||0_partial	MPG_514	0.907	0	0.907	dsDNAphage	22977	2	24	40	1	13	3	22979	0.907	0.907	1	13	3	22979	0.907	0.987	1	1	29	3	38218	0.7	0	40	0	24	4	32	2	dsDNAphage	linear
NZ_AJYT02000007.1||full	MPG_1436	0.913	0	0.913	dsDNAphage	60092	14	36.4	38.2	1	55	2	60093	0.913	0.933	1	55	2	60093	nan	nan	0	1	55	2	60093	0.913	0	38.2	0	36.4	9.1	16.4	14	dsDNAphage	linear
NZ_AJYT02000142.1||0_partial	MPG_1436	0.92	0	0.92	dsDNAphage	38123	1	27.9	45.9	1	49	2	38124	0.92	0.94	1	49	2	38124	0.92	1	1	1	120	2	129263	0.407	0	45.9	0	27.9	6.6	19.7	1	dsDNAphage	linear
3300020429.a:Ga0211581_10000783||full	MPG_9613	0.993	0	0.993	dsDNAphage	21596	9	47.6	9.5	1	21	85	21680	0.993	1	1	21	85	21680	nan	nan	0	1	21	85	21680	0.993	0	9.5	0	47.6	0	42.9	9	dsDNAphage	linear
3300020429.a:Ga0211581_10001347||full	MPG_9613	0.973	0.007	0.973	dsDNAphage	15244	2	40	13.3	1	15	410	15653	0.973	0.973	1	15	410	15653	nan	nan	0	1	15	410	15653	0.973	0	13.3	0	40	0	46.7	2	dsDNAphage	linear
3300020429.a:Ga0211581_10000978||full	MPG_9613	1	0.627	1	dsDNAphage	18716	8	63	0	1	27	3	18718	1	1	1	27	3	18718	nan	nan	0	1	27	3	18718	1	0	0	0	63	0	37	8	dsDNAphage	linear
3300020429.a:Ga0211581_10002932||full	MPG_9613	0.827	0.167	0.827	dsDNAphage	9435	0	57.1	0	1	14	3	9437	0.827	0.827	1	14	3	9437	nan	nan	0	1	14	3	9437	0.827	0	0	0	57.1	7.1	35.7	0	dsDNAphage	linear
3300020429.a:Ga0211581_10005779||full	MPG_9613	0.967	0.007	0.967	dsDNAphage	5529	2	42.9	14.3	1	7	587	6115	0.967	0.967	1	7	587	6115	nan	nan	0	1	7	587	6115	0.967	0	14.3	0	42.9	14.3	28.6	2	dsDNAphage	linear
3300020429.a:Ga0211581_10004275||full	MPG_9613	0.947	0.6	0.947	dsDNAphage	7018	0	46.7	0	1	15	95	7112	0.947	0.947	1	15	95	7112	nan	nan	0	1	15	95	7112	0.947	0	0	0	46.7	0	53.3	0	dsDNAphage	linear
CACMDO010000022.1||0_partial	MPG_6195	0.867	0	0.867	dsDNAphage	17157	2	15.4	15.4	1	16	3	17159	0.867	0.867	1	16	3	17159	0.867	0.96	1	1	26	3	28668	0.547	0	15.4	0	15.4	30.8	38.5	2	dsDNAphage	linear
QMVG01000010.1||full	MPG_8893	0.973	0.033	0.973	dsDNAphage	15825	2	46.7	0	1	15	2	15826	0.973	0.973	1	15	2	15826	nan	nan	0	1	15	2	15826	0.973	0	0	0	46.7	26.7	26.7	2	dsDNAphage	linear
3300027868.a:Ga0255053_10001719||full	MPG_10766	1	0.253	1	dsDNAphage	11784	5	57.1	0	1	14	168	11951	1	1	1	14	168	11951	nan	nan	0	1	14	168	11951	1	0	0	0	57.1	0	42.9	5	dsDNAphage	linear
3300024433.a:Ga0209986_10014638||full	MPG_10129	0.987	0.047	0.987	dsDNAphage	5632	1	38.5	7.7	1	13	2	5633	0.987	0.987	1	13	2	5633	nan	nan	0	1	13	2	5633	0.987	0	7.7	0	38.5	7.7	46.2	1	dsDNAphage	linear
3300024433.a:Ga0209986_10006904||full	MPG_10129	0.98	0.033	0.98	dsDNAphage	8878	0	27.8	5.6	1	18	237	9114	0.98	0.98	1	18	237	9114	nan	nan	0	1	18	237	9114	0.98	0	5.6	0	27.8	0	66.7	0	dsDNAphage	linear
3300024433.a:Ga0209986_10004995||full	MPG_10129	0.793	0.2	0.793	dsDNAphage	11034	0	17.6	0	1	17	63	11096	0.793	0.793	1	17	63	11096	nan	nan	0	1	17	63	11096	0.793	0	0	0	17.6	5.9	76.5	0	dsDNAphage	linear
NZ_MINH01000016.1||0_partial	MPG_834	0.913	0	0.913	dsDNAphage	87897	12	32.3	16.9	183	300	170208	258104	0.913	0.953	183	300	170208	258104	0.913	1	1	1	1213	105	1286146	0.44	0	16.9	0	32.3	16.2	34.6	12	dsDNAphage	linear
NZ_MINH01000016.1||1_partial	MPG_834	0.907	0.007	0.907	dsDNAphage	84747	15	36.6	30.7	83	171	74174	158920	0.907	0.947	83	171	74174	158920	0.907	0.993	1	1	1213	105	1286146	0.44	0	30.7	0	36.6	15.8	16.8	15	dsDNAphage	linear
NZ_MINH01000019.1||0_partial	MPG_834	0.92	0	0.92	dsDNAphage	69628	14	33	22.7	93	175	86242	155869	0.92	0.967	93	177	86242	157522	0.9	1	1	1	2363	161	2549779	0.187	0	22.7	0	33	19.6	24.7	14	dsDNAphage	linear
NZ_CAJGZF010000001.1||0_partial	MPG_1166	0.84	0	0.84	dsDNAphage	18402	1	13.3	30	636	653	756743	775144	0.84	0.84	636	653	756743	775144	0.84	0.927	1	1	1049	590	1257508	0.28	0	30	0	13.3	26.7	30	1	dsDNAphage	linear
NZ_CAJGZF010000002.1||0_partial	MPG_1166	0.907	0	0.907	dsDNAphage	113515	3	23.8	19.2	73	190	84930	198444	0.907	0.92	73	190	84930	198444	0.907	0.993	1	1	701	5	779874	0.347	0	19.2	0	23.8	14.6	42.3	3	dsDNAphage	linear
NZ_CAJGZF010000004.1||0_partial	MPG_1166	0.907	0	0.907	dsDNAphage	72505	8	28	21.5	91	168	110315	182819	0.907	0.953	91	171	110315	186830	0.9	1	1	1	288	94	316089	0.52	0	21.5	0	28	18.3	32.3	8	dsDNAphage	linear
DGCD01000001.1||full	MPG_3339	0.9	0	0.9	dsDNAphage	108938	16	30.5	31.2	1	128	676	109613	0.9	0.9	1	128	676	109613	nan	nan	0	1	128	676	109613	0.9	0	31.2	0	30.5	21.1	17.2	16	dsDNAphage	linear
JAESTV010000068.1||0_partial	MPG_6085	0.907	0	0.907	dsDNAphage	25612	7	26.2	35.7	5	33	3782	29393	0.907	0.953	5	34	3782	30093	0.86	0.953	1	1	52	1	48059	0.713	0	35.7	0	26.2	28.6	9.5	7	dsDNAphage	linear
NZ_AIDA02000063.1||full	MPG_247	0.973	0.007	0.973	dsDNAphage	43073	8	53.8	13.5	1	52	111	43183	0.973	1	1	52	111	43183	nan	nan	0	1	52	111	43183	0.973	0	13.5	0	53.8	1.9	30.8	8	dsDNAphage	linear
NZ_AIDA02000065.1||full	MPG_247	0.913	0.327	0.913	dsDNAphage	7977	0	11.1	0	1	9	1	7977	0.913	0.913	1	9	1	7977	nan	nan	0	1	9	1	7977	0.913	0	0	0	11.1	0	88.9	0	dsDNAphage	linear
NZ_AIDA02000072.1||full	MPG_247	1	0.013	1	dsDNAphage	36030	12	64.6	10.4	1	48	103	36132	1	1	1	48	103	36132	nan	nan	0	1	48	103	36132	1	0	10.4	0	64.6	0	25	12	dsDNAphage	linear
NZ_AIDA02000092.1||full	MPG_247	1	0.073	1	dsDNAphage	37148	11	55.1	2	1	49	1	37148	1	1	1	49	1	37148	nan	nan	0	1	49	1	37148	1	0	2	0	55.1	0	42.9	11	dsDNAphage	linear
NZ_AIDA02000066.1||0_partial	MPG_247	0.92	0	0.92	dsDNAphage	33342	4	24.1	35.2	1	42	268	33609	0.92	0.927	1	42	268	33609	0.92	1	1	1	69	268	66387	0.707	0	33.3	1.9	24.1	13	27.8	4	dsDNAphage	linear
NZ_AWFH01000007.1||0_partial	MPG_1397	0.827	0	0.827	dsDNAphage	20446	5	17.1	40	41	63	40434	60879	0.827	0.833	41	63	40434	60879	0.827	0.907	1	1	80	3	82374	0.553	0	40	0	17.1	11.4	31.4	5	dsDNAphage	linear
JABILK010000023.1||full	MPG_7624	1	0.28	1	dsDNAphage	8289	2	54.5	0	1	11	1	8289	1	1	1	11	1	8289	nan	nan	0	1	11	1	8289	1	0	0	0	54.5	0	45.5	2	dsDNAphage	linear
JABILK010000117.1||full	MPG_7624	0.96	0.853	0.96	dsDNAphage	6403	0	80	0	1	5	51	6453	0.96	0.96	1	5	51	6453	nan	nan	0	1	5	51	6453	0.96	0	0	0	80	0	20	0	dsDNAphage	linear
WAQT01000041.1||full	MPG_8902	0.873	0.007	0.873	dsDNAphage	12430	2	33.3	11.1	1	9	3	12432	0.873	0.873	1	9	3	12432	nan	nan	0	1	9	3	12432	0.873	0	11.1	0	33.3	33.3	22.2	2	dsDNAphage	linear
JAFCGF010000058.1||full	MPG_8562	1	0.107	1	dsDNAphage	14718	1	11.1	0	1	27	796	15513	1	1	1	27	796	15513	nan	nan	0	1	27	796	15513	1	0	0	0	11.1	3.7	85.2	1	dsDNAphage	linear
JAFCGF010000029.1||full	MPG_8562	1	0.24	1	dsDNAphage	38949	10	61	0	1	59	76	39024	1	1	1	59	76	39024	nan	nan	0	1	59	76	39024	1	0	0	0	61	0	39	10	dsDNAphage	linear
JAFCGF010000070.1||full	MPG_8562	1	0.433	1	dsDNAphage	8093	1	53.8	0	1	13	59	8151	1	1	1	13	59	8151	nan	nan	0	1	13	59	8151	1	0	0	0	53.8	0	46.2	1	dsDNAphage	linear
JAFCGF010000031.1||full	MPG_8562	1	0.22	1	dsDNAphage	20825	8	42.3	0	1	26	108	20932	1	1	1	26	108	20932	nan	nan	0	1	26	108	20932	1	0	0	0	42.3	0	57.7	8	dsDNAphage	linear
JAFCGF010000036.1||full	MPG_8562	1	0.267	1	dsDNAphage	18519	1	22.4	0	1	49	2	18520	1	1	1	49	2	18520	nan	nan	0	1	49	2	18520	1	0	0	0	22.4	2	75.5	1	dsDNAphage	linear
JAFCGF010000038.1||full	MPG_8562	0.973	0.227	0.973	dsDNAphage	17023	0	16.1	0	1	31	1	17023	0.973	0.993	1	31	1	17023	nan	nan	0	1	31	1	17023	0.973	0	0	0	16.1	0	83.9	0	dsDNAphage	linear
JAFCGF010000053.1||full	MPG_8562	0.96	0.36	0.96	dsDNAphage	12891	2	33.3	0	1	6	3	12893	0.96	0.96	1	6	3	12893	nan	nan	0	1	6	3	12893	0.96	0	0	0	33.3	0	66.7	2	dsDNAphage	linear
JAFCGF010000015.1||full	MPG_8562	1	0	1	dsDNAphage	43998	6	37.3	3	2	68	614	44572	1	1	2	68	614	44572	nan	nan	0	2	68	614	44572	1	0	3	0	37.3	0	59.7	6	dsDNAphage	circular
JAFCGF010000016.1||full	MPG_8562	1	0.013	1	dsDNAphage	47576	7	60	1.7	2	61	2156	49732	1	1	2	61	2156	49732	nan	nan	0	2	61	2156	49732	1	0	1.7	0	60	0	38.3	7	dsDNAphage	circular
JAFCGF010000017.1||full	MPG_8562	1	0.213	1	dsDNAphage	40158	4	27.9	0	2	69	1750	41911	1	1	2	69	1750	41911	nan	nan	0	2	69	1750	41911	1	0	0	0	27.9	0	72.1	4	dsDNAphage	circular
JAFCGF010000034.1||0_partial	MPG_8562	0.9	0.007	0.9	dsDNAphage	13901	3	30	50	1	5	2	13902	0.9	0.9	1	5	2	13902	0.9	0.947	1	1	10	2	19232	0.733	0	50	0	30	20	0	3	dsDNAphage	linear
3300020418.a:Ga0211557_10006509||full	MPG_11001	0.96	0	0.96	dsDNAphage	7112	1	27.3	9.1	1	11	128	7239	0.96	0.96	1	11	128	7239	nan	nan	0	1	11	128	7239	0.96	0	9.1	0	27.3	0	63.6	1	dsDNAphage	linear
3300020418.a:Ga0211557_10005918||full	MPG_11001	0.86	0.007	0.86	dsDNAphage	7421	1	22.2	0	1	9	223	7643	0.86	0.86	1	9	223	7643	nan	nan	0	1	9	223	7643	0.86	0	0	0	22.2	11.1	66.7	1	dsDNAphage	linear
3300020418.a:Ga0211557_10008616||full	MPG_11001	0.907	0.027	0.907	dsDNAphage	5673	1	42.9	14.3	1	7	1	5673	0.907	0.907	1	7	1	5673	nan	nan	0	1	7	1	5673	0.907	0	14.3	0	42.9	0	42.9	1	dsDNAphage	linear
3300028177.a:Ga0257122_1002650||full	MPG_10694	0.7	0.093	0.7	dsDNAphage	11029	0	69.2	0	1	13	1	11029	0.7	0.7	1	13	1	11029	nan	nan	0	1	13	1	11029	0.7	0	0	0	69.2	7.7	23.1	0	dsDNAphage	linear
3300028177.a:Ga0257122_1006136||full	MPG_10694	0.967	0.26	0.967	dsDNAphage	6208	3	80	0	1	10	2	6209	0.967	0.967	1	10	2	6209	nan	nan	0	1	10	2	6209	0.967	0	0	0	80	10	10	3	dsDNAphage	linear
3300028177.a:Ga0257122_1007382||full	MPG_10694	0.86	0.727	0.86	dsDNAphage	5370	0	75	0	1	8	80	5449	0.86	0.86	1	8	80	5449	nan	nan	0	1	8	80	5449	0.86	0	0	0	75	0	25	0	dsDNAphage	linear
JAAXOE010000120.1||full	MPG_8614	0.68	0.347	0.68	dsDNAphage	4380	0	20	0	1	5	140	4519	0.68	0.68	1	5	140	4519	nan	nan	0	1	5	140	4519	0.68	0	0	0	20	0	80	0	dsDNAphage	linear
JAAXOE010000036.1||0_partial	MPG_8614	0.88	0	0.88	dsDNAphage	18954	4	24.1	31	1	20	156	19109	0.88	0.887	1	20	156	19109	0.88	0.933	1	1	29	156	36419	0.607	0	31	0	24.1	17.2	27.6	4	dsDNAphage	linear
3300025257.a:Ga0207899_1001388||full	MPG_11145	1	0.08	1	dsDNAphage	7677	3	44.4	0	1	9	2	7678	1	1	1	9	2	7678	nan	nan	0	1	9	2	7678	1	0	0	0	44.4	11.1	44.4	3	dsDNAphage	linear
3300025257.a:Ga0207899_1001002||full	MPG_11145	0.98	0.007	0.98	dsDNAphage	9357	1	50	7.1	1	14	1	9357	0.98	0.98	1	14	1	9357	nan	nan	0	1	14	1	9357	0.98	0	7.1	0	50	7.1	35.7	1	dsDNAphage	linear
3300025257.a:Ga0207899_1001687||full	MPG_11145	0.987	0.58	0.987	dsDNAphage	6581	0	28.6	0	1	14	103	6683	0.987	0.987	1	14	103	6683	nan	nan	0	1	14	103	6683	0.987	0	0	0	28.6	0	71.4	0	dsDNAphage	linear
3300025257.a:Ga0207899_1000908||full	MPG_11145	0.72	0.02	0.72	dsDNAphage	10016	0	71.4	7.1	1	14	2	10017	0.72	0.72	1	14	2	10017	nan	nan	0	1	14	2	10017	0.72	0	7.1	0	71.4	0	21.4	0	dsDNAphage	linear
3300025257.a:Ga0207899_1002047||full	MPG_11145	0.98	0.087	0.98	dsDNAphage	5825	4	71.4	14.3	1	7	3	5827	0.98	0.98	1	7	3	5827	nan	nan	0	1	7	3	5827	0.98	0	14.3	0	71.4	0	14.3	4	dsDNAphage	linear
3300025257.a:Ga0207899_1002163||full	MPG_11145	0.893	0.007	0.893	dsDNAphage	5609	1	28.6	14.3	1	7	3	5611	0.893	0.893	1	7	3	5611	nan	nan	0	1	7	3	5611	0.893	0	14.3	0	28.6	28.6	28.6	1	dsDNAphage	linear
3300025257.a:Ga0207899_1002154||full	MPG_11145	0.9	0.713	0.9	dsDNAphage	5624	0	44.4	0	1	9	2	5625	0.9	0.9	1	9	2	5625	nan	nan	0	1	9	2	5625	0.9	0	0	0	44.4	0	55.6	0	dsDNAphage	linear
3300025257.a:Ga0207899_1001622||full	MPG_11145	0.967	0.033	0.967	dsDNAphage	6876	4	50	12.5	1	8	2	6877	0.967	0.967	1	8	2	6877	nan	nan	0	1	8	2	6877	0.967	0	12.5	0	50	0	37.5	4	dsDNAphage	linear
3300025257.a:Ga0207899_1000469||full	MPG_11145	0.893	0.647	0.893	dsDNAphage	14576	0	81	0	1	21	1	14576	0.893	0.913	1	21	1	14576	nan	nan	0	1	21	1	14576	0.893	0	0	0	81	0	19	0	dsDNAphage	linear
3300025061.a:Ga0208300_100107||0_partial	MPG_11646	0.887	0	0.887	dsDNAphage	30912	1	17.1	19.5	25	51	29098	60009	0.887	0.887	24	52	28079	60439	0.827	0.9	1	1	84	158	91723	0.267	0	19.5	0	17.1	31.7	31.7	1	dsDNAphage	linear
RPGO01000010.1||full	MPG_8710	0.62	0.113	0.62	dsDNAphage	5757	0	50	0	1	6	3	5759	0.62	0.62	1	6	3	5759	nan	nan	0	1	6	3	5759	0.62	0	0	0	50	16.7	33.3	0	dsDNAphage	linear
NZ_ML701731.1||0_partial	MPG_189	0.98	0.327	0.98	dsDNAphage	5202	1	11.8	29.4	64	68	86568	91769	0.98	0.98	64	68	86568	91769	0.98	0.98	1	1	144	33	166600	0.18	0	29.4	0	11.8	23.5	35.3	1	dsDNAphage	linear
WFPW01000025.1||full	MPG_2736	0.967	0.26	0.967	dsDNAphage	7423	2	26.7	0	1	15	1	7423	0.967	0.967	1	15	1	7423	nan	nan	0	1	15	1	7423	0.967	0	0	0	26.7	0	73.3	2	dsDNAphage	linear
PBYR01000097.1||full	MPG_2556	0.74	0.327	0.74	dsDNAphage	7778	0	7.7	0	1	13	3	7780	0.74	0.74	1	13	3	7780	nan	nan	0	1	13	3	7780	0.74	0	0	0	7.7	0	92.3	0	dsDNAphage	linear
3300020426.a:Ga0211536_10000617||full	MPG_9136	0.907	0	0.907	dsDNAphage	25625	3	27.8	16.7	1	18	3	25627	0.907	0.907	1	18	3	25627	nan	nan	0	1	18	3	25627	0.907	0	16.7	0	27.8	11.1	44.4	3	dsDNAphage	linear
NZ_CP051625.1||0_partial	MPG_806	0.9	0	0.9	dsDNAphage	98272	6	30.2	22.6	815	908	862233	960504	0.9	0.94	815	908	862233	960504	0.9	1	1	1	3643	1	3983233	0.287	0	22.6	0	30.2	19.8	27.4	6	dsDNAphage	linear
3300006090.a:Ga0082015_1000011||full	MPG_11177	1	0.04	1	dsDNAphage	22617	2	46.9	3.1	1	32	514	23130	1	1	1	32	514	23130	nan	nan	0	1	32	514	23130	1	0	3.1	0	46.9	3.1	46.9	2	dsDNAphage	linear
3300006090.a:Ga0082015_1000027||full	MPG_11177	0.98	0.527	0.98	dsDNAphage	18407	1	54.5	0	1	11	489	18895	0.98	0.98	1	11	489	18895	nan	nan	0	1	11	489	18895	0.98	0	0	0	54.5	0	45.5	1	dsDNAphage	linear
3300025305.a:Ga0208684_1001801||full	MPG_9084	0.593	0	0.593	dsDNAphage	10966	0	35.3	17.6	1	17	2	10967	0.593	0.593	1	17	2	10967	nan	nan	0	1	17	2	10967	0.593	0	17.6	0	35.3	5.9	41.2	0	dsDNAphage	linear
3300025305.a:Ga0208684_1003343||full	MPG_9084	0.7	0.86	0.86	ssDNA	6960	0	50	0	1	4	3	6962	0.86	0.86	1	4	3	6962	nan	nan	0	1	4	3	6962	0.86	0	0	0	50	0	50	0	ssDNA	linear
3300025305.a:Ga0208684_1005479||full	MPG_9084	0.88	0.58	0.88	dsDNAphage	5093	0	45.5	0	1	11	2	5094	0.88	0.88	1	11	2	5094	nan	nan	0	1	11	2	5094	0.88	0	0	0	45.5	0	54.5	0	dsDNAphage	linear
3300025305.a:Ga0208684_1004884||full	MPG_9084	0.973	0.6	0.973	dsDNAphage	5514	0	41.7	0	1	12	2	5515	0.973	0.973	1	12	2	5515	nan	nan	0	1	12	2	5515	0.973	0	0	0	41.7	0	58.3	0	dsDNAphage	linear
LUNG01000037.1||0_partial	MPG_2563	0.873	0	0.873	dsDNAphage	27756	2	12	20	1	38	8	27763	0.873	0.873	1	38	8	27763	0.873	0.953	1	1	67	8	55912	0.267	0	20	0	12	8	60	2	dsDNAphage	linear
JAENYZ010000002.1||0_partial	MPG_8221	0.873	0.013	0.873	dsDNAphage	21462	2	20	20	334	351	384278	405739	0.873	0.873	334	351	384278	405739	0.873	0.92	1	1	519	684	604406	0.213	0	20	0	20	16.7	43.3	2	dsDNAphage	linear
3300025201.a:Ga0208334_100002||0_partial	MPG_10404	0.907	0	0.907	dsDNAphage	81769	6	24.8	24.8	114	218	133310	215078	0.907	0.947	114	218	133310	215078	0.907	1	1	1	373	1	392193	0.453	0	24.8	0	24.8	16.2	34.2	6	dsDNAphage	linear
3300025201.a:Ga0208334_100099||0_partial	MPG_10404	0.867	0	0.867	dsDNAphage	31904	7	28.9	42.1	11	48	12225	44128	0.867	0.893	11	48	12225	44128	0.867	0.933	1	1	48	3	44128	0.707	0	42.1	0	28.9	15.8	13.2	7	dsDNAphage	linear
QKCF01000039.1||full	MPG_7803	0.987	0.067	0.987	dsDNAphage	16070	1	56	4	1	25	2	16071	0.987	0.993	1	25	2	16071	nan	nan	0	1	25	2	16071	0.987	0	4	0	56	0	40	1	dsDNAphage	linear
QKCF01000220.1||full	MPG_7803	0.973	0.313	0.973	dsDNAphage	10351	0	28	0	1	25	2	10352	0.973	0.987	1	25	2	10352	nan	nan	0	1	25	2	10352	0.973	0	0	0	28	4	68	0	dsDNAphage	linear
QKCF01000469.1||full	MPG_7803	1	0.813	1	dsDNAphage	5410	1	66.7	0	1	3	82	5491	1	1	1	3	82	5491	nan	nan	0	1	3	82	5491	1	0	0	0	66.7	0	33.3	1	dsDNAphage	linear
QKCF01000442.1||full	MPG_7803	0.84	0	0.84	dsDNAphage	25862	4	36.4	36.4	1	22	1	25862	0.84	0.847	1	22	1	25862	nan	nan	0	1	22	1	25862	0.84	0	36.4	0	36.4	0	27.3	4	dsDNAphage	linear
NZ_JAACIO010000004.1||0_partial	MPG_505	0.9	0	0.9	dsDNAphage	88380	10	25.2	21.5	43	137	32542	120921	0.9	0.907	43	137	32542	120921	0.9	1	1	1	163	701	164410	0.78	0	21.5	0	25.2	22.4	30.8	10	dsDNAphage	linear
NZ_JAACIO010000007.1||0_partial	MPG_505	0.973	0.007	0.973	dsDNAphage	42544	9	39.7	11.1	82	144	94928	137471	0.973	1	82	144	94928	137471	0.973	1	1	1	144	295	137471	0.72	0	11.1	0	39.7	4.8	44.4	9	dsDNAphage	linear
WFMN01000002.1||full	MPG_5481	0.993	0.127	0.993	dsDNAphage	21763	5	62.1	0	1	29	2	21764	0.993	0.993	1	29	2	21764	nan	nan	0	1	29	2	21764	0.993	0	0	0	62.1	3.4	34.5	5	dsDNAphage	linear
WFMN01000095.1||full	MPG_5481	1	0.067	1	dsDNAphage	36290	6	47.1	0	1	51	442	36731	1	1	1	51	442	36731	nan	nan	0	1	51	442	36731	1	0	0	0	47.1	2	51	6	dsDNAphage	linear
JABHJE010000217.1||0_partial	MPG_2271	0.893	0	0.893	dsDNAphage	12180	1	30.8	0	21	33	26248	38427	0.893	0.893	21	33	26248	38427	0.893	0.94	1	1	33	1	38427	0.453	0	0	0	30.8	30.8	38.5	1	dsDNAphage	linear
3300023112.a:Ga0233411_10002620||full	MPG_10008	0.947	0.9	0.947	dsDNAphage	5097	0	77.8	0	1	9	2	5098	0.947	0.947	1	9	2	5098	nan	nan	0	1	9	2	5098	0.947	0	0	0	77.8	0	22.2	0	dsDNAphage	linear
3300023112.a:Ga0233411_10001278||full	MPG_10008	1	0.493	1	dsDNAphage	7346	3	88.9	0	1	9	1	7346	1	1	1	9	1	7346	nan	nan	0	1	9	1	7346	1	0	0	0	88.9	0	11.1	3	dsDNAphage	linear
3300023112.a:Ga0233411_10000860||full	MPG_10008	1	0.907	1	dsDNAphage	8963	1	25	0	1	20	2	8964	1	1	1	20	2	8964	nan	nan	0	1	20	2	8964	1	0	0	0	25	0	75	1	dsDNAphage	linear
3300023112.a:Ga0233411_10001193||full	MPG_10008	0.707	0.207	0.707	dsDNAphage	7533	0	7.1	0	1	14	2	7534	0.707	0.707	1	14	2	7534	nan	nan	0	1	14	2	7534	0.707	0	0	0	7.1	0	92.9	0	dsDNAphage	linear
3300023112.a:Ga0233411_10001302||full	MPG_10008	1	0.4	1	dsDNAphage	7281	2	75	0	1	8	1	7281	1	1	1	8	1	7281	nan	nan	0	1	8	1	7281	1	0	0	0	75	0	25	2	dsDNAphage	linear
JABIUD010000385.1||full	MPG_5825	0.9	0.133	0.9	dsDNAphage	11843	0	22.7	4.5	2	21	154	11996	0.9	0.9	1	22	2	14608	nan	nan	0	1	22	2	14608	0.8	0	4.5	0	22.7	0	72.7	0	dsDNAphage	linear
JABIUD010000004.1||full	MPG_5825	0.687	0.013	0.687	dsDNAphage	11411	0	43.8	6.2	1	16	1	11411	0.687	0.687	1	16	1	11411	nan	nan	0	1	16	1	11411	0.687	0	6.2	0	43.8	0	50	0	dsDNAphage	linear
JABIUD010000195.1||full	MPG_5825	1	0.28	1	dsDNAphage	7482	2	40	0	1	10	207	7688	1	1	1	10	207	7688	nan	nan	0	1	10	207	7688	1	0	0	0	40	0	60	2	dsDNAphage	linear
QNBM01000241.1||full	MPG_2036	1	0.86	1	dsDNAphage	5033	3	71.4	0	1	7	2	5034	1	1	1	7	2	5034	nan	nan	0	1	7	2	5034	1	0	0	0	71.4	0	28.6	3	dsDNAphage	linear
NZ_CP042244.1||full	MPG_191	1	0.007	1	dsDNAphage	36608	8	50.7	11.9	1	67	1	36608	1	1	1	67	1	36608	nan	nan	0	1	67	1	36608	1	0	11.9	0	50.7	1.5	35.8	8	dsDNAphage	linear
NZ_CP042243.1||0_partial	MPG_191	0.9	0	0.9	dsDNAphage	284183	19	26.8	26.6	1893	2260	1936303	2220485	0.9	0.92	1893	2260	1936303	2220485	0.9	1	1	1	3050	1	3045963	0.433	0	26.6	0	26.8	15.5	31.1	19	dsDNAphage	linear
NZ_CP042243.1||1_partial	MPG_191	0.907	0	0.907	dsDNAphage	84620	9	25.2	20.9	870	996	964409	1049028	0.907	0.947	870	996	964409	1049028	0.907	1	1	1	3050	1	3045963	0.433	0	20.9	0	25.2	22.3	31.7	9	dsDNAphage	linear
WGAP01000196.1||full	MPG_5941	0.553	0.007	0.553	dsDNAphage	21980	2	15.8	21.1	1	19	487	22466	0.553	0.553	1	19	487	22466	nan	nan	0	1	19	487	22466	0.553	0	21.1	0	15.8	31.6	31.6	2	dsDNAphage	linear
3300009790.a:Ga0115012_10000619||full	MPG_11014	1	0.013	1	dsDNAphage	20162	6	70.4	7.4	1	27	1	20162	1	1	1	27	1	20162	nan	nan	0	1	27	1	20162	1	0	7.4	0	70.4	0	22.2	6	dsDNAphage	linear
3300009790.a:Ga0115012_10006868||full	MPG_11014	0.993	0.833	0.993	dsDNAphage	6454	0	50	0	1	12	3	6456	0.993	0.993	1	12	3	6456	nan	nan	0	1	12	3	6456	0.993	0	0	0	50	0	50	0	dsDNAphage	linear
3300009790.a:Ga0115012_10000152||full	MPG_11014	1	0.047	1	dsDNAphage	39876	5	54	1.6	2	64	160	40031	1	1	2	64	160	40031	nan	nan	0	2	64	160	40031	1	0	1.6	0	54	0	44.4	5	dsDNAphage	circular
JABHPG010000016.1||full	MPG_8423	0.76	0	0.76	dsDNAphage	20559	1	18.2	0	1	11	335	20893	0.76	0.76	1	11	335	20893	nan	nan	0	1	11	335	20893	0.76	0	0	0	18.2	45.5	36.4	1	dsDNAphage	linear
3300026119.a:Ga0207966_1005056||full	MPG_9888	0.673	0.447	0.673	dsDNAphage	5583	0	33.3	0	1	3	1	5583	0.673	0.673	1	3	1	5583	nan	nan	0	1	3	1	5583	0.673	0	0	0	33.3	0	66.7	0	dsDNAphage	linear
NZ_JABKCA010000125.1||full	MPG_1212	0.98	0.627	0.98	dsDNAphage	7303	1	33.3	0	1	6	13	7315	0.98	0.98	1	6	13	7315	nan	nan	0	1	6	13	7315	0.98	0	0	0	33.3	0	66.7	1	dsDNAphage	linear
JABJBL010000048.1||full	MPG_6795	0.7	0.033	0.7	dsDNAphage	5891	0	33.3	0	1	6	1	5891	0.7	0.7	1	6	1	5891	nan	nan	0	1	6	1	5891	0.7	0	0	0	33.3	16.7	50	0	dsDNAphage	linear
NZ_CP045427.1||0_partial	MPG_1534	0.927	0	0.927	dsDNAphage	66196	4	27.1	28.2	3680	3752	4434924	4501119	0.927	0.967	3680	3752	4434924	4501119	0.927	0.987	1	1	5235	101	6225140	0.2	0	28.2	0	27.1	9.4	35.3	4	dsDNAphage	linear
JAGPVG010000031.1||0_partial	MPG_6874	0.813	0	0.813	dsDNAphage	21390	1	12.2	22	2	30	376	21765	0.813	0.82	2	30	376	21765	0.813	0.9	1	1	62	3	52406	0.407	0	22	0	12.2	26.8	39	1	dsDNAphage	linear
DGBX01000042.1||0_partial	MPG_3895	0.887	0	0.887	dsDNAphage	11715	1	18.2	13.6	19	34	13569	25283	0.887	0.887	19	34	13569	25283	0.887	0.973	1	1	40	191	33066	0.46	0	13.6	0	18.2	9.1	59.1	1	dsDNAphage	linear
3300020407.a:Ga0211575_10005588||full	MPG_9653	1	0.633	1	dsDNAphage	5507	1	50	0	1	8	167	5673	1	1	1	8	167	5673	nan	nan	0	1	8	167	5673	1	0	0	0	50	0	50	1	dsDNAphage	linear
3300020166.a:Ga0206128_1010612||full	MPG_11002	0.793	0.527	0.793	dsDNAphage	5897	0	62.5	0	1	8	56	5952	0.793	0.793	1	8	56	5952	nan	nan	0	1	8	56	5952	0.793	0	0	0	62.5	0	37.5	0	dsDNAphage	linear
3300020166.a:Ga0206128_1012011||full	MPG_11002	0.98	0.84	0.98	dsDNAphage	5445	1	66.7	0	1	6	1	5445	0.98	0.98	1	6	1	5445	nan	nan	0	1	6	1	5445	0.98	0	0	0	66.7	0	33.3	1	dsDNAphage	linear
3300020166.a:Ga0206128_1001978||full	MPG_11002	1	0.527	1	dsDNAphage	19048	5	100	0	1	11	3	19050	1	1	1	11	3	19050	nan	nan	0	1	11	3	19050	1	0	0	0	100	0	0	5	dsDNAphage	linear
3300020166.a:Ga0206128_1008079||full	MPG_11002	0.98	0.673	0.98	dsDNAphage	7198	0	100	0	1	8	1	7198	0.98	0.98	1	8	1	7198	nan	nan	0	1	8	1	7198	0.98	0	0	0	100	0	0	0	dsDNAphage	linear
3300020166.a:Ga0206128_1002778||full	MPG_11002	1	0.207	1	dsDNAphage	14369	3	76.5	0	1	17	934	15302	1	1	1	17	934	15302	nan	nan	0	1	17	934	15302	1	0	0	0	76.5	5.9	17.6	3	dsDNAphage	linear
3300020166.a:Ga0206128_1000893||full	MPG_11002	0.987	0.307	0.987	dsDNAphage	32193	1	50	0	1	26	1	32193	0.987	0.987	1	26	1	32193	nan	nan	0	1	26	1	32193	0.987	0	0	0	50	0	50	1	dsDNAphage	linear
3300020166.a:Ga0206128_1002107||full	MPG_11002	1	0.713	1	dsDNAphage	18438	3	95	0	1	20	1	18438	1	1	1	20	1	18438	nan	nan	0	1	20	1	18438	1	0	0	0	95	0	5	3	dsDNAphage	linear
3300020166.a:Ga0206128_1000593||full	MPG_11002	0.853	0.28	0.853	dsDNAphage	40341	0	70.6	0	1	51	4	40344	0.853	0.873	1	51	4	40344	nan	nan	0	1	51	4	40344	0.853	0	0	0	70.6	2	27.5	0	dsDNAphage	linear
3300020166.a:Ga0206128_1012376||full	MPG_11002	0.607	0.793	0.793	ssDNA	5327	0	50	0	1	4	1	5327	0.793	0.793	1	4	1	5327	nan	nan	0	1	4	1	5327	0.793	0	0	0	50	0	50	0	ssDNA	linear
3300020166.a:Ga0206128_1006155||full	MPG_11002	0.987	0.773	0.987	dsDNAphage	8663	0	86.7	0	1	15	16	8678	0.987	0.987	1	15	16	8678	nan	nan	0	1	15	16	8678	0.987	0	0	0	86.7	0	13.3	0	dsDNAphage	linear
3300020166.a:Ga0206128_1003265||full	MPG_11002	1	0.293	1	dsDNAphage	13360	1	86.4	0	1	22	2	13361	1	1	1	22	2	13361	nan	nan	0	1	22	2	13361	1	0	0	0	86.4	0	13.6	1	dsDNAphage	linear
3300020166.a:Ga0206128_1009364||full	MPG_11002	0.94	0.867	0.94	dsDNAphage	6297	0	62.5	0	1	8	3	6299	0.94	0.94	1	8	3	6299	nan	nan	0	1	8	3	6299	0.94	0	0	0	62.5	0	37.5	0	dsDNAphage	linear
3300020166.a:Ga0206128_1012342||full	MPG_11002	0.867	0.927	0.927	ssDNA	5304	0	100	0	1	6	36	5339	0.927	0.927	1	6	36	5339	nan	nan	0	1	6	36	5339	0.927	0	0	0	100	0	0	0	ssDNA	linear
3300020166.a:Ga0206128_1013564||full	MPG_11002	0.993	0.907	0.993	dsDNAphage	4998	2	100	0	1	5	3	5000	0.993	0.993	1	5	3	5000	nan	nan	0	1	5	3	5000	0.993	0	0	0	100	0	0	2	dsDNAphage	linear
3300020166.a:Ga0206128_1013324||full	MPG_11002	0.993	0.86	0.993	dsDNAphage	5062	2	100	0	1	3	2	5063	0.993	0.993	1	3	2	5063	nan	nan	0	1	3	2	5063	0.993	0	0	0	100	0	0	2	dsDNAphage	linear
3300020166.a:Ga0206128_1001260||full	MPG_11002	0.953	0.013	0.953	dsDNAphage	25942	4	41.7	4.2	1	24	1	25942	0.953	0.96	1	24	1	25942	nan	nan	0	1	24	1	25942	0.953	0	4.2	0	41.7	8.3	45.8	4	dsDNAphage	linear
3300020166.a:Ga0206128_1013234||full	MPG_11002	0.987	0.76	0.987	dsDNAphage	4693	0	50	0	1	14	30	4722	0.987	0.987	1	14	30	4722	nan	nan	0	1	14	30	4722	0.987	0	0	0	50	0	50	0	dsDNAphage	linear
3300020166.a:Ga0206128_1001136||full	MPG_11002	0.76	0.227	0.76	dsDNAphage	27938	0	79.5	0	1	43	1	27938	0.76	0.793	1	43	1	27938	nan	nan	0	1	43	1	27938	0.76	0	0	0	79.5	0	20.5	0	dsDNAphage	linear
3300020166.a:Ga0206128_1001422||full	MPG_11002	1	0.553	1	dsDNAphage	23328	1	75	0	1	40	559	23886	1	1	1	40	559	23886	nan	nan	0	1	40	559	23886	1	0	0	0	75	0	25	1	dsDNAphage	linear
3300020166.a:Ga0206128_1001374||full	MPG_11002	1	0.493	1	dsDNAphage	24414	2	95.7	0	1	23	3	24416	1	1	1	23	3	24416	nan	nan	0	1	23	3	24416	1	0	0	0	95.7	0	4.3	2	dsDNAphage	linear
3300020166.a:Ga0206128_1000296||full	MPG_11002	1	0.213	1	dsDNAphage	59387	14	81.7	0	1	71	1	59387	1	1	1	71	1	59387	nan	nan	0	1	71	1	59387	1	0	0	0	81.7	0	18.3	14	dsDNAphage	linear
3300020166.a:Ga0206128_1009034||full	MPG_11002	0.973	0.86	0.973	dsDNAphage	6649	0	33.3	0	1	18	1	6649	0.973	0.973	1	18	1	6649	nan	nan	0	1	18	1	6649	0.973	0	0	0	33.3	0	66.7	0	dsDNAphage	linear
3300020166.a:Ga0206128_1011012||lt2gene	MPG_11002	nan	nan	nan	dsDNAphage	5798	2	100	0
3300020166.a:Ga0206128_1009027||lt2gene	MPG_11002	nan	nan	nan	dsDNAphage	6655	1	100	0
NZ_AJYG02000047.1||0_partial	MPG_1771	0.94	0	0.94	dsDNAphage	96956	6	28.8	23.4	69	166	76965	173920	0.94	0.973	69	167	76965	175084	0.907	1	1	1	1300	124	1520867	0.42	0	23.4	0	28.8	9.9	37.8	6	dsDNAphage	linear
NZ_AJYG02000063.1||0_partial	MPG_1771	0.847	0	0.847	dsDNAphage	33208	4	15.4	33.3	1079	1105	1238255	1271462	0.847	0.86	1079	1105	1238255	1271462	0.847	0.927	1	1	1522	2	1723212	0.22	0	33.3	0	15.4	17.9	33.3	4	dsDNAphage	linear
3300012950.a:Ga0163108_10002281||full	MPG_8958	1	0.007	1	dsDNAphage	13927	3	65.2	4.3	1	23	22	13948	1	1	1	23	22	13948	nan	nan	0	1	23	22	13948	1	0	4.3	0	65.2	0	30.4	3	dsDNAphage	linear
3300012950.a:Ga0163108_10002749||full	MPG_8958	1	0.473	1	dsDNAphage	12664	1	62.5	0	1	8	17	12680	1	1	1	8	17	12680	nan	nan	0	1	8	17	12680	1	0	0	0	62.5	0	37.5	1	dsDNAphage	linear
3300025274.a:Ga0208183_1000154||0_partial	MPG_10080	0.853	0	0.853	dsDNAphage	24665	8	27.3	31.8	1	32	3	24667	0.853	0.887	1	32	3	24667	0.853	0.947	1	1	52	3	42200	0.607	0	31.8	0	27.3	22.7	18.2	8	dsDNAphage	linear
3300025079.a:Ga0207890_1001292||full	MPG_9062	1	0.013	1	dsDNAphage	6650	4	62.5	25	1	8	2	6651	1	1	1	8	2	6651	nan	nan	0	1	8	2	6651	1	0	25	0	62.5	0	12.5	4	dsDNAphage	linear
3300025079.a:Ga0207890_1000881||full	MPG_9062	1	0.733	1	dsDNAphage	8372	5	66.7	0	1	12	2	8373	1	1	1	12	2	8373	nan	nan	0	1	12	2	8373	1	0	0	0	66.7	0	33.3	5	dsDNAphage	linear
NZ_JFNJ01000197.1||full	MPG_3366	0.627	0	0.627	dsDNAphage	30816	1	14.8	11.1	1	35	101	30916	0.627	0.653	1	37	101	31709	nan	nan	0	1	37	101	31709	0.553	0	11.1	0	14.8	33.3	40.7	1	dsDNAphage	linear
JAADFN010000078.1||full	MPG_4275	0.993	0.007	0.993	dsDNAphage	43902	11	47.7	9.1	1	44	3	43904	0.993	1	1	44	3	43904	nan	nan	0	1	44	3	43904	0.993	0	9.1	0	47.7	4.5	38.6	11	dsDNAphage	linear
JAADFN010000218.1||0_partial	MPG_4275	0.96	0.04	0.96	dsDNAphage	10631	1	57.1	0	2	8	668	11298	0.96	0.96	2	8	668	11298	0.96	0.96	1	1	8	185	11298	0.767	0	0	0	57.1	28.6	14.3	1	dsDNAphage	linear
JABSQK010000100.1||full	MPG_6503	0.553	0.02	0.553	dsDNAphage	6357	0	14.3	0	1	7	3	6359	0.553	0.553	1	7	3	6359	nan	nan	0	1	7	3	6359	0.553	0	0	0	14.3	14.3	71.4	0	dsDNAphage	linear
JABSQK010000039.1||full	MPG_6503	0.647	0.12	0.647	dsDNAphage	9207	0	12.5	0	1	8	3	9209	0.647	0.647	1	8	3	9209	nan	nan	0	1	8	3	9209	0.647	0	0	0	12.5	0	87.5	0	dsDNAphage	linear
JABSQK010000043.1||full	MPG_6503	0.867	0.027	0.867	dsDNAphage	8339	1	14.3	7.1	1	14	1	8339	0.867	0.867	1	14	1	8339	nan	nan	0	1	14	1	8339	0.867	0	7.1	0	14.3	7.1	71.4	1	dsDNAphage	linear
NZ_JAFLNE010000003.1||0_partial	MPG_1698	0.953	0	0.953	dsDNAphage	12868	1	18.8	6.2	525	538	583588	596455	0.953	0.953	525	538	583588	596455	0.953	0.993	1	1	540	1	596713	0.147	0	6.2	0	18.8	6.2	68.8	1	dsDNAphage	linear
NZ_JAFLNE010000004.1||0_partial	MPG_1698	0.953	0.093	0.953	dsDNAphage	31550	8	37.5	0	406	445	443074	474623	0.953	0.98	406	445	443074	474623	0.953	0.987	1	1	445	3	474623	0.347	0	0	0	37.5	5	57.5	8	dsDNAphage	linear
NZ_JAFLNE010000005.1||0_partial	MPG_1698	0.9	0	0.9	dsDNAphage	35377	1	15.9	13.4	1	70	2	35378	0.9	0.933	1	70	2	35378	0.9	1	1	1	194	2	213885	0.293	0	13.4	0	15.9	12.2	58.5	1	dsDNAphage	linear
3300020182.a:Ga0206129_10000288||0_partial	MPG_9837	0.827	0	0.827	dsDNAphage	38484	3	17.1	14.3	1	23	48	38531	0.827	0.84	1	23	48	38531	0.827	0.913	1	1	51	48	82363	0.54	0	14.3	0	17.1	22.9	45.7	3	dsDNAphage	linear
NZ_LAPS01000011.1||0_partial	MPG_132	0.927	0	0.927	dsDNAphage	14748	1	24.1	20.7	28	44	32663	47410	0.927	0.927	28	44	32663	47410	0.927	0.927	1	1	64	3	72346	0.347	0	20.7	0	24.1	27.6	27.6	1	dsDNAphage	linear
DIBN01000002.1||0_partial	MPG_6011	0.947	0	0.947	dsDNAphage	79946	1	20	14.1	58	129	68497	148442	0.947	0.987	58	130	68497	148966	0.9	1	1	1	153	3	170848	0.367	0	14.1	0	20	5.9	60	1	dsDNAphage	linear
JAEPQK010000002.1||0_partial	MPG_4004	0.873	0	0.873	dsDNAphage	48820	10	29.5	27.8	219	267	234863	283682	0.873	0.887	219	267	234863	283682	0.873	0.96	1	1	903	1	905376	0.313	0	26.2	1.6	29.5	14.8	27.9	10	dsDNAphage	linear
JAEPMD010000069.1||full	MPG_4001	0.973	0.32	0.973	dsDNAphage	5197	1	42.9	0	1	7	1	5197	0.973	0.973	1	7	1	5197	nan	nan	0	1	7	1	5197	0.973	0	0	0	42.9	0	57.1	1	dsDNAphage	linear
JAEPMD010000010.1||0_partial	MPG_4001	0.907	0	0.907	dsDNAphage	32272	10	34.9	39.5	71	108	79811	112082	0.907	0.907	71	108	79811	112082	0.907	1	1	1	113	592	118097	0.56	0	39.5	0	34.9	16.3	9.3	10	dsDNAphage	linear
BFAS01000248.1||full	MPG_3132	0.967	0.033	0.967	dsDNAphage	11170	8	66.7	26.7	1	15	90	11259	0.967	0.967	1	15	90	11259	nan	nan	0	1	15	90	11259	0.967	0	26.7	0	66.7	0	6.7	8	dsDNAphage	linear
BFAS01000278.1||full	MPG_3132	0.693	0.453	0.693	dsDNAphage	6572	0	28.6	0	1	7	425	6996	0.693	0.693	1	7	425	6996	nan	nan	0	1	7	425	6996	0.693	0	0	0	28.6	0	71.4	0	dsDNAphage	linear
3300020443.a:Ga0211544_10000172||full	MPG_10011	1	0.013	1	dsDNAphage	40071	8	44.4	7.4	1	54	3	40073	1	1	1	54	3	40073	nan	nan	0	1	54	3	40073	1	0	7.4	0	44.4	7.4	40.7	8	dsDNAphage	linear
3300020443.a:Ga0211544_10001171||full	MPG_10011	1	0.007	1	dsDNAphage	14186	3	70	10	1	20	2	14187	1	1	1	20	2	14187	nan	nan	0	1	20	2	14187	1	0	10	0	70	0	20	3	dsDNAphage	linear
3300020443.a:Ga0211544_10000126||full	MPG_10011	0.993	0	0.993	dsDNAphage	45554	19	43.3	21.7	1	60	3	45556	0.993	1	1	60	3	45556	nan	nan	0	1	60	3	45556	0.993	0	21.7	0	43.3	10	25	19	dsDNAphage	linear
3300020443.a:Ga0211544_10004703||full	MPG_10011	0.927	0.007	0.927	dsDNAphage	5809	1	33.3	16.7	1	6	3	5811	0.927	0.927	1	6	3	5811	nan	nan	0	1	6	3	5811	0.927	0	16.7	0	33.3	0	50	1	dsDNAphage	linear
3300020443.a:Ga0211544_10000208||full	MPG_10011	1	0.007	1	dsDNAphage	34815	15	52.8	11.3	1	53	297	35111	1	1	1	53	297	35111	nan	nan	0	1	53	297	35111	1	0	11.3	0	52.8	0	35.8	15	dsDNAphage	linear
3300020443.a:Ga0211544_10000683||full	MPG_10011	1	0.013	1	dsDNAphage	19216	10	55.6	11.1	1	27	1	19216	1	1	1	27	1	19216	nan	nan	0	1	27	1	19216	1	0	11.1	0	55.6	3.7	29.6	10	dsDNAphage	linear
JAEORW010000070.1||full	MPG_8484	1	0.16	1	dsDNAphage	22631	11	54.1	0	1	37	3	22633	1	1	1	37	3	22633	nan	nan	0	1	37	3	22633	1	0	0	0	54.1	2.7	43.2	11	dsDNAphage	linear
JAEORW010000001.1||full	MPG_8484	0.98	0	0.98	dsDNAphage	469559	10	23.5	4.8	2	638	360	469915	0.98	0.993	2	638	360	469915	nan	nan	0	2	638	360	469915	0.98	0	4.6	0.2	23.5	5.8	65.9	10	dsDNAphage	circular
JAEORW010000075.1||full	MPG_8484	0.827	0.333	0.827	dsDNAphage	17625	0	2.9	0	4	35	2914	20551	0.827	0.86	2	35	860	20551	nan	nan	0	2	35	860	20551	0.773	0	0	0	2.9	2.9	94.1	0	dsDNAphage	circular
NZ_MAOF01000034.1||full	MPG_1744	0.993	0.007	0.993	dsDNAphage	55845	8	46.1	7.9	1	89	1	55845	0.993	1	1	89	1	55845	nan	nan	0	1	89	1	55845	0.993	0	7.9	0	46.1	3.4	42.7	8	dsDNAphage	linear
NZ_LNXP01000022.1||full	MPG_1057	0.507	0	0.507	dsDNAphage	81856	1	33.3	29.2	1	82	601	82456	0.507	0.527	1	83	601	83895	nan	nan	0	1	83	601	83895	0.5	0	29.2	0	33.3	16.7	20.8	1	dsDNAphage	linear
NZ_LNXP01000001.1||0_partial	MPG_1057	1	0	1	dsDNAphage	48538	7	29.2	21.5	365	414	381519	430056	1	1	365	417	381519	433912	0.933	1	1	1	1035	143	1102160	0.347	0	20	1.5	29.2	12.3	36.9	7	dsDNAphage	linear
NZ_LNXP01000012.1||0_partial	MPG_1057	0.947	0	0.947	dsDNAphage	73103	5	24.3	14	558	649	594323	667425	0.947	0.98	558	652	594323	670240	0.907	1	1	1	709	348	737435	0.433	0	14	0	24.3	19.6	42.1	5	dsDNAphage	linear
NZ_LNXP01000004.1||0_partial	MPG_1057	0.933	0	0.933	dsDNAphage	58324	5	35	21.2	136	202	141176	199499	0.933	0.973	136	203	141176	200949	0.913	0.987	1	1	289	155	286044	0.42	0	21.2	0	35	11.2	32.5	5	dsDNAphage	linear
NZ_LNXP01000008.1||0_partial	MPG_1057	0.853	0	0.853	dsDNAphage	32120	8	27.7	44.7	9	43	8954	41073	0.853	0.867	9	43	8954	41073	0.853	0.933	1	1	97	186	103030	0.433	0	44.7	0	27.7	21.3	6.4	8	dsDNAphage	linear
JABGRG010000125.1||full	MPG_5571	1	0.347	1	dsDNAphage	10323	2	45.5	0	1	11	3	10325	1	1	1	11	3	10325	nan	nan	0	1	11	3	10325	1	0	0	0	45.5	0	54.5	2	dsDNAphage	linear
JABGRG010000012.1||0_partial	MPG_5571	0.893	0	0.893	dsDNAphage	29965	1	33.3	33.3	1	18	20	29984	0.893	0.893	1	18	20	29984	0.893	0.973	1	1	44	20	54240	0.52	0	33.3	0	33.3	6.7	26.7	1	dsDNAphage	linear
JABGRG010000069.1||0_partial	MPG_5571	0.96	0.033	0.96	dsDNAphage	10505	2	41.7	0	10	21	10706	21210	0.96	0.96	10	21	10706	21210	0.96	0.96	1	1	21	73	21210	0.653	0	0	0	41.7	25	33.3	2	dsDNAphage	linear
3300020413.a:Ga0211516_10001809||full	MPG_10481	0.653	0	0.653	dsDNAphage	16123	2	25	31.2	1	16	116	16238	0.653	0.653	1	16	116	16238	nan	nan	0	1	16	116	16238	0.653	0	31.2	0	25	31.2	12.5	2	dsDNAphage	linear
NZ_NXAO01000106.1||full	MPG_1951	0.587	0.28	0.587	dsDNAphage	7995	0	37.5	0	1	8	3	7997	0.587	0.587	1	8	3	7997	nan	nan	0	1	8	3	7997	0.587	0	0	0	37.5	0	62.5	0	dsDNAphage	linear
3300026534.a:Ga0256841_1001565||full	MPG_9058	0.947	0	0.947	dsDNAphage	19393	1	26.3	10.5	1	19	2	19394	0.947	0.947	1	19	2	19394	nan	nan	0	1	19	2	19394	0.947	0	10.5	0	26.3	10.5	52.6	1	dsDNAphage	linear
DQRB01000050.1||0_partial	MPG_7925	0.907	0	0.907	dsDNAphage	92417	6	22.4	23.1	74	195	73123	165539	0.907	0.947	74	195	73123	165539	0.907	1	1	1	261	1	244346	0.46	0	23.1	0	22.4	17.9	36.6	6	dsDNAphage	linear
JABZFN010000118.1||full	MPG_5298	0.94	0.02	0.94	dsDNAphage	10800	1	21.4	14.3	1	14	932	11731	0.94	0.94	1	14	932	11731	nan	nan	0	1	14	932	11731	0.94	0	14.3	0	21.4	7.1	57.1	1	dsDNAphage	linear
JABZFN010000002.1||full	MPG_5298	0.993	0	0.993	dsDNAphage	39503	2	28.1	3.1	1	32	658	40160	0.993	1	1	32	658	40160	nan	nan	0	1	32	658	40160	0.993	0	3.1	0	28.1	6.2	62.5	2	dsDNAphage	linear
JABZFN010000003.1||full	MPG_5298	0.96	0	0.96	dsDNAphage	44030	2	34	4	1	50	557	44586	0.96	0.993	1	50	557	44586	nan	nan	0	1	50	557	44586	0.96	0	4	0	34	6	56	2	dsDNAphage	linear
NZ_NSBT01000032.1||full	MPG_408	0.5	0.04	0.5	dsDNAphage	7088	0	16.7	0	1	6	1	7088	0.5	0.5	1	6	1	7088	nan	nan	0	1	6	1	7088	0.5	0	0	0	16.7	0	83.3	0	dsDNAphage	linear
DDNS01000009.1||full	MPG_3191	0.84	0	0.84	dsDNAphage	133448	9	25.5	24.2	8	150	7682	141129	0.84	0.88	1	153	3	144427	nan	nan	0	1	153	3	144427	0.813	0	23.5	0.7	25.5	22.2	28.1	9	dsDNAphage	linear
DDNS01000002.1||0_partial	MPG_3191	0.96	0	0.96	dsDNAphage	59873	20	39.7	17.8	103	175	136819	196691	0.96	1	103	175	136819	196691	0.96	1	1	1	175	1	196691	0.753	0	17.8	0	39.7	11	31.5	20	dsDNAphage	linear
NZ_PHUT01000007.1||full	MPG_1478	0.98	0	0.98	dsDNAphage	194690	23	35.1	4.3	2	232	1202	195907	0.98	1	2	232	1202	195907	nan	nan	0	2	232	1202	195907	0.98	0	4.3	0	35.1	2.2	58.4	23	dsDNAphage	circular
NZ_PHUT01000003.1||0_partial	MPG_1478	0.913	0	0.913	dsDNAphage	81156	7	31.1	22.6	310	412	313256	394411	0.913	0.96	308	412	311766	394411	0.9	0.993	1	1	413	615	397105	0.373	0	22.6	0	31.1	8.5	37.7	7	dsDNAphage	linear
PAAR01000005.1||full	MPG_2917	0.987	0.887	0.987	dsDNAphage	8461	0	36.8	0	1	19	92	8552	0.987	0.987	1	19	92	8552	nan	nan	0	1	19	92	8552	0.987	0	0	0	36.8	0	63.2	0	dsDNAphage	linear
PAAR01000001.1||full	MPG_2917	1	0.187	1	dsDNAphage	9051	3	90	0	1	10	2	9052	1	1	1	10	2	9052	nan	nan	0	1	10	2	9052	1	0	0	0	90	0	10	3	dsDNAphage	linear
PAAR01000002.1||full	MPG_2917	0.96	0.753	0.96	dsDNAphage	10508	0	83.3	0	1	6	3	10510	0.96	0.96	1	6	3	10510	nan	nan	0	1	6	3	10510	0.96	0	0	0	83.3	0	16.7	0	dsDNAphage	linear
PAAR01000016.1||full	MPG_2917	0.8	0	0.8	dsDNAphage	145919	7	18.9	32.4	1	148	1	145919	0.8	0.807	1	148	1	145919	nan	nan	0	1	148	1	145919	0.8	0	32.4	0	18.9	18.2	30.4	7	dsDNAphage	linear
PAAR01000025.1||full	MPG_2917	0.96	0	0.96	dsDNAphage	31007	5	35.1	8.1	1	37	3	31009	0.96	0.96	1	37	3	31009	nan	nan	0	1	37	3	31009	0.96	0	8.1	0	35.1	27	29.7	5	dsDNAphage	linear
WJJB01000131.1||full	MPG_8877	0.78	0.007	0.78	dsDNAphage	10058	1	10	0	1	10	2	10059	0.78	0.78	1	10	2	10059	nan	nan	0	1	10	2	10059	0.78	0	0	0	10	10	80	1	dsDNAphage	linear
JABJPS010000031.1||lt2gene	MPG_4535	nan	nan	nan	dsDNAphage	7427	1	100	0
3300025052.a:Ga0207906_1001184||full	MPG_9238	0.973	0.673	0.973	dsDNAphage	5967	0	50	0	1	10	2	5968	0.973	0.973	1	10	2	5968	nan	nan	0	1	10	2	5968	0.973	0	0	0	50	0	50	0	dsDNAphage	linear
WFXH01000099.1||full	MPG_6297	0.98	0.227	0.98	dsDNAphage	8814	1	20	0	1	5	1	8814	0.98	0.98	1	5	1	8814	nan	nan	0	1	5	1	8814	0.98	0	0	0	20	0	80	1	dsDNAphage	linear
NZMR01000024.1||full	MPG_5228	0.547	0.68	0.68	ssDNA	5112	0	10	0	1	10	3	5114	0.68	0.68	1	10	3	5114	nan	nan	0	1	10	3	5114	0.68	0	0	0	10	0	90	0	ssDNA	linear
NZMR01000025.1||full	MPG_5228	0.933	0.693	0.933	dsDNAphage	5386	0	100	0	1	8	2	5387	0.933	0.933	1	8	2	5387	nan	nan	0	1	8	2	5387	0.933	0	0	0	100	0	0	0	dsDNAphage	linear
NZMR01000026.1||full	MPG_5228	0.587	0.08	0.587	dsDNAphage	5872	0	12.5	0	1	8	1	5872	0.587	0.587	1	8	1	5872	nan	nan	0	1	8	1	5872	0.587	0	0	0	12.5	12.5	75	0	dsDNAphage	linear
NZMR01000029.1||full	MPG_5228	1	0.26	1	dsDNAphage	33779	16	89.5	0	1	57	1	33779	1	1	1	57	1	33779	nan	nan	0	1	57	1	33779	1	0	0	0	89.5	0	10.5	16	dsDNAphage	linear
NZMR01000030.1||full	MPG_5228	0.94	0.867	0.94	dsDNAphage	11038	0	71.4	0	1	14	3	11040	0.94	0.94	1	14	3	11040	nan	nan	0	1	14	3	11040	0.94	0	0	0	71.4	0	28.6	0	dsDNAphage	linear
NZMR01000031.1||full	MPG_5228	1	0.753	1	dsDNAphage	10748	1	87.5	0	1	16	2	10749	1	1	1	16	2	10749	nan	nan	0	1	16	2	10749	1	0	0	0	87.5	0	12.5	1	dsDNAphage	linear
NZMR01000032.1||full	MPG_5228	0.96	0.22	0.96	dsDNAphage	6288	1	62.5	0	1	8	2	6289	0.96	0.96	1	8	2	6289	nan	nan	0	1	8	2	6289	0.96	0	0	0	62.5	12.5	25	1	dsDNAphage	linear
NZMR01000035.1||full	MPG_5228	0.993	0.633	0.993	dsDNAphage	8121	1	86.7	0	1	15	2	8122	0.993	0.993	1	15	2	8122	nan	nan	0	1	15	2	8122	0.993	0	0	0	86.7	0	13.3	1	dsDNAphage	linear
NZMR01000038.1||full	MPG_5228	0.58	0.453	0.58	dsDNAphage	7829	0	66.7	0	1	9	2	7830	0.58	0.58	1	9	2	7830	nan	nan	0	1	9	2	7830	0.58	0	0	0	66.7	0	33.3	0	dsDNAphage	linear
NZMR01000003.1||full	MPG_5228	1	0.513	1	dsDNAphage	11857	1	100	0	1	10	3	11859	1	1	1	10	3	11859	nan	nan	0	1	10	3	11859	1	0	0	0	100	0	0	1	dsDNAphage	linear
NZMR01000039.1||full	MPG_5228	1	0.813	1	dsDNAphage	9793	1	100	0	1	10	3	9795	1	1	1	10	3	9795	nan	nan	0	1	10	3	9795	1	0	0	0	100	0	0	1	dsDNAphage	linear
NZMR01000040.1||full	MPG_5228	0.993	0.933	0.993	dsDNAphage	5461	2	100	0	1	7	2	5462	0.993	0.993	1	7	2	5462	nan	nan	0	1	7	2	5462	0.993	0	0	0	100	0	0	2	dsDNAphage	linear
NZMR01000041.1||full	MPG_5228	0.953	0.48	0.953	dsDNAphage	6777	0	100	0	1	12	2	6778	0.953	0.953	1	12	2	6778	nan	nan	0	1	12	2	6778	0.953	0	0	0	100	0	0	0	dsDNAphage	linear
NZMR01000043.1||full	MPG_5228	0.92	0.2	0.92	dsDNAphage	36239	0	58.3	0	1	36	186	36424	0.92	0.953	1	36	186	36424	nan	nan	0	1	36	186	36424	0.92	0	0	0	58.3	0	41.7	0	dsDNAphage	linear
NZMR01000044.1||full	MPG_5228	0.673	0.64	0.673	dsDNAphage	5309	0	33.3	0	1	6	511	5819	0.673	0.673	1	6	511	5819	nan	nan	0	1	6	511	5819	0.673	0	0	0	33.3	0	66.7	0	dsDNAphage	linear
NZMR01000046.1||full	MPG_5228	0.913	0.02	0.913	dsDNAphage	8639	0	61.5	7.7	1	13	1	8639	0.913	0.913	1	13	1	8639	nan	nan	0	1	13	1	8639	0.913	0	7.7	0	61.5	0	30.8	0	dsDNAphage	linear
NZMR01000047.1||full	MPG_5228	1	0.46	1	dsDNAphage	7994	1	87.5	0	1	8	3	7996	1	1	1	8	3	7996	nan	nan	0	1	8	3	7996	1	0	0	0	87.5	0	12.5	1	dsDNAphage	linear
NZMR01000048.1||full	MPG_5228	0.96	0.507	0.96	dsDNAphage	11487	0	66.7	0	1	18	1	11487	0.96	0.96	1	18	1	11487	nan	nan	0	1	18	1	11487	0.96	0	0	0	66.7	0	33.3	0	dsDNAphage	linear
NZMR01000052.1||full	MPG_5228	0.72	0.227	0.72	dsDNAphage	16784	0	47.1	0	1	17	2	16785	0.72	0.72	1	17	2	16785	nan	nan	0	1	17	2	16785	0.72	0	0	0	47.1	0	52.9	0	dsDNAphage	linear
NZMR01000053.1||full	MPG_5228	0.767	0.727	0.767	dsDNAphage	5901	0	33.3	0	1	6	2	5902	0.767	0.767	1	6	2	5902	nan	nan	0	1	6	2	5902	0.767	0	0	0	33.3	0	66.7	0	dsDNAphage	linear
NZMR01000054.1||full	MPG_5228	0.647	0.353	0.647	dsDNAphage	6285	0	33.3	0	1	6	94	6378	0.647	0.647	1	6	94	6378	nan	nan	0	1	6	94	6378	0.647	0	0	0	33.3	0	66.7	0	dsDNAphage	linear
NZMR01000055.1||full	MPG_5228	0.993	0.387	0.993	dsDNAphage	9212	3	85.7	0	1	7	42	9253	0.993	0.993	1	7	42	9253	nan	nan	0	1	7	42	9253	0.993	0	0	0	85.7	0	14.3	3	dsDNAphage	linear
NZMR01000056.1||full	MPG_5228	1	0.193	1	dsDNAphage	9738	1	60	0	1	20	3	9740	1	1	1	20	3	9740	nan	nan	0	1	20	3	9740	1	0	0	0	60	0	40	1	dsDNAphage	linear
NZMR01000057.1||full	MPG_5228	1	0.727	1	dsDNAphage	11533	4	100	0	1	4	203	11735	1	1	1	4	203	11735	nan	nan	0	1	4	203	11735	1	0	0	0	100	0	0	4	dsDNAphage	linear
NZMR01000058.1||full	MPG_5228	1	0.42	1	dsDNAphage	6486	1	72.7	0	1	11	3	6488	1	1	1	11	3	6488	nan	nan	0	1	11	3	6488	1	0	0	0	72.7	0	27.3	1	dsDNAphage	linear
NZMR01000059.1||full	MPG_5228	1	0.507	1	dsDNAphage	9317	2	75	0	1	24	1	9317	1	1	1	24	1	9317	nan	nan	0	1	24	1	9317	1	0	0	0	75	0	25	2	dsDNAphage	linear
NZMR01000061.1||full	MPG_5228	0.987	0.573	0.987	dsDNAphage	6914	1	50	0	1	6	1	6914	0.987	0.987	1	6	1	6914	nan	nan	0	1	6	1	6914	0.987	0	0	0	50	0	50	1	dsDNAphage	linear
NZMR01000062.1||full	MPG_5228	1	0.687	1	dsDNAphage	5984	5	100	0	1	6	2	5985	1	1	1	6	2	5985	nan	nan	0	1	6	2	5985	1	0	0	0	100	0	0	5	dsDNAphage	linear
NZMR01000064.1||full	MPG_5228	1	0.44	1	dsDNAphage	9436	1	94.1	0	1	17	1	9436	1	1	1	17	1	9436	nan	nan	0	1	17	1	9436	1	0	0	0	94.1	0	5.9	1	dsDNAphage	linear
NZMR01000065.1||full	MPG_5228	1	0.26	1	dsDNAphage	25286	13	89.5	0	1	19	154	25439	1	1	1	19	154	25439	nan	nan	0	1	19	154	25439	1	0	0	0	89.5	0	10.5	13	dsDNAphage	linear
NZMR01000066.1||full	MPG_5228	0.913	0.22	0.913	dsDNAphage	9508	0	84.6	0	1	13	2	9509	0.913	0.913	1	13	2	9509	nan	nan	0	1	13	2	9509	0.913	0	0	0	84.6	7.7	7.7	0	dsDNAphage	linear
NZMR01000067.1||full	MPG_5228	1	0.407	1	dsDNAphage	5343	1	80	0	1	5	2	5344	1	1	1	5	2	5344	nan	nan	0	1	5	2	5344	1	0	0	0	80	0	20	1	dsDNAphage	linear
NZMR01000068.1||full	MPG_5228	0.98	0.887	0.98	dsDNAphage	8928	0	100	0	1	16	2	8929	0.98	0.98	1	16	2	8929	nan	nan	0	1	16	2	8929	0.98	0	0	0	100	0	0	0	dsDNAphage	linear
NZMR01000069.1||full	MPG_5228	1	0.793	1	dsDNAphage	8161	7	100	0	1	9	1	8161	1	1	1	9	1	8161	nan	nan	0	1	9	1	8161	1	0	0	0	100	0	0	7	dsDNAphage	linear
NZMR01000070.1||full	MPG_5228	1	0.927	1	dsDNAphage	5848	2	100	0	1	8	2	5849	1	1	1	8	2	5849	nan	nan	0	1	8	2	5849	1	0	0	0	100	0	0	2	dsDNAphage	linear
NZMR01000071.1||full	MPG_5228	1	0.94	1	dsDNAphage	5559	3	100	0	1	6	3	5561	1	1	1	6	3	5561	nan	nan	0	1	6	3	5561	1	0	0	0	100	0	0	3	dsDNAphage	linear
NZMR01000072.1||full	MPG_5228	1	0.353	1	dsDNAphage	26785	3	97.1	0	1	35	3	26787	1	1	1	35	3	26787	nan	nan	0	1	35	3	26787	1	0	0	0	97.1	0	2.9	3	dsDNAphage	linear
NZMR01000073.1||full	MPG_5228	0.84	0.653	0.84	dsDNAphage	5550	0	100	0	1	6	2	5551	0.84	0.84	1	6	2	5551	nan	nan	0	1	6	2	5551	0.84	0	0	0	100	0	0	0	dsDNAphage	linear
NZMR01000074.1||full	MPG_5228	0.907	0.833	0.907	dsDNAphage	8463	0	100	0	1	4	2	8464	0.907	0.907	1	4	2	8464	nan	nan	0	1	4	2	8464	0.907	0	0	0	100	0	0	0	dsDNAphage	linear
NZMR01000076.1||full	MPG_5228	0.887	0.293	0.887	dsDNAphage	9051	0	83.3	0	1	6	2	9052	0.887	0.887	1	6	2	9052	nan	nan	0	1	6	2	9052	0.887	0	0	0	83.3	0	16.7	0	dsDNAphage	linear
NZMR01000078.1||full	MPG_5228	1	0.793	1	dsDNAphage	6892	2	100	0	1	10	2	6893	1	1	1	10	2	6893	nan	nan	0	1	10	2	6893	1	0	0	0	100	0	0	2	dsDNAphage	linear
NZMR01000079.1||full	MPG_5228	1	0.333	1	dsDNAphage	17207	1	75	0	1	24	2	17208	1	1	1	24	2	17208	nan	nan	0	1	24	2	17208	1	0	0	0	75	0	25	1	dsDNAphage	linear
NZMR01000080.1||full	MPG_5228	0.973	0.92	0.973	dsDNAphage	5181	0	83.3	0	1	12	1	5181	0.973	0.973	1	12	1	5181	nan	nan	0	1	12	1	5181	0.973	0	0	0	83.3	0	16.7	0	dsDNAphage	linear
NZMR01000081.1||full	MPG_5228	0.967	0.52	0.967	dsDNAphage	6937	0	50	0	1	20	7	6943	0.967	0.967	1	20	7	6943	nan	nan	0	1	20	7	6943	0.967	0	0	0	50	0	50	0	dsDNAphage	linear
NZMR01000082.1||full	MPG_5228	0.98	0.94	0.98	dsDNAphage	7240	0	81.8	0	1	11	3	7242	0.98	0.98	1	11	3	7242	nan	nan	0	1	11	3	7242	0.98	0	0	0	81.8	0	18.2	0	dsDNAphage	linear
NZMR01000083.1||full	MPG_5228	1	0.653	1	dsDNAphage	8794	6	100	0	1	8	2	8795	1	1	1	8	2	8795	nan	nan	0	1	8	2	8795	1	0	0	0	100	0	0	6	dsDNAphage	linear
NZMR01000084.1||full	MPG_5228	1	0.56	1	dsDNAphage	34167	6	80	0	1	60	1	34167	1	1	1	60	1	34167	nan	nan	0	1	60	1	34167	1	0	0	0	80	0	20	6	dsDNAphage	linear
NZMR01000085.1||full	MPG_5228	1	0.607	1	dsDNAphage	7185	7	100	0	1	7	2	7186	1	1	1	7	2	7186	nan	nan	0	1	7	2	7186	1	0	0	0	100	0	0	7	dsDNAphage	linear
NZMR01000089.1||full	MPG_5228	0.993	0.293	0.993	dsDNAphage	16409	2	94.7	0	1	19	1	16409	0.993	0.993	1	19	1	16409	nan	nan	0	1	19	1	16409	0.993	0	0	0	94.7	5.3	0	2	dsDNAphage	linear
NZMR01000090.1||full	MPG_5228	0.993	0.787	0.993	dsDNAphage	7281	0	100	0	1	9	2	7282	0.993	0.993	1	9	2	7282	nan	nan	0	1	9	2	7282	0.993	0	0	0	100	0	0	0	dsDNAphage	linear
NZMR01000091.1||full	MPG_5228	0.953	0.76	0.953	dsDNAphage	6590	0	100	0	1	5	3	6592	0.953	0.953	1	5	3	6592	nan	nan	0	1	5	3	6592	0.953	0	0	0	100	0	0	0	dsDNAphage	linear
NZMR01000092.1||full	MPG_5228	1	0.213	1	dsDNAphage	26919	8	66.7	0	1	33	3	26921	1	1	1	33	3	26921	nan	nan	0	1	33	3	26921	1	0	0	0	66.7	0	33.3	8	dsDNAphage	linear
NZMR01000093.1||full	MPG_5228	1	0.807	1	dsDNAphage	8612	5	100	0	1	13	3	8614	1	1	1	13	3	8614	nan	nan	0	1	13	3	8614	1	0	0	0	100	0	0	5	dsDNAphage	linear
NZMR01000096.1||full	MPG_5228	0.793	0.867	0.867	ssDNA	8352	0	100	0	1	3	2	8353	0.867	0.867	1	3	2	8353	nan	nan	0	1	3	2	8353	0.867	0	0	0	100	0	0	0	ssDNA	linear
NZMR01000097.1||full	MPG_5228	0.873	0.787	0.873	dsDNAphage	5593	0	60	0	1	5	1	5593	0.873	0.873	1	5	1	5593	nan	nan	0	1	5	1	5593	0.873	0	0	0	60	0	40	0	dsDNAphage	linear
NZMR01000098.1||full	MPG_5228	0.953	0.82	0.953	dsDNAphage	11966	0	100	0	1	22	2	11967	0.953	0.953	1	22	2	11967	nan	nan	0	1	22	2	11967	0.953	0	0	0	100	0	0	0	dsDNAphage	linear
NZMR01000099.1||full	MPG_5228	1	0.26	1	dsDNAphage	40604	8	95.9	0	1	49	2	40605	1	1	1	49	2	40605	nan	nan	0	1	49	2	40605	1	0	0	0	95.9	0	4.1	8	dsDNAphage	linear
NZMR01000100.1||full	MPG_5228	0.893	0.993	0.993	ssDNA	5453	0	100	0	1	5	2	5454	0.993	0.993	1	5	2	5454	nan	nan	0	1	5	2	5454	0.993	0	0	0	100	0	0	0	ssDNA	linear
NZMR01000103.1||full	MPG_5228	0.987	0.713	0.987	dsDNAphage	5041	0	90	0	1	10	3	5043	0.987	0.987	1	10	3	5043	nan	nan	0	1	10	3	5043	0.987	0	0	0	90	0	10	0	dsDNAphage	linear
NZMR01000106.1||full	MPG_5228	0.827	0.92	0.92	ssDNA	5428	0	100	0	1	3	2	5429	0.92	0.92	1	3	2	5429	nan	nan	0	1	3	2	5429	0.92	0	0	0	100	0	0	0	ssDNA	linear
NZMR01000107.1||full	MPG_5228	1	0.44	1	dsDNAphage	14558	6	100	0	1	19	2	14559	1	1	1	19	2	14559	nan	nan	0	1	19	2	14559	1	0	0	0	100	0	0	6	dsDNAphage	linear
NZMR01000108.1||full	MPG_5228	0.78	0.653	0.78	dsDNAphage	8058	0	30	0	1	10	2	8059	0.78	0.78	1	10	2	8059	nan	nan	0	1	10	2	8059	0.78	0	0	0	30	0	70	0	dsDNAphage	linear
NZMR01000111.1||full	MPG_5228	0.947	0.92	0.947	dsDNAphage	6260	0	77.8	0	1	9	2	6261	0.947	0.947	1	9	2	6261	nan	nan	0	1	9	2	6261	0.947	0	0	0	77.8	0	22.2	0	dsDNAphage	linear
NZMR01000113.1||full	MPG_5228	1	0.487	1	dsDNAphage	5147	1	100	0	1	2	23	5169	1	1	1	2	23	5169	nan	nan	0	1	2	23	5169	1	0	0	0	100	0	0	1	dsDNAphage	linear
NZMR01000114.1||full	MPG_5228	1	0.313	1	dsDNAphage	8193	1	83.3	0	1	6	3	8195	1	1	1	6	3	8195	nan	nan	0	1	6	3	8195	1	0	0	0	83.3	0	16.7	1	dsDNAphage	linear
NZMR01000115.1||full	MPG_5228	1	0.573	1	dsDNAphage	5825	5	100	0	1	8	27	5851	1	1	1	8	27	5851	nan	nan	0	1	8	27	5851	1	0	0	0	100	0	0	5	dsDNAphage	linear
NZMR01000121.1||full	MPG_5228	0.927	0.74	0.927	dsDNAphage	5942	0	100	0	1	8	2	5943	0.927	0.927	1	8	2	5943	nan	nan	0	1	8	2	5943	0.927	0	0	0	100	0	0	0	dsDNAphage	linear
NZMR01000122.1||full	MPG_5228	0.993	0.88	0.993	dsDNAphage	9312	7	72.7	0	1	11	2	9313	0.993	0.993	1	11	2	9313	nan	nan	0	1	11	2	9313	0.993	0	0	0	72.7	0	27.3	7	dsDNAphage	linear
NZMR01000123.1||full	MPG_5228	1	0.027	1	dsDNAphage	80556	4	74.7	4.6	1	87	3	80558	1	1	1	87	3	80558	nan	nan	0	1	87	3	80558	1	0	4.6	0	74.7	2.3	18.4	4	dsDNAphage	linear
NZMR01000124.1||full	MPG_5228	1	0.5	1	dsDNAphage	13376	1	100	0	1	18	2	13377	1	1	1	18	2	13377	nan	nan	0	1	18	2	13377	1	0	0	0	100	0	0	1	dsDNAphage	linear
NZMR01000125.1||full	MPG_5228	1	0.767	1	dsDNAphage	20142	9	85.7	0	1	14	1	20142	1	1	1	14	1	20142	nan	nan	0	1	14	1	20142	1	0	0	0	85.7	0	14.3	9	dsDNAphage	linear
NZMR01000126.1||full	MPG_5228	1	0.467	1	dsDNAphage	11748	2	96.6	0	1	29	95	11842	1	1	1	29	95	11842	nan	nan	0	1	29	95	11842	1	0	0	0	96.6	0	3.4	2	dsDNAphage	linear
NZMR01000128.1||full	MPG_5228	1	0.14	1	dsDNAphage	42117	13	69.2	2.6	1	39	3	42119	1	1	1	39	3	42119	nan	nan	0	1	39	3	42119	1	0	2.6	0	69.2	0	28.2	13	dsDNAphage	linear
NZMR01000129.1||full	MPG_5228	1	0.187	1	dsDNAphage	17522	1	75	0	1	20	375	17896	1	1	1	20	375	17896	nan	nan	0	1	20	375	17896	1	0	0	0	75	0	25	1	dsDNAphage	linear
NZMR01000130.1||full	MPG_5228	1	0.9	1	dsDNAphage	6005	1	100	0	1	11	3	6007	1	1	1	11	3	6007	nan	nan	0	1	11	3	6007	1	0	0	0	100	0	0	1	dsDNAphage	linear
NZMR01000132.1||full	MPG_5228	0.72	0.053	0.72	dsDNAphage	10351	0	43.8	0	1	16	1	10351	0.72	0.72	1	16	1	10351	nan	nan	0	1	16	1	10351	0.72	0	0	0	43.8	0	56.2	0	dsDNAphage	linear
NZMR01000133.1||full	MPG_5228	0.973	0.9	0.973	dsDNAphage	6779	0	100	0	1	9	2	6780	0.973	0.973	1	9	2	6780	nan	nan	0	1	9	2	6780	0.973	0	0	0	100	0	0	0	dsDNAphage	linear
NZMR01000134.1||full	MPG_5228	1	0.9	1	dsDNAphage	6047	1	100	0	1	10	2	6048	1	1	1	10	2	6048	nan	nan	0	1	10	2	6048	1	0	0	0	100	0	0	1	dsDNAphage	linear
NZMR01000135.1||full	MPG_5228	1	0.713	1	dsDNAphage	7485	2	77.8	0	1	9	2	7486	1	1	1	9	2	7486	nan	nan	0	1	9	2	7486	1	0	0	0	77.8	0	22.2	2	dsDNAphage	linear
NZMR01000136.1||full	MPG_5228	0.66	0.5	0.66	dsDNAphage	5195	0	50	0	1	10	1	5195	0.66	0.66	1	10	1	5195	nan	nan	0	1	10	1	5195	0.66	0	0	0	50	0	50	0	dsDNAphage	linear
NZMR01000137.1||full	MPG_5228	1	0.253	1	dsDNAphage	11393	5	90.9	0	1	11	2	11394	1	1	1	11	2	11394	nan	nan	0	1	11	2	11394	1	0	0	0	90.9	0	9.1	5	dsDNAphage	linear
NZMR01000138.1||full	MPG_5228	1	0.827	1	dsDNAphage	5070	4	100	0	1	5	1	5070	1	1	1	5	1	5070	nan	nan	0	1	5	1	5070	1	0	0	0	100	0	0	4	dsDNAphage	linear
NZMR01000139.1||full	MPG_5228	0.98	0.56	0.98	dsDNAphage	6879	0	94.4	0	1	18	22	6900	0.98	0.98	1	18	22	6900	nan	nan	0	1	18	22	6900	0.98	0	0	0	94.4	0	5.6	0	dsDNAphage	linear
NZMR01000141.1||full	MPG_5228	1	0.707	1	dsDNAphage	7380	2	100	0	1	6	1	7380	1	1	1	6	1	7380	nan	nan	0	1	6	1	7380	1	0	0	0	100	0	0	2	dsDNAphage	linear
NZMR01000142.1||full	MPG_5228	0.993	0.42	0.993	dsDNAphage	9031	0	91.3	0	1	23	3	9033	0.993	1	1	23	3	9033	nan	nan	0	1	23	3	9033	0.993	0	0	0	91.3	0	8.7	0	dsDNAphage	linear
NZMR01000144.1||full	MPG_5228	1	0.913	1	dsDNAphage	6707	5	75	0	1	8	1	6707	1	1	1	8	1	6707	nan	nan	0	1	8	1	6707	1	0	0	0	75	0	25	5	dsDNAphage	linear
NZMR01000146.1||full	MPG_5228	0.987	0.573	0.987	dsDNAphage	5902	0	42.9	0	1	21	342	6243	0.987	1	1	21	342	6243	nan	nan	0	1	21	342	6243	0.987	0	0	0	42.9	0	57.1	0	dsDNAphage	linear
NZMR01000147.1||full	MPG_5228	1	0.893	1	dsDNAphage	7441	1	100	0	1	6	2	7442	1	1	1	6	2	7442	nan	nan	0	1	6	2	7442	1	0	0	0	100	0	0	1	dsDNAphage	linear
NZMR01000149.1||full	MPG_5228	1	0.96	1	dsDNAphage	6263	4	100	0	1	10	2	6264	1	1	1	10	2	6264	nan	nan	0	1	10	2	6264	1	0	0	0	100	0	0	4	dsDNAphage	linear
NZMR01000150.1||full	MPG_5228	0.887	0.633	0.887	dsDNAphage	8972	0	100	0	1	6	2	8973	0.887	0.887	1	6	2	8973	nan	nan	0	1	6	2	8973	0.887	0	0	0	100	0	0	0	dsDNAphage	linear
NZMR01000151.1||full	MPG_5228	1	0.567	1	dsDNAphage	6135	1	80	0	1	5	2	6136	1	1	1	5	2	6136	nan	nan	0	1	5	2	6136	1	0	0	0	80	0	20	1	dsDNAphage	linear
NZMR01000153.1||full	MPG_5228	0.88	0.3	0.88	dsDNAphage	7599	0	78.6	0	1	14	2	7600	0.88	0.88	1	14	2	7600	nan	nan	0	1	14	2	7600	0.88	0	0	0	78.6	0	21.4	0	dsDNAphage	linear
NZMR01000154.1||full	MPG_5228	0.613	0.047	0.613	dsDNAphage	9373	0	54.5	0	1	11	99	9471	0.613	0.613	1	11	99	9471	nan	nan	0	1	11	99	9471	0.613	0	0	0	54.5	9.1	36.4	0	dsDNAphage	linear
NZMR01000156.1||full	MPG_5228	0.987	0.6	0.987	dsDNAphage	6654	3	100	0	1	8	37	6690	0.987	0.987	1	8	37	6690	nan	nan	0	1	8	37	6690	0.987	0	0	0	100	0	0	3	dsDNAphage	linear
NZMR01000158.1||full	MPG_5228	1	0.427	1	dsDNAphage	11247	1	100	0	1	16	3	11249	1	1	1	16	3	11249	nan	nan	0	1	16	3	11249	1	0	0	0	100	0	0	1	dsDNAphage	linear
NZMR01000160.1||full	MPG_5228	0.973	0.12	0.973	dsDNAphage	10004	1	91.7	8.3	1	12	1	10004	0.973	0.973	1	12	1	10004	nan	nan	0	1	12	1	10004	0.973	0	8.3	0	91.7	0	0	1	dsDNAphage	linear
NZMR01000161.1||full	MPG_5228	0.94	0.493	0.94	dsDNAphage	7060	0	100	0	1	13	3	7062	0.94	0.94	1	13	3	7062	nan	nan	0	1	13	3	7062	0.94	0	0	0	100	0	0	0	dsDNAphage	linear
NZMR01000162.1||full	MPG_5228	0.993	0.54	0.993	dsDNAphage	6572	1	80	0	1	5	2	6573	0.993	0.993	1	5	2	6573	nan	nan	0	1	5	2	6573	0.993	0	0	0	80	0	20	1	dsDNAphage	linear
NZMR01000163.1||full	MPG_5228	1	0.82	1	dsDNAphage	7389	4	100	0	1	11	2	7390	1	1	1	11	2	7390	nan	nan	0	1	11	2	7390	1	0	0	0	100	0	0	4	dsDNAphage	linear
NZMR01000165.1||full	MPG_5228	0.98	0.687	0.98	dsDNAphage	7394	0	42.9	0	1	14	1	7394	0.98	0.98	1	14	1	7394	nan	nan	0	1	14	1	7394	0.98	0	0	0	42.9	0	57.1	0	dsDNAphage	linear
NZMR01000170.1||full	MPG_5228	0.973	0.727	0.973	dsDNAphage	5831	0	46.7	0	1	15	30	5860	0.973	0.973	1	15	30	5860	nan	nan	0	1	15	30	5860	0.973	0	0	0	46.7	0	53.3	0	dsDNAphage	linear
NZMR01000005.1||full	MPG_5228	0.747	0.94	0.94	ssDNA	6398	0	25	0	1	12	1	6398	0.94	0.94	1	12	1	6398	nan	nan	0	1	12	1	6398	0.94	0	0	0	25	0	75	0	ssDNA	linear
NZMR01000006.1||full	MPG_5228	1	0.753	1	dsDNAphage	15498	3	90.6	0	1	32	3	15500	1	1	1	32	3	15500	nan	nan	0	1	32	3	15500	1	0	0	0	90.6	0	9.4	3	dsDNAphage	linear
NZMR01000007.1||full	MPG_5228	0.987	0.527	0.987	dsDNAphage	8075	0	100	0	1	15	2	8076	0.987	0.987	1	15	2	8076	nan	nan	0	1	15	2	8076	0.987	0	0	0	100	0	0	0	dsDNAphage	linear
NZMR01000008.1||full	MPG_5228	1	0.627	1	dsDNAphage	18333	4	80	0	1	10	2	18334	1	1	1	10	2	18334	nan	nan	0	1	10	2	18334	1	0	0	0	80	0	20	4	dsDNAphage	linear
NZMR01000009.1||full	MPG_5228	1	0.653	1	dsDNAphage	7147	5	100	0	1	9	2	7148	1	1	1	9	2	7148	nan	nan	0	1	9	2	7148	1	0	0	0	100	0	0	5	dsDNAphage	linear
NZMR01000010.1||full	MPG_5228	1	0.287	1	dsDNAphage	35597	4	97.6	0	1	41	124	35720	1	1	1	41	124	35720	nan	nan	0	1	41	124	35720	1	0	0	0	97.6	0	2.4	4	dsDNAphage	linear
NZMR01000011.1||full	MPG_5228	1	0.333	1	dsDNAphage	9922	3	93.8	0	1	16	2	9923	1	1	1	16	2	9923	nan	nan	0	1	16	2	9923	1	0	0	0	93.8	0	6.2	3	dsDNAphage	linear
NZMR01000012.1||full	MPG_5228	1	0.287	1	dsDNAphage	15093	4	81.8	0	1	11	2	15094	1	1	1	11	2	15094	nan	nan	0	1	11	2	15094	1	0	0	0	81.8	0	18.2	4	dsDNAphage	linear
NZMR01000013.1||full	MPG_5228	1	0.553	1	dsDNAphage	17258	3	93.8	0	1	16	56	17313	1	1	1	16	56	17313	nan	nan	0	1	16	56	17313	1	0	0	0	93.8	0	6.2	3	dsDNAphage	linear
NZMR01000014.1||full	MPG_5228	1	0.42	1	dsDNAphage	23959	10	93.3	0	1	15	37	23995	1	1	1	15	37	23995	nan	nan	0	1	15	37	23995	1	0	0	0	93.3	0	6.7	10	dsDNAphage	linear
NZMR01000015.1||full	MPG_5228	0.927	0.88	0.927	dsDNAphage	6244	0	18.2	0	1	11	153	6396	0.927	0.927	1	11	153	6396	nan	nan	0	1	11	153	6396	0.927	0	0	0	18.2	0	81.8	0	dsDNAphage	linear
NZMR01000016.1||full	MPG_5228	1	0.433	1	dsDNAphage	6939	2	92.3	0	1	13	1	6939	1	1	1	13	1	6939	nan	nan	0	1	13	1	6939	1	0	0	0	92.3	0	7.7	2	dsDNAphage	linear
NZMR01000018.1||full	MPG_5228	0.993	0.947	0.993	dsDNAphage	6473	4	80	0	1	10	1	6473	0.993	0.993	1	10	1	6473	nan	nan	0	1	10	1	6473	0.993	0	0	0	80	0	20	4	dsDNAphage	linear
NZMR01000019.1||full	MPG_5228	1	0.667	1	dsDNAphage	5443	1	100	0	1	9	1	5443	1	1	1	9	1	5443	nan	nan	0	1	9	1	5443	1	0	0	0	100	0	0	1	dsDNAphage	linear
NZMR01000020.1||full	MPG_5228	0.873	0.393	0.873	dsDNAphage	10931	0	90	0	1	10	3	10933	0.873	0.873	1	10	3	10933	nan	nan	0	1	10	3	10933	0.873	0	0	0	90	0	10	0	dsDNAphage	linear
NZMR01000021.1||full	MPG_5228	1	0.5	1	dsDNAphage	8472	1	80	0	1	15	3	8474	1	1	1	15	3	8474	nan	nan	0	1	15	3	8474	1	0	0	0	80	0	20	1	dsDNAphage	linear
NZMR01000022.1||full	MPG_5228	0.887	0.62	0.887	dsDNAphage	7502	0	62.5	0	1	8	71	7572	0.887	0.887	1	8	71	7572	nan	nan	0	1	8	71	7572	0.887	0	0	0	62.5	0	37.5	0	dsDNAphage	linear
NZMR01000175.1||full	MPG_5228	1	0.967	1	dsDNAphage	8035	6	100	0	1	8	1	8035	1	1	1	8	1	8035	nan	nan	0	1	8	1	8035	1	0	0	0	100	0	0	6	dsDNAphage	linear
NZMR01000178.1||full	MPG_5228	1	0.76	1	dsDNAphage	6344	1	100	0	1	7	2	6345	1	1	1	7	2	6345	nan	nan	0	1	7	2	6345	1	0	0	0	100	0	0	1	dsDNAphage	linear
NZMR01000180.1||full	MPG_5228	1	0.967	1	dsDNAphage	7435	2	100	0	1	6	3	7437	1	1	1	6	3	7437	nan	nan	0	1	6	3	7437	1	0	0	0	100	0	0	2	dsDNAphage	linear
NZMR01000182.1||full	MPG_5228	0.993	0.7	0.993	dsDNAphage	6656	1	90.9	0	1	11	2	6657	0.993	0.993	1	11	2	6657	nan	nan	0	1	11	2	6657	0.993	0	0	0	90.9	0	9.1	1	dsDNAphage	linear
NZMR01000188.1||full	MPG_5228	1	0.447	1	dsDNAphage	17410	1	100	0	1	27	1	17410	1	1	1	27	1	17410	nan	nan	0	1	27	1	17410	1	0	0	0	100	0	0	1	dsDNAphage	linear
NZMR01000189.1||full	MPG_5228	1	0.333	1	dsDNAphage	11562	2	90.9	0	1	11	2	11563	1	1	1	11	2	11563	nan	nan	0	1	11	2	11563	1	0	0	0	90.9	0	9.1	2	dsDNAphage	linear
NZMR01000191.1||full	MPG_5228	1	0.807	1	dsDNAphage	6201	5	100	0	1	7	1	6201	1	1	1	7	1	6201	nan	nan	0	1	7	1	6201	1	0	0	0	100	0	0	5	dsDNAphage	linear
NZMR01000193.1||full	MPG_5228	1	0.52	1	dsDNAphage	10864	3	86.7	0	1	15	1	10864	1	1	1	15	1	10864	nan	nan	0	1	15	1	10864	1	0	0	0	86.7	0	13.3	3	dsDNAphage	linear
NZMR01000194.1||full	MPG_5228	1	0.427	1	dsDNAphage	18054	1	96.2	0	1	26	2	18055	1	1	1	26	2	18055	nan	nan	0	1	26	2	18055	1	0	0	0	96.2	0	3.8	1	dsDNAphage	linear
NZMR01000195.1||full	MPG_5228	0.96	0.713	0.96	dsDNAphage	6866	0	100	0	1	5	3	6868	0.96	0.96	1	5	3	6868	nan	nan	0	1	5	3	6868	0.96	0	0	0	100	0	0	0	dsDNAphage	linear
NZMR01000197.1||full	MPG_5228	0.9	0.813	0.9	dsDNAphage	6980	0	60	0	1	10	2	6981	0.9	0.9	1	10	2	6981	nan	nan	0	1	10	2	6981	0.9	0	0	0	60	0	40	0	dsDNAphage	linear
NZMR01000198.1||full	MPG_5228	0.96	0.567	0.96	dsDNAphage	5494	0	64.3	0	1	14	417	5910	0.96	0.96	1	14	417	5910	nan	nan	0	1	14	417	5910	0.96	0	0	0	64.3	0	35.7	0	dsDNAphage	linear
NZMR01000200.1||full	MPG_5228	0.96	0.727	0.96	dsDNAphage	7754	0	100	0	1	11	34	7787	0.96	0.96	1	11	34	7787	nan	nan	0	1	11	34	7787	0.96	0	0	0	100	0	0	0	dsDNAphage	linear
NZMR01000201.1||full	MPG_5228	0.933	0.747	0.933	dsDNAphage	6410	0	100	0	1	12	2	6411	0.933	0.933	1	12	2	6411	nan	nan	0	1	12	2	6411	0.933	0	0	0	100	0	0	0	dsDNAphage	linear
NZMR01000203.1||full	MPG_5228	1	0.72	1	dsDNAphage	7764	5	100	0	1	13	2	7765	1	1	1	13	2	7765	nan	nan	0	1	13	2	7765	1	0	0	0	100	0	0	5	dsDNAphage	linear
NZMR01000204.1||full	MPG_5228	1	0.513	1	dsDNAphage	17433	1	100	0	1	16	2	17434	1	1	1	16	2	17434	nan	nan	0	1	16	2	17434	1	0	0	0	100	0	0	1	dsDNAphage	linear
NZMR01000205.1||full	MPG_5228	1	0.567	1	dsDNAphage	6656	6	100	0	1	8	3	6658	1	1	1	8	3	6658	nan	nan	0	1	8	3	6658	1	0	0	0	100	0	0	6	dsDNAphage	linear
NZMR01000208.1||full	MPG_5228	0.713	0.433	0.713	dsDNAphage	5231	0	66.7	0	1	3	1	5231	0.713	0.713	1	3	1	5231	nan	nan	0	1	3	1	5231	0.713	0	0	0	66.7	0	33.3	0	dsDNAphage	linear
NZMR01000210.1||full	MPG_5228	1	0.893	1	dsDNAphage	6077	2	100	0	1	5	1	6077	1	1	1	5	1	6077	nan	nan	0	1	5	1	6077	1	0	0	0	100	0	0	2	dsDNAphage	linear
NZMR01000211.1||full	MPG_5228	1	0.92	1	dsDNAphage	5409	4	100	0	1	4	209	5617	1	1	1	4	209	5617	nan	nan	0	1	4	209	5617	1	0	0	0	100	0	0	4	dsDNAphage	linear
NZMR01000213.1||full	MPG_5228	0.953	0.733	0.953	dsDNAphage	5618	0	100	0	1	7	2	5619	0.953	0.953	1	7	2	5619	nan	nan	0	1	7	2	5619	0.953	0	0	0	100	0	0	0	dsDNAphage	linear
NZMR01000214.1||full	MPG_5228	0.9	0.793	0.9	dsDNAphage	6549	0	62.5	0	1	8	1	6549	0.9	0.9	1	8	1	6549	nan	nan	0	1	8	1	6549	0.9	0	0	0	62.5	0	37.5	0	dsDNAphage	linear
NZMR01000216.1||full	MPG_5228	1	0.393	1	dsDNAphage	15982	6	100	0	1	22	1	15982	1	1	1	22	1	15982	nan	nan	0	1	22	1	15982	1	0	0	0	100	0	0	6	dsDNAphage	linear
NZMR01000217.1||full	MPG_5228	0.907	0.88	0.907	dsDNAphage	5346	0	85.7	0	1	7	1	5346	0.907	0.907	1	7	1	5346	nan	nan	0	1	7	1	5346	0.907	0	0	0	85.7	0	14.3	0	dsDNAphage	linear
NZMR01000219.1||full	MPG_5228	1	0.307	1	dsDNAphage	12187	8	100	0	1	16	2	12188	1	1	1	16	2	12188	nan	nan	0	1	16	2	12188	1	0	0	0	100	0	0	8	dsDNAphage	linear
NZMR01000222.1||full	MPG_5228	1	0.193	1	dsDNAphage	19270	2	64.7	0	1	17	3	19272	1	1	1	17	3	19272	nan	nan	0	1	17	3	19272	1	0	0	0	64.7	0	35.3	2	dsDNAphage	linear
NZMR01000223.1||full	MPG_5228	1	0.62	1	dsDNAphage	11351	1	100	0	1	15	84	11434	1	1	1	15	84	11434	nan	nan	0	1	15	84	11434	1	0	0	0	100	0	0	1	dsDNAphage	linear
NZMR01000226.1||full	MPG_5228	1	0.807	1	dsDNAphage	11839	5	100	0	1	18	2	11840	1	1	1	18	2	11840	nan	nan	0	1	18	2	11840	1	0	0	0	100	0	0	5	dsDNAphage	linear
NZMR01000227.1||full	MPG_5228	0.747	0.787	0.787	ssDNA	8023	0	100	0	1	3	38	8060	0.787	0.787	1	3	38	8060	nan	nan	0	1	3	38	8060	0.787	0	0	0	100	0	0	0	ssDNA	linear
NZMR01000228.1||full	MPG_5228	1	0.647	1	dsDNAphage	9228	5	100	0	1	9	1	9228	1	1	1	9	1	9228	nan	nan	0	1	9	1	9228	1	0	0	0	100	0	0	5	dsDNAphage	linear
NZMR01000230.1||full	MPG_5228	1	0.84	1	dsDNAphage	5604	2	87.5	0	1	8	3	5606	1	1	1	8	3	5606	nan	nan	0	1	8	3	5606	1	0	0	0	87.5	0	12.5	2	dsDNAphage	linear
NZMR01000231.1||full	MPG_5228	0.873	1	1	ssDNA	5553	0	100	0	1	7	1	5553	1	1	1	7	1	5553	nan	nan	0	1	7	1	5553	1	0	0	0	100	0	0	0	ssDNA	linear
NZMR01000234.1||full	MPG_5228	1	0.74	1	dsDNAphage	8928	2	100	0	1	9	62	8989	1	1	1	9	62	8989	nan	nan	0	1	9	62	8989	1	0	0	0	100	0	0	2	dsDNAphage	linear
NZMR01000235.1||full	MPG_5228	0.9	0.507	0.9	dsDNAphage	8576	0	93.3	0	1	15	2	8577	0.9	0.9	1	15	2	8577	nan	nan	0	1	15	2	8577	0.9	0	0	0	93.3	0	6.7	0	dsDNAphage	linear
NZMR01000237.1||full	MPG_5228	0.653	0.48	0.653	dsDNAphage	5598	0	50	0	1	8	51	5648	0.653	0.653	1	8	51	5648	nan	nan	0	1	8	51	5648	0.653	0	0	0	50	0	50	0	dsDNAphage	linear
NZMR01000238.1||full	MPG_5228	0.993	0.68	0.993	dsDNAphage	7524	2	91.7	0	1	12	2	7525	0.993	0.993	1	12	2	7525	nan	nan	0	1	12	2	7525	0.993	0	0	0	91.7	0	8.3	2	dsDNAphage	linear
NZMR01000239.1||full	MPG_5228	1	0.493	1	dsDNAphage	5004	1	87.5	0	1	8	3	5006	1	1	1	8	3	5006	nan	nan	0	1	8	3	5006	1	0	0	0	87.5	0	12.5	1	dsDNAphage	linear
NZMR01000240.1||full	MPG_5228	0.993	0.953	0.993	dsDNAphage	5049	1	100	0	1	6	1	5049	0.993	0.993	1	6	1	5049	nan	nan	0	1	6	1	5049	0.993	0	0	0	100	0	0	1	dsDNAphage	linear
NZMR01000241.1||full	MPG_5228	1	0.473	1	dsDNAphage	5267	1	66.7	0	1	6	1	5267	1	1	1	6	1	5267	nan	nan	0	1	6	1	5267	1	0	0	0	66.7	0	33.3	1	dsDNAphage	linear
NZMR01000243.1||full	MPG_5228	0.747	0.133	0.747	dsDNAphage	9678	0	14.3	0	1	7	166	9843	0.747	0.747	1	7	166	9843	nan	nan	0	1	7	166	9843	0.747	0	0	0	14.3	0	85.7	0	dsDNAphage	linear
NZMR01000245.1||full	MPG_5228	1	0.76	1	dsDNAphage	6836	5	100	0	1	9	2	6837	1	1	1	9	2	6837	nan	nan	0	1	9	2	6837	1	0	0	0	100	0	0	5	dsDNAphage	linear
NZMR01000248.1||full	MPG_5228	0.98	0.733	0.98	dsDNAphage	5914	0	92.9	0	1	14	3	5916	0.98	0.98	1	14	3	5916	nan	nan	0	1	14	3	5916	0.98	0	0	0	92.9	0	7.1	0	dsDNAphage	linear
NZMR01000251.1||full	MPG_5228	0.987	0.773	0.987	dsDNAphage	8191	1	100	0	1	11	3	8193	0.987	0.987	1	11	3	8193	nan	nan	0	1	11	3	8193	0.987	0	0	0	100	0	0	1	dsDNAphage	linear
NZMR01000253.1||full	MPG_5228	0.8	0.22	0.8	dsDNAphage	8333	0	27.3	0	1	11	2	8334	0.8	0.8	1	11	2	8334	nan	nan	0	1	11	2	8334	0.8	0	0	0	27.3	0	72.7	0	dsDNAphage	linear
NZMR01000254.1||full	MPG_5228	1	0.78	1	dsDNAphage	5830	2	100	0	1	5	5	5834	1	1	1	5	5	5834	nan	nan	0	1	5	5	5834	1	0	0	0	100	0	0	2	dsDNAphage	linear
NZMR01000255.1||full	MPG_5228	1	0.433	1	dsDNAphage	8647	1	93.3	0	1	15	3	8649	1	1	1	15	3	8649	nan	nan	0	1	15	3	8649	1	0	0	0	93.3	0	6.7	1	dsDNAphage	linear
NZMR01000257.1||full	MPG_5228	1	0.827	1	dsDNAphage	5464	1	90.9	0	1	11	2	5465	1	1	1	11	2	5465	nan	nan	0	1	11	2	5465	1	0	0	0	90.9	0	9.1	1	dsDNAphage	linear
NZMR01000258.1||full	MPG_5228	1	0.7	1	dsDNAphage	5843	2	100	0	1	2	3	5845	1	1	1	2	3	5845	nan	nan	0	1	2	3	5845	1	0	0	0	100	0	0	2	dsDNAphage	linear
NZMR01000262.1||full	MPG_5228	1	1	1	dsDNAphage	5818	1	100	0	1	5	1	5818	1	1	1	5	1	5818	nan	nan	0	1	5	1	5818	1	0	0	0	100	0	0	1	dsDNAphage	linear
NZMR01000265.1||full	MPG_5228	0.973	0.907	0.973	dsDNAphage	6410	0	70	0	1	10	3	6412	0.973	0.973	1	10	3	6412	nan	nan	0	1	10	3	6412	0.973	0	0	0	70	0	30	0	dsDNAphage	linear
NZMR01000266.1||full	MPG_5228	1	0.767	1	dsDNAphage	7798	3	100	0	1	8	2	7799	1	1	1	8	2	7799	nan	nan	0	1	8	2	7799	1	0	0	0	100	0	0	3	dsDNAphage	linear
NZMR01000269.1||full	MPG_5228	1	0.487	1	dsDNAphage	10618	1	94.7	0	1	19	1	10618	1	1	1	19	1	10618	nan	nan	0	1	19	1	10618	1	0	0	0	94.7	0	5.3	1	dsDNAphage	linear
NZMR01000273.1||full	MPG_5228	0.967	0.727	0.967	dsDNAphage	4735	0	71.4	0	1	14	500	5234	0.967	0.967	1	14	500	5234	nan	nan	0	1	14	500	5234	0.967	0	0	0	71.4	0	28.6	0	dsDNAphage	linear
NZMR01000274.1||full	MPG_5228	0.68	0.52	0.68	dsDNAphage	5562	0	33.3	0	1	6	2	5563	0.68	0.68	1	6	2	5563	nan	nan	0	1	6	2	5563	0.68	0	0	0	33.3	0	66.7	0	dsDNAphage	linear
NZMR01000172.1||full	MPG_5228	0.987	0.793	0.987	dsDNAphage	5056	0	88.9	0	1	9	1	5056	0.987	0.987	1	9	1	5056	nan	nan	0	1	9	1	5056	0.987	0	0	0	88.9	0	11.1	0	dsDNAphage	linear
NZMR01000206.1||full	MPG_5228	0.573	0.047	0.573	dsDNAphage	6637	0	25	12.5	2	9	1243	7228	0.573	0.573	2	9	1243	7228	nan	nan	0	2	9	1243	7228	0.573	0	12.5	0	25	0	62.5	0	dsDNAphage	circular
DDNF01000257.1||full	MPG_7416	0.94	0.027	0.94	dsDNAphage	5922	2	36.4	45.5	1	11	2	5923	0.94	0.94	1	11	2	5923	nan	nan	0	1	11	2	5923	0.94	0	45.5	0	36.4	0	18.2	2	dsDNAphage	linear
DDNF01000124.1||full	MPG_7416	0.993	0	0.993	dsDNAphage	41633	8	40	12.7	1	55	2	41634	0.993	1	1	55	2	41634	nan	nan	0	1	55	2	41634	0.993	0	12.7	0	40	5.5	41.8	8	dsDNAphage	linear
DDNF01000137.1||full	MPG_7416	1	0.02	1	dsDNAphage	38380	7	48.1	1.9	1	52	221	38600	1	1	1	52	221	38600	nan	nan	0	1	52	221	38600	1	0	1.9	0	48.1	0	50	7	dsDNAphage	linear
JAEPMA010000001.1||0_partial	MPG_3884	0.833	0.013	0.833	dsDNAphage	14796	1	16.7	43.3	76	93	81694	96489	0.833	0.833	76	93	81694	96489	0.833	0.92	1	1	571	1	590484	0.127	0	43.3	0	16.7	20	20	1	dsDNAphage	linear
3300025251.a:Ga0208182_1003644||full	MPG_9734	0.993	0.34	0.993	dsDNAphage	5546	1	61.5	0	1	13	1	5546	0.993	0.993	1	13	1	5546	nan	nan	0	1	13	1	5546	0.993	0	0	0	61.5	7.7	30.8	1	dsDNAphage	linear
3300025251.a:Ga0208182_1002575||full	MPG_9734	0.92	0.507	0.92	dsDNAphage	6954	0	80	0	1	5	1	6954	0.92	0.92	1	5	1	6954	nan	nan	0	1	5	1	6954	0.92	0	0	0	80	0	20	0	dsDNAphage	linear
3300025251.a:Ga0208182_1002001||full	MPG_9734	0.907	0.433	0.907	dsDNAphage	8497	0	66.7	0	1	9	220	8716	0.907	0.907	1	9	220	8716	nan	nan	0	1	9	220	8716	0.907	0	0	0	66.7	0	33.3	0	dsDNAphage	linear
NZ_CP011232.1||0_partial	MPG_564	0.907	0	0.907	dsDNAphage	68861	3	20.4	17.2	98	178	114959	183819	0.907	0.953	98	178	114959	183819	0.907	1	1	1	2049	1	2169138	0.347	0	17.2	0	20.4	17.2	45.2	3	dsDNAphage	linear
JAEPPM010000005.1||0_partial	MPG_2963	0.953	0.013	0.953	dsDNAphage	26598	1	16.2	18.9	148	172	153302	179899	0.953	0.953	148	172	153302	179899	0.953	0.953	1	1	238	60	254493	0.233	0	18.9	0	16.2	2.7	62.2	1	dsDNAphage	linear
DRLX01000074.1||full	MPG_5566	1	0	1	dsDNAphage	18156	3	44.4	14.8	1	27	3	18158	1	1	1	27	3	18158	nan	nan	0	1	27	3	18158	1	0	14.8	0	44.4	3.7	37	3	dsDNAphage	linear
DRLX01000220.1||full	MPG_5566	0.86	0.287	0.86	dsDNAphage	7125	0	16.7	0	1	12	2	7126	0.86	0.86	1	12	2	7126	nan	nan	0	1	12	2	7126	0.86	0	0	0	16.7	8.3	75	0	dsDNAphage	linear
DRLX01000287.1||full	MPG_5566	0.993	0.013	0.993	dsDNAphage	8420	1	45.5	9.1	1	11	3	8422	0.993	0.993	1	11	3	8422	nan	nan	0	1	11	3	8422	0.993	0	9.1	0	45.5	0	45.5	1	dsDNAphage	linear
DRLX01000503.1||full	MPG_5566	0.993	0.507	0.993	dsDNAphage	20181	1	30.8	0	1	26	1	20181	0.993	1	1	26	1	20181	nan	nan	0	1	26	1	20181	0.993	0	0	0	30.8	0	69.2	1	dsDNAphage	linear
DRLX01000542.1||full	MPG_5566	0.833	0.173	0.833	dsDNAphage	5356	0	62.5	12.5	1	8	2	5357	0.833	0.833	1	8	2	5357	nan	nan	0	1	8	2	5357	0.833	0	12.5	0	62.5	0	25	0	dsDNAphage	linear
PAPA01000017.1||full	MPG_6392	1	0.033	1	dsDNAphage	136877	29	58.6	0.6	1	174	1	136877	1	1	1	174	1	136877	nan	nan	0	1	174	1	136877	1	0	0.6	0	58.6	2.3	38.5	29	dsDNAphage	linear
PAPA01000044.1||full	MPG_6392	0.933	0.06	0.933	dsDNAphage	27073	3	44.4	0	1	9	3	27075	0.933	0.933	1	9	3	27075	nan	nan	0	1	9	3	27075	0.933	0	0	0	44.4	22.2	33.3	3	dsDNAphage	linear
PAPA01000047.1||full	MPG_6392	1	0.32	1	dsDNAphage	31527	3	50	0	1	46	71	31527	1	1	1	46	71	31527	nan	nan	0	1	46	71	31527	1	0	0	0	50	0	50	3	dsDNAphage	circular
PAAV01000055.1||full	MPG_2707	0.993	0.067	0.993	dsDNAphage	161037	27	70.8	0.6	1	154	1	161037	0.993	0.993	1	154	1	161037	nan	nan	0	1	154	1	161037	0.993	0	0.6	0	70.8	3.2	25.3	27	dsDNAphage	linear
PAAV01000053.1||full	MPG_2707	1	0.013	1	dsDNAphage	16032	1	20.8	4.2	1	24	3	16034	1	1	1	24	3	16034	nan	nan	0	1	24	3	16034	1	0	4.2	0	20.8	0	75	1	dsDNAphage	linear
PAAV01000009.1||full	MPG_2707	0.96	0.253	0.96	dsDNAphage	28420	0	46.3	0	1	67	3	28422	0.96	0.987	1	67	3	28422	nan	nan	0	1	67	3	28422	0.96	0	0	0	46.3	3	50.7	0	dsDNAphage	linear
PAAV01000010.1||full	MPG_2707	0.94	0.08	0.94	dsDNAphage	27513	0	57.9	0	1	38	1	27513	0.94	0.94	1	38	1	27513	nan	nan	0	1	38	1	27513	0.94	0	0	0	57.9	5.3	36.8	0	dsDNAphage	linear
PAAV01000031.1||full	MPG_2707	0.88	0.02	0.88	dsDNAphage	28407	0	57.7	3.8	1	52	57	28463	0.88	0.913	1	52	57	28463	nan	nan	0	1	52	57	28463	0.88	0	3.8	0	57.7	5.8	32.7	0	dsDNAphage	linear
3300012954.a:Ga0163111_10009653||full	MPG_11510	0.993	0.893	0.993	dsDNAphage	6130	1	46.2	0	1	13	419	6548	0.993	0.993	1	13	419	6548	nan	nan	0	1	13	419	6548	0.993	0	0	0	46.2	0	53.8	1	dsDNAphage	linear
3300012954.a:Ga0163111_10000452||full	MPG_11510	1	0.067	1	dsDNAphage	23773	8	42.4	3	1	33	171	23943	1	1	1	33	171	23943	nan	nan	0	1	33	171	23943	1	0	3	0	42.4	0	54.5	8	dsDNAphage	linear
3300012954.a:Ga0163111_10005298||full	MPG_11510	0.813	0.053	0.813	dsDNAphage	8479	0	15.8	5.3	1	19	3	8481	0.813	0.813	1	19	3	8481	nan	nan	0	1	19	3	8481	0.813	0	5.3	0	15.8	5.3	73.7	0	dsDNAphage	linear
3300012954.a:Ga0163111_10003052||full	MPG_11510	0.987	0.38	0.987	dsDNAphage	10607	3	38.5	0	1	13	1	10607	0.987	0.987	1	13	1	10607	nan	nan	0	1	13	1	10607	0.987	0	0	0	38.5	0	61.5	3	dsDNAphage	linear
3300012954.a:Ga0163111_10003560||full	MPG_11510	0.987	0.02	0.987	dsDNAphage	10081	2	40	10	1	20	1	10081	0.987	0.993	1	20	1	10081	nan	nan	0	1	20	1	10081	0.987	0	10	0	40	5	45	2	dsDNAphage	linear
3300012954.a:Ga0163111_10009154||full	MPG_11510	0.987	0.467	0.987	dsDNAphage	5480	5	63.6	0	1	11	109	5588	0.987	0.987	1	11	109	5588	nan	nan	0	1	11	109	5588	0.987	0	0	0	63.6	0	36.4	5	dsDNAphage	linear
3300012954.a:Ga0163111_10005921||full	MPG_11510	0.893	0	0.893	dsDNAphage	7869	2	38.5	23.1	1	13	182	8050	0.893	0.893	1	13	182	8050	nan	nan	0	1	13	182	8050	0.893	0	23.1	0	38.5	15.4	23.1	2	dsDNAphage	linear
3300012954.a:Ga0163111_10000777||full	MPG_11510	0.993	0.02	0.993	dsDNAphage	18453	2	13.6	4.5	2	22	637	19089	0.993	0.993	1	22	109	19089	nan	nan	0	1	22	109	19089	0.927	0	4.5	0	13.6	9.1	72.7	2	dsDNAphage	linear
3300012954.a:Ga0163111_10005487||full	MPG_11510	0.987	0.107	0.987	dsDNAphage	8354	2	53.3	0	1	15	2	8355	0.987	0.987	1	15	2	8355	nan	nan	0	1	15	2	8355	0.987	0	0	0	53.3	6.7	40	2	dsDNAphage	linear
3300012954.a:Ga0163111_10008606||full	MPG_11510	0.987	0.053	0.987	dsDNAphage	6827	5	66.7	11.1	1	9	100	6926	0.987	0.987	1	9	100	6926	nan	nan	0	1	9	100	6926	0.987	0	11.1	0	66.7	0	22.2	5	dsDNAphage	linear
3300012954.a:Ga0163111_10005237||full	MPG_11510	0.993	0.793	0.993	dsDNAphage	7795	4	71.4	0	1	7	731	8525	0.993	0.993	1	7	731	8525	nan	nan	0	1	7	731	8525	0.993	0	0	0	71.4	0	28.6	4	dsDNAphage	linear
3300012954.a:Ga0163111_10006538||full	MPG_11510	0.993	0.067	0.993	dsDNAphage	7776	2	27.3	0	1	11	2	7777	0.993	0.993	1	11	2	7777	nan	nan	0	1	11	2	7777	0.993	0	0	0	27.3	9.1	63.6	2	dsDNAphage	linear
3300012954.a:Ga0163111_10000098||full	MPG_11510	0.873	0	0.873	dsDNAphage	48037	8	38.2	25.5	1	55	3	48039	0.873	0.887	1	55	3	48039	nan	nan	0	1	55	3	48039	0.873	0	25.5	0	38.2	5.5	30.9	8	dsDNAphage	linear
PAQG01000041.1||full	MPG_7674	1	0.913	1	dsDNAphage	11738	6	63.2	0	1	19	200	11937	1	1	1	19	200	11937	nan	nan	0	1	19	200	11937	1	0	0	0	63.2	0	36.8	6	dsDNAphage	linear
3300027852.a:Ga0209345_10007741||full	MPG_9533	0.913	0	0.913	dsDNAphage	9408	1	42.9	14.3	1	14	3	9410	0.913	0.913	1	14	3	9410	nan	nan	0	1	14	3	9410	0.913	0	14.3	0	42.9	14.3	28.6	1	dsDNAphage	linear
3300027852.a:Ga0209345_10008697||full	MPG_9533	0.853	0.307	0.853	dsDNAphage	8498	0	42.9	0	1	14	151	8648	0.853	0.853	1	14	151	8648	nan	nan	0	1	14	151	8648	0.853	0	0	0	42.9	0	57.1	0	dsDNAphage	linear
3300027852.a:Ga0209345_10008774||full	MPG_9533	1	0.127	1	dsDNAphage	8584	6	71.4	0	1	14	63	8646	1	1	1	14	63	8646	nan	nan	0	1	14	63	8646	1	0	0	0	71.4	7.1	21.4	6	dsDNAphage	linear
3300027852.a:Ga0209345_10010534||full	MPG_9533	0.987	0.093	0.987	dsDNAphage	7665	6	71.4	7.1	1	14	2	7666	0.987	0.987	1	14	2	7666	nan	nan	0	1	14	2	7666	0.987	0	7.1	0	71.4	0	21.4	6	dsDNAphage	linear
3300027852.a:Ga0209345_10019624||full	MPG_9533	0.967	0.92	0.967	dsDNAphage	5111	0	62.5	0	1	8	2	5112	0.967	0.967	1	8	2	5112	nan	nan	0	1	8	2	5112	0.967	0	0	0	62.5	0	37.5	0	dsDNAphage	linear
3300020369.a:Ga0211709_10002950||full	MPG_10636	0.62	0.007	0.62	dsDNAphage	8036	0	21.4	14.3	1	14	482	8517	0.62	0.62	1	14	482	8517	nan	nan	0	1	14	482	8517	0.613	0	14.3	0	21.4	0	64.3	0	dsDNAphage	linear
3300020369.a:Ga0211709_10003313||full	MPG_10636	0.973	0.78	0.973	dsDNAphage	7861	0	42.9	0	1	14	3	7863	0.973	0.973	1	14	3	7863	nan	nan	0	1	14	3	7863	0.973	0	0	0	42.9	0	57.1	0	dsDNAphage	linear
3300020369.a:Ga0211709_10000360||full	MPG_10636	1	0.267	1	dsDNAphage	38362	16	69.2	0	1	52	178	38362	1	1	1	52	178	38362	nan	nan	0	1	52	178	38362	1	0	0	0	69.2	0	30.8	16	dsDNAphage	circular
3300020463.a:Ga0211676_10010445||full	MPG_9828	0.973	0.007	0.973	dsDNAphage	8001	1	33.3	16.7	1	12	1	8001	0.973	0.973	1	12	1	8001	nan	nan	0	1	12	1	8001	0.973	0	16.7	0	33.3	8.3	41.7	1	dsDNAphage	linear
3300020463.a:Ga0211676_10000092||full	MPG_9828	0.993	0	0.993	dsDNAphage	88276	5	33.3	8.8	1	102	257	88532	0.993	1	1	102	257	88532	nan	nan	0	1	102	257	88532	0.993	0	8.8	0	33.3	1	56.9	5	dsDNAphage	linear
PAQR01000018.1||full	MPG_3877	0.94	0	0.94	dsDNAphage	68497	12	35.8	29.6	1	81	267	68763	0.94	0.973	1	81	267	68763	nan	nan	0	1	81	267	68763	0.94	0	29.6	0	35.8	14.8	19.8	12	dsDNAphage	linear
PAQR01000010.1||0_partial	MPG_3877	0.94	0	0.94	dsDNAphage	82929	8	30.8	22.1	11	99	15676	98604	0.94	0.987	11	102	15676	102098	0.9	1	1	1	160	2	175423	0.5	0	22.1	0	30.8	14.4	32.7	8	dsDNAphage	linear
PAQR01000011.1||0_partial	MPG_3877	0.933	0	0.933	dsDNAphage	27949	7	43.2	24.3	126	162	137355	165303	0.933	0.98	126	162	137355	165303	0.933	0.98	1	1	162	2	165303	0.44	0	24.3	0	43.2	13.5	18.9	7	dsDNAphage	linear
PAQR01000016.1||0_partial	MPG_3877	0.933	0	0.933	dsDNAphage	66603	5	33.7	26.1	1	78	1	66603	0.933	0.96	1	80	1	68859	0.907	1	1	1	120	1	108169	0.733	0	25	1.1	33.7	18.5	21.7	5	dsDNAphage	linear
DRDO01000003.1||full	MPG_3508	0.653	0.2	0.653	dsDNAphage	6938	0	10	0	1	10	3	6940	0.653	0.653	1	10	3	6940	nan	nan	0	1	10	3	6940	0.653	0	0	0	10	0	90	0	dsDNAphage	linear
DRDO01000107.1||full	MPG_3508	0.94	0.22	0.94	dsDNAphage	4999	1	12.5	0	1	8	70	5068	0.94	0.94	1	8	70	5068	nan	nan	0	1	8	70	5068	0.94	0	0	0	12.5	0	87.5	1	dsDNAphage	linear
DRDO01000534.1||full	MPG_3508	0.913	0.16	0.913	dsDNAphage	5056	0	10	0	1	10	1	5056	0.913	0.913	1	10	1	5056	nan	nan	0	1	10	1	5056	0.913	0	0	0	10	10	80	0	dsDNAphage	linear
NZ_AP018518.1||0_partial	MPG_1467	0.913	0	0.913	dsDNAphage	87920	10	30.9	25.2	3165	3275	3280401	3368320	0.913	0.92	3165	3275	3280401	3368320	0.913	0.993	1	1	3349	73	3435487	0.34	0	24.4	0.8	30.9	3.3	40.7	10	dsDNAphage	linear
NZ_AP018518.1||1_partial	MPG_1467	0.92	0	0.92	dsDNAphage	75947	8	25.5	17.9	346	437	351880	427826	0.92	0.953	344	437	349693	427826	0.9	1	1	1	3349	73	3435487	0.34	0	17	0.9	25.5	19.8	36.8	8	dsDNAphage	linear
JABIRF010000024.1||full	MPG_4914	1	0.387	1	dsDNAphage	20000	4	96.2	0	1	26	3	20002	1	1	1	26	3	20002	nan	nan	0	1	26	3	20002	1	0	0	0	96.2	0	3.8	4	dsDNAphage	linear
JABIRF010000190.1||full	MPG_4914	1	0.4	1	dsDNAphage	7399	3	75	0	1	8	2	7400	1	1	1	8	2	7400	nan	nan	0	1	8	2	7400	1	0	0	0	75	0	25	3	dsDNAphage	linear
JABSRS010000272.1||full	MPG_6071	0.973	0.013	0.973	dsDNAphage	5050	3	57.1	42.9	1	7	2	5051	0.973	0.973	1	7	2	5051	nan	nan	0	1	7	2	5051	0.973	0	42.9	0	57.1	0	0	3	dsDNAphage	linear
SOJY01000270.1||full	MPG_8759	1	0.707	1	dsDNAphage	10950	1	80	0	1	10	36	10985	1	1	1	10	36	10985	nan	nan	0	1	10	36	10985	1	0	0	0	80	0	20	1	dsDNAphage	linear
SOJY01000025.1||full	MPG_8759	0.987	0.633	0.987	dsDNAphage	6589	2	33.3	0	1	9	1	6589	0.987	0.987	1	9	1	6589	nan	nan	0	1	9	1	6589	0.987	0	0	0	33.3	0	66.7	2	dsDNAphage	linear
NZ_CP076683.1||0_partial	MPG_7474	0.86	0	0.86	dsDNAphage	17779	3	15.4	48.7	2584	2610	2807214	2824992	0.86	0.867	2584	2610	2807214	2824992	0.86	0.927	1	1	4504	1	4906482	0.247	0	48.7	0	15.4	2.6	33.3	3	dsDNAphage	linear
NZ_FXYH01000002.1||0_partial	MPG_1196	0.907	0	0.907	dsDNAphage	38006	7	26.8	26.8	97	140	94771	132776	0.907	0.933	97	140	94771	132776	0.907	1	1	1	399	2	394325	0.347	0	26.8	0	26.8	19.6	26.8	7	dsDNAphage	linear
NZ_FXYH01000003.1||0_partial	MPG_1196	0.853	0	0.853	dsDNAphage	23303	5	20.5	31.8	338	369	329213	352515	0.853	0.887	338	369	329213	352515	0.853	0.9	1	1	422	3	389550	0.28	0	31.8	0	20.5	22.7	25	5	dsDNAphage	linear
NZ_FXYH01000007.1||0_partial	MPG_1196	0.92	0	0.92	dsDNAphage	39844	5	26.2	26.2	65	111	64791	104634	0.92	0.96	65	113	64791	105991	0.9	1	1	1	235	3	228762	0.467	0	24.6	1.6	26.2	14.8	32.8	5	dsDNAphage	linear
NZ_FXYH01000006.1||0_partial	MPG_1196	0.913	0	0.913	dsDNAphage	41723	5	21.1	24.6	79	123	83874	125596	0.913	0.96	79	123	83874	125596	0.913	1	1	1	231	2	238534	0.407	0	24.6	0	21.1	15.8	38.6	5	dsDNAphage	linear
NZ_FXYH01000001.1||0_partial	MPG_1196	0.853	0	0.853	dsDNAphage	35056	8	22.4	36.7	219	255	216625	251680	0.853	0.873	219	255	216625	251680	0.853	0.933	1	1	465	2	470891	0.353	0	36.7	0	22.4	30.6	10.2	8	dsDNAphage	linear
NZ_FXYH01000015.1||0_partial	MPG_1196	0.947	0	0.947	dsDNAphage	26947	1	25.7	17.2	104	138	103697	130643	0.947	0.947	104	138	103697	130643	0.947	1	1	1	138	1	130643	0.227	0	14.3	2.9	25.7	2.9	54.3	1	dsDNAphage	linear
3300027847.a:Ga0209402_10001812||full	MPG_10570	1	0.207	1	dsDNAphage	22541	6	76.7	0	1	30	2	22542	1	1	1	30	2	22542	nan	nan	0	1	30	2	22542	1	0	0	0	76.7	0	23.3	6	dsDNAphage	linear
3300027847.a:Ga0209402_10005336||full	MPG_10570	0.947	0.067	0.947	dsDNAphage	11483	0	52.2	4.3	1	23	2	11484	0.947	0.953	1	23	2	11484	nan	nan	0	1	23	2	11484	0.947	0	4.3	0	52.2	0	43.5	0	dsDNAphage	linear
3300027847.a:Ga0209402_10003008||full	MPG_10570	1	0.12	1	dsDNAphage	16413	5	89.5	0	1	19	1	16413	1	1	1	19	1	16413	nan	nan	0	1	19	1	16413	1	0	0	0	89.5	0	10.5	5	dsDNAphage	linear
JACNKA010000129.1||full	MPG_3388	0.967	0.007	0.967	dsDNAphage	29813	7	37.5	15.6	1	32	66	29878	0.967	0.98	1	32	66	29878	nan	nan	0	1	32	66	29878	0.967	0	15.6	0	37.5	15.6	31.2	7	dsDNAphage	linear
JACNKA010000089.1||full	MPG_3388	0.993	0.293	0.993	dsDNAphage	25152	11	53.3	0	1	30	1	25152	0.993	1	1	30	1	25152	nan	nan	0	1	30	1	25152	0.993	0	0	0	53.3	0	46.7	11	dsDNAphage	linear
JACNKA010000055.1||full	MPG_3388	0.813	0.233	0.813	dsDNAphage	10471	0	46.2	0	1	13	3	10473	0.813	0.813	1	13	3	10473	nan	nan	0	1	13	3	10473	0.813	0	0	0	46.2	0	53.8	0	dsDNAphage	linear
NZUN01000056.1||full	MPG_2208	1	0.04	1	dsDNAphage	44878	18	53	1.5	1	66	1	44878	1	1	1	66	1	44878	nan	nan	0	1	66	1	44878	1	0	1.5	0	53	1.5	43.9	18	dsDNAphage	linear
NZUN01000151.1||full	MPG_2208	0.873	0	0.873	dsDNAphage	11556	4	28.6	21.4	1	14	1	11556	0.873	0.873	1	14	1	11556	nan	nan	0	1	14	1	11556	0.873	0	21.4	0	28.6	14.3	35.7	4	dsDNAphage	linear
3300027057.a:Ga0207796_1002482||full	MPG_11249	0.993	0.413	0.993	dsDNAphage	4692	1	75	0	1	4	515	5206	0.993	0.993	1	4	515	5206	nan	nan	0	1	4	515	5206	0.993	0	0	0	75	0	25	1	dsDNAphage	linear
NZ_JXXD01000193.1||full	MPG_1943	0.88	0.233	0.88	dsDNAphage	5424	0	6.7	0	1	15	166	5589	0.88	0.88	1	15	166	5589	nan	nan	0	1	15	166	5589	0.88	0	0	0	6.7	6.7	86.7	0	dsDNAphage	linear
NZ_JXXD01000020.1||full	MPG_1943	0.907	0	0.907	dsDNAphage	6587	1	37.5	25	1	8	36	6622	0.907	0.907	1	8	36	6622	nan	nan	0	1	8	36	6622	0.907	0	25	0	37.5	0	37.5	1	dsDNAphage	linear
NZ_JXXD01000084.1||full	MPG_1943	0.513	0.007	0.513	dsDNAphage	13505	0	33.3	0	1	17	116	13620	0.513	0.513	1	17	116	13620	nan	nan	0	1	17	116	13620	0.513	0	0	0	33.3	6.7	60	0	dsDNAphage	linear
3300024353.a:Ga0209979_1006611||full	MPG_11607	0.893	0.013	0.893	dsDNAphage	8720	4	44.4	22.2	1	9	2	8721	0.893	0.893	1	9	2	8721	nan	nan	0	1	9	2	8721	0.893	0	22.2	0	44.4	0	33.3	4	dsDNAphage	linear
JABHMZ010000196.1||full	MPG_8179	0.953	0.327	0.953	dsDNAphage	8330	1	33.3	0	1	3	3	8332	0.953	0.953	1	3	3	8332	nan	nan	0	1	3	3	8332	0.953	0	0	0	33.3	0	66.7	1	dsDNAphage	linear
3300025072.a:Ga0208920_1000002||0_partial	MPG_10513	0.913	0	0.913	dsDNAphage	108988	5	30	26.7	335	442	382746	491733	0.913	0.933	335	442	382746	491733	0.913	1	1	1	842	1	939226	0.38	0	26.7	0	30	15.8	27.5	5	dsDNAphage	linear
NYZE01000011.1||full	MPG_6101	1	0.393	1	dsDNAphage	6646	1	44.4	0	1	9	3	6648	1	1	1	9	3	6648	nan	nan	0	1	9	3	6648	1	0	0	0	44.4	0	55.6	1	dsDNAphage	linear
NYZE01000079.1||full	MPG_6101	0.733	0.48	0.733	dsDNAphage	9858	0	75	0	1	4	111	9968	0.733	0.733	1	4	111	9968	nan	nan	0	1	4	111	9968	0.733	0	0	0	75	0	25	0	dsDNAphage	linear
JABAZP010000035.1||full	MPG_4623	0.66	0.72	0.72	ssDNA	5174	0	66.7	0	1	3	3	5176	0.72	0.72	1	3	3	5176	nan	nan	0	1	3	3	5176	0.72	0	0	0	66.7	0	33.3	0	ssDNA	linear
NZ_NMRT01000001.1||0_partial	MPG_552	0.9	0	0.9	dsDNAphage	85418	20	35.3	24.5	1414	1503	1535375	1620792	0.9	0.94	1414	1503	1535375	1620792	0.9	1	1	1	4351	3	4718927	0.24	0	24.5	0	35.3	18.6	21.6	20	dsDNAphage	linear
NZ_NMRT01000001.1||1_partial	MPG_552	0.887	0	0.887	dsDNAphage	37177	6	27.6	34.5	341	383	372434	409610	0.887	0.913	341	386	372434	412258	0.867	0.96	1	1	4351	3	4718927	0.24	0	34.5	0	27.6	29.3	8.6	6	dsDNAphage	linear
NZ_NMRT01000002.1||0_partial	MPG_552	0.907	0	0.907	dsDNAphage	113378	8	32.1	23.9	1330	1451	1456064	1569441	0.907	0.953	1330	1451	1456064	1569441	0.907	1	1	1	1905	2	2067247	0.32	0	23.9	0	32.1	26.1	17.9	8	dsDNAphage	linear
CP053420.1||0_partial	MPG_4312	0.893	0	0.893	dsDNAphage	31664	4	23.6	25.5	1291	1333	916115	947778	0.893	0.92	1291	1333	916115	947778	0.893	0.987	1	1	5896	302	4166531	0.467	0	25.5	0	23.6	9.1	41.8	4	dsDNAphage	linear
3300027607.a:Ga0207422_1001817||full	MPG_10253	0.8	0	0.8	dsDNAphage	35504	3	30.4	21.7	1	23	2	35505	0.8	0.8	1	23	2	35505	nan	nan	0	1	23	2	35505	0.8	0	21.7	0	30.4	26.1	21.7	3	dsDNAphage	linear
3300027607.a:Ga0207422_1002970||full	MPG_10253	0.8	0	0.8	dsDNAphage	17739	1	20	5	1	20	678	18416	0.8	0.82	1	20	678	18416	nan	nan	0	1	20	678	18416	0.8	0	5	0	20	5	70	1	dsDNAphage	linear
3300027607.a:Ga0207422_1000748||0_partial	MPG_10253	0.92	0.007	0.92	dsDNAphage	36054	5	24.1	24.1	43	67	51632	87685	0.92	0.92	42	68	50877	88282	0.873	0.953	1	1	70	490	88922	0.647	0	24.1	0	24.1	17.2	34.5	5	dsDNAphage	linear
3300028400.a:Ga0256832_1000026||0_partial	MPG_10128	0.94	0.027	0.94	dsDNAphage	17572	1	7.4	25.9	1	15	3	17574	0.94	0.94	1	15	3	17574	0.94	0.953	1	1	88	3	96008	0.093	0	25.9	0	7.4	22.2	44.4	1	dsDNAphage	linear
JABJOA010000204.1||full	MPG_5334	1	0	1	dsDNAphage	15750	3	50	5.6	1	18	1	15750	1	1	1	18	1	15750	nan	nan	0	1	18	1	15750	1	0	5.6	0	50	5.6	38.9	3	dsDNAphage	linear
JABJOA010000025.1||full	MPG_5334	0.553	0.02	0.553	dsDNAphage	10262	0	27.3	9.1	1	11	1	10262	0.553	0.553	1	11	1	10262	nan	nan	0	1	11	1	10262	0.553	0	9.1	0	27.3	0	63.6	0	dsDNAphage	linear
JABJOA010000172.1||full	MPG_5334	0.887	0	0.887	dsDNAphage	28899	2	20	15	1	20	1	28899	0.887	0.893	1	20	1	28899	nan	nan	0	1	20	1	28899	0.887	0	15	0	20	0	65	2	dsDNAphage	linear
JABJOA010000237.1||full	MPG_5334	0.973	0.087	0.973	dsDNAphage	57166	6	58.2	0	1	55	389	57554	0.973	0.993	1	55	389	57554	nan	nan	0	1	55	389	57554	0.973	0	0	0	58.2	0	41.8	6	dsDNAphage	linear
LUNI01000001.1||0_partial	MPG_2387	0.86	0	0.86	dsDNAphage	21574	2	11.4	13.6	1	32	3	21576	0.86	0.86	1	32	3	21576	0.86	0.933	1	1	84	3	77949	0.173	0	13.6	0	11.4	6.8	68.2	2	dsDNAphage	linear
3300020375.a:Ga0211656_10000103||full	MPG_10323	0.947	0.007	0.947	dsDNAphage	53533	6	51.4	12.9	1	70	385	53917	0.947	0.993	1	70	385	53917	nan	nan	0	1	70	385	53917	0.947	0	12.9	0	51.4	8.6	27.1	6	dsDNAphage	linear
3300020375.a:Ga0211656_10000368||full	MPG_10323	0.86	0	0.86	dsDNAphage	26087	3	25	25	1	20	1	26087	0.86	0.86	1	20	1	26087	nan	nan	0	1	20	1	26087	0.86	0	25	0	25	20	30	3	dsDNAphage	linear
NZ_PKNG01000099.1||0_partial	MPG_69	0.9	0.013	0.9	dsDNAphage	14446	1	9.8	29.3	1	29	2	14447	0.9	0.933	1	29	2	14447	0.9	0.993	1	1	96	2	83772	0.133	0	29.3	0	9.8	7.3	53.7	1	dsDNAphage	linear
NZ_JAEFCD010000010.1||0_partial	MPG_1045	0.993	0	0.993	dsDNAphage	61048	5	38.1	7.1	59	142	75328	136375	0.993	1	59	142	75328	136375	0.993	1	1	1	142	1042	136375	0.793	0	7.1	0	38.1	4.8	50	5	dsDNAphage	linear
NZ_KZ319306.1||full	MPG_1135	1	0.173	1	dsDNAphage	28067	3	45.9	2.7	1	37	2	28068	1	1	1	37	2	28068	nan	nan	0	1	37	2	28068	1	0	2.7	0	45.9	0	51.4	3	dsDNAphage	linear
NZ_KZ319307.1||full	MPG_1135	0.98	0.067	0.98	dsDNAphage	26706	19	77.8	11.1	1	27	273	26978	0.98	0.993	1	27	273	26978	nan	nan	0	1	27	273	26978	0.98	0	11.1	0	77.8	3.7	7.4	19	dsDNAphage	linear
NZ_KZ319314.1||full	MPG_1135	1	0.02	1	dsDNAphage	11620	3	46.2	7.7	1	13	129	11748	1	1	1	13	129	11748	nan	nan	0	1	13	129	11748	1	0	7.7	0	46.2	0	46.2	3	dsDNAphage	linear
NZ_KZ319318.1||full	MPG_1135	0.987	0.067	0.987	dsDNAphage	7549	1	73.3	6.7	1	15	105	7653	0.987	0.987	1	15	105	7653	nan	nan	0	1	15	105	7653	0.987	0	6.7	0	73.3	13.3	6.7	1	dsDNAphage	linear
NZ_KZ319319.1||full	MPG_1135	0.947	0.027	0.947	dsDNAphage	5516	1	44.4	22.2	1	9	571	6086	0.947	0.947	1	9	571	6086	nan	nan	0	1	9	571	6086	0.947	0	22.2	0	44.4	22.2	11.1	1	dsDNAphage	linear
NZ_KZ319321.1||full	MPG_1135	0.893	0.307	0.893	dsDNAphage	6006	0	70	0	1	10	2	6007	0.893	0.893	1	10	2	6007	nan	nan	0	1	10	2	6007	0.893	0	0	0	70	30	0	0	dsDNAphage	linear
NZ_PKNK01000132.1||full	MPG_1632	0.98	0	0.98	dsDNAphage	36647	11	54.8	11.9	1	42	83	36729	0.98	1	1	42	83	36729	nan	nan	0	1	42	83	36729	0.98	0	11.9	0	54.8	9.5	23.8	11	dsDNAphage	linear
NZ_PKNK01000208.1||full	MPG_1632	0.627	0.02	0.627	dsDNAphage	14909	0	19	0	1	21	3	14911	0.627	0.647	1	21	3	14911	nan	nan	0	1	21	3	14911	0.627	0	0	0	19	4.8	76.2	0	dsDNAphage	linear
NZ_MQWC01000009.1||full	MPG_246	0.987	0.047	0.987	dsDNAphage	24320	1	22.9	5.7	2	36	713	24979	0.987	1	2	36	713	24979	nan	nan	0	2	36	713	24979	0.987	0	5.7	0	22.9	0	71.4	1	dsDNAphage	circular
WGEF01000039.1||full	MPG_6204	1	0.407	1	dsDNAphage	4867	3	50	0	1	6	300	5166	1	1	1	6	300	5166	nan	nan	0	1	6	300	5166	1	0	0	0	50	0	50	3	dsDNAphage	linear
WGEF01000084.1||full	MPG_6204	0.96	0.027	0.96	dsDNAphage	6013	1	25	0	1	4	71	6083	0.96	0.96	1	4	71	6083	nan	nan	0	1	4	71	6083	0.96	0	0	0	25	25	50	1	dsDNAphage	linear
WGEF01000635.1||full	MPG_6204	1	0.047	1	dsDNAphage	9177	2	35.3	5.9	1	17	94	9270	1	1	1	17	94	9270	nan	nan	0	1	17	94	9270	1	0	5.9	0	35.3	0	58.8	2	dsDNAphage	linear
JAESQQ010000376.1||full	MPG_7085	0.9	0.02	0.9	dsDNAphage	8157	1	20	0	1	10	2	8158	0.9	0.9	1	10	2	8158	nan	nan	0	1	10	2	8158	0.9	0	0	0	20	10	70	1	dsDNAphage	linear
JAESQQ010000555.1||full	MPG_7085	0.727	0.073	0.727	dsDNAphage	4653	1	25	0	1	4	734	5386	0.727	0.727	1	4	734	5386	nan	nan	0	1	4	734	5386	0.727	0	0	0	25	0	75	1	dsDNAphage	linear
JAESQQ010000914.1||full	MPG_7085	0.787	0.013	0.787	dsDNAphage	8081	1	33.3	11.1	1	9	3	8083	0.787	0.787	1	9	3	8083	nan	nan	0	1	9	3	8083	0.787	0	11.1	0	33.3	11.1	44.4	1	dsDNAphage	linear
JAESQQ010000228.1||full	MPG_7085	0.56	0	0.56	dsDNAphage	8840	2	22.2	22.2	1	9	117	8956	0.56	0.56	1	9	117	8956	nan	nan	0	1	9	117	8956	0.56	0	22.2	0	22.2	44.4	11.1	2	dsDNAphage	linear
NZ_JZET01000057.1||0_partial	MPG_301	0.913	0	0.913	dsDNAphage	23887	1	12.8	29.8	24	58	22218	46104	0.913	0.913	24	58	22218	46104	0.913	1	1	1	136	344	143067	0.22	0	29.8	0	12.8	10.6	46.8	1	dsDNAphage	linear
3300027852.a:Ga0209345_10008303||full	MPG_9975	0.993	0.033	0.993	dsDNAphage	8724	2	25	8.3	1	12	273	8996	0.993	0.993	1	12	273	8996	nan	nan	0	1	12	273	8996	0.993	0	8.3	0	25	0	66.7	2	dsDNAphage	linear
3300027852.a:Ga0209345_10017489||full	MPG_9975	0.987	0.2	0.987	dsDNAphage	5432	1	22.2	0	1	9	1	5432	0.987	0.987	1	9	1	5432	nan	nan	0	1	9	1	5432	0.987	0	0	0	22.2	0	77.8	1	dsDNAphage	linear
3300027852.a:Ga0209345_10004627||full	MPG_9975	0.88	0.013	0.88	dsDNAphage	12983	0	36	12	1	25	1	12983	0.88	0.887	1	25	1	12983	nan	nan	0	1	25	1	12983	0.88	0	12	0	36	4	48	0	dsDNAphage	linear
3300027852.a:Ga0209345_10002911||full	MPG_9975	0.953	0	0.953	dsDNAphage	18172	1	19.2	7.7	1	26	2	18173	0.953	0.973	1	26	2	18173	nan	nan	0	1	26	2	18173	0.953	0	7.7	0	19.2	15.4	57.7	1	dsDNAphage	linear
3300027852.a:Ga0209345_10001618||full	MPG_9975	1	0.02	1	dsDNAphage	26548	11	59.5	10.8	1	37	2	26549	1	1	1	37	2	26549	nan	nan	0	1	37	2	26549	1	0	10.8	0	59.5	0	29.7	11	dsDNAphage	linear
NZ_PHIG01000031.1||0_partial	MPG_1718	0.96	0.007	0.96	dsDNAphage	52034	11	34.6	17.9	182	247	190256	242289	0.96	0.993	182	247	190256	242289	0.96	0.987	1	1	406	697	402649	0.413	0	17.9	0	34.6	9	38.5	11	dsDNAphage	linear
NZ_PHIG01000033.1||0_partial	MPG_1718	0.847	0	0.847	dsDNAphage	59909	4	30.9	27.1	1	69	233	60141	0.847	0.86	1	69	233	60141	0.847	0.94	1	1	147	233	143770	0.567	0	25.9	1.2	30.9	18.5	23.5	4	dsDNAphage	linear
NZ_AMSG01000002.1||0_partial	MPG_1153	0.9	0	0.9	dsDNAphage	84379	3	26.6	19.1	1	82	309	84687	0.9	0.92	1	82	309	84687	0.9	1	1	1	347	309	394717	0.447	0	19.1	0	26.6	18.1	36.2	3	dsDNAphage	linear
NZ_CP047934.1||0_partial	MPG_1803	0.913	0	0.913	dsDNAphage	11572	1	17.6	29.4	1541	1561	1377451	1389022	0.913	0.913	1541	1562	1377451	1389348	0.833	0.913	1	1	2668	174	2417722	0.353	0	29.4	0	17.6	20.6	32.4	1	dsDNAphage	linear
DJKR01000244.1||full	MPG_6867	0.98	0.4	0.98	dsDNAphage	12169	3	55.6	0	1	18	3	12171	0.98	0.98	1	18	3	12171	nan	nan	0	1	18	3	12171	0.98	0	0	0	55.6	0	44.4	3	dsDNAphage	linear
DJKR01000211.1||full	MPG_6867	1	0.413	1	dsDNAphage	22234	3	58.8	0	1	34	1	22234	1	1	1	34	1	22234	nan	nan	0	1	34	1	22234	1	0	0	0	58.8	0	41.2	3	dsDNAphage	linear
DJKR01000049.1||full	MPG_6867	0.913	0.007	0.913	dsDNAphage	10425	1	25	8.3	1	12	2	10426	0.913	0.913	1	12	2	10426	nan	nan	0	1	12	2	10426	0.913	0	8.3	0	25	8.3	58.3	1	dsDNAphage	linear
DJKR01000020.1||full	MPG_6867	0.867	0.207	0.867	dsDNAphage	10544	1	40	0	1	5	219	10762	0.867	0.867	1	5	219	10762	nan	nan	0	1	5	219	10762	0.867	0	0	0	40	0	60	1	dsDNAphage	linear
DJKR01000170.1||full	MPG_6867	0.66	0.013	0.66	dsDNAphage	14437	0	30	5	2	24	2614	17050	0.66	0.66	1	24	1	17050	nan	nan	0	1	24	1	17050	0.587	0	5	0	30	0	65	0	dsDNAphage	linear
DJKR01000083.1||full	MPG_6867	0.873	0.033	0.873	dsDNAphage	5128	0	36.4	9.1	1	11	1	5128	0.873	0.873	1	11	1	5128	nan	nan	0	1	11	1	5128	0.873	0	9.1	0	36.4	0	54.5	0	dsDNAphage	linear
DJKR01000321.1||full	MPG_6867	0.953	0.473	0.953	dsDNAphage	5732	0	54.5	0	1	11	2	5733	0.953	0.953	1	11	2	5733	nan	nan	0	1	11	2	5733	0.953	0	0	0	54.5	0	45.5	0	dsDNAphage	linear
DJKR01000012.1||full	MPG_6867	0.993	0.087	0.993	dsDNAphage	8176	1	66.7	13.3	1	15	110	8285	0.993	0.993	1	15	110	8285	nan	nan	0	1	15	110	8285	0.993	0	13.3	0	66.7	0	20	1	dsDNAphage	linear
DJKR01000186.1||full	MPG_6867	0.967	0.287	0.967	dsDNAphage	5016	1	14.3	0	1	7	1	5016	0.967	0.967	1	7	1	5016	nan	nan	0	1	7	1	5016	0.967	0	0	0	14.3	0	85.7	1	dsDNAphage	linear
DJKR01000221.1||full	MPG_6867	0.813	0.007	0.813	dsDNAphage	10317	0	11.8	5.9	1	17	173	10489	0.813	0.813	1	17	173	10489	nan	nan	0	1	17	173	10489	0.813	0	5.9	0	11.8	0	82.4	0	dsDNAphage	linear
DJKR01000165.1||full	MPG_6867	1	0.04	1	dsDNAphage	20883	2	32	4	1	25	1	20883	1	1	1	25	1	20883	nan	nan	0	1	25	1	20883	1	0	4	0	32	0	64	2	dsDNAphage	linear
DJKR01000058.1||full	MPG_6867	0.993	0.033	0.993	dsDNAphage	23110	1	29.7	2.7	1	37	2	23111	0.993	1	1	37	2	23111	nan	nan	0	1	37	2	23111	0.993	0	2.7	0	29.7	0	67.6	1	dsDNAphage	linear
DJKR01000315.1||full	MPG_6867	0.94	0.273	0.94	dsDNAphage	13265	5	81.2	0	1	16	2	13266	0.94	0.94	1	16	2	13266	nan	nan	0	1	16	2	13266	0.94	0	0	0	81.2	0	18.8	5	dsDNAphage	linear
DJKR01000307.1||full	MPG_6867	0.973	0.4	0.973	dsDNAphage	6393	0	31.2	0	1	16	1	6393	0.973	0.973	1	16	1	6393	nan	nan	0	1	16	1	6393	0.973	0	0	0	31.2	0	68.8	0	dsDNAphage	linear
DJKR01000015.1||full	MPG_6867	0.86	0.66	0.86	dsDNAphage	4863	0	66.7	0	1	6	522	5384	0.86	0.86	1	6	522	5384	nan	nan	0	1	6	522	5384	0.86	0	0	0	66.7	0	33.3	0	dsDNAphage	linear
DJKR01000269.1||full	MPG_6867	0.98	0.64	0.98	dsDNAphage	5527	0	45.5	0	1	11	38	5564	0.98	0.98	1	11	38	5564	nan	nan	0	1	11	38	5564	0.98	0	0	0	45.5	0	54.5	0	dsDNAphage	linear
DJKR01000225.1||full	MPG_6867	0.993	0.313	0.993	dsDNAphage	5922	1	40	0	1	10	3	5924	0.993	0.993	1	10	3	5924	nan	nan	0	1	10	3	5924	0.993	0	0	0	40	0	60	1	dsDNAphage	linear
DJKR01000312.1||full	MPG_6867	0.807	0.133	0.807	dsDNAphage	13489	0	20	0	1	10	1	13489	0.807	0.807	1	10	1	13489	nan	nan	0	1	10	1	13489	0.807	0	0	0	20	0	80	0	dsDNAphage	linear
DJKR01000107.1||full	MPG_6867	0.953	0.073	0.953	dsDNAphage	7685	1	15.4	0	1	13	250	7934	0.953	0.953	1	13	250	7934	nan	nan	0	1	13	250	7934	0.953	0	0	0	15.4	0	84.6	1	dsDNAphage	linear
DJKR01000200.1||full	MPG_6867	0.987	0.013	0.987	dsDNAphage	14388	6	47.8	4.3	1	23	2	14389	0.987	0.993	1	23	2	14389	nan	nan	0	1	23	2	14389	0.987	0	4.3	0	47.8	0	47.8	6	dsDNAphage	linear
DJKR01000294.1||full	MPG_6867	1	0.073	1	dsDNAphage	27307	6	61.5	2.6	1	39	273	27579	1	1	1	39	273	27579	nan	nan	0	1	39	273	27579	1	0	2.6	0	61.5	0	35.9	6	dsDNAphage	linear
DJKR01000111.1||full	MPG_6867	0.647	0.447	0.647	dsDNAphage	6121	0	33.3	0	1	3	1	6121	0.647	0.647	1	3	1	6121	nan	nan	0	1	3	1	6121	0.647	0	0	0	33.3	0	66.7	0	dsDNAphage	linear
DJKR01000064.1||full	MPG_6867	0.973	0.033	0.973	dsDNAphage	14962	1	13	4.3	1	23	72	15033	0.973	0.973	1	23	72	15033	nan	nan	0	1	23	72	15033	0.973	0	4.3	0	13	0	82.6	1	dsDNAphage	linear
DJKR01000287.1||full	MPG_6867	0.993	0.467	0.993	dsDNAphage	20498	1	83.3	0	1	6	3	20500	0.993	0.993	1	6	3	20500	nan	nan	0	1	6	3	20500	0.993	0	0	0	83.3	0	16.7	1	dsDNAphage	linear
DJKR01000337.1||full	MPG_6867	1	0.8	1	dsDNAphage	4963	5	80	0	1	10	2	4964	1	1	1	10	2	4964	nan	nan	0	1	10	2	4964	1	0	0	0	80	0	20	5	dsDNAphage	linear
DJKR01000036.1||full	MPG_6867	0.987	0.213	0.987	dsDNAphage	8068	2	25	0	1	12	3	8070	0.987	0.987	1	12	3	8070	nan	nan	0	1	12	3	8070	0.987	0	0	0	25	8.3	66.7	2	dsDNAphage	linear
DJKR01000299.1||full	MPG_6867	1	0.4	1	dsDNAphage	14115	2	40.9	0	1	22	1	14115	1	1	1	22	1	14115	nan	nan	0	1	22	1	14115	1	0	0	0	40.9	0	59.1	2	dsDNAphage	linear
DJKR01000298.1||full	MPG_6867	0.953	0.073	0.953	dsDNAphage	7073	0	21.1	5.3	1	19	3	7075	0.953	0.953	1	19	3	7075	nan	nan	0	1	19	3	7075	0.953	0	5.3	0	21.1	0	73.7	0	dsDNAphage	linear
DJKR01000227.1||full	MPG_6867	0.88	0.393	0.88	dsDNAphage	6850	1	38.9	0	1	18	2	6851	0.88	0.88	1	18	2	6851	nan	nan	0	1	18	2	6851	0.88	0	0	0	38.9	0	61.1	1	dsDNAphage	linear
DJKR01000168.1||full	MPG_6867	0.987	0.82	0.987	dsDNAphage	5313	1	100	0	1	7	1	5313	0.987	0.987	1	7	1	5313	nan	nan	0	1	7	1	5313	0.987	0	0	0	100	0	0	1	dsDNAphage	linear
DJKR01000192.1||full	MPG_6867	1	0.287	1	dsDNAphage	33612	4	53.7	0	1	54	2	33613	1	1	1	54	2	33613	nan	nan	0	1	54	2	33613	1	0	0	0	53.7	0	46.3	4	dsDNAphage	linear
DJKR01000297.1||full	MPG_6867	1	0.193	1	dsDNAphage	7337	1	62.5	0	1	8	98	7434	1	1	1	8	98	7434	nan	nan	0	1	8	98	7434	1	0	0	0	62.5	0	37.5	1	dsDNAphage	linear
DJKR01000243.1||full	MPG_6867	0.98	0.18	0.98	dsDNAphage	5514	1	14.3	0	1	7	1	5514	0.98	0.98	1	7	1	5514	nan	nan	0	1	7	1	5514	0.98	0	0	0	14.3	0	85.7	1	dsDNAphage	linear
DJKR01000240.1||full	MPG_6867	1	0.267	1	dsDNAphage	12154	3	86.7	0	1	15	1	12154	1	1	1	15	1	12154	nan	nan	0	1	15	1	12154	1	0	0	0	86.7	0	13.3	3	dsDNAphage	linear
DJKR01000016.1||full	MPG_6867	1	0.407	1	dsDNAphage	14028	5	73.7	0	1	19	2	14029	1	1	1	19	2	14029	nan	nan	0	1	19	2	14029	1	0	0	0	73.7	0	26.3	5	dsDNAphage	linear
DJKR01000068.1||full	MPG_6867	0.893	0.047	0.893	dsDNAphage	16226	0	16.7	0	1	24	140	16365	0.893	0.9	1	24	140	16365	nan	nan	0	1	24	140	16365	0.893	0	0	0	16.7	0	83.3	0	dsDNAphage	linear
DJKR01000146.1||full	MPG_6867	0.987	0.013	0.987	dsDNAphage	17775	3	40	10	1	30	2	17776	0.987	0.987	1	30	2	17776	nan	nan	0	1	30	2	17776	0.987	0	10	0	40	3.3	46.7	3	dsDNAphage	linear
DJKR01000018.1||full	MPG_6867	0.987	0.067	0.987	dsDNAphage	10501	1	7.1	0	1	14	1	10501	0.987	0.987	1	14	1	10501	nan	nan	0	1	14	1	10501	0.987	0	0	0	7.1	0	92.9	1	dsDNAphage	linear
DJKR01000247.1||full	MPG_6867	1	0.573	1	dsDNAphage	15982	5	69.6	0	1	23	1	15982	1	1	1	23	1	15982	nan	nan	0	1	23	1	15982	1	0	0	0	69.6	0	30.4	5	dsDNAphage	linear
DJKR01000097.1||full	MPG_6867	0.993	0.147	0.993	dsDNAphage	17610	3	25.9	0	1	27	1	17610	0.993	0.993	1	27	1	17610	nan	nan	0	1	27	1	17610	0.993	0	0	0	25.9	3.7	70.4	3	dsDNAphage	linear
DJKR01000110.1||full	MPG_6867	1	0.36	1	dsDNAphage	10117	1	50	0	1	10	77	10193	1	1	1	10	77	10193	nan	nan	0	1	10	77	10193	1	0	0	0	50	0	50	1	dsDNAphage	linear
DJKR01000270.1||full	MPG_6867	0.987	0.353	0.987	dsDNAphage	11095	0	21.7	0	1	23	129	11223	0.987	0.987	1	23	129	11223	nan	nan	0	1	23	129	11223	0.987	0	0	0	21.7	0	78.3	0	dsDNAphage	linear
DJKR01000220.1||full	MPG_6867	0.647	0.48	0.647	dsDNAphage	8039	0	50	0	1	8	2	8040	0.647	0.647	1	8	2	8040	nan	nan	0	1	8	2	8040	0.647	0	0	0	50	0	50	0	dsDNAphage	linear
DJKR01000209.1||full	MPG_6867	1	0.653	1	dsDNAphage	6858	2	62.5	0	1	8	3	6860	1	1	1	8	3	6860	nan	nan	0	1	8	3	6860	1	0	0	0	62.5	0	37.5	2	dsDNAphage	linear
DJKR01000021.1||full	MPG_6867	0.973	0.02	0.973	dsDNAphage	18443	1	40	5	1	20	2	18444	0.973	0.98	1	20	2	18444	nan	nan	0	1	20	2	18444	0.973	0	5	0	40	0	55	1	dsDNAphage	linear
DJKR01000306.1||full	MPG_6867	0.953	0.007	0.953	dsDNAphage	16030	1	25	6.2	1	16	3	16032	0.953	0.953	1	16	3	16032	nan	nan	0	1	16	3	16032	0.953	0	6.2	0	25	0	68.8	1	dsDNAphage	linear
DJKR01000099.1||full	MPG_6867	0.973	0.033	0.973	dsDNAphage	12623	0	13	0	1	23	3	12625	0.973	0.98	1	23	3	12625	nan	nan	0	1	23	3	12625	0.973	0	0	0	13	0	87	0	dsDNAphage	linear
DJKR01000182.1||full	MPG_6867	0.993	0.2	0.993	dsDNAphage	14326	1	25	0	1	20	1	14326	0.993	1	1	20	1	14326	nan	nan	0	1	20	1	14326	0.993	0	0	0	25	0	75	1	dsDNAphage	linear
DJKR01000138.1||full	MPG_6867	0.993	0.313	0.993	dsDNAphage	12956	2	64.7	0	1	17	1	12956	0.993	0.993	1	17	1	12956	nan	nan	0	1	17	1	12956	0.993	0	0	0	64.7	0	35.3	2	dsDNAphage	linear
DJKR01000103.1||full	MPG_6867	1	0.393	1	dsDNAphage	20431	0	37.8	0	1	37	66	20496	1	1	1	37	66	20496	nan	nan	0	1	37	66	20496	1	0	0	0	37.8	0	62.2	0	dsDNAphage	linear
DJKR01000293.1||full	MPG_6867	0.713	0.08	0.713	dsDNAphage	6915	0	50	10	1	10	95	7009	0.713	0.713	1	10	95	7009	nan	nan	0	1	10	95	7009	0.713	0	10	0	50	0	40	0	dsDNAphage	linear
DJKR01000031.1||full	MPG_6867	0.993	0.14	0.993	dsDNAphage	18363	4	33.3	0	1	12	1	18363	0.993	0.993	1	12	1	18363	nan	nan	0	1	12	1	18363	0.993	0	0	0	33.3	0	66.7	4	dsDNAphage	linear
DJKR01000317.1||full	MPG_6867	0.887	0.407	0.887	dsDNAphage	10374	0	50	0	1	16	1	10374	0.887	0.887	1	16	1	10374	nan	nan	0	1	16	1	10374	0.887	0	0	0	50	0	50	0	dsDNAphage	linear
DJKR01000108.1||full	MPG_6867	0.787	0.027	0.787	dsDNAphage	11104	1	25	0	1	4	548	11651	0.787	0.787	1	4	548	11651	nan	nan	0	1	4	548	11651	0.787	0	0	0	25	25	50	1	dsDNAphage	linear
DJKR01000254.1||full	MPG_6867	0.867	0.013	0.867	dsDNAphage	8922	0	33.3	11.1	1	18	3	8924	0.867	0.867	1	18	3	8924	nan	nan	0	1	18	3	8924	0.867	0	11.1	0	33.3	0	55.6	0	dsDNAphage	linear
DJKR01000339.1||full	MPG_6867	1	0.047	1	dsDNAphage	14127	1	44	4	1	25	2	14128	1	1	1	25	2	14128	nan	nan	0	1	25	2	14128	1	0	4	0	44	0	52	1	dsDNAphage	linear
DJKR01000062.1||full	MPG_6867	1	0.12	1	dsDNAphage	18442	4	50	0	1	24	61	18502	1	1	1	24	61	18502	nan	nan	0	1	24	61	18502	1	0	0	0	50	4.2	45.8	4	dsDNAphage	linear
DJKR01000046.1||full	MPG_6867	0.987	0	0.987	dsDNAphage	15706	1	21.7	4.3	1	23	326	16031	0.987	1	1	23	326	16031	nan	nan	0	1	23	326	16031	0.987	0	4.3	0	21.7	4.3	69.6	1	dsDNAphage	linear
DJKR01000070.1||full	MPG_6867	1	0.02	1	dsDNAphage	11578	1	22.2	5.6	1	18	387	11964	1	1	1	18	387	11964	nan	nan	0	1	18	387	11964	1	0	5.6	0	22.2	0	72.2	1	dsDNAphage	linear
DJKR01000347.1||full	MPG_6867	1	0.347	1	dsDNAphage	5223	1	21.4	0	1	14	2	5224	1	1	1	14	2	5224	nan	nan	0	1	14	2	5224	1	0	0	0	21.4	0	78.6	1	dsDNAphage	linear
DJKR01000327.1||full	MPG_6867	0.987	0.24	0.987	dsDNAphage	11691	0	32	0	1	25	2	11692	0.987	1	1	25	2	11692	nan	nan	0	1	25	2	11692	0.987	0	0	0	32	4	64	0	dsDNAphage	linear
DJKR01000084.1||full	MPG_6867	1	0.72	1	dsDNAphage	13521	4	61.1	0	1	18	2	13522	1	1	1	18	2	13522	nan	nan	0	1	18	2	13522	1	0	0	0	61.1	0	38.9	4	dsDNAphage	linear
DJKR01000074.1||full	MPG_6867	0.96	0.18	0.96	dsDNAphage	9278	1	6.7	0	1	15	1	9278	0.96	0.96	1	15	1	9278	nan	nan	0	1	15	1	9278	0.96	0	0	0	6.7	0	93.3	1	dsDNAphage	linear
DJKR01000076.1||full	MPG_6867	0.987	0.12	0.987	dsDNAphage	13860	2	18.2	0	1	11	2	13861	0.987	0.987	1	11	2	13861	nan	nan	0	1	11	2	13861	0.987	0	0	0	18.2	0	81.8	2	dsDNAphage	linear
DJKR01000147.1||full	MPG_6867	0.967	0.627	0.967	dsDNAphage	5240	4	71.4	0	1	7	280	5519	0.967	0.967	1	7	280	5519	nan	nan	0	1	7	280	5519	0.967	0	0	0	71.4	0	28.6	4	dsDNAphage	linear
DJKR01000035.1||full	MPG_6867	0.987	0.813	0.987	dsDNAphage	9775	1	68.8	0	1	16	3	9777	0.987	0.987	1	16	3	9777	nan	nan	0	1	16	3	9777	0.987	0	0	0	68.8	0	31.2	1	dsDNAphage	linear
DJKR01000053.1||full	MPG_6867	1	0.707	1	dsDNAphage	7579	2	71.4	0	1	14	2	7580	1	1	1	14	2	7580	nan	nan	0	1	14	2	7580	1	0	0	0	71.4	0	28.6	2	dsDNAphage	linear
DJKR01000065.1||full	MPG_6867	0.987	0.14	0.987	dsDNAphage	11440	1	30	0	1	10	3	11442	0.987	0.987	1	10	3	11442	nan	nan	0	1	10	3	11442	0.987	0	0	0	30	0	70	1	dsDNAphage	linear
DJKR01000300.1||full	MPG_6867	0.927	0.153	0.927	dsDNAphage	8934	0	33.3	0	1	18	3	8936	0.927	0.927	1	18	3	8936	nan	nan	0	1	18	3	8936	0.927	0	0	0	33.3	5.6	61.1	0	dsDNAphage	linear
DJKR01000195.1||full	MPG_6867	1	0.853	1	dsDNAphage	5699	2	75	0	1	8	3	5701	1	1	1	8	3	5701	nan	nan	0	1	8	3	5701	1	0	0	0	75	0	25	2	dsDNAphage	linear
DJKR01000136.1||full	MPG_6867	0.787	0.013	0.787	dsDNAphage	14590	0	53.8	7.7	1	13	3	14592	0.787	0.787	1	13	3	14592	nan	nan	0	1	13	3	14592	0.787	0	7.7	0	53.8	0	38.5	0	dsDNAphage	linear
DJKR01000232.1||full	MPG_6867	0.993	0.74	0.993	dsDNAphage	6966	1	100	0	1	3	1	6966	0.993	0.993	1	3	1	6966	nan	nan	0	1	3	1	6966	0.993	0	0	0	100	0	0	1	dsDNAphage	linear
DJKR01000331.1||full	MPG_6867	0.853	0.133	0.853	dsDNAphage	7519	0	20	5	1	20	1	7519	0.853	0.867	1	20	1	7519	nan	nan	0	1	20	1	7519	0.853	0	5	0	20	0	75	0	dsDNAphage	linear
DJKR01000279.1||full	MPG_6867	1	0.233	1	dsDNAphage	8170	1	60	0	1	10	3	8172	1	1	1	10	3	8172	nan	nan	0	1	10	3	8172	1	0	0	0	60	10	30	1	dsDNAphage	linear
DJKR01000009.1||full	MPG_6867	0.993	0.093	0.993	dsDNAphage	19807	2	47.4	0	1	38	1	19807	0.993	1	1	38	1	19807	nan	nan	0	1	38	1	19807	0.993	0	0	0	47.4	2.6	50	2	dsDNAphage	linear
DJKR01000233.1||full	MPG_6867	0.747	0.167	0.747	dsDNAphage	6251	0	50	0	1	8	2	6252	0.747	0.747	1	8	2	6252	nan	nan	0	1	8	2	6252	0.747	0	0	0	50	12.5	37.5	0	dsDNAphage	linear
NZ_LNWG01000041.1||full	MPG_1156	0.987	0	0.987	dsDNAphage	34711	5	54.8	7.1	1	42	3	34713	0.987	1	1	42	3	34713	nan	nan	0	1	42	3	34713	0.987	0	7.1	0	54.8	2.4	35.7	5	dsDNAphage	linear
NZ_LNWG01000033.1||full	MPG_1156	1	0	1	dsDNAphage	34567	8	46.7	6.7	1	45	606	34567	1	1	1	45	606	34567	nan	nan	0	1	45	606	34567	1	0	6.7	0	46.7	4.4	42.2	8	dsDNAphage	circular
NZ_LNWG01000011.1||0_partial	MPG_1156	0.9	0	0.9	dsDNAphage	42563	5	31	25.9	5	50	5930	48492	0.9	0.94	5	50	5930	48492	0.9	0.993	1	1	207	3	226510	0.44	0	25.9	0	31	8.6	34.5	5	dsDNAphage	linear
NZ_LNWG01000014.1||0_partial	MPG_1156	0.86	0	0.86	dsDNAphage	54177	7	28.6	25.7	44	101	40829	95005	0.86	0.9	44	101	40829	95005	0.86	0.94	1	1	182	2	175612	0.667	0	25.7	0	28.6	18.6	27.1	7	dsDNAphage	linear
NZ_LNWG01000004.1||0_partial	MPG_1156	0.9	0	0.9	dsDNAphage	24600	9	35.9	30.8	196	222	215312	239911	0.9	0.947	196	222	215312	239911	0.9	0.973	1	1	763	158	813331	0.373	0	30.8	0	35.9	25.6	7.7	9	dsDNAphage	linear
NZ_LNWG01000004.1||1_partial	MPG_1156	0.953	0	0.953	dsDNAphage	11473	1	23.1	30.8	390	403	417366	428838	0.953	0.953	390	403	417366	428838	0.953	0.987	1	1	763	158	813331	0.373	0	30.8	0	23.1	15.4	30.8	1	dsDNAphage	linear
3300027742.a:Ga0209121_10013047||full	MPG_11290	0.547	0.08	0.547	dsDNAphage	6045	0	33.3	0	1	6	1	6045	0.547	0.547	1	6	1	6045	nan	nan	0	1	6	1	6045	0.547	0	0	0	33.3	16.7	50	0	dsDNAphage	linear
JAADGH010000115.1||full	MPG_6438	0.907	0.007	0.907	dsDNAphage	10495	4	33.3	8.3	1	12	87	10581	0.907	0.907	1	12	87	10581	nan	nan	0	1	12	87	10581	0.907	0	8.3	0	33.3	25	33.3	4	dsDNAphage	linear
JAADGH010000054.1||full	MPG_6438	0.8	0.353	0.8	dsDNAphage	5275	0	14.3	0	1	7	2	5276	0.8	0.8	1	7	2	5276	nan	nan	0	1	7	2	5276	0.8	0	0	0	14.3	0	85.7	0	dsDNAphage	linear
DDEC01000069.1||full	MPG_3690	1	0.56	1	dsDNAphage	6182	2	100	0	1	11	1	6182	1	1	1	11	1	6182	nan	nan	0	1	11	1	6182	1	0	0	0	100	0	0	2	dsDNAphage	linear
DDEC01000100.1||full	MPG_3690	1	0.013	1	dsDNAphage	26999	1	36.7	12.2	1	49	1	26999	1	1	1	49	1	26999	nan	nan	0	1	49	1	26999	1	0	12.2	0	36.7	0	51	1	dsDNAphage	linear
DORS01000192.1||full	MPG_5650	0.987	0.047	0.987	dsDNAphage	19297	6	36.4	3	1	33	1	19297	0.987	0.993	1	33	1	19297	nan	nan	0	1	33	1	19297	0.987	0	3	0	36.4	0	60.6	6	dsDNAphage	linear
DORS01000084.1||full	MPG_5650	0.847	0.22	0.847	dsDNAphage	10347	0	57.1	0	1	7	1	10347	0.847	0.847	1	7	1	10347	nan	nan	0	1	7	1	10347	0.847	0	0	0	57.1	0	42.9	0	dsDNAphage	linear
DORS01000175.1||full	MPG_5650	0.947	0.007	0.947	dsDNAphage	17990	3	38.9	5.6	1	18	1	17990	0.947	0.947	1	18	1	17990	nan	nan	0	1	18	1	17990	0.947	0	5.6	0	38.9	16.7	38.9	3	dsDNAphage	linear
WFTJ01000155.1||full	MPG_5766	0.86	0.987	0.987	ssDNA	4480	0	66.7	0	1	3	458	4937	0.987	0.987	1	3	458	4937	nan	nan	0	1	3	458	4937	0.987	0	0	0	66.7	0	33.3	0	ssDNA	linear
NZ_KB891586.1||0_partial	MPG_95	0.92	0	0.92	dsDNAphage	50808	7	30	37.5	141	208	166675	217482	0.92	0.967	141	208	166675	217482	0.92	1	1	1	454	9	506660	0.46	0	37.5	0	30	11.2	21.2	7	dsDNAphage	linear
NZ_JHZF01000011.1||0_partial	MPG_1041	0.927	0	0.927	dsDNAphage	78072	9	28	13.6	1176	1279	1241835	1319906	0.927	0.967	1174	1279	1239229	1319906	0.9	1	1	1	1811	3	1857214	0.347	0	13.6	0	28	17.8	40.7	9	dsDNAphage	linear
NZ_JHZF01000014.1||0_partial	MPG_1041	0.907	0	0.907	dsDNAphage	33518	3	21.7	21.7	1	34	507	34024	0.907	0.92	1	34	507	34024	0.907	0.993	1	1	256	507	263856	0.253	0	21.7	0	21.7	17.4	39.1	3	dsDNAphage	linear
NZ_JXCJ01000001.1||0_partial	MPG_671	0.907	0	0.907	dsDNAphage	89109	8	29.6	20.4	1788	1883	2125172	2214280	0.907	0.927	1788	1883	2125172	2214280	0.907	1	1	1	3474	425	4075950	0.313	0	20.4	0	29.6	23.1	26.9	8	dsDNAphage	linear
NZ_JXCJ01000001.1||1_partial	MPG_671	0.933	0	0.933	dsDNAphage	79521	5	30.3	22	2606	2697	3028826	3108346	0.933	0.973	2606	2702	3028826	3114273	0.913	1	1	1	3474	425	4075950	0.313	0	22	0	30.3	22.9	24.8	5	dsDNAphage	linear
PAAB01000001.1||full	MPG_6181	0.5	0.047	0.5	dsDNAphage	29926	0	45.5	0	1	36	3	29928	0.5	0.5	1	36	3	29928	nan	nan	0	1	36	3	29928	0.5	0	0	0	45.5	9.1	45.5	0	dsDNAphage	linear
PAAB01000048.1||full	MPG_6181	1	0.48	1	dsDNAphage	46551	9	93.5	0	1	46	3	46553	1	1	1	46	3	46553	nan	nan	0	1	46	3	46553	1	0	0	0	93.5	0	6.5	9	dsDNAphage	linear
PAAB01000053.1||full	MPG_6181	1	0.24	1	dsDNAphage	14912	3	62.5	0	1	16	1	14912	1	1	1	16	1	14912	nan	nan	0	1	16	1	14912	1	0	0	0	62.5	0	37.5	3	dsDNAphage	linear
PAAB01000072.1||full	MPG_6181	0.907	0.107	0.907	dsDNAphage	15435	1	36.4	0	1	22	3	15437	0.907	0.927	1	22	3	15437	nan	nan	0	1	22	3	15437	0.907	0	0	0	36.4	18.2	45.5	1	dsDNAphage	linear
3300027883.a:Ga0209713_10000780||full	MPG_10679	0.68	0	0.68	dsDNAphage	18232	2	20	25	1	20	1	18232	0.68	0.68	1	20	1	18232	nan	nan	0	1	20	1	18232	0.68	0	25	0	20	45	10	2	dsDNAphage	linear
3300025108.a:Ga0208793_1006443||full	MPG_11342	0.987	0.933	0.987	dsDNAphage	5028	1	100	0	1	4	80	5107	0.987	0.987	1	4	80	5107	nan	nan	0	1	4	80	5107	0.987	0	0	0	100	0	0	1	dsDNAphage	linear
3300025705.a:Ga0209374_1010741||full	MPG_10793	0.96	0.873	0.96	dsDNAphage	5016	0	100	0	1	8	1	5016	0.96	0.96	1	8	1	5016	nan	nan	0	1	8	1	5016	0.96	0	0	0	100	0	0	0	dsDNAphage	linear
JABSOK010000063.1||0_partial	MPG_7063	0.913	0	0.913	dsDNAphage	65509	6	25	25	5	88	7316	72824	0.913	0.953	5	88	7316	72824	0.913	1	1	1	106	500	92976	0.76	0	24	1	25	16.7	33.3	6	dsDNAphage	linear
JAAKFS010000012.1||0_partial	MPG_2651	0.833	0	0.833	dsDNAphage	25235	4	20.6	35.3	1	22	2	25236	0.833	0.833	1	22	2	25236	0.833	0.92	1	1	52	2	57518	0.507	0	35.3	0	20.6	26.5	17.6	4	dsDNAphage	linear
SPUY01000018.1||full	MPG_2731	0.88	0	0.88	dsDNAphage	137719	14	29.7	24.2	1	166	1	137719	0.88	0.887	1	182	1	151775	nan	nan	0	1	182	1	151775	0.813	0	24.2	0	29.7	20.9	25.3	14	dsDNAphage	linear
SPUY01000031.1||full	MPG_2731	0.613	0	0.613	dsDNAphage	70849	5	46.7	13.3	2	65	1209	72057	0.613	0.62	1	65	242	72057	nan	nan	0	1	65	242	72057	0.593	0	13.3	0	46.7	33.3	6.7	5	dsDNAphage	linear
SPUY01000032.1||full	MPG_2731	0.84	0	0.84	dsDNAphage	89196	9	31.3	38.4	1	97	320	89515	0.84	0.88	1	99	320	91531	nan	nan	0	1	99	320	91531	0.833	0	38.4	0	31.3	12.1	18.2	9	dsDNAphage	linear
SPUY01000003.1||0_partial	MPG_2731	0.927	0	0.927	dsDNAphage	32023	10	32.7	34.7	4	40	1425	33447	0.927	0.953	4	40	1425	33447	0.927	0.98	1	1	154	119	157516	0.44	0	34.7	0	32.7	24.5	8.2	10	dsDNAphage	linear
DJLY01000016.1||0_partial	MPG_7486	0.92	0	0.92	dsDNAphage	69461	3	25.5	13.7	19	107	14697	84157	0.92	0.967	19	108	14697	85479	0.907	1	1	1	171	165	158040	0.567	0	12.7	1	25.5	20.6	40.2	3	dsDNAphage	linear
JABSPV010000108.1||full	MPG_7961	1	0.567	1	dsDNAphage	5531	4	100	0	1	5	74	5604	1	1	1	5	74	5604	nan	nan	0	1	5	74	5604	1	0	0	0	100	0	0	4	dsDNAphage	linear
JABSPV010000109.1||full	MPG_7961	0.813	0.68	0.813	dsDNAphage	5170	0	28.6	0	1	7	2	5171	0.813	0.813	1	7	2	5171	nan	nan	0	1	7	2	5171	0.813	0	0	0	28.6	0	71.4	0	dsDNAphage	linear
JABSPV010000110.1||full	MPG_7961	1	0.713	1	dsDNAphage	5432	2	66.7	0	1	6	3	5434	1	1	1	6	3	5434	nan	nan	0	1	6	3	5434	1	0	0	0	66.7	0	33.3	2	dsDNAphage	linear
JABSPV010000082.1||full	MPG_7961	0.86	0.013	0.86	dsDNAphage	10183	0	18.2	4.5	1	22	2	10184	0.86	0.86	1	22	2	10184	nan	nan	0	1	22	2	10184	0.86	0	4.5	0	18.2	4.5	72.7	0	dsDNAphage	linear
SOIB01000205.1||full	MPG_4533	0.96	0	0.96	dsDNAphage	44796	7	31.1	4.1	1	74	45	44840	0.96	0.993	1	74	45	44840	nan	nan	0	1	74	45	44840	0.96	0	4.1	0	31.1	0	64.9	7	dsDNAphage	linear
SOIB01000059.1||full	MPG_4533	0.86	0.607	0.86	dsDNAphage	5151	0	8.3	0	1	12	2	5152	0.86	0.86	1	12	2	5152	nan	nan	0	1	12	2	5152	0.86	0	0	0	8.3	0	91.7	0	dsDNAphage	linear
3300025046.a:Ga0207902_1000117||full	MPG_11320	0.967	0.947	0.967	dsDNAphage	5632	1	36.4	0	1	11	1	5632	0.967	0.967	1	11	1	5632	nan	nan	0	1	11	1	5632	0.967	0	0	0	36.4	0	63.6	1	dsDNAphage	linear
3300025046.a:Ga0207902_1000059||full	MPG_11320	1	0.007	1	dsDNAphage	44480	5	43.6	3.6	2	56	1559	46019	1	1	2	56	1559	46019	nan	nan	0	2	56	1559	46019	1	0	3.6	0	43.6	3.6	49.1	5	dsDNAphage	circular
3300025046.a:Ga0207902_1000035||0_partial	MPG_11320	0.907	0	0.907	dsDNAphage	66300	6	25.6	31.1	23	100	19696	85995	0.907	0.927	23	100	19696	85995	0.907	1	1	1	132	370	121175	0.653	0	31.1	0	25.6	13.3	30	6	dsDNAphage	linear
3300027607.a:Ga0207422_1004980||full	MPG_10861	0.907	0.02	0.907	dsDNAphage	10126	2	16.7	8.3	1	12	2	10127	0.907	0.907	1	12	2	10127	nan	nan	0	1	12	2	10127	0.907	0	8.3	0	16.7	0	75	2	dsDNAphage	linear
3300027607.a:Ga0207422_1002890||full	MPG_10861	0.907	0	0.907	dsDNAphage	19747	2	19	4.8	1	21	2	19748	0.907	0.92	1	21	2	19748	nan	nan	0	1	21	2	19748	0.907	0	0	4.8	19	14.3	61.9	2	dsDNAphage	linear
3300027607.a:Ga0207422_1007508||full	MPG_10861	0.78	0.253	0.78	dsDNAphage	6301	0	40	0	1	10	3	6303	0.78	0.78	1	10	3	6303	nan	nan	0	1	10	3	6303	0.78	0	0	0	40	0	60	0	dsDNAphage	linear
PAJO01000011.1||0_partial	MPG_7141	0.933	0.007	0.933	dsDNAphage	39322	6	37.2	14	81	121	77637	116958	0.933	0.98	81	123	77637	118991	0.907	1	1	1	123	3	118991	0.56	0	14	0	37.2	14	34.9	6	dsDNAphage	linear
PAJO01000027.1||0_partial	MPG_7141	0.993	0.06	0.993	dsDNAphage	13460	1	5.3	15.8	36	64	42667	56126	0.993	1	36	66	42667	58647	0.94	1	1	1	73	179	71126	0.087	0	15.8	0	5.3	5.3	73.7	1	dsDNAphage	linear
3300020472.a:Ga0211579_10001124||full	MPG_10962	0.993	0.047	0.993	dsDNAphage	20657	9	70	6.7	1	30	3	20659	0.993	0.993	1	30	3	20659	nan	nan	0	1	30	3	20659	0.993	0	6.7	0	70	3.3	20	9	dsDNAphage	linear
3300020472.a:Ga0211579_10002377||full	MPG_10962	0.947	0.007	0.947	dsDNAphage	14213	1	38.9	5.6	1	18	3	14215	0.947	0.947	1	18	3	14215	nan	nan	0	1	18	3	14215	0.947	0	5.6	0	38.9	22.2	33.3	1	dsDNAphage	linear
3300020472.a:Ga0211579_10004529||full	MPG_10962	0.927	0.04	0.927	dsDNAphage	10053	0	42.9	14.3	1	21	3	10055	0.927	0.967	1	21	3	10055	nan	nan	0	1	21	3	10055	0.927	0	14.3	0	42.9	0	42.9	0	dsDNAphage	linear
3300020472.a:Ga0211579_10002016||full	MPG_10962	1	0.02	1	dsDNAphage	15428	5	47.8	4.3	1	23	2	15429	1	1	1	23	2	15429	nan	nan	0	1	23	2	15429	1	0	4.3	0	47.8	13	34.8	5	dsDNAphage	linear
3300020472.a:Ga0211579_10001518||full	MPG_10962	1	0.14	1	dsDNAphage	17760	1	40	0	1	25	1	17760	1	1	1	25	1	17760	nan	nan	0	1	25	1	17760	1	0	0	0	40	4	56	1	dsDNAphage	linear
3300020472.a:Ga0211579_10004749||full	MPG_10962	0.993	0.033	0.993	dsDNAphage	9391	1	13	4.3	1	23	406	9796	0.993	0.993	1	23	406	9796	nan	nan	0	1	23	406	9796	0.993	0	4.3	0	13	0	82.6	1	dsDNAphage	linear
3300020472.a:Ga0211579_10008979||full	MPG_10962	0.993	0.207	0.993	dsDNAphage	6795	4	50	0	1	10	29	6823	0.993	0.993	1	10	29	6823	nan	nan	0	1	10	29	6823	0.993	0	0	0	50	0	50	4	dsDNAphage	linear
NZ_MAOG01000100.1||full	MPG_1636	0.973	0.013	0.973	dsDNAphage	18208	2	50	14.3	1	28	1	18208	0.973	0.973	1	28	1	18208	nan	nan	0	1	28	1	18208	0.973	0	14.3	0	50	0	35.7	2	dsDNAphage	linear
NZ_MAOG01000131.1||full	MPG_1636	0.62	0.007	0.62	dsDNAphage	6409	0	27.3	9.1	1	11	515	6923	0.62	0.62	1	11	515	6923	nan	nan	0	1	11	515	6923	0.62	0	9.1	0	27.3	0	63.6	0	dsDNAphage	linear
NZ_MAOG01000101.1||0_partial	MPG_1636	0.9	0	0.9	dsDNAphage	88658	11	32.7	24.3	45	139	40952	129609	0.9	0.913	45	139	40952	129609	0.9	1	1	1	207	373	196523	0.653	0	24.3	0	32.7	18.7	24.3	11	dsDNAphage	linear
NZ_MAOG01000141.1||0_partial	MPG_1636	0.96	0.007	0.96	dsDNAphage	39631	12	50	20.5	238	281	226278	265908	0.96	1	238	281	226278	265908	0.96	1	1	1	281	2	265908	0.593	0	20.5	0	50	6.8	22.7	12	dsDNAphage	linear
NZ_AMRN01000002.1||0_partial	MPG_760	0.913	0	0.913	dsDNAphage	78812	6	31.1	26.4	206	299	222177	300988	0.913	0.947	206	299	222177	300988	0.913	1	1	1	523	3	559439	0.493	0	25.5	0.9	31.1	19.8	22.6	6	dsDNAphage	linear
NZ_AMRN01000004.1||0_partial	MPG_760	0.987	0.007	0.987	dsDNAphage	26048	7	36.6	17.1	112	139	121887	147934	0.987	0.987	112	140	121887	148756	0.933	0.993	1	1	323	274	351590	0.247	0	17.1	0	36.6	22	24.4	7	dsDNAphage	linear
NZ_AMRN01000005.1||0_partial	MPG_760	0.92	0	0.92	dsDNAphage	12553	1	25	31.2	8	26	4793	17345	0.92	0.92	8	27	4793	19613	0.867	0.927	1	1	287	351	313867	0.273	0	31.2	0	25	15.6	28.1	1	dsDNAphage	linear
DPVY01000149.1||full	MPG_7478	0.707	0.087	0.707	dsDNAphage	11420	0	44.4	0	1	9	1	11420	0.707	0.707	1	9	1	11420	nan	nan	0	1	9	1	11420	0.707	0	0	0	44.4	11.1	44.4	0	dsDNAphage	linear
PAWD01000014.1||full	MPG_8858	1	0.133	1	dsDNAphage	29562	5	65.7	0	1	35	161	29722	1	1	1	35	161	29722	nan	nan	0	1	35	161	29722	1	0	0	0	65.7	2.9	31.4	5	dsDNAphage	linear
PAWD01000018.1||full	MPG_8858	0.987	0.087	0.987	dsDNAphage	11758	1	18.2	0	1	22	228	11985	0.987	0.987	1	22	228	11985	nan	nan	0	1	22	228	11985	0.987	0	0	0	18.2	9.1	72.7	1	dsDNAphage	linear
PAWD01000042.1||full	MPG_8858	0.953	0.253	0.953	dsDNAphage	13286	0	88.2	0	1	17	1	13286	0.953	0.953	1	17	1	13286	nan	nan	0	1	17	1	13286	0.953	0	0	0	88.2	0	11.8	0	dsDNAphage	linear
PAWD01000044.1||full	MPG_8858	0.927	0.213	0.927	dsDNAphage	13587	0	92.3	3.8	1	26	1	13587	0.927	0.927	1	26	1	13587	nan	nan	0	1	26	1	13587	0.927	0	3.8	0	92.3	0	3.8	0	dsDNAphage	linear
PAWD01000050.1||full	MPG_8858	0.993	0.02	0.993	dsDNAphage	17609	7	73.7	5.3	1	19	3	17611	0.993	0.993	1	19	3	17611	nan	nan	0	1	19	3	17611	0.993	0	5.3	0	73.7	0	21.1	7	dsDNAphage	linear
PAWD01000051.1||full	MPG_8858	1	0.433	1	dsDNAphage	19722	6	64.1	0	1	39	3	19724	1	1	1	39	3	19724	nan	nan	0	1	39	3	19724	1	0	0	0	64.1	0	35.9	6	dsDNAphage	linear
NZ_LWHN01000002.1||0_partial	MPG_338	0.947	0	0.947	dsDNAphage	18565	2	16.1	12.9	19	49	19877	38441	0.947	0.987	19	49	19877	38441	0.947	0.96	1	1	49	314	38441	0.747	0	12.9	0	16.1	6.5	64.5	2	dsDNAphage	linear
DFRI01000183.1||full	MPG_4035	0.993	0.76	0.993	dsDNAphage	5649	3	100	0	1	6	1	5649	0.993	0.993	1	6	1	5649	nan	nan	0	1	6	1	5649	0.993	0	0	0	100	0	0	3	dsDNAphage	linear
JADFVW010000141.1||full	MPG_8043	0.9	0.047	0.9	dsDNAphage	9614	0	31.6	5.3	1	19	3	9616	0.9	0.9	1	19	3	9616	nan	nan	0	1	19	3	9616	0.9	0	5.3	0	31.6	0	63.2	0	dsDNAphage	linear
NZ_WSFO01000028.1||full	MPG_114	1	0.4	1	dsDNAphage	6028	6	100	0	1	7	470	6497	1	1	1	7	470	6497	nan	nan	0	1	7	470	6497	1	0	0	0	100	0	0	6	dsDNAphage	linear
NZ_WSFO01000029.1||full	MPG_114	1	0.447	1	dsDNAphage	6253	7	90	0	1	10	3	6255	1	1	1	10	3	6255	nan	nan	0	1	10	3	6255	1	0	0	0	90	0	10	7	dsDNAphage	linear
NZ_WSFO01000011.1||0_partial	MPG_114	0.9	0	0.9	dsDNAphage	106669	18	30.3	32	100	221	97749	204417	0.9	0.907	100	221	97749	204417	0.9	1	1	1	221	40	204417	0.753	0	32	0	30.3	11.5	26.2	18	dsDNAphage	linear
NZ_WSFO01000002.1||0_partial	MPG_114	0.907	0	0.907	dsDNAphage	28870	7	20.8	29.2	238	273	242158	271027	0.907	0.907	238	273	242158	271027	0.907	0.987	1	1	503	65	525960	0.413	0	29.2	0	20.8	31.2	18.8	7	dsDNAphage	linear
NZ_JABJVX010000019.1||full	MPG_81	0.953	0	0.953	dsDNAphage	37461	8	43.2	10.8	1	37	45	37505	0.953	0.96	1	37	45	37505	nan	nan	0	1	37	45	37505	0.953	0	10.8	0	43.2	5.4	40.5	8	dsDNAphage	linear
NZ_JABJVX010000022.1||full	MPG_81	0.933	0	0.933	dsDNAphage	30469	10	39.4	24.2	1	33	1	30469	0.933	0.94	1	33	1	30469	nan	nan	0	1	33	1	30469	0.933	0	24.2	0	39.4	12.1	24.2	10	dsDNAphage	linear
NZ_JABJVX010000025.1||full	MPG_81	0.78	0	0.78	dsDNAphage	26590	5	33.3	37	1	26	1	26590	0.78	0.78	1	27	1	27470	nan	nan	0	1	27	1	27470	0.713	0	37	0	33.3	7.4	22.2	5	dsDNAphage	linear
NZ_JABJVX010000028.1||full	MPG_81	0.507	0	0.507	dsDNAphage	17344	0	57.1	4.8	1	21	1	17344	0.507	0.533	1	21	1	17344	nan	nan	0	1	21	1	17344	0.507	0	4.8	0	57.1	4.8	33.3	0	dsDNAphage	linear
NZ_JABJVX010000034.1||full	MPG_81	0.98	0.04	0.98	dsDNAphage	6283	3	50	12.5	1	8	3	6285	0.98	0.98	1	8	3	6285	nan	nan	0	1	8	3	6285	0.98	0	12.5	0	50	0	37.5	3	dsDNAphage	linear
NZ_JABJVX010000035.1||full	MPG_81	0.987	0.053	0.987	dsDNAphage	5800	3	50	12.5	1	8	3	5802	0.987	0.987	1	8	3	5802	nan	nan	0	1	8	3	5802	0.987	0	12.5	0	50	0	37.5	3	dsDNAphage	linear
NZ_JABJVX010000036.1||full	MPG_81	0.867	0.5	0.867	dsDNAphage	5514	0	30	0	1	10	2	5515	0.867	0.867	1	10	2	5515	nan	nan	0	1	10	2	5515	0.867	0	0	0	30	0	70	0	dsDNAphage	linear
NZ_JABJVX010000037.1||full	MPG_81	0.54	0.413	0.54	dsDNAphage	5150	0	12.5	0	1	8	105	5254	0.54	0.54	1	8	105	5254	nan	nan	0	1	8	105	5254	0.54	0	0	0	12.5	0	87.5	0	dsDNAphage	linear
NZ_JABJVX010000038.1||full	MPG_81	0.86	0.347	0.86	dsDNAphage	4975	0	62.5	0	1	8	302	5276	0.86	0.86	1	8	302	5276	nan	nan	0	1	8	302	5276	0.86	0	0	0	62.5	0	37.5	0	dsDNAphage	linear
NZ_JABJVX010000015.1||0_partial	MPG_81	0.92	0	0.92	dsDNAphage	18518	8	47.8	8.7	41	63	43525	62042	0.92	0.92	41	63	43525	62042	0.92	0.94	1	1	63	353	62042	0.727	0	8.7	0	47.8	21.7	21.7	8	dsDNAphage	linear
NZ_JABJVX010000001.1||0_partial	MPG_81	0.88	0	0.88	dsDNAphage	27358	7	29.5	27.3	486	517	490348	517705	0.88	0.907	486	517	490348	517705	0.88	0.953	1	1	621	2	616326	0.273	0	27.3	0	29.5	25	18.2	7	dsDNAphage	linear
NZ_JABJVX010000002.1||0_partial	MPG_81	0.973	0	0.973	dsDNAphage	63920	11	51.6	12.5	428	491	446848	510767	0.973	0.987	428	491	446848	510767	0.973	0.993	1	1	491	471	510767	0.42	0	12.5	0	51.6	6.2	29.7	11	dsDNAphage	linear
NZ_ATWO01000001.1||0_partial	MPG_1260	0.933	0	0.933	dsDNAphage	65415	4	28.6	16.7	85	154	84416	149830	0.933	0.973	83	154	82991	149830	0.913	1	1	1	4371	2	4821415	0.42	0	16.7	0	28.6	20.2	34.5	4	dsDNAphage	linear
WGEL01000288.1||full	MPG_6052	0.987	0.247	0.987	dsDNAphage	6835	1	33.3	0	1	3	156	6990	0.987	0.987	1	3	156	6990	nan	nan	0	1	3	156	6990	0.987	0	0	0	33.3	0	66.7	1	dsDNAphage	linear
WGEL01000464.1||full	MPG_6052	0.927	0	0.927	dsDNAphage	13079	3	35.7	21.4	1	14	240	13318	0.927	0.927	1	14	240	13318	nan	nan	0	1	14	240	13318	0.927	0	21.4	0	35.7	14.3	28.6	3	dsDNAphage	linear
NZ_LVHU01000013.1||0_partial	MPG_311	0.84	0	0.84	dsDNAphage	26046	1	12.5	18.8	57	92	48673	74718	0.84	0.853	57	92	48673	74718	0.84	0.927	1	1	106	73	92169	0.26	0	16.7	2.1	12.5	16.7	52.1	1	dsDNAphage	linear
NZ_JAFFQD010000087.1||full	MPG_1637	0.627	0.267	0.627	dsDNAphage	5562	0	33.3	0	1	6	1	5562	0.627	0.627	1	6	1	5562	nan	nan	0	1	6	1	5562	0.627	0	0	0	33.3	0	66.7	0	dsDNAphage	linear
NZ_JAFFQD010000090.1||full	MPG_1637	0.613	0.307	0.613	dsDNAphage	5570	0	20	0	1	10	2	5571	0.613	0.613	1	10	2	5571	nan	nan	0	1	10	2	5571	0.613	0	0	0	20	0	80	0	dsDNAphage	linear
NZ_JAFFQD010000010.1||0_partial	MPG_1637	0.88	0	0.88	dsDNAphage	32033	5	25	20	31	58	36090	68122	0.88	0.9	31	58	36090	68122	0.88	0.947	1	1	101	1	120581	0.547	0	20	0	25	20	35	5	dsDNAphage	linear
NZ_JAFFQD010000069.1||0_partial	MPG_1637	0.867	0	0.867	dsDNAphage	14660	1	15	10	1	17	182	14841	0.867	0.867	1	17	182	14841	0.867	0.92	1	1	20	182	16962	0.793	0	10	0	15	5	70	1	dsDNAphage	linear
NZ_NVQF01000126.1||full	MPG_306	0.887	0	0.887	dsDNAphage	10816	2	28.6	7.1	1	14	1	10816	0.887	0.887	1	14	1	10816	nan	nan	0	1	14	1	10816	0.887	0	7.1	0	28.6	7.1	57.1	2	dsDNAphage	linear
NZ_NVQF01000061.1||full	MPG_306	1	0.153	1	dsDNAphage	37461	6	43.7	0	1	71	2	37462	1	1	1	71	2	37462	nan	nan	0	1	71	2	37462	1	0	0	0	43.7	1.4	54.9	6	dsDNAphage	linear
NZ_NVQF01000007.1||full	MPG_306	0.967	0	0.967	dsDNAphage	111082	13	43.9	10.8	1	139	3	111084	0.967	0.973	1	139	3	111084	nan	nan	0	1	139	3	111084	0.967	0	10.8	0	43.9	7.9	37.4	13	dsDNAphage	linear
NZ_NVQF01000082.1||full	MPG_306	0.94	0.013	0.94	dsDNAphage	25702	4	37	3.7	1	27	3	25704	0.94	0.94	1	27	3	25704	nan	nan	0	1	27	3	25704	0.94	0	3.7	0	37	18.5	40.7	4	dsDNAphage	linear
NZ_NVQF01000004.1||0_partial	MPG_306	0.9	0.007	0.9	dsDNAphage	16057	1	23.5	0	152	168	127652	143708	0.9	0.9	152	168	127652	143708	0.9	0.9	1	1	168	741	143708	0.46	0	0	0	23.5	5.9	70.6	1	dsDNAphage	linear
NZ_NVQF01000064.1||0_partial	MPG_306	0.947	0.007	0.947	dsDNAphage	10379	2	38.5	15.4	22	34	24198	34576	0.947	0.947	22	34	24198	34576	0.947	0.947	1	1	34	417	34576	0.54	0	15.4	0	38.5	7.7	38.5	2	dsDNAphage	linear
DDDE01000038.1||full	MPG_8232	0.813	0.18	0.813	dsDNAphage	8315	0	25	0	1	4	404	8718	0.813	0.813	1	4	404	8718	nan	nan	0	1	4	404	8718	0.813	0	0	0	25	0	75	0	dsDNAphage	linear
WGCQ01000205.1||full	MPG_2080	0.993	0.387	0.993	dsDNAphage	6356	1	20	0	1	10	323	6678	0.993	0.993	1	10	323	6678	nan	nan	0	1	10	323	6678	0.993	0	0	0	20	0	80	1	dsDNAphage	linear
WGCQ01000220.1||full	MPG_2080	0.893	0	0.893	dsDNAphage	36395	7	24.3	27	1	35	1	36395	0.893	0.893	1	37	1	39667	nan	nan	0	1	37	1	39667	0.833	0	27	0	24.3	8.1	40.5	7	dsDNAphage	linear
SOHZ01000235.1||full	MPG_4336	0.96	0.127	0.96	dsDNAphage	7221	0	7.1	0	1	14	3	7223	0.96	0.96	1	14	3	7223	nan	nan	0	1	14	3	7223	0.96	0	0	0	7.1	0	92.9	0	dsDNAphage	linear
3300027607.a:Ga0207422_1000010||0_partial	MPG_9441	0.86	0	0.86	dsDNAphage	35801	2	15.8	23.7	537	561	672753	708553	0.86	0.88	537	562	672753	709882	0.827	0.9	1	1	959	2	1214023	0.187	0	23.7	0	15.8	21.1	39.5	2	dsDNAphage	linear
3300027607.a:Ga0207422_1000150||0_partial	MPG_9441	0.893	0.013	0.893	dsDNAphage	19290	1	33.3	9.5	178	198	249469	268758	0.893	0.927	178	198	249469	268758	0.893	0.973	1	1	198	3	268758	0.133	0	9.5	0	33.3	9.5	47.6	1	dsDNAphage	linear
3300027607.a:Ga0207422_1000500||0_partial	MPG_9441	0.833	0.007	0.833	dsDNAphage	19411	1	18.5	3.7	51	65	65740	85150	0.833	0.833	51	65	65740	85150	0.833	0.907	1	1	95	3	117427	0.28	0	3.7	0	18.5	14.8	63	1	dsDNAphage	linear
JAEPME010000015.1||full	MPG_4480	0.64	0	0.64	dsDNAphage	97369	2	23.5	23.5	4	91	1638	99006	0.64	0.673	1	91	5	99006	nan	nan	0	1	91	5	99006	0.62	0	23.5	0	23.5	14.7	38.2	2	dsDNAphage	linear
JAEPME010000002.1||0_partial	MPG_4480	0.887	0	0.887	dsDNAphage	29226	7	29.5	36.4	72	102	78506	107731	0.887	0.9	72	103	78506	108524	0.853	0.92	1	1	385	2	398940	0.347	0	36.4	0	29.5	29.5	4.5	7	dsDNAphage	linear
NZ_JABULX010000015.1||0_partial	MPG_397	0.98	0.007	0.98	dsDNAphage	13513	1	8.6	17.1	34	56	29487	42999	0.98	0.987	34	56	29487	42999	0.98	0.987	1	1	112	3	99062	0.153	0	17.1	0	8.6	17.1	57.1	1	dsDNAphage	linear
DFMU01000038.1||full	MPG_6823	0.92	0	0.92	dsDNAphage	78181	12	36.1	21.6	2	96	841	79021	0.92	0.967	1	97	193	80321	nan	nan	0	1	97	193	80321	0.88	0	21.6	0	36.1	16.5	25.8	12	dsDNAphage	linear
NZ_POWH01000133.1||full	MPG_937	0.76	0.047	0.76	dsDNAphage	8552	0	41.7	0	1	12	1	8552	0.76	0.76	1	12	1	8552	nan	nan	0	1	12	1	8552	0.76	0	0	0	41.7	8.3	50	0	dsDNAphage	linear
NZ_POWH01000216.1||full	MPG_937	0.96	0.073	0.96	dsDNAphage	5486	0	50	16.7	1	12	3	5488	0.96	0.96	1	12	3	5488	nan	nan	0	1	12	3	5488	0.96	0	16.7	0	50	0	33.3	0	dsDNAphage	linear
NZ_POWH01000033.1||full	MPG_937	0.987	0.013	0.987	dsDNAphage	24964	9	71.4	7.1	1	28	2	24965	0.987	0.993	1	28	2	24965	nan	nan	0	1	28	2	24965	0.987	0	7.1	0	71.4	10.7	10.7	9	dsDNAphage	linear
NZ_POWH01000034.1||full	MPG_937	0.987	0.033	0.987	dsDNAphage	24233	13	59.4	6.2	1	32	2	24234	0.987	0.993	1	32	2	24234	nan	nan	0	1	32	2	24234	0.987	0	6.2	0	59.4	0	34.4	13	dsDNAphage	linear
NZ_POWH01000057.1||full	MPG_937	1	0.027	1	dsDNAphage	15885	8	63.6	4.5	1	22	503	16387	1	1	1	22	503	16387	nan	nan	0	1	22	503	16387	1	0	4.5	0	63.6	0	31.8	8	dsDNAphage	linear
NZ_AMRG01000022.1||full	MPG_1285	1	0.053	1	dsDNAphage	18636	7	83.3	4.2	1	24	3	18638	1	1	1	24	3	18638	nan	nan	0	1	24	3	18638	1	0	4.2	0	83.3	0	12.5	7	dsDNAphage	linear
NZ_AMRG01000023.1||full	MPG_1285	0.987	0	0.987	dsDNAphage	17506	1	50	15.4	1	26	2	17507	0.987	0.993	1	26	2	17507	nan	nan	0	1	26	2	17507	0.987	0	15.4	0	50	0	34.6	1	dsDNAphage	linear
JABJEZ010000416.1||full	MPG_3714	0.6	0.187	0.6	dsDNAphage	6679	0	10	0	1	10	309	6987	0.6	0.6	1	10	309	6987	nan	nan	0	1	10	309	6987	0.6	0	0	0	10	0	90	0	dsDNAphage	linear
3300028030.a:Ga0256831_1000038||0_partial	MPG_10851	0.88	0.007	0.88	dsDNAphage	40722	3	7.4	0	34	86	20810	61531	0.88	0.893	34	87	20810	61898	0.847	0.9	1	1	87	198	61898	0.727	0	0	0	7.4	3.7	88.9	3	dsDNAphage	linear
DRQE01000156.1||full	MPG_2028	0.993	0	0.993	dsDNAphage	14513	4	42.9	19	1	21	1	14513	0.993	1	1	21	1	14513	nan	nan	0	1	21	1	14513	0.993	0	19	0	42.9	4.8	33.3	4	dsDNAphage	linear
DRQE01000164.1||full	MPG_2028	0.827	0	0.827	dsDNAphage	11795	2	30	20	1	10	1	11795	0.827	0.827	1	10	1	11795	nan	nan	0	1	10	1	11795	0.827	0	20	0	30	20	30	2	dsDNAphage	linear
WFZP01000026.1||full	MPG_3478	0.973	0.007	0.973	dsDNAphage	18444	5	46.2	11.5	1	26	1	18444	0.973	0.993	1	26	1	18444	nan	nan	0	1	26	1	18444	0.973	0	11.5	0	46.2	0	42.3	5	dsDNAphage	linear
WFZP01000039.1||full	MPG_3478	0.847	0.02	0.847	dsDNAphage	9121	0	40	6.7	1	15	9	9129	0.847	0.847	1	15	9	9129	nan	nan	0	1	15	9	9129	0.847	0	6.7	0	40	0	53.3	0	dsDNAphage	linear
WFZP01000040.1||full	MPG_3478	0.96	0	0.96	dsDNAphage	15516	5	35	20	1	20	1	15516	0.96	0.987	1	20	1	15516	nan	nan	0	1	20	1	15516	0.96	0	20	0	35	5	40	5	dsDNAphage	linear
WFZP01000117.1||full	MPG_3478	0.993	0.207	0.993	dsDNAphage	10423	4	53.8	0	1	13	3	10425	0.993	0.993	1	13	3	10425	nan	nan	0	1	13	3	10425	0.993	0	0	0	53.8	0	46.2	4	dsDNAphage	linear
WFZP01000122.1||full	MPG_3478	0.98	0.04	0.98	dsDNAphage	9618	4	50	14.3	1	14	2	9619	0.98	0.98	1	14	2	9619	nan	nan	0	1	14	2	9619	0.98	0	14.3	0	50	0	35.7	4	dsDNAphage	linear
JAAKFV010000078.1||full	MPG_7577	0.7	0.2	0.7	dsDNAphage	6880	0	8.3	0	1	12	2	6881	0.7	0.7	1	12	2	6881	nan	nan	0	1	12	2	6881	0.7	0	0	0	8.3	0	91.7	0	dsDNAphage	linear
3300005253.a:Ga0073583_1040941||0_partial	MPG_11348	0.98	0.007	0.98	dsDNAphage	54790	6	47.1	11.8	256	323	264162	318951	0.98	1	256	323	264162	318951	0.98	1	1	1	323	897	318951	0.633	0	11.8	0	47.1	7.4	33.8	6	dsDNAphage	linear
3300005253.a:Ga0073583_1301384||0_partial	MPG_11348	0.907	0	0.907	dsDNAphage	17148	1	32.3	19.4	436	454	500424	517571	0.907	0.907	436	454	500424	517571	0.907	0.993	1	1	621	3	702037	0.373	0	19.4	0	32.3	19.4	29	1	dsDNAphage	linear
CABYIW010000022.1||full	MPG_3546	0.547	0.2	0.547	dsDNAphage	5896	0	62.5	0	1	8	18	5913	0.547	0.547	1	8	18	5913	nan	nan	0	1	8	18	5913	0.547	0	0	0	62.5	25	12.5	0	dsDNAphage	linear
PADB01000009.1||0_partial	MPG_6390	0.88	0	0.88	dsDNAphage	19625	3	18.8	25	121	139	135716	155340	0.88	0.88	121	140	135716	156126	0.833	0.913	1	1	304	1	335282	0.18	0	25	0	18.8	43.8	12.5	3	dsDNAphage	linear
PADB01000010.1||0_partial	MPG_6390	0.9	0	0.9	dsDNAphage	116148	9	32.9	21.9	485	618	510249	626396	0.9	0.933	485	618	510249	626396	0.9	1	1	1	876	115	911513	0.427	0	21.2	0.7	32.9	15.1	30.1	9	dsDNAphage	linear
NZ_RPOA01000001.1||0_partial	MPG_1325	0.967	0	0.967	dsDNAphage	14241	1	16.2	24.3	1113	1136	1213137	1227377	0.967	0.987	1113	1137	1213137	1228105	0.92	0.993	1	1	4038	488	4459306	0.253	0	24.3	0	16.2	2.7	56.8	1	dsDNAphage	linear
3300027742.a:Ga0209121_10000245||0_partial	MPG_11329	0.893	0	0.893	dsDNAphage	20547	2	18.8	9.4	17	36	20465	41011	0.893	0.893	17	36	20465	41011	0.893	0.98	1	1	52	453	57705	0.48	0	9.4	0	18.8	21.9	50	2	dsDNAphage	linear
WJMF01000051.1||full	MPG_8075	0.813	0.013	0.813	dsDNAphage	12803	1	26.7	0	1	15	1	12803	0.813	0.813	1	15	1	12803	nan	nan	0	1	15	1	12803	0.813	0	0	0	26.7	26.7	46.7	1	dsDNAphage	linear
NZ_RKKU01000024.1||full	MPG_1948	0.913	0	0.913	dsDNAphage	68199	5	32.1	23.5	1	81	159	68357	0.913	0.947	1	81	159	68357	nan	nan	0	1	81	159	68357	0.913	0	23.5	0	32.1	12.3	32.1	5	dsDNAphage	linear
NZ_RKKU01000029.1||full	MPG_1948	0.647	0	0.647	dsDNAphage	46247	0	50	0	4	52	2325	48571	0.647	0.647	1	52	1	48571	nan	nan	0	1	52	1	48571	0.573	0	0	0	50	0	50	0	dsDNAphage	linear
NZ_RKKU01000001.1||0_partial	MPG_1948	0.913	0	0.913	dsDNAphage	58242	4	27.6	39.5	353	416	371082	429323	0.913	0.96	353	416	371082	429323	0.913	1	1	1	455	1	471475	0.44	0	39.5	0	27.6	9.2	23.7	4	dsDNAphage	linear
3300020471.a:Ga0211614_10004438||full	MPG_11499	0.987	0.827	0.987	dsDNAphage	5915	0	80	0	1	10	1	5915	0.987	0.987	1	10	1	5915	nan	nan	0	1	10	1	5915	0.987	0	0	0	80	0	20	0	dsDNAphage	linear
NZ_MAKF01000054.1||full	MPG_1751	0.953	0	0.953	dsDNAphage	49137	8	48.3	21.7	1	60	343	49479	0.953	0.993	1	60	343	49479	nan	nan	0	1	60	343	49479	0.953	0	21.7	0	48.3	5	25	8	dsDNAphage	linear
NZ_MAKF01000122.1||0_partial	MPG_1751	0.96	0	0.96	dsDNAphage	13391	1	12.5	28.1	51	70	60987	74377	0.96	1	51	70	60987	74377	0.96	0.993	1	1	84	3	84315	0.1	0	28.1	0	12.5	12.5	46.9	1	dsDNAphage	linear
3300024336.a:Ga0233447_1000181||full	MPG_11367	0.573	0	0.573	dsDNAphage	78864	1	19.4	16.1	1	75	153	79016	0.573	0.58	1	79	153	81774	nan	nan	0	1	79	153	81774	0.507	0	12.9	3.2	19.4	32.3	32.3	1	dsDNAphage	linear
DFLQ01000015.1||0_partial	MPG_3221	0.907	0	0.907	dsDNAphage	90845	16	35.5	27.3	111	216	128253	219097	0.907	0.953	111	217	128253	220479	0.9	1	1	1	220	2	222377	0.76	0	27.3	0	35.5	20	17.3	16	dsDNAphage	linear
NZ_CP003984.1||0_partial	MPG_940	0.847	0	0.847	dsDNAphage	18865	1	23.3	23.3	2467	2484	2503924	2522788	0.847	0.847	2467	2484	2503924	2522788	0.847	0.913	1	1	3223	101	3287782	0.433	0	23.3	0	23.3	36.7	16.7	1	dsDNAphage	linear
NZ_CP053382.1||0_partial	MPG_1396	0.9	0	0.9	dsDNAphage	9529	1	20.8	25	4004	4015	4378537	4388065	0.9	0.9	4004	4015	4378537	4388065	0.9	0.967	1	1	4108	245	4490439	0.233	0	25	0	20.8	8.3	45.8	1	dsDNAphage	linear
QIEW01000245.1||full	MPG_5120	0.98	0	0.98	dsDNAphage	21012	8	29.4	20.6	1	34	1	21012	0.98	1	1	34	1	21012	nan	nan	0	1	34	1	21012	0.98	0	20.6	0	29.4	5.9	44.1	8	dsDNAphage	linear
QIEW01000001.1||full	MPG_5120	1	0.013	1	dsDNAphage	9572	3	35.3	11.8	1	17	2	9573	1	1	1	17	2	9573	nan	nan	0	1	17	2	9573	1	0	11.8	0	35.3	5.9	47.1	3	dsDNAphage	linear
QIEW01000463.1||full	MPG_5120	0.887	0.227	0.887	dsDNAphage	9099	0	33.3	0	1	15	100	9198	0.887	0.887	1	15	100	9198	nan	nan	0	1	15	100	9198	0.887	0	0	0	33.3	0	66.7	0	dsDNAphage	linear
QIEW01000047.1||full	MPG_5120	1	0.66	1	dsDNAphage	6935	1	57.1	0	1	7	157	7091	1	1	1	7	157	7091	nan	nan	0	1	7	157	7091	1	0	0	0	57.1	0	42.9	1	dsDNAphage	linear
QIEW01000117.1||full	MPG_5120	0.58	0.007	0.58	dsDNAphage	6071	0	27.3	9.1	1	11	1	6071	0.58	0.58	1	11	1	6071	nan	nan	0	1	11	1	6071	0.58	0	9.1	0	27.3	0	63.6	0	dsDNAphage	linear
QIEW01000113.1||full	MPG_5120	0.5	0.067	0.5	dsDNAphage	8039	0	9.1	0	1	11	1	8039	0.5	0.5	1	11	1	8039	nan	nan	0	1	11	1	8039	0.5	0	0	0	9.1	9.1	81.8	0	dsDNAphage	linear
QIEW01000270.1||full	MPG_5120	0.66	0.62	0.66	dsDNAphage	5972	0	50	0	1	6	1	5972	0.66	0.66	1	6	1	5972	nan	nan	0	1	6	1	5972	0.66	0	0	0	50	0	50	0	dsDNAphage	linear
QIEW01000288.1||full	MPG_5120	0.92	0	0.92	dsDNAphage	8423	1	45.5	9.1	1	11	3	8425	0.92	0.92	1	11	3	8425	nan	nan	0	1	11	3	8425	0.92	0	9.1	0	45.5	18.2	27.3	1	dsDNAphage	linear
PASC01000004.1||full	MPG_5838	0.973	0	0.973	dsDNAphage	75134	8	31	11.9	1	84	71	75204	0.973	0.98	1	84	71	75204	nan	nan	0	1	84	71	75204	0.973	0	11.9	0	31	7.1	50	8	dsDNAphage	linear
PASC01000012.1||0_partial	MPG_5838	0.953	0	0.953	dsDNAphage	66580	6	27.7	16.8	25	110	31096	97675	0.953	1	25	113	31096	101984	0.913	1	1	1	224	3	216754	0.467	0	16.8	0	27.7	11.9	43.6	6	dsDNAphage	linear
PASC01000015.1||0_partial	MPG_5838	0.887	0	0.887	dsDNAphage	26063	7	29.5	27.3	60	89	61077	87139	0.887	0.927	59	90	60124	88731	0.847	0.933	1	1	274	441	260556	0.28	0	27.3	0	29.5	15.9	27.3	7	dsDNAphage	linear
PASC01000024.1||0_partial	MPG_5838	1	0	1	dsDNAphage	18178	2	40	8	21	45	22544	40721	1	1	21	45	22544	40721	1	1	1	1	45	3	40721	0.793	0	8	0	40	4	48	2	dsDNAphage	linear
PASC01000025.1||0_partial	MPG_5838	0.907	0	0.907	dsDNAphage	70208	4	27.7	19.1	1	82	1	70208	0.907	0.947	1	82	1	70208	0.907	1	1	1	100	1	89859	0.767	0	19.1	0	27.7	20.2	33	4	dsDNAphage	linear
PAKU01000026.1||0_partial	MPG_3107	0.9	0	0.9	dsDNAphage	103908	9	27.5	19.1	33	162	36449	140356	0.9	0.933	33	162	36449	140356	0.9	1	1	1	163	3	140899	0.667	0	19.1	0	27.5	19.1	34.4	9	dsDNAphage	linear
NZ_NIMK01000010.1||full	MPG_172	0.947	0	0.947	dsDNAphage	86365	15	36.8	25.6	1	117	1	86365	0.947	0.953	1	117	1	86365	nan	nan	0	1	117	1	86365	0.947	0	25.6	0	36.8	12.8	24.8	15	dsDNAphage	linear
NZ_NIMK01000068.1||full	MPG_172	0.94	0	0.94	dsDNAphage	57541	8	34.7	22.7	1	75	544	58084	0.94	0.973	1	75	544	58084	nan	nan	0	1	75	544	58084	0.94	0	22.7	0	34.7	13.3	29.3	8	dsDNAphage	linear
NZ_NIMK01000009.1||full	MPG_172	0.967	0.007	0.967	dsDNAphage	43198	9	40	13.8	1	65	849	43198	0.967	1	1	65	849	43198	nan	nan	0	1	65	849	43198	0.967	0	13.8	0	40	6.2	40	9	dsDNAphage	circular
NZ_NIMK01000041.1||0_partial	MPG_172	0.84	0.013	0.84	dsDNAphage	47831	8	30.6	40.3	13	68	11183	59013	0.84	0.867	13	72	11183	64326	0.82	0.907	1	1	96	3	92789	0.66	0	40.3	0	30.6	20.8	8.3	8	dsDNAphage	linear
NZ_NIMK01000023.1||0_partial	MPG_172	0.98	0.027	0.98	dsDNAphage	36590	1	40.3	3	227	293	230961	267550	0.98	0.993	227	293	230961	267550	0.98	0.987	1	1	293	3	267550	0.4	0	3	0	40.3	3	53.7	1	dsDNAphage	linear
NZ_NIMK01000040.1||0_partial	MPG_172	0.913	0.02	0.913	dsDNAphage	19708	4	23.1	28.2	1	27	1	19708	0.913	0.913	1	27	1	19708	0.913	0.993	1	1	171	1	163494	0.46	0	28.2	0	23.1	25.6	23.1	4	dsDNAphage	linear
NZ_NIMK01000022.1||0_partial	MPG_172	0.913	0	0.913	dsDNAphage	72730	6	39	11.7	117	192	109520	182249	0.913	0.947	116	192	109025	182249	0.893	0.987	1	1	192	1	182249	0.593	0	11.7	0	39	23.4	26	6	dsDNAphage	linear
DQTE01000240.1||full	MPG_7469	1	0.753	1	dsDNAphage	6306	1	18.2	0	1	11	130	6435	1	1	1	11	130	6435	nan	nan	0	1	11	130	6435	1	0	0	0	18.2	0	81.8	1	dsDNAphage	linear
NZ_LZYB01000002.1||0_partial	MPG_1794	0.94	0.007	0.94	dsDNAphage	10044	1	8	20	194	206	198434	208477	0.94	0.94	194	206	198434	208477	0.94	0.953	1	1	498	2	505056	0.22	0	20	0	8	20	52	1	dsDNAphage	linear
NZ_LZYB01000009.1||0_partial	MPG_1794	0.953	0	0.953	dsDNAphage	21219	8	48.1	33.3	103	129	100298	121516	0.953	0.967	103	129	100298	121516	0.953	0.953	1	1	129	1	121516	0.587	0	33.3	0	48.1	11.1	7.4	8	dsDNAphage	linear
WGEI01000399.1||full	MPG_3287	0.867	0.113	0.867	dsDNAphage	14000	0	29.4	0	1	17	3	14002	0.867	0.867	1	17	3	14002	nan	nan	0	1	17	3	14002	0.867	0	0	0	29.4	0	70.6	0	dsDNAphage	linear
3300025044.a:Ga0207891_1001716||full	MPG_11472	1	0.413	1	dsDNAphage	9185	3	50	0	1	10	1	9185	1	1	1	10	1	9185	nan	nan	0	1	10	1	9185	1	0	0	0	50	0	50	3	dsDNAphage	linear
3300025044.a:Ga0207891_1002297||full	MPG_11472	1	0.527	1	dsDNAphage	6899	3	100	0	1	5	1	6899	1	1	1	5	1	6899	nan	nan	0	1	5	1	6899	1	0	0	0	100	0	0	3	dsDNAphage	linear
3300025044.a:Ga0207891_1002902||full	MPG_11472	0.9	0.053	0.9	dsDNAphage	5320	1	60	20	1	5	1	5320	0.9	0.9	1	5	1	5320	nan	nan	0	1	5	1	5320	0.9	0	20	0	60	0	20	1	dsDNAphage	linear
3300025044.a:Ga0207891_1002951||full	MPG_11472	1	0.92	1	dsDNAphage	5209	6	75	0	1	8	2	5210	1	1	1	8	2	5210	nan	nan	0	1	8	2	5210	1	0	0	0	75	0	25	6	dsDNAphage	linear
3300025044.a:Ga0207891_1000581||full	MPG_11472	0.987	0.02	0.987	dsDNAphage	23074	5	40	6.7	1	30	2	23075	0.987	0.993	1	30	2	23075	nan	nan	0	1	30	2	23075	0.987	0	6.7	0	40	3.3	50	5	dsDNAphage	linear
3300025044.a:Ga0207891_1001251||full	MPG_11472	0.973	0.04	0.973	dsDNAphage	12296	10	70.6	5.9	1	17	1	12296	0.973	0.973	1	17	1	12296	nan	nan	0	1	17	1	12296	0.973	0	5.9	0	70.6	17.6	5.9	10	dsDNAphage	linear
3300025044.a:Ga0207891_1000238||full	MPG_11472	0.993	0.027	0.993	dsDNAphage	43637	14	56.8	6.2	2	82	388	44024	0.993	1	2	82	388	44024	nan	nan	0	2	82	388	44024	0.993	0	6.2	0	56.8	1.2	35.8	14	dsDNAphage	circular
NZWG01000070.1||full	MPG_4576	0.873	0.12	0.873	dsDNAphage	14007	1	75	25	1	4	118	14124	0.873	0.873	1	4	118	14124	nan	nan	0	1	4	118	14124	0.873	0	25	0	75	0	0	1	dsDNAphage	linear
JABJBB010000065.1||full	MPG_6034	0.547	0	0.547	dsDNAphage	23080	1	38.9	16.7	2	26	1253	24332	0.547	0.56	1	26	217	24332	nan	nan	0	1	26	217	24332	0.513	0	16.7	0	38.9	27.8	16.7	1	dsDNAphage	linear
NC_018692.1||0_partial	MPG_1243	0.92	0	0.92	dsDNAphage	110711	8	31.2	24.8	2452	2564	2884551	2995261	0.92	0.933	2452	2564	2884551	2995261	0.92	1	1	1	3802	3	4480106	0.327	0	24.8	0	31.2	20.8	23.2	8	dsDNAphage	linear
WFVD01000019.1||0_partial	MPG_2199	0.827	0	0.827	dsDNAphage	18568	2	18.2	27.3	10	24	19428	37995	0.827	0.827	10	24	19428	37995	0.827	0.9	1	1	31	1	48800	0.553	0	27.3	0	18.2	27.3	27.3	2	dsDNAphage	linear
AAYRUY010000001.1||0_partial	MPG_2990	0.933	0	0.933	dsDNAphage	39000	2	25.9	24.1	306	350	354668	393667	0.933	0.967	305	350	353544	393667	0.907	1	1	1	782	1	913620	0.247	0	24.1	0	25.9	12.1	37.9	2	dsDNAphage	linear
CP042469.1||0_partial	MPG_3667	0.913	0	0.913	dsDNAphage	81778	8	38.1	23.8	2004	2092	2277897	2359674	0.913	0.96	2002	2094	2276490	2361990	0.907	1	1	1	4351	1	4940560	0.407	0	23.8	0	38.1	16.2	21.9	8	dsDNAphage	linear
CP042469.1||1_partial	MPG_3667	0.867	0	0.867	dsDNAphage	22418	1	32.4	24.3	2661	2685	2952337	2974754	0.867	0.907	2661	2685	2952337	2974754	0.867	0.907	1	1	4351	1	4940560	0.407	0	24.3	0	32.4	10.8	32.4	1	dsDNAphage	linear
PBNU01000003.1||full	MPG_3596	1	0.173	1	dsDNAphage	128507	18	53.6	0	1	183	1	128507	1	1	1	183	1	128507	nan	nan	0	1	183	1	128507	1	0	0	0	53.6	0	46.4	18	dsDNAphage	linear
PBNU01000004.1||0_partial	MPG_3596	1	0	1	dsDNAphage	8673	1	26.7	6.7	365	379	413581	422253	1	1	365	379	413581	422253	1	1	1	1	379	2	422253	0.233	0	6.7	0	26.7	0	66.7	1	dsDNAphage	linear
NZ_JACSKJ010000005.1||full	MPG_3993	0.987	0	0.987	dsDNAphage	56883	9	46.1	9.2	1	76	247	56937	0.987	1	1	76	247	56937	nan	nan	0	1	76	247	56937	0.987	0	9.2	0	46.1	5.3	39.5	9	dsDNAphage	circular
PBNO01000007.1||full	MPG_6266	1	0	1	dsDNAphage	38196	5	38.6	15.8	1	57	257	38452	1	1	1	57	257	38452	nan	nan	0	1	57	257	38452	1	0	15.8	0	38.6	1.8	43.9	5	dsDNAphage	linear
PBNO01000003.1||0_partial	MPG_6266	0.887	0	0.887	dsDNAphage	16548	6	21.9	34.4	47	66	48228	64775	0.887	0.933	47	66	48228	64775	0.887	0.967	1	1	376	325	400380	0.32	0	34.4	0	21.9	18.8	25	6	dsDNAphage	linear
PBNO01000006.1||0_partial	MPG_6266	0.933	0	0.933	dsDNAphage	82177	5	22.6	22.6	292	393	293186	375362	0.933	0.973	292	394	293186	376085	0.9	1	1	1	941	85	964630	0.353	0	21.7	0.9	22.6	13.9	40.9	5	dsDNAphage	linear
JAEPNF010000006.1||0_partial	MPG_7438	0.933	0	0.933	dsDNAphage	29574	8	39.1	21.7	99	131	110380	139953	0.933	0.967	99	132	110380	141217	0.907	0.993	1	1	252	153	283965	0.293	0	21.7	0	39.1	23.9	15.2	8	dsDNAphage	linear
DFRL01000008.1||full	MPG_4716	0.913	0.027	0.913	dsDNAphage	5619	1	42.9	14.3	1	7	2	5620	0.913	0.913	1	7	2	5620	nan	nan	0	1	7	2	5620	0.913	0	14.3	0	42.9	0	42.9	1	dsDNAphage	linear
DFRL01000012.1||full	MPG_4716	0.967	0	0.967	dsDNAphage	7058	1	27.3	9.1	1	11	2	7059	0.967	0.967	1	11	2	7059	nan	nan	0	1	11	2	7059	0.967	0	9.1	0	27.3	0	63.6	1	dsDNAphage	linear
NZ_CP058414.1||0_partial	MPG_714	0.9	0	0.9	dsDNAphage	56948	7	28.8	30.1	2311	2371	2577942	2634889	0.9	0.92	2311	2371	2577942	2634889	0.9	1	1	1	3258	101	3631284	0.287	0	30.1	0	28.8	13.7	27.4	7	dsDNAphage	linear
3300020344.a:Ga0211570_1002198||full	MPG_10463	0.5	0.013	0.5	dsDNAphage	8080	0	40	0	1	5	180	8259	0.5	0.5	1	5	180	8259	nan	nan	0	1	5	180	8259	0.5	0	0	0	40	20	40	0	dsDNAphage	linear
3300025046.a:Ga0207902_1000032||0_partial	MPG_9244	0.9	0	0.9	dsDNAphage	23436	4	20	22.2	1	33	3	23438	0.9	0.927	1	33	3	23438	0.9	0.993	1	1	131	3	129907	0.36	0	20	2.2	20	22.2	35.6	4	dsDNAphage	linear
JABJCF010000431.1||full	MPG_3326	0.613	0.507	0.613	dsDNAphage	5948	0	33.3	0	1	9	3	5950	0.613	0.613	1	9	3	5950	nan	nan	0	1	9	3	5950	0.613	0	0	0	33.3	0	66.7	0	dsDNAphage	linear
JABJCF010000164.1||full	MPG_3326	1	0.28	1	dsDNAphage	10815	3	43.8	0	1	16	2	10816	1	1	1	16	2	10816	nan	nan	0	1	16	2	10816	1	0	0	0	43.8	0	56.2	3	dsDNAphage	linear
NZ_QXWF01000018.1||full	MPG_136	0.96	0	0.96	dsDNAphage	48331	2	47.2	8.3	1	36	230	48560	0.96	0.967	1	36	230	48560	nan	nan	0	1	36	230	48560	0.96	0	8.3	0	47.2	19.4	25	2	dsDNAphage	linear
NZ_QXWF01000024.1||full	MPG_136	0.98	0	0.98	dsDNAphage	13333	2	47.1	11.8	1	17	438	13770	0.98	0.98	1	17	438	13770	nan	nan	0	1	17	438	13770	0.98	0	11.8	0	47.1	5.9	35.3	2	dsDNAphage	linear
NZ_QXWF01000001.1||0_partial	MPG_136	0.94	0.007	0.94	dsDNAphage	30224	1	26.3	23.7	38	63	39900	70123	0.94	0.973	38	63	39900	70123	0.94	0.987	1	1	987	3	1135721	0.233	0	23.7	0	26.3	10.5	39.5	1	dsDNAphage	linear
NZ_QXWF01000020.1||0_partial	MPG_136	0.92	0	0.92	dsDNAphage	18617	1	11.1	24.4	1	32	118	18734	0.92	0.947	1	33	118	20041	0.867	0.92	1	1	46	118	30302	0.613	0	24.4	0	11.1	20	44.4	1	dsDNAphage	linear
NVUW01000011.1||full	MPG_5931	1	0.28	1	dsDNAphage	37304	5	42.2	0	1	64	2	37305	1	1	1	64	2	37305	nan	nan	0	1	64	2	37305	1	0	0	0	42.2	0	57.8	5	dsDNAphage	linear
NVUW01000015.1||full	MPG_5931	1	0.073	1	dsDNAphage	74275	12	35.4	1	2	100	1499	74403	1	1	2	100	1499	74403	nan	nan	0	2	100	1499	74403	1	0	1	0	35.4	1	62.6	12	dsDNAphage	circular
NVUW01000016.1||full	MPG_5931	0.993	0.073	0.993	dsDNAphage	42390	10	36.7	1.3	2	80	229	42622	0.993	1	2	80	229	42622	nan	nan	0	2	80	229	42622	0.993	0	1.3	0	36.7	1.3	60.8	10	dsDNAphage	circular
NVUW01000003.1||0_partial	MPG_5931	0.9	0	0.9	dsDNAphage	135559	8	31.2	28.1	154	301	176813	312371	0.9	0.94	154	301	176813	312371	0.9	1	1	1	464	371	493451	0.6	0	28.1	0	31.2	17.5	23.1	8	dsDNAphage	linear
NVUW01000004.1||0_partial	MPG_5931	0.907	0	0.907	dsDNAphage	99796	7	23.3	24.1	270	373	309470	409265	0.907	0.913	270	373	309470	409265	0.907	0.993	1	1	440	1	484538	0.433	0	24.1	0	23.3	25	27.6	7	dsDNAphage	linear
NVUW01000001.1||0_partial	MPG_5931	0.913	0	0.913	dsDNAphage	72583	7	31.7	35.4	487	555	516375	588957	0.913	0.96	487	556	516375	589710	0.907	1	1	1	783	3	856524	0.353	0	35.4	0	31.7	8.5	24.4	7	dsDNAphage	linear
3300025277.a:Ga0208180_1003681||full	MPG_10425	0.94	0.507	0.94	dsDNAphage	6267	0	100	0	1	13	1	6267	0.94	0.94	1	13	1	6267	nan	nan	0	1	13	1	6267	0.94	0	0	0	100	0	0	0	dsDNAphage	linear
NZ_NIWB01000001.1||0_partial	MPG_821	0.887	0	0.887	dsDNAphage	73722	5	30.9	27.8	133	217	136481	210202	0.887	0.913	133	217	136481	210202	0.887	0.98	1	1	473	1	470539	0.4	0	27.8	0	30.9	17.5	23.7	5	dsDNAphage	linear
NZ_NIWB01000030.1||0_partial	MPG_821	0.9	0.007	0.9	dsDNAphage	21546	2	28.6	31.4	27	50	22143	43688	0.9	0.947	27	50	22143	43688	0.9	0.987	1	1	61	171	57080	0.56	0	31.4	0	28.6	20	20	2	dsDNAphage	linear
NZ_NIWB01000004.1||0_partial	MPG_821	0.873	0	0.873	dsDNAphage	26006	3	24.4	34.1	235	263	255718	281723	0.873	0.893	235	263	255718	281723	0.873	0.967	1	1	362	3	378153	0.287	0	34.1	0	24.4	26.8	14.6	3	dsDNAphage	linear
NZ_NIWB01000006.1||0_partial	MPG_821	0.907	0	0.907	dsDNAphage	68919	6	27.6	12.2	1	86	3	68921	0.907	0.92	1	86	3	68921	0.907	1	1	1	380	3	358252	0.373	0	12.2	0	27.6	22.4	37.8	6	dsDNAphage	linear
NZ_NIWB01000006.1||1_partial	MPG_821	0.847	0	0.847	dsDNAphage	27683	7	21.7	43.5	128	161	108155	135837	0.847	0.86	128	161	108155	135837	0.847	0.92	1	1	380	3	358252	0.373	0	43.5	0	21.7	23.9	10.9	7	dsDNAphage	linear
JABHEO010000244.1||full	MPG_3424	0.94	0.833	0.94	dsDNAphage	6567	0	55.6	0	1	9	3	6569	0.94	0.94	1	9	3	6569	nan	nan	0	1	9	3	6569	0.94	0	0	0	55.6	0	44.4	0	dsDNAphage	linear
JABHEO010000285.1||full	MPG_3424	0.853	0.367	0.853	dsDNAphage	6887	0	88.9	0	1	9	1	6887	0.853	0.853	1	9	1	6887	nan	nan	0	1	9	1	6887	0.853	0	0	0	88.9	0	11.1	0	dsDNAphage	linear
JABHEO010000151.1||full	MPG_3424	0.827	0.28	0.827	dsDNAphage	10682	0	66.7	0	1	12	2	10683	0.827	0.827	1	12	2	10683	nan	nan	0	1	12	2	10683	0.827	0	0	0	66.7	0	33.3	0	dsDNAphage	linear
NVWR01000007.1||full	MPG_6854	0.96	0	0.96	dsDNAphage	102328	13	37.8	20.2	1	119	1	102328	0.96	0.967	1	119	1	102328	nan	nan	0	1	119	1	102328	0.96	0	20.2	0	37.8	12.6	29.4	13	dsDNAphage	linear
NVWR01000004.1||0_partial	MPG_6854	0.893	0	0.893	dsDNAphage	42026	10	29.5	36.1	77	125	89508	131533	0.893	0.913	77	125	89508	131533	0.893	0.987	1	1	381	3	399881	0.447	0	36.1	0	29.5	9.8	24.6	10	dsDNAphage	linear
3300005253.a:Ga0073583_1167023||full	MPG_11240	1	0.167	1	dsDNAphage	7881	3	62.5	0	1	8	49	7929	1	1	1	8	49	7929	nan	nan	0	1	8	49	7929	1	0	0	0	62.5	0	37.5	3	dsDNAphage	linear
3300005253.a:Ga0073583_1141752||full	MPG_11240	0.987	0.12	0.987	dsDNAphage	22793	1	40.7	0	1	27	596	23388	0.987	0.993	1	27	596	23388	nan	nan	0	1	27	596	23388	0.987	0	0	0	40.7	0	59.3	1	dsDNAphage	linear
3300005253.a:Ga0073583_1149235||full	MPG_11240	0.647	0.427	0.647	dsDNAphage	6197	0	33.3	0	1	6	2	6198	0.647	0.647	1	6	2	6198	nan	nan	0	1	6	2	6198	0.647	0	0	0	33.3	0	66.7	0	dsDNAphage	linear
3300005253.a:Ga0073583_1316986||full	MPG_11240	0.947	0.06	0.947	dsDNAphage	14512	0	28.6	5.7	1	35	3	14514	0.947	0.96	1	35	3	14514	nan	nan	0	1	35	3	14514	0.947	0	5.7	0	28.6	2.9	62.9	0	dsDNAphage	linear
3300005253.a:Ga0073583_1123380||full	MPG_11240	0.98	0.047	0.98	dsDNAphage	13527	1	32	4	1	25	2	13528	0.98	0.98	1	25	2	13528	nan	nan	0	1	25	2	13528	0.98	0	4	0	32	8	56	1	dsDNAphage	linear
3300005253.a:Ga0073583_1168203||full	MPG_11240	0.967	0.793	0.967	dsDNAphage	7821	0	40	0	1	10	192	8012	0.967	0.967	1	10	192	8012	nan	nan	0	1	10	192	8012	0.967	0	0	0	40	0	60	0	dsDNAphage	linear
3300005253.a:Ga0073583_1180802||full	MPG_11240	0.947	0.88	0.947	dsDNAphage	6164	0	50	0	1	8	3	6166	0.947	0.947	1	8	3	6166	nan	nan	0	1	8	3	6166	0.947	0	0	0	50	0	50	0	dsDNAphage	linear
3300005253.a:Ga0073583_1106109||full	MPG_11240	0.987	0.513	0.987	dsDNAphage	12877	1	35.3	0	1	17	3	12879	0.987	0.987	1	17	3	12879	nan	nan	0	1	17	3	12879	0.987	0	0	0	35.3	0	64.7	1	dsDNAphage	linear
3300005253.a:Ga0073583_1203564||full	MPG_11240	0.767	0.027	0.767	dsDNAphage	10751	0	12.5	0	1	16	208	10958	0.767	0.767	1	16	208	10958	nan	nan	0	1	16	208	10958	0.767	0	0	0	12.5	0	87.5	0	dsDNAphage	linear
3300005253.a:Ga0073583_1132561||full	MPG_11240	0.973	0.22	0.973	dsDNAphage	9912	1	11.1	0	1	18	1	9912	0.973	0.973	1	18	1	9912	nan	nan	0	1	18	1	9912	0.973	0	0	0	11.1	0	88.9	1	dsDNAphage	linear
3300005253.a:Ga0073583_1144770||full	MPG_11240	0.807	0.233	0.807	dsDNAphage	10736	0	12.5	0	1	16	184	10919	0.807	0.807	1	16	184	10919	nan	nan	0	1	16	184	10919	0.807	0	0	0	12.5	0	87.5	0	dsDNAphage	linear
3300005253.a:Ga0073583_1125330||full	MPG_11240	1	0.327	1	dsDNAphage	7086	1	63.6	0	1	11	2	7087	1	1	1	11	2	7087	nan	nan	0	1	11	2	7087	1	0	0	0	63.6	0	36.4	1	dsDNAphage	linear
3300005253.a:Ga0073583_1034158||full	MPG_11240	1	0.013	1	dsDNAphage	12445	1	42.9	4.8	1	21	2	12446	1	1	1	21	2	12446	nan	nan	0	1	21	2	12446	1	0	4.8	0	42.9	4.8	47.6	1	dsDNAphage	linear
3300005253.a:Ga0073583_1131058||full	MPG_11240	0.953	0.013	0.953	dsDNAphage	5294	1	25	0	1	4	1	5294	0.953	0.953	1	4	1	5294	nan	nan	0	1	4	1	5294	0.953	0	0	0	25	25	50	1	dsDNAphage	linear
3300005253.a:Ga0073583_1158534||full	MPG_11240	0.993	0.18	0.993	dsDNAphage	11489	1	13.6	0	1	22	3	11491	0.993	0.993	1	22	3	11491	nan	nan	0	1	22	3	11491	0.993	0	0	0	13.6	4.5	81.8	1	dsDNAphage	linear
3300005253.a:Ga0073583_1048659||full	MPG_11240	0.973	0.127	0.973	dsDNAphage	5976	0	38.5	0	1	13	164	6139	0.973	0.973	1	13	164	6139	nan	nan	0	1	13	164	6139	0.973	0	0	0	38.5	7.7	53.8	0	dsDNAphage	linear
3300005253.a:Ga0073583_1123066||full	MPG_11240	0.987	0.18	0.987	dsDNAphage	6303	1	20	0	1	5	3	6305	0.987	0.987	1	5	3	6305	nan	nan	0	1	5	3	6305	0.987	0	0	0	20	0	80	1	dsDNAphage	linear
3300005253.a:Ga0073583_1140256||full	MPG_11240	0.88	0.1	0.88	dsDNAphage	9340	0	29.4	0	1	17	2	9341	0.88	0.88	1	17	2	9341	nan	nan	0	1	17	2	9341	0.88	0	0	0	29.4	5.9	64.7	0	dsDNAphage	linear
3300005253.a:Ga0073583_1133593||full	MPG_11240	0.927	0.32	0.927	dsDNAphage	16168	0	32.6	2.3	1	41	3	16170	0.927	0.953	1	43	3	17418	nan	nan	0	1	43	3	17418	0.9	0	2.3	0	32.6	0	65.1	0	dsDNAphage	linear
3300005253.a:Ga0073583_1126199||full	MPG_11240	0.993	0.58	0.993	dsDNAphage	14986	2	28	0	1	25	283	15268	0.993	0.993	1	25	283	15268	nan	nan	0	1	25	283	15268	0.993	0	0	0	28	0	72	2	dsDNAphage	linear
3300005253.a:Ga0073583_1128098||full	MPG_11240	0.98	0.013	0.98	dsDNAphage	15461	4	41.7	4.2	1	24	3	15463	0.98	0.993	1	24	3	15463	nan	nan	0	1	24	3	15463	0.98	0	4.2	0	41.7	0	54.2	4	dsDNAphage	linear
3300005253.a:Ga0073583_1196585||full	MPG_11240	0.987	0.033	0.987	dsDNAphage	18812	4	31.4	2.9	1	35	2	18813	0.987	1	1	35	2	18813	nan	nan	0	1	35	2	18813	0.987	0	2.9	0	31.4	2.9	62.9	4	dsDNAphage	linear
3300005253.a:Ga0073583_1138674||full	MPG_11240	0.947	0.853	0.947	dsDNAphage	4983	0	22.2	0	1	9	276	5258	0.947	0.947	1	9	276	5258	nan	nan	0	1	9	276	5258	0.947	0	0	0	22.2	0	77.8	0	dsDNAphage	linear
3300005253.a:Ga0073583_1139716||full	MPG_11240	0.953	0.1	0.953	dsDNAphage	32424	0	22.4	1.7	1	58	3	32426	0.953	0.973	1	58	3	32426	nan	nan	0	1	58	3	32426	0.953	0	1.7	0	22.4	0	75.9	0	dsDNAphage	linear
3300005253.a:Ga0073583_1125403||full	MPG_11240	0.813	0.54	0.813	dsDNAphage	6649	0	22.2	0	1	9	1	6649	0.813	0.813	1	9	1	6649	nan	nan	0	1	9	1	6649	0.813	0	0	0	22.2	0	77.8	0	dsDNAphage	linear
3300005253.a:Ga0073583_1147926||full	MPG_11240	0.947	0.153	0.947	dsDNAphage	8925	3	16	4	1	25	2	8926	0.947	0.96	1	25	2	8926	nan	nan	0	1	25	2	8926	0.947	0	4	0	16	0	80	3	dsDNAphage	linear
3300005253.a:Ga0073583_1103142||full	MPG_11240	1	0.493	1	dsDNAphage	5937	1	8.3	0	1	12	1	5937	1	1	1	12	1	5937	nan	nan	0	1	12	1	5937	1	0	0	0	8.3	0	91.7	1	dsDNAphage	linear
3300005253.a:Ga0073583_1074119||full	MPG_11240	1	0.907	1	dsDNAphage	6406	2	80	0	1	10	3	6408	1	1	1	10	3	6408	nan	nan	0	1	10	3	6408	1	0	0	0	80	0	20	2	dsDNAphage	linear
3300005253.a:Ga0073583_1181862||full	MPG_11240	0.987	0.473	0.987	dsDNAphage	7303	2	25	0	1	16	1	7303	0.987	0.987	1	16	1	7303	nan	nan	0	1	16	1	7303	0.987	0	0	0	25	0	75	2	dsDNAphage	linear
3300005253.a:Ga0073583_1054647||full	MPG_11240	1	0.94	1	dsDNAphage	8498	2	100	0	1	9	2	8499	1	1	1	9	2	8499	nan	nan	0	1	9	2	8499	1	0	0	0	100	0	0	2	dsDNAphage	linear
3300005253.a:Ga0073583_1164853||full	MPG_11240	1	0.493	1	dsDNAphage	8791	1	36.8	0	1	19	2	8792	1	1	1	19	2	8792	nan	nan	0	1	19	2	8792	1	0	0	0	36.8	0	63.2	1	dsDNAphage	linear
3300005253.a:Ga0073583_1049521||full	MPG_11240	0.96	0.447	0.96	dsDNAphage	6261	0	36.4	0	1	11	103	6363	0.96	0.96	1	11	103	6363	nan	nan	0	1	11	103	6363	0.96	0	0	0	36.4	0	63.6	0	dsDNAphage	linear
3300005253.a:Ga0073583_1118738||full	MPG_11240	0.947	0.293	0.947	dsDNAphage	12505	0	28.6	0	1	21	2	12506	0.947	0.947	1	21	2	12506	nan	nan	0	1	21	2	12506	0.947	0	0	0	28.6	0	71.4	0	dsDNAphage	linear
3300005253.a:Ga0073583_1108715||full	MPG_11240	1	0.68	1	dsDNAphage	4852	2	22.2	0	1	9	162	5013	1	1	1	9	162	5013	nan	nan	0	1	9	162	5013	1	0	0	0	22.2	0	77.8	2	dsDNAphage	linear
3300005253.a:Ga0073583_1132789||full	MPG_11240	0.987	0.587	0.987	dsDNAphage	6698	0	21.7	0	1	23	351	7048	0.987	0.993	1	23	351	7048	nan	nan	0	1	23	351	7048	0.987	0	0	0	21.7	0	78.3	0	dsDNAphage	linear
3300005253.a:Ga0073583_1222796||full	MPG_11240	0.987	0.007	0.987	dsDNAphage	10396	2	61.5	7.7	1	13	3	10398	0.987	0.987	1	13	3	10398	nan	nan	0	1	13	3	10398	0.987	0	7.7	0	61.5	7.7	23.1	2	dsDNAphage	linear
[truncated: 10,889 more rows]
