# Supplementary material for: A systematic analysis of marine lysogens and proviruses
Source: Nat Commun. 2023 Sep 27;14:6013. doi: 10.1038/s41467-023-41699-4 (PMC10533544; doi:10.1038/s41467-023-41699-4)
Supplement: Supplementary file 6 — Supplementary Data 3 [file 41467_2023_41699_MOESM6_ESM.xls]

## Sheet: Supplementary Data 3
contig_id	Source prokaryotic genome ID	contig_length	total_genes	viral_genes	host_genes	provirus	proviral_length	host_length	region_types	region_lengths	region_coords_bp	region_coords_genes	region_viral_genes	region_host_genes	contig_length	proviral_length	aai_expected_length	aai_completeness	aai_confidence	aai_error	aai_num_hits	aai_top_hit	aai_id	aai_af	hmm_completeness_lower	hmm_completeness_upper	hmm_num_hits	kmer_freq	contig_length	provirus	proviral_length	gene_count	viral_genes	host_genes	checkv_quality	miuvig_quality	completeness	completeness_method	contamination	kmer_freq	warnings
JAESRU010000108.1||full	MPG_3189	10111	15	9	0	No	NA	NA	NA	NA	NA	NA	NA	NA	10111	NA	49370.4	20.4799	medium	6.22813	9	DTR_267433	55.71	70.01	13.2464	32.6333	9	1	10111	No	NA	15	9	0	Low-quality	Genome-fragment	20.48	AAI-based (medium-confidence)	0	1
JAESRU010000111.1||full	MPG_3189	7074	16	2	0	No	NA	NA	NA	NA	NA	NA	NA	NA	7074	NA	47000.6	15.0509	low	15.1589	642	DTR_067574	78.6	11.32	4.50401	18.9465	2	1	7074	No	NA	16	2	0	Low-quality	Genome-fragment	4.5	HMM-based (lower-bound)	0	1
JAESRU010000096.1||full	MPG_3189	5442	8	6	0	No	NA	NA	NA	NA	NA	NA	NA	NA	5442	NA	44368.4	12.2655	medium	5.34106	41	DTR_330887	45.39	83.64	8.56632	19.1517	6	1	5442	No	NA	8	6	0	Low-quality	Genome-fragment	12.27	AAI-based (medium-confidence)	0	1
JAESRU010000113.1||full	MPG_3189	5885	12	2	0	No	NA	NA	NA	NA	NA	NA	NA	NA	5885	NA	45186.2	13.0239	medium	8.38293	20	DTR_577181	53.02	27.85	6.95381	16.2637	2	1	5885	No	NA	12	2	0	Low-quality	Genome-fragment	13.02	AAI-based (medium-confidence)	0	1
JAESRU010000101.1||full	MPG_3189	17558	41	7	0	No	NA	NA	NA	NA	NA	NA	NA	NA	17558	NA	36851.3	47.6455	medium	7.57869	133	DTR_718241	47.74	32.34	24.3113	52.2004	7	1	17558	No	NA	41	7	0	Low-quality	Genome-fragment	47.65	AAI-based (medium-confidence)	0	1
JAESRU010000037.1||full	MPG_3189	15758	17	1	8	No	NA	NA	NA	NA	NA	NA	NA	NA	15758	NA	57594.2	27.3604	low	21.1705	55	GCA_002603985.1	27.24	13.5	9.82	36.98	1	1	15758	No	NA	17	1	8	Low-quality	Genome-fragment	9.82	HMM-based (lower-bound)	0	1
JAESRU010000116.1||full	MPG_3189	12278	19	5	0	No	NA	NA	NA	NA	NA	NA	NA	NA	12278	NA	37378	32.8482	medium	7.52356	1	GCA_000908795.1	48.36	38.33	21.1662	36.0417	5	1	12278	No	NA	19	5	0	Low-quality	Genome-fragment	32.85	AAI-based (medium-confidence)	0	1
JAESRU010000054.1||full	MPG_3189	12236	18	5	0	No	NA	NA	NA	NA	NA	NA	NA	NA	12236	NA	50921.3	24.0292	medium	8.47655	12	DTR_330887	44.95	35.84	24.8805	37.7398	5	1	12236	No	NA	18	5	0	Low-quality	Genome-fragment	24.03	AAI-based (medium-confidence)	0	1
JAESRU010000102.1||full	MPG_3189	10710	14	8	0	No	NA	NA	NA	NA	NA	NA	NA	NA	10710	NA	36756.2	29.1379	high	2.96558	52	DTR_343825	59.38	48.9	19.4164	30.6092	8	1	10710	No	NA	14	8	0	Low-quality	Genome-fragment	29.14	AAI-based (high-confidence)	0	1
3300028198.a:Ga0257121_1000239||full	MPG_10117	48459	69	19	3	No	NA	NA	NA	NA	NA	NA	NA	NA	48459	NA	184773	26.2262	medium	6.86216	197	GCA_002618145.1	37.11	36.93	21.3269	47.5894	17	1	48459	No	NA	69	19	3	Low-quality	Genome-fragment	26.23	AAI-based (medium-confidence)	0	1
3300028198.a:Ga0257121_1001812||full	MPG_10117	15694	30	6	3	No	NA	NA	NA	NA	NA	NA	NA	NA	15694	NA	187325	8.37794	low	11.4429	95	DTR_889549	38.85	18.23	6.98218	15.8427	6	1	15694	No	NA	30	6	3	Low-quality	Genome-fragment	6.98	HMM-based (lower-bound)	0	1
3300028198.a:Ga0257121_1006765||full	MPG_10117	6553	11	1	0	No	NA	NA	NA	NA	NA	NA	NA	NA	6553	NA	104703	6.25867	low	25.7424	22	DTR_358113	33	13.19	2.79	18.62	1	1	6553	No	NA	11	1	0	Low-quality	Genome-fragment	2.79	HMM-based (lower-bound)	0	1
3300028198.a:Ga0257121_1002824||full	MPG_10117	11883	20	4	2	No	NA	NA	NA	NA	NA	NA	NA	NA	11883	NA	116180	10.2281	low	12.3244	66	DTR_228997	54.8	15.61	5.22335	20.6107	4	1	11883	No	NA	20	4	2	Low-quality	Genome-fragment	5.22	HMM-based (lower-bound)	0	1
3300028198.a:Ga0257121_1000670||full	MPG_10117	28172	39	2	2	No	NA	NA	NA	NA	NA	NA	NA	NA	28172	NA	139815	20.1494	low	24.0809	130	DTR_091417	30.14	10.12	14.5382	64.2382	2	1	28172	No	NA	39	2	2	Low-quality	Genome-fragment	14.54	HMM-based (lower-bound)	0	1
3300020429.a:Ga0211581_10000239||0_partial	MPG_9717	41231	45	8	14	Yes	18166	23065	viral,host	1816623065	1-18166,18167-41231	1-22,23-45	8,0	0,14	41231	NA	50221.7	36.1716	high	4.39701	8	GCA_002602905.1	48.31	26.48	26.0403	49.9931	8	1	41231	Yes	18166	45	8	14	Low-quality	Genome-fragment	36.17	AAI-based (high-confidence)	55.94	1
3300020429.a:Ga0211581_10000018||0_partial	MPG_9717	31893	42	13	13	Yes	19192	12701	host,viral,host	10162191922539	1-10162,10163-29354,29355-31893	1-15,16-39,40-42	0,13,0	9,1,3	31893	NA	55985	34.2806	medium	8.49859	4	DTR_330887	47.4	35.73	34.3484	59.6906	13	1	31893	Yes	19192	42	13	13	Low-quality	Genome-fragment	34.28	AAI-based (medium-confidence)	39.82	1	low-confidence Provirus
3300020429.a:Ga0211581_10000151||0_partial	MPG_9717	20219	20	6	11	Yes	9868	10351	viral,host	986810351	1-9868,9869-20219	1-7,8-20	6,0	0,11	20219	NA	189545	5.20614	medium	8.19046	19	GCA_000864205.1	40.98	31.79	8.84118	22.8296	6	1	20219	Yes	9868	20	6	11	Low-quality	Genome-fragment	5.21	AAI-based (medium-confidence)	51.19	1
JABJKV010000214.1||full	MPG_7231	6056	5	1	1	Yes	5279	777	host,viral	7775279	1-777,778-6056	1-1,2-5	0,1	1,0	6056	NA	33531	15.7436	low	18.2166	1	DTR_261415	21.8	26.47	2.75	15.2	1	1	6056	Yes	5279	5	1	1	Low-quality	Genome-fragment	2.75	HMM-based (lower-bound)	12.83	1
LUNH01000012.1||0_partial	MPG_2683	16674	17	1	2	No	NA	NA	NA	NA	NA	NA	NA	NA	16674	NA	43333.3	38.4785	medium	8.76636	2	DTR_388189	41.78	23.07	26.74	35.83	1	1	16674	No	NA	17	1	2	Low-quality	Genome-fragment	38.48	AAI-based (medium-confidence)	0	1
LUNH01000028.1||0_partial	MPG_2683	21577	36	2	0	No	NA	NA	NA	NA	NA	NA	NA	NA	21577	NA	47695	45.2395	low	21.1705	49	DTR_173837	25.9	15.33	20.2256	73.0957	2	1	21577	No	NA	36	2	0	Low-quality	Genome-fragment	20.23	HMM-based (lower-bound)	0	1
NZ_SJPU01000001.1||0_partial	MPG_3376	60052	72	11	15	Yes	28919	31133	viral,host	2891931133	1-28919,28920-60052	1-41,42-72	11,0	1,14	60052	NA	40591.3	71.2443	low	33.4306	146	DTR_047965	31.61	6.39	44.3637	93.9571	10	1	60052	Yes	28919	72	11	15	Low-quality	Genome-fragment	44.36	HMM-based (lower-bound)	51.84	1
NZ_SJPU01000001.1||1_partial	MPG_3376	42561	58	5	3	Yes	36800	5761	host,viral	576136800	1-5761,5762-42561	1-7,8-58	0,5	3,0	42561	NA	43715.3	84.181	low	10.2771	14	DTR_112235	40.97	19.03	64.0501	100	5	1	42561	Yes	36800	58	5	3	Medium-quality	Genome-fragment	64.05	HMM-based (lower-bound)	13.54	1
NZ_SJPU01000001.1||2_partial	MPG_3376	39369	53	4	11	No	NA	NA	NA	NA	NA	NA	NA	NA	39369	NA	44187.2	89.0958	medium	7.28871	12	DTR_314476	44.06	24.34	42.8974	92.7158	4	1	39369	No	NA	53	4	11	Medium-quality	Genome-fragment	89.1	AAI-based (medium-confidence)	0	1
NZ_SJPU01000002.1||0_partial	MPG_3376	22989	28	3	0	No	NA	NA	NA	NA	NA	NA	NA	NA	22989	NA	41585.7	55.281	medium	7.58968	2	DTR_078900	33.52	42.26	31.1278	60.9266	3	1	22989	No	NA	28	3	0	Medium-quality	Genome-fragment	55.28	AAI-based (medium-confidence)	0	1
DDNX01000104.1||full	MPG_5053	90018	98	32	31	Yes	40901	49117	host,viral,host	217534090127364	1-21753,21754-62654,62655-90018	1-20,21-77,78-98	0,32,0	14,0,17	90018	NA	43076.6	94.9495	medium	7.77569	45	DTR_651439	51.87	13.67	55.0182	99.6076	32	1	90018	Yes	40901	98	32	31	Complete	High-quality	100	Provirus (high-confidence)	54.56	1	contig >1.5x longer than expected genome length
DHZT01000009.1||0_partial	MPG_5303	27804	19	2	7	No	NA	NA	NA	NA	NA	NA	NA	NA	27804	NA	44620.2	62.3126	low	24.0809	51	DTR_288171	31.9	10.81	54.1035	75.7594	2	1	27804	No	NA	19	2	7	Medium-quality	Genome-fragment	54.1	HMM-based (lower-bound)	0	1
DHZT01000008.1||0_partial	MPG_5303	19717	15	2	2	No	NA	NA	NA	NA	NA	NA	NA	NA	19717	NA	59202.5	33.3043	low	13.65	8	DTR_386904	40.8	15.84	38.3699	53.7213	2	1	19717	No	NA	15	2	2	Low-quality	Genome-fragment	38.37	HMM-based (lower-bound)	0	1
DHZT01000002.1||0_partial	MPG_5303	14418	17	2	2	Yes	9587	4831	host,viral	48319587	1-4831,4832-14418	1-4,5-17	0,2	2,0	14418	NA	46270.8	20.7193	low	25.5595	127	GCA_002605545.1	31.48	13.5	13.653	23.9477	2	1	14418	Yes	9587	17	2	2	Low-quality	Genome-fragment	13.65	HMM-based (lower-bound)	33.51	1
JACDNZ010000013.1||full	MPG_3711	55892	78	14	2	No	NA	NA	NA	NA	NA	NA	NA	NA	55892	NA	54857.8	100	low	26.5187	9	DTR_202026	47.81	11.08	73.7007	100	14	1	55892	No	NA	78	14	2	Medium-quality	Genome-fragment	73.7	HMM-based (lower-bound)	0	1
JACDNZ010000046.1||full	MPG_3711	6196	5	0	0	No	NA	NA	NA	NA	NA	NA	NA	NA	6196	NA	41547.7	14.913	medium	9.41844	4	DTR_467488	32	63.65	NA	NA	0	1	6196	No	NA	5	0	0	Low-quality	Genome-fragment	14.91	AAI-based (medium-confidence)	0	1	no viral genes detected
JACDNZ010000010.1||full	MPG_3711	83847	122	26	8	No	NA	NA	NA	NA	NA	NA	NA	NA	83847	NA	89731.2	93.4424	medium	8.21957	10	DTR_735324	48.22	38.7	69.019	98.2207	25	1	83847	No	NA	122	26	8	Complete	High-quality	100	DTR (high-confidence)	0	1
NC_015711.1||0_partial	MPG_839	54515	69	11	12	Yes	26174	28341	host,viral,host	152142617413127	1-15214,15215-41388,41389-54515	1-12,13-55,56-69	0,11,0	4,0,8	54515	NA	145017	18.0489	medium	9.62499	2	DTR_333610	30.62	17.07	29.1258	84.7573	11	1	54515	Yes	26174	69	11	12	Low-quality	Genome-fragment	18.05	AAI-based (medium-confidence)	51.99	1	low-confidence Provirus
DUAO01000117.1||full	MPG_7157	9701	12	9	0	No	NA	NA	NA	NA	NA	NA	NA	NA	9701	NA	172155	5.63505	medium	8.63433	41	DTR_232437	32.52	45.85	4.38527	8.2115	9	1	9701	No	NA	12	9	0	Low-quality	Genome-fragment	5.64	AAI-based (medium-confidence)	0	1
NZ_MWVJ01000125.1||full	MPG_1643	9097	8	4	0	No	NA	NA	NA	NA	NA	NA	NA	NA	9097	NA	40742	22.3283	high	4.4857	1	DTR_577923	29.1	62.82	14.5477	26.7565	4	1	9097	No	NA	8	4	0	Low-quality	Genome-fragment	22.33	AAI-based (high-confidence)	0	1
NZ_MWVJ01000128.1||full	MPG_1643	21311	30	8	2	No	NA	NA	NA	NA	NA	NA	NA	NA	21311	NA	44744.8	47.6279	low	14.353	135	DTR_179638	35.32	15.61	29.3457	71.8283	8	1	21311	No	NA	30	8	2	Low-quality	Genome-fragment	29.35	HMM-based (lower-bound)	0	1
NZ_MWVJ01000131.1||full	MPG_1643	8530	10	3	1	Yes	6208	2322	host,viral	23226208	1-2322,2323-8530	1-3,4-10	0,3	1,0	8530	NA	38820.5	15.9915	low	12.3818	2	GCA_004015665.1	44.1	19.88	10.6885	27.7244	3	1	8530	Yes	6208	10	3	1	Low-quality	Genome-fragment	10.69	HMM-based (lower-bound)	27.22	1
NZ_MWVJ01000081.1||full	MPG_1643	24189	30	1	13	No	NA	NA	NA	NA	NA	NA	NA	NA	24189	NA	46602.6	51.9048	low	22.3014	235	GCA_002605745.1	59.9	4.82	31.75	73.61	1	1	24189	No	NA	30	1	13	Low-quality	Genome-fragment	31.75	HMM-based (lower-bound)	0	1
NZ_MWVJ01000135.1||0_partial	MPG_1643	17856	19	2	3	Yes	11543	6313	viral,host	115436313	1-11543,11544-17856	1-14,15-19	2,0	1,2	17856	NA	41591.3	27.7534	low	18.5643	23	DTR_296641	38.33	12.01	23.0544	35.3041	2	1	17856	Yes	11543	19	2	3	Low-quality	Genome-fragment	23.05	HMM-based (lower-bound)	35.36	1
NZ_MWVJ01000054.1||0_partial	MPG_1643	14567	25	4	5	Yes	7826	6741	host,viral,host	335578263386	1-3355,3356-11181,11182-14567	1-4,5-19,20-25	0,4,0	2,0,3	14567	NA	41082.8	19.0493	low	23.5974	10	GCA_002613625.1	45.43	9.34	5.98414	33.51	3	1	14567	Yes	7826	25	4	5	Low-quality	Genome-fragment	5.98	HMM-based (lower-bound)	46.28	1	low-confidence Provirus
NZ_JFNG01000149.1||full	MPG_7079	9718	22	6	0	No	NA	NA	NA	NA	NA	NA	NA	NA	9718	NA	163836	5.93153	medium	9.643	51	GCA_003344325.1	76.79	16.63	4.31713	11.0063	2	1	9718	No	NA	22	6	0	Low-quality	Genome-fragment	5.93	AAI-based (medium-confidence)	0	1
3300025305.a:Ga0208684_1001088||full	MPG_8949	15605	12	6	0	No	NA	NA	NA	NA	NA	NA	NA	NA	15605	NA	55994.5	27.8688	medium	8.24049	3	DTR_268950	43.09	61.64	17.901	46.9591	6	1	15605	No	NA	12	6	0	Low-quality	Genome-fragment	27.87	AAI-based (medium-confidence)	0	1
3300025305.a:Ga0208684_1000029||0_partial	MPG_8949	14411	17	1	4	No	NA	NA	NA	NA	NA	NA	NA	NA	14411	NA	101061	14.2597	low	11.1418	331	DTR_112218	61.04	16.29	16.58	47.23	1	1	14411	No	NA	17	1	4	Low-quality	Genome-fragment	16.58	HMM-based (lower-bound)	0	1
NZ_UCNJ01000032.1||0_partial	MPG_1261	12357	18	1	1	No	NA	NA	NA	NA	NA	NA	NA	NA	12357	NA	43763.4	28.2359	low	25.5595	41	DTR_108184	31.4	15.18	18.49	40.53	1	1	12357	No	NA	18	1	1	Low-quality	Genome-fragment	18.49	HMM-based (lower-bound)	0	1
NZ_UCNJ01000012.1||0_partial	MPG_1261	12425	19	1	2	No	NA	NA	NA	NA	NA	NA	NA	NA	12425	NA	50002.2	24.8489	low	29.1792	75	DTR_234272	26.3	17.19	18.59	40.76	1	1	12425	No	NA	19	1	2	Low-quality	Genome-fragment	18.59	HMM-based (lower-bound)	0	1
NZ_AQGY01000004.1||0_partial	MPG_1934	79240	85	28	22	Yes	35247	43993	host,viral,host	96163524734377	1-9616,9617-44863,44864-79240	1-10,11-56,57-85	0,28,0	3,0,19	79240	NA	37529.6	93.9179	low	21.88	71	GCA_000902755.1	41.93	12.22	56.347	90.2253	19	1	79240	Yes	35247	85	28	22	Medium-quality	Genome-fragment	56.35	HMM-based (lower-bound)	55.52	1	low-confidence Provirus
NZ_AQGY01000004.1||1_partial	MPG_1934	23472	33	4	5	Yes	16075	7397	viral,host	160757397	1-16075,16076-23472	1-25,26-33	4,0	1,4	23472	NA	10479	100	medium	8.34099	3	GCA_002997855.1	44.96	29.19	32.2822	46.917	3	1	23472	Yes	16075	33	4	5	High-quality	High-quality	100	AAI-based (medium-confidence)	31.51	1	contig >1.5x longer than expected genome length
NZ_AQGY01000005.1||0_partial	MPG_1934	72898	71	17	20	Yes	30430	42468	host,viral,host	22013043040267	1-2201,2202-32631,32632-72898	1-2,3-39,40-71	0,17,0	2,0,18	72898	NA	33024.1	92.1448	medium	7.28871	17	GCA_002615645.1	45.19	23.51	74.8154	97.8151	17	1	72898	Yes	30430	71	17	20	Complete	High-quality	100	Provirus (high-confidence)	58.26	1	contig >1.5x longer than expected genome length
JABHYV010000172.1||full	MPG_3647	19971	26	4	7	No	NA	NA	NA	NA	NA	NA	NA	NA	19971	NA	91653.8	21.7896	low	16.0887	42	DTR_208551	50.37	10.87	17.1744	73.5127	4	1	19971	No	NA	26	4	7	Low-quality	Genome-fragment	17.17	HMM-based (lower-bound)	0	1
3300021591.a:Ga0190338_1000023||full	MPG_9358	41529	47	5	15	Yes	13779	27750	host,viral,host	22643137795107	1-22643,22644-36422,36423-41529	1-22,23-42,43-47	0,5,0	11,0,4	41529	NA	60879.9	22.6331	medium	9.40953	4	DTR_249460	33.68	12.67	15.4005	25.8841	5	1	41529	Yes	13779	47	5	15	Low-quality	Genome-fragment	22.63	AAI-based (medium-confidence)	66.82	1	low-confidence Provirus
JABIXR010000181.1||full	MPG_6099	7979	10	4	0	No	NA	NA	NA	NA	NA	NA	NA	NA	7979	NA	42759	18.6604	low	11.2846	412	DTR_012529	34.34	42.39	11.7839	22.5533	4	1	7979	No	NA	10	4	0	Low-quality	Genome-fragment	11.78	HMM-based (lower-bound)	0	1
JABIXR010000214.1||full	MPG_6099	14653	22	2	0	No	NA	NA	NA	NA	NA	NA	NA	NA	14653	NA	77919.2	18.8054	low	26.9204	500	DTR_144468	38.4	9.23	13.3757	51.4155	2	1	14653	No	NA	22	2	0	Low-quality	Genome-fragment	13.38	HMM-based (lower-bound)	0	1
JABIXR010000232.1||full	MPG_6099	11870	16	2	2	No	NA	NA	NA	NA	NA	NA	NA	NA	11870	NA	55863.5	21.2482	low	17.7189	155	DTR_354615	30.69	24.46	7.66053	23.6134	2	1	11870	No	NA	16	2	2	Low-quality	Genome-fragment	7.66	HMM-based (lower-bound)	0	1
DDJP01000095.1||full	MPG_2970	34246	38	4	17	Yes	17045	17201	viral,host	1704517201	1-17045,17046-34246	1-21,22-38	4,0	2,15	34246	NA	35098.7	48.5631	low	12.0387	329	DTR_630179	34.81	17.8	34.0395	50.0027	4	1	34246	Yes	17045	38	4	17	Low-quality	Genome-fragment	34.04	HMM-based (lower-bound)	50.23	1
JAEPOD010000102.1||full	MPG_3466	10409	14	1	7	No	NA	NA	NA	NA	NA	NA	NA	NA	10409	NA	189905	5.48115	low	17.6045	7	GCA_002956935.1	63.9	10.89	6.11	24.59	1	1	10409	No	NA	14	1	7	Low-quality	Genome-fragment	6.11	HMM-based (lower-bound)	0	1
JAEPOD010000170.1||full	MPG_3466	6458	7	2	0	No	NA	NA	NA	NA	NA	NA	NA	NA	6458	NA	43008	15.0158	medium	9.77042	47	GCA_002602905.1	42.96	44.62	7.84204	10.9461	2	1	6458	No	NA	7	2	0	Low-quality	Genome-fragment	15.02	AAI-based (medium-confidence)	0	1
JAEPOD010000006.1||full	MPG_3466	34491	37	11	17	Yes	12914	21577	host,viral,host	17331129144246	1-17331,17332-30245,30246-34491	1-17,18-32,33-37	0,11,0	14,0,3	34491	NA	58300.4	22.1508	medium	8.19046	5	DTR_330887	39.39	29.32	19.0887	44.4439	11	1	34491	Yes	12914	37	11	17	Low-quality	Genome-fragment	22.15	AAI-based (medium-confidence)	62.56	1	low-confidence Provirus
DIMC01000413.1||full	MPG_7947	24941	21	1	3	No	NA	NA	NA	NA	NA	NA	NA	NA	24941	NA	115611	21.5733	low	31.6107	8	DTR_233890	26.8	7.44	35.02	66.97	1	1	24941	No	NA	21	1	3	Low-quality	Genome-fragment	35.02	HMM-based (lower-bound)	0	1
3300021508.a:Ga0190283_1000456||0_partial	MPG_9304	13073	19	2	3	Yes	10463	2610	host,viral	261010463	1-2610,2611-13073	1-5,6-19	0,2	2,1	13073	NA	53327.2	19.6204	low	17.4786	307	DTR_351512	34	17.76	12.8486	28.1708	2	1	13073	Yes	10463	19	2	3	Low-quality	Genome-fragment	12.85	HMM-based (lower-bound)	19.96	1
JABCTJ010000143.1||full	MPG_8741	5272	9	0	1	No	NA	NA	NA	NA	NA	NA	NA	NA	5272	NA	44265.1	11.9101	low	15.1657	42	DTR_119513	41.42	23.61	NA	NA	0	1	5272	No	NA	9	0	1	Not-determined	Genome-fragment	NA	NA	0	1	no viral genes detected
NVRQ02000132.1||full	MPG_2915	5863	7	0	0	No	NA	NA	NA	NA	NA	NA	NA	NA	5863	NA	NA	NA	NA	NA	0	NA	NA	NA	NA	NA	0	1	5863	No	NA	7	0	0	Not-determined	Genome-fragment	NA	NA	0	1	no viral genes detected
NZ_JAFLNF010000003.1||0_partial	MPG_838	32154	36	12	13	Yes	17891	14263	host,viral,host	25001789111763	1-2500,2501-20391,20392-32154	1-5,6-26,27-36	0,12,0	3,2,8	32154	NA	58703.7	30.4768	medium	7.42318	3	DTR_330887	42.22	35.35	32.5293	57.247	12	1	32154	Yes	17891	36	12	13	Low-quality	Genome-fragment	30.48	AAI-based (medium-confidence)	44.36	1	low-confidence Provirus
NZ_JAFLNF010000005.1||0_partial	MPG_838	59085	67	25	16	Yes	42050	17035	viral,host	4205017035	1-42050,42051-59085	1-53,54-67	25,0	4,12	59085	NA	45316.2	92.7924	low	12.2561	17	GCA_000906895.1	47.4	17.97	89.2214	99.7719	24	1	59085	Yes	42050	67	25	16	Medium-quality	Genome-fragment	89.22	HMM-based (lower-bound)	28.83	1
PIYN01000030.1||full	MPG_8802	14584	18	1	10	No	NA	NA	NA	NA	NA	NA	NA	NA	14584	NA	55881.9	26.0979	low	23.5974	178	DTR_050087	44.4	9.55	12.97	48.85	1	1	14584	No	NA	18	1	10	Low-quality	Genome-fragment	12.97	HMM-based (lower-bound)	0	1
NZ_BLRL01000001.1||0_partial	MPG_1225	40360	49	25	7	Yes	27441	12919	viral,host	2744112919	1-27441,27442-40360	1-37,38-49	25,0	0,7	40360	NA	32817	83.6182	high	2.77924	1	DTR_578468	60.35	41.86	59.3309	87.508	25	1	40360	Yes	27441	49	25	7	Medium-quality	Genome-fragment	83.62	AAI-based (high-confidence)	32.01	1
3300025869.a:Ga0209308_10008857||full	MPG_11213	7103	4	0	0	No	NA	NA	NA	NA	NA	NA	NA	NA	7103	NA	48446.8	14.6615	low	19.4363	46	DTR_226019	33.7	20.14	NA	NA	0	1	7103	No	NA	4	0	0	Not-determined	Genome-fragment	NA	NA	0	1	no viral genes detected
JABGTT010000004.1||0_partial	MPG_4038	49392	39	11	5	Yes	37730	11662	host,viral,host	6868377304794	1-6868,6869-44598,44599-49392	1-6,7-36,37-39	0,11,0	3,0,2	49392	NA	57933.7	65.1261	low	26.5187	50	DTR_108965	51.24	8.82	52.3526	76.8519	11	1	49392	Yes	37730	39	11	5	Medium-quality	Genome-fragment	52.35	HMM-based (lower-bound)	23.61	1	low-confidence Provirus
JAAXOH010000020.1||0_partial	MPG_7144	20182	19	2	5	Yes	17357	2825	host,viral	282517357	1-2825,2826-20182	1-3,4-19	0,2	3,2	20182	NA	57044.9	30.4269	low	16.7308	19	DTR_350543	32	13.45	22.0038	79.9938	2	1	20182	Yes	17357	19	2	5	Low-quality	Genome-fragment	22	HMM-based (lower-bound)	14	1
NZ_LZQY01000020.1||full	MPG_795	178417	208	32	89	Yes	60290	118127	host,viral,host	825960290109868	1-8259,8260-68549,68550-178417	1-9,10-89,90-208	0,32,0	5,1,83	178417	NA	43076.1	100	low	24.2922	4	DTR_660857	72.59	6.64	90.2568	100	32	1	178417	Yes	60290	208	32	89	Complete	High-quality	100	Provirus (high-confidence)	66.21	1
NZ_LZQY01000084.1||full	MPG_795	50742	75	24	0	No	NA	NA	NA	NA	NA	NA	NA	NA	50742	NA	50604	100	high	0.840574	1	DTR_186876	97.75	98.26	58.663	75.0772	23	1	50742	No	NA	75	24	0	Complete	High-quality	100	DTR (high-confidence)	0	1
NZ_LZQY01000081.1||full	MPG_795	55935	91	31	1	No	NA	NA	NA	NA	NA	NA	NA	NA	55935	NA	51552	100	high	2.00365	1	DTR_660857	81.35	54.03	81.2775	93.4802	27	1	55935	No	NA	91	31	1	Complete	High-quality	100	DTR (high-confidence)	0	1
NZ_LZQY01000104.1||full	MPG_795	44136	57	23	2	No	NA	NA	NA	NA	NA	NA	NA	NA	44136	NA	40556.3	100	high	2.16509	9	GCA_000916355.1	86.92	55.65	81.0378	100	23	1	44136	No	NA	57	23	2	High-quality	High-quality	100	AAI-based (high-confidence)	0	1
NZ_LZQY01000110.1||0_partial	MPG_795	14960	19	2	6	No	NA	NA	NA	NA	NA	NA	NA	NA	14960	NA	41188.1	36.3212	low	12.3244	7	GCA_000916355.1	55.86	15.53	27.1321	72.6323	2	1	14960	No	NA	19	2	6	Low-quality	Genome-fragment	27.13	HMM-based (lower-bound)	0	1
QJZQ01000198.1||full	MPG_6371	28262	31	7	6	Yes	14470	13792	host,viral	1379214470	1-13792,13793-28262	1-12,13-31	0,7	6,0	28262	NA	188101	7.69266	medium	9.52096	270	DTR_406688	45.99	19.54	19.0369	47.126	7	1	28262	Yes	14470	31	7	6	Low-quality	Genome-fragment	7.69	AAI-based (medium-confidence)	48.8	1
PADF01000015.1||full	MPG_8580	26317	28	1	2	No	NA	NA	NA	NA	NA	NA	NA	NA	26317	NA	302873	8.68911	low	13.65	61	DTR_315631	42.15	13.67	12.6	17.23	1	1	26317	No	NA	28	1	2	Low-quality	Genome-fragment	12.6	HMM-based (lower-bound)	0	1
PADF01000019.1||full	MPG_8580	14504	29	2	2	No	NA	NA	NA	NA	NA	NA	NA	NA	14504	NA	85939.6	16.877	low	16.1278	19	DTR_889549	46.77	14.8	15.9057	31.2428	2	1	14504	No	NA	29	2	2	Low-quality	Genome-fragment	15.91	HMM-based (lower-bound)	0	1
PADF01000045.1||full	MPG_8580	13758	31	1	3	No	NA	NA	NA	NA	NA	NA	NA	NA	13758	NA	158648	8.67201	low	10.2825	3	DTR_889459	50.23	18.64	3.86	34.28	1	1	13758	No	NA	31	1	3	Low-quality	Genome-fragment	3.86	HMM-based (lower-bound)	0	1
PADF01000076.1||full	MPG_8580	23345	44	8	0	No	NA	NA	NA	NA	NA	NA	NA	NA	23345	NA	84281	27.699	high	2.24053	1	DTR_632471	69.14	68.7	11.7139	40.2894	7	1	23345	No	NA	44	8	0	Low-quality	Genome-fragment	27.7	AAI-based (high-confidence)	0	1
PADF01000066.1||full	MPG_8580	11771	14	6	0	No	NA	NA	NA	NA	NA	NA	NA	NA	11771	NA	407571	2.88809	high	4.29745	9	DTR_272975	57.95	33.37	3.72255	8.96559	5	1	11771	No	NA	14	6	0	Low-quality	Genome-fragment	2.89	AAI-based (high-confidence)	0	1
QNEO01000051.1||full	MPG_8247	22191	15	2	5	Yes	9013	13178	host,viral	131789013	1-13178,13179-22191	1-8,9-15	0,2	5,0	22191	NA	170385	5.28978	low	16.7308	21	GCA_000837805.1	30.6	12.81	4.90185	23.7138	2	1	22191	Yes	9013	15	2	5	Low-quality	Genome-fragment	4.9	HMM-based (lower-bound)	59.38	1
QNEO01000167.1||full	MPG_8247	13185	9	4	0	No	NA	NA	NA	NA	NA	NA	NA	NA	13185	NA	46539.1	28.331	low	32.8609	4	DTR_891591	22.8	11.76	21.553	37.8709	4	1	13185	No	NA	9	4	0	Low-quality	Genome-fragment	21.55	HMM-based (lower-bound)	0	1
QNEO01000201.1||full	MPG_8247	12144	10	4	0	No	NA	NA	NA	NA	NA	NA	NA	NA	12144	NA	39395.9	30.8255	low	11.1418	22	GCA_002744115.1	57.8	15.9	16.1436	29.862	4	1	12144	No	NA	10	4	0	Low-quality	Genome-fragment	16.14	HMM-based (lower-bound)	0	1
QNEO01000354.1||full	MPG_8247	7812	8	0	0	No	NA	NA	NA	NA	NA	NA	NA	NA	7812	NA	NA	NA	NA	NA	0	NA	NA	NA	NA	NA	0	1	7812	No	NA	8	0	0	Not-determined	Genome-fragment	NA	NA	0	1	no viral genes detected
QNEO01000358.1||full	MPG_8247	7679	11	4	1	No	NA	NA	NA	NA	NA	NA	NA	NA	7679	NA	58110.3	13.2145	medium	7.87303	25	DTR_502352	34.91	62.2	7.18564	20.5454	3	1	7679	No	NA	11	4	1	Low-quality	Genome-fragment	13.21	AAI-based (medium-confidence)	0	1
QNEO01000401.1||full	MPG_8247	7152	11	1	0	No	NA	NA	NA	NA	NA	NA	NA	NA	7152	NA	71102.4	10.0587	low	17.2676	62	DTR_317125	52.8	6.35	4.06	18.14	1	1	7152	No	NA	11	1	0	Low-quality	Genome-fragment	4.06	HMM-based (lower-bound)	0	1
QNEO01000447.1||full	MPG_8247	6550	13	0	0	No	NA	NA	NA	NA	NA	NA	NA	NA	6550	NA	69289	9.45315	low	25.6614	27	GCA_002612385.1	43.9	9.93	NA	NA	0	1	6550	No	NA	13	0	0	Not-determined	Genome-fragment	NA	NA	0	1	no viral genes detected
QNEO01000529.1||full	MPG_8247	5549	4	0	0	No	NA	NA	NA	NA	NA	NA	NA	NA	5549	NA	230393	2.4085	low	25.439	18	DTR_409404	37.7	13.21	NA	NA	0	1	5549	No	NA	4	0	0	Not-determined	Genome-fragment	NA	NA	0	1	no viral genes detected
QNEO01000033.1||0_partial	MPG_8247	12787	13	1	6	No	NA	NA	NA	NA	NA	NA	NA	NA	12787	NA	163882	7.80258	low	23.5974	106	DTR_207549	46.1	10.06	5.16	16.94	1	1	12787	No	NA	13	1	6	Low-quality	Genome-fragment	5.16	HMM-based (lower-bound)	0	1
JAEPMC010000003.1||0_partial	MPG_6144	85277	104	24	37	Yes	39245	46032	viral,host	3924546032	1-39245,39246-85277	1-61,62-104	24,0	0,37	85277	NA	49896.5	78.6529	low	13.0153	9	GCA_002613625.1	38.22	16.33	81.4378	100	24	1	85277	Yes	39245	104	24	37	Medium-quality	Genome-fragment	81.44	HMM-based (lower-bound)	53.98	1
NZ_QJGZ01000024.1||full	MPG_1910	6017	4	1	0	No	NA	NA	NA	NA	NA	NA	NA	NA	6017	NA	98698.1	6.09637	low	10.3162	2	DTR_492568	29	45.34	3.75	12.9	1	1	6017	No	NA	4	1	0	Low-quality	Genome-fragment	3.75	HMM-based (lower-bound)	0	1
SOJZ01000028.1||0_partial	MPG_8419	27114	31	5	4	No	NA	NA	NA	NA	NA	NA	NA	NA	27114	NA	36549	74.1853	medium	8.2619	1	DTR_207093	47.16	27.44	25.298	81.6081	5	1	27114	No	NA	31	5	4	Medium-quality	Genome-fragment	74.19	AAI-based (medium-confidence)	0	1
NZ_JAMC01000002.1||0_partial	MPG_1737	27637	32	11	11	Yes	14230	13407	host,viral,host	7960142305447	1-7960,7961-22190,22191-27637	1-9,10-26,27-32	0,11,0	7,0,4	27637	NA	62917.9	22.6168	medium	8.41034	2	DTR_330887	44.2	40.56	26.3054	45.8713	11	1	27637	Yes	14230	32	11	11	Low-quality	Genome-fragment	22.62	AAI-based (medium-confidence)	48.51	1	low-confidence Provirus
JABILA010000046.1||full	MPG_2202	7242	6	0	0	No	NA	NA	NA	NA	NA	NA	NA	NA	7242	NA	35176.5	20.5876	medium	8.50357	5	DTR_054368	37	48.26	NA	NA	0	1	7242	No	NA	6	0	0	Low-quality	Genome-fragment	20.59	AAI-based (medium-confidence)	0	1	no viral genes detected
JABILA010000086.1||full	MPG_2202	40089	48	12	14	Yes	25641	14448	host,viral	1444825641	1-14448,14449-40089	1-15,16-48	0,12	12,2	40089	NA	54567.2	46.9897	medium	5.36853	8	GCA_002602905.1	50.57	22.05	39.0067	69.0826	12	1	40089	Yes	25641	48	12	14	Low-quality	Genome-fragment	46.99	AAI-based (medium-confidence)	36.04	1
JABILA010000027.1||full	MPG_2202	5604	6	0	0	No	NA	NA	NA	NA	NA	NA	NA	NA	5604	NA	44435.6	12.6115	low	15.2024	543	DTR_893192	26.98	45.97	NA	NA	0	1	5604	No	NA	6	0	0	Not-determined	Genome-fragment	NA	NA	0	1	no viral genes detected
JABILA010000116.1||0_partial	MPG_2202	12389	15	0	1	No	NA	NA	NA	NA	NA	NA	NA	NA	12389	NA	43993.1	28.1612	low	24.8648	4	GCA_003502125.1	31	6.94	NA	NA	0	1	12389	No	NA	15	0	1	Not-determined	Genome-fragment	NA	NA	0	1	no viral genes detected
NZ_WXVX02000029.1||full	MPG_621	44030	58	28	6	Yes	35163	8867	host,viral,host	6382351632485	1-6382,6383-41545,41546-44030	1-10,11-56,57-58	0,28,0	4,0,2	44030	NA	42670.3	82.4063	medium	5.98247	44	DTR_172659	49.04	28.47	44.9433	96.6672	27	1	44030	Yes	35163	58	28	6	Complete	High-quality	100	Provirus (medium-confidence)	20.14	1
JABSRG010000038.1||full	MPG_7131	36662	54	19	0	No	NA	NA	NA	NA	NA	NA	NA	NA	36662	NA	41769.5	87.7721	low	13.0153	180	DTR_283535	37.84	14.59	50.8267	99.98	19	1	36662	No	NA	54	19	0	Medium-quality	Genome-fragment	50.83	HMM-based (lower-bound)	0	1	low-confidence DTR
NZ_CP065229.1||0_partial	MPG_1408	58943	69	18	16	Yes	32234	26709	host,viral,host	58553223420854	1-5855,5856-38089,38090-58943	1-6,7-49,50-69	0,18,0	2,0,14	58943	NA	39525.1	81.5533	low	12.2561	7	DTR_578221	44.68	18.21	68.6285	93.8277	17	1	58943	Yes	32234	69	18	16	Medium-quality	Genome-fragment	68.63	HMM-based (lower-bound)	45.31	1	low-confidence Provirus
NZ_CP065229.1||1_partial	MPG_1408	41548	43	11	6	Yes	36614	4934	viral,host	366144934	1-36614,36615-41548	1-36,37-43	11,0	0,6	41548	NA	46543.7	78.6658	low	32.8837	213	DTR_197423	26.81	6.48	50.9446	95.8165	10	1	41548	Yes	36614	43	11	6	Medium-quality	Genome-fragment	50.94	HMM-based (lower-bound)	11.88	1
NZ_CP065229.1||2_partial	MPG_1408	31694	38	9	12	Yes	15306	16388	host,viral,host	8516153067872	1-8516,8517-23822,23823-31694	1-9,10-27,28-38	0,9,0	7,1,4	31694	NA	44926.8	34.0688	low	12.5894	40	DTR_293574	43.3	14.4	20.0153	53.5788	9	1	31694	Yes	15306	38	9	12	Low-quality	Genome-fragment	20.02	HMM-based (lower-bound)	51.71	1	low-confidence Provirus
3300020418.a:Ga0211557_10000600||full	MPG_10623	27087	42	12	0	No	NA	NA	NA	NA	NA	NA	NA	NA	27087	NA	41696	64.9631	high	0.994595	1	DTR_231927	100	100	28.5632	78.6825	12	1	27087	No	NA	42	12	0	Medium-quality	Genome-fragment	64.96	AAI-based (high-confidence)	0	1
3300020418.a:Ga0211557_10004920||full	MPG_10623	8507	11	6	0	No	NA	NA	NA	NA	NA	NA	NA	NA	8507	NA	41696	20.4024	high	1.64194	1	DTR_231927	100	90.13	18.7729	24.8654	6	1	8507	No	NA	11	6	0	Low-quality	Genome-fragment	20.4	AAI-based (high-confidence)	0	1
AP022859.1||0_partial	MPG_6711	18339	28	4	4	Yes	10785	7554	viral,host	107857554	1-10785,10786-18339	1-21,22-28	4,0	1,3	18339	NA	40472.4	26.6478	low	14.353	57	GCA_000840405.1	35.64	14.33	46.5948	68.468	3	1	18339	Yes	10785	28	4	4	Low-quality	Genome-fragment	46.59	HMM-based (lower-bound)	41.19	1
AP022860.1||0_partial	MPG_6711	28332	40	8	11	Yes	11825	16507	host,viral,host	29741182513533	1-2974,2975-14799,14800-28332	1-5,6-22,23-40	0,8,0	3,0,8	28332	NA	10904.2	100	medium	8.41034	5	GCA_000840605.1	44.26	39.09	94.6964	100	4	1.4	28332	Yes	11825	40	8	11	Complete	High-quality	100	Provirus (high-confidence)	58.26	1.4	contig >1.5x longer than expected genome length
JABJPW010000041.1||0_partial	MPG_3916	30564	34	10	13	Yes	15799	14765	host,viral,host	6656157998109	1-6656,6657-22455,22456-30564	1-6,7-25,26-34	0,10,0	4,2,7	30564	NA	37080.3	42.6076	medium	8.19046	210	DTR_250596	38.71	28.52	31.9938	44.506	10	1	30564	Yes	15799	34	10	13	Low-quality	Genome-fragment	42.61	AAI-based (medium-confidence)	48.31	1	low-confidence Provirus
DERK01000017.1||0_partial	MPG_2536	72405	92	13	27	Yes	35114	37291	viral,host	3511437291	1-35114,35115-72405	1-53,54-92	13,0	1,26	72405	NA	33141	100	high	2.1176	1	DTR_892398	99.99	44.93	59.7236	90.3115	13	1	72405	Yes	35114	92	13	27	High-quality	High-quality	100	AAI-based (high-confidence)	51.5	1	contig >1.5x longer than expected genome length
DGNA01000019.1||full	MPG_6300	5007	9	0	0	No	NA	NA	NA	NA	NA	NA	NA	NA	5007	NA	131962	3.79427	low	19.4363	65	GCA_002623685.1	35.25	22.12	NA	NA	0	1	5007	No	NA	9	0	0	Not-determined	Genome-fragment	NA	NA	0	1	no viral genes detected
NZ_SDID01000015.1||full	MPG_569	65973	75	2	1	No	NA	NA	NA	NA	NA	NA	NA	NA	65973	NA	118409	55.7162	low	17.7367	1	DTR_103634	34.81	10.88	69.4548	100	2	1	65973	No	NA	75	2	1	Medium-quality	Genome-fragment	69.45	HMM-based (lower-bound)	0	1
NZ_JAAVXB010000002.1||0_partial	MPG_879	57309	58	15	18	Yes	37606	19703	viral,host	3760619703	1-37606,37607-57309	1-36,37-58	15,0	0,18	57309	NA	62440.9	60.2266	medium	7.35081	7	GCA_002603525.1	35.93	23.87	52.6105	76.1107	15	1	57309	Yes	37606	58	15	18	Medium-quality	Genome-fragment	60.23	AAI-based (medium-confidence)	34.38	1
PAPQ01000011.1||full	MPG_8117	14315	19	4	1	No	NA	NA	NA	NA	NA	NA	NA	NA	14315	NA	31864.2	44.925	low	11.2846	87	DTR_271993	34.17	41.39	29.4995	48.7618	4	1	14315	No	NA	19	4	1	Low-quality	Genome-fragment	29.5	HMM-based (lower-bound)	0	1
PAPQ01000046.1||0_partial	MPG_8117	17556	20	10	4	Yes	12804	4752	host,viral	475212804	1-4752,4753-17556	1-4,5-20	0,10	4,0	17556	NA	54116.5	23.66	medium	7.60124	9	DTR_330887	43.37	47.23	24.2071	41.6972	10	1	17556	Yes	12804	20	10	4	Low-quality	Genome-fragment	23.66	AAI-based (medium-confidence)	27.07	1
NZ_CP031165.1||0_partial	MPG_689	15136	23	1	0	No	NA	NA	NA	NA	NA	NA	NA	NA	15136	NA	46531.9	32.5282	low	21.1705	484	DTR_178217	25.52	16.27	27.62	36.07	1	1	15136	No	NA	23	1	0	Low-quality	Genome-fragment	27.62	HMM-based (lower-bound)	0	1
DEMG01000005.1||0_partial	MPG_6336	54366	70	1	14	No	NA	NA	NA	NA	NA	NA	NA	NA	54366	NA	48906.6	100	low	34.9257	26	DTR_300153	32.79	4.86	71.97	100	1	1	54366	No	NA	70	1	14	Medium-quality	Genome-fragment	71.97	HMM-based (lower-bound)	0	1
PBKN01000013.1||full	MPG_6726	15247	14	2	7	No	NA	NA	NA	NA	NA	NA	NA	NA	15247	NA	1.15274e+06	1.32267	low	22.2765	9	GCA_002924555.1	23.79	18.69	1.26	75.09	1	1	15247	No	NA	14	2	7	Low-quality	Genome-fragment	1.26	HMM-based (lower-bound)	0	1
NZ_RHHA01000001.1||0_partial	MPG_1066	31327	41	9	11	Yes	14933	16394	host,viral,host	51011493311293	1-5101,5102-20034,20035-31327	1-9,10-28,29-41	0,9,0	4,0,7	31327	NA	46004.2	32.4601	low	13.65	37	DTR_330887	39.49	17.39	19.5261	52.2714	9	1	31327	Yes	14933	41	9	11	Low-quality	Genome-fragment	19.53	HMM-based (lower-bound)	52.33	1	low-confidence Provirus
JAGPVX010000027.1||full	MPG_6794	60280	74	28	20	Yes	32592	27688	host,viral,host	147543259212934	1-14754,14755-47346,47347-60280	1-15,16-60,61-74	0,28,0	12,0,8	60280	NA	35501.6	91.8044	medium	8.8663	70	DTR_032452	48.55	34.14	69.4518	96.8606	27	1	60280	Yes	32592	74	28	20	Complete	High-quality	100	Provirus (high-confidence)	45.93	1	contig >1.5x longer than expected genome length
3300002481.a:JGI24020J35080_1000048||0_partial	MPG_9255	21965	30	9	7	Yes	16401	5564	viral,host	164015564	1-16401,16402-21965	1-19,20-30	9,0	0,7	21965	NA	59576.1	27.5295	low	14.353	10	DTR_032442	34.8	16.1	33.7663	47.5805	8	1	21965	Yes	16401	30	9	7	Low-quality	Genome-fragment	33.77	HMM-based (lower-bound)	25.33	1
PAKC01000016.1||full	MPG_2770	26807	37	1	16	No	NA	NA	NA	NA	NA	NA	NA	NA	26807	NA	136193	19.6831	low	28.6374	6	GCA_002603985.1	28.39	7.13	15.31	52.72	1	1	26807	No	NA	37	1	16	Low-quality	Genome-fragment	15.31	HMM-based (lower-bound)	0	1
NZ_LOHE01000052.1||full	MPG_1843	67083	91	17	23	Yes	28005	39078	host,viral,host	186502800520428	1-18650,18651-46655,46656-67083	1-17,18-64,65-91	0,17,0	8,1,14	67083	NA	37408	74.8638	low	26.5187	96	DTR_697490	52.21	9.57	54.2995	92.0909	17	1	67083	Yes	28005	91	17	23	Medium-quality	Genome-fragment	54.3	HMM-based (lower-bound)	58.25	1	low-confidence Provirus
NZ_LOHE01000071.1||full	MPG_1843	52633	32	9	12	Yes	17313	35320	host,viral	3532017313	1-35320,35321-52633	1-13,14-32	0,9	10,2	52633	NA	41781.6	41.4369	low	21.88	85	GCA_002149825.1	39.05	10.39	22.5213	49.0627	9	1	52633	Yes	17313	32	9	12	Low-quality	Genome-fragment	22.52	HMM-based (lower-bound)	67.11	1
NZ_LOHE01000087.1||full	MPG_1843	16270	22	14	0	No	NA	NA	NA	NA	NA	NA	NA	NA	16270	NA	48068.5	33.8476	medium	7.60124	135	DTR_186223	42.6	44.94	26.1257	44.5658	13	1	16270	No	NA	22	14	0	Low-quality	Genome-fragment	33.85	AAI-based (medium-confidence)	0	1
NZ_LOHE01000074.1||0_partial	MPG_1843	35073	39	4	8	Yes	17743	17330	viral,host	1774317330	1-17743,17744-35073	1-21,22-39	4,0	0,8	35073	NA	155186	11.4334	low	17.7367	3	GCA_001550705.1	36.62	11.14	10.3137	36.2266	4	1	35073	Yes	17743	39	4	8	Low-quality	Genome-fragment	10.31	HMM-based (lower-bound)	49.41	1
NZ_MJIL01000095.1||0_partial	MPG_64	35171	51	4	12	Yes	11205	23966	host,viral,host	74801120516486	1-7480,7481-18685,18686-35171	1-10,11-33,34-51	0,4,0	4,0,8	35171	NA	102133	10.971	low	17.7367	6	GCA_002956935.1	37.05	10.25	23.8466	52.0976	3	1	35171	Yes	11205	51	4	12	Low-quality	Genome-fragment	23.85	HMM-based (lower-bound)	68.14	1	low-confidence Provirus
NZ_MJIL01000098.1||0_partial	MPG_64	21745	34	4	6	Yes	13179	8566	viral,host	131798566	1-13179,13180-21745	1-25,26-34	4,0	0,6	21745	NA	30286.8	43.514	low	12.5894	18	GCA_002612385.1	44.65	16.39	35.0776	75.3418	3	1	21745	Yes	13179	34	4	6	Low-quality	Genome-fragment	35.08	HMM-based (lower-bound)	39.39	1
NVVU01000001.1||0_partial	MPG_2138	51009	46	12	27	Yes	13423	37586	host,viral,host	57451342331841	1-5745,5746-19168,19169-51009	1-6,7-22,23-46	0,12,0	6,0,21	51009	NA	56600.7	23.7153	low	12.2561	3	DTR_330887	42.75	21.44	20.4584	45.165	12	1	51009	Yes	13423	46	12	27	Low-quality	Genome-fragment	20.46	HMM-based (lower-bound)	73.69	1	low-confidence Provirus
DGCC01000074.1||0_partial	MPG_3095	15489	16	3	4	Yes	9033	6456	host,viral	64569033	1-6456,6457-15489	1-4,5-16	0,3	4,0	15489	NA	41322.6	21.8597	low	12.0387	78	DTR_305266	33.96	19.68	8.7312	36.5686	3	1	15489	Yes	9033	16	3	4	Low-quality	Genome-fragment	8.73	HMM-based (lower-bound)	41.68	1
DGCC01000031.1||0_partial	MPG_3095	18719	19	5	5	Yes	8114	10605	host,viral	106058114	1-10605,10606-18719	1-10,11-19	1,4	5,0	18719	NA	54752.1	14.8195	medium	8.19046	8	DTR_330887	39.02	29.64	9.93268	28.6712	4	1	18719	Yes	8114	19	5	5	Low-quality	Genome-fragment	14.82	AAI-based (medium-confidence)	56.65	1
DFTK01000069.1||full	MPG_4844	5404	11	1	0	No	NA	NA	NA	NA	NA	NA	NA	NA	5404	NA	70337.1	7.683	low	23.0547	34	DTR_892468	31.64	25.39	2.73	14.92	1	1	5404	No	NA	11	1	0	Low-quality	Genome-fragment	2.73	HMM-based (lower-bound)	0	1
WJMR01000420.1||full	MPG_3360	22755	28	7	4	Yes	13838	8917	viral,host	138388917	1-13838,13839-22755	1-18,19-28	7,0	0,4	22755	NA	37259.7	37.1393	low	18.5643	8	DTR_352935	41.94	12.14	18.5266	42.1054	7	1	22755	Yes	13838	28	7	4	Low-quality	Genome-fragment	18.53	HMM-based (lower-bound)	39.19	1
PAAX01000035.1||full	MPG_7093	176389	186	13	60	Yes	37099	139290	host,viral,host	870363709952254	1-87036,87037-124135,124136-176389	1-88,89-138,139-186	0,12,1	43,2,15	176389	NA	56873.9	65.2303	low	34.9257	137	DTR_237534	34.6	3.5	38.6781	89.1352	13	1	176389	Yes	37099	186	13	60	Low-quality	Genome-fragment	38.68	HMM-based (lower-bound)	78.97	1	low-confidence Provirus
NZ_LWER01000016.1||full	MPG_107	20023	28	12	0	No	NA	NA	NA	NA	NA	NA	NA	NA	20023	NA	39748.7	50.3739	medium	7.57869	4	DTR_343879	49.4	30.9	30.2439	64.6861	12	1	20023	No	NA	28	12	0	Medium-quality	Genome-fragment	50.37	AAI-based (medium-confidence)	0	1
NZ_LWER01000439.1||full	MPG_107	10208	20	1	4	No	NA	NA	NA	NA	NA	NA	NA	NA	10208	NA	45999.9	22.1914	low	17.1008	161	DTR_343879	75.2	6.81	6.82	31.61	1	1	10208	No	NA	20	1	4	Low-quality	Genome-fragment	6.82	HMM-based (lower-bound)	0	1
NZ_LWER01000131.1||0_partial	MPG_107	25218	25	3	8	Yes	15747	9471	host,viral	947115747	1-9471,9472-25218	1-9,10-25	0,3	8,0	25218	NA	43305.7	36.3624	low	13.65	39	DTR_226019	37.77	13.37	26.731	49.8951	3	1	25218	Yes	15747	25	3	8	Low-quality	Genome-fragment	26.73	HMM-based (lower-bound)	37.56	1
NZ_LWER01000193.1||0_partial	MPG_107	21803	28	6	5	Yes	13913	7890	viral,host	139137890	1-13913,13914-21803	1-23,24-28	6,0	0,5	21803	NA	38309	36.3179	high	3.51913	3	DTR_889701	60.93	24.91	19.901	42.5489	6	1	21803	Yes	13913	28	6	5	Low-quality	Genome-fragment	36.32	AAI-based (high-confidence)	36.19	1
WGDP01000314.1||full	MPG_5850	12279	7	1	5	No	NA	NA	NA	NA	NA	NA	NA	NA	12279	NA	34333	35.7644	low	32.8609	1	DTR_534777	24	10.46	1.88	7.93	1	1	12279	No	NA	7	1	5	Low-quality	Genome-fragment	1.88	HMM-based (lower-bound)	0	1
WGDP01000352.1||full	MPG_5850	9721	3	2	1	Yes	8838	883	host,viral	8838838	1-883,884-9721	1-1,2-3	0,2	1,0	9721	NA	NA	NA	NA	NA	0	NA	NA	NA	3.14556	14.9521	2	1	9721	Yes	8838	3	2	1	Low-quality	Genome-fragment	3.15	HMM-based (lower-bound)	9.08	1
PAIY01000010.1||full	MPG_7461	12664	13	9	0	No	NA	NA	NA	NA	NA	NA	NA	NA	12664	NA	45173.9	28.0339	medium	7.52356	25	DTR_642622	50.77	40.19	17.8255	35.4591	9	1	12664	No	NA	13	9	0	Low-quality	Genome-fragment	28.03	AAI-based (medium-confidence)	0	1
PAIY01000031.1||full	MPG_7461	17559	30	2	2	Yes	14214	3345	viral,host	142143345	1-14214,14215-17559	1-25,26-30	2,0	0,2	17559	NA	70071.2	20.2851	low	25.0169	153	DTR_185327	45	3.69	14.8464	40.996	2	1	17559	Yes	14214	30	2	2	Low-quality	Genome-fragment	14.85	HMM-based (lower-bound)	19.05	1
PAIY01000060.1||full	MPG_7461	10775	12	1	0	No	NA	NA	NA	NA	NA	NA	NA	NA	10775	NA	52592.9	20.4876	medium	9.14234	3	DTR_190608	42.67	31.33	7.45	30.5	1	1	10775	No	NA	12	1	0	Low-quality	Genome-fragment	20.49	AAI-based (medium-confidence)	0	1
PAIY01000103.1||full	MPG_7461	8898	11	3	1	No	NA	NA	NA	NA	NA	NA	NA	NA	8898	NA	51950.3	17.1279	medium	7.66981	4	DTR_263493	49.68	43.43	14.2089	23.3856	3	1	8898	No	NA	11	3	1	Low-quality	Genome-fragment	17.13	AAI-based (medium-confidence)	0	1
PAIY01000115.1||full	MPG_7461	11528	14	4	1	No	NA	NA	NA	NA	NA	NA	NA	NA	11528	NA	47037	24.5084	medium	8.96869	12	DTR_642622	45.4	80.23	16.5123	32.9264	4	1	11528	No	NA	14	4	1	Low-quality	Genome-fragment	24.51	AAI-based (medium-confidence)	0	1
PAIY01000131.1||full	MPG_7461	38423	47	5	11	Yes	18602	19821	viral,host	1860219821	1-18602,18603-38423	1-26,27-47	4,1	1,10	38423	NA	47234.9	39.3819	low	21.88	11	DTR_318369	40.82	10.15	27.7227	68.3568	5	1	38423	Yes	18602	47	5	11	Low-quality	Genome-fragment	27.72	HMM-based (lower-bound)	51.59	1
PAIY01000159.1||full	MPG_7461	12997	10	3	0	No	NA	NA	NA	NA	NA	NA	NA	NA	12997	NA	146827	8.85189	low	26.759	15	DTR_508942	36.6	5.62	2.70258	9.76144	2	1	12997	No	NA	10	3	0	Low-quality	Genome-fragment	2.7	HMM-based (lower-bound)	0	1
PAIY01000220.1||full	MPG_7461	24985	30	6	5	Yes	13388	11597	host,viral	1159713388	1-11597,11598-24985	1-13,14-30	0,6	4,1	24985	NA	41537.4	32.2312	low	12.0387	40	DTR_891216	35.62	20.21	17.7947	41.9046	6	1	24985	Yes	13388	30	6	5	Low-quality	Genome-fragment	17.79	HMM-based (lower-bound)	46.42	1
3300028399.a:Ga0256830_1002880||full	MPG_9740	11040	24	3	1	No	NA	NA	NA	NA	NA	NA	NA	NA	11040	NA	46542.5	23.7203	low	20.3878	339	DTR_842859	47.94	10.3	14.9078	35.0551	3	1	11040	No	NA	24	3	1	Low-quality	Genome-fragment	14.91	HMM-based (lower-bound)	0	1
DMGG01000152.1||full	MPG_4392	6677	7	5	0	No	NA	NA	NA	NA	NA	NA	NA	NA	6677	NA	60112.6	11.1075	high	2.1177	24	DTR_888843	74.7	94.58	9.0744	16.4353	5	1	6677	No	NA	7	5	0	Low-quality	Genome-fragment	11.11	AAI-based (high-confidence)	0	1
DMGG01000186.1||full	MPG_4392	8210	9	5	0	No	NA	NA	NA	NA	NA	NA	NA	NA	8210	NA	57634.6	14.2449	high	2.08263	27	DTR_893314	72.02	90.24	11.6869	21.0076	5	1	8210	No	NA	9	5	0	Low-quality	Genome-fragment	14.24	AAI-based (high-confidence)	0	1
DMGG01000074.1||full	MPG_4392	10046	9	1	0	No	NA	NA	NA	NA	NA	NA	NA	NA	10046	NA	43009.4	23.3577	high	3.2251	5	DTR_888931	75.06	30.61	5.45	29.7	1	1	10046	No	NA	9	1	0	Low-quality	Genome-fragment	23.36	AAI-based (high-confidence)	0	1
DMGG01000021.1||full	MPG_4392	5768	4	1	0	No	NA	NA	NA	NA	NA	NA	NA	NA	5768	NA	57353.3	10.057	medium	6.46234	5	DTR_264284	35.2	72.34	7.95	13.21	1	1	5768	No	NA	4	1	0	Low-quality	Genome-fragment	10.06	AAI-based (medium-confidence)	0	1
NVUI01000015.1||0_partial	MPG_5367	15752	14	6	6	Yes	7294	8458	host,viral	84587294	1-8458,8459-15752	1-7,8-14	0,6	6,0	15752	NA	50028.1	14.5798	medium	7.01039	77	DTR_891390	50.65	36.09	6.18194	17.1915	6	1	15752	Yes	7294	14	6	6	Low-quality	Genome-fragment	14.58	AAI-based (medium-confidence)	53.69	1
NVUI01000003.1||0_partial	MPG_5367	85338	93	18	43	Yes	31527	53811	viral,host	3152753811	1-31527,31528-85338	1-39,40-93	18,0	0,43	85338	NA	44132	71.438	medium	7.5587	103	DTR_058747	33.73	21.25	57.8335	88.9062	18	1	85338	Yes	31527	93	18	43	Medium-quality	Genome-fragment	71.44	AAI-based (medium-confidence)	63.06	1	contig >1.5x longer than expected genome length
PAKZ01000032.1||0_partial	MPG_2079	73861	126	37	5	Yes	69079	4782	viral,host	690794782	1-69079,69080-73861	1-120,121-126	37,0	2,3	73861	NA	60195	100	medium	7.28871	1	GCA_000881375.1	42.79	26.45	72.8643	98.267	36	1	73861	Yes	69079	126	37	5	High-quality	High-quality	100	AAI-based (medium-confidence)	6.47	1
PAKZ01000037.1||0_partial	MPG_2079	51162	52	11	26	Yes	19887	31275	host,viral,host	53201988725955	1-5320,5321-25207,25208-51162	1-5,6-29,30-52	0,11,0	2,6,18	51162	NA	57789.8	34.4127	low	12.2561	3	DTR_330887	44.07	22.23	36.5596	62.7576	11	1	51162	Yes	19887	52	11	26	Low-quality	Genome-fragment	36.56	HMM-based (lower-bound)	61.13	1	low-confidence Provirus
3300025694.a:Ga0209406_1006683||full	MPG_10565	6411	3	0	0	No	NA	NA	NA	NA	NA	NA	NA	NA	6411	NA	NA	NA	NA	NA	0	NA	NA	NA	NA	NA	0	1	6411	No	NA	3	0	0	Not-determined	Genome-fragment	NA	NA	0	1	no viral genes detected
JAGPUS010000066.1||full	MPG_7410	5778	4	2	0	No	NA	NA	NA	NA	NA	NA	NA	NA	5778	NA	38959.3	14.8309	medium	6.00604	5	DTR_324532	49.13	66.74	12.8261	16.2879	2	1	5778	No	NA	4	2	0	Low-quality	Genome-fragment	14.83	AAI-based (medium-confidence)	0	1
JAGPUS010000172.1||full	MPG_7410	8289	8	1	3	No	NA	NA	NA	NA	NA	NA	NA	NA	8289	NA	52123.1	15.9027	medium	8.47655	263	DTR_891424	44.62	32.7	12.4	27.19	1	1	8289	No	NA	8	1	3	Low-quality	Genome-fragment	15.9	AAI-based (medium-confidence)	0	1
DXJL01000117.1||full	MPG_8553	14280	22	1	0	No	NA	NA	NA	NA	NA	NA	NA	NA	14280	NA	98915	14.4366	high	3.00508	1	DTR_327788	65.03	78.87	6.93	33.64	1	1	14280	No	NA	22	1	0	Low-quality	Genome-fragment	14.44	AAI-based (high-confidence)	0	1
3300024260.a:Ga0233441_1008734||full	MPG_10227	5391	5	2	0	No	NA	NA	NA	NA	NA	NA	NA	NA	5391	NA	NA	NA	NA	NA	0	NA	NA	NA	6.79876	11.4404	2	1	5391	No	NA	5	2	0	Low-quality	Genome-fragment	6.8	HMM-based (lower-bound)	0	1
3300024260.a:Ga0233441_1007596||full	MPG_10227	5927	10	1	1	Yes	5595	332	host,viral	3325595	1-332,333-5927	1-1,2-10	0,1	1,0	5927	NA	53543.9	10.4494	low	13.1821	95	DTR_261905	42.5	33.08	5.17	15.26	1	1	5927	Yes	5595	10	1	1	Low-quality	Genome-fragment	5.17	HMM-based (lower-bound)	5.6	1
3300024260.a:Ga0233441_1007527||full	MPG_10227	5963	11	2	0	No	NA	NA	NA	NA	NA	NA	NA	NA	5963	NA	62054	9.60937	low	16.0459	42	DTR_714784	35.1	28.25	6.31194	14.2793	2	1	5963	No	NA	11	2	0	Low-quality	Genome-fragment	6.31	HMM-based (lower-bound)	0	1
3300024260.a:Ga0233441_1008953||full	MPG_10227	5310	6	0	0	No	NA	NA	NA	NA	NA	NA	NA	NA	5310	NA	134389	3.9512	low	19.4363	8	DTR_893023	36.7	17.6	NA	NA	0	1	5310	No	NA	6	0	0	Not-determined	Genome-fragment	NA	NA	0	1	no viral genes detected
3300024260.a:Ga0233441_1002022||full	MPG_10227	15938	28	9	1	No	NA	NA	NA	NA	NA	NA	NA	NA	15938	NA	45514.4	35.0175	medium	6.51365	6	DTR_330887	49.3	41.76	30.6892	52.1634	9	1	15938	No	NA	28	9	1	Low-quality	Genome-fragment	35.02	AAI-based (medium-confidence)	0	1
JAENYT010000020.1||0_partial	MPG_8599	21170	19	5	1	No	NA	NA	NA	NA	NA	NA	NA	NA	21170	NA	173313	12.2149	low	10.2322	62	DTR_267066	27.08	23.71	29.9717	56.4768	5	1	21170	No	NA	19	5	1	Low-quality	Genome-fragment	29.97	HMM-based (lower-bound)	0	1
JAENYT010000001.1||0_partial	MPG_8599	80011	96	14	34	Yes	26373	53638	host,viral,host	114542637342184	1-11454,11455-37827,37828-80011	1-7,8-47,48-96	0,14,0	3,0,31	80011	NA	42038.5	62.7353	low	21.88	18	DTR_358198	41.9	11.95	36.9915	62.8463	13	1	80011	Yes	26373	96	14	34	Low-quality	Genome-fragment	36.99	HMM-based (lower-bound)	67.04	1	low-confidence Provirus
NZ_CP034835.1||0_partial	MPG_744	142640	145	19	63	Yes	44367	98273	host,viral,host	93134436788960	1-9313,9314-53680,53681-142640	1-11,12-62,63-145	0,19,0	8,1,54	142640	NA	188053	23.5928	low	17.7367	137	DTR_232698	36.15	7.65	75.6181	100	17	1	142640	Yes	44367	145	19	63	Medium-quality	Genome-fragment	75.62	HMM-based (lower-bound)	68.9	1	low-confidence Provirus
NZ_CP034835.1||1_partial	MPG_744	80230	91	17	16	Yes	52576	27654	viral,host	5257627654	1-52576,52577-80230	1-67,68-91	17,0	0,16	80230	NA	45153.2	100	low	26.5187	23	GCA_002603965.1	48.96	11.27	85.8471	100	16	1	80230	Yes	52576	91	17	16	Medium-quality	Genome-fragment	85.85	HMM-based (lower-bound)	34.47	1
NZ_CP034835.1||2_partial	MPG_744	74713	86	24	19	Yes	30433	44280	host,viral,host	117183043332562	1-11718,11719-42151,42152-74713	1-8,9-50,51-86	0,24,0	6,0,13	74713	NA	39576.4	76.8969	low	13.0153	49	GCA_000902755.1	41.24	13.13	49.0998	82.3277	17	1	74713	Yes	30433	86	24	19	Low-quality	Genome-fragment	49.1	HMM-based (lower-bound)	59.27	1	low-confidence Provirus
NZ_CP034835.1||3_partial	MPG_744	65551	64	26	11	Yes	31290	34261	viral,host	3129034261	1-31290,31291-65551	1-43,44-64	26,0	0,11	65551	NA	35294.4	88.6544	medium	8.21957	49	DTR_660718	51.19	40.13	63.7761	94.3631	26	1	65551	Yes	31290	64	26	11	Medium-quality	Genome-fragment	88.65	AAI-based (medium-confidence)	52.27	1	contig >1.5x longer than expected genome length
PAND01000013.1||full	MPG_3684	33969	41	3	2	No	NA	NA	NA	NA	NA	NA	NA	NA	33969	NA	139412	24.366	medium	8.40707	2	DTR_629829	35.92	34.06	30.6393	96.0668	3	1	33969	No	NA	41	3	2	Low-quality	Genome-fragment	24.37	AAI-based (medium-confidence)	0	1
PAND01000020.1||full	MPG_3684	20199	46	3	4	No	NA	NA	NA	NA	NA	NA	NA	NA	20199	NA	209539	9.63974	medium	7.1761	3	DTR_296179	57.26	18.14	10.5879	45.6257	3	1	20199	No	NA	46	3	4	Low-quality	Genome-fragment	9.64	AAI-based (medium-confidence)	0	1
3300025082.a:Ga0208156_1001918||full	MPG_9046	6332	9	2	0	No	NA	NA	NA	NA	NA	NA	NA	NA	6332	NA	186644	3.39255	medium	6.2314	89	GCA_000886695.1	54.13	56.17	3.77159	4.35307	2	1	6332	No	NA	9	2	0	Low-quality	Genome-fragment	3.39	AAI-based (medium-confidence)	0	1
3300025082.a:Ga0208156_1001796||full	MPG_9046	6633	5	3	0	No	NA	NA	NA	NA	NA	NA	NA	NA	6633	NA	183420	3.61629	high	2.93728	7	DTR_889100	61.57	100	2.85533	7.63666	3	1	6633	No	NA	5	3	0	Low-quality	Genome-fragment	3.62	AAI-based (high-confidence)	0	1
3300025082.a:Ga0208156_1002699||full	MPG_9046	5188	8	1	0	No	NA	NA	NA	NA	NA	NA	NA	NA	5188	NA	168839	3.07275	low	10.7646	20	DTR_889100	47.31	41.97	2.09	4.96	1	1	5188	No	NA	8	1	0	Low-quality	Genome-fragment	2.09	HMM-based (lower-bound)	0	1
3300025082.a:Ga0208156_1001955||full	MPG_9046	6256	14	0	0	No	NA	NA	NA	NA	NA	NA	NA	NA	6256	NA	46522.5	13.4473	low	18.4519	23	DTR_269464	48.88	17.21	NA	NA	0	1	6256	No	NA	14	0	0	Not-determined	Genome-fragment	NA	NA	0	1	no viral genes detected
3300025082.a:Ga0208156_1002021||full	MPG_9046	6120	12	1	0	No	NA	NA	NA	NA	NA	NA	NA	NA	6120	NA	49104.8	12.4631	high	3.97439	83	DTR_149506	67.93	52.31	5.59	18.78	1	1	6120	No	NA	12	1	0	Low-quality	Genome-fragment	12.46	AAI-based (high-confidence)	0	1
3300025082.a:Ga0208156_1002139||full	MPG_9046	5921	6	0	0	No	NA	NA	NA	NA	NA	NA	NA	NA	5921	NA	46664.9	12.6883	low	10.3162	6	DTR_284163	32.2	42.93	NA	NA	0	1	5921	No	NA	6	0	0	Not-determined	Genome-fragment	NA	NA	0	1	no viral genes detected
3300025082.a:Ga0208156_1000795||full	MPG_9046	10955	23	6	0	No	NA	NA	NA	NA	NA	NA	NA	NA	10955	NA	61884.8	17.7023	high	2.33935	4	DTR_892934	73.69	80.61	15.7259	25.2832	6	1	10955	No	NA	23	6	0	Low-quality	Genome-fragment	17.7	AAI-based (high-confidence)	0	1
3300025082.a:Ga0208156_1000088||0_partial	MPG_9046	34413	30	4	0	No	NA	NA	NA	NA	NA	NA	NA	NA	34413	NA	67702	50.8301	low	13.3626	1	DTR_105518	28.01	19.53	40.7953	92.8524	4	1	34413	No	NA	30	4	0	Low-quality	Genome-fragment	40.8	HMM-based (lower-bound)	0	1
PBYN01000001.1||full	MPG_6029	8708	18	2	0	No	NA	NA	NA	NA	NA	NA	NA	NA	8708	NA	57539.1	15.1341	medium	8.1271	26	DTR_891114	40.52	47.47	7.13038	24.1271	2	1	8708	No	NA	18	2	0	Low-quality	Genome-fragment	15.13	AAI-based (medium-confidence)	0	1
PBYN01000004.1||full	MPG_6029	7099	9	1	0	No	NA	NA	NA	NA	NA	NA	NA	NA	7099	NA	53761.9	13.2045	medium	5.46582	3	DTR_892490	56.23	43	3.85	20.87	1	1	7099	No	NA	9	1	0	Low-quality	Genome-fragment	13.2	AAI-based (medium-confidence)	0	1
PBYN01000010.1||full	MPG_6029	8995	13	2	0	No	NA	NA	NA	NA	NA	NA	NA	NA	8995	NA	40049.7	22.4596	medium	5.41789	6	DTR_696249	54.6	72.84	10.9822	27.229	2	1	8995	No	NA	13	2	0	Low-quality	Genome-fragment	22.46	AAI-based (medium-confidence)	0	1
PBYN01000034.1||full	MPG_6029	7588	15	2	0	No	NA	NA	NA	NA	NA	NA	NA	NA	7588	NA	124962	6.07225	low	20.3878	70	DTR_065935	52.4	10.01	3.16293	12.1231	2	1	7588	No	NA	15	2	0	Low-quality	Genome-fragment	3.16	HMM-based (lower-bound)	0	1
PBYN01000035.1||full	MPG_6029	9326	14	3	0	No	NA	NA	NA	NA	NA	NA	NA	NA	9326	NA	42029	22.1894	medium	8.03153	1	GCA_002580735.1	37.82	66.29	11.6939	29.6536	3	1	9326	No	NA	14	3	0	Low-quality	Genome-fragment	22.19	AAI-based (medium-confidence)	0	1
PBYN01000040.1||full	MPG_6029	10918	17	5	0	No	NA	NA	NA	NA	NA	NA	NA	NA	10918	NA	39970	27.3155	medium	8.03153	1	DTR_201548	39.04	63.68	22.4272	35.6185	5	1	10918	No	NA	17	5	0	Low-quality	Genome-fragment	27.32	AAI-based (medium-confidence)	0	1
PBYN01000042.1||full	MPG_6029	11716	18	0	0	No	NA	NA	NA	NA	NA	NA	NA	NA	11716	NA	39248.7	29.8507	low	10.1448	2	DTR_357940	42.21	33.55	NA	NA	0	1	11716	No	NA	18	0	0	Not-determined	Genome-fragment	NA	NA	0	1	no viral genes detected
PBYN01000064.1||full	MPG_6029	7821	6	1	0	No	NA	NA	NA	NA	NA	NA	NA	NA	7821	NA	42029	18.6086	medium	8.47655	1	GCA_002580735.1	47.19	36.88	12.82	23.34	1	1	7821	No	NA	6	1	0	Low-quality	Genome-fragment	18.61	AAI-based (medium-confidence)	0	1
PBYN01000069.1||full	MPG_6029	42281	50	28	0	No	NA	NA	NA	NA	NA	NA	NA	NA	42281	NA	48278	87.5781	medium	8.84651	6	GCA_002610125.1	51.57	61.94	70.3949	96.11	28	1	42281	No	NA	50	28	0	Medium-quality	Genome-fragment	87.58	AAI-based (medium-confidence)	0	1
PBYN01000076.1||full	MPG_6029	28617	46	10	0	No	NA	NA	NA	NA	NA	NA	NA	NA	28617	NA	24693	100	low	13.65	3	DTR_198108	38.25	16.94	34.2426	91.254	10	1	28617	No	NA	46	10	0	Low-quality	Genome-fragment	34.24	HMM-based (lower-bound)	0	1
PBYN01000081.1||full	MPG_6029	11733	18	0	0	No	NA	NA	NA	NA	NA	NA	NA	NA	11733	NA	37174.7	31.5618	low	11.2846	4	DTR_278067	34.82	37.86	NA	NA	0	1	11733	No	NA	18	0	0	Not-determined	Genome-fragment	NA	NA	0	1	no viral genes detected
PBYN01000087.1||full	MPG_6029	30653	43	4	0	No	NA	NA	NA	NA	NA	NA	NA	NA	30653	NA	43879	69.858	medium	6.48182	1	DTR_201518	41.29	49.89	29.9396	85.7488	4	1	30653	No	NA	43	4	0	Medium-quality	Genome-fragment	69.86	AAI-based (medium-confidence)	0	1
PBYN01000070.1||full	MPG_6029	36600	46	7	1	No	NA	NA	NA	NA	NA	NA	NA	NA	36600	NA	36501	100	high	0.840574	1	DTR_889667	100	99.71	68.3932	97.738	7	1	36600	No	NA	46	7	1	Complete	High-quality	100	DTR (high-confidence)	0	1
PBYN01000067.1||0_partial	MPG_6029	24496	30	11	9	Yes	14088	10408	host,viral,host	4456140885952	1-4456,4457-18544,18545-24496	1-6,7-23,24-30	0,11,0	5,0,4	24496	NA	55528.1	25.3709	medium	7.60124	7	DTR_330887	44.03	43.63	26.2424	45.9671	11	1	24496	Yes	14088	30	11	9	Low-quality	Genome-fragment	25.37	AAI-based (medium-confidence)	42.49	1	low-confidence Provirus
NZ_QTKV01000005.1||0_partial	MPG_4689	31043	34	6	9	Yes	19448	11595	host,viral,host	5831194485764	1-5831,5832-25279,25280-31043	1-4,5-27,28-34	0,6,0	4,0,5	31043	NA	35051.4	55.4842	low	12.0387	286	DTR_627977	32.98	20.53	38.2722	57.1783	6	1	31043	Yes	19448	34	6	9	Low-quality	Genome-fragment	38.27	HMM-based (lower-bound)	37.35	1	low-confidence Provirus
JAADGQ010000161.1||full	MPG_3471	14208	19	5	0	No	NA	NA	NA	NA	NA	NA	NA	NA	14208	NA	53745	26.436	medium	7.94643	7	DTR_201461	31.95	42.55	24.1287	45.553	5	1	14208	No	NA	19	5	0	Low-quality	Genome-fragment	26.44	AAI-based (medium-confidence)	0	1
JAADGQ010000118.1||full	MPG_3471	7150	13	3	0	No	NA	NA	NA	NA	NA	NA	NA	NA	7150	NA	37126.2	19.2586	medium	9.60676	6	GCA_003307515.1	53.68	27.27	17.36	21.5358	3	1	7150	No	NA	13	3	0	Low-quality	Genome-fragment	19.26	AAI-based (medium-confidence)	0	1
JAADGQ010000027.1||full	MPG_3471	5211	5	0	0	No	NA	NA	NA	NA	NA	NA	NA	NA	5211	NA	108739	4.79222	low	25.7556	19	DTR_889138	29.7	12.57	NA	NA	0	1	5211	No	NA	5	0	0	Not-determined	Genome-fragment	NA	NA	0	1	no viral genes detected
JAADGQ010000015.1||full	MPG_3471	11389	21	6	0	No	NA	NA	NA	NA	NA	NA	NA	NA	11389	NA	37958.8	30.0036	medium	7.75587	6	GCA_000873105.1	41.33	49.91	25.8097	33.1412	5	1	11389	No	NA	21	6	0	Low-quality	Genome-fragment	30	AAI-based (medium-confidence)	0	1
3300027839.a:Ga0209403_10021850||full	MPG_10711	5384	8	0	0	No	NA	NA	NA	NA	NA	NA	NA	NA	5384	NA	46666.4	11.5372	low	13.0127	105	DTR_361148	44.2	23.88	NA	NA	0	1	5384	No	NA	8	0	0	Not-determined	Genome-fragment	NA	NA	0	1	no viral genes detected
NZ_LHCE01000015.1||0_partial	MPG_6765	66065	79	25	24	Yes	38284	27781	host,viral,host	39233828423858	1-3923,3924-42207,42208-66065	1-5,6-57,58-79	0,25,0	4,0,20	66065	NA	39325	97.3528	high	2.27943	1	GCA_000841105.1	69.66	27.42	63.5597	99.838	25	1	66065	Yes	38284	79	25	24	Complete	High-quality	100	Provirus (high-confidence)	42.05	1	contig >1.5x longer than expected genome length
NZ_LHCE01000017.1||0_partial	MPG_6765	57354	69	25	24	Yes	26461	30893	host,viral,host	39912646126902	1-3991,3992-30452,30453-57354	1-4,5-42,43-69	0,25,0	4,0,20	57354	NA	53857	49.132	high	2.3383	1	DTR_575087	61.52	29.02	36.3988	77.2095	24	1	57354	Yes	26461	69	25	24	Low-quality	Genome-fragment	49.13	AAI-based (high-confidence)	53.86	1	low-confidence Provirus
3300020476.a:Ga0211715_10010372||full	MPG_11515	5142	9	1	1	No	NA	NA	NA	NA	NA	NA	NA	NA	5142	NA	109625	4.69054	low	25.7556	9	DTR_202284	31.36	17.15	4.11	12.2	1	1	5142	No	NA	9	1	1	Low-quality	Genome-fragment	4.11	HMM-based (lower-bound)	0	1
LUPQ01000127.1||full	MPG_3023	50898	75	17	9	Yes	39033	11865	host,viral,host	4347390337518	1-4347,4348-43380,43381-50898	1-5,6-67,68-75	0,17,0	4,0,5	50898	NA	46313	84.2809	low	26.5187	54	DTR_645746	50.05	11.68	56.8207	86.7416	17	1	50898	Yes	39033	75	17	9	Medium-quality	Genome-fragment	56.82	HMM-based (lower-bound)	23.31	1	low-confidence Provirus
QKIO01000073.1||full	MPG_5989	38038	49	4	0	No	NA	NA	NA	NA	NA	NA	NA	NA	38038	NA	55137.5	68.9875	low	26.0832	6	DTR_316610	28.15	11.24	64.605	97.8244	4	1	38038	No	NA	49	4	0	Medium-quality	Genome-fragment	64.6	HMM-based (lower-bound)	0	1
QKIO01000388.1||full	MPG_5989	24333	10	1	2	Yes	7235	17098	viral,host	723517098	1-7235,7236-24333	1-4,5-10	1,0	0,2	24333	NA	NA	NA	NA	NA	0	NA	NA	NA	3.26	19.7	1	1	24333	Yes	7235	10	1	2	Low-quality	Genome-fragment	3.26	HMM-based (lower-bound)	70.27	1
QKIO01000280.1||full	MPG_5989	5100	4	0	3	No	NA	NA	NA	NA	NA	NA	NA	NA	5100	NA	56183.7	9.07737	medium	8.51612	4	DTR_186940	25.09	88.4	NA	NA	0	1	5100	No	NA	4	0	3	Low-quality	Genome-fragment	9.08	AAI-based (medium-confidence)	0	1	no viral genes detected
QKIO01000246.1||0_partial	MPG_5989	22912	19	0	5	No	NA	NA	NA	NA	NA	NA	NA	NA	22912	NA	128690	17.8041	low	28.6374	21	DTR_267796	32.1	6.12	NA	NA	0	1	22912	No	NA	19	0	5	Not-determined	Genome-fragment	NA	NA	0	1	no viral genes detected
WFNZ01000056.1||full	MPG_5972	28194	34	8	0	No	NA	NA	NA	NA	NA	NA	NA	NA	28194	NA	43234.8	65.2113	low	12.0387	104	DTR_103010	35.75	20.21	41.8255	81.2139	8	1	28194	No	NA	34	8	0	Low-quality	Genome-fragment	41.83	HMM-based (lower-bound)	0	1
NZ_CP047933.1||0_partial	MPG_219	28597	36	3	5	Yes	26345	2252	host,viral	225226345	1-2252,2253-28597	1-4,5-36	0,3	2,3	28597	NA	47750.8	55.1719	low	19.9195	21	DTR_892360	34.2	11.24	35.1475	80.0925	3	1	28597	Yes	26345	36	3	5	Low-quality	Genome-fragment	35.15	HMM-based (lower-bound)	7.87	1
3300025305.a:Ga0208684_1000010||0_partial	MPG_10000	30382	21	0	5	No	NA	NA	NA	NA	NA	NA	NA	NA	30382	NA	105917	28.6847	low	28.6374	14	DTR_112388	29.1	7.13	NA	NA	0	1	30382	No	NA	21	0	5	Not-determined	Genome-fragment	NA	NA	0	1	no viral genes detected
JABBNJ010000001.1||0_partial	MPG_6220	28022	50	1	5	No	NA	NA	NA	NA	NA	NA	NA	NA	28022	NA	45211.2	61.9803	low	27.4428	25	DTR_315351	36.5	6.68	32.24	91.84	1	1	28022	No	NA	50	1	5	Low-quality	Genome-fragment	32.24	HMM-based (lower-bound)	0	1
PAQV01000054.1||full	MPG_7263	62189	106	24	9	Yes	51843	10346	viral,host	5184310346	1-51843,51844-62189	1-93,94-106	24,0	0,9	62189	NA	49136	100	low	21.8177	29	DTR_893591	54.04	8.27	60.1362	91.1799	24	1	62189	Yes	51843	106	24	9	Medium-quality	Genome-fragment	60.14	HMM-based (lower-bound)	16.64	1
PAQV01000064.1||full	MPG_7263	27734	33	11	13	Yes	14361	13373	host,viral,host	26111436110762	1-2611,2612-16972,16973-27734	1-3,4-20,21-33	0,11,0	3,0,10	27734	NA	56125.6	25.5873	medium	8.41034	3	DTR_330887	44.66	42.4	26.7517	46.8572	11	1	27734	Yes	14361	33	11	13	Low-quality	Genome-fragment	25.59	AAI-based (medium-confidence)	48.22	1	low-confidence Provirus
PAQV01000078.1||full	MPG_7263	91145	77	24	22	Yes	38991	52154	host,viral	5215438991	1-52154,52155-91145	1-35,36-77	0,24	22,0	91145	NA	39436.4	98.8706	high	2.32418	3	GCA_001743855.1	58.79	21.73	83.7897	98.7923	24	1	91145	Yes	38991	77	24	22	High-quality	High-quality	98.87	AAI-based (high-confidence)	57.22	1	contig >1.5x longer than expected genome length
PAQV01000034.1||0_partial	MPG_7263	12575	19	7	1	No	NA	NA	NA	NA	NA	NA	NA	NA	12575	NA	43861.3	28.6699	medium	8.63433	90	DTR_633073	32.54	45.65	20.5403	34.181	6	1	12575	No	NA	19	7	1	Low-quality	Genome-fragment	28.67	AAI-based (medium-confidence)	0	1
NZ_CP048602.1||0_partial	MPG_536	12633	16	2	2	Yes	7909	4724	host,viral	47247909	1-4724,4725-12633	1-6,7-16	0,2	2,0	12633	NA	47891.2	16.5145	low	11.1418	95	DTR_187805	61.81	13.74	10.2648	25.7657	2	1	12633	Yes	7909	16	2	2	Low-quality	Genome-fragment	10.26	HMM-based (lower-bound)	37.39	1
NZ_CP048602.1||1_partial	MPG_536	13119	16	2	3	Yes	7344	5775	viral,host	73445775	1-7344,7345-13119	1-10,11-16	2,0	1,2	13119	NA	46695.9	15.7273	low	11.2846	15	GCA_003502125.1	33.68	37.65	9.52896	23.9253	2	1	13119	Yes	7344	16	2	3	Low-quality	Genome-fragment	9.53	HMM-based (lower-bound)	44.02	1
DDOL01000138.1||full	MPG_4629	33988	47	23	0	No	NA	NA	NA	NA	NA	NA	NA	NA	33988	NA	37155.1	91.4761	medium	8.41034	6	GCA_002603965.1	43.13	38.98	71.9034	97.8279	23	1	33988	No	NA	47	23	0	High-quality	High-quality	91.48	AAI-based (medium-confidence)	0	1
DDOL01000096.1||full	MPG_4629	11790	22	6	1	No	NA	NA	NA	NA	NA	NA	NA	NA	11790	NA	55051.4	21.4164	high	2.70211	2	DTR_269196	79.82	68.73	16.0334	33.2233	6	1	11790	No	NA	22	6	1	Low-quality	Genome-fragment	21.42	AAI-based (high-confidence)	0	1
DDOL01000039.1||full	MPG_4629	14649	26	4	1	No	NA	NA	NA	NA	NA	NA	NA	NA	14649	NA	55178.6	26.5483	high	3.2251	2	DTR_892419	75.06	30.66	16.519	42.2599	4	1	14649	No	NA	26	4	1	Low-quality	Genome-fragment	26.55	AAI-based (high-confidence)	0	1
DDOL01000114.1||full	MPG_4629	5059	6	4	0	No	NA	NA	NA	NA	NA	NA	NA	NA	5059	NA	55452.4	9.12314	high	3.22563	4	DTR_892419	95.95	57.68	7.55475	14.5837	4	1	5059	No	NA	6	4	0	Low-quality	Genome-fragment	9.12	AAI-based (high-confidence)	0	1
JABGQK010000175.1||full	MPG_6335	6159	12	0	0	No	NA	NA	NA	NA	NA	NA	NA	NA	6159	NA	309208	1.99186	low	22.1131	1	GCA_001502095.1	46.6	13.87	NA	NA	0	1	6159	No	NA	12	0	0	Not-determined	Genome-fragment	NA	NA	0	1	no viral genes detected
JABGQK010000200.1||full	MPG_6335	5387	3	0	3	No	NA	NA	NA	NA	NA	NA	NA	NA	5387	NA	NA	NA	NA	NA	0	NA	NA	NA	NA	NA	0	1	5387	No	NA	3	0	3	Not-determined	Genome-fragment	NA	NA	0	1	no viral genes detected
JABGQK010000206.1||full	MPG_6335	5073	8	3	0	No	NA	NA	NA	NA	NA	NA	NA	NA	5073	NA	34420.2	14.7384	medium	6.78473	34	DTR_354628	35.73	64.89	5.11121	15.8603	3	1	5073	No	NA	8	3	0	Low-quality	Genome-fragment	14.74	AAI-based (medium-confidence)	0	1
JABGQK010000207.1||full	MPG_6335	5031	8	0	0	No	NA	NA	NA	NA	NA	NA	NA	NA	5031	NA	52455.4	9.591	low	25.439	136	DTR_359816	41.5	13.95	NA	NA	0	1	5031	No	NA	8	0	0	Not-determined	Genome-fragment	NA	NA	0	1	no viral genes detected
JABGQK010000091.1||full	MPG_6335	30897	29	0	9	No	NA	NA	NA	NA	NA	NA	NA	NA	30897	NA	82343.2	37.5222	low	28.6374	205	DTR_259109	31.3	6.33	NA	NA	0	1	30897	No	NA	29	0	9	Not-determined	Genome-fragment	NA	NA	0	1	no viral genes detected
3300026100.a:Ga0208319_100023||full	MPG_11281	44951	62	36	5	Yes	38675	6276	host,viral	627638675	1-6276,6277-44951	1-7,8-62	0,36	5,0	44951	NA	38583.2	100	medium	5.91862	5	GCA_001470435.1	43.99	53.48	83.1075	99.694	33	1	44951	Yes	38675	62	36	5	High-quality	High-quality	100	AAI-based (medium-confidence)	13.96	1
3300020439.a:Ga0211558_10000831||full	MPG_10039	16576	21	13	0	No	NA	NA	NA	NA	NA	NA	NA	NA	16576	NA	43686.9	37.9427	medium	8.49859	46	DTR_330887	45.25	35.82	22.5412	55.4246	13	1	16576	No	NA	21	13	0	Low-quality	Genome-fragment	37.94	AAI-based (medium-confidence)	0	1
3300020439.a:Ga0211558_10000056||full	MPG_10039	57493	57	13	15	Yes	29818	27675	viral,host	2981827675	1-29818,29819-57493	1-35,36-57	13,0	0,15	57493	NA	44879.4	66.4403	medium	9.40953	60	DTR_563284	34.47	14.86	46.2829	80.9365	13	1	57493	Yes	29818	57	13	15	Medium-quality	Genome-fragment	66.44	AAI-based (medium-confidence)	48.14	1
NZ_PIGC01000015.1||0_partial	MPG_1864	17579	23	3	3	Yes	12503	5076	host,viral	507612503	1-5076,5077-17579	1-4,5-23	0,3	3,0	17579	NA	8796.18	100	medium	7.1761	6	GCA_000846985.1	56.81	18.91	95.9993	100	3	1	17579	Yes	12503	23	3	3	High-quality	High-quality	100	AAI-based (medium-confidence)	28.88	1	contig >1.5x longer than expected genome length
DDGG01000014.1||0_partial	MPG_4096	19060	23	5	6	Yes	13572	5488	viral,host	135725488	1-13572,13573-19060	1-18,19-23	5,0	1,5	19060	NA	42848.4	31.6745	low	12.5894	54	DTR_717350	45.61	16.07	16.5667	48.4128	5	1	19060	Yes	13572	23	5	6	Low-quality	Genome-fragment	16.57	HMM-based (lower-bound)	28.79	1
JABJDH010000201.1||full	MPG_6240	5446	6	2	0	No	NA	NA	NA	NA	NA	NA	NA	NA	5446	NA	71410.8	7.6263	medium	9.11673	18	DTR_144468	47.06	55.52	5.13687	13.6967	2	1	5446	No	NA	6	2	0	Low-quality	Genome-fragment	7.63	AAI-based (medium-confidence)	0	1
JABJDH010000026.1||full	MPG_6240	5176	8	3	0	No	NA	NA	NA	NA	NA	NA	NA	NA	5176	NA	46633	11.0994	medium	5.34578	639	GCA_002603365.1	40.15	81.63	7.84548	14.3619	3	1	5176	No	NA	8	3	0	Low-quality	Genome-fragment	11.1	AAI-based (medium-confidence)	0	1
JABJDH010000272.1||full	MPG_6240	5181	3	0	0	No	NA	NA	NA	NA	NA	NA	NA	NA	5181	NA	NA	NA	NA	NA	0	NA	NA	NA	NA	NA	0	1	5181	No	NA	3	0	0	Not-determined	Genome-fragment	NA	NA	0	1	no viral genes detected
NZ_QXWD01000049.1||full	MPG_1407	10274	9	1	1	Yes	8574	1700	viral,host	85741700	1-8574,8575-10274	1-7,8-9	1,0	0,1	10274	NA	80340.2	10.6721	low	29.1891	15	DTR_363237	29.1	11.48	3.85	5.04	1	1	10274	Yes	8574	9	1	1	Low-quality	Genome-fragment	3.85	HMM-based (lower-bound)	16.55	1
NZ_QXWD01000032.1||0_partial	MPG_1407	16212	20	5	4	Yes	11253	4959	host,viral,host	1693112533266	1-1693,1694-12946,12947-16212	1-2,3-17,18-20	0,5,0	2,0,2	16212	NA	62776.8	17.9254	medium	6.39988	19	GCA_002595005.1	47.79	42.64	16.9494	28.5623	4	1	16212	Yes	11253	20	5	4	Low-quality	Genome-fragment	17.93	AAI-based (medium-confidence)	30.59	1	low-confidence Provirus
NVVA01000008.1||0_partial	MPG_6781	63473	78	26	25	Yes	29347	34126	viral,host	2934734126	1-29347,29348-63473	1-43,44-78	25,1	0,25	63473	NA	37518.9	78.2192	low	12.2561	23	GCA_000954615.1	43.65	18.25	65.1569	85.6549	23	1	63473	Yes	29347	78	26	25	Medium-quality	Genome-fragment	65.16	HMM-based (lower-bound)	53.76	1
DNEO01000261.1||full	MPG_4080	39559	51	8	10	Yes	25414	14145	host,viral	1414525414	1-14145,14146-39559	1-16,17-51	1,7	10,0	39559	NA	36888	68.8951	medium	9.40953	5	DTR_256231	33.3	16.42	44.7073	77.2732	7	1	39559	Yes	25414	51	8	10	Medium-quality	Genome-fragment	68.9	AAI-based (medium-confidence)	35.76	1
DNEO01000354.1||full	MPG_4080	13958	20	1	5	No	NA	NA	NA	NA	NA	NA	NA	NA	13958	NA	40338	34.6026	low	10.7181	1	DTR_863509	42.42	28.44	30.77	40.93	1	1	13958	No	NA	20	1	5	Low-quality	Genome-fragment	30.77	HMM-based (lower-bound)	0	1
LUPK01000055.1||0_partial	MPG_2282	54729	77	17	10	Yes	39032	15697	host,viral,host	8329390327368	1-8329,8330-47361,47362-54729	1-8,9-70,71-77	0,17,0	5,0,5	54729	NA	46313	84.2787	low	26.5187	54	DTR_645746	50.05	10.82	56.8197	86.7416	17	1	54729	Yes	39032	77	17	10	Medium-quality	Genome-fragment	56.82	HMM-based (lower-bound)	28.68	1	low-confidence Provirus
NZUZ01000001.1||full	MPG_8262	11354	22	2	1	No	NA	NA	NA	NA	NA	NA	NA	NA	11354	NA	36916.8	30.7557	medium	8.63433	6	GCA_000891035.1	34.06	47.07	15.0079	37.9048	2	1	11354	No	NA	22	2	1	Low-quality	Genome-fragment	30.76	AAI-based (medium-confidence)	0	1
NZ_LNWS01000001.1||0_partial	MPG_1884	41215	43	14	12	Yes	24111	17104	viral,host	2411117104	1-24111,24112-41215	1-27,28-43	14,0	0,12	41215	NA	43463.8	55.4738	medium	9.40953	72	GCA_000881375.1	36.66	13.2	38.9744	78.7438	14	1	41215	Yes	24111	43	14	12	Medium-quality	Genome-fragment	55.47	AAI-based (medium-confidence)	41.5	1
NZ_LNWS01000011.1||0_partial	MPG_1884	70868	79	25	20	Yes	39431	31437	host,viral,host	69793943124458	1-6979,6980-46410,46411-70868	1-6,7-55,56-79	0,25,0	4,1,15	70868	NA	39334.8	100	high	2.4121	2	DTR_578221	75.38	37.81	86.6036	100	25	1	70868	Yes	39431	79	25	20	Complete	High-quality	100	Provirus (high-confidence)	44.36	1	contig >1.5x longer than expected genome length
NZ_LNWS01000005.1||0_partial	MPG_1884	73103	93	14	19	Yes	47953	25150	host,viral,host	40034795321147	1-4003,4004-51956,51957-73103	1-2,3-72,73-93	0,14,0	2,1,16	73103	NA	49791	96.3086	high	4.64753	1	DTR_891124	54.4	38.53	77.5565	98.4702	14	1	73103	Yes	47953	93	14	19	Complete	High-quality	100	Provirus (high-confidence)	34.4	1
NZ_LNWS01000008.1||0_partial	MPG_1884	32120	35	12	12	Yes	14221	17899	host,viral,host	65601422111339	1-6560,6561-20781,20782-32120	1-7,8-23,24-35	0,12,0	4,0,8	32120	NA	62900.9	22.6086	medium	8.41034	2	DTR_330887	43.78	37.73	26.1547	46.0631	12	1	32120	Yes	14221	35	12	12	Low-quality	Genome-fragment	22.61	AAI-based (medium-confidence)	55.73	1	low-confidence Provirus
JABIFG010000253.1||full	MPG_7220	10364	13	5	0	No	NA	NA	NA	NA	NA	NA	NA	NA	10364	NA	93292.8	11.1091	medium	8.10096	5	GCA_002743695.1	44.78	53.99	6.35042	11.1345	5	1	10364	No	NA	13	5	0	Low-quality	Genome-fragment	11.11	AAI-based (medium-confidence)	0	1
JABIFG010000269.1||full	MPG_7220	7643	9	5	0	No	NA	NA	NA	NA	NA	NA	NA	NA	7643	NA	92224.6	8.28738	medium	7.28976	3	GCA_002743695.1	34.94	63.14	3.33407	11.4598	5	1	7643	No	NA	9	5	0	Low-quality	Genome-fragment	8.29	AAI-based (medium-confidence)	0	1
JABIFG010000277.1||full	MPG_7220	5505	6	0	0	No	NA	NA	NA	NA	NA	NA	NA	NA	5505	NA	44825	12.2811	low	10.7959	1	DTR_632777	32.1	59.49	NA	NA	0	1	5505	No	NA	6	0	0	Not-determined	Genome-fragment	NA	NA	0	1	no viral genes detected
JABIFG010000314.1||full	MPG_7220	6731	11	1	0	No	NA	NA	NA	NA	NA	NA	NA	NA	6731	NA	53265.7	12.6366	low	15.1657	5	DTR_328777	38	23.51	3.15	9.15	1	1	6731	No	NA	11	1	0	Low-quality	Genome-fragment	3.15	HMM-based (lower-bound)	0	1
JABIFG010000318.1||full	MPG_7220	19990	18	5	0	No	NA	NA	NA	NA	NA	NA	NA	NA	19990	NA	94005	21.2648	medium	6.51365	1	GCA_002743695.1	47.78	39.24	16.1406	28.778	4	1	19990	No	NA	18	5	0	Low-quality	Genome-fragment	21.26	AAI-based (medium-confidence)	0	1
JABIFG010000347.1||full	MPG_7220	11235	20	0	0	No	NA	NA	NA	NA	NA	NA	NA	NA	11235	NA	53324.4	21.0692	low	17.4786	21	DTR_889975	35.84	19.08	NA	NA	0	1	11235	No	NA	20	0	0	Not-determined	Genome-fragment	NA	NA	0	1	no viral genes detected
JABIFG010000086.1||full	MPG_7220	7749	11	0	1	No	NA	NA	NA	NA	NA	NA	NA	NA	7749	NA	96864.2	7.99986	low	10.7181	6	DTR_127411	38.1	30.24	NA	NA	0	1	7749	No	NA	11	0	1	Not-determined	Genome-fragment	NA	NA	0	1	no viral genes detected
JABIFG010000147.1||full	MPG_7220	5544	5	1	0	No	NA	NA	NA	NA	NA	NA	NA	NA	5544	NA	98481.2	5.6295	low	15.1657	80	DTR_226654	42.2	23.35	NA	NA	0	1	5544	No	NA	5	1	0	Not-determined	Genome-fragment	NA	NA	0	1
JABIFG010000148.1||full	MPG_7220	6250	6	4	0	No	NA	NA	NA	NA	NA	NA	NA	NA	6250	NA	33585.2	18.6094	low	26.9656	22	DTR_631905	39.4	9.02	4.98712	19.5498	4	1	6250	No	NA	6	4	0	Low-quality	Genome-fragment	4.99	HMM-based (lower-bound)	0	1
JABIFG010000156.1||full	MPG_7220	7342	8	0	0	No	NA	NA	NA	NA	NA	NA	NA	NA	7342	NA	44299.7	16.5735	low	13.0127	365	GCA_000882475.1	45.1	23.47	NA	NA	0	1	7342	No	NA	8	0	0	Not-determined	Genome-fragment	NA	NA	0	1	no viral genes detected
JABIFG010000230.1||full	MPG_7220	5893	2	0	0	No	NA	NA	NA	NA	NA	NA	NA	NA	5893	NA	63125.6	9.33536	low	23.0547	42	DTR_265958	30.3	22.96	NA	NA	0	1	5893	No	NA	2	0	0	Not-determined	Genome-fragment	NA	NA	0	1	no viral genes detected
WFOZ01000380.1||full	MPG_5323	5073	4	0	0	No	NA	NA	NA	NA	NA	NA	NA	NA	5073	NA	102947	4.92777	medium	6.04249	384	DTR_890931	46.7	69.12	NA	NA	0	1	5073	No	NA	4	0	0	Low-quality	Genome-fragment	4.93	AAI-based (medium-confidence)	0	1	no viral genes detected
DEXF01000058.1||full	MPG_5727	43485	51	7	28	Yes	13379	30106	host,viral	3010613379	1-30106,30107-43485	1-35,36-51	0,7	28,0	43485	NA	41376.6	32.3347	low	22.9414	17	DTR_656126	46.25	8.04	25.1787	37.998	7	1	43485	Yes	13379	51	7	28	Low-quality	Genome-fragment	25.18	HMM-based (lower-bound)	69.23	1
DEXF01000004.1||full	MPG_5727	23251	49	20	0	No	NA	NA	NA	NA	NA	NA	NA	NA	23251	NA	39505.7	58.8548	medium	9.52096	46	DTR_022629	47.05	21.52	42.9027	65.1066	20	1	23251	No	NA	49	20	0	Medium-quality	Genome-fragment	58.85	AAI-based (medium-confidence)	0	1
NZ_MPKT01000076.1||full	MPG_519	8211	7	0	0	No	NA	NA	NA	NA	NA	NA	NA	NA	8211	NA	66487.2	12.3497	low	22.5557	11	GCA_000844605.1	30.1	18.92	NA	NA	0	1	8211	No	NA	7	0	0	Not-determined	Genome-fragment	NA	NA	0	1	no viral genes detected
NZ_JPWB01000005.1||0_partial	MPG_409	35511	42	7	16	Yes	17821	17690	host,viral,host	28861782114804	1-2886,2887-20707,20708-35511	1-3,4-25,26-42	0,7,0	3,0,13	35511	NA	34937.9	51.0076	medium	9.40953	278	DTR_631087	34.79	16.92	33.3215	51.6772	6	1	35511	Yes	17821	42	7	16	Medium-quality	Genome-fragment	51.01	AAI-based (medium-confidence)	49.82	1	low-confidence Provirus
NZ_JPWB01000006.1||0_partial	MPG_409	43829	53	18	10	Yes	31588	12241	viral,host	3158812241	1-31588,31589-43829	1-38,39-53	18,0	0,10	43829	NA	46623.8	67.7508	medium	6.12967	13	DTR_643403	34.33	28.47	45.7693	85.4069	18	1	43829	Yes	31588	53	18	10	Medium-quality	Genome-fragment	67.75	AAI-based (medium-confidence)	27.93	1
NZ_JPWB01000014.1||0_partial	MPG_409	15526	13	1	2	No	NA	NA	NA	NA	NA	NA	NA	NA	15526	NA	95074.5	16.3304	medium	8.40707	3	GCA_002955325.1	34.24	34.35	10.44	47.36	1	1	15526	No	NA	13	1	2	Low-quality	Genome-fragment	16.33	AAI-based (medium-confidence)	0	1
NZ_CP054929.1||0_partial	MPG_1714	66833	81	22	8	Yes	49660	17173	viral,host	4966017173	1-49660,49661-66833	1-62,63-81	22,0	0,8	66833	NA	56362	88.109	medium	5.12361	1	GCA_003183285.1	46.36	39.43	83.8752	100	22	1	66833	Yes	49660	81	22	8	Medium-quality	Genome-fragment	88.11	AAI-based (medium-confidence)	25.7	1
NZ_CP054929.1||1_partial	MPG_1714	36336	45	20	1	No	NA	NA	NA	NA	NA	NA	NA	NA	36336	NA	38746.8	93.7782	high	3.948	8	GCA_002617185.1	57.82	51.21	55.3436	95.3631	20	1	36336	No	NA	45	20	1	High-quality	High-quality	93.78	AAI-based (high-confidence)	0	1
NZ_CP054929.1||2_partial	MPG_1714	17211	21	2	2	No	NA	NA	NA	NA	NA	NA	NA	NA	17211	NA	69135	24.8948	low	14.353	3	DTR_148575	33.58	15.02	25.7418	37.2643	2	1	17211	No	NA	21	2	2	Low-quality	Genome-fragment	25.74	HMM-based (lower-bound)	0	1
JACNJP010000400.1||full	MPG_6412	5274	10	0	0	No	NA	NA	NA	NA	NA	NA	NA	NA	5274	NA	71660	7.35976	low	15.8221	5	DTR_271998	57.1	13.54	NA	NA	0	1	5274	No	NA	10	0	0	Not-determined	Genome-fragment	NA	NA	0	1	no viral genes detected
3300025086.a:Ga0208157_1000048||0_partial	MPG_9912	34871	30	4	18	Yes	14285	20586	viral,host	1428520586	1-14285,14286-34871	1-12,13-30	4,0	3,15	34871	NA	43040.2	33.1899	low	18.5643	50	DTR_330887	41.95	9.56	17.4831	50.48	4	1	34871	Yes	14285	30	4	18	Low-quality	Genome-fragment	17.48	HMM-based (lower-bound)	59.03	1
JAADDN010000042.1||full	MPG_8456	26923	29	0	0	No	NA	NA	NA	NA	NA	NA	NA	NA	26923	NA	107401	25.0676	low	27.4413	83	GCA_002037815.1	23.92	10.15	NA	NA	0	1	26923	No	NA	29	0	0	Not-determined	Genome-fragment	NA	NA	0	1	no viral genes detected
JAADDN010000094.1||full	MPG_8456	14244	21	0	0	No	NA	NA	NA	NA	NA	NA	NA	NA	14244	NA	34783	40.951	low	29.1891	1	GCA_001502235.1	30.5	11.62	NA	NA	0	1	14244	No	NA	21	0	0	Not-determined	Genome-fragment	NA	NA	0	1	no viral genes detected
NZ_LNXD01000038.1||full	MPG_384	35675	42	25	0	No	NA	NA	NA	NA	NA	NA	NA	NA	35675	NA	39335.1	90.695	high	2.32256	2	DTR_578221	74.9	74.66	78.8175	99.6352	25	1	35675	No	NA	42	25	0	High-quality	High-quality	90.7	AAI-based (high-confidence)	0	1
NZ_LNXD01000037.1||full	MPG_384	34732	45	15	1	No	NA	NA	NA	NA	NA	NA	NA	NA	34732	NA	43086.7	80.6095	low	12.0387	67	DTR_297681	34.55	19.64	50.4224	99.7753	15	1	34732	No	NA	45	15	1	Medium-quality	Genome-fragment	50.42	HMM-based (lower-bound)	0	1
NZ_LNXD01000001.1||0_partial	MPG_384	24600	27	12	7	Yes	15649	8951	host,viral	895115649	1-8951,8952-24600	1-9,10-27	0,12	6,1	24600	NA	62913.4	24.8739	medium	6.82556	2	DTR_330887	43.9	48.44	28.777	50.6872	12	1	24600	Yes	15649	27	12	7	Low-quality	Genome-fragment	24.87	AAI-based (medium-confidence)	36.39	1
NZ_LNXD01000001.1||1_partial	MPG_384	11473	14	1	6	No	NA	NA	NA	NA	NA	NA	NA	NA	11473	NA	46899.8	24.4628	low	20.6567	30	DTR_606879	34.5	12.78	34.35	100	1	1	11473	No	NA	14	1	6	Low-quality	Genome-fragment	34.35	HMM-based (lower-bound)	0	1
NZ_LNXD01000019.1||0_partial	MPG_384	42640	49	14	9	Yes	29277	13363	viral,host	2927713363	1-29277,29278-42640	1-37,38-49	14,0	0,9	42640	NA	38752.7	75.5484	low	26.0832	113	DTR_316149	29.91	9.01	34.9457	91.1754	14	1	42640	Yes	29277	49	14	9	Low-quality	Genome-fragment	34.95	HMM-based (lower-bound)	31.34	1
NZ_LNXD01000009.1||0_partial	MPG_384	44526	47	15	3	Yes	39964	4562	host,viral	456239964	1-4562,4563-44526	1-6,7-47	0,15	2,1	44526	NA	39125	100	medium	7.28871	7	DTR_363959	42.53	27.05	59.7648	95.0068	15	1	44526	Yes	39964	47	15	3	High-quality	High-quality	100	AAI-based (medium-confidence)	10.25	1
3300024353.a:Ga0209979_1012709||full	MPG_10925	5445	12	0	0	No	NA	NA	NA	NA	NA	NA	NA	NA	5445	NA	55816.1	9.75525	low	10.3522	270	GCA_002628265.1	47.94	32.84	NA	NA	0	1	5445	No	NA	12	0	0	Not-determined	Genome-fragment	NA	NA	0	1	no viral genes detected
3300024353.a:Ga0209979_1000003||0_partial	MPG_10925	127051	131	25	60	Yes	44387	82664	host,viral,host	43414438778323	1-4341,4342-48728,48729-127051	1-3,4-59,60-131	0,25,0	2,0,58	127051	NA	50100.7	88.5956	low	30.1054	24	GCA_002602905.1	58.5	7.14	67.2251	100	24	1	127051	Yes	44387	131	25	60	Medium-quality	Genome-fragment	67.23	HMM-based (lower-bound)	65.06	1	low-confidence Provirus
3300024353.a:Ga0209979_1000003||1_partial	MPG_10925	43472	54	1	4	No	NA	NA	NA	NA	NA	NA	NA	NA	43472	NA	262928	16.5338	low	26.0832	80	GCA_002956935.1	30.41	10.42	17.38	73.2	1	1	43472	No	NA	54	1	4	Low-quality	Genome-fragment	17.38	HMM-based (lower-bound)	0	1
3300024353.a:Ga0209979_1000066||0_partial	MPG_10925	47203	56	28	3	Yes	43411	3792	host,viral	379243411	1-3792,3793-47203	1-5,6-56	0,28	3,0	47203	NA	55781.5	77.8233	high	2.27943	2	GCA_002602905.1	69.15	24.57	60.8113	97.3295	28	1	47203	Yes	43411	56	28	3	Medium-quality	Genome-fragment	77.82	AAI-based (high-confidence)	8.03	1
3300025099.a:Ga0208669_1003350||full	MPG_9442	5282	12	4	0	No	NA	NA	NA	NA	NA	NA	NA	NA	5282	NA	42564.1	12.4095	low	23.0547	173	DTR_201475	32.47	26.48	5.65011	15.3287	4	1	5282	No	NA	12	4	0	Low-quality	Genome-fragment	5.65	HMM-based (lower-bound)	0	1
3300025099.a:Ga0208669_1002995||full	MPG_9442	5642	11	1	0	No	NA	NA	NA	NA	NA	NA	NA	NA	5642	NA	41889.4	13.4688	high	4.63833	40	DTR_889243	70.17	42.03	8.44	18.51	1	1	5642	No	NA	11	1	0	Low-quality	Genome-fragment	13.47	AAI-based (high-confidence)	0	1
3300025099.a:Ga0208669_1002724||full	MPG_9442	5971	12	3	0	No	NA	NA	NA	NA	NA	NA	NA	NA	5971	NA	47490	12.5732	low	10.4745	28	DTR_201465	29.13	51.52	9.08257	15.3307	3	1	5971	No	NA	12	3	0	Low-quality	Genome-fragment	9.08	HMM-based (lower-bound)	0	1
DEXX01000007.1||0_partial	MPG_7479	79835	78	18	30	Yes	36764	43071	viral,host	3676443071	1-36764,36765-79835	1-39,40-78	18,0	0,30	79835	NA	50522.5	72.7676	medium	9.40953	55	GCA_002606165.1	35.71	13.87	43.9873	89.9647	18	1	79835	Yes	36764	78	18	30	Medium-quality	Genome-fragment	72.77	AAI-based (medium-confidence)	53.95	1	contig >1.5x longer than expected genome length
DEXX01000036.1||0_partial	MPG_7479	86536	103	23	26	Yes	48869	37667	viral,host	4886937667	1-48869,48870-86536	1-71,72-103	23,0	0,26	86536	NA	51074.4	95.6819	low	32.0046	29	GCA_000846725.1	52.88	7.25	76.5003	99.9982	23	1	86536	Yes	48869	103	23	26	Medium-quality	Genome-fragment	76.5	HMM-based (lower-bound)	43.53	1
3300025044.a:Ga0207891_1000046||0_partial	MPG_10012	40354	42	10	14	Yes	15111	25243	host,viral,host	85191511116724	1-8519,8520-23630,23631-40354	1-8,9-25,26-42	0,10,0	5,0,9	40354	NA	61439.7	24.5949	low	22.9414	51	DTR_330887	44.82	10.98	20.04	51.8445	10	1	40354	Yes	15111	42	10	14	Low-quality	Genome-fragment	20.04	HMM-based (lower-bound)	62.55	1	low-confidence Provirus
JABGOS010000149.1||full	MPG_7366	8866	5	0	0	No	NA	NA	NA	NA	NA	NA	NA	NA	8866	NA	NA	NA	NA	NA	0	NA	NA	NA	NA	NA	0	1	8866	No	NA	5	0	0	Not-determined	Genome-fragment	NA	NA	0	1	no viral genes detected
JABGOS010000053.1||full	MPG_7366	5847	7	1	0	No	NA	NA	NA	NA	NA	NA	NA	NA	5847	NA	50780.3	11.5143	low	11.5125	534	DTR_228434	46	33.12	0.93	15.58	1	1	5847	No	NA	7	1	0	Low-quality	Genome-fragment	0.93	HMM-based (lower-bound)	0	1
JADHVV010000250.1||full	MPG_5500	5610	7	0	2	No	NA	NA	NA	NA	NA	NA	NA	NA	5610	NA	NA	NA	NA	NA	0	NA	NA	NA	NA	NA	0	1	5610	No	NA	7	0	2	Not-determined	Genome-fragment	NA	NA	0	1	no viral genes detected
DDNL01000093.1||full	MPG_6474	10001	10	1	3	Yes	6328	3673	host,viral	36736328	1-3673,3674-10001	1-4,5-10	0,1	3,0	10001	NA	206594	3.06302	low	13.3436	347	DTR_419006	35.64	23.93	3.13	15.77	1	1	10001	Yes	6328	10	1	3	Low-quality	Genome-fragment	3.13	HMM-based (lower-bound)	36.73	1
DDNL01000031.1||full	MPG_6474	7575	9	3	0	No	NA	NA	NA	NA	NA	NA	NA	NA	7575	NA	43815.6	17.2884	medium	5.99138	15	GCA_000902755.1	56.38	28.95	13.0626	22.2142	3	1	7575	No	NA	9	3	0	Low-quality	Genome-fragment	17.29	AAI-based (medium-confidence)	0	1
DDNL01000005.1||full	MPG_6474	17403	23	4	5	Yes	6237	11166	host,viral	111666237	1-11166,11167-17403	1-14,15-23	0,4	5,0	17403	NA	38399.7	16.2423	low	24.0809	42	DTR_237209	28.6	12.04	12.396	18.5884	4	1	17403	Yes	6237	23	4	5	Low-quality	Genome-fragment	12.4	HMM-based (lower-bound)	64.16	1
DDNL01000092.1||full	MPG_6474	13376	10	0	1	No	NA	NA	NA	NA	NA	NA	NA	NA	13376	NA	43675.4	30.6259	medium	9.84324	12	DTR_574653	38.52	37.69	NA	NA	0	1	13376	No	NA	10	0	1	Low-quality	Genome-fragment	30.63	AAI-based (medium-confidence)	0	1	no viral genes detected
3300024344.a:Ga0209992_10000603||full	MPG_9025	46715	61	5	0	No	NA	NA	NA	NA	NA	NA	NA	NA	46715	NA	55537.1	84.1149	high	4.23688	28	DTR_892780	37.62	46.03	44.357	100	5	1	46715	No	NA	61	5	0	Medium-quality	Genome-fragment	84.11	AAI-based (high-confidence)	0	1
3300024344.a:Ga0209992_10010360||full	MPG_9025	5803	10	1	2	No	NA	NA	NA	NA	NA	NA	NA	NA	5803	NA	NA	NA	NA	NA	0	NA	NA	NA	4.64	13.77	1	1	5803	No	NA	10	1	2	Low-quality	Genome-fragment	4.64	HMM-based (lower-bound)	0	1
3300024344.a:Ga0209992_10012307||full	MPG_9025	5135	6	1	0	No	NA	NA	NA	NA	NA	NA	NA	NA	5135	NA	46983.6	10.9293	medium	8.40201	77	DTR_890113	41.2	53.44	7.77	18.29	1	1	5135	No	NA	6	1	0	Low-quality	Genome-fragment	10.93	AAI-based (medium-confidence)	0	1
3300024344.a:Ga0209992_10009270||full	MPG_9025	6276	9	1	0	No	NA	NA	NA	NA	NA	NA	NA	NA	6276	NA	NA	NA	NA	NA	0	NA	NA	NA	7.9	19.88	1	1	6276	No	NA	9	1	0	Low-quality	Genome-fragment	7.9	HMM-based (lower-bound)	0	1
NZ_WOGU01000001.1||0_partial	MPG_1021	24867	34	2	6	Yes	17150	7717	host,viral,host	5192171502525	1-5192,5193-22342,22343-24867	1-5,6-31,32-34	0,2,0	3,0,3	24867	NA	51842.3	33.0811	low	19.9195	56	DTR_174527	33.2	10.52	15.5476	50.3289	2	1	24867	Yes	17150	34	2	6	Low-quality	Genome-fragment	15.55	HMM-based (lower-bound)	31.03	1	low-confidence Provirus
NZ_RXNT01000007.1||0_partial	MPG_1200	109194	108	20	46	Yes	42510	66684	host,viral,host	102104251056474	1-10210,10211-52720,52721-109194	1-8,9-56,57-108	0,20,0	7,2,37	109194	NA	58170.1	73.0787	high	2.16961	13	GCA_002955325.1	62.72	23.54	63.0029	99.5633	20	1	109194	Yes	42510	108	20	46	Medium-quality	Genome-fragment	73.08	AAI-based (high-confidence)	61.07	1	contig >1.5x longer than expected genome length; low-confidence Provirus
3300027852.a:Ga0209345_10007253||full	MPG_9842	9827	18	6	0	No	NA	NA	NA	NA	NA	NA	NA	NA	9827	NA	38043.2	25.8312	high	2.64972	6	DTR_280085	71.2	58.35	14.9183	26.17	6	1	9827	No	NA	18	6	0	Low-quality	Genome-fragment	25.83	AAI-based (high-confidence)	0	1
3300027852.a:Ga0209345_10002518||full	MPG_9842	20101	25	11	0	No	NA	NA	NA	NA	NA	NA	NA	NA	20101	NA	37664.4	53.3688	medium	8.40707	91	DTR_257047	36.52	33.51	31.6912	59.8389	11	1	20101	No	NA	25	11	0	Medium-quality	Genome-fragment	53.37	AAI-based (medium-confidence)	0	1
3300027852.a:Ga0209345_10005415||full	MPG_9842	11831	22	6	0	No	NA	NA	NA	NA	NA	NA	NA	NA	11831	NA	48622.7	24.3323	low	17.4786	38	DTR_630336	35.13	18.01	18.0963	32.2514	6	1	11831	No	NA	22	6	0	Low-quality	Genome-fragment	18.1	HMM-based (lower-bound)	0	1
3300027852.a:Ga0209345_10000713||full	MPG_9842	42462	56	33	0	No	NA	NA	NA	NA	NA	NA	NA	NA	42462	NA	45640.8	93.0351	medium	9.69283	3	DTR_632777	49.25	66.84	51.7193	99.6555	32	1	42462	No	NA	56	33	0	Complete	High-quality	100	DTR (high-confidence)	0	1
3300027852.a:Ga0209345_10001036||full	MPG_9842	35034	59	16	0	No	NA	NA	NA	NA	NA	NA	NA	NA	35034	NA	34907	100	high	0.840574	1	DTR_324544	100	100	59.0812	97.5781	16	1	35034	No	NA	59	16	0	Complete	High-quality	100	DTR (high-confidence)	0	1
WVYB01000016.1||0_partial	MPG_4722	56404	63	16	13	Yes	36918	19486	host,viral,host	61653691813321	1-6165,6166-43083,43084-56404	1-6,7-50,51-63	0,16,0	2,1,10	56404	NA	37548.4	98.3212	high	3.80176	2	DTR_141296	69.41	15.72	49.0733	97.7806	16	1	56404	Yes	36918	63	16	13	Complete	High-quality	100	Provirus (high-confidence)	34.55	1	contig >1.5x longer than expected genome length
WVYB01000016.1||1_partial	MPG_4722	51391	59	21	6	Yes	38578	12813	viral,host	3857812813	1-38578,38579-51391	1-49,50-59	21,0	0,6	51391	NA	42340	91.1148	high	3.80176	9	DTR_005716	69.75	16.98	64.1098	95.5091	18	1	51391	Yes	38578	59	21	6	High-quality	High-quality	91.11	AAI-based (high-confidence)	24.93	1
DIBA01000003.1||0_partial	MPG_7075	27804	19	2	7	No	NA	NA	NA	NA	NA	NA	NA	NA	27804	NA	44620.2	62.3126	low	24.0809	51	DTR_288171	31.9	10.81	54.1035	75.7594	2	1	27804	No	NA	19	2	7	Medium-quality	Genome-fragment	54.1	HMM-based (lower-bound)	0	1
DIBA01000006.1||0_partial	MPG_7075	19717	15	2	2	No	NA	NA	NA	NA	NA	NA	NA	NA	19717	NA	59202.5	33.3043	low	13.65	8	DTR_386904	40.8	15.84	38.3699	53.7213	2	1	19717	No	NA	15	2	2	Low-quality	Genome-fragment	38.37	HMM-based (lower-bound)	0	1
DIBA01000014.1||0_partial	MPG_7075	14418	17	2	2	Yes	9587	4831	host,viral	48319587	1-4831,4832-14418	1-4,5-17	0,2	2,0	14418	NA	46270.8	20.7193	low	25.5595	127	GCA_002605545.1	31.48	13.5	13.653	23.9477	2	1	14418	Yes	9587	17	2	2	Low-quality	Genome-fragment	13.65	HMM-based (lower-bound)	33.51	1
JABHCD010000165.1||full	MPG_7924	8472	9	1	1	Yes	5850	2622	host,viral	26225850	1-2622,2623-8472	1-3,4-9	0,1	1,0	8472	NA	56781.2	10.3027	low	10.1448	44	DTR_268727	38.6	35.45	6.92	14.81	1	1	8472	Yes	5850	9	1	1	Low-quality	Genome-fragment	6.92	HMM-based (lower-bound)	30.95	1
3300025023.a:Ga0207877_10037||0_partial	MPG_11428	129620	132	29	79	Yes	30061	99559	host,viral,host	137683006185791	1-13768,13769-43829,43830-129620	1-11,12-52,53-132	0,29,0	11,0,68	129620	NA	49877.5	60.2696	low	22.9414	95	DTR_196965	47.24	12.01	48.6954	72.3904	29	1	129620	Yes	30061	132	29	79	Low-quality	Genome-fragment	48.7	HMM-based (lower-bound)	76.81	1	low-confidence Provirus
3300025023.a:Ga0207877_10032||0_partial	MPG_11428	21526	25	3	8	Yes	14659	6867	host,viral	686714659	1-6867,6868-21526	1-8,9-25	0,3	7,1	21526	NA	39708.6	36.9164	high	4.72431	6	DTR_359632	60.47	49.2	20.2299	38.7694	3	1	21526	Yes	14659	25	3	8	Low-quality	Genome-fragment	36.92	AAI-based (high-confidence)	31.9	1
3300025023.a:Ga0207877_10029||0_partial	MPG_11428	90080	90	17	39	Yes	39010	51070	viral,host	3901051070	1-39010,39011-90080	1-44,45-90	17,0	1,38	90080	NA	59363	65.7143	high	2.31851	1	GCA_002602905.1	67.13	29.04	55.3242	97.3855	16	1	90080	Yes	39010	90	17	39	Medium-quality	Genome-fragment	65.71	AAI-based (high-confidence)	56.69	1	contig >1.5x longer than expected genome length
NZ_JAAZQF010000014.1||full	MPG_2302	27416	33	19	0	No	NA	NA	NA	NA	NA	NA	NA	NA	27416	NA	53857	50.9052	high	2.91969	1	DTR_575087	67.46	56.09	39.7612	79.5858	19	1	27416	No	NA	33	19	0	Medium-quality	Genome-fragment	50.91	AAI-based (high-confidence)	0	1
NZ_JAAZQF010000001.1||0_partial	MPG_2302	40863	53	26	10	Yes	25759	15104	host,viral,host	6793257598311	1-6793,6794-32552,32553-40863	1-12,13-43,44-53	0,26,0	4,0,6	40863	NA	53857	47.8285	high	2.77924	1	DTR_575087	61.37	40.22	34.9967	74.9499	25	1	40863	Yes	25759	53	26	10	Low-quality	Genome-fragment	47.83	AAI-based (high-confidence)	36.96	1	low-confidence Provirus
JAADET010000033.1||full	MPG_7329	28729	43	19	1	No	NA	NA	NA	NA	NA	NA	NA	NA	28729	NA	42702.9	67.2765	medium	8.41034	20	DTR_647784	46.38	37.72	41.7211	84.9692	18	1	28729	No	NA	43	19	1	Medium-quality	Genome-fragment	67.28	AAI-based (medium-confidence)	0	1
JAADET010000068.1||full	MPG_7329	99696	120	32	39	Yes	47333	52363	viral,host	4733352363	1-47333,47334-99696	1-73,74-120	32,0	1,38	99696	NA	45464.2	100	medium	7.72751	48	GCA_002609425.1	63.02	9.9	68.1875	99.8099	32	1	99696	Yes	47333	120	32	39	High-quality	High-quality	100	AAI-based (medium-confidence)	52.52	1	contig >1.5x longer than expected genome length
QNYP01000001.1||full	MPG_5615	7274	10	3	0	No	NA	NA	NA	NA	NA	NA	NA	NA	7274	NA	47644.1	15.2674	low	25.7424	47	DTR_678882	34	16.73	6.88502	19.7011	3	1	7274	No	NA	10	3	0	Low-quality	Genome-fragment	6.89	HMM-based (lower-bound)	0	1
QNYP01000003.1||full	MPG_5615	7224	10	2	0	No	NA	NA	NA	NA	NA	NA	NA	NA	7224	NA	46823.2	15.4283	low	25.7556	155	DTR_142986	32.01	13.43	9.1392	21.3218	2	1	7224	No	NA	10	2	0	Low-quality	Genome-fragment	9.14	HMM-based (lower-bound)	0	1
QNYP01000041.1||full	MPG_5615	5502	11	3	0	No	NA	NA	NA	NA	NA	NA	NA	NA	5502	NA	60429.1	9.10488	low	18.4519	48	DTR_892856	50.9	12.79	4.94121	12.8315	3	1	5502	No	NA	11	3	0	Low-quality	Genome-fragment	4.94	HMM-based (lower-bound)	0	1
NZ_MTSD02000015.1||full	MPG_912	8215	2	0	0	No	NA	NA	NA	NA	NA	NA	NA	NA	8215	NA	NA	NA	NA	NA	0	NA	NA	NA	NA	NA	0	1	8215	No	NA	2	0	0	Not-determined	Genome-fragment	NA	NA	0	1	no viral genes detected
SPVC01000018.1||full	MPG_7019	27197	42	10	2	Yes	21109	6088	host,viral	608821109	1-6088,6089-27197	1-6,7-42	0,10	2,0	27197	NA	51444.6	41.0325	high	3.18503	4	GCA_002607545.1	89.32	36.87	29.8935	56.7147	10	1	27197	Yes	21109	42	10	2	Low-quality	Genome-fragment	41.03	AAI-based (high-confidence)	22.38	1
SPVC01000007.1||full	MPG_7019	77601	92	25	32	Yes	37297	40304	host,viral,host	38683729736436	1-3868,3869-41165,41166-77601	1-5,6-57,58-92	0,25,0	3,1,28	77601	NA	37886.3	98.4447	low	13.7451	13	DTR_343555	45.09	13.74	77.3774	98.8124	24	1	77601	Yes	37297	92	25	32	Medium-quality	Genome-fragment	77.38	HMM-based (lower-bound)	51.94	1	low-confidence Provirus
SPVC01000031.1||full	MPG_7019	47888	42	1	17	No	NA	NA	NA	NA	NA	NA	NA	NA	47888	NA	107964	44.3556	high	3.80176	5	DTR_777930	69.9	14.08	53.76	100	1	1	47888	No	NA	42	1	17	Low-quality	Genome-fragment	44.36	AAI-based (high-confidence)	0	1
SPVC01000010.1||0_partial	MPG_7019	53022	51	19	16	Yes	22205	30817	viral,host	2220530817	1-22205,22206-53022	1-29,30-51	19,0	0,16	53022	NA	55139.4	40.2707	high	2.14492	2	GCA_002607545.1	78.63	38.92	30.3882	57.2085	18	1	53022	Yes	22205	51	19	16	Low-quality	Genome-fragment	40.27	AAI-based (high-confidence)	58.12	1
NZ_JACDTV010000002.1||0_partial	MPG_94	17709	30	1	2	No	NA	NA	NA	NA	NA	NA	NA	NA	17709	NA	92261.3	19.1944	low	18.5643	36	DTR_892973	38.3	11.52	32.49	100	1	1	17709	No	NA	30	1	2	Low-quality	Genome-fragment	32.49	HMM-based (lower-bound)	0	1
NZ_JACDTV010000008.1||0_partial	MPG_94	13087	20	1	1	No	NA	NA	NA	NA	NA	NA	NA	NA	13087	NA	56365.7	23.218	low	17.49	136	DTR_108794	57.2	10.82	17.18	39.83	1	1	13087	No	NA	20	1	1	Low-quality	Genome-fragment	17.18	HMM-based (lower-bound)	0	1
NZ_BJXU01000144.1||full	MPG_1435	96615	108	27	47	Yes	36260	60355	host,viral,host	356183626024737	1-35618,35619-71878,71879-96615	1-33,34-82,83-108	0,27,0	31,0,16	96615	NA	34452.9	100	high	2.3889	28	DTR_887753	60.87	25.05	75.2458	98.203	27	1	96615	Yes	36260	108	27	47	Complete	High-quality	100	Provirus (high-confidence)	62.47	1	contig >1.5x longer than expected genome length
NZ_QBDX01000004.1||0_partial	MPG_210	26203	30	11	11	Yes	13109	13094	host,viral,host	9029131094065	1-9029,9030-22138,22139-26203	1-10,11-26,27-30	0,11,0	8,0,3	26203	NA	62697.8	20.9082	medium	7.60124	2	DTR_330887	43.84	42.69	19.5914	44.2348	11	1	26203	Yes	13109	30	11	11	Low-quality	Genome-fragment	20.91	AAI-based (medium-confidence)	49.97	1	low-confidence Provirus
PAKI01000017.1||full	MPG_7756	18639	21	4	2	No	NA	NA	NA	NA	NA	NA	NA	NA	18639	NA	51970.8	35.8644	low	13.3626	5	DTR_318791	28.58	17.84	23.9611	66.375	4	1	18639	No	NA	21	4	2	Low-quality	Genome-fragment	23.96	HMM-based (lower-bound)	0	1
PAKI01000002.1||full	MPG_7756	19714	21	11	1	No	NA	NA	NA	NA	NA	NA	NA	NA	19714	NA	97726.9	20.1725	low	11.4429	60	DTR_291542	38.7	20.66	26.2347	50.9495	11	1	19714	No	NA	21	11	1	Low-quality	Genome-fragment	26.23	HMM-based (lower-bound)	0	1
PAKI01000010.1||0_partial	MPG_7756	18669	18	5	7	Yes	10959	7710	host,viral	771010959	1-7710,7711-18669	1-7,8-18	0,5	5,2	18669	NA	34999.6	31.3118	medium	7.29955	152	DTR_231770	30.93	30.95	23.2075	32.3094	5	1	18669	Yes	10959	18	5	7	Low-quality	Genome-fragment	31.31	AAI-based (medium-confidence)	41.3	1
PAKI01000005.1||0_partial	MPG_7756	14217	14	6	5	Yes	8560	5657	host,viral	56578560	1-5657,5658-14217	1-7,8-14	0,6	5,0	14217	NA	183419	4.66691	medium	8.1271	21	GCA_000864205.1	39.79	45.82	7.67008	19.8022	6	1	14217	Yes	8560	14	6	5	Low-quality	Genome-fragment	4.67	AAI-based (medium-confidence)	39.79	1
PAKI01000006.1||0_partial	MPG_7756	54448	64	10	13	Yes	38273	16175	host,viral,host	51053827311070	1-5105,5106-43378,43379-54448	1-10,11-53,54-64	0,10,0	4,0,9	54448	NA	47302	80.9121	medium	9.40953	25	DTR_226320	35.85	12.87	47.1015	97.9026	10	1	54448	Yes	38273	64	10	13	Complete	High-quality	100	Provirus (medium-confidence)	29.71	1
JAENYG010000061.1||full	MPG_7057	7404	7	2	0	No	NA	NA	NA	NA	NA	NA	NA	NA	7404	NA	40827.5	18.1348	low	10.3522	25	DTR_677530	50	34.42	13.0867	24.5678	2	1	7404	No	NA	7	2	0	Low-quality	Genome-fragment	13.09	HMM-based (lower-bound)	0	1
JAENYG010000048.1||full	MPG_7057	18008	24	11	0	No	NA	NA	NA	NA	NA	NA	NA	NA	18008	NA	47476.6	37.9303	high	3.50765	34	GCA_002955325.1	58.82	64.31	24.4288	56.6557	11	1	18008	No	NA	24	11	0	Low-quality	Genome-fragment	37.93	AAI-based (high-confidence)	0	1
JAENYG010000001.1||0_partial	MPG_7057	75582	90	17	18	Yes	41993	33589	viral,host	4199333589	1-41993,41994-75582	1-54,55-90	17,0	0,18	75582	NA	52867.9	79.4301	low	21.88	93	DTR_730485	39.61	9.06	54.8026	98.6808	17	1	75582	Yes	41993	90	17	18	Medium-quality	Genome-fragment	54.8	HMM-based (lower-bound)	44.44	1
JAENYG010000026.1||0_partial	MPG_7057	16373	23	11	1	No	NA	NA	NA	NA	NA	NA	NA	NA	16373	NA	46753.6	35.0198	medium	8.24049	350	DTR_517157	44.14	60.7	23.4642	49.0578	11	1	16373	No	NA	23	11	1	Low-quality	Genome-fragment	35.02	AAI-based (medium-confidence)	0	1
JAENYG010000010.1||0_partial	MPG_7057	17355	25	4	4	Yes	13195	4160	viral,host	131954160	1-13195,13196-17355	1-20,21-25	4,0	0,4	17355	NA	52231.4	25.2626	medium	8.76998	40	DTR_157623	47.98	21.65	15.7855	37.8527	4	1	17355	Yes	13195	25	4	4	Low-quality	Genome-fragment	25.26	AAI-based (medium-confidence)	23.97	1
NZIV01000032.1||full	MPG_2227	30786	49	21	1	No	NA	NA	NA	NA	NA	NA	NA	NA	30786	NA	41057.2	74.9831	high	2.19323	18	DTR_070296	73.03	78	56.7003	83.601	21	1	30786	No	NA	49	21	1	Medium-quality	Genome-fragment	74.98	AAI-based (high-confidence)	0	1
NZIV01000047.1||full	MPG_2227	62825	69	27	1	No	NA	NA	NA	NA	NA	NA	NA	NA	62825	NA	55452.1	100	high	4.60566	27	DTR_890677	54.42	63.1	73.6713	92.7315	25	1.06	62825	No	NA	69	27	1	High-quality	High-quality	100	AAI-based (high-confidence)	0	1.06
NZIV01000049.1||full	MPG_2227	9684	11	4	0	No	NA	NA	NA	NA	NA	NA	NA	NA	9684	NA	392336	2.4683	medium	7.52356	12	DTR_272975	52.01	38.07	2.68092	4.5383	4	1	9684	No	NA	11	4	0	Low-quality	Genome-fragment	2.47	AAI-based (medium-confidence)	0	1
NZIV01000074.1||full	MPG_2227	9196	10	0	0	No	NA	NA	NA	NA	NA	NA	NA	NA	9196	NA	185961	4.94512	high	1.68651	3	DTR_269708	67.21	97.41	NA	NA	0	1	9196	No	NA	10	0	0	Low-quality	Genome-fragment	4.95	AAI-based (high-confidence)	0	1	no viral genes detected
NZIV01000080.1||full	MPG_2227	12881	24	2	1	No	NA	NA	NA	NA	NA	NA	NA	NA	12881	NA	195332	6.59441	medium	5.99138	1	DTR_269708	55.14	31.11	12.083	37.9333	2	1	12881	No	NA	24	2	1	Low-quality	Genome-fragment	6.59	AAI-based (medium-confidence)	0	1
NZIV01000082.1||full	MPG_2227	15780	6	5	0	No	NA	NA	NA	NA	NA	NA	NA	NA	15780	NA	101917	15.4832	low	26.8672	12	GCA_000899355.1	39.02	5.5	12.7754	29.3746	5	1	15780	No	NA	6	5	0	Low-quality	Genome-fragment	12.78	HMM-based (lower-bound)	0	1
NZIV01000008.1||full	MPG_2227	12321	17	0	0	No	NA	NA	NA	NA	NA	NA	NA	NA	12321	NA	53517.8	23.0222	low	26.759	78	DTR_893542	35.4	7.43	NA	NA	0	1	12321	No	NA	17	0	0	Not-determined	Genome-fragment	NA	NA	0	1	no viral genes detected
NZIV01000024.1||full	MPG_2227	8066	11	5	0	No	NA	NA	NA	NA	NA	NA	NA	NA	8066	NA	60499	13.3325	high	1.64194	1	DTR_632052	99.9	91.15	5.48543	22.8444	5	1	8066	No	NA	11	5	0	Low-quality	Genome-fragment	13.33	AAI-based (high-confidence)	0	1
NZIV01000027.1||full	MPG_2227	9937	15	8	1	No	NA	NA	NA	NA	NA	NA	NA	NA	9937	NA	187306	5.30522	medium	6.22813	93	GCA_000905555.1	53.52	72.37	4.38567	6.92686	8	1	9937	No	NA	15	8	1	Low-quality	Genome-fragment	5.31	AAI-based (medium-confidence)	0	1
NZIV01000030.1||full	MPG_2227	55371	62	24	1	No	NA	NA	NA	NA	NA	NA	NA	NA	55371	NA	55488	99.7891	high	2.7105	29	DTR_269763	63.57	50.22	67.2002	93.5929	24	1	55371	No	NA	62	24	1	High-quality	High-quality	99.79	AAI-based (high-confidence)	0	1
NZIV01000025.1||full	MPG_2227	15701	21	0	0	No	NA	NA	NA	NA	NA	NA	NA	NA	15701	NA	52815.4	29.7281	low	24.0809	62	DTR_066604	31.47	7.6	NA	NA	0	1	15701	No	NA	21	0	0	Not-determined	Genome-fragment	NA	NA	0	1	no viral genes detected; low-confidence DTR
3300025185.a:Ga0208701_100475||full	MPG_11649	7635	12	1	1	No	NA	NA	NA	NA	NA	NA	NA	NA	7635	NA	100787	7.57538	low	27.4561	29	GCA_003613775.1	35.2	10.26	4.73	20.84	1	1	7635	No	NA	12	1	1	Low-quality	Genome-fragment	4.73	HMM-based (lower-bound)	0	1
3300025185.a:Ga0208701_100026||0_partial	MPG_11649	11472	11	2	2	Yes	8243	3229	host,viral	32298243	1-3229,3230-11472	1-2,3-11	0,2	2,0	11472	NA	50704.7	16.2569	low	15.7472	60	GCA_001745595.1	39.84	20.63	15.83	27.99	1	1	11472	Yes	8243	11	2	2	Low-quality	Genome-fragment	15.83	HMM-based (lower-bound)	28.15	1
3300025185.a:Ga0208701_100017||0_partial	MPG_11649	15906	18	1	0	No	NA	NA	NA	NA	NA	NA	NA	NA	15906	NA	63257.9	25.1447	medium	7.42318	11	GCA_002612165.1	38.3	34.2	20.91	38.98	1	1	15906	No	NA	18	1	0	Low-quality	Genome-fragment	25.14	AAI-based (medium-confidence)	0	1
PARX01000055.1||full	MPG_6471	20018	22	8	1	No	NA	NA	NA	NA	NA	NA	NA	NA	20018	NA	467291	4.28384	medium	6.9316	2	GCA_001399245.1	37.95	71.56	1.84103	8.56832	7	1	20018	No	NA	22	8	1	Low-quality	Genome-fragment	4.28	AAI-based (medium-confidence)	0	1
PAJQ01000059.1||full	MPG_3593	47742	59	3	6	No	NA	NA	NA	NA	NA	NA	NA	NA	47742	NA	32097.1	100	low	34.5702	4	DTR_890036	44.72	6.72	47.9098	100	3	1	47742	No	NA	59	3	6	Low-quality	Genome-fragment	47.91	HMM-based (lower-bound)	0	1	low-confidence DTR
3300020400.a:Ga0211636_10004942||full	MPG_10469	7193	11	1	3	No	NA	NA	NA	NA	NA	NA	NA	NA	7193	NA	339115	2.12111	medium	8.28456	34	DTR_226384	42.08	52.07	3.64	16.48	1	1	7193	No	NA	11	1	3	Low-quality	Genome-fragment	2.12	AAI-based (medium-confidence)	0	1
3300020400.a:Ga0211636_10008829||lt2gene	MPG_10469	5034	1	0	0	No	NA	NA	NA	NA	NA	NA	NA	NA	5034	NA	NA	NA	NA	NA	0	NA	NA	NA	NA	NA	0	1	5034	No	NA	1	0	0	Not-determined	Genome-fragment	NA	NA	0	1	no viral genes detected
3300027742.a:Ga0209121_10000103||0_partial	MPG_9916	15675	18	2	1	No	NA	NA	NA	NA	NA	NA	NA	NA	15675	NA	52721	29.732	low	13.3626	95	DTR_662563	32.43	19.68	20.3347	51.0678	2	1	15675	No	NA	18	2	1	Low-quality	Genome-fragment	20.33	HMM-based (lower-bound)	0	1
3300027742.a:Ga0209121_10000004||0_partial	MPG_9916	6033	8	2	0	No	NA	NA	NA	NA	NA	NA	NA	NA	6033	NA	46453.2	12.9873	medium	7.02633	84	DTR_187805	60.29	28.6	7.82381	19.6538	2	1	6033	No	NA	8	2	0	Low-quality	Genome-fragment	12.99	AAI-based (medium-confidence)	0	1
3300027742.a:Ga0209121_10000409||0_partial	MPG_9916	17475	17	1	4	No	NA	NA	NA	NA	NA	NA	NA	NA	17475	NA	135235	12.9219	low	12.0387	111	DTR_358150	35.61	17.86	19.62	50.74	1	1	17475	No	NA	17	1	4	Low-quality	Genome-fragment	19.62	HMM-based (lower-bound)	0	1
3300010153.a:Ga0098059_1003569||full	MPG_10821	7134	16	4	1	No	NA	NA	NA	NA	NA	NA	NA	NA	7134	NA	51991.9	13.7214	low	13.0127	29	DTR_048948	43.92	26.82	6.25719	16.7356	4	1	7134	No	NA	16	4	1	Low-quality	Genome-fragment	6.26	HMM-based (lower-bound)	0	1
JAAXOD010000026.1||full	MPG_8413	51664	77	6	5	No	NA	NA	NA	NA	NA	NA	NA	NA	51664	NA	62361.4	82.8461	medium	9.40953	14	DTR_262187	35.82	14.41	74.8631	100	6	1	51664	No	NA	77	6	5	Complete	High-quality	100	DTR (medium-confidence)	0	1
JAAXOD010000044.1||0_partial	MPG_8413	26269	24	1	6	No	NA	NA	NA	NA	NA	NA	NA	NA	26269	NA	115501	22.7436	low	13.65	9	DTR_714784	37.69	12.58	16.96	71.25	1	1	26269	No	NA	24	1	6	Low-quality	Genome-fragment	16.96	HMM-based (lower-bound)	0	1
DRQF01000006.1||full	MPG_6430	5089	13	0	0	No	NA	NA	NA	NA	NA	NA	NA	NA	5089	NA	43553.4	11.6845	low	15.7609	22	DTR_004256	72.7	9.2	NA	NA	0	1	5089	No	NA	13	0	0	Not-determined	Genome-fragment	NA	NA	0	1	no viral genes detected
DRQF01000073.1||full	MPG_6430	17402	19	3	0	No	NA	NA	NA	NA	NA	NA	NA	NA	17402	NA	49168.4	35.3927	low	25.0169	97	DTR_200455	43.2	6.71	18.3326	52.9902	3	1	17402	No	NA	19	3	0	Low-quality	Genome-fragment	18.33	HMM-based (lower-bound)	0	1
JACWEO010000021.1||full	MPG_7904	5094	9	3	0	No	NA	NA	NA	NA	NA	NA	NA	NA	5094	NA	60147.5	8.46919	high	3.81315	25	DTR_288754	75.97	42.06	6.71176	12.2986	3	1	5094	No	NA	9	3	0	Low-quality	Genome-fragment	8.47	AAI-based (high-confidence)	0	1
NZ_CP018099.1||0_partial	MPG_1468	108765	128	14	34	Yes	71417	37348	host,viral,host	99437141727405	1-9943,9944-81360,81361-108765	1-7,8-106,107-128	0,14,0	4,9,21	108765	NA	759986	9.39714	low	35.944	15	DTR_128354	38.77	4.26	91.6095	100	13	1	108765	Yes	71417	128	14	34	Complete	High-quality	100	Provirus (high-confidence)	34.34	1
NZ_CP018099.1||1_partial	MPG_1468	79550	69	4	18	Yes	29197	50353	viral,host	2919750353	1-29197,29198-79550	1-42,43-69	4,0	1,17	79550	NA	188824	15.4626	low	34.5702	76	DTR_878445	43.56	6.19	67.1424	84.0273	4	1	79550	Yes	29197	69	4	18	Medium-quality	Genome-fragment	67.14	HMM-based (lower-bound)	63.3	1
3300003123.a:Ga0052188_100208||full	MPG_9220	6165	10	1	0	No	NA	NA	NA	NA	NA	NA	NA	NA	6165	NA	44951.2	13.7149	low	16.7747	102	DTR_182900	36.2	26.58	5.78	18.79	1	1	6165	No	NA	10	1	0	Low-quality	Genome-fragment	5.78	HMM-based (lower-bound)	0	1
3300002242.a:KVWGV2_10147916||full	MPG_9193	15122	21	9	5	Yes	9819	5303	viral,host	98195303	1-9819,9820-15122	1-15,16-21	9,0	0,5	15122	NA	43636.6	22.5018	medium	6.39988	17	DTR_330887	47.95	45.18	18.4529	32.0558	9	1	15122	Yes	9819	21	9	5	Low-quality	Genome-fragment	22.5	AAI-based (medium-confidence)	35.07	1
DJIB01000051.1||full	MPG_4306	5332	7	4	0	No	NA	NA	NA	NA	NA	NA	NA	NA	5332	NA	57315.5	9.3029	high	2.01777	21	DTR_893158	75.2	100	5.177	10.467	4	1	5332	No	NA	7	4	0	Low-quality	Genome-fragment	9.3	AAI-based (high-confidence)	0	1
DJIB01000040.1||full	MPG_4306	14907	12	6	0	No	NA	NA	NA	NA	NA	NA	NA	NA	14907	NA	34480.6	43.233	medium	8.03153	13	DTR_262445	40.38	64.4	30.3813	44.2371	6	1	14907	No	NA	12	6	0	Low-quality	Genome-fragment	43.23	AAI-based (medium-confidence)	0	1
DJIB01000300.1||full	MPG_4306	14130	22	6	0	No	NA	NA	NA	NA	NA	NA	NA	NA	14130	NA	42050	33.6028	medium	8.18999	10	DTR_262445	46.49	59.11	15.8438	35.9301	6	1	14130	No	NA	22	6	0	Low-quality	Genome-fragment	33.6	AAI-based (medium-confidence)	0	1
DJIB01000136.1||full	MPG_4306	9415	17	2	0	No	NA	NA	NA	NA	NA	NA	NA	NA	9415	NA	40522	23.2343	high	2.51734	1	DTR_269180	71.54	95.9	7.61624	26.4902	2	1	9415	No	NA	17	2	0	Low-quality	Genome-fragment	23.23	AAI-based (high-confidence)	0	1
JABHLO010000039.1||full	MPG_6411	8582	12	0	0	No	NA	NA	NA	NA	NA	NA	NA	NA	8582	NA	31441.7	27.2949	low	27.4561	6	DTR_644203	36.1	9.34	NA	NA	0	1	8582	No	NA	12	0	0	Not-determined	Genome-fragment	NA	NA	0	1	no viral genes detected
JABHLO010000122.1||full	MPG_6411	59052	66	11	0	No	NA	NA	NA	NA	NA	NA	NA	NA	59052	NA	117822	50.1197	high	0.840574	1	DTR_033325	100	98.69	61.0645	99.951	11	1	59052	No	NA	66	11	0	Medium-quality	Genome-fragment	50.12	AAI-based (high-confidence)	0	1	low-confidence DTR
NZ_JAFKOJ010000001.1||0_partial	MPG_930	58580	71	25	20	Yes	36757	21823	viral,host	3675721823	1-36757,36758-58580	1-50,51-71	25,0	2,18	58580	NA	44562.9	82.4834	high	2.88975	8	DTR_226401	57.1	22.53	66.4269	97.3681	24	1	58580	Yes	36757	71	25	20	Medium-quality	Genome-fragment	82.48	AAI-based (high-confidence)	37.25	1
NZ_JAFKOJ010000002.1||0_partial	MPG_930	118877	154	22	69	Yes	38253	80624	host,viral,host	17403825378884	1-1740,1741-39993,39994-118877	1-3,4-69,70-154	0,22,0	2,0,67	118877	NA	40343.6	94.8181	low	22.9414	7	DTR_575036	46.48	10.67	64.9786	98.015	22	1	118877	Yes	38253	154	22	69	Medium-quality	Genome-fragment	64.98	HMM-based (lower-bound)	67.82	1	low-confidence Provirus
NZ_CP053351.1||0_partial	MPG_1013	92155	93	2	15	No	NA	NA	NA	NA	NA	NA	NA	NA	92155	NA	90000	100	low	21.88	1	GCA_002955325.1	39.17	9.31	73.8854	100	2	1	92155	No	NA	93	2	15	Medium-quality	Genome-fragment	73.89	HMM-based (lower-bound)	0	1
3300020244.a:Ga0211710_1000072||full	MPG_9121	41309	55	23	0	No	NA	NA	NA	NA	NA	NA	NA	NA	41309	NA	37131.1	100	medium	6.32612	6	GCA_002603965.1	43.24	32.65	88.49	100	23	1	41309	No	NA	55	23	0	High-quality	High-quality	100	AAI-based (medium-confidence)	0	1
3300020244.a:Ga0211710_1000062||full	MPG_9121	46938	68	19	0	No	NA	NA	NA	NA	NA	NA	NA	NA	46938	NA	46737	100	high	0.840574	1	DTR_630297	100	100	77.4507	100	19	1	46938	No	NA	68	19	0	High-quality	High-quality	100	AAI-based (high-confidence)	0	1
NZLS01000002.1||full	MPG_7400	5738	3	2	0	No	NA	NA	NA	NA	NA	NA	NA	NA	5738	NA	44101.7	13.0108	high	3.42478	5	DTR_630078	66.7	63.45	10.7289	17.2544	2	1	5738	No	NA	3	2	0	Low-quality	Genome-fragment	13.01	AAI-based (high-confidence)	0	1
NZLS01000012.1||full	MPG_7400	5947	5	0	0	No	NA	NA	NA	NA	NA	NA	NA	NA	5947	NA	57544.3	10.3347	medium	5.80504	6	DTR_632364	50.37	81.05	NA	NA	0	1	5947	No	NA	5	0	0	Low-quality	Genome-fragment	10.33	AAI-based (medium-confidence)	0	1	no viral genes detected
NZLS01000024.1||full	MPG_7400	7144	2	0	0	No	NA	NA	NA	NA	NA	NA	NA	NA	7144	NA	35414	20.1728	low	25.7424	7	DTR_232170	36.2	17.06	NA	NA	0	1	7144	No	NA	2	0	0	Not-determined	Genome-fragment	NA	NA	0	1	no viral genes detected
NZLS01000035.1||full	MPG_7400	15917	11	5	0	No	NA	NA	NA	NA	NA	NA	NA	NA	15917	NA	39520.8	40.275	medium	7.63126	6	DTR_889252	41.57	42	33.8777	42.7459	5	1	15917	No	NA	11	5	0	Low-quality	Genome-fragment	40.27	AAI-based (medium-confidence)	0	1
NZLS01000038.1||full	MPG_7400	5327	5	1	0	No	NA	NA	NA	NA	NA	NA	NA	NA	5327	NA	58822.3	9.05609	low	16.0737	19	DTR_226559	44.58	20.18	9.97	14.41	1	1	5327	No	NA	5	1	0	Low-quality	Genome-fragment	9.97	HMM-based (lower-bound)	0	1
NZLS01000040.1||full	MPG_7400	10148	13	4	0	No	NA	NA	NA	NA	NA	NA	NA	NA	10148	NA	44677.8	22.7138	high	4.14446	4	DTR_893751	59.42	70.79	15.9836	30.3626	4	1	10148	No	NA	13	4	0	Low-quality	Genome-fragment	22.71	AAI-based (high-confidence)	0	1
NZLS01000052.1||full	MPG_7400	5390	15	1	0	No	NA	NA	NA	NA	NA	NA	NA	NA	5390	NA	80501.7	6.69551	low	16.0737	4	DTR_889459	44.3	21.82	2.77	12.58	1	1	5390	No	NA	15	1	0	Low-quality	Genome-fragment	2.77	HMM-based (lower-bound)	0	1
NZLS01000053.1||full	MPG_7400	5629	13	2	0	No	NA	NA	NA	NA	NA	NA	NA	NA	5629	NA	57487.7	9.79165	high	1.48248	3	DTR_892485	99.89	100	3.20898	15.7383	2	1	5629	No	NA	13	2	0	Low-quality	Genome-fragment	9.79	AAI-based (high-confidence)	0	1
NZLS01000056.1||full	MPG_7400	10468	16	2	0	No	NA	NA	NA	NA	NA	NA	NA	NA	10468	NA	38460.2	27.2178	low	25.5595	38	DTR_282837	30.2	14.44	18.2835	34.2108	2	1	10468	No	NA	16	2	0	Low-quality	Genome-fragment	18.28	HMM-based (lower-bound)	0	1
NZLS01000065.1||full	MPG_7400	14470	15	4	0	No	NA	NA	NA	NA	NA	NA	NA	NA	14470	NA	27909.9	51.8454	high	1.84403	4	DTR_890065	78.71	100	26.3477	52.1048	4	1	14470	No	NA	15	4	0	Medium-quality	Genome-fragment	51.85	AAI-based (high-confidence)	0	1
NZLS01000073.1||full	MPG_7400	7041	10	5	0	No	NA	NA	NA	NA	NA	NA	NA	NA	7041	NA	41581.6	16.933	high	3.16791	19	DTR_892241	76.65	67.54	14.9631	19.0316	5	1	7041	No	NA	10	5	0	Low-quality	Genome-fragment	16.93	AAI-based (high-confidence)	0	1
NZLS01000083.1||full	MPG_7400	9851	8	2	0	No	NA	NA	NA	NA	NA	NA	NA	NA	9851	NA	67505.6	14.5929	high	2.61287	15	DTR_889548	82.46	53.47	5.27372	14.5545	2	1	9851	No	NA	8	2	0	Low-quality	Genome-fragment	14.59	AAI-based (high-confidence)	0	1
NZLS01000086.1||full	MPG_7400	5654	8	4	0	No	NA	NA	NA	NA	NA	NA	NA	NA	5654	NA	28564.3	19.7939	high	2.93728	2	DTR_889027	61.44	100	8.2621	18.4074	4	1	5654	No	NA	8	4	0	Low-quality	Genome-fragment	19.79	AAI-based (high-confidence)	0	1
NZLS01000095.1||full	MPG_7400	13569	14	6	0	No	NA	NA	NA	NA	NA	NA	NA	NA	13569	NA	46627.5	29.1008	high	2.65311	3	DTR_892877	78.15	73.37	19.7338	37.6152	6	1	13569	No	NA	14	6	0	Low-quality	Genome-fragment	29.1	AAI-based (high-confidence)	0	1
NZLS01000108.1||full	MPG_7400	15752	19	3	1	No	NA	NA	NA	NA	NA	NA	NA	NA	15752	NA	46816	33.6466	medium	8.34099	3	DTR_892877	43.89	30.66	8.79955	40.5062	3	1	15752	No	NA	19	3	1	Low-quality	Genome-fragment	33.65	AAI-based (medium-confidence)	0	1
NZLS01000115.1||full	MPG_7400	11168	14	1	0	No	NA	NA	NA	NA	NA	NA	NA	NA	11168	NA	58557.1	19.072	low	14.658	807	DTR_095213	51.68	12.88	20.42	33.24	1	1	11168	No	NA	14	1	0	Low-quality	Genome-fragment	20.42	HMM-based (lower-bound)	0	1
NZLS01000116.1||full	MPG_7400	6196	10	1	0	No	NA	NA	NA	NA	NA	NA	NA	NA	6196	NA	49930.6	12.4092	low	14.6912	99	DTR_295897	35.19	33.86	9.23	18.73	1	1	6196	No	NA	10	1	0	Low-quality	Genome-fragment	9.23	HMM-based (lower-bound)	0	1
NZLS01000119.1||full	MPG_7400	9003	17	7	0	No	NA	NA	NA	NA	NA	NA	NA	NA	9003	NA	43778	20.5651	medium	7.52356	2	GCA_003651625.1	51.71	37.97	13.3321	22.6196	7	1	9003	No	NA	17	7	0	Low-quality	Genome-fragment	20.57	AAI-based (medium-confidence)	0	1
NZLS01000123.1||full	MPG_7400	5826	6	1	0	No	NA	NA	NA	NA	NA	NA	NA	NA	5826	NA	46606.5	12.5004	high	2.6485	3	DTR_892877	64.86	96.3	2.83	13.73	1	1	5826	No	NA	6	1	0	Low-quality	Genome-fragment	12.5	AAI-based (high-confidence)	0	1
NZLS01000128.1||full	MPG_7400	8447	5	0	0	No	NA	NA	NA	NA	NA	NA	NA	NA	8447	NA	57765	14.623	high	1.64194	1	DTR_892485	99.67	89.99	NA	NA	0	1	8447	No	NA	5	0	0	Low-quality	Genome-fragment	14.62	AAI-based (high-confidence)	0	1	no viral genes detected
NZLS01000131.1||full	MPG_7400	5565	12	3	0	No	NA	NA	NA	NA	NA	NA	NA	NA	5565	NA	27969.3	19.8968	high	3.16791	4	DTR_890065	76.22	69.21	7.09633	26.3767	3	1	5565	No	NA	12	3	0	Low-quality	Genome-fragment	19.9	AAI-based (high-confidence)	0	1
NZLS01000134.1||full	MPG_7400	7048	12	1	0	No	NA	NA	NA	NA	NA	NA	NA	NA	7048	NA	57765	12.2012	high	1.48248	1	DTR_892485	99.95	100	3.79	23.87	1	1	7048	No	NA	12	1	0	Low-quality	Genome-fragment	12.2	AAI-based (high-confidence)	0	1
NZLS01000150.1||full	MPG_7400	10143	18	5	0	No	NA	NA	NA	NA	NA	NA	NA	NA	10143	NA	46880	21.6361	high	2.49623	1	DTR_892877	69.37	70.11	8.98282	25.6257	5	1	10143	No	NA	18	5	0	Low-quality	Genome-fragment	21.64	AAI-based (high-confidence)	0	1
NZLS01000164.1||full	MPG_7400	10288	12	2	0	No	NA	NA	NA	NA	NA	NA	NA	NA	10288	NA	62403.6	16.4862	medium	7.89422	6	DTR_889447	47.4	83	15.5003	32.2247	2	1	10288	No	NA	12	2	0	Low-quality	Genome-fragment	16.49	AAI-based (medium-confidence)	0	1
NZLS01000006.1||full	MPG_7400	6979	10	2	0	No	NA	NA	NA	NA	NA	NA	NA	NA	6979	NA	48504.5	14.3883	medium	8.40201	18	DTR_067034	40.2	56.87	10.0685	16.3711	2	1	6979	No	NA	10	2	0	Low-quality	Genome-fragment	14.39	AAI-based (medium-confidence)	0	1
NZLS01000072.1||0_partial	MPG_7400	17559	25	8	0	No	NA	NA	NA	NA	NA	NA	NA	NA	17559	NA	49341.7	35.5865	high	3.7948	9	GCA_003651625.1	68.65	23.99	30.1554	46.9465	8	1	17559	No	NA	25	8	0	Low-quality	Genome-fragment	35.59	AAI-based (high-confidence)	0	1
NZLS01000143.1||lt2gene	MPG_7400	9313	2	1	0	No	NA	NA	NA	NA	NA	NA	NA	NA	9313	NA	39210.2	23.7515	high	4.8973	3	DTR_232396	26.89	100	19.98	23.93	1	1	9313	No	NA	2	1	0	Low-quality	Genome-fragment	23.75	AAI-based (high-confidence)	0	1
NZ_JAEMOR010000045.1||0_partial	MPG_456	19403	29	3	2	No	NA	NA	NA	NA	NA	NA	NA	NA	19403	NA	44624.6	43.4805	low	14.353	38	DTR_449816	32.7	16.74	15.9992	40.7209	3	1	19403	No	NA	29	3	2	Low-quality	Genome-fragment	16	HMM-based (lower-bound)	0	1
3300027323.a:Ga0209426_1000349||0_partial	MPG_11041	23087	40	13	3	Yes	17258	5829	host,viral	582917258	1-5829,5830-23087	1-7,8-40	0,13	3,0	23087	NA	42865	40.2613	medium	8.19046	1	DTR_643046	38.91	32.13	19.3595	44.1491	13	1	23087	Yes	17258	40	13	3	Low-quality	Genome-fragment	40.26	AAI-based (medium-confidence)	25.25	1
3300027323.a:Ga0209426_1000554||0_partial	MPG_11041	10572	21	2	0	No	NA	NA	NA	NA	NA	NA	NA	NA	10572	NA	45560	23.2046	low	23.5974	525	DTR_643046	47.2	12.5	8.05055	28.7799	2	1	10572	No	NA	21	2	0	Low-quality	Genome-fragment	8.05	HMM-based (lower-bound)	0	1
3300024058.a:Ga0209997_10003725||full	MPG_10307	5876	5	0	2	No	NA	NA	NA	NA	NA	NA	NA	NA	5876	NA	116278	5.05342	low	10.4745	11	DTR_329941	29.8	47.6	NA	NA	0	1	5876	No	NA	5	0	2	Not-determined	Genome-fragment	NA	NA	0	1	no viral genes detected
NZ_QBEW01000043.1||full	MPG_943	42495	66	24	0	No	NA	NA	NA	NA	NA	NA	NA	NA	42495	NA	43211.9	98.3411	medium	7.28871	43	DTR_575033	44.61	23.28	74.8028	99.9982	24	1	42495	No	NA	66	24	0	High-quality	High-quality	98.34	AAI-based (medium-confidence)	0	1
DHXJ01000246.1||full	MPG_5145	20721	16	1	6	No	NA	NA	NA	NA	NA	NA	NA	NA	20721	NA	100122	20.6957	low	13.3626	367	DTR_413800	28.54	20.93	40	41.39	1	1	20721	No	NA	16	1	6	Low-quality	Genome-fragment	40	HMM-based (lower-bound)	0	1
DHXJ01000015.1||full	MPG_5145	16058	26	8	3	Yes	11018	5040	viral,host	110185040	1-11018,11019-16058	1-22,23-26	8,0	0,3	16058	NA	40311	27.3325	high	3.31131	1	DTR_266497	67.81	29.43	15.9148	30.4718	8	1	16058	Yes	11018	26	8	3	Low-quality	Genome-fragment	27.33	AAI-based (high-confidence)	31.39	1
DHXJ01000063.1||full	MPG_5145	29635	46	14	2	No	NA	NA	NA	NA	NA	NA	NA	NA	29635	NA	40011	74.0671	medium	6.39988	1	DTR_174030	51.01	42.64	46.7567	86.7552	14	1	29635	No	NA	46	14	2	Medium-quality	Genome-fragment	74.07	AAI-based (medium-confidence)	0	1
JAFCGS010000003.1||full	MPG_8894	8458	14	1	0	No	NA	NA	NA	NA	NA	NA	NA	NA	8458	NA	108571	7.79026	medium	7.94643	16	DTR_891506	30.44	42.98	4.85	26.03	1	1	8458	No	NA	14	1	0	Low-quality	Genome-fragment	7.79	AAI-based (medium-confidence)	0	1
JAFCGS010000002.1||full	MPG_8894	47344	61	9	0	No	NA	NA	NA	NA	NA	NA	NA	NA	47344	NA	49971.2	94.7426	high	4.39701	32	DTR_226658	49.76	26.17	45.943	100	9	1	47344	No	NA	61	9	0	Complete	High-quality	100	DTR (high-confidence)	0	1
JABJDJ010000047.1||0_partial	MPG_2424	25922	30	2	6	Yes	18765	7157	host,viral	715718765	1-7157,7158-25922	1-6,7-30	0,2	5,1	25922	NA	45893.1	40.8885	low	14.353	2	DTR_151873	37.09	13.5	28.2873	48.6271	2	1	25922	Yes	18765	30	2	6	Low-quality	Genome-fragment	28.29	HMM-based (lower-bound)	27.61	1
NZGD01000195.1||full	MPG_8210	36024	52	17	0	No	NA	NA	NA	NA	NA	NA	NA	NA	36024	NA	42168	85.4297	high	2.20406	1	GCA_002743915.1	77.51	59.95	56.2181	92.8115	17	1	36024	No	NA	52	17	0	Medium-quality	Genome-fragment	85.43	AAI-based (high-confidence)	0	1
NZGD01000232.1||full	MPG_8210	21652	24	14	2	Yes	19267	2385	viral,host	192672385	1-19267,19268-21652	1-21,22-24	14,0	0,2	21652	NA	38739.6	49.7346	high	3.82189	4	DTR_121749	85.32	22.88	31.7335	60.6425	14	1	21652	Yes	19267	24	14	2	Low-quality	Genome-fragment	49.73	AAI-based (high-confidence)	11.02	1
NZGD01000276.1||full	MPG_8210	47268	70	18	0	No	NA	NA	NA	NA	NA	NA	NA	NA	47268	NA	47964.7	98.5475	low	13.7451	27	DTR_659455	44.51	15.15	62.205	99.9315	18	1	47268	No	NA	70	18	0	Medium-quality	Genome-fragment	62.2	HMM-based (lower-bound)	0	1	low-confidence DTR
3300014869.a:Ga0180298_1000771||full	MPG_11600	7835	19	1	1	No	NA	NA	NA	NA	NA	NA	NA	NA	7835	NA	140409	5.58011	low	27.4561	2	DTR_890124	37.5	11.38	4.24	20.16	1	1	7835	No	NA	19	1	1	Low-quality	Genome-fragment	4.24	HMM-based (lower-bound)	0	1
3300014869.a:Ga0180298_1001403||full	MPG_11600	5833	15	1	1	No	NA	NA	NA	NA	NA	NA	NA	NA	5833	NA	64351	9.06435	low	13.0127	50	DTR_045385	43.1	26.98	8.77	12.32	1	1	5833	No	NA	15	1	1	Low-quality	Genome-fragment	8.77	HMM-based (lower-bound)	0	1
NZ_JFJZ01000028.1||full	MPG_674	62629	80	25	18	Yes	36045	26584	host,viral	2658436045	1-26584,26585-62629	1-27,28-80	0,25	18,0	62629	NA	39153.1	92.0617	medium	6.94328	4	DTR_627754	38.29	28.94	65.3729	99.28	24	1	62629	Yes	36045	80	25	18	High-quality	High-quality	92.06	AAI-based (medium-confidence)	42.45	1	contig >1.5x longer than expected genome length
NZ_JFJZ01000041.1||full	MPG_674	41639	54	17	9	Yes	31272	10367	viral,host	3127210367	1-31272,31273-41639	1-44,45-54	17,0	0,9	41639	NA	56974.5	54.8877	medium	7.5587	67	DTR_275511	35.58	17.83	48.8064	84.4192	17	1	41639	Yes	31272	54	17	9	Medium-quality	Genome-fragment	54.89	AAI-based (medium-confidence)	24.9	1
NZ_JFJZ01000076.1||full	MPG_674	11150	13	6	0	No	NA	NA	NA	NA	NA	NA	NA	NA	11150	NA	41051.9	27.1607	medium	8.63433	181	DTR_251618	36.84	45.13	12.3346	39.1782	6	1	11150	No	NA	13	6	0	Low-quality	Genome-fragment	27.16	AAI-based (medium-confidence)	0	1
NZ_JFJZ01000089.1||full	MPG_674	7217	7	0	0	No	NA	NA	NA	NA	NA	NA	NA	NA	7217	NA	73015.5	9.88421	low	27.3299	3	DTR_044350	34.5	9.3	NA	NA	0	1	7217	No	NA	7	0	0	Not-determined	Genome-fragment	NA	NA	0	1	no viral genes detected
NZ_JFJZ01000094.1||full	MPG_674	5427	11	5	0	No	NA	NA	NA	NA	NA	NA	NA	NA	5427	NA	52078.6	10.4208	low	25.6614	7	DTR_226013	44.8	9.3	9.4439	17.1424	5	1	5427	No	NA	11	5	0	Low-quality	Genome-fragment	9.44	HMM-based (lower-bound)	0	1
NZ_JFJZ01000019.1||0_partial	MPG_674	33089	35	9	11	Yes	13690	19399	viral,host	1369019399	1-13690,13691-33089	1-21,22-35	9,0	0,11	33089	NA	45617.5	30.0104	low	14.353	27	DTR_343555	34.47	14.62	18.5147	38.8052	9	1	33089	Yes	13690	35	9	11	Low-quality	Genome-fragment	18.51	HMM-based (lower-bound)	58.63	1
NZ_JFJZ01000003.1||0_partial	MPG_674	43325	60	23	2	No	NA	NA	NA	NA	NA	NA	NA	NA	43325	NA	37562.5	100	medium	6.55314	12	GCA_000884495.1	39.17	23.18	83.5426	95.7614	23	1	43325	No	NA	60	23	2	High-quality	High-quality	100	AAI-based (medium-confidence)	0	1
NZ_JFJZ01000031.1||0_partial	MPG_674	36211	34	5	13	Yes	17410	18801	host,viral,host	22551741016546	1-2255,2256-19665,19666-36211	1-3,4-23,24-34	0,5,0	3,0,10	36211	NA	34973.3	49.7808	medium	9.40953	308	DTR_289774	35.02	15.88	34.8849	50.5728	5	1	36211	Yes	17410	34	5	13	Low-quality	Genome-fragment	49.78	AAI-based (medium-confidence)	51.92	1	low-confidence Provirus
3300020464.a:Ga0211694_10000044||full	MPG_9674	57529	54	0	31	No	NA	NA	NA	NA	NA	NA	NA	NA	57529	NA	140705	40.8863	low	21.88	55	GCA_000880695.1	38.05	10.5	NA	NA	0	1	57529	No	NA	54	0	31	Not-determined	Genome-fragment	NA	NA	0	1	no viral genes detected
QMTB01000057.1||full	MPG_8683	8174	14	1	0	No	NA	NA	NA	NA	NA	NA	NA	NA	8174	NA	40829.9	20.0196	low	25.5595	8	GCA_003950135.1	32.2	14.16	NA	NA	0	1	8174	No	NA	14	1	0	Not-determined	Genome-fragment	NA	NA	0	1
NZ_PKQP01000010.1||0_partial	MPG_985	46248	67	14	2	No	NA	NA	NA	NA	NA	NA	NA	NA	46248	NA	44528.1	100	low	10.2771	9	DTR_350794	41.9	21.63	67.2207	99.5726	14	1	46248	No	NA	67	14	2	Medium-quality	Genome-fragment	67.22	HMM-based (lower-bound)	0	1
NZ_PKQP01000003.1||0_partial	MPG_985	74639	89	18	18	Yes	48376	26263	viral,host	4837626263	1-48376,48377-74639	1-66,67-89	18,0	0,18	74639	NA	53104.4	91.096	low	26.5187	33	GCA_002955945.1	52	8.1	70.96	100	18	1	74639	Yes	48376	89	18	18	Medium-quality	Genome-fragment	70.96	HMM-based (lower-bound)	35.19	1
NZ_JABVEE010000015.1||0_partial	MPG_451	52708	62	24	18	Yes	26300	26408	host,viral,host	82642630018144	1-8264,8265-34564,34565-52708	1-12,13-45,46-62	0,24,0	4,0,14	52708	NA	53857	48.833	high	2.31851	1	DTR_575087	65.7	29.1	35.2759	76.5742	24	1	52708	Yes	26300	62	24	18	Low-quality	Genome-fragment	48.83	AAI-based (high-confidence)	50.1	1	low-confidence Provirus
WFVG01000217.1||full	MPG_4820	5783	3	0	0	No	NA	NA	NA	NA	NA	NA	NA	NA	5783	NA	NA	NA	NA	NA	0	NA	NA	NA	NA	NA	0	1	5783	No	NA	3	0	0	Not-determined	Genome-fragment	NA	NA	0	1	no viral genes detected
WFVG01000331.1||full	MPG_4820	5697	4	1	3	No	NA	NA	NA	NA	NA	NA	NA	NA	5697	NA	298907	1.90594	low	23.3177	5	GCA_002827745.1	31.3	19.34	3.53	3.75	1	1	5697	No	NA	4	1	3	Low-quality	Genome-fragment	3.53	HMM-based (lower-bound)	0	1
3300026193.a:Ga0208129_1003136||full	MPG_10990	6092	7	1	3	No	NA	NA	NA	NA	NA	NA	NA	NA	6092	NA	111233	5.47682	low	25.7424	30	DTR_890110	35.5	14.25	8.06	20.17	1	1	6092	No	NA	7	1	3	Low-quality	Genome-fragment	8.06	HMM-based (lower-bound)	0	1
NZ_PGTD01000018.1||0_partial	MPG_1953	45621	53	10	17	Yes	19537	26084	viral,host	1953726084	1-19537,19538-45621	1-27,28-53	10,0	0,17	45621	NA	78507	24.8857	high	4.29144	4	DTR_889701	53.34	16.25	30.4987	60.4497	10	1	45621	Yes	19537	53	10	17	Low-quality	Genome-fragment	24.89	AAI-based (high-confidence)	57.18	1
NZ_PGTD01000018.1||1_partial	MPG_1953	29924	31	12	14	Yes	14150	15774	host,viral,host	6703141509071	1-6703,6704-20853,20854-29924	1-6,7-22,23-31	0,12,0	5,0,9	29924	NA	62762.8	22.5452	medium	8.41034	2	DTR_330887	45.58	40.97	26.0214	45.8324	12	1	29924	Yes	14150	31	12	14	Low-quality	Genome-fragment	22.55	AAI-based (medium-confidence)	52.71	1	low-confidence Provirus
NZ_PIFG01000014.1||0_partial	MPG_1899	61819	73	24	16	Yes	34285	27534	host,viral,host	62713428521263	1-6271,6272-40556,40557-61819	1-6,7-55,56-73	0,24,0	3,1,12	61819	NA	42112.4	81.4132	medium	9.87391	5	DTR_180318	32.02	21.01	62.0363	93.2001	23	1	61819	Yes	34285	73	24	16	Complete	High-quality	100	Provirus (medium-confidence)	44.54	1
NZ_CP054476.1||0_partial	MPG_1346	55663	54	11	23	Yes	12471	43192	host,viral,host	87361247134456	1-8736,8737-21207,21208-55663	1-9,10-26,27-54	0,11,0	3,0,20	55663	NA	44458.4	28.0509	low	26.5187	39	DTR_330887	51.63	11.34	18.1863	44.1843	11	1	55663	Yes	12471	54	11	23	Low-quality	Genome-fragment	18.19	HMM-based (lower-bound)	77.6	1	low-confidence Provirus
NZ_CP054476.1||1_partial	MPG_1346	17100	22	2	6	Yes	10870	6230	host,viral,host	4735108701495	1-4735,4736-15605,15606-17100	1-4,5-19,20-22	0,2,0	2,1,3	17100	NA	49141.7	22.1197	low	13.65	49	GCA_001754265.1	40.55	15.94	10.0675	34.8893	2	1	17100	Yes	10870	22	2	6	Low-quality	Genome-fragment	10.07	HMM-based (lower-bound)	36.43	1	low-confidence Provirus
NZ_CP026530.1||0_partial	MPG_891	74869	106	18	34	Yes	25055	49814	host,viral,host	63002505543514	1-6300,6301-31355,31356-74869	1-8,9-46,47-106	0,18,0	4,0,30	74869	NA	46647.8	53.711	low	21.88	50	DTR_344630	41.43	12.27	41.8234	69.284	18	1	74869	Yes	25055	106	18	34	Low-quality	Genome-fragment	41.82	HMM-based (lower-bound)	66.53	1	low-confidence Provirus
3300020415.a:Ga0211553_10000322||0_partial	MPG_11027	15438	19	4	4	Yes	5855	9583	viral,host	58559583	1-5855,5856-15438	1-10,11-19	4,0	0,4	15438	NA	62366	9.38813	low	11.4429	48	DTR_194887	40.47	17.67	7.28778	16.469	4	1	15438	Yes	5855	19	4	4	Low-quality	Genome-fragment	7.29	HMM-based (lower-bound)	62.07	1
NZ_JAAWWI010000002.1||0_partial	MPG_6316	56539	75	29	11	Yes	43994	12545	viral,host	4399412545	1-43994,43995-56539	1-62,63-75	29,0	1,10	56539	NA	53857	81.6867	high	2.31851	1	DTR_575087	64.6	27.79	58.4367	100	29	1	56539	Yes	43994	75	29	11	Medium-quality	Genome-fragment	81.69	AAI-based (high-confidence)	22.19	1
3300025108.a:Ga0208793_1000020||full	MPG_10526	112308	129	17	35	Yes	38158	74150	host,viral,host	546813815819469	1-54681,54682-92839,92840-112308	1-46,47-113,114-129	0,17,0	29,0,6	112308	NA	38073	100	low	79.6847	1	DTR_136997	100	35.48	47.0393	95.2463	17	1	112308	Yes	38158	129	17	35	Low-quality	Genome-fragment	47.04	HMM-based (lower-bound)	66.02	1	low-confidence Provirus
WFVA01000145.1||full	MPG_5477	5513	9	7	0	No	NA	NA	NA	NA	NA	NA	NA	NA	5513	NA	44603	12.3602	medium	6.00604	51	DTR_330887	49.03	62.66	8.82522	21.2579	7	1	5513	No	NA	9	7	0	Low-quality	Genome-fragment	12.36	AAI-based (medium-confidence)	0	1
3300025286.a:Ga0208315_1003937||full	MPG_11044	6125	11	2	0	No	NA	NA	NA	NA	NA	NA	NA	NA	6125	NA	50427.3	12.1462	low	16.0459	31	DTR_888980	37.34	27.78	6.80437	16.1359	2	1	6125	No	NA	11	2	0	Low-quality	Genome-fragment	6.8	HMM-based (lower-bound)	0	1
3300025286.a:Ga0208315_1001577||full	MPG_11044	11314	25	8	0	No	NA	NA	NA	NA	NA	NA	NA	NA	11314	NA	41710	27.1254	high	4.9252	1	DTR_893389	69.65	24.29	15.4832	33.3568	8	1	11314	No	NA	25	8	0	Low-quality	Genome-fragment	27.13	AAI-based (high-confidence)	0	1
3300025286.a:Ga0208315_1003609||full	MPG_11044	6509	6	3	0	No	NA	NA	NA	NA	NA	NA	NA	NA	6509	NA	33656.1	19.3398	high	2.94453	9	DTR_891229	88.54	42.86	13.6061	18.4649	3	1	6509	No	NA	6	3	0	Low-quality	Genome-fragment	19.34	AAI-based (high-confidence)	0	1
3300025286.a:Ga0208315_1003857||full	MPG_11044	6213	10	2	0	No	NA	NA	NA	NA	NA	NA	NA	NA	6213	NA	28040.2	22.1575	low	11.5125	25	DTR_462219	43.2	33.61	49.8465	100	2	1	6213	No	NA	10	2	0	Low-quality	Genome-fragment	49.85	HMM-based (lower-bound)	0	1
3300025286.a:Ga0208315_1002073||full	MPG_11044	9382	12	3	0	No	NA	NA	NA	NA	NA	NA	NA	NA	9382	NA	52333	17.9275	medium	8.54613	97	DTR_267134	43.98	39.36	10.4793	23.3528	3	1	9382	No	NA	12	3	0	Low-quality	Genome-fragment	17.93	AAI-based (medium-confidence)	0	1
3300025286.a:Ga0208315_1001889||full	MPG_11044	10032	12	6	0	No	NA	NA	NA	NA	NA	NA	NA	NA	10032	NA	35660	28.1324	high	3.34701	1	DTR_367969	66.67	50.58	20.5671	28.9498	6	1	10032	No	NA	12	6	0	Low-quality	Genome-fragment	28.13	AAI-based (high-confidence)	0	1
3300025286.a:Ga0208315_1002835||full	MPG_11044	7645	14	5	0	No	NA	NA	NA	NA	NA	NA	NA	NA	7645	NA	35660	21.4386	high	2.98665	1	DTR_367969	65.19	76.52	10.7288	22.0503	5	1	7645	No	NA	14	5	0	Low-quality	Genome-fragment	21.44	AAI-based (high-confidence)	0	1
NZ_LNWO01000029.1||full	MPG_942	36212	43	25	0	No	NA	NA	NA	NA	NA	NA	NA	NA	36212	NA	39335.1	92.0602	high	2.32256	2	DTR_578221	74.9	73.49	80.0018	99.829	25	1	36212	No	NA	43	25	0	High-quality	High-quality	92.06	AAI-based (high-confidence)	0	1
NZ_LNWO01000021.1||full	MPG_942	34732	45	15	1	No	NA	NA	NA	NA	NA	NA	NA	NA	34732	NA	43086.7	80.6095	low	12.0387	67	DTR_297681	34.55	19.64	50.4224	99.7753	15	1	34732	No	NA	45	15	1	Medium-quality	Genome-fragment	50.42	HMM-based (lower-bound)	0	1
NZ_LNWO01000010.1||0_partial	MPG_942	45056	48	15	3	Yes	40527	4529	host,viral	452940527	1-4529,4530-45056	1-6,7-48	0,15	2,1	45056	NA	39125	100	medium	7.28871	7	DTR_363959	42.53	26.93	60.6069	95.0814	15	1	45056	Yes	40527	48	15	3	High-quality	High-quality	100	AAI-based (medium-confidence)	10.05	1
NZ_LNWO01000007.1||0_partial	MPG_942	42640	49	14	9	Yes	29277	13363	viral,host	2927713363	1-29277,29278-42640	1-37,38-49	14,0	0,9	42640	NA	38752.7	75.5484	low	26.0832	113	DTR_316149	29.91	9.01	34.9457	91.1754	14	1	42640	Yes	29277	49	14	9	Low-quality	Genome-fragment	34.95	HMM-based (lower-bound)	31.34	1
NZ_LNWO01000009.1||0_partial	MPG_942	24600	27	12	7	Yes	15649	8951	host,viral	895115649	1-8951,8952-24600	1-9,10-27	0,12	6,1	24600	NA	62913.4	24.8739	medium	6.82556	2	DTR_330887	43.9	48.44	28.777	50.6872	12	1	24600	Yes	15649	27	12	7	Low-quality	Genome-fragment	24.87	AAI-based (medium-confidence)	36.39	1
NZ_LNWO01000009.1||1_partial	MPG_942	11473	14	1	6	No	NA	NA	NA	NA	NA	NA	NA	NA	11473	NA	46899.8	24.4628	low	20.6567	30	DTR_606879	34.5	12.78	34.35	100	1	1	11473	No	NA	14	1	6	Low-quality	Genome-fragment	34.35	HMM-based (lower-bound)	0	1
3300025264.a:Ga0208029_1003481||full	MPG_10041	5517	12	3	0	No	NA	NA	NA	NA	NA	NA	NA	NA	5517	NA	37438.8	14.736	low	15.1657	16	GCA_002603965.1	40.38	25.48	12.1699	16.0799	3	1	5517	No	NA	12	3	0	Low-quality	Genome-fragment	12.17	HMM-based (lower-bound)	0	1
3300025264.a:Ga0208029_1000875||full	MPG_10041	15605	12	6	0	No	NA	NA	NA	NA	NA	NA	NA	NA	15605	NA	55994.5	27.8688	medium	8.24049	3	DTR_268950	43.09	61.64	17.901	46.9591	6	1	15605	No	NA	12	6	0	Low-quality	Genome-fragment	27.87	AAI-based (medium-confidence)	0	1
3300025264.a:Ga0208029_1002559||full	MPG_10041	6932	11	7	0	No	NA	NA	NA	NA	NA	NA	NA	NA	6932	NA	38793.3	17.8691	low	10.7646	17	GCA_002603965.1	45.9	38.84	14.7187	20.2502	7	1	6932	No	NA	11	7	0	Low-quality	Genome-fragment	14.72	HMM-based (lower-bound)	0	1
PBYE01000047.1||full	MPG_5968	7626	2	1	0	No	NA	NA	NA	NA	NA	NA	NA	NA	7626	NA	NA	NA	NA	NA	0	NA	NA	NA	NA	NA	0	1	7626	No	NA	2	1	0	Not-determined	Genome-fragment	NA	NA	0	1
PBYE01000053.1||full	MPG_5968	7500	2	1	0	No	NA	NA	NA	NA	NA	NA	NA	NA	7500	NA	12345.1	60.7527	low	13.5949	32	GCA_004789955.1	24.6	69.61	NA	NA	0	1	7500	No	NA	2	1	0	Not-determined	Genome-fragment	NA	NA	0	1
PBYE01000066.1||full	MPG_5968	10448	29	5	1	No	NA	NA	NA	NA	NA	NA	NA	NA	10448	NA	49271.1	21.2051	low	20.3878	8	DTR_890544	50.43	12.2	8.85224	23.6586	5	1	10448	No	NA	29	5	1	Low-quality	Genome-fragment	8.85	HMM-based (lower-bound)	0	1
PBYE01000076.1||full	MPG_5968	10153	15	1	0	No	NA	NA	NA	NA	NA	NA	NA	NA	10153	NA	NA	NA	NA	NA	0	NA	NA	NA	0.49	1	1	1	10153	No	NA	15	1	0	Low-quality	Genome-fragment	0.49	HMM-based (lower-bound)	0	1
PBYE01000079.1||full	MPG_5968	10607	3	0	0	No	NA	NA	NA	NA	NA	NA	NA	NA	10607	NA	NA	NA	NA	NA	0	NA	NA	NA	NA	NA	0	1	10607	No	NA	3	0	0	Not-determined	Genome-fragment	NA	NA	0	1	no viral genes detected
PBYE01000081.1||full	MPG_5968	7341	6	0	0	No	NA	NA	NA	NA	NA	NA	NA	NA	7341	NA	206290	3.55858	medium	8.28456	306	GCA_000865825.1	39.3	52.04	NA	NA	0	1	7341	No	NA	6	0	0	Low-quality	Genome-fragment	3.56	AAI-based (medium-confidence)	0	1	no viral genes detected
PBYE01000082.1||full	MPG_5968	9085	2	0	0	No	NA	NA	NA	NA	NA	NA	NA	NA	9085	NA	NA	NA	NA	NA	0	NA	NA	NA	NA	NA	0	1	9085	No	NA	2	0	0	Not-determined	Genome-fragment	NA	NA	0	1	no viral genes detected
PBYE01000084.1||full	MPG_5968	7284	10	6	0	No	NA	NA	NA	NA	NA	NA	NA	NA	7284	NA	182874	3.98307	medium	6.00604	159	DTR_232437	50.66	66.97	3.25158	5.39248	6	1	7284	No	NA	10	6	0	Low-quality	Genome-fragment	3.98	AAI-based (medium-confidence)	0	1
PBYE01000017.1||full	MPG_5968	8494	19	5	1	No	NA	NA	NA	NA	NA	NA	NA	NA	8494	NA	182339	4.65835	medium	9.14234	114	GCA_001503075.1	45.16	30.97	3.73671	8.97329	5	1	8494	No	NA	19	5	1	Low-quality	Genome-fragment	4.66	AAI-based (medium-confidence)	0	1
PBYE01000020.1||full	MPG_5968	8769	14	2	0	No	NA	NA	NA	NA	NA	NA	NA	NA	8769	NA	83255.6	10.5326	low	11.2846	497	DTR_891386	36.85	39.49	3.92955	9.47818	2	1	8769	No	NA	14	2	0	Low-quality	Genome-fragment	3.93	HMM-based (lower-bound)	0	1
PBYE01000013.1||lt2gene	MPG_5968	7193	2	1	0	No	NA	NA	NA	NA	NA	NA	NA	NA	7193	NA	NA	NA	NA	NA	0	NA	NA	NA	17.03	21.48	1	1	7193	No	NA	2	1	0	Low-quality	Genome-fragment	17.03	HMM-based (lower-bound)	0	1
JAEIOE010000050.1||full	MPG_7769	15690	12	0	0	No	NA	NA	NA	NA	NA	NA	NA	NA	15690	NA	61170.2	25.6498	low	17.6215	142	GCA_002955325.1	47.3	12.22	NA	NA	0	1	15690	No	NA	12	0	0	Not-determined	Genome-fragment	NA	NA	0	1	no viral genes detected
JAEIOE010000004.1||full	MPG_7769	89069	97	16	33	Yes	27256	61813	host,viral,host	78702725653943	1-7870,7871-35126,35127-89069	1-9,10-49,50-97	0,15,1	3,1,29	89069	NA	43178.7	63.1237	low	21.88	85	GCA_002610805.1	41.07	8.06	56.8368	90.1967	16	1	89069	Yes	27256	97	16	33	Medium-quality	Genome-fragment	56.84	HMM-based (lower-bound)	69.4	1	low-confidence Provirus
JAEIOE010000078.1||full	MPG_7769	7055	10	1	0	No	NA	NA	NA	NA	NA	NA	NA	NA	7055	NA	53677.7	13.1433	low	11.5125	40	GCA_002745635.1	46.45	36.81	4.74	21.52	1	1	7055	No	NA	10	1	0	Low-quality	Genome-fragment	4.74	HMM-based (lower-bound)	0	1
JAEIOE010000016.1||full	MPG_7769	41858	40	1	11	No	NA	NA	NA	NA	NA	NA	NA	NA	41858	NA	62703.1	66.7558	low	21.88	108	GCA_004778565.1	38.25	11.87	28.14	100	1	1	41858	No	NA	40	1	11	Low-quality	Genome-fragment	28.14	HMM-based (lower-bound)	0	1
DRFC01000173.1||full	MPG_4195	5160	5	0	0	No	NA	NA	NA	NA	NA	NA	NA	NA	5160	NA	36487	14.142	low	13.5912	1	DTR_097929	24.9	51.54	NA	NA	0	1	5160	No	NA	5	0	0	Not-determined	Genome-fragment	NA	NA	0	1	no viral genes detected
JAESPV010000001.1||full	MPG_7467	118321	114	17	48	Yes	28484	89837	host,viral,host	666402848423197	1-66640,66641-95124,95125-118321	1-55,56-98,99-114	0,17,0	35,0,13	118321	NA	36052	79.0081	medium	5.36853	1	DTR_032442	51.6	22.2	56.7457	76.1073	17	1	118321	Yes	28484	114	17	48	Medium-quality	Genome-fragment	79.01	AAI-based (medium-confidence)	75.93	1	contig >1.5x longer than expected genome length; low-confidence Provirus
JAESPV010000004.1||full	MPG_7467	6626	7	0	0	No	NA	NA	NA	NA	NA	NA	NA	NA	6626	NA	86112.7	7.69457	low	10.6439	30	GCA_001736495.1	49.6	29.45	NA	NA	0	1	6626	No	NA	7	0	0	Not-determined	Genome-fragment	NA	NA	0	1	no viral genes detected
JAESPV010000096.1||full	MPG_7467	68678	111	43	1	No	NA	NA	NA	NA	NA	NA	NA	NA	68678	NA	58179.8	100	medium	7.78352	40	GCA_000955015.2	47.29	28.44	85.1144	100	40	1	68678	No	NA	111	43	1	High-quality	High-quality	100	AAI-based (medium-confidence)	0	1
JAESPV010000007.1||0_partial	MPG_7467	33848	27	3	8	No	NA	NA	NA	NA	NA	NA	NA	NA	33848	NA	110626	30.5969	low	16.7308	18	DTR_202284	27.66	14.95	15.8399	39.9707	3	1	33848	No	NA	27	3	8	Low-quality	Genome-fragment	15.84	HMM-based (lower-bound)	0	1
NVUZ02000095.1||full	MPG_5301	12883	14	2	7	Yes	5730	7153	viral,host	57307153	1-5730,5731-12883	1-6,7-14	2,0	0,7	12883	NA	35250.8	16.2549	low	12.3244	75	DTR_644620	56.95	17.42	13.4514	19.0358	2	1	12883	Yes	5730	14	2	7	Low-quality	Genome-fragment	13.45	HMM-based (lower-bound)	55.52	1
NVUZ02000192.1||full	MPG_5301	7039	10	3	0	No	NA	NA	NA	NA	NA	NA	NA	NA	7039	NA	45860.1	15.3489	medium	9.77042	59	DTR_078899	45.27	47.03	10.8484	16.9165	3	1	7039	No	NA	10	3	0	Low-quality	Genome-fragment	15.35	AAI-based (medium-confidence)	0	1
NVUZ02000195.1||full	MPG_5301	8724	13	6	0	No	NA	NA	NA	NA	NA	NA	NA	NA	8724	NA	48458.6	18.003	medium	5.57151	35	DTR_674960	75.31	18.64	12.735	24.4747	6	1	8724	No	NA	13	6	0	Low-quality	Genome-fragment	18	AAI-based (medium-confidence)	0	1
NVUZ02000006.1||full	MPG_5301	34540	43	30	3	Yes	31464	3076	host,viral	307631464	1-3076,3077-34540	1-3,4-43	0,30	2,1	34540	NA	56606.7	55.5835	high	2.78987	3	GCA_002609425.1	66.32	61.13	45.8303	80.7372	29	1	34540	Yes	31464	43	30	3	Medium-quality	Genome-fragment	55.58	AAI-based (high-confidence)	8.91	1
NVUZ02000217.1||full	MPG_5301	136011	165	44	75	Yes	46099	89912	host,viral,host	86004460993908	1-86004,86005-132103,132104-136011	1-85,86-162,163-165	0,44,0	72,0,3	136011	NA	45620.1	100	low	35.1295	6	DTR_043328	78.31	16.9	76.7154	100	42	1	136011	Yes	46099	165	44	75	Medium-quality	Genome-fragment	76.72	HMM-based (lower-bound)	66.11	1	low-confidence Provirus
NVUZ02000092.1||0_partial	MPG_5301	21848	28	2	2	Yes	16802	5046	viral,host	168025046	1-16802,16803-21848	1-23,24-28	2,0	0,2	21848	NA	46400.2	36.2111	low	18.5643	120	GCA_002620265.1	40.57	10.46	18.9637	65.8204	2	1	21848	Yes	16802	28	2	2	Low-quality	Genome-fragment	18.96	HMM-based (lower-bound)	23.1	1
NVUZ02000146.1||0_partial	MPG_5301	27021	33	11	14	Yes	8609	18412	viral,host	860918412	1-8609,8610-27021	1-15,16-33	11,0	0,14	27021	NA	49031.3	17.5582	high	3.51913	4	DTR_005702	59.41	22.81	15.5048	25.5226	11	1	27021	Yes	8609	33	11	14	Low-quality	Genome-fragment	17.56	AAI-based (high-confidence)	68.14	1
NZ_CP027772.1||0_partial	MPG_729	5311	3	0	0	No	NA	NA	NA	NA	NA	NA	NA	NA	5311	NA	36285	14.6369	low	12.6822	1	DTR_628446	25.7	75.32	NA	NA	0	1	5311	No	NA	3	0	0	Not-determined	Genome-fragment	NA	NA	0	1	no viral genes detected
JABIQM010000093.1||full	MPG_5956	5885	7	0	0	No	NA	NA	NA	NA	NA	NA	NA	NA	5885	NA	112856	5.21461	low	23.3877	1	DTR_208063	22.6	33.11	NA	NA	0	1	5885	No	NA	7	0	0	Not-determined	Genome-fragment	NA	NA	0	1	no viral genes detected
NZ_MPKP01000015.1||full	MPG_1139	95778	103	24	28	Yes	45252	50526	host,viral,host	246244525225902	1-24624,24625-69876,69877-95778	1-21,22-78,79-103	0,24,0	15,0,13	95778	NA	51350.3	88.1242	low	21.88	24	DTR_635204	40.52	12.27	80.094	100	23	1	95778	Yes	45252	103	24	28	Complete	High-quality	100	Provirus (medium-confidence)	52.75	1
NZ_MPKP01000018.1||full	MPG_1139	80139	94	26	39	Yes	36290	43849	host,viral	4384936290	1-43849,43850-80139	1-42,43-94	0,26	39,0	80139	NA	33998.6	100	high	2.35868	4	GCA_001041395.1	88.69	34.21	91.1437	99.9882	25	1	80139	Yes	36290	94	26	39	High-quality	High-quality	100	AAI-based (high-confidence)	54.72	1	contig >1.5x longer than expected genome length
NZ_MPKP01000002.1||0_partial	MPG_1139	18171	24	3	7	Yes	11161	7010	viral,host	111617010	1-11161,11162-18171	1-17,18-24	3,0	1,6	18171	NA	7103	100	high	3.72516	1	GCA_000894015.1	57.52	36.03	95.1331	100	3	1	18171	Yes	11161	24	3	7	High-quality	High-quality	100	AAI-based (high-confidence)	38.58	1	contig >1.5x longer than expected genome length
JABHCA010000013.1||full	MPG_8772	5028	5	0	0	No	NA	NA	NA	NA	NA	NA	NA	NA	5028	NA	56298	8.93105	low	16.7747	145	DTR_141826	37.3	26.26	NA	NA	0	1	5028	No	NA	5	0	0	Not-determined	Genome-fragment	NA	NA	0	1	no viral genes detected
JADHXD010000200.1||full	MPG_2107	8214	13	0	0	No	NA	NA	NA	NA	NA	NA	NA	NA	8214	NA	64956.4	12.6454	low	17.49	6	DTR_201448	54.8	8.94	NA	NA	0	1	8214	No	NA	13	0	0	Not-determined	Genome-fragment	NA	NA	0	1	no viral genes detected
DGNU01000005.1||0_partial	MPG_2849	25543	23	4	10	No	NA	NA	NA	NA	NA	NA	NA	NA	25543	NA	53856.8	47.4276	medium	8.19046	7	DTR_330887	38.4	29.47	31.2619	82.6854	4	1	25543	No	NA	23	4	10	Low-quality	Genome-fragment	47.43	AAI-based (medium-confidence)	0	1
DGNU01000005.1||1_partial	MPG_2849	22405	21	3	10	No	NA	NA	NA	NA	NA	NA	NA	NA	22405	NA	41304.2	54.2439	low	14.353	80	DTR_305266	33.96	13.61	21.6637	82.8415	3	1	22405	No	NA	21	3	10	Low-quality	Genome-fragment	21.66	HMM-based (lower-bound)	0	1
CACBLW010000022.1||full	MPG_5725	18444	24	5	0	No	NA	NA	NA	NA	NA	NA	NA	NA	18444	NA	42026.8	43.8862	medium	7.57869	32	DTR_889011	49.36	28.26	27.5492	46.1215	5	1	18444	No	NA	24	5	0	Low-quality	Genome-fragment	43.89	AAI-based (medium-confidence)	0	1
DRKT01000218.1||full	MPG_6142	20056	18	1	10	No	NA	NA	NA	NA	NA	NA	NA	NA	20056	NA	168761	11.8842	low	21.1705	54	DTR_347039	27.04	14.29	17.84	67.17	1	1	20056	No	NA	18	1	10	Low-quality	Genome-fragment	17.84	HMM-based (lower-bound)	0	1
NZ_MAJY01000039.1||full	MPG_1495	86462	91	24	39	Yes	26446	60016	host,viral,host	166332644643383	1-16633,16634-43079,43080-86462	1-14,15-51,52-91	0,24,0	9,0,30	86462	NA	32817	80.5863	high	2.32418	1	DTR_578468	60.21	19.37	56.5318	84.0827	24	1	86462	Yes	26446	91	24	39	Complete	High-quality	100	Provirus (medium-confidence)	69.41	1	contig >1.5x longer than expected genome length
NZ_MAJY01000020.1||full	MPG_1495	41406	69	29	0	No	NA	NA	NA	NA	NA	NA	NA	NA	41406	NA	42704	96.9605	high	1.84149	1	DTR_315615	66.13	78.39	70.327	94.366	28	1	41406	No	NA	69	29	0	High-quality	High-quality	96.96	AAI-based (high-confidence)	0	1
NZ_MAJY01000009.1||0_partial	MPG_1495	61234	69	21	17	Yes	32646	28588	viral,host	3264628588	1-32646,32647-61234	1-44,45-69	21,0	0,17	61234	NA	32655.2	99.972	high	3.29254	16	GCA_000912935.1	58.13	35.56	84.397	99.6083	21	1	61234	Yes	32646	69	21	17	High-quality	High-quality	99.97	AAI-based (high-confidence)	46.69	1	contig >1.5x longer than expected genome length
NZ_MINF01000010.1||0_partial	MPG_179	40799	50	22	6	Yes	32467	8332	viral,host	324678332	1-32467,32468-40799	1-41,42-50	22,0	0,6	40799	NA	32396.9	100	high	2.88019	3	GCA_001736495.1	60.63	69.84	80.3857	99.5094	21	1	40799	Yes	32467	50	22	6	High-quality	High-quality	100	AAI-based (high-confidence)	20.42	1
NZ_MINF01000031.1||0_partial	MPG_179	170257	224	67	71	Yes	103591	66666	viral,host	10359166666	1-103591,103592-170257	1-146,147-224	66,1	18,53	170257	NA	45962.2	100	low	22.9414	27	GCA_000921055.1	47.35	12.31	97.6403	100	64	1	170257	Yes	103591	224	67	71	High-quality	High-quality	97.64	HMM-based (lower-bound)	39.16	1
NZ_MINF01000031.1||1_partial	MPG_179	84889	110	38	29	Yes	50259	34630	host,viral,host	32465025931384	1-3246,3247-53505,53506-84889	1-4,5-79,80-110	0,38,0	3,1,25	84889	NA	51324.7	97.9236	high	2.58958	2	DTR_311220	75.91	25.88	74.9422	100	38	1	84889	Yes	50259	110	38	29	Complete	High-quality	100	Provirus (high-confidence)	40.79	1	contig >1.5x longer than expected genome length
NZ_MINF01000031.1||2_partial	MPG_179	73220	86	18	20	Yes	46386	26834	viral,host	4638626834	1-46386,46387-73220	1-56,57-86	18,0	0,20	73220	NA	59058.2	78.5429	low	26.0832	29	GCA_002988115.1	31.52	9.35	51.2845	98.018	17	1	73220	Yes	46386	86	18	20	Medium-quality	Genome-fragment	51.28	HMM-based (lower-bound)	36.65	1
3300020367.a:Ga0211703_10001131||full	MPG_11593	7133	9	6	0	No	NA	NA	NA	NA	NA	NA	NA	NA	7133	NA	46737	15.262	high	1.48248	1	DTR_630297	99.95	98.99	12.8609	17.8643	6	1	7133	No	NA	9	6	0	Low-quality	Genome-fragment	15.26	AAI-based (high-confidence)	0	1
3300020367.a:Ga0211703_10000509||full	MPG_11593	14311	14	6	0	No	NA	NA	NA	NA	NA	NA	NA	NA	14311	NA	50963.7	28.0808	medium	8.47655	10	DTR_016475	43.91	32.89	11.572	43.8496	6	1	14311	No	NA	14	6	0	Low-quality	Genome-fragment	28.08	AAI-based (medium-confidence)	0	1
JABSOM010000002.1||0_partial	MPG_2509	71780	92	23	15	Yes	41594	30186	viral,host	4159430186	1-41594,41595-71780	1-67,68-92	22,1	2,13	71780	NA	42712.2	97.3819	low	26.0832	98	DTR_266089	28.74	11.12	68.8076	100	22	1	71780	Yes	41594	92	23	15	Medium-quality	Genome-fragment	68.81	HMM-based (lower-bound)	42.05	1
QCHN01000026.1||full	MPG_3145	7874	20	2	2	No	NA	NA	NA	NA	NA	NA	NA	NA	7874	NA	164316	4.79198	medium	9.05383	43	GCA_000906155.1	73.07	10.75	3.51	16.78	1	1	7874	No	NA	20	2	2	Low-quality	Genome-fragment	4.79	AAI-based (medium-confidence)	0	1
DRCK01000032.1||full	MPG_8305	18628	24	2	0	No	NA	NA	NA	NA	NA	NA	NA	NA	18628	NA	37082.9	50.2334	medium	5.94767	6	DTR_224632	57	25.54	26.0019	55.5404	2	1	18628	No	NA	24	2	0	Medium-quality	Genome-fragment	50.23	AAI-based (medium-confidence)	0	1
DRCK01000129.1||full	MPG_8305	9204	10	6	0	No	NA	NA	NA	NA	NA	NA	NA	NA	9204	NA	60594.6	15.1895	medium	7.87303	126	DTR_889130	34.11	59.41	8.03641	14.5913	6	1	9204	No	NA	10	6	0	Low-quality	Genome-fragment	15.19	AAI-based (medium-confidence)	0	1
DRCK01000075.1||full	MPG_8305	5633	4	1	0	No	NA	NA	NA	NA	NA	NA	NA	NA	5633	NA	NA	NA	NA	NA	0	NA	NA	NA	3.89	15.94	1	1	5633	No	NA	4	1	0	Low-quality	Genome-fragment	3.89	HMM-based (lower-bound)	0	1
DRCK01000100.1||lt2gene	MPG_8305	5415	2	1	0	No	NA	NA	NA	NA	NA	NA	NA	NA	5415	NA	NA	NA	NA	NA	0	NA	NA	NA	3.74	15.33	1	1	5415	No	NA	2	1	0	Low-quality	Genome-fragment	3.74	HMM-based (lower-bound)	0	1
3300025293.a:Ga0208934_1000081||0_partial	MPG_9873	19542	22	10	6	Yes	14317	5225	host,viral	522514317	1-5225,5226-19542	1-6,7-22	0,10	5,1	19542	NA	56631.3	25.2811	medium	7.38938	3	DTR_330887	43.96	56.95	26.8851	46.624	10	1	19542	Yes	14317	22	10	6	Low-quality	Genome-fragment	25.28	AAI-based (medium-confidence)	26.74	1
DQAY01000042.1||full	MPG_2098	9937	14	1	1	No	NA	NA	NA	NA	NA	NA	NA	NA	9937	NA	63955.5	15.5374	low	12.3818	62	DTR_202286	47.2	19.32	5.86	23.91	1	1	9937	No	NA	14	1	1	Low-quality	Genome-fragment	5.86	HMM-based (lower-bound)	0	1
NZ_JPWF01000004.1||0_partial	MPG_1088	44759	47	8	15	Yes	24149	20610	host,viral,host	24112414918199	1-2411,2412-26560,26561-44759	1-4,5-33,34-47	0,8,0	2,2,11	44759	NA	34950.7	69.0944	low	17.7367	297	DTR_889878	37.24	12.35	44.2229	69.7391	7	1	44759	Yes	24149	47	8	15	Low-quality	Genome-fragment	44.22	HMM-based (lower-bound)	46.05	1	low-confidence Provirus
WFQM01000189.1||full	MPG_2995	8770	11	1	2	No	NA	NA	NA	NA	NA	NA	NA	NA	8770	NA	71982.3	12.1835	low	27.4561	5	DTR_714784	36.72	10.48	4.57	11.28	1	1	8770	No	NA	11	1	2	Low-quality	Genome-fragment	4.57	HMM-based (lower-bound)	0	1
WFQM01000230.1||0_partial	MPG_2995	12474	14	1	10	No	NA	NA	NA	NA	NA	NA	NA	NA	12474	NA	117625	10.6049	low	11.96	112	DTR_786174	40.4	23.66	5.55	13.59	1	1	12474	No	NA	14	1	10	Low-quality	Genome-fragment	5.55	HMM-based (lower-bound)	0	1
NZ_AP022624.1||0_partial	MPG_984	86921	87	29	25	Yes	50652	36269	viral,host	5065236269	1-50652,50653-86921	1-51,52-87	29,0	0,25	86921	NA	57641.3	87.8745	high	4.74461	2	DTR_577845	67.76	50.13	74.9253	94.9325	28	1	86921	Yes	50652	87	29	25	Medium-quality	Genome-fragment	87.87	AAI-based (high-confidence)	41.73	1	contig >1.5x longer than expected genome length
DNQS01000319.1||full	MPG_7472	23572	38	6	5	Yes	13227	10345	host,viral	1034513227	1-10345,10346-23572	1-13,14-38	0,6	5,0	23572	NA	37683.1	35.1006	medium	8.76636	5	GCA_002603965.1	40.46	23.25	31.2737	38.5621	6	1	23572	Yes	13227	38	6	5	Low-quality	Genome-fragment	35.1	AAI-based (medium-confidence)	43.89	1
DNQS01000184.1||full	MPG_7472	20268	23	12	1	No	NA	NA	NA	NA	NA	NA	NA	NA	20268	NA	44566.8	45.4778	medium	8.19046	4	DTR_016475	42.47	28.53	38.4999	59.9331	12	1	20268	No	NA	23	12	1	Low-quality	Genome-fragment	45.48	AAI-based (medium-confidence)	0	1
NZ_MAKG01000160.1||full	MPG_1201	7541	4	0	0	No	NA	NA	NA	NA	NA	NA	NA	NA	7541	NA	52589.2	14.3394	low	25.5595	85	DTR_892900	28.9	17	NA	NA	0	1	7541	No	NA	4	0	0	Not-determined	Genome-fragment	NA	NA	0	1	no viral genes detected
DJLZ01000005.1||0_partial	MPG_4239	129839	137	11	62	Yes	34083	95756	host,viral,host	53993408390357	1-5399,5400-39482,39483-129839	1-7,8-51,52-137	0,11,0	3,0,59	129839	NA	39334	86.6503	low	26.0832	123	DTR_304426	32.2	7.78	61.0854	98.4438	11	1	129839	Yes	34083	137	11	62	Medium-quality	Genome-fragment	61.09	HMM-based (lower-bound)	73.75	1	low-confidence Provirus
3300025093.a:Ga0208794_1000011||0_partial	MPG_9246	23720	37	4	7	Yes	15528	8192	host,viral	819215528	1-8192,8193-23720	1-14,15-37	0,4	6,1	23720	NA	31038.3	50.0285	low	18.5643	66	GCA_004521775.1	42.3	8.97	58.4772	76.4993	3	1	23720	Yes	15528	37	4	7	Medium-quality	Genome-fragment	58.48	HMM-based (lower-bound)	34.54	1
PAAT01000192.1||full	MPG_5846	9601	14	1	0	No	NA	NA	NA	NA	NA	NA	NA	NA	9601	NA	71287	13.4681	high	3.51201	1	DTR_892944	59.74	57.03	5.49	27.34	1	1	9601	No	NA	14	1	0	Low-quality	Genome-fragment	13.47	AAI-based (high-confidence)	0	1
PAAT01000117.1||full	MPG_5846	24360	35	4	0	No	NA	NA	NA	NA	NA	NA	NA	NA	24360	NA	108625	22.4258	low	12.0387	82	DTR_290623	37.49	22.05	17.2511	53.7525	4	1	24360	No	NA	35	4	0	Low-quality	Genome-fragment	17.25	HMM-based (lower-bound)	0	1
PAAT01000122.1||full	MPG_5846	20560	12	9	0	No	NA	NA	NA	NA	NA	NA	NA	NA	20560	NA	44760.8	45.933	medium	8.24049	5	DTR_232309	44.46	59.54	42.1349	54.231	9	1	20560	No	NA	12	9	0	Low-quality	Genome-fragment	45.93	AAI-based (medium-confidence)	0	1
PAAT01000124.1||full	MPG_5846	56995	61	17	2	No	NA	NA	NA	NA	NA	NA	NA	NA	56995	NA	64794.3	87.9629	high	2.17135	30	DTR_283530	60.66	75.13	57.9048	91.4278	17	1	56995	No	NA	61	17	2	Medium-quality	Genome-fragment	87.96	AAI-based (high-confidence)	0	1
PAAT01000128.1||full	MPG_5846	10782	14	5	0	No	NA	NA	NA	NA	NA	NA	NA	NA	10782	NA	59364	18.1625	high	2.92082	1	DTR_889331	61.69	89.85	12.9733	33.9237	5	1	10782	No	NA	14	5	0	Low-quality	Genome-fragment	18.16	AAI-based (high-confidence)	0	1
PAAT01000131.1||full	MPG_5846	8966	8	0	0	No	NA	NA	NA	NA	NA	NA	NA	NA	8966	NA	98995.7	9.05696	medium	7.46178	3	DTR_309024	28.58	47.54	NA	NA	0	1	8966	No	NA	8	0	0	Low-quality	Genome-fragment	9.06	AAI-based (medium-confidence)	0	1	no viral genes detected
PAAT01000133.1||full	MPG_5846	9236	7	2	0	No	NA	NA	NA	NA	NA	NA	NA	NA	9236	NA	47365.5	19.4994	low	392.695	6	DTR_232308	55.17	96.79	11.4072	25.3744	2	1	9236	No	NA	7	2	0	Low-quality	Genome-fragment	11.41	HMM-based (lower-bound)	0	1
PAAT01000150.1||full	MPG_5846	13105	17	13	0	No	NA	NA	NA	NA	NA	NA	NA	NA	13105	NA	45391.7	28.8709	high	1.84403	39	GCA_002582805.1	81.79	97.87	22.8287	31.8491	12	1	13105	No	NA	17	13	0	Low-quality	Genome-fragment	28.87	AAI-based (high-confidence)	0	1
PAAT01000158.1||full	MPG_5846	11480	12	0	0	No	NA	NA	NA	NA	NA	NA	NA	NA	11480	NA	34236.6	33.5313	high	3.03138	2	DTR_888591	57.75	96.52	NA	NA	0	1	11480	No	NA	12	0	0	Low-quality	Genome-fragment	33.53	AAI-based (high-confidence)	0	1	no viral genes detected
PAAT01000166.1||full	MPG_5846	9103	7	5	0	No	NA	NA	NA	NA	NA	NA	NA	NA	9103	NA	40315.2	22.5796	high	4.27395	141	DTR_697706	76.3	26.14	17.0448	24.0964	5	1	9103	No	NA	7	5	0	Low-quality	Genome-fragment	22.58	AAI-based (high-confidence)	0	1
PAAT01000170.1||full	MPG_5846	48908	59	7	0	No	NA	NA	NA	NA	NA	NA	NA	NA	48908	NA	73660.8	66.3962	low	10.2771	4	DTR_718606	40.87	18.3	45.5481	99.7373	7	1	48908	No	NA	59	7	0	Low-quality	Genome-fragment	45.55	HMM-based (lower-bound)	0	1
PAAT01000175.1||full	MPG_5846	18775	25	3	1	No	NA	NA	NA	NA	NA	NA	NA	NA	18775	NA	62756.5	29.9172	high	3.3444	44	DTR_705302	62.72	35.13	8.87328	33.7623	3	1	18775	No	NA	25	3	1	Low-quality	Genome-fragment	29.92	AAI-based (high-confidence)	0	1
PAAT01000176.1||full	MPG_5846	42848	60	17	1	No	NA	NA	NA	NA	NA	NA	NA	NA	42848	NA	34375	100	high	1.32143	1	DTR_633084	99.94	94.04	83.8725	100	13	1.19	42848	No	NA	60	17	1	High-quality	High-quality	100	AAI-based (high-confidence)	0	1.19
PAAT01000184.1||full	MPG_5846	64493	57	11	2	No	NA	NA	NA	NA	NA	NA	NA	NA	64493	NA	431685	14.9398	low	17.7367	3	GCA_000907415.1	34.06	8.68	6.74673	57.8621	10	1	64493	No	NA	57	11	2	Low-quality	Genome-fragment	6.75	HMM-based (lower-bound)	0	1
PAAT01000188.1||full	MPG_5846	9034	11	1	0	No	NA	NA	NA	NA	NA	NA	NA	NA	9034	NA	515262	1.75328	low	25.5595	14	GCA_002005685.1	30	15.21	5.04	26.31	1	1	9034	No	NA	11	1	0	Low-quality	Genome-fragment	5.04	HMM-based (lower-bound)	0	1
PAAT01000189.1||full	MPG_5846	9733	19	2	0	No	NA	NA	NA	NA	NA	NA	NA	NA	9733	NA	101410	9.59767	low	23.5974	168	DTR_256831	47.2	10.89	6.85575	23.1332	2	1	9733	No	NA	19	2	0	Low-quality	Genome-fragment	6.86	HMM-based (lower-bound)	0	1
PAAT01000097.1||full	MPG_5846	14064	25	4	1	No	NA	NA	NA	NA	NA	NA	NA	NA	14064	NA	46026	30.5567	high	2.28459	2	DTR_893258	71.32	77.82	8.46466	33.5121	4	1	14064	No	NA	25	4	1	Low-quality	Genome-fragment	30.56	AAI-based (high-confidence)	0	1
PAAT01000099.1||full	MPG_5846	8823	10	1	0	No	NA	NA	NA	NA	NA	NA	NA	NA	8823	NA	46064.6	19.1536	high	2.49623	2	DTR_893258	69.21	67.72	6.01	24.01	1	1	8823	No	NA	10	1	0	Low-quality	Genome-fragment	19.15	AAI-based (high-confidence)	0	1
PAAT01000035.1||full	MPG_5846	60373	96	26	0	No	NA	NA	NA	NA	NA	NA	NA	NA	60373	NA	60470	99.8396	high	0.840574	1	DTR_628617	99.98	99.84	74.0623	100	26	1	60373	No	NA	96	26	0	High-quality	High-quality	99.84	AAI-based (high-confidence)	0	1
PAAT01000036.1||full	MPG_5846	23518	28	8	0	No	NA	NA	NA	NA	NA	NA	NA	NA	23518	NA	780930	3.01154	medium	8.4962	18	GCA_001399245.1	34.35	30.14	2.79799	23.6476	6	1	23518	No	NA	28	8	0	Low-quality	Genome-fragment	3.01	AAI-based (medium-confidence)	0	1
PAAT01000058.1||full	MPG_5846	31097	40	6	0	No	NA	NA	NA	NA	NA	NA	NA	NA	31097	NA	41777.7	74.4344	medium	8.34099	17	DTR_630147	45.28	32.2	41.6545	90.5069	6	1	31097	No	NA	40	6	0	Medium-quality	Genome-fragment	74.43	AAI-based (medium-confidence)	0	1
PAAT01000062.1||full	MPG_5846	10520	5	1	0	No	NA	NA	NA	NA	NA	NA	NA	NA	10520	NA	68098.7	15.4482	low	26.9204	81	GCA_004006745.1	39.9	7.51	7.72	30.46	1	1	10520	No	NA	5	1	0	Low-quality	Genome-fragment	7.72	HMM-based (lower-bound)	0	1
PAAT01000065.1||full	MPG_5846	10886	10	0	0	No	NA	NA	NA	NA	NA	NA	NA	NA	10886	NA	185003	5.88424	low	29.1891	3	DTR_278446	30.4	10.39	NA	NA	0	1	10886	No	NA	10	0	0	Not-determined	Genome-fragment	NA	NA	0	1	no viral genes detected
PAAT01000077.1||full	MPG_5846	17023	17	7	2	No	NA	NA	NA	NA	NA	NA	NA	NA	17023	NA	514424	3.30914	low	16.7308	3	GCA_001399245.1	28.1	14.45	1.3735	8.48344	5	1	17023	No	NA	17	7	2	Low-quality	Genome-fragment	1.37	HMM-based (lower-bound)	0	1
PAAT01000078.1||full	MPG_5846	10051	6	4	0	No	NA	NA	NA	NA	NA	NA	NA	NA	10051	NA	45545.7	22.068	medium	7.11379	19	DTR_283941	27.35	49.06	21.2689	25.4766	4	1	10051	No	NA	6	4	0	Low-quality	Genome-fragment	22.07	AAI-based (medium-confidence)	0	1
PAAT01000094.1||full	MPG_5846	8631	7	0	0	No	NA	NA	NA	NA	NA	NA	NA	NA	8631	NA	353418	2.44215	low	12.6658	7	DTR_508117	30.04	34.83	NA	NA	0	1	8631	No	NA	7	0	0	Not-determined	Genome-fragment	NA	NA	0	1	no viral genes detected
PAAT01000095.1||full	MPG_5846	28177	21	4	0	No	NA	NA	NA	NA	NA	NA	NA	NA	28177	NA	71287	39.5261	medium	8.76998	1	DTR_892944	52.27	18.78	24.9923	81.8335	4	1	28177	No	NA	21	4	0	Low-quality	Genome-fragment	39.53	AAI-based (medium-confidence)	0	1
PAKP01000069.1||full	MPG_4872	23245	31	9	10	Yes	10416	12829	viral,host	1041612829	1-10416,10417-23245	1-16,17-31	9,0	0,10	23245	NA	55759.5	18.6802	low	12.0387	44	DTR_648253	34.77	19.83	13.2857	27.9863	9	1	23245	Yes	10416	31	9	10	Low-quality	Genome-fragment	13.29	HMM-based (lower-bound)	55.19	1
PAKP01000072.1||full	MPG_4872	33035	48	13	2	No	NA	NA	NA	NA	NA	NA	NA	NA	33035	NA	57972.6	56.9838	high	2.31182	11	DTR_275633	71.15	65.47	42.9999	82.6885	13	1	33035	No	NA	48	13	2	Medium-quality	Genome-fragment	56.98	AAI-based (high-confidence)	0	1
PAKP01000027.1||0_partial	MPG_4872	32949	45	1	15	No	NA	NA	NA	NA	NA	NA	NA	NA	32949	NA	50468.8	65.2859	low	23.4841	359	DTR_893203	50.3	5.96	25.36	91.55	1	1	32949	No	NA	45	1	15	Low-quality	Genome-fragment	25.36	HMM-based (lower-bound)	0	1
NZ_PKNM01000010.1||full	MPG_1470	62399	67	28	18	Yes	34353	28046	viral,host	3435328046	1-34353,34354-62399	1-44,45-67	28,0	1,17	62399	NA	35257.6	97.4343	medium	6.94328	5	GCA_000904715.1	41.51	30.35	71.4322	98.5334	28	1	62399	Yes	34353	67	28	18	High-quality	High-quality	97.43	AAI-based (medium-confidence)	44.95	1	contig >1.5x longer than expected genome length
JAEPQN010000138.1||full	MPG_3788	8344	11	3	1	No	NA	NA	NA	NA	NA	NA	NA	NA	8344	NA	35189.1	23.7119	low	10.1448	282	DTR_890770	42.15	35.7	17.7727	24.9712	3	1	8344	No	NA	11	3	1	Low-quality	Genome-fragment	17.77	HMM-based (lower-bound)	0	1
JAEPQN010000164.1||full	MPG_3788	5737	8	1	0	No	NA	NA	NA	NA	NA	NA	NA	NA	5737	NA	45462.4	12.6192	low	12.4955	64	DTR_178216	33.8	40.34	7.56	14.87	1	1	5737	No	NA	8	1	0	Low-quality	Genome-fragment	7.56	HMM-based (lower-bound)	0	1
JAEPQN010000167.1||full	MPG_3788	5629	7	3	0	No	NA	NA	NA	NA	NA	NA	NA	NA	5629	NA	35895.2	15.6817	low	10.7382	244	DTR_631087	32.44	55.13	7.65165	15.55	3	1	5629	No	NA	7	3	0	Low-quality	Genome-fragment	7.65	HMM-based (lower-bound)	0	1
JAACDR010000103.1||full	MPG_3607	16070	17	1	3	No	NA	NA	NA	NA	NA	NA	NA	NA	16070	NA	135399	11.8686	high	2.78987	6	DTR_889467	64.5	60.22	12.84	50.32	1	1	16070	No	NA	17	1	3	Low-quality	Genome-fragment	11.87	AAI-based (high-confidence)	0	1
JAACDR010000017.1||full	MPG_3607	7387	7	0	0	No	NA	NA	NA	NA	NA	NA	NA	NA	7387	NA	131695	5.60917	medium	6.00604	6	DTR_889467	49.12	66.87	NA	NA	0	1	7387	No	NA	7	0	0	Low-quality	Genome-fragment	5.61	AAI-based (medium-confidence)	0	1	no viral genes detected
JAACDR010000147.1||full	MPG_3607	8814	11	0	0	No	NA	NA	NA	NA	NA	NA	NA	NA	8814	NA	122563	7.1914	medium	7.28976	7	DTR_231048	34.67	64.48	NA	NA	0	1	8814	No	NA	11	0	0	Low-quality	Genome-fragment	7.19	AAI-based (medium-confidence)	0	1	no viral genes detected
JAACDR010000002.1||full	MPG_3607	14847	14	1	1	No	NA	NA	NA	NA	NA	NA	NA	NA	14847	NA	146616	10.1264	low	392.695	11	DTR_889467	54.03	94.21	7.81	23.96	1	1	14847	No	NA	14	1	1	Low-quality	Genome-fragment	7.81	HMM-based (lower-bound)	0	1
JAACDR010000213.1||full	MPG_3607	5631	10	2	0	No	NA	NA	NA	NA	NA	NA	NA	NA	5631	NA	149430	3.76831	medium	7.95842	9	DTR_168633	40.93	57.85	1.90256	8.46614	2	1	5631	No	NA	10	2	0	Low-quality	Genome-fragment	3.77	AAI-based (medium-confidence)	0	1
JAACDR010000221.1||full	MPG_3607	7139	2	1	0	No	NA	NA	NA	NA	NA	NA	NA	NA	7139	NA	151278	4.71914	low	25.7424	6	DTR_291529	36.5	14	4.93	20.21	1	1	7139	No	NA	2	1	0	Low-quality	Genome-fragment	4.93	HMM-based (lower-bound)	0	1
JAACDR010000051.1||full	MPG_3607	20024	10	3	0	No	NA	NA	NA	NA	NA	NA	NA	NA	20024	NA	84212.1	23.7781	low	27.4428	42	DTR_254747	36.6	6.05	18.2047	52.2431	3	1	20024	No	NA	10	3	0	Low-quality	Genome-fragment	18.2	HMM-based (lower-bound)	0	1
NZ_AUGV01000031.1||full	MPG_238	10568	14	13	0	No	NA	NA	NA	NA	NA	NA	NA	NA	10568	NA	35387.9	29.8633	medium	6.96671	80	GCA_000870585.1	50.8	77.55	23.5445	34.0692	13	1	10568	No	NA	14	13	0	Low-quality	Genome-fragment	29.86	AAI-based (medium-confidence)	0	1
NZ_AUGV01000034.1||full	MPG_238	5004	7	5	0	No	NA	NA	NA	NA	NA	NA	NA	NA	5004	NA	38563.5	12.976	medium	5.63061	39	GCA_000844605.1	37.24	86.38	8.80708	14.586	5	1	5004	No	NA	7	5	0	Low-quality	Genome-fragment	12.98	AAI-based (medium-confidence)	0	1
NZ_KE383931.1||0_partial	MPG_238	67759	83	32	28	Yes	33000	34759	viral,host	3300034759	1-33000,33001-67759	1-47,48-83	32,0	0,28	67759	NA	37349.8	88.354	low	12.2561	16	GCA_002990045.1	44.09	19.8	72.7246	95.0857	31	1	67759	Yes	33000	83	32	28	Medium-quality	Genome-fragment	72.72	HMM-based (lower-bound)	51.3	1
JABIUT010000838.1||full	MPG_7633	5379	4	0	0	No	NA	NA	NA	NA	NA	NA	NA	NA	5379	NA	62412	8.61853	low	14.0087	1	DTR_118549	27.7	41.32	NA	NA	0	1	5379	No	NA	4	0	0	Not-determined	Genome-fragment	NA	NA	0	1	no viral genes detected
JABIUT010001218.1||full	MPG_7633	7285	12	1	0	No	NA	NA	NA	NA	NA	NA	NA	NA	7285	NA	43102.2	16.9017	low	16.0459	108	DTR_026987	32.93	29.42	14.93	22.63	1	1	7285	No	NA	12	1	0	Low-quality	Genome-fragment	14.93	HMM-based (lower-bound)	0	1
JABIUT010000349.1||full	MPG_7633	5068	9	3	0	No	NA	NA	NA	NA	NA	NA	NA	NA	5068	NA	35599	14.2364	high	1.28201	1	DTR_334646	99.86	91.03	5.92241	15.1791	3	1	5068	No	NA	9	3	0	Low-quality	Genome-fragment	14.24	AAI-based (high-confidence)	0	1
JABIUT010000996.1||full	MPG_7633	5445	6	0	0	No	NA	NA	NA	NA	NA	NA	NA	NA	5445	NA	NA	NA	NA	NA	0	NA	NA	NA	NA	NA	0	1	5445	No	NA	6	0	0	Not-determined	Genome-fragment	NA	NA	0	1	no viral genes detected
JABIUT010001031.1||full	MPG_7633	5092	12	1	0	No	NA	NA	NA	NA	NA	NA	NA	NA	5092	NA	35599	14.3038	high	1.28739	1	DTR_334646	99.92	96.29	2.07	10.49	1	1	5092	No	NA	12	1	0	Low-quality	Genome-fragment	14.3	AAI-based (high-confidence)	0	1
JABIUT010001108.1||full	MPG_7633	11313	15	3	0	No	NA	NA	NA	NA	NA	NA	NA	NA	11313	NA	25771.6	43.8972	low	18.6356	5	DTR_891401	41.04	16.2	3.10371	26.1622	3	1	11313	No	NA	15	3	0	Low-quality	Genome-fragment	3.1	HMM-based (lower-bound)	0	1
JABIUT010000085.1||full	MPG_7633	18072	27	3	1	No	NA	NA	NA	NA	NA	NA	NA	NA	18072	NA	35599	50.7655	high	1.36231	1	DTR_334646	99.9	92.46	24.5417	49.108	3	1	18072	No	NA	27	3	1	Medium-quality	Genome-fragment	50.77	AAI-based (high-confidence)	0	1
JABIUT010000076.1||full	MPG_7633	5407	7	0	0	No	NA	NA	NA	NA	NA	NA	NA	NA	5407	NA	NA	NA	NA	NA	0	NA	NA	NA	NA	NA	0	1	5407	No	NA	7	0	0	Not-determined	Genome-fragment	NA	NA	0	1	no viral genes detected
JABIUT010000295.1||full	MPG_7633	5036	6	0	0	No	NA	NA	NA	NA	NA	NA	NA	NA	5036	NA	NA	NA	NA	NA	0	NA	NA	NA	NA	NA	0	1	5036	No	NA	6	0	0	Not-determined	Genome-fragment	NA	NA	0	1	no viral genes detected
JABIUT010000722.1||full	MPG_7633	5742	7	1	0	No	NA	NA	NA	NA	NA	NA	NA	NA	5742	NA	211661	2.71283	low	NA	1	DTR_696190	21	70.51	7.12	7.82	1	1	5742	No	NA	7	1	0	Low-quality	Genome-fragment	7.12	HMM-based (lower-bound)	0	1
JAABZR010001026.1||full	MPG_7700	45635	76	30	0	No	NA	NA	NA	NA	NA	NA	NA	NA	45635	NA	43103.4	100	medium	5.12361	3	DTR_285862	46.16	42.08	55.919	100	29	1	45635	No	NA	76	30	0	High-quality	High-quality	100	AAI-based (medium-confidence)	0	1
JAABZR010000254.1||full	MPG_7700	29870	47	8	0	No	NA	NA	NA	NA	NA	NA	NA	NA	29870	NA	52506.3	56.8885	medium	7.1761	5	DTR_200512	57.47	17.98	39.1035	86.0454	8	1	29870	No	NA	47	8	0	Medium-quality	Genome-fragment	56.89	AAI-based (medium-confidence)	0	1
JAABZR010000035.1||full	MPG_7700	5739	12	1	0	No	NA	NA	NA	NA	NA	NA	NA	NA	5739	NA	41095.2	13.9651	low	13.9758	73	DTR_182961	40.5	31.59	9.89	16.81	1	1	5739	No	NA	12	1	0	Low-quality	Genome-fragment	9.89	HMM-based (lower-bound)	0	1
JAABZR010000377.1||full	MPG_7700	7411	8	3	0	No	NA	NA	NA	NA	NA	NA	NA	NA	7411	NA	47587.7	15.5733	medium	5.34106	3	DTR_183271	42.63	87.02	10.211	26.3392	3	1	7411	No	NA	8	3	0	Low-quality	Genome-fragment	15.57	AAI-based (medium-confidence)	0	1
JAABZR010000139.1||full	MPG_7700	8695	21	2	0	No	NA	NA	NA	NA	NA	NA	NA	NA	8695	NA	51305.7	16.9474	low	25.1029	3	DTR_183267	43.9	4.39	10.552	38.8864	2	1	8695	No	NA	21	2	0	Low-quality	Genome-fragment	10.55	HMM-based (lower-bound)	0	1
JAABZR010000241.1||full	MPG_7700	74295	110	3	4	No	NA	NA	NA	NA	NA	NA	NA	NA	74295	NA	72877	100	medium	8.40202	1	DTR_015181	49.23	52.65	48.0162	81.2191	3	1	74295	No	NA	110	3	4	High-quality	High-quality	100	AAI-based (medium-confidence)	0	1
JAABZR010000797.1||full	MPG_7700	9538	16	2	0	No	NA	NA	NA	NA	NA	NA	NA	NA	9538	NA	13602	70.122	low	29.1792	1	DTR_263783	26.6	15.81	22.69	63.88	1	1	9538	No	NA	16	2	0	Low-quality	Genome-fragment	22.69	HMM-based (lower-bound)	0	1	low-confidence ITR
JAABZR010000729.1||full	MPG_7700	53508	78	23	0	No	NA	NA	NA	NA	NA	NA	NA	NA	53508	NA	67497.1	79.2745	medium	5.91862	2	DTR_201478	45.07	55.77	59.974	100	23	1	53508	No	NA	78	23	0	Medium-quality	Genome-fragment	79.27	AAI-based (medium-confidence)	0	1
JAABZR010001045.1||full	MPG_7700	43801	64	18	0	No	NA	NA	NA	NA	NA	NA	NA	NA	43801	NA	51257.5	85.4529	medium	5.54305	2	DTR_262425	38.68	41.92	62.2283	98.4388	18	1	43801	No	NA	64	18	0	Medium-quality	Genome-fragment	85.45	AAI-based (medium-confidence)	0	1
PIXZ01000038.1||full	MPG_8463	10572	13	3	1	No	NA	NA	NA	NA	NA	NA	NA	NA	10572	NA	37515.5	28.1803	medium	9.48838	3	DTR_207093	43.52	23.92	13.075	26.8406	3	1	10572	No	NA	13	3	1	Low-quality	Genome-fragment	28.18	AAI-based (medium-confidence)	0	1
PIXZ01000054.1||full	MPG_8463	11020	15	1	5	No	NA	NA	NA	NA	NA	NA	NA	NA	11020	NA	931296	1.1833	medium	6.13428	9	DTR_207093	55.5	23.42	10.18	30.06	1	1	11020	No	NA	15	1	5	Low-quality	Genome-fragment	1.18	AAI-based (medium-confidence)	0	1
WTAK01000302.1||full	MPG_4840	10381	8	0	2	No	NA	NA	NA	NA	NA	NA	NA	NA	10381	NA	NA	NA	NA	NA	0	NA	NA	NA	NA	NA	0	1	10381	No	NA	8	0	2	Not-determined	Genome-fragment	NA	NA	0	1	no viral genes detected
WTAK01000376.1||full	MPG_4840	7427	10	1	2	Yes	6170	1257	viral,host	61701257	1-6170,6171-7427	1-8,9-10	1,0	0,2	7427	NA	138806	4.44504	low	23.3177	18	DTR_270010	28.9	20.91	NA	NA	0	1	7427	Yes	6170	10	1	2	Not-determined	Genome-fragment	NA	NA	16.92	1
JABHCU010000185.1||full	MPG_6812	21984	41	5	1	No	NA	NA	NA	NA	NA	NA	NA	NA	21984	NA	40647.1	54.085	medium	8.4962	20	DTR_224040	36.04	28.65	25.7017	70.1151	5	1	21984	No	NA	41	5	1	Medium-quality	Genome-fragment	54.08	AAI-based (medium-confidence)	0	1
JABHCU010000243.1||full	MPG_6812	5223	10	2	0	No	NA	NA	NA	NA	NA	NA	NA	NA	5223	NA	52288.9	9.98874	low	11.638	37	DTR_346576	42.69	30.88	5.95514	15.9571	2	1	5223	No	NA	10	2	0	Low-quality	Genome-fragment	5.96	HMM-based (lower-bound)	0	1
JABHCU010000247.1||full	MPG_6812	17603	40	5	0	No	NA	NA	NA	NA	NA	NA	NA	NA	17603	NA	56172.3	31.3375	high	3.7948	3	DTR_116992	70.59	23.3	22.4088	56.2161	5	1	17603	No	NA	40	5	0	Low-quality	Genome-fragment	31.34	AAI-based (high-confidence)	0	1
DDFU01000041.1||full	MPG_6532	5066	7	0	0	No	NA	NA	NA	NA	NA	NA	NA	NA	5066	NA	51208.2	9.89294	medium	8.7297	16	GCA_004340085.1	49.07	55.02	NA	NA	0	1	5066	No	NA	7	0	0	Low-quality	Genome-fragment	9.89	AAI-based (medium-confidence)	0	1	no viral genes detected
NZ_WTYO01000001.1||0_partial	MPG_1227	96522	143	20	55	Yes	40552	55970	host,viral,host	34204055252550	1-3420,3421-43972,43973-96522	1-4,5-80,81-143	0,20,0	3,0,52	96522	NA	42198.2	96.0988	medium	7.77569	13	DTR_197405	50.09	13.99	59.214	84.3929	19	1	96522	Yes	40552	143	20	55	Complete	High-quality	100	Provirus (high-confidence)	57.99	1	contig >1.5x longer than expected genome length
DDDV01000024.1||0_partial	MPG_4586	35894	51	1	3	No	NA	NA	NA	NA	NA	NA	NA	NA	35894	NA	45309.2	79.2202	low	32.8837	13	DTR_806485	27.3	7.47	47.52	97.85	1	1	35894	No	NA	51	1	3	Low-quality	Genome-fragment	47.52	HMM-based (lower-bound)	0	1
DDDV01000008.1||0_partial	MPG_4586	13022	11	1	7	No	NA	NA	NA	NA	NA	NA	NA	NA	13022	NA	169929	7.66321	low	23.7881	79	GCA_002921795.1	48.4	5.6	7.56	31.4	1	1	13022	No	NA	11	1	7	Low-quality	Genome-fragment	7.56	HMM-based (lower-bound)	0	1
3300005253.a:Ga0073583_1141767||0_partial	MPG_10970	51279	55	15	12	Yes	30654	20625	host,viral,host	91403065411485	1-9140,9141-39794,39795-51279	1-7,8-45,46-55	0,15,0	5,1,6	51279	NA	38009	80.6492	low	13.7451	6	GCA_000873105.1	44.2	14.61	70.7852	89.0498	13	1	51279	Yes	30654	55	15	12	Medium-quality	Genome-fragment	70.79	HMM-based (lower-bound)	40.22	1	low-confidence Provirus
JABIFW010000127.1||full	MPG_7051	5384	6	0	0	No	NA	NA	NA	NA	NA	NA	NA	NA	5384	NA	88123.9	6.10958	low	10.7382	2	DTR_148575	30	53.26	NA	NA	0	1	5384	No	NA	6	0	0	Not-determined	Genome-fragment	NA	NA	0	1	no viral genes detected
JABIFW010000012.1||0_partial	MPG_7051	54688	49	15	3	Yes	51226	3462	viral,host	512263462	1-51226,51227-54688	1-46,47-49	15,0	1,2	54688	NA	55542.5	92.2285	low	22.9414	90	DTR_349201	45.79	9.78	69.1333	93.3295	15	1	54688	Yes	51226	49	15	3	Medium-quality	Genome-fragment	69.13	HMM-based (lower-bound)	6.33	1
3300020478.a:Ga0211503_10000480||full	MPG_11450	38214	54	16	0	No	NA	NA	NA	NA	NA	NA	NA	NA	38214	NA	52169	73.2504	medium	7.23121	1	DTR_890289	50.35	44.25	55.0916	81.262	15	1	38214	No	NA	54	16	0	Medium-quality	Genome-fragment	73.25	AAI-based (medium-confidence)	0	1
3300020478.a:Ga0211503_10000410||0_partial	MPG_11450	25258	19	0	5	No	NA	NA	NA	NA	NA	NA	NA	NA	25258	NA	105914	23.8476	low	24.0809	14	DTR_112388	29.3	8.85	NA	NA	0	1	25258	No	NA	19	0	5	Not-determined	Genome-fragment	NA	NA	0	1	no viral genes detected
3300020478.a:Ga0211503_10000007||0_partial	MPG_11450	67682	79	22	32	Yes	24964	42718	viral,host	2496442718	1-24964,24965-67682	1-36,37-79	22,0	0,32	67682	NA	35600.1	70.1234	low	10.2771	6	DTR_343555	39.81	20.89	52.2554	72.332	22	1	67682	Yes	24964	79	22	32	Medium-quality	Genome-fragment	52.26	HMM-based (lower-bound)	63.12	1
JACNHV010000109.1||full	MPG_5911	5981	10	1	0	No	NA	NA	NA	NA	NA	NA	NA	NA	5981	NA	56940.4	10.504	medium	7.02633	6	DTR_267590	58.8	30.2	1.88	7.95	1	1	5981	No	NA	10	1	0	Low-quality	Genome-fragment	10.5	AAI-based (medium-confidence)	0	1
JACNHV010000158.1||full	MPG_5911	21640	21	6	0	No	NA	NA	NA	NA	NA	NA	NA	NA	21640	NA	57240.8	37.8052	medium	5.20185	7	DTR_009249	54.47	45.83	32.3015	60.8458	6	1	21640	No	NA	21	6	0	Low-quality	Genome-fragment	37.81	AAI-based (medium-confidence)	0	1
JACNHV010000176.1||full	MPG_5911	15425	31	2	0	No	NA	NA	NA	NA	NA	NA	NA	NA	15425	NA	39582	38.9697	medium	7.60124	1	DTR_267590	43.7	46.93	11.7294	44.1254	2	1	15425	No	NA	31	2	0	Low-quality	Genome-fragment	38.97	AAI-based (medium-confidence)	0	1
JACNHV010000358.1||0_partial	MPG_5911	77377	66	15	18	Yes	53519	23858	viral,host	5351923858	1-53519,53520-77377	1-41,42-66	15,0	2,16	77377	NA	62885.6	85.1053	low	12.2561	6	DTR_334790	46.6	20.37	71.628	95.5974	15	1	77377	Yes	53519	66	15	18	Medium-quality	Genome-fragment	71.63	HMM-based (lower-bound)	30.83	1
3300025131.a:Ga0209128_1008185||full	MPG_11568	5494	5	0	0	No	NA	NA	NA	NA	NA	NA	NA	NA	5494	NA	49596.3	11.0774	low	27.3189	3	DTR_271810	23.2	22.25	NA	NA	0	1	5494	No	NA	5	0	0	Not-determined	Genome-fragment	NA	NA	0	1	no viral genes detected
JAEPNM010000092.1||full	MPG_4328	9216	12	4	0	No	NA	NA	NA	NA	NA	NA	NA	NA	9216	NA	34957.4	26.3635	low	11.4454	202	GCA_004875325.1	35.24	35.2	18.5065	27.7033	3	1	9216	No	NA	12	4	0	Low-quality	Genome-fragment	18.51	HMM-based (lower-bound)	0	1
3300025048.a:Ga0207905_1000444||full	MPG_10468	9716	26	6	0	No	NA	NA	NA	NA	NA	NA	NA	NA	9716	NA	35119.4	27.6656	medium	8.18999	16	DTR_259664	46.8	59.48	10.2628	29.27	6	1	9716	No	NA	26	6	0	Low-quality	Genome-fragment	27.67	AAI-based (medium-confidence)	0	1
JAEPQQ010000046.1||full	MPG_6248	29597	22	1	14	No	NA	NA	NA	NA	NA	NA	NA	NA	29597	NA	992598	2.98177	low	24.0809	8	GCA_002924545.1	30.4	12.22	10.61	82.1	1	1	29597	No	NA	22	1	14	Low-quality	Genome-fragment	10.61	HMM-based (lower-bound)	0	1
JAEPQQ010000074.1||0_partial	MPG_6248	12412	8	1	5	No	NA	NA	NA	NA	NA	NA	NA	NA	12412	NA	72814.7	17.046	low	20.6567	3	DTR_668030	34.3	12.88	21.73	38.96	1	1	12412	No	NA	8	1	5	Low-quality	Genome-fragment	21.73	HMM-based (lower-bound)	0	1
DHZM01000002.1||0_partial	MPG_3614	13322	17	2	1	No	NA	NA	NA	NA	NA	NA	NA	NA	13322	NA	46270.8	28.7914	low	25.5595	127	GCA_002605545.1	31.48	15.22	18.9658	33.272	2	1	13322	No	NA	17	2	1	Low-quality	Genome-fragment	18.97	HMM-based (lower-bound)	0	1
DHZM01000008.1||0_partial	MPG_3614	27804	19	2	7	No	NA	NA	NA	NA	NA	NA	NA	NA	27804	NA	44620.2	62.3126	low	24.0809	51	DTR_288171	31.9	10.81	54.1035	75.7594	2	1	27804	No	NA	19	2	7	Medium-quality	Genome-fragment	54.1	HMM-based (lower-bound)	0	1
3300020444.a:Ga0211578_10002807||full	MPG_10989	7775	16	5	0	No	NA	NA	NA	NA	NA	NA	NA	NA	7775	NA	42014.2	18.5056	medium	8.27927	55	DTR_367962	47.59	26.83	12.21	23.1644	5	1	7775	No	NA	16	5	0	Low-quality	Genome-fragment	18.51	AAI-based (medium-confidence)	0	1
3300020444.a:Ga0211578_10002082||full	MPG_10989	9108	11	2	0	No	NA	NA	NA	NA	NA	NA	NA	NA	9108	NA	35660	25.5412	medium	5.65611	1	DTR_367969	55.16	64.11	17.3444	26.909	2	1	9108	No	NA	11	2	0	Low-quality	Genome-fragment	25.54	AAI-based (medium-confidence)	0	1
3300020444.a:Ga0211578_10005518||full	MPG_10989	5300	7	2	0	No	NA	NA	NA	NA	NA	NA	NA	NA	5300	NA	39287.6	13.4903	medium	8.16402	3	DTR_365558	50.5	44.79	12.0146	14.9339	2	1	5300	No	NA	7	2	0	Low-quality	Genome-fragment	13.49	AAI-based (medium-confidence)	0	1
NZ_CP063052.1||0_partial	MPG_61	36571	47	13	12	Yes	15254	21317	viral,host	1525421317	1-15254,15255-36571	1-25,26-47	13,0	1,11	36571	NA	39482	38.6354	low	32.0046	38	DTR_578468	56.48	7.48	36.1093	49.5117	13	1	36571	Yes	15254	47	13	12	Low-quality	Genome-fragment	36.11	HMM-based (lower-bound)	58.29	1
NZ_SJPN01000014.1||0_partial	MPG_279	36744	27	1	4	No	NA	NA	NA	NA	NA	NA	NA	NA	36744	NA	104381	35.2018	low	26.0832	38	DTR_327787	27.79	8.14	25.84	100	1	1	36744	No	NA	27	1	4	Low-quality	Genome-fragment	25.84	HMM-based (lower-bound)	0	1
DADXEE010000017.1||full	MPG_3440	63105	66	28	23	Yes	31640	31465	viral,host	3164031465	1-31640,31641-63105	1-41,42-66	28,0	0,23	63105	NA	40201.6	78.7034	high	1.77573	11	DTR_883902	93.05	37.42	49.1194	84.9529	26	1	63105	Yes	31640	66	28	23	Medium-quality	Genome-fragment	78.7	AAI-based (high-confidence)	49.86	1	contig >1.5x longer than expected genome length
DADXEE010000019.1||full	MPG_3440	62255	69	37	14	Yes	39912	22343	host,viral,host	68563991215487	1-6856,6857-46768,46769-62255	1-8,9-60,61-69	0,37,0	8,0,6	62255	NA	48421.4	82.4264	high	2.35454	31	GCA_002602825.1	70.16	27.64	53.5673	98.2905	37	1	62255	Yes	39912	69	37	14	Complete	High-quality	100	Provirus (medium-confidence)	35.89	1
DADXEE010000042.1||full	MPG_3440	40705	51	17	18	Yes	16894	23811	viral,host	1689423811	1-16894,16895-40705	1-25,26-51	17,0	0,18	40705	NA	50186.9	33.6622	high	1.93338	7	GCA_000909715.1	97.38	25.89	26.4289	45.8574	17	1	40705	Yes	16894	51	17	18	Low-quality	Genome-fragment	33.66	AAI-based (high-confidence)	58.5	1
DADXEE010000078.1||full	MPG_3440	21327	30	20	0	No	NA	NA	NA	NA	NA	NA	NA	NA	21327	NA	35198.4	60.5908	high	1.58198	14	GCA_002619645.1	96.01	84.49	49.6911	70.0317	20	1	21327	No	NA	30	20	0	Medium-quality	Genome-fragment	60.59	AAI-based (high-confidence)	0	1
DADXEE010000124.1||full	MPG_3440	11573	13	7	2	Yes	7901	3672	viral,host	79013672	1-7901,7902-11573	1-8,9-13	7,0	0,2	11573	NA	35218.9	22.434	high	2.27822	14	DTR_644620	97	71.29	15.888	24.4951	7	1	11573	Yes	7901	13	7	2	Low-quality	Genome-fragment	22.43	AAI-based (high-confidence)	31.73	1
DADXEE010000130.1||full	MPG_3440	10014	20	16	0	No	NA	NA	NA	NA	NA	NA	NA	NA	10014	NA	55610.9	18.0073	high	2.28518	16	GCA_004319605.1	85.38	80.08	16.8309	25.4227	16	1	10014	No	NA	20	16	0	Low-quality	Genome-fragment	18.01	AAI-based (high-confidence)	0	1
DADXEE010000147.1||full	MPG_3440	7419	10	8	0	No	NA	NA	NA	NA	NA	NA	NA	NA	7419	NA	50068.8	14.8176	high	2.66424	16	GCA_002745415.1	96.78	52.93	11.273	18.8645	8	1	7419	No	NA	10	8	0	Low-quality	Genome-fragment	14.82	AAI-based (high-confidence)	0	1
DADXEE010000040.1||0_partial	MPG_3440	12757	16	7	3	Yes	7454	5303	host,viral	53037454	1-5303,5304-12757	1-4,5-16	0,7	3,0	12757	NA	42065.2	17.7201	high	3.34814	7	DTR_734420	96.32	28.02	11.0572	19.9429	7	1	12757	Yes	7454	16	7	3	Low-quality	Genome-fragment	17.72	AAI-based (high-confidence)	41.57	1
NZXW01000022.1||0_partial	MPG_7717	22602	26	12	7	Yes	15599	7003	host,viral	700315599	1-7003,7004-22602	1-8,9-26	0,12	6,1	22602	NA	41627.5	37.4728	medium	6.82556	4	DTR_330887	43.35	49.52	28.1582	50.0731	12	1	22602	Yes	15599	26	12	7	Low-quality	Genome-fragment	37.47	AAI-based (medium-confidence)	30.98	1
NZ_CP036269.1||0_partial	MPG_676	122922	126	9	34	Yes	55543	67379	host,viral,host	27435554364636	1-2743,2744-58286,58287-122922	1-4,5-82,83-126	0,9,0	2,1,31	122922	NA	47292.7	100	low	21.88	7	DTR_182881	37.51	8.98	67.2808	100	9	1	122922	Yes	55543	126	9	34	Medium-quality	Genome-fragment	67.28	HMM-based (lower-bound)	54.81	1	low-confidence Provirus
DQVX01000003.1||full	MPG_8842	8526	16	5	0	No	NA	NA	NA	NA	NA	NA	NA	NA	8526	NA	47602.7	17.9107	low	12.3818	108	DTR_037857	44.01	21.24	13.9117	25.052	5	1	8526	No	NA	16	5	0	Low-quality	Genome-fragment	13.91	HMM-based (lower-bound)	0	1
NVUH01000025.1||full	MPG_5889	35642	53	23	0	No	NA	NA	NA	NA	NA	NA	NA	NA	35642	NA	37946.1	93.928	medium	6.99617	9	DTR_529276	39.71	34.25	76.5476	99.398	23	1	35642	No	NA	53	23	0	High-quality	High-quality	93.93	AAI-based (medium-confidence)	0	1
NVUH01000014.1||full	MPG_5889	81012	100	16	29	Yes	41019	39993	host,viral,host	179014101922092	1-17901,17902-58920,58921-81012	1-17,18-75,76-100	0,16,0	14,0,15	81012	NA	106819	38.4005	low	26.0832	171	DTR_319146	28.38	7.96	52.0274	99.5433	16	1	81012	Yes	41019	100	16	29	Medium-quality	Genome-fragment	52.03	HMM-based (lower-bound)	49.37	1	low-confidence Provirus
NVUH01000001.1||0_partial	MPG_5889	32217	34	9	11	Yes	14862	17355	host,viral,host	39541486213401	1-3954,3955-18816,18817-32217	1-4,5-19,20-34	0,9,0	2,1,8	32217	NA	60218.3	24.6802	medium	8.19046	3	DTR_330887	41.21	30.93	21.211	48.4213	9	1	32217	Yes	14862	34	9	11	Low-quality	Genome-fragment	24.68	AAI-based (medium-confidence)	53.87	1	low-confidence Provirus
NZ_POUL01000010.1||0_partial	MPG_1633	21848	31	3	5	Yes	12212	9636	viral,host	122129636	1-12212,12213-21848	1-18,19-31	3,0	0,5	21848	NA	44821.4	27.2459	low	14.353	3	GCA_001736915.1	35.6	17.05	19.6443	34.2317	2	1	21848	Yes	12212	31	3	5	Low-quality	Genome-fragment	19.64	HMM-based (lower-bound)	44.1	1
NZ_MPKQ01000064.1||full	MPG_813	8385	12	3	0	No	NA	NA	NA	NA	NA	NA	NA	NA	8385	NA	18685	44.8755	high	3.57534	9	GCA_000894015.1	64.7	31.23	84.2968	100	3	1	8385	No	NA	12	3	0	Low-quality	Genome-fragment	44.88	AAI-based (high-confidence)	0	1
NZ_MPKQ01000078.1||full	MPG_813	6117	11	3	0	No	NA	NA	NA	NA	NA	NA	NA	NA	6117	NA	7103	86.1185	high	4.2228	1	GCA_000894015.1	67.26	49.47	61.8907	99.9397	3	1	6117	No	NA	11	3	0	Medium-quality	Genome-fragment	86.12	AAI-based (high-confidence)	0	1
NZ_AJZO02000093.1||0_partial	MPG_1177	19721	28	3	7	Yes	12703	7018	viral,host	127037018	1-12703,12704-19721	1-21,22-28	3,0	1,6	19721	NA	9042.97	100	medium	8.85248	5	GCA_000846985.1	57.13	16.19	96.1284	100	3	1	19721	Yes	12703	28	3	7	High-quality	High-quality	100	AAI-based (medium-confidence)	35.59	1	contig >1.5x longer than expected genome length
NZ_CP036270.1||0_partial	MPG_1812	84422	105	12	23	Yes	48896	35526	viral,host	4889635526	1-48896,48897-84422	1-77,78-105	12,0	0,23	84422	NA	66442.9	73.591	low	30.1054	98	DTR_270234	58.74	2.13	60.2508	90.2288	12	1	84422	Yes	48896	105	12	23	Medium-quality	Genome-fragment	60.25	HMM-based (lower-bound)	42.08	1
3300025101.a:Ga0208159_1000005||full	MPG_11530	86917	91	5	20	Yes	56713	30204	viral,host	5671330204	1-56713,56714-86917	1-63,64-91	4,1	0,20	86917	NA	82634.8	68.6309	low	26.0832	10	DTR_105518	29.42	9.52	58.4241	88.5641	5	1	86917	Yes	56713	91	5	20	Medium-quality	Genome-fragment	58.42	HMM-based (lower-bound)	34.75	1
CACMWQ010000002.1||0_partial	MPG_4881	94836	106	27	50	Yes	40491	54345	viral,host	4049154345	1-40491,40492-94836	1-48,49-106	27,0	1,49	94836	NA	40503.9	99.9682	medium	5.98247	71	GCA_000904255.1	49.42	27.78	75.7657	100	26	1	94836	Yes	40491	106	27	50	High-quality	High-quality	99.97	AAI-based (medium-confidence)	57.3	1	contig >1.5x longer than expected genome length
3300025241.a:Ga0207893_1001094||full	MPG_9164	6530	5	0	0	No	NA	NA	NA	NA	NA	NA	NA	NA	6530	NA	40287	16.2087	high	2.14789	1	GCA_000882475.1	79.74	78.25	NA	NA	0	1	6530	No	NA	5	0	0	Low-quality	Genome-fragment	16.21	AAI-based (high-confidence)	0	1	no viral genes detected
3300025241.a:Ga0207893_1000885||full	MPG_9164	8919	8	1	1	Yes	6932	1987	viral,host	69321987	1-6932,6933-8919	1-7,8-8	1,0	0,1	8919	NA	51082.3	13.5703	low	11.3455	164	DTR_314214	37.35	27.65	7.78	20.13	1	1	8919	Yes	6932	8	1	1	Low-quality	Genome-fragment	7.78	HMM-based (lower-bound)	22.28	1
3300025241.a:Ga0207893_1000264||full	MPG_9164	32606	47	11	5	Yes	25983	6623	viral,host	259836623	1-25983,25984-32606	1-41,42-47	11,0	0,5	32606	NA	40287	64.4948	high	2.40288	1	GCA_000882475.1	70.32	44.33	45.614	68.5655	11	1	32606	Yes	25983	47	11	5	Medium-quality	Genome-fragment	64.49	AAI-based (high-confidence)	20.31	1
3300025241.a:Ga0207893_1001234||full	MPG_9164	5535	5	3	0	No	NA	NA	NA	NA	NA	NA	NA	NA	5535	NA	40287	13.7389	high	1.47913	1	GCA_000882475.1	86.08	88.04	7.9652	15.1002	3	1	5535	No	NA	5	3	0	Low-quality	Genome-fragment	13.74	AAI-based (high-confidence)	0	1
3300025241.a:Ga0207893_1000192||full	MPG_9164	42181	60	20	0	No	NA	NA	NA	NA	NA	NA	NA	NA	42181	NA	51636.9	81.6878	high	2.88975	60	DTR_461900	52.83	23.6	57.4512	99.3121	20	1	42181	No	NA	60	20	0	Medium-quality	Genome-fragment	81.69	AAI-based (high-confidence)	0	1
3300025241.a:Ga0207893_1000969||full	MPG_9164	7748	6	0	0	No	NA	NA	NA	NA	NA	NA	NA	NA	7748	NA	47133.2	16.4385	medium	9.05383	918	DTR_293140	76.3	7.72	NA	NA	0	1	7748	No	NA	6	0	0	Low-quality	Genome-fragment	16.44	AAI-based (medium-confidence)	0	1	no viral genes detected
3300025241.a:Ga0207893_1001164||full	MPG_9164	5956	13	0	0	No	NA	NA	NA	NA	NA	NA	NA	NA	5956	NA	95016.8	6.26837	low	15.1657	375	DTR_182856	37.8	23.93	NA	NA	0	1	5956	No	NA	13	0	0	Not-determined	Genome-fragment	NA	NA	0	1	no viral genes detected
3300025241.a:Ga0207893_1000209||full	MPG_9164	39601	71	19	0	No	NA	NA	NA	NA	NA	NA	NA	NA	39601	NA	79104	50.0619	high	0.840574	1	DTR_022373	100	98.51	79.2227	99.9916	19	1	39601	No	NA	71	19	0	Medium-quality	Genome-fragment	50.06	AAI-based (high-confidence)	0	1	low-confidence DTR
3300025241.a:Ga0207893_1000072||0_partial	MPG_9164	42619	54	24	1	No	NA	NA	NA	NA	NA	NA	NA	NA	42619	NA	58619	72.7051	high	2.88975	6	DTR_269195	53.33	25.63	61.4367	89.8091	24	1	42619	No	NA	54	24	1	Medium-quality	Genome-fragment	72.71	AAI-based (high-confidence)	0	1
JACNJF010000186.1||full	MPG_4830	7564	9	0	0	No	NA	NA	NA	NA	NA	NA	NA	NA	7564	NA	181809	4.1604	low	11.2846	23	DTR_409404	33.7	41.01	NA	NA	0	1	7564	No	NA	9	0	0	Not-determined	Genome-fragment	NA	NA	0	1	no viral genes detected
JACNJF010000138.1||full	MPG_4830	18101	17	1	2	No	NA	NA	NA	NA	NA	NA	NA	NA	18101	NA	133569	13.5518	low	22.2765	6	DTR_041643	24.35	19.45	8.35	23.28	1	1	18101	No	NA	17	1	2	Low-quality	Genome-fragment	8.35	HMM-based (lower-bound)	0	1
3300022933.a:Ga0233427_10014680||full	MPG_9271	5149	9	1	0	No	NA	NA	NA	NA	NA	NA	NA	NA	5149	NA	103730	4.96383	low	25.7424	32	DTR_888620	33.7	14.05	6.85	13.33	1	1	5149	No	NA	9	1	0	Low-quality	Genome-fragment	6.85	HMM-based (lower-bound)	0	1
NZ_AUCT01000045.1||full	MPG_653	33696	41	5	15	Yes	11761	21935	host,viral,host	12310117619625	1-12310,12311-24071,24072-33696	1-15,16-31,32-41	0,5,0	8,0,7	33696	NA	38129.8	30.8446	medium	8.2619	21	DTR_285197	42.77	26.77	14.3813	32.8255	5	1	33696	Yes	11761	41	5	15	Low-quality	Genome-fragment	30.84	AAI-based (medium-confidence)	65.1	1	low-confidence Provirus
NZ_KE386982.1||0_partial	MPG_653	92521	85	8	20	Yes	35886	56635	host,viral,host	344673588622168	1-34467,34468-70353,70354-92521	1-34,35-67,68-85	4,4,0	11,0,9	92521	NA	61816.1	58.0528	medium	7.35081	4	DTR_267810	36.85	24.61	30.9609	71.4192	8	1	92521	Yes	35886	85	8	20	Medium-quality	Genome-fragment	58.05	AAI-based (medium-confidence)	61.21	1	low-confidence Provirus
NZ_AUCT01000010.1||0_partial	MPG_653	97402	99	14	35	Yes	44260	53142	viral,host	4426053142	1-44260,44261-97402	1-55,56-99	14,0	2,33	97402	NA	37891.4	100	low	22.9414	2	DTR_032442	44.52	12.19	88.6523	100	14	1	97402	Yes	44260	99	14	35	Medium-quality	Genome-fragment	88.65	HMM-based (lower-bound)	54.56	1
NZ_AUCT01000017.1||0_partial	MPG_653	89579	89	15	19	Yes	51940	37639	host,viral,host	117145194025925	1-11714,11715-63654,63655-89579	1-6,7-65,66-89	0,15,0	3,1,15	89579	NA	111907	46.4135	low	17.7367	13	DTR_270987	37.38	9.4	50.276	74.5753	15	1	89579	Yes	51940	89	15	19	Medium-quality	Genome-fragment	50.28	HMM-based (lower-bound)	42.02	1	low-confidence Provirus
3300025809.a:Ga0209199_1008935||full	MPG_9045	7779	19	5	0	No	NA	NA	NA	NA	NA	NA	NA	NA	7779	NA	66826.5	11.6406	medium	9.48838	107	DTR_110785	43	24.84	4.87354	22.7399	5	1	7779	No	NA	19	5	0	Low-quality	Genome-fragment	11.64	AAI-based (medium-confidence)	0	1
3300025809.a:Ga0209199_1001019||full	MPG_9045	35428	32	22	0	No	NA	NA	NA	NA	NA	NA	NA	NA	35428	NA	186938	18.9518	high	4.66998	27	DTR_893586	36.82	40.64	17.3482	31.2644	22	1	35428	No	NA	32	22	0	Low-quality	Genome-fragment	18.95	AAI-based (high-confidence)	0	1
3300025809.a:Ga0209199_1013675||full	MPG_9045	5652	5	4	0	No	NA	NA	NA	NA	NA	NA	NA	NA	5652	NA	181154	3.11999	medium	9.146	2	DTR_255540	32.46	80.43	2.68479	3.51013	4	1	5652	No	NA	5	4	0	Low-quality	Genome-fragment	3.12	AAI-based (medium-confidence)	0	1
3300025809.a:Ga0209199_1003081||full	MPG_9045	16920	9	4	0	No	NA	NA	NA	NA	NA	NA	NA	NA	16920	NA	57416.1	29.4691	high	2.02341	2	DTR_312833	53.75	97.75	20.8177	42.3401	4	1	16920	No	NA	9	4	0	Low-quality	Genome-fragment	29.47	AAI-based (high-confidence)	0	1
JABIOQ010000020.1||full	MPG_4307	5502	3	0	0	No	NA	NA	NA	NA	NA	NA	NA	NA	5502	NA	NA	NA	NA	NA	0	NA	NA	NA	NA	NA	0	1	5502	No	NA	3	0	0	Not-determined	Genome-fragment	NA	NA	0	1	no viral genes detected
NZ_NRRH01000028.1||full	MPG_1161	47519	61	17	12	Yes	32275	15244	viral,host	3227515244	1-32275,32276-47519	1-46,47-61	17,0	1,11	47519	NA	41351.3	78.0508	medium	7.77569	6	DTR_155548	49.96	13.42	48.1458	91.7231	17	1	47519	Yes	32275	61	17	12	Medium-quality	Genome-fragment	78.05	AAI-based (medium-confidence)	32.08	1
NZ_NRRH01000059.1||full	MPG_1161	12914	15	8	1	No	NA	NA	NA	NA	NA	NA	NA	NA	12914	NA	38531.2	33.5157	low	12.3818	9	DTR_648263	43.69	20.6	23.5944	36.2259	8	1	12914	No	NA	15	8	1	Low-quality	Genome-fragment	23.59	HMM-based (lower-bound)	0	1
NZ_NRRH01000074.1||full	MPG_1161	5678	4	0	0	No	NA	NA	NA	NA	NA	NA	NA	NA	5678	NA	42581.6	13.3344	medium	8.7297	18	DTR_703323	51.06	56.34	NA	NA	0	1	5678	No	NA	4	0	0	Low-quality	Genome-fragment	13.33	AAI-based (medium-confidence)	0	1	no viral genes detected
NVVX01000014.1||full	MPG_4126	63711	81	15	37	Yes	25123	38588	host,viral	3858825123	1-38588,38589-63711	1-45,46-81	0,15	37,0	63711	NA	36426.1	68.9697	medium	5.98247	2	GCA_002958095.1	49.19	30.24	58.1905	74.5312	15	1	63711	Yes	25123	81	15	37	Medium-quality	Genome-fragment	68.97	AAI-based (medium-confidence)	60.57	1	contig >1.5x longer than expected genome length
NVVX01000006.1||full	MPG_4126	89473	86	6	0	No	NA	NA	NA	NA	NA	NA	NA	NA	89473	NA	79010	100	high	3.74218	1	DTR_891053	34.42	51.84	48.6508	99.1079	5	1	89473	No	NA	86	6	0	High-quality	High-quality	100	AAI-based (high-confidence)	0	1
NVVX01000054.1||full	MPG_4126	11747	11	4	0	No	NA	NA	NA	NA	NA	NA	NA	NA	11747	NA	42972.8	27.3359	high	4.4857	115	GCA_003368845.1	32.11	67.17	14.8207	43.4381	3	1	11747	No	NA	11	4	0	Low-quality	Genome-fragment	27.34	AAI-based (high-confidence)	0	1
JABIHZ010000244.1||lt2gene	MPG_4064	18153	1	0	0	No	NA	NA	NA	NA	NA	NA	NA	NA	18153	NA	NA	NA	NA	NA	0	NA	NA	NA	NA	NA	0	1	18153	No	NA	1	0	0	Not-determined	Genome-fragment	NA	NA	0	1	no viral genes detected
DLQE01000006.1||full	MPG_4506	5711	11	1	1	No	NA	NA	NA	NA	NA	NA	NA	NA	5711	NA	66201.7	8.62667	low	16.3547	24	DTR_185221	42	21.83	5.19	17.01	1	1	5711	No	NA	11	1	1	Low-quality	Genome-fragment	5.19	HMM-based (lower-bound)	0	1
DJLC01000197.1||full	MPG_6001	6559	9	0	0	No	NA	NA	NA	NA	NA	NA	NA	NA	6559	NA	44539.9	14.7261	low	26.9656	2	DTR_316149	42	8.4	NA	NA	0	1	6559	No	NA	9	0	0	Not-determined	Genome-fragment	NA	NA	0	1	no viral genes detected
DJLC01000017.1||full	MPG_6001	40369	47	21	6	Yes	30712	9657	viral,host	307129657	1-30712,30713-40369	1-38,39-47	21,0	0,6	40369	NA	44839.1	68.4938	high	2.1493	2	GCA_003651625.1	64.24	35.51	40.841	80.1337	21	1	40369	Yes	30712	47	21	6	Medium-quality	Genome-fragment	68.49	AAI-based (high-confidence)	23.92	1
DJLC01000025.1||full	MPG_6001	6098	13	1	0	No	NA	NA	NA	NA	NA	NA	NA	NA	6098	NA	46649.6	13.0719	high	3.74055	5	GCA_003651625.1	68.54	61.2	3.63	16.22	1	1	6098	No	NA	13	1	0	Low-quality	Genome-fragment	13.07	AAI-based (high-confidence)	0	1
DJLC01000249.1||full	MPG_6001	17760	22	12	0	No	NA	NA	NA	NA	NA	NA	NA	NA	17760	NA	53765.9	33.0321	medium	7.55108	4	GCA_002607545.1	44.94	68.62	24.2774	45.6437	12	1	17760	No	NA	22	12	0	Low-quality	Genome-fragment	33.03	AAI-based (medium-confidence)	0	1
DJLC01000014.1||full	MPG_6001	11198	21	11	0	No	NA	NA	NA	NA	NA	NA	NA	NA	11198	NA	46436.9	24.1144	medium	7.71886	34	GCA_002607545.1	52.31	31.22	15.7568	31.9182	11	1	11198	No	NA	21	11	0	Low-quality	Genome-fragment	24.11	AAI-based (medium-confidence)	0	1
DJLC01000126.1||0_partial	MPG_6001	14876	19	1	0	No	NA	NA	NA	NA	NA	NA	NA	NA	14876	NA	50305.4	29.5714	low	16.1278	10	DTR_217709	44.25	17.09	16.7	43.2	1	1	14876	No	NA	19	1	0	Low-quality	Genome-fragment	16.7	HMM-based (lower-bound)	0	1
JAEPQU010000140.1||full	MPG_4873	9855	13	2	1	No	NA	NA	NA	NA	NA	NA	NA	NA	9855	NA	109583	8.99317	medium	8.96869	23	GCA_002080335.1	44.28	78.04	4.43028	17.0255	2	1	9855	No	NA	13	2	1	Low-quality	Genome-fragment	8.99	AAI-based (medium-confidence)	0	1
JAEPQU010000186.1||full	MPG_4873	8568	15	1	0	No	NA	NA	NA	NA	NA	NA	NA	NA	8568	NA	109770	7.80539	medium	5.5549	12	DTR_153484	55.81	52.02	4.33	23.89	1	1	8568	No	NA	15	1	0	Low-quality	Genome-fragment	7.81	AAI-based (medium-confidence)	0	1
JAEPQU010000227.1||full	MPG_4873	7855	8	6	0	No	NA	NA	NA	NA	NA	NA	NA	NA	7855	NA	57512.5	13.6579	low	11.8293	13	DTR_011018	30.84	42.48	8.46208	28.7175	5	1	7855	No	NA	8	6	0	Low-quality	Genome-fragment	8.46	HMM-based (lower-bound)	0	1
JAEPQU010000024.1||full	MPG_4873	17316	24	7	4	Yes	9875	7441	host,viral	74419875	1-7441,7442-17316	1-8,9-24	0,7	4,0	17316	NA	46276.8	21.339	medium	7.42318	607	DTR_282907	42.27	33.4	14.4179	26.9249	7	1	17316	Yes	9875	24	7	4	Low-quality	Genome-fragment	21.34	AAI-based (medium-confidence)	42.97	1
JAEPQU010000256.1||full	MPG_4873	7277	10	2	0	No	NA	NA	NA	NA	NA	NA	NA	NA	7277	NA	149238	4.8761	medium	6.00604	59	DTR_153484	47.97	67.39	4.52066	17.7717	2	1	7277	No	NA	10	2	0	Low-quality	Genome-fragment	4.88	AAI-based (medium-confidence)	0	1
JAEPQU010000026.1||full	MPG_4873	17052	36	1	0	No	NA	NA	NA	NA	NA	NA	NA	NA	17052	NA	79767	21.3773	low	14.353	4	DTR_196917	35.31	15.8	15.32	47.09	1	1	17052	No	NA	36	1	0	Low-quality	Genome-fragment	15.32	HMM-based (lower-bound)	0	1
JAEPQU010000028.1||full	MPG_4873	16941	19	8	0	No	NA	NA	NA	NA	NA	NA	NA	NA	16941	NA	66733.7	25.386	low	13.3626	36	GCA_002957205.2	31.04	21.07	18.6949	48.4952	8	1	16941	No	NA	19	8	0	Low-quality	Genome-fragment	18.69	HMM-based (lower-bound)	0	1
JAEPQU010000312.1||full	MPG_4873	6419	8	5	0	No	NA	NA	NA	NA	NA	NA	NA	NA	6419	NA	46510.1	13.8013	low	10.4745	210	DTR_226773	32.46	51.73	7.30672	16.6921	5	1	6419	No	NA	8	5	0	Low-quality	Genome-fragment	7.31	HMM-based (lower-bound)	0	1
JAEPQU010000322.1||full	MPG_4873	6317	11	2	1	No	NA	NA	NA	NA	NA	NA	NA	NA	6317	NA	120060	5.26152	low	16.3547	31	DTR_224513	38.2	21.88	2.5781	18.2229	2	1	6317	No	NA	11	2	1	Low-quality	Genome-fragment	2.58	HMM-based (lower-bound)	0	1
JAEPQU010000034.1||full	MPG_4873	15716	18	11	0	No	NA	NA	NA	NA	NA	NA	NA	NA	15716	NA	112750	13.9388	high	4.25165	3	DTR_153484	42.11	88.7	13.7796	41.1058	11	1	15716	No	NA	18	11	0	Low-quality	Genome-fragment	13.94	AAI-based (high-confidence)	0	1
JAEPQU010000375.1||full	MPG_4873	5456	5	0	0	No	NA	NA	NA	NA	NA	NA	NA	NA	5456	NA	135732	4.01969	low	19.4363	13	DTR_171745	33.3	19.57	NA	NA	0	1	5456	No	NA	5	0	0	Not-determined	Genome-fragment	NA	NA	0	1	no viral genes detected
JAEPQU010000037.1||full	MPG_4873	15626	22	4	0	No	NA	NA	NA	NA	NA	NA	NA	NA	15626	NA	109290	14.2978	medium	7.00127	41	DTR_153484	49.18	62.27	7.95158	17.3487	4	1	15626	No	NA	22	4	0	Low-quality	Genome-fragment	14.3	AAI-based (medium-confidence)	0	1
JAEPQU010000390.1||full	MPG_4873	5240	7	3	0	No	NA	NA	NA	NA	NA	NA	NA	NA	5240	NA	32326.7	16.2095	low	10.4745	21	DTR_889105	30.1	49.02	3.73576	14.8466	3	1	5240	No	NA	7	3	0	Low-quality	Genome-fragment	3.74	HMM-based (lower-bound)	0	1
JAEPQU010000396.1||full	MPG_4873	5173	9	2	0	No	NA	NA	NA	NA	NA	NA	NA	NA	5173	NA	109392	4.72885	high	3.56567	39	DTR_153484	61.67	68.38	4.61407	16.4202	2	1	5173	No	NA	9	2	0	Low-quality	Genome-fragment	4.73	AAI-based (high-confidence)	0	1
JAEPQU010000068.1||full	MPG_4873	13059	11	5	0	No	NA	NA	NA	NA	NA	NA	NA	NA	13059	NA	42025.6	31.0739	medium	7.75587	8	DTR_697705	38.3	51.45	24.3634	39.2356	5	1	13059	No	NA	11	5	0	Low-quality	Genome-fragment	31.07	AAI-based (medium-confidence)	0	1
JABJOM010000005.1||full	MPG_6961	7944	3	2	0	No	NA	NA	NA	NA	NA	NA	NA	NA	7944	NA	NA	NA	NA	NA	0	NA	NA	NA	4.42	19.61	1	1	7944	No	NA	3	2	0	Low-quality	Genome-fragment	4.42	HMM-based (lower-bound)	0	1
3300021512.a:Ga0190303_1000480||full	MPG_11665	16549	18	1	2	No	NA	NA	NA	NA	NA	NA	NA	NA	16549	NA	72493.1	22.8284	low	27.4428	3	DTR_144359	35.5	7.03	10.69	44.88	1	1	16549	No	NA	18	1	2	Low-quality	Genome-fragment	10.69	HMM-based (lower-bound)	0	1
3300021512.a:Ga0190303_1001349||full	MPG_11665	9934	11	3	0	No	NA	NA	NA	NA	NA	NA	NA	NA	9934	NA	59042.5	16.8252	low	11.3455	13	DTR_334790	32.97	30.93	15.3615	20.9832	3	1	9934	No	NA	11	3	0	Low-quality	Genome-fragment	15.36	HMM-based (lower-bound)	0	1
3300021512.a:Ga0190303_1003524||full	MPG_11665	5816	2	0	0	No	NA	NA	NA	NA	NA	NA	NA	NA	5816	NA	103683	5.60941	low	13.1821	64	DTR_648256	38	33.37	NA	NA	0	1	5816	No	NA	2	0	0	Not-determined	Genome-fragment	NA	NA	0	1	no viral genes detected
3300021512.a:Ga0190303_1001241||full	MPG_11665	10313	14	5	0	No	NA	NA	NA	NA	NA	NA	NA	NA	10313	NA	65374.2	15.7753	medium	8.63433	12	DTR_269195	35.58	46.95	15.4871	29.2879	5	1	10313	No	NA	14	5	0	Low-quality	Genome-fragment	15.78	AAI-based (medium-confidence)	0	1
DENT01000012.1||0_partial	MPG_5680	22781	3	0	2	No	NA	NA	NA	NA	NA	NA	NA	NA	22781	NA	NA	NA	NA	NA	0	NA	NA	NA	NA	NA	0	1	22781	No	NA	3	0	2	Not-determined	Genome-fragment	NA	NA	0	1	no viral genes detected
NZ_MAJT01000057.1||0_partial	MPG_1848	60469	69	22	15	Yes	33494	26975	viral,host	3349426975	1-33494,33495-60469	1-46,47-69	22,0	0,15	60469	NA	32555.3	100	medium	8.8663	21	GCA_000912935.1	51.65	32.86	86.8692	99.9285	21	1	60469	Yes	33494	69	22	15	High-quality	High-quality	100	AAI-based (medium-confidence)	44.61	1	contig >1.5x longer than expected genome length
DAJY01000051.1||full	MPG_8712	5439	5	0	0	No	NA	NA	NA	NA	NA	NA	NA	NA	5439	NA	191868	2.83476	low	14.6912	177	GCA_003441475.1	33.8	36.75	NA	NA	0	1	5439	No	NA	5	0	0	Not-determined	Genome-fragment	NA	NA	0	1	no viral genes detected
NZ_MPOB01000002.1||0_partial	MPG_264	28155	31	12	7	Yes	16011	12144	host,viral,host	5364160116780	1-5364,5365-21375,21376-28155	1-9,10-24,25-31	0,12,0	3,1,3	28155	NA	62937.6	25.4395	low	12.5894	17	GCA_002619945.1	43.38	16.9	22.1739	43.6337	11	1	28155	Yes	16011	31	12	7	Low-quality	Genome-fragment	22.17	HMM-based (lower-bound)	43.13	1	low-confidence Provirus
NZ_MPOB01000006.1||0_partial	MPG_264	57468	60	12	10	Yes	38236	19232	host,viral,host	10966382368266	1-10966,10967-49202,49203-57468	1-15,16-53,54-60	0,12,0	7,0,3	57468	NA	49973.4	76.5127	medium	5.36853	8	GCA_002602905.1	48.45	19.74	59.3732	100	12	1	57468	Yes	38236	60	12	10	Medium-quality	Genome-fragment	76.51	AAI-based (medium-confidence)	33.47	1	low-confidence Provirus
NZ_CP041614.1||0_partial	MPG_1544	79331	88	15	30	Yes	35304	44027	viral,host	3530444027	1-35304,35305-79331	1-41,42-88	15,0	0,30	79331	NA	42834.6	82.4194	low	26.5187	34	DTR_722258	48.29	11.43	60.3653	92.829	15	1	79331	Yes	35304	88	15	30	Medium-quality	Genome-fragment	60.37	HMM-based (lower-bound)	55.5	1
NZ_CP041614.1||1_partial	MPG_1544	11909	12	1	0	No	NA	NA	NA	NA	NA	NA	NA	NA	11909	NA	168795	7.05529	low	26.759	12	DTR_142188	37.3	3.57	5.49	15.32	1	1	11909	No	NA	12	1	0	Low-quality	Genome-fragment	5.49	HMM-based (lower-bound)	0	1
NZ_APAS01000005.1||full	MPG_643	38326	63	25	0	No	NA	NA	NA	NA	NA	NA	NA	NA	38326	NA	43631.1	87.841	medium	8.21957	3	GCA_003613715.1	51.83	37.55	71.6212	96.0481	24	1	38326	No	NA	63	25	0	Medium-quality	Genome-fragment	87.84	AAI-based (medium-confidence)	0	1
NZ_APAS01000017.1||0_partial	MPG_643	36787	48	25	9	Yes	24022	12765	host,viral,host	4040240228725	1-4040,4041-28062,28063-36787	1-6,7-38,39-48	0,25,0	2,0,7	36787	NA	53857	44.6033	high	2.1493	1	DTR_575087	66.75	37.21	32.8258	71.5073	25	1	36787	Yes	24022	48	25	9	Low-quality	Genome-fragment	44.6	AAI-based (high-confidence)	34.7	1	low-confidence Provirus
NZ_APAS01000011.1||0_partial	MPG_643	19002	35	7	3	Yes	10834	8168	host,viral	816810834	1-8168,8169-19002	1-10,11-35	0,7	3,0	19002	NA	44520.4	24.3349	medium	8.76998	53	GCA_000873445.1	50.05	19.64	14.2486	30.6755	7	1	19002	Yes	10834	35	7	3	Low-quality	Genome-fragment	24.33	AAI-based (medium-confidence)	42.98	1
PACO01000003.1||0_partial	MPG_7539	75715	78	16	29	Yes	32425	43290	host,viral,host	41623242539128	1-4162,4163-36587,36588-75715	1-6,7-40,41-78	0,16,0	4,0,25	75715	NA	51466.4	63.0023	medium	7.77569	10	GCA_002602905.1	48.45	14.79	41.328	84.0965	16	1	75715	Yes	32425	78	16	29	Medium-quality	Genome-fragment	63	AAI-based (medium-confidence)	57.17	1	low-confidence Provirus
PACO01000011.1||0_partial	MPG_7539	58581	61	12	28	Yes	18145	40436	host,viral,host	112541814529182	1-11254,11255-29399,29400-58581	1-11,12-33,34-61	0,12,0	7,1,20	58581	NA	55985	32.4105	low	12.2561	4	DTR_330887	47.4	19.13	32.9457	57.7208	12	1	58581	Yes	18145	61	12	28	Low-quality	Genome-fragment	32.95	HMM-based (lower-bound)	69.03	1	low-confidence Provirus
JABCTA010000189.1||full	MPG_8548	6144	12	1	0	No	NA	NA	NA	NA	NA	NA	NA	NA	6144	NA	NA	NA	NA	NA	0	NA	NA	NA	10.03	20.06	1	1	6144	No	NA	12	1	0	Low-quality	Genome-fragment	10.03	HMM-based (lower-bound)	0	1
JABCTA010000206.1||full	MPG_8548	5131	7	2	0	No	NA	NA	NA	NA	NA	NA	NA	NA	5131	NA	47563.1	10.7878	high	3.74339	34	DTR_201486	57.69	77.77	5.86881	14.1881	2	1	5131	No	NA	7	2	0	Low-quality	Genome-fragment	10.79	AAI-based (high-confidence)	0	1
JABCTA010000073.1||full	MPG_8548	14150	28	2	0	No	NA	NA	NA	NA	NA	NA	NA	NA	14150	NA	157674	8.97421	low	17.4786	43	DTR_185434	34.18	17.69	7.00303	30.4264	2	1	14150	No	NA	28	2	0	Low-quality	Genome-fragment	7	HMM-based (lower-bound)	0	1
JABCTA010000081.1||full	MPG_8548	12983	19	4	4	Yes	8011	4972	host,viral	49728011	1-4972,4973-12983	1-6,7-19	0,4	4,0	12983	NA	44873.9	17.8522	low	10.1448	13	DTR_119400	40.92	33.14	9.98707	22.8322	3	1	12983	Yes	8011	19	4	4	Low-quality	Genome-fragment	9.99	HMM-based (lower-bound)	38.3	1
JABCTA010000082.1||full	MPG_8548	12843	21	1	1	No	NA	NA	NA	NA	NA	NA	NA	NA	12843	NA	87819.2	14.6244	low	18.6356	376	DTR_314064	37.63	14.53	6.3	36.53	1	1	12843	No	NA	21	1	1	Low-quality	Genome-fragment	6.3	HMM-based (lower-bound)	0	1
JABCTA010000087.1||full	MPG_8548	11903	15	7	0	No	NA	NA	NA	NA	NA	NA	NA	NA	11903	NA	43830.5	27.1569	medium	7.12378	169	DTR_050859	41.24	60.84	23.3289	33.399	7	1	11903	No	NA	15	7	0	Low-quality	Genome-fragment	27.16	AAI-based (medium-confidence)	0	1
JABCTA010000139.1||full	MPG_8548	8393	15	0	0	No	NA	NA	NA	NA	NA	NA	NA	NA	8393	NA	52900.3	15.8657	medium	8.3254	125	DTR_329761	35.7	54.53	NA	NA	0	1	8393	No	NA	15	0	0	Low-quality	Genome-fragment	15.87	AAI-based (medium-confidence)	0	1	no viral genes detected
JABCTA010000151.1||full	MPG_8548	7863	9	0	0	No	NA	NA	NA	NA	NA	NA	NA	NA	7863	NA	150197	5.23512	medium	7.52356	3	DTR_325075	48.55	38.42	NA	NA	0	1	7863	No	NA	9	0	0	Low-quality	Genome-fragment	5.24	AAI-based (medium-confidence)	0	1	no viral genes detected
JABCTA010000161.1||full	MPG_8548	7213	14	0	0	No	NA	NA	NA	NA	NA	NA	NA	NA	7213	NA	44127.2	16.3459	low	25.0788	18	DTR_355727	29.5	11.36	NA	NA	0	1	7213	No	NA	14	0	0	Not-determined	Genome-fragment	NA	NA	0	1	no viral genes detected
JABCTA010000008.1||full	MPG_8548	38229	51	12	0	No	NA	NA	NA	NA	NA	NA	NA	NA	38229	NA	42489	89.974	low	10.2771	327	DTR_571780	40.57	17.83	47.1493	96.9148	11	1	38229	No	NA	51	12	0	Low-quality	Genome-fragment	47.15	HMM-based (lower-bound)	0	1	low-confidence DTR
QNXQ01000106.1||full	MPG_3905	8573	9	2	0	No	NA	NA	NA	NA	NA	NA	NA	NA	8573	NA	35143.3	24.3944	low	20.6567	110	DTR_113332	32.7	16.06	10.9482	20.3783	2	1	8573	No	NA	9	2	0	Low-quality	Genome-fragment	10.95	HMM-based (lower-bound)	0	1
QNXQ01000152.1||full	MPG_3905	7371	12	6	0	No	NA	NA	NA	NA	NA	NA	NA	NA	7371	NA	40647.8	18.1338	low	14.0087	2	DTR_673819	29.55	40.51	13.048	21.7503	6	1	7371	No	NA	12	6	0	Low-quality	Genome-fragment	13.05	HMM-based (lower-bound)	0	1
QNXQ01000213.1||full	MPG_3905	6555	13	0	0	No	NA	NA	NA	NA	NA	NA	NA	NA	6555	NA	28350.6	23.1212	low	25.7424	266	DTR_324644	35.9	14.4	NA	NA	0	1	6555	No	NA	13	0	0	Not-determined	Genome-fragment	NA	NA	0	1	no viral genes detected
QNXQ01000006.1||full	MPG_3905	6280	10	2	0	No	NA	NA	NA	NA	NA	NA	NA	NA	6280	NA	50834.4	12.3538	low	19.6272	502	DTR_058744	61.4	9.63	4.5349	7.43705	2	1	6280	No	NA	10	2	0	Low-quality	Genome-fragment	4.53	HMM-based (lower-bound)	0	1
QNXQ01000210.1||full	MPG_3905	6158	9	2	0	No	NA	NA	NA	NA	NA	NA	NA	NA	6158	NA	160717	3.83159	low	14.0087	4	DTR_285493	29.58	37.7	3.19534	9.79285	2	1	6158	No	NA	9	2	0	Low-quality	Genome-fragment	3.2	HMM-based (lower-bound)	0	1
QNXQ01000065.1||full	MPG_3905	5482	6	0	0	No	NA	NA	NA	NA	NA	NA	NA	NA	5482	NA	72939.1	7.51586	low	29.1005	54	DTR_890815	25.6	26.61	NA	NA	0	1	5482	No	NA	6	0	0	Not-determined	Genome-fragment	NA	NA	0	1	no viral genes detected
QNXQ01000010.1||full	MPG_3905	5441	11	2	0	No	NA	NA	NA	NA	NA	NA	NA	NA	5441	NA	44196	12.3111	medium	9.04974	113	DTR_349335	32.75	45.37	4.85608	16.5533	2	1	5441	No	NA	11	2	0	Low-quality	Genome-fragment	12.31	AAI-based (medium-confidence)	0	1
3300026202.a:Ga0207984_1003390||full	MPG_9469	6665	9	1	0	No	NA	NA	NA	NA	NA	NA	NA	NA	6665	NA	45552.2	14.6316	medium	9.11673	50	DTR_302937	44.2	53	12.45	19.69	1	1	6665	No	NA	9	1	0	Low-quality	Genome-fragment	14.63	AAI-based (medium-confidence)	0	1
3300026202.a:Ga0207984_1001836||full	MPG_9469	10202	11	4	0	No	NA	NA	NA	NA	NA	NA	NA	NA	10202	NA	38804.7	26.2907	medium	8.18999	92	DTR_718671	45.61	58.47	21.2504	30.7534	4	1	10202	No	NA	11	4	0	Low-quality	Genome-fragment	26.29	AAI-based (medium-confidence)	0	1
JABJQK010000059.1||full	MPG_8276	6070	8	0	0	No	NA	NA	NA	NA	NA	NA	NA	NA	6070	NA	62042.9	9.78355	low	23.0547	19	DTR_890029	31.4	23.68	NA	NA	0	1	6070	No	NA	8	0	0	Not-determined	Genome-fragment	NA	NA	0	1	no viral genes detected
JABJQK010000067.1||full	MPG_8276	5348	5	1	0	No	NA	NA	NA	NA	NA	NA	NA	NA	5348	NA	NA	NA	NA	NA	0	NA	NA	NA	2.9	3.29	1	1	5348	No	NA	5	1	0	Low-quality	Genome-fragment	2.9	HMM-based (lower-bound)	0	1
JABJQK010000041.1||full	MPG_8276	6133	16	2	0	No	NA	NA	NA	NA	NA	NA	NA	NA	6133	NA	251248	2.44101	medium	7.194	1	DTR_889549	63.78	28.72	2.24881	4.32845	2	1	6133	No	NA	16	2	0	Low-quality	Genome-fragment	2.44	AAI-based (medium-confidence)	0	1
NZ_CAJHAO010000008.1||full	MPG_1810	75727	90	42	11	Yes	59668	16059	host,viral	1605959668	1-16059,16060-75727	1-14,15-90	0,42	11,0	75727	NA	35517.1	100	medium	6.55314	73	GCA_003865495.1	42.06	23.52	89.6072	100	42	1	75727	Yes	59668	90	42	11	High-quality	High-quality	100	AAI-based (medium-confidence)	21.21	1	contig >1.5x longer than expected genome length
NZ_JFOD01000123.1||full	MPG_4572	6960	18	6	0	No	NA	NA	NA	NA	NA	NA	NA	NA	6960	NA	163836	4.24814	high	3.7535	51	GCA_003344325.1	76.79	25.64	3.08713	7.884	2	1	6960	No	NA	18	6	0	Low-quality	Genome-fragment	4.25	AAI-based (high-confidence)	0	1
JADHXL010000101.1||full	MPG_7025	5028	4	0	0	No	NA	NA	NA	NA	NA	NA	NA	NA	5028	NA	NA	NA	NA	NA	0	NA	NA	NA	NA	NA	0	1	5028	No	NA	4	0	0	Not-determined	Genome-fragment	NA	NA	0	1	no viral genes detected
WGCR01000038.1||full	MPG_5117	6634	8	0	0	No	NA	NA	NA	NA	NA	NA	NA	NA	6634	NA	NA	NA	NA	NA	0	NA	NA	NA	NA	NA	0	1	6634	No	NA	8	0	0	Not-determined	Genome-fragment	NA	NA	0	1	no viral genes detected
NZ_BBWP01000022.1||0_partial	MPG_1891	63570	67	12	31	Yes	14481	49089	host,viral,host	196611448129428	1-19661,19662-34142,34143-63570	1-20,21-41,42-67	1,11,0	13,2,16	63570	NA	51480.5	28.1291	medium	7.77569	6	DTR_330887	47.57	14.67	26.4815	46.9723	12	1	63570	Yes	14481	67	12	31	Low-quality	Genome-fragment	28.13	AAI-based (medium-confidence)	77.22	1	low-confidence Provirus
JABIJT010000040.1||full	MPG_2112	10813	10	1	6	No	NA	NA	NA	NA	NA	NA	NA	NA	10813	NA	121621	8.89076	low	26.215	213	DTR_182864	40.5	6.93	6.84	27.84	1	1	10813	No	NA	10	1	6	Low-quality	Genome-fragment	6.84	HMM-based (lower-bound)	0	1
NZ_CP014796.1||0_partial	MPG_793	83422	90	28	23	Yes	47805	35617	viral,host	4780535617	1-47805,47806-83422	1-60,61-90	28,0	0,23	83422	NA	39591	100	high	2.1176	1	GCA_002607265.1	99.01	47.16	91.8133	99.803	26	1	83422	Yes	47805	90	28	23	High-quality	High-quality	100	AAI-based (high-confidence)	42.69	1	contig >1.5x longer than expected genome length
NZ_CP014796.1||1_partial	MPG_793	71411	87	19	21	Yes	48438	22973	viral,host	4843822973	1-48438,48439-71411	1-57,58-87	19,0	2,19	71411	NA	40323.7	100	low	24.8972	2	DTR_889701	90.44	12.88	60.8624	99.4921	19	1	71411	Yes	48438	87	19	21	Medium-quality	Genome-fragment	60.86	HMM-based (lower-bound)	32.17	1
NZ_CP014796.1||2_partial	MPG_793	49664	51	11	12	Yes	25246	24418	viral,host	2524624418	1-25246,25247-49664	1-30,31-51	11,0	0,12	49664	NA	39255	64.3128	high	2.28032	1	DTR_889701	89.5	25.47	34.0146	82.7357	11	1	49664	Yes	25246	51	11	12	Medium-quality	Genome-fragment	64.31	AAI-based (high-confidence)	49.17	1
QNEL01000203.1||full	MPG_5351	13031	12	1	6	No	NA	NA	NA	NA	NA	NA	NA	NA	13031	NA	163882	7.95147	low	23.5974	106	DTR_207549	46.1	10.42	5.26	17.26	1	1	13031	No	NA	12	1	6	Low-quality	Genome-fragment	5.26	HMM-based (lower-bound)	0	1
QNEL01000290.1||full	MPG_5351	10073	4	1	0	No	NA	NA	NA	NA	NA	NA	NA	NA	10073	NA	NA	NA	NA	NA	0	NA	NA	NA	6.96	28.51	1	1	10073	No	NA	4	1	0	Low-quality	Genome-fragment	6.96	HMM-based (lower-bound)	0	1
QNEL01000396.1||full	MPG_5351	7456	8	1	0	No	NA	NA	NA	NA	NA	NA	NA	NA	7456	NA	38179	19.529	medium	7.02633	19	GCA_002744115.1	57.8	28.74	10.56	20.64	1	1	7456	No	NA	8	1	0	Low-quality	Genome-fragment	19.53	AAI-based (medium-confidence)	0	1
QNEL01000476.1||full	MPG_5351	5875	6	3	0	No	NA	NA	NA	NA	NA	NA	NA	NA	5875	NA	76131.2	7.71694	low	15.1657	40	GCA_002602905.1	37.66	25.54	7.67012	13.9567	3	1	5875	No	NA	6	3	0	Low-quality	Genome-fragment	7.67	HMM-based (lower-bound)	0	1
QNEL01000492.1||full	MPG_5351	5621	5	0	0	No	NA	NA	NA	NA	NA	NA	NA	NA	5621	NA	NA	NA	NA	NA	0	NA	NA	NA	NA	NA	0	1	5621	No	NA	5	0	0	Not-determined	Genome-fragment	NA	NA	0	1	no viral genes detected
QNEL01000495.1||full	MPG_5351	5548	3	0	0	No	NA	NA	NA	NA	NA	NA	NA	NA	5548	NA	230393	2.40806	low	25.439	18	DTR_409404	37.7	13.65	NA	NA	0	1	5548	No	NA	3	0	0	Not-determined	Genome-fragment	NA	NA	0	1	no viral genes detected
QNEL01000021.1||0_partial	MPG_5351	17596	12	1	6	No	NA	NA	NA	NA	NA	NA	NA	NA	17596	NA	170385	10.3272	low	16.7308	21	GCA_000837805.1	30.6	15.85	9.43	51.7	1	1	17596	No	NA	12	1	6	Low-quality	Genome-fragment	9.43	HMM-based (lower-bound)	0	1
NZ_JAATTV010000007.1||0_partial	MPG_422	97027	112	25	40	Yes	41988	55039	host,viral,host	83704198846669	1-8370,8371-50358,50359-97027	1-9,10-71,72-112	0,24,1	4,0,36	97027	NA	47122.8	89.1034	low	13.0153	10	DTR_152963	39.98	12.72	62.2465	99.4078	25	1	97027	Yes	41988	112	25	40	Medium-quality	Genome-fragment	62.25	HMM-based (lower-bound)	56.73	1	low-confidence Provirus
NZAL01000114.1||full	MPG_8167	34440	27	3	10	Yes	14681	19759	host,viral,host	57501468114009	1-5750,5751-20431,20432-34440	1-4,5-20,21-27	0,3,0	4,1,5	34440	NA	131293	11.1819	low	24.0809	14	DTR_041643	29.03	10.5	9.71478	31.7445	3	1	34440	Yes	14681	27	3	10	Low-quality	Genome-fragment	9.71	HMM-based (lower-bound)	57.37	1	low-confidence Provirus
NZAL01000007.1||full	MPG_8167	12538	17	5	0	No	NA	NA	NA	NA	NA	NA	NA	NA	12538	NA	54550.3	22.9843	medium	6.89082	8	DTR_892778	47.47	49.44	17.7336	35.7827	5	1	12538	No	NA	17	5	0	Low-quality	Genome-fragment	22.98	AAI-based (medium-confidence)	0	1
NZAL01000001.1||full	MPG_8167	12080	14	3	0	No	NA	NA	NA	NA	NA	NA	NA	NA	12080	NA	81447	14.8317	high	1.88832	1	DTR_066027	77.53	93.57	7.03148	26.6511	3	1	12080	No	NA	14	3	0	Low-quality	Genome-fragment	14.83	AAI-based (high-confidence)	0	1
NZAL01000043.1||full	MPG_8167	13303	12	1	3	No	NA	NA	NA	NA	NA	NA	NA	NA	13303	NA	102174	13.0199	low	29.1792	21	DTR_142188	25.4	14.86	8.59	36.08	1	1	13303	No	NA	12	1	3	Low-quality	Genome-fragment	8.59	HMM-based (lower-bound)	0	1
NZAL01000002.1||full	MPG_8167	8416	3	0	0	No	NA	NA	NA	NA	NA	NA	NA	NA	8416	NA	NA	NA	NA	NA	0	NA	NA	NA	NA	NA	0	1	8416	No	NA	3	0	0	Not-determined	Genome-fragment	NA	NA	0	1	no viral genes detected
NZAL01000008.1||full	MPG_8167	22844	50	4	0	No	NA	NA	NA	NA	NA	NA	NA	NA	22844	NA	42842.4	53.321	high	3.51913	2	DTR_225022	58.64	26.71	20.502	52.2867	4	1	22844	No	NA	50	4	0	Medium-quality	Genome-fragment	53.32	AAI-based (high-confidence)	0	1
NZAL01000003.1||full	MPG_8167	7448	6	0	0	No	NA	NA	NA	NA	NA	NA	NA	NA	7448	NA	81447	9.1446	high	2.05978	1	DTR_066027	69.09	97.08	NA	NA	0	1	7448	No	NA	6	0	0	Low-quality	Genome-fragment	9.14	AAI-based (high-confidence)	0	1	no viral genes detected
NZAL01000004.1||full	MPG_8167	10240	13	6	0	No	NA	NA	NA	NA	NA	NA	NA	NA	10240	NA	31767.2	32.2345	medium	6.63341	9	DTR_893784	50.74	89.2	11.819	32.3577	6	1	10240	No	NA	13	6	0	Low-quality	Genome-fragment	32.23	AAI-based (medium-confidence)	0	1
NZAL01000005.1||full	MPG_8167	8046	7	1	0	No	NA	NA	NA	NA	NA	NA	NA	NA	8046	NA	33255	24.1949	medium	6.19105	1	DTR_893784	39.38	86.29	11.83	24.17	1	1	8046	No	NA	7	1	0	Low-quality	Genome-fragment	24.19	AAI-based (medium-confidence)	0	1
NZAL01000006.1||full	MPG_8167	7537	15	3	0	No	NA	NA	NA	NA	NA	NA	NA	NA	7537	NA	32691.3	23.055	medium	8.54613	3	DTR_893784	46.26	38.35	8.02757	23.5338	3	1	7537	No	NA	15	3	0	Low-quality	Genome-fragment	23.06	AAI-based (medium-confidence)	0	1
NZMQ01000003.1||full	MPG_2991	8658	7	1	0	No	NA	NA	NA	NA	NA	NA	NA	NA	8658	NA	52402.7	16.522	medium	9.14234	8	DTR_067688	44.27	28.94	9.83	20.56	1	1	8658	No	NA	7	1	0	Low-quality	Genome-fragment	16.52	AAI-based (medium-confidence)	0	1
NZMQ01000006.1||full	MPG_2991	9120	8	5	0	No	NA	NA	NA	NA	NA	NA	NA	NA	9120	NA	38607.2	23.6225	medium	8.96869	26	DTR_893235	43.4	79.01	9.34766	23.8667	5	1	9120	No	NA	8	5	0	Low-quality	Genome-fragment	23.62	AAI-based (medium-confidence)	0	1
NZMQ01000012.1||full	MPG_2991	6411	5	1	0	No	NA	NA	NA	NA	NA	NA	NA	NA	6411	NA	28478.4	22.5118	medium	5.33054	9	DTR_066034	51.38	83.37	8.22	23.22	1	1	6411	No	NA	5	1	0	Low-quality	Genome-fragment	22.51	AAI-based (medium-confidence)	0	1
NZMQ01000068.1||full	MPG_2991	9116	17	4	0	No	NA	NA	NA	NA	NA	NA	NA	NA	9116	NA	29416	30.9899	high	2.51681	10	DTR_066034	74.18	84.73	18.2139	32.1807	4	1	9116	No	NA	17	4	0	Low-quality	Genome-fragment	30.99	AAI-based (high-confidence)	0	1
NZMQ01000094.1||full	MPG_2991	27518	31	6	0	No	NA	NA	NA	NA	NA	NA	NA	NA	27518	NA	37007	74.3589	high	1.16957	1	DTR_892919	99.88	92.57	34.1401	82.0895	6	1	27518	No	NA	31	6	0	Medium-quality	Genome-fragment	74.36	AAI-based (high-confidence)	0	1
NZMQ01000064.1||full	MPG_2991	41681	50	28	0	No	NA	NA	NA	NA	NA	NA	NA	NA	41681	NA	44204.8	94.2907	high	1.49485	2	GCA_002620005.1	73.24	82.22	70.4289	95.3302	28	1	41681	No	NA	50	28	0	High-quality	High-quality	94.29	AAI-based (high-confidence)	0	1
3300020388.a:Ga0211678_10006070||full	MPG_11669	7530	4	0	0	No	NA	NA	NA	NA	NA	NA	NA	NA	7530	NA	NA	NA	NA	NA	0	NA	NA	NA	NA	NA	0	1	7530	No	NA	4	0	0	Not-determined	Genome-fragment	NA	NA	0	1	no viral genes detected
PAPP01000017.1||full	MPG_2891	63202	84	3	11	No	NA	NA	NA	NA	NA	NA	NA	NA	63202	NA	57387.1	100	low	34.5702	251	DTR_648212	44.66	5.17	91.8494	100	3	1	63202	No	NA	84	3	11	High-quality	High-quality	91.85	HMM-based (lower-bound)	0	1
PAPP01000051.1||full	MPG_2891	26046	25	5	16	Yes	6855	19191	host,viral	191916855	1-19191,19192-26046	1-19,20-25	0,5	16,0	26046	NA	100531	6.81878	low	19.9195	14	DTR_153466	34.75	7.91	9.59103	19.5649	5	1	26046	Yes	6855	25	5	16	Low-quality	Genome-fragment	9.59	HMM-based (lower-bound)	73.68	1
PAPP01000058.1||full	MPG_2891	60357	76	19	20	Yes	29414	30943	host,viral	3094329414	1-30943,30944-60357	1-32,33-76	0,19	20,0	60357	NA	38512.9	76.3743	low	13.0153	25	GCA_001470435.1	37.71	13.24	63.4367	83.4464	19	1	60357	Yes	29414	76	19	20	Medium-quality	Genome-fragment	63.44	HMM-based (lower-bound)	51.27	1
PAPP01000011.1||0_partial	MPG_2891	27609	39	19	2	Yes	24726	2883	host,viral	288324726	1-2883,2884-27609	1-3,4-39	0,19	2,0	27609	NA	38397	64.3957	medium	6.84053	2	GCA_000896475.1	54.64	53.95	49.8156	69.3937	19	1	27609	Yes	24726	39	19	2	Medium-quality	Genome-fragment	64.4	AAI-based (medium-confidence)	10.44	1
PAPP01000042.1||0_partial	MPG_2891	16342	19	2	4	Yes	8682	7660	host,viral	76608682	1-7660,7661-16342	1-8,9-19	0,2	3,1	16342	NA	38684.4	22.4432	low	18.5643	6	DTR_155548	39.37	12.45	17.123	24.3391	2	1	16342	Yes	8682	19	2	4	Low-quality	Genome-fragment	17.12	HMM-based (lower-bound)	46.87	1
NZ_AUXZ01000076.1||full	MPG_1309	45668	39	15	15	Yes	15498	30170	host,viral	3017015498	1-30170,30171-45668	1-21,22-39	0,15	15,0	45668	NA	44230.8	35.0389	low	22.9414	40	DTR_262848	44.97	11.99	25.36	42.6966	14	1	45668	Yes	15498	39	15	15	Low-quality	Genome-fragment	25.36	HMM-based (lower-bound)	66.06	1
NZ_AUXZ01000046.1||0_partial	MPG_1309	40388	52	11	15	Yes	20470	19918	viral,host	2047019918	1-20470,20471-40388	1-28,29-52	11,0	0,15	40388	NA	55319.6	37.0032	low	13.0153	28	DTR_628036	40.05	15.03	23.4638	44.4065	8	1	40388	Yes	20470	52	11	15	Low-quality	Genome-fragment	23.46	HMM-based (lower-bound)	49.32	1
NZ_AUXZ01000130.1||0_partial	MPG_1309	26575	19	1	1	No	NA	NA	NA	NA	NA	NA	NA	NA	26575	NA	103861	25.5871	low	28.6374	6	DTR_112389	30.3	7.11	16.84	22.69	1	1	26575	No	NA	19	1	1	Low-quality	Genome-fragment	16.84	HMM-based (lower-bound)	0	1
NZ_PNEC01000016.1||0_partial	MPG_149	5089	8	0	0	No	NA	NA	NA	NA	NA	NA	NA	NA	5089	NA	53454.2	9.52029	low	14.6912	21	GCA_003308215.1	33.19	32.65	NA	NA	0	1	5089	No	NA	8	0	0	Not-determined	Genome-fragment	NA	NA	0	1	no viral genes detected
NZ_PNEC01000021.1||0_partial	MPG_149	57856	72	24	19	Yes	31715	26141	host,viral,host	76423171518499	1-7642,7643-39357,39358-57856	1-5,6-46,47-72	0,24,0	4,0,15	57856	NA	41157.3	77.058	low	13.0153	76	DTR_237209	38.18	14.62	46.3152	79.0766	19	1	57856	Yes	31715	72	24	19	Low-quality	Genome-fragment	46.32	HMM-based (lower-bound)	45.18	1	low-confidence Provirus
NZ_PNEC01000009.1||0_partial	MPG_149	28150	28	0	13	No	NA	NA	NA	NA	NA	NA	NA	NA	28150	NA	226468	12.43	low	10.8174	18	DTR_180048	50.79	13.42	NA	NA	0	1	28150	No	NA	28	0	13	Not-determined	Genome-fragment	NA	NA	0	1	no viral genes detected
QNEE01000068.1||full	MPG_2703	12957	4	0	0	No	NA	NA	NA	NA	NA	NA	NA	NA	12957	NA	NA	NA	NA	NA	0	NA	NA	NA	NA	NA	0	1	12957	No	NA	4	0	0	Not-determined	Genome-fragment	NA	NA	0	1	no viral genes detected
QNEE01000082.1||full	MPG_2703	11044	15	3	3	Yes	6473	4571	viral,host	64734571	1-6473,6474-11044	1-10,11-15	3,0	0,3	11044	NA	47563	13.6093	low	26.9204	74	DTR_348512	38.8	11.37	6.26803	20.1757	3	1	11044	Yes	6473	15	3	3	Low-quality	Genome-fragment	6.27	HMM-based (lower-bound)	41.39	1
QNEE01000110.1||full	MPG_2703	8897	3	0	0	No	NA	NA	NA	NA	NA	NA	NA	NA	8897	NA	NA	NA	NA	NA	0	NA	NA	NA	NA	NA	0	1	8897	No	NA	3	0	0	Not-determined	Genome-fragment	NA	NA	0	1	no viral genes detected
NZ_WTKZ01000102.1||full	MPG_1722	6724	10	0	0	No	NA	NA	NA	NA	NA	NA	NA	NA	6724	NA	68617.4	9.79926	low	15.1657	187	DTR_715773	40.8	23.22	NA	NA	0	1	6724	No	NA	10	0	0	Not-determined	Genome-fragment	NA	NA	0	1	no viral genes detected
NZ_WTKZ01000040.1||full	MPG_1722	37772	56	21	2	No	NA	NA	NA	NA	NA	NA	NA	NA	37772	NA	43758.1	86.3201	high	3.38117	28	DTR_891517	53.29	17.81	56.8048	99.1326	21	1	37772	No	NA	56	21	2	Medium-quality	Genome-fragment	86.32	AAI-based (high-confidence)	0	1
NZ_WTKZ01000059.1||full	MPG_1722	23189	30	17	1	No	NA	NA	NA	NA	NA	NA	NA	NA	23189	NA	44353.2	52.2825	medium	5.66866	21	DTR_891517	53.29	28.15	35.3203	71.4743	17	1	23189	No	NA	30	17	1	Medium-quality	Genome-fragment	52.28	AAI-based (medium-confidence)	0	1
NZ_JZES01000176.1||0_partial	MPG_973	25766	33	6	15	Yes	9875	15891	host,viral,host	5039987510852	1-5039,5040-14914,14915-25766	1-6,7-21,22-33	0,6,0	3,1,11	25766	NA	11126.2	88.7542	high	3.60501	4	GCA_002633375.1	66.73	18.55	89.7813	100	6	1	25766	Yes	9875	33	6	15	Complete	High-quality	100	Provirus (medium-confidence)	61.67	1	contig >1.5x longer than expected genome length
JABHEV010000191.1||full	MPG_6470	9130	13	2	0	No	NA	NA	NA	NA	NA	NA	NA	NA	9130	NA	37808.9	24.1477	medium	6.89082	2	GCA_003502865.1	43.79	49.38	6.76202	22.8709	2	1	9130	No	NA	13	2	0	Low-quality	Genome-fragment	24.15	AAI-based (medium-confidence)	0	1
JABHEV010000293.1||full	MPG_6470	5047	4	0	0	No	NA	NA	NA	NA	NA	NA	NA	NA	5047	NA	NA	NA	NA	NA	0	NA	NA	NA	NA	NA	0	1	5047	No	NA	4	0	0	Not-determined	Genome-fragment	NA	NA	0	1	no viral genes detected
JABHEV010000038.1||full	MPG_6470	24474	21	5	4	Yes	12611	11863	host,viral	1186312611	1-11863,11864-24474	1-8,9-21	1,4	4,0	24474	NA	38754.6	32.5406	low	16.0887	5	DTR_201451	50.5	10.36	18.3022	33.0533	5	1	24474	Yes	12611	21	5	4	Low-quality	Genome-fragment	18.3	HMM-based (lower-bound)	48.47	1
3300025699.a:Ga0209715_1005385||full	MPG_10236	8479	10	1	0	No	NA	NA	NA	NA	NA	NA	NA	NA	8479	NA	41682.8	20.3417	medium	8.18999	7	DTR_231844	45.37	62.39	12.33	19.22	1	1	8479	No	NA	10	1	0	Low-quality	Genome-fragment	20.34	AAI-based (medium-confidence)	0	1
NZ_LNWA01000022.1||full	MPG_117	35675	42	25	0	No	NA	NA	NA	NA	NA	NA	NA	NA	35675	NA	39335.1	90.695	high	2.32256	2	DTR_578221	74.9	74.66	78.8175	99.6352	25	1	35675	No	NA	42	25	0	High-quality	High-quality	90.7	AAI-based (high-confidence)	0	1
NZ_LNWA01000020.1||full	MPG_117	34732	43	15	0	No	NA	NA	NA	NA	NA	NA	NA	NA	34732	NA	43086.7	80.6095	low	12.0387	67	DTR_297681	34.55	20.11	50.4224	99.7753	15	1	34732	No	NA	43	15	0	Medium-quality	Genome-fragment	50.42	HMM-based (lower-bound)	0	1
NZ_LNWA01000002.1||0_partial	MPG_117	42563	46	15	4	Yes	34414	8149	viral,host	344148149	1-34414,34415-42563	1-38,39-46	15,0	0,4	42563	NA	39125	87.9591	medium	7.78352	7	DTR_363959	42.53	27.84	51.464	89.4517	15	1	42563	Yes	34414	46	15	4	Medium-quality	Genome-fragment	87.96	AAI-based (medium-confidence)	19.15	1
NZ_LNWA01000031.1||0_partial	MPG_117	54177	59	14	18	Yes	31107	23070	host,viral,host	108333110712237	1-10833,10834-41940,41941-54177	1-10,11-48,49-59	0,14,0	8,0,10	54177	NA	45981.6	67.651	low	33.4306	121	DTR_316149	29.91	7.04	37.1293	94.9833	14	1	54177	Yes	31107	59	14	18	Low-quality	Genome-fragment	37.13	HMM-based (lower-bound)	42.58	1	low-confidence Provirus
NZ_CP058595.1||0_partial	MPG_1834	54517	67	9	23	Yes	31585	22932	viral,host	3158522932	1-31585,31586-54517	1-40,41-67	9,0	0,23	54517	NA	33024.8	95.6402	low	10.2771	208	DTR_696710	37.8	21.3	61.5521	96.367	9	1	54517	Yes	31585	67	9	23	Medium-quality	Genome-fragment	61.55	HMM-based (lower-bound)	42.06	1
NZ_JYKX01000001.1||0_partial	MPG_1118	84233	79	25	23	Yes	47187	37046	viral,host	4718737046	1-47187,47188-84233	1-51,52-79	25,0	2,21	84233	NA	40306.7	100	high	3.98452	8	DTR_256385	64.93	15.65	82.3162	99.8154	25	1	84233	Yes	47187	79	25	23	High-quality	High-quality	100	AAI-based (high-confidence)	43.98	1	contig >1.5x longer than expected genome length
NZ_JYKX01000001.1||1_partial	MPG_1118	67324	78	24	15	Yes	44083	23241	host,viral,host	122044408311037	1-12204,12205-56287,56288-67324	1-15,16-66,67-78	1,23,0	5,0,10	67324	NA	43332.7	100	medium	7.77569	32	GCA_002629765.1	48.22	16.16	75.5933	100	24	1	67324	Yes	44083	78	24	15	Complete	High-quality	100	Provirus (high-confidence)	34.52	1	contig >1.5x longer than expected genome length
JABGVX010000118.1||full	MPG_3476	11436	20	0	0	No	NA	NA	NA	NA	NA	NA	NA	NA	11436	NA	53324.4	21.4461	low	17.4786	21	DTR_889975	35.84	18.63	NA	NA	0	1	11436	No	NA	20	0	0	Not-determined	Genome-fragment	NA	NA	0	1	no viral genes detected
JABGVX010000030.1||full	MPG_3476	5335	8	0	0	No	NA	NA	NA	NA	NA	NA	NA	NA	5335	NA	72985.2	7.3097	low	16.7747	141	DTR_201569	32.79	26.45	NA	NA	0	1	5335	No	NA	8	0	0	Not-determined	Genome-fragment	NA	NA	0	1	no viral genes detected
JABGVX010000006.1||full	MPG_3476	5799	7	1	0	No	NA	NA	NA	NA	NA	NA	NA	NA	5799	NA	45102	12.8575	low	27.3299	2	DTR_508113	32.7	9.02	8.46	16.01	1	1	5799	No	NA	7	1	0	Low-quality	Genome-fragment	8.46	HMM-based (lower-bound)	0	1
JABGVX010000055.1||full	MPG_3476	6677	11	0	0	No	NA	NA	NA	NA	NA	NA	NA	NA	6677	NA	66245.8	10.0791	low	19.4363	146	DTR_298758	33.6	18.53	NA	NA	0	1	6677	No	NA	11	0	0	Not-determined	Genome-fragment	NA	NA	0	1	no viral genes detected
JABGVX010000156.1||full	MPG_3476	5087	7	0	0	No	NA	NA	NA	NA	NA	NA	NA	NA	5087	NA	447634	1.13642	low	26.9656	1	DTR_254589	37.7	8.05	NA	NA	0	1	5087	No	NA	7	0	0	Not-determined	Genome-fragment	NA	NA	0	1	no viral genes detected
3300020355.a:Ga0211598_1002958||full	MPG_10125	7033	8	0	2	No	NA	NA	NA	NA	NA	NA	NA	NA	7033	NA	39605.9	17.7574	low	25.6614	3	DTR_199035	44	7.8	NA	NA	0	1	7033	No	NA	8	0	2	Not-determined	Genome-fragment	NA	NA	0	1	no viral genes detected
3300025300.a:Ga0208181_1000765||full	MPG_11096	14449	9	5	0	No	NA	NA	NA	NA	NA	NA	NA	NA	14449	NA	57380.6	25.181	high	4.14446	2	DTR_268950	59.08	71.3	16.2252	42.8013	5	1	14449	No	NA	9	5	0	Low-quality	Genome-fragment	25.18	AAI-based (high-confidence)	0	1
3300025300.a:Ga0208181_1002281||full	MPG_11096	6932	11	7	0	No	NA	NA	NA	NA	NA	NA	NA	NA	6932	NA	38795.4	17.8681	low	10.7646	17	GCA_002603965.1	45.76	38.84	14.7187	20.2502	7	1	6932	No	NA	11	7	0	Low-quality	Genome-fragment	14.72	HMM-based (lower-bound)	0	1
DIHP01000133.1||full	MPG_5662	11619	12	0	3	No	NA	NA	NA	NA	NA	NA	NA	NA	11619	NA	102009	11.3901	low	20.6567	36	GCA_000900775.1	33.9	13.52	NA	NA	0	1	11619	No	NA	12	0	3	Not-determined	Genome-fragment	NA	NA	0	1	no viral genes detected
NZ_CP007152.1||0_partial	MPG_2252	35789	56	2	14	No	NA	NA	NA	NA	NA	NA	NA	NA	35789	NA	70881.3	50.4914	low	34.5702	27	DTR_224513	46.45	5.22	43.3509	100	2	1	35789	No	NA	56	2	14	Low-quality	Genome-fragment	43.35	HMM-based (lower-bound)	0	1
JAADFR010000080.1||full	MPG_7241	6132	7	1	0	No	NA	NA	NA	NA	NA	NA	NA	NA	6132	NA	122513	5.00517	low	12.4955	17	DTR_023810	33.5	42.37	6.82	16.74	1	1	6132	No	NA	7	1	0	Low-quality	Genome-fragment	6.82	HMM-based (lower-bound)	0	1
NZ_MU211438.1||0_partial	MPG_307	16394	16	1	1	No	NA	NA	NA	NA	NA	NA	NA	NA	16394	NA	35839	45.7435	low	12.0387	1	DTR_388189	37.37	18.06	10.41	13.9	1	1	16394	No	NA	16	1	1	Low-quality	Genome-fragment	10.41	HMM-based (lower-bound)	0	1
NZ_QXWB01000040.1||full	MPG_1170	9975	8	1	1	Yes	8452	1523	viral,host	84521523	1-8452,8453-9975	1-7,8-8	1,0	0,1	9975	NA	80340.2	10.5203	low	29.1891	15	DTR_363237	29.1	11.84	3.8	4.97	1	1	9975	Yes	8452	8	1	1	Low-quality	Genome-fragment	3.8	HMM-based (lower-bound)	15.27	1
NZ_QXWB01000041.1||full	MPG_1170	9889	11	5	2	Yes	5985	3904	viral,host	59853904	1-5985,5986-9889	1-7,8-11	5,0	0,2	9889	NA	62757.8	9.53667	high	3.71485	20	GCA_002602785.1	60.79	39.45	8.20974	14.6629	4	1	9889	Yes	5985	11	5	2	Low-quality	Genome-fragment	9.54	AAI-based (high-confidence)	39.48	1
NZ_QXWB01000047.1||full	MPG_1170	6256	8	0	0	No	NA	NA	NA	NA	NA	NA	NA	NA	6256	NA	76751.7	8.15096	low	26.2237	15	DTR_097929	25.3	31.35	NA	NA	0	1	6256	No	NA	8	0	0	Not-determined	Genome-fragment	NA	NA	0	1	no viral genes detected
NZ_QXWB01000013.1||0_partial	MPG_1170	26157	28	4	7	Yes	10255	15902	viral,host	1025515902	1-10255,10256-26157	1-17,18-28	4,0	0,7	26157	NA	7104.9	100	high	4.61104	2	GCA_000894015.1	68.19	22.17	82.8003	90.7895	4	1	26157	Yes	10255	28	4	7	High-quality	High-quality	100	AAI-based (high-confidence)	60.79	1	contig >1.5x longer than expected genome length
NZ_QXWB01000008.1||0_partial	MPG_1170	24158	25	3	1	No	NA	NA	NA	NA	NA	NA	NA	NA	24158	NA	7098.42	100	medium	6.77694	5	GCA_000846985.1	84.42	22.18	100	100	3	1	24158	No	NA	25	3	1	High-quality	High-quality	100	AAI-based (medium-confidence)	0	1	contig >1.5x longer than expected genome length
3300026519.a:Ga0256839_1010385||full	MPG_10432	7053	8	7	0	No	NA	NA	NA	NA	NA	NA	NA	NA	7053	NA	40431.5	17.4443	medium	9.77042	77	DTR_295234	46.94	44.5	13.9214	21.2293	7	1	7053	No	NA	8	7	0	Low-quality	Genome-fragment	17.44	AAI-based (medium-confidence)	0	1
3300026519.a:Ga0256839_1013430||full	MPG_10432	5695	6	3	0	No	NA	NA	NA	NA	NA	NA	NA	NA	5695	NA	38686.7	14.7208	medium	6.04249	13	GCA_002613625.1	46.09	72.27	13.1039	16.8574	3	1	5695	No	NA	6	3	0	Low-quality	Genome-fragment	14.72	AAI-based (medium-confidence)	0	1
3300026519.a:Ga0256839_1007388||full	MPG_10432	9239	22	2	0	No	NA	NA	NA	NA	NA	NA	NA	NA	9239	NA	49968.8	18.4896	low	16.1278	18	DTR_067010	44.47	16.39	11.9521	24.6485	2	1	9239	No	NA	22	2	0	Low-quality	Genome-fragment	11.95	HMM-based (lower-bound)	0	1
3300026519.a:Ga0256839_1001053||full	MPG_10432	34447	44	11	0	No	NA	NA	NA	NA	NA	NA	NA	NA	34447	NA	36804.7	93.594	medium	8.40707	30	DTR_168404	33.41	34.42	62.606	99.8449	10	1	34447	No	NA	44	11	0	High-quality	High-quality	93.59	AAI-based (medium-confidence)	0	1
3300026519.a:Ga0256839_1001211||full	MPG_10432	31895	54	19	0	No	NA	NA	NA	NA	NA	NA	NA	NA	31895	NA	39393.6	80.9648	medium	8.4962	17	GCA_004015805.1	37.3	29.21	55.1772	91.3114	19	1	31895	No	NA	54	19	0	Medium-quality	Genome-fragment	80.96	AAI-based (medium-confidence)	0	1
JADHMP010000013.1||0_partial	MPG_2672	28769	19	1	3	No	NA	NA	NA	NA	NA	NA	NA	NA	28769	NA	105252	27.3335	low	28.6374	16	DTR_237029	27.6	5.27	13.27	37	1	1	28769	No	NA	19	1	3	Low-quality	Genome-fragment	13.27	HMM-based (lower-bound)	0	1
NZ_CP043042.1||0_partial	MPG_1598	16155	23	2	4	Yes	7960	8195	host,viral	81957960	1-8195,8196-16155	1-8,9-23	0,2	4,0	16155	NA	83597	9.52187	low	14.353	100	DTR_182900	34.79	16.7	14.7906	22.4205	2	1	16155	Yes	7960	23	2	4	Low-quality	Genome-fragment	14.79	HMM-based (lower-bound)	50.73	1
JABHJR010000156.1||full	MPG_8827	5559	4	0	0	No	NA	NA	NA	NA	NA	NA	NA	NA	5559	NA	NA	NA	NA	NA	0	NA	NA	NA	NA	NA	0	1	5559	No	NA	4	0	0	Not-determined	Genome-fragment	NA	NA	0	1	no viral genes detected
NZ_LOFG01000017.1||0_partial	MPG_1739	68754	69	18	23	Yes	24166	44588	viral,host	2416644588	1-24166,24167-68754	1-30,31-69	18,0	0,23	68754	NA	44734.7	54.0207	medium	5.44882	16	DTR_891517	57.53	10.12	37.2832	73.2465	18	1	68754	Yes	24166	69	18	23	Medium-quality	Genome-fragment	54.02	AAI-based (medium-confidence)	64.85	1	contig >1.5x longer than expected genome length
JABSPY010000010.1||0_partial	MPG_2412	20638	26	2	2	Yes	16822	3816	viral,host	168223816	1-16822,16823-20638	1-22,23-26	2,0	0,2	20638	NA	50329.4	33.4238	low	12.0387	59	GCA_002958035.1	33.57	19.8	21.8237	54.8071	2	1	20638	Yes	16822	26	2	2	Low-quality	Genome-fragment	21.82	HMM-based (lower-bound)	18.49	1
JABSPY010000002.1||0_partial	MPG_2412	84677	89	31	36	Yes	32243	52434	host,viral,host	97413224342693	1-9741,9742-41984,41985-84677	1-10,11-57,58-89	0,31,0	9,0,27	84677	NA	34676.2	92.9832	high	2.88975	3	GCA_002990045.1	56.66	25.58	67.4994	92.9134	30	1	84677	Yes	32243	89	31	36	Complete	High-quality	100	Provirus (high-confidence)	61.92	1	contig >1.5x longer than expected genome length
JABSPY010000006.1||0_partial	MPG_2412	62105	75	27	22	Yes	32595	29510	host,viral,host	42633259525247	1-4263,4264-36858,36859-62105	1-5,6-48,49-75	0,27,0	2,2,18	62105	NA	35445.1	91.959	medium	6.85704	63	DTR_715376	54.57	36.08	70.6065	97.0842	26	1	62105	Yes	32595	75	27	22	Complete	High-quality	100	Provirus (high-confidence)	47.52	1	contig >1.5x longer than expected genome length
NZ_SDMO01000006.1||0_partial	MPG_1020	73568	92	18	31	Yes	40275	33293	viral,host	4027533293	1-40275,40276-73568	1-58,59-92	18,0	0,31	73568	NA	45823.4	87.8919	high	2.16961	2	DTR_714942	63.59	25.78	58.8962	96.3331	18	1	73568	Yes	40275	92	18	31	Medium-quality	Genome-fragment	87.89	AAI-based (high-confidence)	45.25	1	contig >1.5x longer than expected genome length
JAEPNR010000016.1||full	MPG_3253	30337	41	16	2	No	NA	NA	NA	NA	NA	NA	NA	NA	30337	NA	54633.2	55.5285	medium	8.49859	7	GCA_002602905.1	44.46	37.19	45.3488	80.2376	16	1	30337	No	NA	41	16	2	Medium-quality	Genome-fragment	55.53	AAI-based (medium-confidence)	0	1
JAEPNR010000004.1||0_partial	MPG_3253	81778	99	21	34	Yes	38106	43672	viral,host	3810643672	1-38106,38107-81778	1-56,57-99	21,0	0,34	81778	NA	40044.8	95.1585	low	13.7451	14	GCA_002990045.1	42.56	14.61	73.8993	99.7394	21	1	81778	Yes	38106	99	21	34	Medium-quality	Genome-fragment	73.9	HMM-based (lower-bound)	53.4	1
JAEPNR010000004.1||1_partial	MPG_3253	38090	46	7	18	Yes	17718	20372	host,viral,host	34401771816932	1-3440,3441-21158,21159-38090	1-4,5-26,27-46	0,7,0	3,0,15	38090	NA	34881.5	50.7948	medium	9.40953	300	DTR_627977	33.07	16.92	33.8095	52.8378	6	1	38090	Yes	17718	46	7	18	Medium-quality	Genome-fragment	50.79	AAI-based (medium-confidence)	53.48	1	low-confidence Provirus
NZ_JTCK01000050.1||0_partial	MPG_1262	16554	17	1	0	No	NA	NA	NA	NA	NA	NA	NA	NA	16554	NA	35839	46.1899	low	12.0387	1	DTR_388189	37.26	18.04	10.51	14.04	1	1	16554	No	NA	17	1	0	Low-quality	Genome-fragment	10.51	HMM-based (lower-bound)	0	1
JABIMO010000370.1||full	MPG_2505	10547	5	0	0	No	NA	NA	NA	NA	NA	NA	NA	NA	10547	NA	43336.6	24.3374	low	16.4293	48	DTR_653649	24.62	30.44	NA	NA	0	1	10547	No	NA	5	0	0	Not-determined	Genome-fragment	NA	NA	0	1	no viral genes detected
JABIMO010000031.1||full	MPG_2505	6262	9	2	0	No	NA	NA	NA	NA	NA	NA	NA	NA	6262	NA	34570.5	18.1137	medium	8.79474	6	DTR_660908	35.24	52.96	12.5432	22.4313	2	1	6262	No	NA	9	2	0	Low-quality	Genome-fragment	18.11	AAI-based (medium-confidence)	0	1
JABIMO010000273.1||full	MPG_2505	5526	3	1	0	No	NA	NA	NA	NA	NA	NA	NA	NA	5526	NA	211661	2.61078	low	21.7848	1	DTR_696190	21.8	49.29	6.85	7.53	1	1	5526	No	NA	3	1	0	Low-quality	Genome-fragment	6.85	HMM-based (lower-bound)	0	1
DTSG01000557.1||full	MPG_3919	6779	13	2	0	No	NA	NA	NA	NA	NA	NA	NA	NA	6779	NA	46468	14.5885	low	12.4955	426	DTR_892850	36.49	41.81	9.88403	19.9086	2	1	6779	No	NA	13	2	0	Low-quality	Genome-fragment	9.88	HMM-based (lower-bound)	0	1
PABE01000131.1||full	MPG_2329	17840	10	7	0	No	NA	NA	NA	NA	NA	NA	NA	NA	17840	NA	45482.8	39.2236	medium	7.50545	31	GCA_000904515.1	52.75	59.43	32.1796	47.0496	7	1	17840	No	NA	10	7	0	Low-quality	Genome-fragment	39.22	AAI-based (medium-confidence)	0	1
PABE01000044.1||full	MPG_2329	10263	10	1	0	No	NA	NA	NA	NA	NA	NA	NA	NA	10263	NA	48583.6	21.1244	low	11.3455	14	DTR_200462	36.4	31.52	7.09	29.05	1	1	10263	No	NA	10	1	0	Low-quality	Genome-fragment	7.09	HMM-based (lower-bound)	0	1
PABE01000068.1||full	MPG_2329	24098	10	1	2	Yes	5801	18297	host,viral	182975801	1-18297,18298-24098	1-3,4-10	0,1	2,0	24098	NA	52815	10.9836	low	25.0169	356	DTR_143319	42.96	6.81	6.51	16.84	1	1	24098	Yes	5801	10	1	2	Low-quality	Genome-fragment	6.51	HMM-based (lower-bound)	75.93	1
PABE01000094.1||full	MPG_2329	15736	20	5	1	No	NA	NA	NA	NA	NA	NA	NA	NA	15736	NA	46476.9	33.8577	medium	8.4962	559	DTR_005457	36.25	28.86	22.6476	44.7646	5	1	15736	No	NA	20	5	1	Low-quality	Genome-fragment	33.86	AAI-based (medium-confidence)	0	1
PABE01000096.1||full	MPG_2329	41447	86	5	1	No	NA	NA	NA	NA	NA	NA	NA	NA	41447	NA	61497.4	67.3964	low	10.2771	8	DTR_889447	40.43	18.22	38.8046	81.8384	5	1	41447	No	NA	86	5	1	Low-quality	Genome-fragment	38.8	HMM-based (lower-bound)	0	1
PABE01000098.1||full	MPG_2329	13482	20	2	0	No	NA	NA	NA	NA	NA	NA	NA	NA	13482	NA	107034	12.5959	low	25.5595	66	DTR_888924	28.63	14.04	11.8114	25.3851	2	1	13482	No	NA	20	2	0	Low-quality	Genome-fragment	11.81	HMM-based (lower-bound)	0	1
PABE01000114.1||full	MPG_2329	100062	154	20	4	No	NA	NA	NA	NA	NA	NA	NA	NA	100062	NA	162271	61.6635	low	34.9257	104	GCA_000900555.1	36.14	5.96	68.8968	100	18	1	100062	No	NA	154	20	4	Medium-quality	Genome-fragment	68.9	HMM-based (lower-bound)	0	1
WFWX01000052.1||full	MPG_4638	11113	15	8	1	No	NA	NA	NA	NA	NA	NA	NA	NA	11113	NA	42284.1	26.2818	medium	7.66981	47	DTR_330887	48.68	46.83	17.1945	41.3623	8	1	11113	No	NA	15	8	1	Low-quality	Genome-fragment	26.28	AAI-based (medium-confidence)	0	1
WFWX01000060.1||full	MPG_4638	20285	31	5	4	Yes	14335	5950	viral,host	143355950	1-14335,14336-20285	1-26,27-31	5,0	0,4	20285	NA	44699.7	32.0695	low	23.4841	76	DTR_569865	51	6.55	28.859	46.8923	5	1	20285	Yes	14335	31	5	4	Low-quality	Genome-fragment	28.86	HMM-based (lower-bound)	29.33	1
QNAD01000075.1||full	MPG_7753	8325	10	1	2	Yes	5002	3323	host,viral	33235002	1-3323,3324-8325	1-3,4-10	0,1	2,0	8325	NA	42209.9	11.8503	low	25.5595	41	DTR_268174	31.3	16.55	7.48	16.41	1	1	8325	Yes	5002	10	1	2	Low-quality	Genome-fragment	7.48	HMM-based (lower-bound)	39.92	1
QKCY01000158.1||full	MPG_2459	11456	11	1	0	No	NA	NA	NA	NA	NA	NA	NA	NA	11456	NA	NA	NA	NA	NA	0	NA	NA	NA	6.37	28.27	1	1	11456	No	NA	11	1	0	Low-quality	Genome-fragment	6.37	HMM-based (lower-bound)	0	1
QKCY01000355.1||0_partial	MPG_2459	12750	17	1	2	No	NA	NA	NA	NA	NA	NA	NA	NA	12750	NA	34369.4	37.0969	low	17.7189	11	DTR_356077	30.99	24.8	19.07	41.82	1	1	12750	No	NA	17	1	2	Low-quality	Genome-fragment	19.07	HMM-based (lower-bound)	0	1
NZ_CP016351.1||0_partial	MPG_555	86200	89	22	31	Yes	33459	52741	host,viral,host	50383345947703	1-5038,5039-38497,38498-86200	1-4,5-51,52-89	0,22,0	4,0,27	86200	NA	36444.1	91.8092	low	13.7451	7	GCA_002603965.1	44.13	16.38	71.5412	97.4961	22	1	86200	Yes	33459	89	22	31	Medium-quality	Genome-fragment	71.54	HMM-based (lower-bound)	61.18	1	low-confidence Provirus
3300025869.a:Ga0209308_10000339||full	MPG_9347	46796	30	2	7	Yes	12943	33853	host,viral	3385312943	1-33853,33854-46796	1-17,18-30	0,2	6,1	46796	NA	93538	13.8372	low	32.8837	12	DTR_278971	27.47	4.34	8.6461	25.2269	2	1	46796	Yes	12943	30	2	7	Low-quality	Genome-fragment	8.65	HMM-based (lower-bound)	72.34	1
JABIOE010000110.1||full	MPG_5887	7749	11	0	1	No	NA	NA	NA	NA	NA	NA	NA	NA	7749	NA	96864.2	7.99986	low	10.7181	6	DTR_127411	38.1	30.24	NA	NA	0	1	7749	No	NA	11	0	1	Not-determined	Genome-fragment	NA	NA	0	1	no viral genes detected
3300024302.a:Ga0233449_1004140||full	MPG_11356	10041	13	2	1	No	NA	NA	NA	NA	NA	NA	NA	NA	10041	NA	68755.3	14.604	low	15.7472	3	DTR_327202	41.58	19.38	14.9204	29.8698	2	1	10041	No	NA	13	2	1	Low-quality	Genome-fragment	14.92	HMM-based (lower-bound)	0	1
PBYJ01000001.1||full	MPG_4556	58202	77	32	2	No	NA	NA	NA	NA	NA	NA	NA	NA	58202	NA	43848.3	100	medium	5.03187	4	DTR_283853	45.9	44.37	87.9553	100	24	1.31	58202	No	NA	77	32	2	High-quality	High-quality	100	AAI-based (medium-confidence)	0	1.31
PBYJ01000061.1||0_partial	MPG_4556	14871	20	5	0	No	NA	NA	NA	NA	NA	NA	NA	NA	14871	NA	45921.3	32.3837	low	22.0478	10	DTR_714942	26.74	25.33	26.1987	39.5765	5	1	14871	No	NA	20	5	0	Low-quality	Genome-fragment	26.2	HMM-based (lower-bound)	0	1
3300012928.a:Ga0163110_10000020||full	MPG_9587	82700	62	6	10	No	NA	NA	NA	NA	NA	NA	NA	NA	82700	NA	80580.8	100	low	32.8837	28	DTR_278017	26.87	3.93	77.8022	100	3	1	82700	No	NA	62	6	10	Medium-quality	Genome-fragment	77.8	HMM-based (lower-bound)	0	1
CACJTA010000005.1||0_partial	MPG_6041	17931	29	1	1	No	NA	NA	NA	NA	NA	NA	NA	NA	17931	NA	36873.5	48.6284	low	17.6215	101	DTR_305266	42.7	11.64	20.63	58.77	1	1	17931	No	NA	29	1	1	Low-quality	Genome-fragment	20.63	HMM-based (lower-bound)	0	1
CACJTA010000031.1||lt2gene	MPG_6041	7722	1	1	0	No	NA	NA	NA	NA	NA	NA	NA	NA	7722	NA	NA	NA	NA	NA	0	NA	NA	NA	3.44	4.51	1	1	7722	No	NA	1	1	0	Low-quality	Genome-fragment	3.44	HMM-based (lower-bound)	0	1
DBAM01000085.1||full	MPG_2211	5001	5	4	0	No	NA	NA	NA	NA	NA	NA	NA	NA	5001	NA	46753	10.6966	low	10.7382	4	DTR_230290	30.6	54.51	7.55974	14.9813	4	1	5001	No	NA	5	4	0	Low-quality	Genome-fragment	7.56	HMM-based (lower-bound)	0	1
DBAM01000147.1||full	MPG_2211	8292	15	9	0	No	NA	NA	NA	NA	NA	NA	NA	NA	8292	NA	105535	7.85711	high	2.46303	7	DTR_232568	73.74	75.63	6.11266	16.0259	8	1	8292	No	NA	15	9	0	Low-quality	Genome-fragment	7.86	AAI-based (high-confidence)	0	1
NZ_VFJB01000007.1||full	MPG_1145	85935	110	2	11	No	NA	NA	NA	NA	NA	NA	NA	NA	85935	NA	96397.2	89.1468	low	34.9257	90	GCA_003991705.1	37.1	4.25	87.8637	100	2	1	85935	No	NA	110	2	11	Medium-quality	Genome-fragment	87.86	HMM-based (lower-bound)	0	1
NZ_VFJB01000009.1||0_partial	MPG_1145	37686	55	16	2	Yes	33765	3921	viral,host	337653921	1-33765,33766-37686	1-52,53-55	16,0	0,2	37686	NA	44048.1	76.6548	medium	7.28871	5	DTR_329435	45.69	27.49	59.3695	94.9628	16	1	37686	Yes	33765	55	16	2	Medium-quality	Genome-fragment	76.65	AAI-based (medium-confidence)	10.4	1
NZ_SEHL01000020.1||full	MPG_548	5577	9	0	0	No	NA	NA	NA	NA	NA	NA	NA	NA	5577	NA	7044.68	79.1662	low	23.0547	2	DTR_098377	28.1	25.44	NA	NA	0	1	5577	No	NA	9	0	0	Not-determined	Genome-fragment	NA	NA	0	1	no viral genes detected
QMNL01000054.1||full	MPG_2812	8321	10	4	0	No	NA	NA	NA	NA	NA	NA	NA	NA	8321	NA	63874	13.0272	low	52.1817	115	DTR_059496	20.4	20.35	9.53138	20.6111	4	1	8321	No	NA	10	4	0	Low-quality	Genome-fragment	9.53	HMM-based (lower-bound)	0	1
QMNL01000165.1||full	MPG_2812	5171	4	0	0	No	NA	NA	NA	NA	NA	NA	NA	NA	5171	NA	34335	15.0604	low	14.0087	1	DTR_643600	31.5	42.43	NA	NA	0	1	5171	No	NA	4	0	0	Not-determined	Genome-fragment	NA	NA	0	1	no viral genes detected
DACQMD010000009.1||0_partial	MPG_4837	41977	59	7	11	Yes	17757	24220	host,viral,host	80111775716209	1-8011,8012-25768,25769-41977	1-9,10-41,42-59	0,7,0	5,0,6	41977	NA	16233.3	100	low	36.2703	2	GCA_002633375.1	84.51	6.41	87.7125	92.8636	5	1	41977	Yes	17757	59	7	11	Complete	High-quality	100	Provirus (medium-confidence)	57.7	1
DACQMD010000011.1||0_partial	MPG_4837	39077	55	8	2	No	NA	NA	NA	NA	NA	NA	NA	NA	39077	NA	45014.6	86.8096	low	34.5702	109	GCA_002620265.1	44.77	4.68	57.2648	100	8	1	39077	No	NA	55	8	2	Medium-quality	Genome-fragment	57.26	HMM-based (lower-bound)	0	1
NZ_WIGA01000002.1||0_partial	MPG_799	59691	76	26	16	Yes	43720	15971	viral,host	4372015971	1-43720,43721-59691	1-59,60-76	26,0	1,15	59691	NA	40049.6	100	high	4.17109	5	DTR_005716	73.8	15.19	52.7869	99.9753	24	1	59691	Yes	43720	76	26	16	High-quality	High-quality	100	AAI-based (high-confidence)	26.76	1
DERA01000096.1||full	MPG_5182	35230	39	9	3	Yes	31380	3850	host,viral	385031380	1-3850,3851-35230	1-7,8-39	0,9	3,0	35230	NA	47559.9	65.9799	medium	7.5587	19	DTR_226320	35.86	19.69	39.2335	87.3853	9	1	35230	Yes	31380	39	9	3	Medium-quality	Genome-fragment	65.98	AAI-based (medium-confidence)	10.93	1
QMVO01000025.1||full	MPG_8297	12235	25	1	0	No	NA	NA	NA	NA	NA	NA	NA	NA	12235	NA	68023.7	17.9864	low	17.49	322	DTR_045948	57	12.06	18.3	40.13	1	1	12235	No	NA	25	1	0	Low-quality	Genome-fragment	18.3	HMM-based (lower-bound)	0	1
QMVO01000026.1||full	MPG_8297	12132	30	1	0	No	NA	NA	NA	NA	NA	NA	NA	NA	12132	NA	41143.3	29.4872	low	17.7189	7	DTR_357936	30.4	24.94	5.28	18.18	1	1	12132	No	NA	30	1	0	Low-quality	Genome-fragment	5.28	HMM-based (lower-bound)	0	1
QMVO01000060.1||full	MPG_8297	8376	18	0	0	No	NA	NA	NA	NA	NA	NA	NA	NA	8376	NA	31726.2	26.4009	low	25.5595	6	GCA_002605325.1	32.1	13.04	NA	NA	0	1	8376	No	NA	18	0	0	Not-determined	Genome-fragment	NA	NA	0	1	no viral genes detected
QMVO01000064.1||full	MPG_8297	8248	10	2	0	No	NA	NA	NA	NA	NA	NA	NA	NA	8248	NA	40795.3	20.218	low	20.4558	5	GCA_000848025.1	25.4	35.41	4.63898	20.6754	2	1	8248	No	NA	10	2	0	Low-quality	Genome-fragment	4.64	HMM-based (lower-bound)	0	1
QMVO01000079.1||full	MPG_8297	7363	11	2	0	No	NA	NA	NA	NA	NA	NA	NA	NA	7363	NA	47834.7	15.3926	low	25.439	26	DTR_223343	40.13	15.6	2.96483	19.58	2	1	7363	No	NA	11	2	0	Low-quality	Genome-fragment	2.96	HMM-based (lower-bound)	0	1
QMVO01000091.1||full	MPG_8297	6896	17	0	0	No	NA	NA	NA	NA	NA	NA	NA	NA	6896	NA	119934	5.74981	low	26.9656	85	DTR_267555	38.7	9.66	NA	NA	0	1	6896	No	NA	17	0	0	Not-determined	Genome-fragment	NA	NA	0	1	no viral genes detected
QMVO01000112.1||full	MPG_8297	6104	9	1	0	No	NA	NA	NA	NA	NA	NA	NA	NA	6104	NA	48826	12.5015	low	10.2655	1	DTR_262187	49.79	39.33	9.05	17.73	1	1	6104	No	NA	9	1	0	Low-quality	Genome-fragment	9.05	HMM-based (lower-bound)	0	1
QMVO01000121.1||full	MPG_8297	5836	16	0	2	No	NA	NA	NA	NA	NA	NA	NA	NA	5836	NA	102988	5.66666	low	15.1657	17	DTR_267555	38.4	26.11	NA	NA	0	1	5836	No	NA	16	0	2	Not-determined	Genome-fragment	NA	NA	0	1	no viral genes detected
QMVO01000139.1||full	MPG_8297	5492	16	0	0	No	NA	NA	NA	NA	NA	NA	NA	NA	5492	NA	106696	5.14732	low	18.4088	3	DTR_263671	72.2	7.63	NA	NA	0	1	5492	No	NA	16	0	0	Not-determined	Genome-fragment	NA	NA	0	1	no viral genes detected
QMVO01000153.1||full	MPG_8297	5229	4	2	0	No	NA	NA	NA	NA	NA	NA	NA	NA	5229	NA	48534.2	10.7739	low	19.4363	7	GCA_000927175.1	33.9	20.76	NA	NA	0	1	5229	No	NA	4	2	0	Not-determined	Genome-fragment	NA	NA	0	1
WFOS01000084.1||full	MPG_7620	16774	17	1	7	No	NA	NA	NA	NA	NA	NA	NA	NA	16774	NA	135067	12.419	low	16.7308	29	DTR_888921	28.18	16.25	13.42	39.81	1	1	16774	No	NA	17	1	7	Low-quality	Genome-fragment	13.42	HMM-based (lower-bound)	0	1
JABJNY010000073.1||full	MPG_4724	9878	12	1	2	No	NA	NA	NA	NA	NA	NA	NA	NA	9878	NA	109025	9.06029	low	17.7189	38	DTR_041643	29.15	22.67	4.56	12.71	1	1	9878	No	NA	12	1	2	Low-quality	Genome-fragment	4.56	HMM-based (lower-bound)	0	1
JABJNY010000004.1||full	MPG_4724	8166	12	2	0	No	NA	NA	NA	NA	NA	NA	NA	NA	8166	NA	50766.8	16.0853	medium	8.27927	95	DTR_183310	47.86	23.23	9.88769	23.6214	2	1	8166	No	NA	12	2	0	Low-quality	Genome-fragment	16.09	AAI-based (medium-confidence)	0	1
JABJNY010000108.1||full	MPG_4724	5849	5	0	0	No	NA	NA	NA	NA	NA	NA	NA	NA	5849	NA	118367	4.94141	low	23.3177	48	DTR_831551	29	21.96	NA	NA	0	1	5849	No	NA	5	0	0	Not-determined	Genome-fragment	NA	NA	0	1	no viral genes detected
JABJNY010000154.1||full	MPG_4724	6048	7	1	0	No	NA	NA	NA	NA	NA	NA	NA	NA	6048	NA	37372.9	16.1829	low	12.4955	86	DTR_648468	34.7	40.96	6.96	19.82	1	1	6048	No	NA	7	1	0	Low-quality	Genome-fragment	6.96	HMM-based (lower-bound)	0	1
JABJNY010000204.1||full	MPG_4724	8766	9	1	0	No	NA	NA	NA	NA	NA	NA	NA	NA	8766	NA	131427	6.66985	low	11.3455	249	DTR_071173	32.6	27.96	0.74	6.77	1	1	8766	No	NA	9	1	0	Low-quality	Genome-fragment	0.74	HMM-based (lower-bound)	0	1
JABJNY010000176.1||0_partial	MPG_4724	18278	26	3	8	Yes	9157	9121	host,viral,host	365491575467	1-3654,3655-12811,12812-18278	1-5,6-20,21-26	0,3,0	3,1,4	18278	NA	143823	6.36684	low	24.0809	242	DTR_267733	30.89	10.14	11.2209	27.4322	3	1	18278	Yes	9157	26	3	8	Low-quality	Genome-fragment	11.22	HMM-based (lower-bound)	49.9	1	low-confidence Provirus
NZ_PIFT01000003.1||0_partial	MPG_956	69688	69	21	23	Yes	23735	45953	viral,host	2373545953	1-23735,23736-69688	1-32,33-69	21,0	0,23	69688	NA	32817	72.3253	high	2.3889	1	DTR_578468	60	26.6	50.3647	75.6964	21	1	69688	Yes	23735	69	21	23	Medium-quality	Genome-fragment	72.33	AAI-based (high-confidence)	65.94	1	contig >1.5x longer than expected genome length
JACNJD010000356.1||full	MPG_5754	8459	10	1	0	No	NA	NA	NA	NA	NA	NA	NA	NA	8459	NA	55819.2	15.1543	medium	5.08559	33	DTR_648178	66.3	23	5.12	25.15	1	1	8459	No	NA	10	1	0	Low-quality	Genome-fragment	15.15	AAI-based (medium-confidence)	0	1
JACNJD010000147.1||full	MPG_5754	15675	18	1	3	No	NA	NA	NA	NA	NA	NA	NA	NA	15675	NA	177565	8.82776	low	22.3014	53	DTR_109483	60.3	6.6	34.64	41.33	1	1	15675	No	NA	18	1	3	Low-quality	Genome-fragment	34.64	HMM-based (lower-bound)	0	1
PBLE01000018.1||0_partial	MPG_4606	70545	91	19	25	Yes	33864	36681	host,viral,host	65303386430151	1-6530,6531-40394,40395-70545	1-8,9-55,56-91	0,19,0	4,0,21	70545	NA	39656.7	85.3929	low	13.7451	5	DTR_578221	46.47	17.38	72.709	98.0069	19	1	70545	Yes	33864	91	19	25	Medium-quality	Genome-fragment	72.71	HMM-based (lower-bound)	52	1	low-confidence Provirus
WVWL01000008.1||0_partial	MPG_5906	56404	63	16	13	Yes	36918	19486	host,viral,host	61653691813321	1-6165,6166-43083,43084-56404	1-6,7-50,51-63	0,16,0	2,1,10	56404	NA	37548.4	98.3212	high	3.80176	2	DTR_141296	69.41	15.72	49.0733	97.7806	16	1	56404	Yes	36918	63	16	13	Complete	High-quality	100	Provirus (high-confidence)	34.55	1	contig >1.5x longer than expected genome length
WVWL01000008.1||1_partial	MPG_5906	51391	59	21	6	Yes	38578	12813	viral,host	3857812813	1-38578,38579-51391	1-49,50-59	21,0	0,6	51391	NA	42340	91.1148	high	3.80176	9	DTR_005716	69.75	16.98	64.1098	95.5091	18	1	51391	Yes	38578	59	21	6	High-quality	High-quality	91.11	AAI-based (high-confidence)	24.93	1
NZ_QRGC01000048.1||full	MPG_1253	17716	20	11	1	No	NA	NA	NA	NA	NA	NA	NA	NA	17716	NA	38145.3	46.4434	medium	5.81985	3	DTR_577933	42.36	59.84	22.9639	62.5522	11	1	17716	No	NA	20	11	1	Low-quality	Genome-fragment	46.44	AAI-based (medium-confidence)	0	1
NZ_QRGC01000010.1||0_partial	MPG_1253	24289	29	12	11	Yes	13904	10385	host,viral	1038513904	1-10385,10386-24289	1-13,14-29	0,12	11,0	24289	NA	54607.1	25.4619	medium	7.60124	9	DTR_330887	44.58	45.21	25.4257	45.1033	12	1	24289	Yes	13904	29	12	11	Low-quality	Genome-fragment	25.46	AAI-based (medium-confidence)	42.76	1
NZ_QRGC01000005.1||0_partial	MPG_1253	20093	24	5	8	Yes	12532	7561	viral,host	125327561	1-12532,12533-20093	1-15,16-24	5,0	1,7	20093	NA	41943.2	29.8785	medium	9.11204	180	DTR_305266	35.06	25.64	16.0182	45.651	5	1	20093	Yes	12532	24	5	8	Low-quality	Genome-fragment	29.88	AAI-based (medium-confidence)	37.63	1
NZ_CAJHAL010000047.1||full	MPG_708	15896	11	1	3	No	NA	NA	NA	NA	NA	NA	NA	NA	15896	NA	99519.1	15.9728	low	NA	53	DTR_357422	20.97	29.28	17.84	46.16	1	1	15896	No	NA	11	1	3	Low-quality	Genome-fragment	17.84	HMM-based (lower-bound)	0	1
NZ_CAJHAL010000004.1||0_partial	MPG_708	92631	89	16	28	Yes	32705	59926	viral,host	3270559926	1-32705,32706-92631	1-48,49-89	16,0	0,28	92631	NA	50080.3	65.3051	medium	7.72751	5	DTR_268845	66.28	8.14	40.5706	78.3213	16	1	92631	Yes	32705	89	16	28	Medium-quality	Genome-fragment	65.31	AAI-based (medium-confidence)	64.69	1	contig >1.5x longer than expected genome length
NZ_CAJHAL010000006.1||0_partial	MPG_708	75090	82	21	27	Yes	31765	43325	host,viral,host	51463176538179	1-5146,5147-36911,36912-75090	1-4,5-48,49-82	0,21,0	2,0,25	75090	NA	43848.9	72.442	low	12.2561	38	GCA_002606065.1	45.57	20.08	41.2624	92.5763	21	1	75090	Yes	31765	82	21	27	Low-quality	Genome-fragment	41.26	HMM-based (lower-bound)	57.7	1	low-confidence Provirus
NZ_JABBDB010000002.1||0_partial	MPG_4462	40437	50	27	9	Yes	29240	11197	viral,host	2924011197	1-29240,29241-40437	1-38,39-50	27,0	0,9	40437	NA	53857	54.2919	high	2.1493	1	DTR_575087	65.49	35.74	33.6543	66.2496	25	1	40437	Yes	29240	50	27	9	Medium-quality	Genome-fragment	54.29	AAI-based (high-confidence)	27.69	1
DDGC01000012.1||full	MPG_3126	5241	6	0	0	No	NA	NA	NA	NA	NA	NA	NA	NA	5241	NA	55322.8	9.4735	medium	6.92503	285	DTR_388076	55.8	34.68	NA	NA	0	1	5241	No	NA	6	0	0	Low-quality	Genome-fragment	9.47	AAI-based (medium-confidence)	0	1	no viral genes detected
DDGC01000029.1||0_partial	MPG_3126	15032	15	4	3	Yes	8549	6483	host,viral	64838549	1-6483,6484-15032	1-6,7-15	0,4	3,0	15032	NA	44787.1	19.0881	medium	8.76998	86	DTR_330887	49.67	18.36	9.34137	27.6146	4	1	15032	Yes	8549	15	4	3	Low-quality	Genome-fragment	19.09	AAI-based (medium-confidence)	43.13	1
DDGC01000019.1||0_partial	MPG_3126	63191	79	22	11	Yes	39476	23715	host,viral,host	35563947620159	1-3556,3557-43032,43033-63191	1-5,6-54,55-79	0,22,0	2,0,9	63191	NA	53464.1	73.8365	medium	6.32612	3	DTR_701945	43.17	32.85	65.4804	98.08	22	1	63191	Yes	39476	79	22	11	Medium-quality	Genome-fragment	73.84	AAI-based (medium-confidence)	37.53	1	low-confidence Provirus
3300022912.a:Ga0233430_1001938||0_partial	MPG_10321	13700	12	2	4	Yes	8195	5505	host,viral	55058195	1-5505,5506-13700	1-5,6-12	0,2	3,1	13700	NA	47809.7	17.1409	low	23.5974	81	DTR_347218	43	11.07	12.237	22.4116	2	1	13700	Yes	8195	12	2	4	Low-quality	Genome-fragment	12.24	HMM-based (lower-bound)	40.18	1
NZ_CP022548.1||0_partial	MPG_368	43234	45	10	17	Yes	15536	27698	host,viral,host	82781553619420	1-8278,8279-23814,23815-43234	1-7,8-26,27-45	0,10,0	4,0,13	43234	NA	68973.4	22.5246	low	22.9414	54	DTR_293574	43.32	10.73	20.9568	54.4979	10	1	43234	Yes	15536	45	10	17	Low-quality	Genome-fragment	20.96	HMM-based (lower-bound)	64.07	1	low-confidence Provirus
3300025305.a:Ga0208684_1001168||full	MPG_11565	14740	29	4	0	No	NA	NA	NA	NA	NA	NA	NA	NA	14740	NA	41466	35.5472	high	4.29745	1	DTR_275714	58.51	32.67	19.328	46.3747	4	1	14740	No	NA	29	4	0	Low-quality	Genome-fragment	35.55	AAI-based (high-confidence)	0	1
NZ_CP017776.1||full	MPG_1603	35409	61	26	0	No	NA	NA	NA	NA	NA	NA	NA	NA	35409	NA	40108.1	88.2838	high	4.39701	55	DTR_178752	52.17	22.85	59.8247	98.1549	26	1	35409	No	NA	61	26	0	Medium-quality	Genome-fragment	88.28	AAI-based (high-confidence)	0	1
NZ_CP017775.1||0_partial	MPG_1603	106487	120	31	59	Yes	38223	68264	viral,host	3822368264	1-38223,38224-106487	1-48,49-120	31,0	0,59	106487	NA	46385.6	82.4027	high	4.29144	144	GCA_000841105.1	56.41	13.86	66.6499	99.8618	30	1	106487	Yes	38223	120	31	59	Medium-quality	Genome-fragment	82.4	AAI-based (high-confidence)	64.11	1	contig >1.5x longer than expected genome length
NZ_CP017775.1||1_partial	MPG_1603	91944	116	28	33	Yes	44441	47503	viral,host	4444147503	1-44441,44442-91944	1-63,64-116	28,0	0,33	91944	NA	39325	100	high	4.29144	1	GCA_000841105.1	56.88	15.56	73.6577	99.5793	28	1	91944	Yes	44441	116	28	33	High-quality	High-quality	100	AAI-based (high-confidence)	51.67	1	contig >1.5x longer than expected genome length
NZ_CP017775.1||2_partial	MPG_1603	79974	97	27	25	Yes	38262	41712	viral,host	3826241712	1-38262,38263-79974	1-62,63-97	27,0	0,25	79974	NA	43439.2	88.0817	high	4.29144	2	GCA_003613715.1	56.51	15.96	67.1426	96.4577	26	1	79974	Yes	38262	97	27	25	Medium-quality	Genome-fragment	88.08	AAI-based (high-confidence)	52.16	1	contig >1.5x longer than expected genome length
NZ_CP017775.1||3_partial	MPG_1603	91933	96	28	35	Yes	38341	53592	host,viral,host	77823834145810	1-7782,7783-46123,46124-91933	1-8,9-60,61-96	0,28,0	6,0,29	91933	NA	39325	97.4978	high	2.50948	1	GCA_000841105.1	74.88	30.37	64.1848	99.2861	28	1	91933	Yes	38341	96	28	35	Complete	High-quality	100	Provirus (high-confidence)	58.29	1	contig >1.5x longer than expected genome length
NZ_CP017775.1||4_partial	MPG_1603	74986	83	18	16	Yes	33997	40989	viral,host	3399740989	1-33997,33998-74986	1-35,36-83	16,2	2,14	74986	NA	131271	25.8984	high	2.41663	2	GCA_002601445.1	67.56	39.34	24.0104	60.2012	17	1	74986	Yes	33997	83	18	16	Low-quality	Genome-fragment	25.9	AAI-based (high-confidence)	54.66	1
NZ_CP017775.1||5_partial	MPG_1603	67612	80	9	22	Yes	48849	18763	viral,host	4884918763	1-48849,48850-67612	1-59,60-80	9,0	6,16	67612	NA	131342	37.1922	high	2.88975	2	GCA_002601445.1	53.12	23.04	53.56	80.7868	9	1	67612	Yes	48849	80	9	22	Low-quality	Genome-fragment	37.19	AAI-based (high-confidence)	27.75	1
NZ_CP017775.1||6_partial	MPG_1603	14163	24	8	3	Yes	9654	4509	viral,host	96544509	1-9654,9655-14163	1-19,20-24	8,0	0,3	14163	NA	53857	17.9252	medium	6.13428	1	DTR_575087	52.76	24.85	13.4834	28.6268	8	1	14163	Yes	9654	24	8	3	Low-quality	Genome-fragment	17.93	AAI-based (medium-confidence)	31.84	1
JAEPPQ010000020.1||full	MPG_6301	61381	63	11	30	Yes	15678	45703	host,viral	4570315678	1-45703,45704-61381	1-45,46-63	0,11	30,0	61381	NA	58156.5	26.9583	low	10.2771	6	DTR_330887	41.53	18.88	29.3642	51.0758	11	1	61381	Yes	15678	63	11	30	Low-quality	Genome-fragment	29.36	HMM-based (lower-bound)	74.46	1
NZ_JXMT01000028.1||0_partial	MPG_315	34427	34	8	8	Yes	20346	14081	viral,host	2034614081	1-20346,20347-34427	1-23,24-34	8,0	0,8	34427	NA	39611.3	51.3642	low	12.0387	49	GCA_003656085.1	33.82	19.96	37.1986	57.1971	8	1	34427	Yes	20346	34	8	8	Low-quality	Genome-fragment	37.2	HMM-based (lower-bound)	40.9	1
JABHSA010000345.1||full	MPG_4158	14714	11	1	7	No	NA	NA	NA	NA	NA	NA	NA	NA	14714	NA	120896	12.1708	low	26.215	215	DTR_182864	39.5	4.9	9.31	37.88	1	1	14714	No	NA	11	1	7	Low-quality	Genome-fragment	9.31	HMM-based (lower-bound)	0	1
NVUQ01000091.1||full	MPG_4645	37019	24	0	17	No	NA	NA	NA	NA	NA	NA	NA	NA	37019	NA	35363.9	100	low	28.6097	2	DTR_232442	24.3	9.23	NA	NA	0	1	37019	No	NA	24	0	17	Not-determined	Genome-fragment	NA	NA	0	1	no viral genes detected
NVUQ01000099.1||full	MPG_4645	26204	29	1	9	No	NA	NA	NA	NA	NA	NA	NA	NA	26204	NA	66788.1	39.2345	low	27.4428	205	GCA_002956935.1	35.5	6.05	12.08	33.7	1	1	26204	No	NA	29	1	9	Low-quality	Genome-fragment	12.08	HMM-based (lower-bound)	0	1
NVUQ01000034.1||full	MPG_4645	31910	80	8	0	No	NA	NA	NA	NA	NA	NA	NA	NA	31910	NA	72270.5	44.1536	medium	7.57869	2	DTR_264489	48.8	31.59	33.4669	80.4393	8	1	31910	No	NA	80	8	0	Low-quality	Genome-fragment	44.15	AAI-based (medium-confidence)	0	1
NVUQ01000070.1||full	MPG_4645	5417	10	0	0	No	NA	NA	NA	NA	NA	NA	NA	NA	5417	NA	NA	NA	NA	NA	0	NA	NA	NA	NA	NA	0	1	5417	No	NA	10	0	0	Not-determined	Genome-fragment	NA	NA	0	1	no viral genes detected
JAADFY010000148.1||full	MPG_2411	9014	16	9	0	No	NA	NA	NA	NA	NA	NA	NA	NA	9014	NA	41991.9	21.466	medium	8.10096	14	DTR_330887	46.47	54.8	13.9886	32.9421	9	1	9014	No	NA	16	9	0	Low-quality	Genome-fragment	21.47	AAI-based (medium-confidence)	0	1
DUBH01000013.1||0_partial	MPG_7062	20596	25	10	7	Yes	12099	8497	host,viral,host	3366120995131	1-3366,3367-15465,15466-20596	1-4,5-20,21-25	0,10,0	3,0,4	20596	NA	54135.7	22.3494	medium	7.63126	9	DTR_330887	39.55	38.96	18.342	42.0722	10	1	20596	Yes	12099	25	10	7	Low-quality	Genome-fragment	22.35	AAI-based (medium-confidence)	41.26	1	low-confidence Provirus
DUBH01000028.1||0_partial	MPG_7062	17095	18	1	5	No	NA	NA	NA	NA	NA	NA	NA	NA	17095	NA	52666.6	32.4589	low	13.3626	66	DTR_729965	32.49	20.95	15.79	46.64	1	1	17095	No	NA	18	1	5	Low-quality	Genome-fragment	15.79	HMM-based (lower-bound)	0	1
NZ_JYDA01000014.1||0_partial	MPG_871	51771	69	11	14	Yes	32663	19108	host,viral,host	45093266314599	1-4509,4510-37172,37173-51771	1-4,5-54,55-69	0,11,0	4,1,9	51771	NA	51822.9	63.0282	medium	6.55314	2	GCA_002989855.1	41.93	24.49	26.7303	45.8923	11	1	51771	Yes	32663	69	11	14	Medium-quality	Genome-fragment	63.03	AAI-based (medium-confidence)	36.91	1	low-confidence Provirus
PAQH01000040.1||full	MPG_6553	20963	23	3	0	No	NA	NA	NA	NA	NA	NA	NA	NA	20963	NA	66496.6	31.5249	low	26.8672	155	DTR_279824	39.6	3.02	7.46134	43.3347	2	1	20963	No	NA	23	3	0	Low-quality	Genome-fragment	7.46	HMM-based (lower-bound)	0	1
PAQH01000091.1||full	MPG_6553	14480	12	2	0	No	NA	NA	NA	NA	NA	NA	NA	NA	14480	NA	69794.6	20.7466	low	25.1029	299	DTR_444232	45.6	3.32	5.15401	29.9283	2	1	14480	No	NA	12	2	0	Low-quality	Genome-fragment	5.15	HMM-based (lower-bound)	0	1
PAQH01000098.1||full	MPG_6553	17814	25	14	0	No	NA	NA	NA	NA	NA	NA	NA	NA	17814	NA	38589	46.1634	high	2.41262	1	DTR_178467	76.25	82.66	35.6753	49.644	14	1	17814	No	NA	25	14	0	Low-quality	Genome-fragment	46.16	AAI-based (high-confidence)	0	1
PAQH01000116.1||full	MPG_6553	15245	19	4	0	No	NA	NA	NA	NA	NA	NA	NA	NA	15245	NA	30926	49.2951	medium	5.11332	1	DTR_067072	36.53	59.12	16.124	46.3329	4	1	15245	No	NA	19	4	0	Low-quality	Genome-fragment	49.3	AAI-based (medium-confidence)	0	1
PAQH01000134.1||full	MPG_6553	60502	82	30	0	No	NA	NA	NA	NA	NA	NA	NA	NA	60502	NA	64526.5	93.763	medium	7.78352	35	DTR_648527	45.53	29.62	76.0397	99.0349	30	1	60502	No	NA	82	30	0	High-quality	High-quality	93.76	AAI-based (medium-confidence)	0	1
PAQH01000167.1||full	MPG_6553	20882	28	4	0	No	NA	NA	NA	NA	NA	NA	NA	NA	20882	NA	30926	67.5225	medium	7.58968	1	DTR_067072	36.93	41.52	20.0765	62.7759	4	1	20882	No	NA	28	4	0	Medium-quality	Genome-fragment	67.52	AAI-based (medium-confidence)	0	1
PAQH01000135.1||full	MPG_6553	62952	78	28	2	No	NA	NA	NA	NA	NA	NA	NA	NA	62952	NA	60711.1	100	medium	8.40202	12	DTR_261655	48.76	56.58	83.6878	97.5053	28	1	62952	No	NA	78	28	2	Complete	High-quality	100	DTR (high-confidence)	0	1
JAAKFB010000001.1||full	MPG_7455	36464	55	10	0	No	NA	NA	NA	NA	NA	NA	NA	NA	36464	NA	36064.9	100	medium	7.73079	14	DTR_203283	54.02	47.66	43.7262	96.9089	9	1	36464	No	NA	55	10	0	High-quality	High-quality	100	AAI-based (medium-confidence)	0	1
JAAKFB010000118.1||full	MPG_7455	5853	8	1	0	No	NA	NA	NA	NA	NA	NA	NA	NA	5853	NA	51720.8	11.3165	low	13.1821	945	DTR_847231	41.2	35.24	2.96	16.32	1	1	5853	No	NA	8	1	0	Low-quality	Genome-fragment	2.96	HMM-based (lower-bound)	0	1
JAAKFB010000049.1||full	MPG_7455	10362	9	1	5	No	NA	NA	NA	NA	NA	NA	NA	NA	10362	NA	137647	7.52796	low	12.6658	33	DTR_033515	28.55	35.5	0.83	1.02	1	1	10362	No	NA	9	1	5	Low-quality	Genome-fragment	0.83	HMM-based (lower-bound)	0	1
JABIBF010000181.1||full	MPG_3041	14043	13	1	3	No	NA	NA	NA	NA	NA	NA	NA	NA	14043	NA	133204	10.5425	low	20.3878	5	GCA_001505175.1	48.7	11.01	6.25	9.01	1	1	14043	No	NA	13	1	3	Low-quality	Genome-fragment	6.25	HMM-based (lower-bound)	0	1
3300009702.a:Ga0114931_10027005||full	MPG_11121	6197	11	6	0	No	NA	NA	NA	NA	NA	NA	NA	NA	6197	NA	40474.3	15.3109	medium	8.16402	14	DTR_032442	50.21	44.35	10.9538	17.7274	5	1	6197	No	NA	11	6	0	Low-quality	Genome-fragment	15.31	AAI-based (medium-confidence)	0	1
NZ_LJSI01000023.1||0_partial	MPG_1921	99035	111	34	46	Yes	36487	62548	viral,host	3648762548	1-36487,36488-99035	1-53,54-111	34,0	1,45	99035	NA	42109.4	86.648	low	13.0153	25	DTR_343555	37.67	15.27	78.2052	99.8802	32	1	99035	Yes	36487	111	34	46	Medium-quality	Genome-fragment	78.21	HMM-based (lower-bound)	63.16	1
JADHSL010000041.1||full	MPG_2305	21353	33	7	0	No	NA	NA	NA	NA	NA	NA	NA	NA	21353	NA	52334.2	40.8012	low	24.0809	370	DTR_684369	29.85	11.9	18.6955	61.7212	6	1	21353	No	NA	33	7	0	Low-quality	Genome-fragment	18.7	HMM-based (lower-bound)	0	1
JADHSL010000057.1||full	MPG_2305	17586	26	5	0	No	NA	NA	NA	NA	NA	NA	NA	NA	17586	NA	51629	34.0623	medium	8.09634	1	DTR_633083	49.24	27.33	23.8502	53.8024	5	1	17586	No	NA	26	5	0	Low-quality	Genome-fragment	34.06	AAI-based (medium-confidence)	0	1
JADHSL010000075.1||full	MPG_2305	12238	30	12	2	Yes	10787	1451	host,viral	145110787	1-1451,1452-12238	1-5,6-30	0,12	2,0	12238	NA	187042	5.76716	high	4.93211	14	GCA_002956535.1	53.7	42.95	4.69168	10.3717	12	1	12238	Yes	10787	30	12	2	Low-quality	Genome-fragment	5.77	AAI-based (high-confidence)	11.86	1
JADHSL010000081.1||full	MPG_2305	11511	24	3	3	No	NA	NA	NA	NA	NA	NA	NA	NA	11511	NA	127843	9.004	high	4.93211	10	DTR_699621	52.64	43.27	5.27602	19.6676	3	1	11511	No	NA	24	3	3	Low-quality	Genome-fragment	9	AAI-based (high-confidence)	0	1
JADHSL010000093.1||full	MPG_2305	10038	3	1	0	No	NA	NA	NA	NA	NA	NA	NA	NA	10038	NA	9192	100	medium	8.05404	1	DTR_230330	41	72.2	93.58	100	1	1	10038	No	NA	3	1	0	High-quality	High-quality	100	AAI-based (medium-confidence)	0	1
JADHSL010000095.1||full	MPG_2305	9586	13	4	1	No	NA	NA	NA	NA	NA	NA	NA	NA	9586	NA	197726	4.84812	medium	8.09239	20	DTR_699621	52.38	55.78	5.39253	6.9908	4	1	9586	No	NA	13	4	1	Low-quality	Genome-fragment	4.85	AAI-based (medium-confidence)	0	1
JADHSL010000105.1||full	MPG_2305	8906	16	4	0	No	NA	NA	NA	NA	NA	NA	NA	NA	8906	NA	43040.7	20.6921	medium	7.66981	4	DTR_633083	48.06	43.76	11.44	28.2491	4	1	8906	No	NA	16	4	0	Low-quality	Genome-fragment	20.69	AAI-based (medium-confidence)	0	1
JADHSL010000108.1||full	MPG_2305	8618	12	3	0	No	NA	NA	NA	NA	NA	NA	NA	NA	8618	NA	213029	4.04545	medium	7.52356	2	DTR_699621	52.11	41.22	3.98337	10.2208	2	1	8618	No	NA	12	3	0	Low-quality	Genome-fragment	4.05	AAI-based (medium-confidence)	0	1
NZJW01000021.1||full	MPG_2446	14620	31	4	2	No	NA	NA	NA	NA	NA	NA	NA	NA	14620	NA	105195	13.898	high	2.49623	1	DTR_232568	69.2	72.3	11.7585	15.9606	4	1	14620	No	NA	31	4	2	Low-quality	Genome-fragment	13.9	AAI-based (high-confidence)	0	1
DEMF01000005.1||0_partial	MPG_2980	30933	20	2	16	No	NA	NA	NA	NA	NA	NA	NA	NA	30933	NA	645834	4.78962	low	25.0169	20	GCA_002956935.1	46.6	6.12	17.2	76.34	1	1	30933	No	NA	20	2	16	Low-quality	Genome-fragment	17.2	HMM-based (lower-bound)	0	1
NZ_VNWP01000025.1||full	MPG_305	18427	28	3	6	No	NA	NA	NA	NA	NA	NA	NA	NA	18427	NA	48492.8	37.9995	low	24.0809	114	DTR_170048	31.4	9.99	29.706	48.9783	3	1	18427	No	NA	28	3	6	Low-quality	Genome-fragment	29.71	HMM-based (lower-bound)	0	1
NZ_VNWP01000008.1||0_partial	MPG_305	26839	24	4	1	No	NA	NA	NA	NA	NA	NA	NA	NA	26839	NA	47467	56.5425	low	27.4413	173	DTR_236442	25.9	7.75	37.3367	73.2933	4	1	26839	No	NA	24	4	1	Low-quality	Genome-fragment	37.34	HMM-based (lower-bound)	0	1
3300027323.a:Ga0209426_1000010||0_partial	MPG_11656	49024	51	7	9	Yes	29609	19415	host,viral,host	76952960911720	1-7695,7696-37304,37305-49024	1-4,5-38,39-51	0,7,0	2,2,5	49024	NA	36012.2	82.2194	low	13.7451	2	DTR_050087	45.58	12.98	30.2771	83.8851	7	1	49024	Yes	29609	51	7	9	Low-quality	Genome-fragment	30.28	HMM-based (lower-bound)	39.6	1	low-confidence Provirus
JABHTK010000099.1||full	MPG_8314	11111	13	0	0	No	NA	NA	NA	NA	NA	NA	NA	NA	11111	NA	251467	4.41848	low	29.1891	6	DTR_356026	31.5	9.23	NA	NA	0	1	11111	No	NA	13	0	0	Not-determined	Genome-fragment	NA	NA	0	1	no viral genes detected
JABJBE010000009.1||full	MPG_5185	9755	16	1	1	No	NA	NA	NA	NA	NA	NA	NA	NA	9755	NA	53793.3	18.1342	low	22.5557	65	DTR_578065	28.6	21.05	7.4	28.55	1	1	9755	No	NA	16	1	1	Low-quality	Genome-fragment	7.4	HMM-based (lower-bound)	0	1
JABJBE010000072.1||full	MPG_5185	5717	4	0	0	No	NA	NA	NA	NA	NA	NA	NA	NA	5717	NA	42625.9	13.412	medium	9.41844	5	DTR_716899	27.9	66.52	NA	NA	0	1	5717	No	NA	4	0	0	Low-quality	Genome-fragment	13.41	AAI-based (medium-confidence)	0	1	no viral genes detected
3300022931.a:Ga0233433_10007192||full	MPG_10878	7827	14	1	0	No	NA	NA	NA	NA	NA	NA	NA	NA	7827	NA	132809	5.89344	low	20.6567	107	DTR_629829	37.5	15.34	3.5	20.02	1	1	7827	No	NA	14	1	0	Low-quality	Genome-fragment	3.5	HMM-based (lower-bound)	0	1
3300022931.a:Ga0233433_10006677||full	MPG_10878	8239	16	1	0	No	NA	NA	NA	NA	NA	NA	NA	NA	8239	NA	649016	1.26946	low	22.5557	26	GCA_002966385.1	29.92	21.91	NA	NA	0	1	8239	No	NA	16	1	0	Not-determined	Genome-fragment	NA	NA	0	1
3300022931.a:Ga0233433_10013009||full	MPG_10878	5313	6	0	0	No	NA	NA	NA	NA	NA	NA	NA	NA	5313	NA	57103.4	9.30417	low	16.7747	42	DTR_236835	35.96	26.67	NA	NA	0	1	5313	No	NA	6	0	0	Not-determined	Genome-fragment	NA	NA	0	1	no viral genes detected
3300022931.a:Ga0233433_10007925||full	MPG_10878	7327	6	0	0	No	NA	NA	NA	NA	NA	NA	NA	NA	7327	NA	142588	5.13858	low	12.8936	2	DTR_889750	75.5	2.29	NA	NA	0	1	7327	No	NA	6	0	0	Not-determined	Genome-fragment	NA	NA	0	1	no viral genes detected
3300022931.a:Ga0233433_10003211||full	MPG_10878	13447	10	1	5	No	NA	NA	NA	NA	NA	NA	NA	NA	13447	NA	58959.7	22.8071	low	24.8648	5	DTR_363702	30	6.32	7.49	7.86	1	1	13447	No	NA	10	1	5	Low-quality	Genome-fragment	7.49	HMM-based (lower-bound)	0	1
3300022931.a:Ga0233433_10011139||full	MPG_10878	5881	6	0	0	No	NA	NA	NA	NA	NA	NA	NA	NA	5881	NA	44775.4	13.1344	low	23.3877	3	GCA_000867845.1	22.8	35.18	NA	NA	0	1	5881	No	NA	6	0	0	Not-determined	Genome-fragment	NA	NA	0	1	no viral genes detected
PBNY01000018.1||full	MPG_3549	23542	29	12	4	Yes	18063	5479	viral,host	180635479	1-18063,18064-23542	1-25,26-29	12,0	1,3	23542	NA	38039.9	47.4843	medium	7.01039	6	GCA_000841805.1	48.71	34.77	39.3653	52.6222	12	1	23542	Yes	18063	29	12	4	Low-quality	Genome-fragment	47.48	AAI-based (medium-confidence)	23.27	1
PBNY01000057.1||full	MPG_3549	44655	47	22	1	No	NA	NA	NA	NA	NA	NA	NA	NA	44655	NA	52169	85.5968	medium	6.43022	1	DTR_890289	43.07	61.94	67.9262	91.0309	22	1	44655	No	NA	47	22	1	Medium-quality	Genome-fragment	85.6	AAI-based (medium-confidence)	0	1
PBNY01000075.1||full	MPG_3549	21312	27	12	0	No	NA	NA	NA	NA	NA	NA	NA	NA	21312	NA	43031.5	49.5265	medium	5.16798	7	DTR_615069	30.16	38.59	45.5144	60.8944	12	1	21312	No	NA	27	12	0	Low-quality	Genome-fragment	49.53	AAI-based (medium-confidence)	0	1
NZ_LNWI01000035.1||full	MPG_435	35675	42	25	0	No	NA	NA	NA	NA	NA	NA	NA	NA	35675	NA	39335.1	90.695	high	2.32256	2	DTR_578221	74.9	74.66	78.8175	99.6352	25	1	35675	No	NA	42	25	0	High-quality	High-quality	90.7	AAI-based (high-confidence)	0	1
NZ_LNWI01000009.1||full	MPG_435	41076	53	15	2	No	NA	NA	NA	NA	NA	NA	NA	NA	41076	NA	42823.6	95.919	medium	9.40953	66	DTR_297681	34.55	16.13	57.0716	95.5092	15	1	41076	No	NA	53	15	2	High-quality	High-quality	95.92	AAI-based (medium-confidence)	0	1
NZ_LNWI01000011.1||full	MPG_435	39218	42	15	0	No	NA	NA	NA	NA	NA	NA	NA	NA	39218	NA	39125	100	medium	7.78352	7	DTR_363959	42.53	31.13	58.6496	94.9081	15	1	39218	No	NA	42	15	0	Complete	High-quality	100	DTR (high-confidence)	0	1
NZ_LNWI01000010.1||0_partial	MPG_435	25525	28	12	8	Yes	15649	9876	host,viral	987615649	1-9876,9877-25525	1-10,11-28	0,12	7,1	25525	NA	62913.4	24.8739	medium	7.60124	2	DTR_330887	43.9	46.78	28.777	50.6872	12	1	25525	Yes	15649	28	12	8	Low-quality	Genome-fragment	24.87	AAI-based (medium-confidence)	38.69	1
NZ_LNWI01000010.1||1_partial	MPG_435	11533	14	1	6	No	NA	NA	NA	NA	NA	NA	NA	NA	11533	NA	49768.4	23.1733	low	20.6567	39	DTR_606879	34.5	12.71	34.53	100	1	1	11533	No	NA	14	1	6	Low-quality	Genome-fragment	34.53	HMM-based (lower-bound)	0	1
NZ_LNWI01000024.1||0_partial	MPG_435	54177	59	14	18	Yes	31107	23070	host,viral,host	108333110712237	1-10833,10834-41940,41941-54177	1-10,11-48,49-59	0,14,0	8,0,10	54177	NA	45981.6	67.651	low	33.4306	121	DTR_316149	29.91	7.04	37.1293	94.9833	14	1	54177	Yes	31107	59	14	18	Low-quality	Genome-fragment	37.13	HMM-based (lower-bound)	42.58	1	low-confidence Provirus
NZ_AYOY01000034.1||full	MPG_1725	9412	13	4	0	No	NA	NA	NA	NA	NA	NA	NA	NA	9412	NA	122864	7.6605	low	12.5454	17	GCA_003575325.1	31.9	32.1	13.7616	33.5621	4	1	9412	No	NA	13	4	0	Low-quality	Genome-fragment	13.76	HMM-based (lower-bound)	0	1
NZ_AYOY01000038.1||full	MPG_1725	9204	14	6	0	No	NA	NA	NA	NA	NA	NA	NA	NA	9204	NA	45378.8	20.2826	medium	8.47655	54	DTR_330887	43	34.7	9.9203	32.7684	6	1	9204	No	NA	14	6	0	Low-quality	Genome-fragment	20.28	AAI-based (medium-confidence)	0	1
NZ_AYOY01000159.1||full	MPG_1725	35457	45	16	0	No	NA	NA	NA	NA	NA	NA	NA	NA	35457	NA	52565	67.4537	medium	7.28871	20	DTR_227004	46.6	24.28	47.7239	96.8538	16	1	35457	No	NA	45	16	0	Medium-quality	Genome-fragment	67.45	AAI-based (medium-confidence)	0	1
NZ_AYOY01000207.1||full	MPG_1725	18227	18	1	5	No	NA	NA	NA	NA	NA	NA	NA	NA	18227	NA	91448.4	19.9315	low	22.3998	138	DTR_024114	54.2	4.44	13.82	53.35	1	1	18227	No	NA	18	1	5	Low-quality	Genome-fragment	13.82	HMM-based (lower-bound)	0	1
JABGXW010000165.1||full	MPG_5547	6102	9	0	0	No	NA	NA	NA	NA	NA	NA	NA	NA	6102	NA	44007.3	13.8659	low	19.5078	136	DTR_143930	22.66	42.09	NA	NA	0	1	6102	No	NA	9	0	0	Not-determined	Genome-fragment	NA	NA	0	1	no viral genes detected
3300020244.a:Ga0211710_1000291||full	MPG_10381	12208	18	11	0	No	NA	NA	NA	NA	NA	NA	NA	NA	12208	NA	38890.5	31.3907	high	1.84403	2	GCA_000879135.1	80.69	99.23	21.4764	36.8824	10	1	12208	No	NA	18	11	0	Low-quality	Genome-fragment	31.39	AAI-based (high-confidence)	0	1
3300020244.a:Ga0211710_1000692||full	MPG_10381	7016	11	0	0	No	NA	NA	NA	NA	NA	NA	NA	NA	7016	NA	44339.9	15.8232	low	23.3177	41	DTR_325279	28.7	20.95	NA	NA	0	1	7016	No	NA	11	0	0	Not-determined	Genome-fragment	NA	NA	0	1	no viral genes detected
3300020244.a:Ga0211710_1000590||full	MPG_10381	7730	9	8	0	No	NA	NA	NA	NA	NA	NA	NA	NA	7730	NA	38457.8	20.1	high	1.35935	3	GCA_000879135.1	96.2	97.46	14.9093	21.4909	8	1	7730	No	NA	9	8	0	Low-quality	Genome-fragment	20.1	AAI-based (high-confidence)	0	1
NZ_LYWZ01000028.1||0_partial	MPG_1229	84663	81	11	28	Yes	40861	43802	viral,host	4086143802	1-40861,40862-84663	1-52,53-81	11,0	2,26	84663	NA	40135.8	100	low	10.2771	5	DTR_347057	39.06	20.22	71.602	98.1373	11	1	84663	Yes	40861	81	11	28	Medium-quality	Genome-fragment	71.6	HMM-based (lower-bound)	51.74	1
NZ_LYWZ01000007.1||0_partial	MPG_1229	27646	30	0	0	No	NA	NA	NA	NA	NA	NA	NA	NA	27646	NA	70904.4	38.9905	low	11.4429	4	DTR_105585	39.68	20.07	NA	NA	0	1	27646	No	NA	30	0	0	Not-determined	Genome-fragment	NA	NA	0	1	no viral genes detected
DRGY01000063.1||full	MPG_3891	5903	8	1	0	No	NA	NA	NA	NA	NA	NA	NA	NA	5903	NA	56786.8	10.395	low	10.0352	12	DTR_261809	38.88	47.3	5.75	19.67	1	1	5903	No	NA	8	1	0	Low-quality	Genome-fragment	5.75	HMM-based (lower-bound)	0	1
NZ_JACSNI010000003.1||0_partial	MPG_2044	126108	163	24	44	Yes	43320	82788	viral,host	4332082788	1-43320,43321-126108	1-60,61-163	24,0	2,42	126108	NA	42956.4	100	high	3.38117	2	GCA_003718855.1	56.34	20.17	73.6441	100	23	1	126108	Yes	43320	163	24	44	High-quality	High-quality	100	AAI-based (high-confidence)	65.65	1	contig >1.5x longer than expected genome length
NZ_JACSNI010000003.1||1_partial	MPG_2044	41547	65	14	11	Yes	28841	12706	viral,host	2884112706	1-28841,28842-41547	1-46,47-65	14,0	0,11	41547	NA	43354.3	66.524	low	21.88	35	DTR_281410	37.84	10.73	32.3376	85.5619	14	1	41547	Yes	28841	65	14	11	Low-quality	Genome-fragment	32.34	HMM-based (lower-bound)	30.58	1
3300009702.a:Ga0114931_10010390||full	MPG_10069	11084	23	7	0	No	NA	NA	NA	NA	NA	NA	NA	NA	11084	NA	39179.9	28.29	medium	7.52861	10	GCA_001551265.1	42.82	43.76	25.5562	31.6294	7	1	11084	No	NA	23	7	0	Low-quality	Genome-fragment	28.29	AAI-based (medium-confidence)	0	1
3300009702.a:Ga0114931_10016094||full	MPG_10069	8542	12	8	0	No	NA	NA	NA	NA	NA	NA	NA	NA	8542	NA	38017	22.4689	medium	6.89082	72	GCA_001744875.1	45.78	48.52	16.1024	25.9639	8	1	8542	No	NA	12	8	0	Low-quality	Genome-fragment	22.47	AAI-based (medium-confidence)	0	1
CAJJBH010000041.1||0_partial	MPG_3813	28796	39	11	11	Yes	13985	14811	host,viral,host	9721139855090	1-9721,9722-23706,23707-28796	1-10,11-34,35-39	0,11,0	7,0,4	28796	NA	41955.6	33.3329	medium	9.52096	9	DTR_330887	46.47	20.8	25.2122	44.8545	11	1	28796	Yes	13985	39	11	11	Low-quality	Genome-fragment	33.33	AAI-based (medium-confidence)	51.43	1	low-confidence Provirus
3300027852.a:Ga0209345_10011650||full	MPG_9155	7158	11	3	0	No	NA	NA	NA	NA	NA	NA	NA	NA	7158	NA	38903.6	18.3993	high	3.9231	5	DTR_324532	54.53	86.65	15.0273	21.2398	3	1	7158	No	NA	11	3	0	Low-quality	Genome-fragment	18.4	AAI-based (high-confidence)	0	1
3300027852.a:Ga0209345_10017148||full	MPG_9155	5575	10	3	0	No	NA	NA	NA	NA	NA	NA	NA	NA	5575	NA	53369.5	10.446	low	15.8221	52	DTR_891619	55.6	15.02	3.7903	14.1737	3	1	5575	No	NA	10	3	0	Low-quality	Genome-fragment	3.79	HMM-based (lower-bound)	0	1
3300027852.a:Ga0209345_10001158||0_partial	MPG_9155	22737	25	12	7	Yes	13659	9078	viral,host	136599078	1-13659,13660-22737	1-16,17-25	12,0	0,7	22737	NA	59315.5	23.0277	medium	7.60124	6	DTR_330887	45.04	44.44	25.0125	45.709	12	1	22737	Yes	13659	25	12	7	Low-quality	Genome-fragment	23.03	AAI-based (medium-confidence)	39.93	1
DDGF01000005.1||full	MPG_5871	9602	9	3	1	Yes	5916	3686	host,viral	36865916	1-3686,3687-9602	1-3,4-9	0,3	1,0	9602	NA	43629	13.5598	medium	7.71886	71	DTR_330887	49.67	28.91	7.05473	19.5734	3	1	9602	Yes	5916	9	3	1	Low-quality	Genome-fragment	13.56	AAI-based (medium-confidence)	38.39	1
DDGF01000067.1||0_partial	MPG_5871	70197	96	29	10	Yes	48684	21513	viral,host	4868421513	1-48684,48685-70197	1-76,77-96	29,0	0,10	70197	NA	53333.4	91.2824	low	21.8177	38	DTR_087178	53.45	9.92	67.8484	100	29	1	70197	Yes	48684	96	29	10	Medium-quality	Genome-fragment	67.85	HMM-based (lower-bound)	30.65	1
DDGF01000057.1||0_partial	MPG_5871	47889	58	22	4	Yes	40573	7316	host,viral,host	3768405733548	1-3768,3769-44341,44342-47889	1-3,4-53,54-58	0,22,0	2,0,2	47889	NA	53446.6	75.9131	medium	5.12361	3	DTR_701945	42.56	40.83	67.3012	98.6727	22	1	47889	Yes	40573	58	22	4	Medium-quality	Genome-fragment	75.91	AAI-based (medium-confidence)	15.28	1	low-confidence Provirus
3300020391.a:Ga0211675_10005504||full	MPG_11671	7386	16	2	0	No	NA	NA	NA	NA	NA	NA	NA	NA	7386	NA	55827.4	13.2301	low	10.2655	8	DTR_104196	47.77	39.33	9.13106	23.0998	2	1	7386	No	NA	16	2	0	Low-quality	Genome-fragment	9.13	HMM-based (lower-bound)	0	1
JABIZE010000079.1||lt2gene	MPG_3952	28781	1	0	0	No	NA	NA	NA	NA	NA	NA	NA	NA	28781	NA	NA	NA	NA	NA	0	NA	NA	NA	NA	NA	0	1	28781	No	NA	1	0	0	Not-determined	Genome-fragment	NA	NA	0	1	no viral genes detected
3300025082.a:Ga0208156_1000015||0_partial	MPG_11480	13145	13	3	2	No	NA	NA	NA	NA	NA	NA	NA	NA	13145	NA	42167.1	31.1736	low	22.5557	90	DTR_191157	32.5	18.65	18.7436	37.7089	3	1	13145	No	NA	13	3	2	Low-quality	Genome-fragment	18.74	HMM-based (lower-bound)	0	1
3300025118.a:Ga0208790_1002600||full	MPG_10047	7406	8	1	0	No	NA	NA	NA	NA	NA	NA	NA	NA	7406	NA	38781.5	19.0967	low	16.0459	4	DTR_183320	33	27.51	11.84	20.16	1	1	7406	No	NA	8	1	0	Low-quality	Genome-fragment	11.84	HMM-based (lower-bound)	0	1
3300025118.a:Ga0208790_1002505||full	MPG_10047	7559	15	4	0	No	NA	NA	NA	NA	NA	NA	NA	NA	7559	NA	44309.3	17.0596	medium	7.03933	197	DTR_696494	49.19	33.72	10.5184	24.5846	4	1	7559	No	NA	15	4	0	Low-quality	Genome-fragment	17.06	AAI-based (medium-confidence)	0	1
3300025118.a:Ga0208790_1002349||full	MPG_10047	7868	14	11	0	No	NA	NA	NA	NA	NA	NA	NA	NA	7868	NA	43711.7	17.9997	medium	7.46178	12	GCA_000903595.1	32.21	48.77	13.0916	24.5096	11	1	7868	No	NA	14	11	0	Low-quality	Genome-fragment	18	AAI-based (medium-confidence)	0	1
3300025118.a:Ga0208790_1001802||full	MPG_10047	9141	21	5	0	No	NA	NA	NA	NA	NA	NA	NA	NA	9141	NA	44906.2	20.3558	low	15.7472	42	GCA_002620265.1	40.45	19.12	11.7096	24.2808	5	1	9141	No	NA	21	5	0	Low-quality	Genome-fragment	11.71	HMM-based (lower-bound)	0	1
LUNT01000063.1||full	MPG_4592	14804	16	2	9	No	NA	NA	NA	NA	NA	NA	NA	NA	14804	NA	57798.7	25.613	low	22.5557	12	DTR_272981	28.33	20.99	18.6118	39.736	2	1	14804	No	NA	16	2	9	Low-quality	Genome-fragment	18.61	HMM-based (lower-bound)	0	1
LUNT01000021.1||0_partial	MPG_4592	18026	26	7	8	Yes	10111	7915	viral,host	101117915	1-10111,10112-18026	1-15,16-26	7,0	0,8	18026	NA	44331.7	22.8076	medium	8.2619	43	DTR_293574	44.55	24.41	13.43	38.7821	7	1	18026	Yes	10111	26	7	8	Low-quality	Genome-fragment	22.81	AAI-based (medium-confidence)	43.91	1
NZ_QBFF01000021.1||0_partial	MPG_1421	43758	60	28	7	Yes	38136	5622	host,viral	562238136	1-5622,5623-43758	1-8,9-60	0,28	7,0	43758	NA	39567.2	96.3828	medium	5.54305	4	DTR_578221	42.4	40.8	83.5585	99.5156	28	1	43758	Yes	38136	60	28	7	High-quality	High-quality	96.38	AAI-based (medium-confidence)	12.85	1
NZ_QBFF01000041.1||0_partial	MPG_1421	22930	26	12	8	Yes	15469	7461	host,viral	746115469	1-7461,7462-22930	1-8,9-26	0,12	7,1	22930	NA	62788.4	24.6367	medium	6.82556	2	DTR_330887	44.76	50.3	28.2873	50.1758	12	1	22930	Yes	15469	26	12	8	Low-quality	Genome-fragment	24.64	AAI-based (medium-confidence)	32.54	1
NZ_QBFF01000073.1||0_partial	MPG_1421	30423	28	1	8	No	NA	NA	NA	NA	NA	NA	NA	NA	30423	NA	45952.8	66.2049	low	22.3014	3	DTR_363959	61.71	7.08	42.81	84.52	1	1	30423	No	NA	28	1	8	Low-quality	Genome-fragment	42.81	HMM-based (lower-bound)	0	1
JABZFR010000024.1||full	MPG_6258	26438	34	20	1	No	NA	NA	NA	NA	NA	NA	NA	NA	26438	NA	37508.9	70.4847	medium	6.51365	9	DTR_697490	47.99	40.9	49.8108	84.5894	18	1	26438	No	NA	34	20	1	Medium-quality	Genome-fragment	70.48	AAI-based (medium-confidence)	0	1
JABZFR010000038.1||full	MPG_6258	21962	32	17	0	No	NA	NA	NA	NA	NA	NA	NA	NA	21962	NA	37815.5	58.0768	medium	9.11204	68	DTR_575053	33.03	24.53	41.1938	67.1626	17	1	21962	No	NA	32	17	0	Medium-quality	Genome-fragment	58.08	AAI-based (medium-confidence)	0	1
JABZFR010000105.1||full	MPG_6258	10472	14	8	0	No	NA	NA	NA	NA	NA	NA	NA	NA	10472	NA	45524.5	23.003	high	4.24176	386	GCA_004780265.1	59.17	80.11	16.1817	33.3492	8	1	10472	No	NA	14	8	0	Low-quality	Genome-fragment	23	AAI-based (high-confidence)	0	1
JABZFR010000135.1||full	MPG_6258	8849	17	5	0	No	NA	NA	NA	NA	NA	NA	NA	NA	8849	NA	43703.4	20.2478	medium	9.14234	269	DTR_869455	44.69	30.55	10.0632	33.0569	5	1	8849	No	NA	17	5	0	Low-quality	Genome-fragment	20.25	AAI-based (medium-confidence)	0	1
JABZFR010000165.1||full	MPG_6258	7416	6	0	2	No	NA	NA	NA	NA	NA	NA	NA	NA	7416	NA	212792	3.4851	low	10.3162	9	DTR_245695	27.83	47.02	NA	NA	0	1	7416	No	NA	6	0	2	Not-determined	Genome-fragment	NA	NA	0	1	no viral genes detected
JABZFR010000017.1||full	MPG_6258	30853	46	14	4	Yes	23498	7355	host,viral	735523498	1-7355,7356-30853	1-7,8-46	0,14	3,1	30853	NA	34620.2	67.8736	medium	7.57869	163	DTR_271818	50	32.12	52.2928	78.4862	14	1	30853	Yes	23498	46	14	4	Medium-quality	Genome-fragment	67.87	AAI-based (medium-confidence)	23.84	1
3300025112.a:Ga0209349_1001894||full	MPG_9328	10148	13	1	1	No	NA	NA	NA	NA	NA	NA	NA	NA	10148	NA	37631.7	26.9666	low	18.6356	15	GCA_000881475.1	38.2	16.99	15.8	28.82	1	1	10148	No	NA	13	1	1	Low-quality	Genome-fragment	15.8	HMM-based (lower-bound)	0	1
3300025112.a:Ga0209349_1001372||full	MPG_9328	12101	17	8	0	No	NA	NA	NA	NA	NA	NA	NA	NA	12101	NA	50747.5	23.8455	low	16.4293	14	GCA_001550905.1	23.8	28.65	15.0375	37.7472	7	1	12101	No	NA	17	8	0	Low-quality	Genome-fragment	15.04	HMM-based (lower-bound)	0	1
NZ_CP039935.1||0_partial	MPG_1691	87534	109	31	39	Yes	42282	45252	host,viral,host	24824228242770	1-2482,2483-44764,44765-87534	1-3,4-70,71-109	0,31,0	3,0,36	87534	NA	47201.5	89.5776	medium	6.55314	3	GCA_002615145.1	37.59	22.88	49.9486	99.3733	31	1	87534	Yes	42282	109	31	39	Complete	High-quality	100	Provirus (medium-confidence)	51.7	1	contig >1.5x longer than expected genome length
NZ_CP039935.1||1_partial	MPG_1691	56741	67	22	22	Yes	30626	26115	viral,host	3062626115	1-30626,30627-56741	1-40,41-67	22,0	1,21	56741	NA	53857	56.8654	high	2.18777	1	DTR_575087	68.77	33.66	41.2748	87.6262	21	1	56741	Yes	30626	67	22	22	Medium-quality	Genome-fragment	56.87	AAI-based (high-confidence)	46.02	1
DJHQ01000006.1||full	MPG_2528	88296	85	19	31	Yes	33437	54859	host,viral	5485933437	1-54859,54860-88296	1-42,43-85	0,19	31,0	88296	NA	32743.8	100	low	10.2771	32	GCA_002615645.1	41.37	18.3	80.2708	98.7615	19	1	88296	Yes	33437	85	19	31	Medium-quality	Genome-fragment	80.27	HMM-based (lower-bound)	62.13	1
DJHQ01000032.1||full	MPG_2528	56393	61	16	13	Yes	35075	21318	viral,host	3507521318	1-35075,35076-56393	1-46,47-61	16,0	1,12	56393	NA	35330	99.2782	medium	6.85704	1	GCA_002603965.1	54.26	37.45	77.5885	99.6483	15	1	56393	Yes	35075	61	16	13	High-quality	High-quality	99.28	AAI-based (medium-confidence)	37.8	1	contig >1.5x longer than expected genome length
DJKX01000018.1||full	MPG_7842	10470	16	3	0	No	NA	NA	NA	NA	NA	NA	NA	NA	10470	NA	53278.4	19.6515	medium	8.3254	2	DTR_284429	36.94	56.94	8.74062	27.3265	3	1	10470	No	NA	16	3	0	Low-quality	Genome-fragment	19.65	AAI-based (medium-confidence)	0	1
DJKX01000013.1||full	MPG_7842	15649	25	4	0	No	NA	NA	NA	NA	NA	NA	NA	NA	15649	NA	47998.4	32.6032	medium	9.11204	3	DTR_261809	33.86	22.93	23.8706	39.9794	4	1	15649	No	NA	25	4	0	Low-quality	Genome-fragment	32.6	AAI-based (medium-confidence)	0	1
DJKX01000055.1||full	MPG_7842	15533	23	6	0	No	NA	NA	NA	NA	NA	NA	NA	NA	15533	NA	53071.5	29.2681	medium	7.15095	2	DTR_261809	40.47	43.04	14.0152	55.3209	6	1	15533	No	NA	23	6	0	Low-quality	Genome-fragment	29.27	AAI-based (medium-confidence)	0	1
3300025114.a:Ga0208433_1000004||0_partial	MPG_10479	66138	85	20	23	Yes	32973	33165	host,viral,host	102763297322889	1-10276,10277-43249,43250-66138	1-8,9-60,61-85	0,20,0	5,0,18	66138	NA	33553.9	98.2688	high	2.3889	9	DTR_303117	58.39	25.16	83.8004	97.951	19	1	66138	Yes	32973	85	20	23	Complete	High-quality	100	Provirus (high-confidence)	50.15	1	contig >1.5x longer than expected genome length
NZ_QXWI01000019.1||full	MPG_336	48560	36	15	8	Yes	24073	24487	host,viral	2448724073	1-24487,24488-48560	1-10,11-36	0,15	7,1	48560	NA	62219.5	38.6904	high	4.60235	30	DTR_261655	30.09	33.59	37.4396	50.4053	15	1	48560	Yes	24073	36	15	8	Low-quality	Genome-fragment	38.69	AAI-based (high-confidence)	50.43	1
NZ_QXWI01000025.1||full	MPG_336	13772	17	4	3	Yes	9616	4156	host,viral	41569616	1-4156,4157-13772	1-5,6-17	0,4	3,0	13772	NA	62780.6	15.3168	medium	8.09239	19	GCA_002595005.1	49.39	54.23	14.4819	24.4074	4	1	13772	Yes	9616	17	4	3	Low-quality	Genome-fragment	15.32	AAI-based (medium-confidence)	30.18	1
NZ_QXWI01000001.1||0_partial	MPG_336	37328	30	3	5	Yes	13096	24232	viral,host	1309624232	1-13096,13097-37328	1-21,22-30	3,0	0,5	37328	NA	7043.16	100	low	24.1585	3	GCA_000846985.1	86.66	13.2	96.3818	100	3	1	37328	Yes	13096	30	3	5	High-quality	High-quality	96.38	HMM-based (lower-bound)	64.92	1
NZ_QXWI01000021.1||0_partial	MPG_336	18617	32	3	5	Yes	10225	8392	host,viral	839210225	1-8392,8393-18617	1-10,11-32	0,3	5,0	18617	NA	31411.3	32.552	low	17.6215	49	DTR_217709	46.62	11.91	41.4902	53.8287	2	1	18617	Yes	10225	32	3	5	Low-quality	Genome-fragment	41.49	HMM-based (lower-bound)	45.08	1
DHZX01000074.1||full	MPG_4850	48958	62	9	32	Yes	15313	33645	host,viral,host	174311531316214	1-17431,17432-32744,32745-48958	1-18,19-37,38-62	0,9,0	13,1,18	48958	NA	75562.1	20.2655	low	17.7367	51	DTR_892976	35.54	7.75	20.2636	54.7749	9	1	48958	Yes	15313	62	9	32	Low-quality	Genome-fragment	20.26	HMM-based (lower-bound)	68.72	1	low-confidence Provirus
NZ_PNEL01000078.1||full	MPG_570	40141	51	23	5	Yes	27416	12725	viral,host	2741612725	1-27416,27417-40141	1-38,39-51	23,0	0,5	40141	NA	40143.9	68.2943	low	10.2771	62	GCA_000902755.1	39.67	20.53	37.7353	68.4051	13	1	40141	Yes	27416	51	23	5	Low-quality	Genome-fragment	37.74	HMM-based (lower-bound)	31.7	1
NZ_PNEL01000036.1||0_partial	MPG_570	12929	11	7	4	Yes	7320	5609	host,viral	56097320	1-5609,5610-12929	1-4,5-11	0,7	4,0	12929	NA	42625.3	17.1729	medium	8.23377	27	DTR_648504	53.21	21.12	13.2118	21.5937	7	1	12929	Yes	7320	11	7	4	Low-quality	Genome-fragment	17.17	AAI-based (medium-confidence)	43.38	1
3300020367.a:Ga0211703_10000517||full	MPG_11558	14050	5	2	1	Yes	12175	1875	viral,host	121751875	1-12175,12176-14050	1-4,5-5	2,0	0,1	14050	NA	62355.5	19.5251	low	20.4558	5	DTR_893370	26.06	32.81	13.274	35.5443	2	1	14050	Yes	12175	5	2	1	Low-quality	Genome-fragment	13.27	HMM-based (lower-bound)	13.35	1
3300020367.a:Ga0211703_10000201||full	MPG_11558	28552	23	2	9	No	NA	NA	NA	NA	NA	NA	NA	NA	28552	NA	121518	23.4961	low	28.6374	16	DTR_183866	32.2	5.04	13.17	36.72	1	1	28552	No	NA	23	2	9	Low-quality	Genome-fragment	13.17	HMM-based (lower-bound)	0	1
3300020367.a:Ga0211703_10000656||full	MPG_11558	11232	14	1	8	No	NA	NA	NA	NA	NA	NA	NA	NA	11232	NA	73625.8	15.2555	low	21.9566	451	DTR_113104	57.1	6.25	5.06	30.58	1	1	11232	No	NA	14	1	8	Low-quality	Genome-fragment	5.06	HMM-based (lower-bound)	0	1
3300020367.a:Ga0211703_10000103||0_partial	MPG_11558	13368	7	1	5	No	NA	NA	NA	NA	NA	NA	NA	NA	13368	NA	80932.1	16.5175	low	24.8648	46	DTR_515130	28.2	5.49	2.04	8.63	1	1	13368	No	NA	7	1	5	Low-quality	Genome-fragment	2.04	HMM-based (lower-bound)	0	1
JAAKFP010000055.1||full	MPG_4868	9718	19	1	0	No	NA	NA	NA	NA	NA	NA	NA	NA	9718	NA	40524.3	23.9807	medium	8.27927	257	DTR_717070	49.36	25.15	14.54	31.88	1	1	9718	No	NA	19	1	0	Low-quality	Genome-fragment	23.98	AAI-based (medium-confidence)	0	1
JAEORX010000085.1||full	MPG_8522	12487	39	4	0	No	NA	NA	NA	NA	NA	NA	NA	NA	12487	NA	136489	9.14869	low	26.9204	116	DTR_261106	40.27	7.98	7.08649	19.8418	4	1	12487	No	NA	39	4	0	Low-quality	Genome-fragment	7.09	HMM-based (lower-bound)	0	1
JAEORX010000127.1||full	MPG_8522	8150	14	4	0	No	NA	NA	NA	NA	NA	NA	NA	NA	8150	NA	157817	5.1642	high	4.73066	209	DTR_208066	60.61	32.08	3.96482	11.9669	4	1	8150	No	NA	14	4	0	Low-quality	Genome-fragment	5.16	AAI-based (high-confidence)	0	1
JAABVG010000095.1||full	MPG_2981	7615	9	0	0	No	NA	NA	NA	NA	NA	NA	NA	NA	7615	NA	64004.4	11.8976	low	20.6567	18	DTR_248051	34.4	15.08	NA	NA	0	1	7615	No	NA	9	0	0	Not-determined	Genome-fragment	NA	NA	0	1	no viral genes detected
JAABVG010000106.1||full	MPG_2981	5454	8	0	0	No	NA	NA	NA	NA	NA	NA	NA	NA	5454	NA	53862.3	10.1258	low	25.7424	5	GCA_002633565.1	36.3	14.63	NA	NA	0	1	5454	No	NA	8	0	0	Not-determined	Genome-fragment	NA	NA	0	1	no viral genes detected
3300028277.a:Ga0257116_1004838||full	MPG_10956	6201	13	1	0	No	NA	NA	NA	NA	NA	NA	NA	NA	6201	NA	48969.1	12.6631	low	23.3177	94	GCA_000896635.1	32.1	18.17	5.56	21.8	1	1	6201	No	NA	13	1	0	Low-quality	Genome-fragment	5.56	HMM-based (lower-bound)	0	1
3300028277.a:Ga0257116_1005194||full	MPG_10956	5913	10	3	0	No	NA	NA	NA	NA	NA	NA	NA	NA	5913	NA	45726.2	12.9313	low	11.5125	35	GCA_003867095.1	42.88	34.43	9.27298	14.7368	3	1	5913	No	NA	10	3	0	Low-quality	Genome-fragment	9.27	HMM-based (lower-bound)	0	1
DDOC01000003.1||full	MPG_2512	35391	50	20	1	No	NA	NA	NA	NA	NA	NA	NA	NA	35391	NA	39669	89.2158	medium	7.00547	1	DTR_121749	54.52	54.01	51.2927	94.1667	20	1	35391	No	NA	50	20	1	Medium-quality	Genome-fragment	89.22	AAI-based (medium-confidence)	0	1
PBOX01000093.1||full	MPG_2049	9587	13	10	0	No	NA	NA	NA	NA	NA	NA	NA	NA	9587	NA	45288.3	21.1688	high	2.28054	51	DTR_888708	70.87	87.34	15.3297	24.6597	9	1	9587	No	NA	13	10	0	Low-quality	Genome-fragment	21.17	AAI-based (high-confidence)	0	1
PBOX01000095.1||full	MPG_2049	75975	113	18	3	No	NA	NA	NA	NA	NA	NA	NA	NA	75975	NA	77074	98.5741	high	4.64753	1	DTR_888695	56.53	42.07	73.8672	100	17	1	75975	No	NA	113	18	3	High-quality	High-quality	98.57	AAI-based (high-confidence)	0	1
PBOX01000012.1||full	MPG_2049	5238	7	3	0	No	NA	NA	NA	NA	NA	NA	NA	NA	5238	NA	45362.3	11.547	high	3.52241	39	GCA_000929515.1	59.98	87.89	10.8207	12.0627	3	1	5238	No	NA	7	3	0	Low-quality	Genome-fragment	11.55	AAI-based (high-confidence)	0	1
PBOX01000123.1||full	MPG_2049	26944	27	16	0	No	NA	NA	NA	NA	NA	NA	NA	NA	26944	NA	45393.2	59.3569	medium	7.51084	32	GCA_000858745.1	47.93	53.46	47.767	71.1795	16	1	26944	No	NA	27	16	0	Medium-quality	Genome-fragment	59.36	AAI-based (medium-confidence)	0	1
PBOX01000127.1||full	MPG_2049	5282	8	5	0	No	NA	NA	NA	NA	NA	NA	NA	NA	5282	NA	45306.5	11.6584	high	3.1521	50	DTR_888708	69.59	74.14	3.67003	9.11278	5	1	5282	No	NA	8	5	0	Low-quality	Genome-fragment	11.66	AAI-based (high-confidence)	0	1
PBOX01000002.1||full	MPG_2049	5643	6	4	0	No	NA	NA	NA	NA	NA	NA	NA	NA	5643	NA	45303.9	12.4559	high	3.42478	54	DTR_889167	63.91	62.81	10.2376	14.5539	4	1	5643	No	NA	6	4	0	Low-quality	Genome-fragment	12.46	AAI-based (high-confidence)	0	1
PBOX01000152.1||full	MPG_2049	14272	8	0	0	No	NA	NA	NA	NA	NA	NA	NA	NA	14272	NA	45416	31.4251	medium	6.82775	6	DTR_892188	40.69	79.61	NA	NA	0	1	14272	No	NA	8	0	0	Low-quality	Genome-fragment	31.43	AAI-based (medium-confidence)	0	1	no viral genes detected
PBOX01000166.1||full	MPG_2049	5297	9	5	0	No	NA	NA	NA	NA	NA	NA	NA	NA	5297	NA	45393.3	11.6691	high	2.09494	38	GCA_000894275.1	74.78	79.62	10.1529	12.0326	5	1	5297	No	NA	9	5	0	Low-quality	Genome-fragment	11.67	AAI-based (high-confidence)	0	1
PBOX01000155.1||full	MPG_2049	12352	14	4	0	No	NA	NA	NA	NA	NA	NA	NA	NA	12352	NA	77074	16.0262	high	3.4813	1	DTR_888695	61.4	82.73	14.6384	46.1747	4	1	12352	No	NA	14	4	0	Low-quality	Genome-fragment	16.03	AAI-based (high-confidence)	0	1
JAEPPZ010000004.1||0_partial	MPG_3057	54196	69	2	16	Yes	29362	24834	viral,host	2936224834	1-29362,29363-54196	1-45,46-69	2,0	1,15	54196	NA	168039	17.4733	low	34.9257	91	GCA_000871045.1	35.68	5.18	56.0752	84.673	2	1	54196	Yes	29362	69	2	16	Medium-quality	Genome-fragment	56.08	HMM-based (lower-bound)	45.82	1
WVYJ01000020.1||0_partial	MPG_3874	56404	63	16	13	Yes	36918	19486	host,viral,host	61653691813321	1-6165,6166-43083,43084-56404	1-6,7-50,51-63	0,16,0	2,1,10	56404	NA	37548.4	98.3212	high	3.80176	2	DTR_141296	69.41	15.72	49.0733	97.7806	16	1	56404	Yes	36918	63	16	13	Complete	High-quality	100	Provirus (high-confidence)	34.55	1	contig >1.5x longer than expected genome length
WVYJ01000020.1||1_partial	MPG_3874	51391	59	21	6	Yes	38578	12813	viral,host	3857812813	1-38578,38579-51391	1-49,50-59	21,0	0,6	51391	NA	42340	91.1148	high	3.80176	9	DTR_005716	69.75	16.98	64.1098	95.5091	18	1	51391	Yes	38578	59	21	6	High-quality	High-quality	91.11	AAI-based (high-confidence)	24.93	1
3300026512.a:Ga0256842_1001408||full	MPG_9398	19238	32	13	0	No	NA	NA	NA	NA	NA	NA	NA	NA	19238	NA	44873.6	42.8716	medium	6.48182	43	DTR_329435	38.92	48.96	33.7059	56.5867	13	1	19238	No	NA	32	13	0	Low-quality	Genome-fragment	42.87	AAI-based (medium-confidence)	0	1
3300026512.a:Ga0256842_1005123||full	MPG_9398	8007	13	3	0	No	NA	NA	NA	NA	NA	NA	NA	NA	8007	NA	41986.8	19.0703	low	12.5454	50	DTR_854903	31.45	31.8	8.92811	18.9976	3	1	8007	No	NA	13	3	0	Low-quality	Genome-fragment	8.93	HMM-based (lower-bound)	0	1
3300026512.a:Ga0256842_1003184||full	MPG_9398	11109	18	3	2	Yes	7060	4049	viral,host	70604049	1-7060,7061-11109	1-12,13-18	3,0	0,2	11109	NA	46904.4	15.0519	low	17.4786	140	DTR_743335	34.79	19.56	11.3791	20.9516	3	1	11109	Yes	7060	18	3	2	Low-quality	Genome-fragment	11.38	HMM-based (lower-bound)	36.45	1
3300026512.a:Ga0256842_1007076||full	MPG_9398	6373	12	5	0	No	NA	NA	NA	NA	NA	NA	NA	NA	6373	NA	45643.8	13.9625	low	13.9758	37	GCA_000841805.1	39.22	30.38	10.4808	18.7629	5	1	6373	No	NA	12	5	0	Low-quality	Genome-fragment	10.48	HMM-based (lower-bound)	0	1
3300026512.a:Ga0256842_1005232||full	MPG_9398	7882	12	7	1	No	NA	NA	NA	NA	NA	NA	NA	NA	7882	NA	37663.1	20.9277	low	11.4454	8	GCA_003307515.1	34.04	36.55	14.8048	21.6555	7	1	7882	No	NA	12	7	1	Low-quality	Genome-fragment	14.8	HMM-based (lower-bound)	0	1
QCYX01000314.1||full	MPG_8422	31399	25	2	8	Yes	19622	11777	host,viral,host	3820196227957	1-3820,3821-23442,23443-31399	1-3,4-19,20-25	0,2,0	3,1,4	31399	NA	156558	12.5334	low	24.0809	63	DTR_202284	29.01	9.84	10.1137	23.0113	2	1	31399	Yes	19622	25	2	8	Low-quality	Genome-fragment	10.11	HMM-based (lower-bound)	37.51	1	low-confidence Provirus
3300028177.a:Ga0257122_1005117||full	MPG_10790	7036	7	0	0	No	NA	NA	NA	NA	NA	NA	NA	NA	7036	NA	NA	NA	NA	NA	0	NA	NA	NA	NA	NA	0	1	7036	No	NA	7	0	0	Not-determined	Genome-fragment	NA	NA	0	1	no viral genes detected
3300027607.a:Ga0207422_1002051||full	MPG_10643	30610	37	4	8	No	NA	NA	NA	NA	NA	NA	NA	NA	30610	NA	45667	67.0288	low	12.0387	14	DTR_648593	35.01	21.41	57.2301	87.0464	4	1	30610	No	NA	37	4	8	Medium-quality	Genome-fragment	57.23	HMM-based (lower-bound)	0	1
3300027607.a:Ga0207422_1000474||0_partial	MPG_10643	53595	65	24	6	Yes	38255	15340	viral,host	3825515340	1-38255,38256-53595	1-49,50-65	24,0	1,5	53595	NA	39996.7	95.6453	medium	5.12361	2	GCA_000906895.1	45.56	39.1	81.4966	99.4015	24	1	53595	Yes	38255	65	24	6	High-quality	High-quality	95.65	AAI-based (medium-confidence)	28.62	1
JABBAD010000072.1||full	MPG_6288	6619	6	0	0	No	NA	NA	NA	NA	NA	NA	NA	NA	6619	NA	41904.4	15.7955	low	23.3877	9	DTR_660382	25.6	37.5	NA	NA	0	1	6619	No	NA	6	0	0	Not-determined	Genome-fragment	NA	NA	0	1	no viral genes detected
JABBAD010000048.1||full	MPG_6288	6490	8	1	0	No	NA	NA	NA	NA	NA	NA	NA	NA	6490	NA	216095	3.0033	low	25.7424	4	GCA_000896635.1	37	12.83	2.31	10.64	1	1	6490	No	NA	8	1	0	Low-quality	Genome-fragment	2.31	HMM-based (lower-bound)	0	1
3300010055.a:Ga0098067_1000792||full	MPG_9491	11170	30	2	1	No	NA	NA	NA	NA	NA	NA	NA	NA	11170	NA	37059.7	30.1406	low	14.658	10	DTR_357940	50.37	16.9	5.97446	33.6572	2	1	11170	No	NA	30	2	1	Low-quality	Genome-fragment	5.97	HMM-based (lower-bound)	0	1
3300010055.a:Ga0098067_1001323||full	MPG_9491	8431	18	0	0	No	NA	NA	NA	NA	NA	NA	NA	NA	8431	NA	38176.8	22.0841	low	20.3878	3	DTR_363002	50.51	10.25	NA	NA	0	1	8431	No	NA	18	0	0	Not-determined	Genome-fragment	NA	NA	0	1	no viral genes detected
WTBR01000114.1||full	MPG_3055	24002	18	1	8	No	NA	NA	NA	NA	NA	NA	NA	NA	24002	NA	398730	6.01961	low	28.6374	2	GCA_000917535.1	30.7	5.22	13.93	57.87	1	1	24002	No	NA	18	1	8	Low-quality	Genome-fragment	13.93	HMM-based (lower-bound)	0	1
WTBR01000191.1||full	MPG_3055	66706	45	0	11	No	NA	NA	NA	NA	NA	NA	NA	NA	66706	NA	187322	35.6104	low	34.9257	18	DTR_236540	36.5	2.32	NA	NA	0	1	66706	No	NA	45	0	11	Not-determined	Genome-fragment	NA	NA	0	1	no viral genes detected
WTBR01000171.1||full	MPG_3055	38258	22	1	3	No	NA	NA	NA	NA	NA	NA	NA	NA	38258	NA	89749.8	42.6274	low	33.4306	27	DTR_249209	28.12	5.26	17.64	49.21	1	1	38258	No	NA	22	1	3	Low-quality	Genome-fragment	17.64	HMM-based (lower-bound)	0	1
NZ_CZHF01000026.1||0_partial	MPG_173	56173	69	37	14	Yes	36618	19555	host,viral,host	15743661817981	1-1574,1575-38192,38193-56173	1-2,3-53,54-69	0,37,0	2,0,12	56173	NA	37247	98.3112	high	4.39701	9	DTR_343555	49.56	26.45	79.8692	99.9458	37	1	56173	Yes	36618	69	37	14	Complete	High-quality	100	Provirus (high-confidence)	34.81	1	contig >1.5x longer than expected genome length
NZ_CZHF01000054.1||0_partial	MPG_173	125416	140	34	43	Yes	49075	76341	host,viral,host	23804907573961	1-2380,2381-51455,51456-125416	1-2,3-75,76-140	0,33,1	2,1,40	125416	NA	46236.6	100	low	13.7451	8	GCA_000900755.1	44.26	13.64	79.0203	100	33	1	125416	Yes	49075	140	34	43	Medium-quality	Genome-fragment	79.02	HMM-based (lower-bound)	60.87	1	low-confidence Provirus
JABIQK010000231.1||full	MPG_7278	6936	6	1	3	No	NA	NA	NA	NA	NA	NA	NA	NA	6936	NA	261176	2.65568	low	15.1657	14	GCA_003502125.1	42.2	23.65	3.96	23.61	1	1	6936	No	NA	6	1	3	Low-quality	Genome-fragment	3.96	HMM-based (lower-bound)	0	1
PBDG01000005.1||full	MPG_6465	51710	66	10	0	No	NA	NA	NA	NA	NA	NA	NA	NA	51710	NA	50253.4	100	medium	5.54305	6	DTR_891676	37.89	38.53	66.8935	100	6	1.2	51710	No	NA	66	10	0	High-quality	High-quality	100	AAI-based (medium-confidence)	0	1.2
PBDG01000047.1||full	MPG_6465	16983	7	0	0	No	NA	NA	NA	NA	NA	NA	NA	NA	16983	NA	NA	NA	NA	NA	0	NA	NA	NA	NA	NA	0	1	16983	No	NA	7	0	0	Not-determined	Genome-fragment	NA	NA	0	1	no viral genes detected
PBDG01000001.1||full	MPG_6465	15033	25	5	0	No	NA	NA	NA	NA	NA	NA	NA	NA	15033	NA	34696	43.3278	high	2.3732	1	DTR_225025	76.82	71.53	21.0722	44.5429	5	1	15033	No	NA	25	5	0	Low-quality	Genome-fragment	43.33	AAI-based (high-confidence)	0	1
QMUB01000089.1||full	MPG_8667	5910	13	1	0	No	NA	NA	NA	NA	NA	NA	NA	NA	5910	NA	68502.4	8.62744	low	27.3299	28	DTR_308550	35.5	11.91	5.21	13.22	1	1	5910	No	NA	13	1	0	Low-quality	Genome-fragment	5.21	HMM-based (lower-bound)	0	1
PBDL01000067.1||full	MPG_2190	19604	24	3	3	Yes	15325	4279	viral,host	153254279	1-15325,15326-19604	1-18,19-24	3,0	1,2	19604	NA	85227.5	17.9813	low	17.6215	124	DTR_196602	46.97	12.07	9.58165	20.0607	3	1	19604	Yes	15325	24	3	3	Low-quality	Genome-fragment	9.58	HMM-based (lower-bound)	21.83	1
NZ_MCAP01000011.1||0_partial	MPG_226	16026	17	3	2	No	NA	NA	NA	NA	NA	NA	NA	NA	16026	NA	48952.1	32.7382	low	11.4429	15	DTR_889157	38.93	18.03	26.2268	43.4869	3	1	16026	No	NA	17	3	2	Low-quality	Genome-fragment	26.23	HMM-based (lower-bound)	0	1
3300020250.a:Ga0211627_1000986||full	MPG_9692	6493	15	1	2	No	NA	NA	NA	NA	NA	NA	NA	NA	6493	NA	89858.5	7.2258	low	26.9656	52	DTR_697476	40.1	10.73	4.1	17.7	1	1	6493	No	NA	15	1	2	Low-quality	Genome-fragment	4.1	HMM-based (lower-bound)	0	1
WGCU01000039.1||full	MPG_5770	12098	32	7	0	No	NA	NA	NA	NA	NA	NA	NA	NA	12098	NA	44253.9	27.3377	low	16.1278	76	DTR_374578	42.56	17.1	16.39	33.5707	7	1	12098	No	NA	32	7	0	Low-quality	Genome-fragment	16.39	HMM-based (lower-bound)	0	1
WGCU01000054.1||full	MPG_5770	10030	13	1	1	No	NA	NA	NA	NA	NA	NA	NA	NA	10030	NA	101940	9.83915	low	13.3436	461	DTR_315909	35.3	24.05	15.99	30.02	1	1	10030	No	NA	13	1	1	Low-quality	Genome-fragment	15.99	HMM-based (lower-bound)	0	1
WGCU01000056.1||0_partial	MPG_5770	50883	52	13	16	Yes	22890	27993	viral,host	2289027993	1-22890,22891-50883	1-30,31-52	13,0	0,16	50883	NA	204366	11.2005	low	12.2561	3	DTR_267160	42.64	20.12	36.8435	59.6695	13	1	50883	Yes	22890	52	13	16	Low-quality	Genome-fragment	36.84	HMM-based (lower-bound)	55.01	1
NVXQ01000018.1||full	MPG_6985	28729	39	16	0	No	NA	NA	NA	NA	NA	NA	NA	NA	28729	NA	41655	68.9689	medium	6.90348	1	GCA_002613625.1	49.53	47.96	63.0062	83.8472	15	1	28729	No	NA	39	16	0	Medium-quality	Genome-fragment	68.97	AAI-based (medium-confidence)	0	1
NVXQ01000020.1||full	MPG_6985	5864	9	1	0	No	NA	NA	NA	NA	NA	NA	NA	NA	5864	NA	57613.9	10.1781	low	10.3522	17	DTR_292502	50.2	34.34	5.21	13.47	1	1	5864	No	NA	9	1	0	Low-quality	Genome-fragment	5.21	HMM-based (lower-bound)	0	1	low-confidence DTR
NVXQ01000023.1||0_partial	MPG_6985	60870	75	24	15	Yes	40733	20137	viral,host	4073320137	1-40733,40734-60870	1-54,55-75	24,0	0,15	60870	NA	37378	100	medium	7.00366	1	GCA_000908795.1	52.64	43.21	83.5702	99.9453	24	1	60870	Yes	40733	75	24	15	High-quality	High-quality	100	AAI-based (medium-confidence)	33.08	1	contig >1.5x longer than expected genome length
NZ_AUXV01000007.1||0_partial	MPG_713	49537	43	14	18	Yes	14680	34857	viral,host	1468034857	1-14680,14681-49537	1-19,20-43	14,0	0,18	49537	NA	45025.9	32.6034	low	22.9414	44	DTR_648504	46.05	10.18	24.1312	40.5386	14	1	49537	Yes	14680	43	14	18	Low-quality	Genome-fragment	24.13	HMM-based (lower-bound)	70.37	1
NZ_AUXV01000008.1||0_partial	MPG_713	40234	27	1	2	No	NA	NA	NA	NA	NA	NA	NA	NA	40234	NA	95741.6	42.0235	low	32.8837	5	DTR_316142	27.4	4.63	25.49	34.35	1	1	40234	No	NA	27	1	2	Low-quality	Genome-fragment	25.49	HMM-based (lower-bound)	0	1
NZ_AUXV01000008.1||1_partial	MPG_713	18280	17	2	6	Yes	5624	12656	host,viral	126565624	1-12656,12657-18280	1-12,13-17	0,2	6,0	18280	NA	43584.2	12.9038	low	26.8672	224	DTR_294262	42	2.61	1.92956	5.32253	2	1	18280	Yes	5624	17	2	6	Low-quality	Genome-fragment	1.93	HMM-based (lower-bound)	69.23	1
NZ_AUXV01000016.1||0_partial	MPG_713	28488	38	12	6	Yes	20242	8246	host,viral	824620242	1-8246,8247-28488	1-10,11-38	0,12	6,0	28488	NA	43494	46.5397	low	14.353	91	DTR_347131	35.73	17.38	22.842	45.7245	9	1	28488	Yes	20242	38	12	6	Low-quality	Genome-fragment	22.84	HMM-based (lower-bound)	28.95	1
NZ_AUXV01000017.1||0_partial	MPG_713	9208	12	1	1	No	NA	NA	NA	NA	NA	NA	NA	NA	9208	NA	72422.2	12.7143	low	18.2447	618	DTR_292516	58.5	7.74	4.15	25.07	1	1	9208	No	NA	12	1	1	Low-quality	Genome-fragment	4.15	HMM-based (lower-bound)	0	1
NZ_AUXV01000056.1||0_partial	MPG_713	128118	134	26	49	Yes	69720	58398	viral,host	6972058398	1-69720,69721-128118	1-76,77-134	26,0	4,45	128118	NA	40330.8	100	medium	9.40953	5	GCA_000881475.1	36.56	13.42	91.037	100	16	1	128118	Yes	69720	134	26	49	High-quality	High-quality	100	AAI-based (medium-confidence)	45.58	1	contig >1.5x longer than expected genome length
NZ_CP047952.1||0_partial	MPG_1384	37984	39	4	11	Yes	15899	22085	host,viral,host	89261589913159	1-8926,8927-24825,24826-37984	1-9,10-24,25-39	0,3,1	4,0,7	37984	NA	79280.6	20.0541	low	33.2686	7	DTR_250122	69.5	7.16	22.6576	43.1835	4	1	37984	Yes	15899	39	4	11	Low-quality	Genome-fragment	22.66	HMM-based (lower-bound)	58.14	1	low-confidence Provirus
DLVN01000532.1||full	MPG_7077	23434	47	4	3	No	NA	NA	NA	NA	NA	NA	NA	NA	23434	NA	41378.8	56.6328	low	23.4841	77	DTR_144146	48.9	6.93	26.6988	68.5269	4	1	23434	No	NA	47	4	3	Low-quality	Genome-fragment	26.7	HMM-based (lower-bound)	0	1
DUCW01000042.1||full	MPG_5431	5538	6	1	0	No	NA	NA	NA	NA	NA	NA	NA	NA	5538	NA	371574	1.49042	low	10.4745	13	DTR_315421	27.87	49.14	0.44	1.85	1	1	5538	No	NA	6	1	0	Low-quality	Genome-fragment	0.44	HMM-based (lower-bound)	0	1
NZ_CP060417.1||0_partial	MPG_1234	60457	71	21	29	Yes	30226	30231	viral,host	3022630231	1-30226,30227-60457	1-40,41-71	21,0	1,28	60457	NA	53857	56.1227	high	2.35454	1	DTR_575087	68.04	31.99	40.7342	86.589	21	1	60457	Yes	30226	71	21	29	Medium-quality	Genome-fragment	56.12	AAI-based (high-confidence)	50	1
JABIHA010000070.1||full	MPG_2627	14381	19	0	0	No	NA	NA	NA	NA	NA	NA	NA	NA	14381	NA	59142.7	24.3157	low	29.1891	168	DTR_299265	32	11.99	NA	NA	0	1	14381	No	NA	19	0	0	Not-determined	Genome-fragment	NA	NA	0	1	no viral genes detected
JABIHA010000143.1||full	MPG_2627	5943	3	0	0	No	NA	NA	NA	NA	NA	NA	NA	NA	5943	NA	44687.6	13.299	low	12.2245	169	DTR_215924	23.5	54.37	NA	NA	0	1	5943	No	NA	3	0	0	Not-determined	Genome-fragment	NA	NA	0	1	no viral genes detected
PAJI01000013.1||full	MPG_7897	172468	182	10	65	Yes	52530	119938	host,viral	11993852530	1-119938,119939-172468	1-117,118-182	3,7	65,0	172468	NA	69466.3	75.6194	low	10.2771	2	DTR_272984	38.75	17.71	44.7165	100	10	1	172468	Yes	52530	182	10	65	Low-quality	Genome-fragment	44.72	HMM-based (lower-bound)	69.54	1
PAJI01000026.1||full	MPG_7897	127148	136	5	52	Yes	30295	96853	host,viral,host	635123029533341	1-63512,63513-93807,93808-127148	1-65,66-106,107-136	0,5,0	33,0,19	127148	NA	46414.8	65.2702	low	33.4306	15	DTR_716729	29.75	4.06	54.7622	88.4851	5	1	127148	Yes	30295	136	5	52	Medium-quality	Genome-fragment	54.76	HMM-based (lower-bound)	76.17	1	low-confidence Provirus
PAJI01000032.1||full	MPG_7897	35583	55	10	0	No	NA	NA	NA	NA	NA	NA	NA	NA	35583	NA	60285.3	59.0243	low	12.2561	10	DTR_324419	43.02	22.15	36.832	92.7181	9	1	35583	No	NA	55	10	0	Low-quality	Genome-fragment	36.83	HMM-based (lower-bound)	0	1
PAJI01000033.1||full	MPG_7897	22021	24	3	1	No	NA	NA	NA	NA	NA	NA	NA	NA	22021	NA	59196.6	37.1998	low	11.4429	4	DTR_324419	39.3	17.88	33.3765	58.902	3	1	22021	No	NA	24	3	1	Low-quality	Genome-fragment	33.38	HMM-based (lower-bound)	0	1
PAJI01000004.1||0_partial	MPG_7897	41572	43	2	9	No	NA	NA	NA	NA	NA	NA	NA	NA	41572	NA	46336.5	89.7177	low	17.7367	15	DTR_256231	37.26	8.91	86.2301	100	2	1	41572	No	NA	43	2	9	Medium-quality	Genome-fragment	86.23	HMM-based (lower-bound)	0	1
JABHCC010000069.1||full	MPG_5118	22680	20	2	1	No	NA	NA	NA	NA	NA	NA	NA	NA	22680	NA	40774.8	55.6226	medium	7.58968	6	DTR_648142	34.88	40.17	46.0168	76.1854	2	1	22680	No	NA	20	2	1	Medium-quality	Genome-fragment	55.62	AAI-based (medium-confidence)	0	1
NVUX02000070.1||full	MPG_4591	58301	66	6	36	Yes	14241	44060	host,viral,host	62511424137809	1-6251,6252-20492,20493-58301	1-9,10-29,30-66	0,6,0	5,4,27	58301	NA	41466.4	34.3435	low	17.7367	191	DTR_196619	36.19	9.02	17.973	49.3754	6	1	58301	Yes	14241	66	6	36	Low-quality	Genome-fragment	17.97	HMM-based (lower-bound)	75.57	1	low-confidence Provirus
NVUX02000122.1||full	MPG_4591	27624	43	20	0	No	NA	NA	NA	NA	NA	NA	NA	NA	27624	NA	45358	60.9022	medium	8.76636	96	DTR_024116	40.36	23.65	37.4476	83.3841	19	1	27624	No	NA	43	20	0	Medium-quality	Genome-fragment	60.9	AAI-based (medium-confidence)	0	1
NVUX02000029.1||full	MPG_4591	32328	29	4	20	Yes	9767	22561	host,viral	225619767	1-22561,22562-32328	1-21,22-29	0,4	20,0	32328	NA	52899.1	18.4635	low	11.4429	12	GCA_000954255.1	41.91	19.8	19.4098	26.6393	4	1	32328	Yes	9767	29	4	20	Low-quality	Genome-fragment	19.41	HMM-based (lower-bound)	69.79	1
NVUX02000060.1||0_partial	MPG_4591	33811	40	13	10	Yes	14472	19339	host,viral,host	23861447216953	1-2386,2387-16858,16859-33811	1-4,5-22,23-40	0,13,0	2,0,8	33811	NA	56396.5	25.6612	medium	8.34099	8	DTR_330887	44.34	30.2	19.7308	48.2803	13	1	33811	Yes	14472	40	13	10	Low-quality	Genome-fragment	25.66	AAI-based (medium-confidence)	57.2	1	low-confidence Provirus
DGCM01000063.1||full	MPG_3058	70855	84	22	5	Yes	61502	9353	host,viral	935361502	1-9353,9354-70855	1-13,14-84	0,22	5,0	70855	NA	51634.1	100	medium	9.62499	34	DTR_892900	31.9	15.89	91.1787	100	21	1	70855	Yes	61502	84	22	5	High-quality	High-quality	100	AAI-based (medium-confidence)	13.2	1
NZ_LNDJ01000013.1||full	MPG_1002	58967	60	18	18	Yes	23716	35251	host,viral	3525123716	1-35251,35252-58967	1-35,36-60	0,18	18,0	58967	NA	46300.8	51.2216	low	13.0153	18	GCA_002606105.1	39.42	16.1	31.8106	70.1696	18	1	58967	Yes	23716	60	18	18	Low-quality	Genome-fragment	31.81	HMM-based (lower-bound)	59.78	1
NZ_LNDJ01000047.1||full	MPG_1002	56221	69	29	3	Yes	51751	4470	viral,host	517514470	1-51751,51752-56221	1-67,68-69	29,0	1,2	56221	NA	49773.3	100	medium	7.77569	10	GCA_002606325.1	52.37	16.02	77.233	100	29	1	56221	Yes	51751	69	29	3	High-quality	High-quality	100	AAI-based (medium-confidence)	7.95	1
NC_021717.1||0_partial	MPG_297	22582	30	1	11	No	NA	NA	NA	NA	NA	NA	NA	NA	22582	NA	50686.5	44.5523	low	19.9195	111	DTR_316942	35.76	8.75	41.65	56.98	1	1	22582	No	NA	30	1	11	Low-quality	Genome-fragment	41.65	HMM-based (lower-bound)	0	1
NZ_JABBCZ010000003.1||0_partial	MPG_5661	56539	75	29	11	Yes	43994	12545	viral,host	4399412545	1-43994,43995-56539	1-62,63-75	29,0	1,10	56539	NA	53857	81.6867	high	2.31851	1	DTR_575087	64.6	27.79	58.4367	100	29	1	56539	Yes	43994	75	29	11	Medium-quality	Genome-fragment	81.69	AAI-based (high-confidence)	22.19	1
3300009702.a:Ga0114931_10020421||full	MPG_10597	7398	5	0	0	No	NA	NA	NA	NA	NA	NA	NA	NA	7398	NA	NA	NA	NA	NA	0	NA	NA	NA	NA	NA	0	1	7398	No	NA	5	0	0	Not-determined	Genome-fragment	NA	NA	0	1	no viral genes detected
3300009702.a:Ga0114931_10015479||full	MPG_10597	8740	14	4	0	No	NA	NA	NA	NA	NA	NA	NA	NA	8740	NA	63459.9	13.7725	medium	8.18999	6	DTR_281758	43.85	61.7	9.32723	21.8044	4	1	8740	No	NA	14	4	0	Low-quality	Genome-fragment	13.77	AAI-based (medium-confidence)	0	1
3300009702.a:Ga0114931_10009623||full	MPG_10597	11564	16	3	0	No	NA	NA	NA	NA	NA	NA	NA	NA	11564	NA	63821.9	18.1192	medium	8.96869	9	DTR_281758	43.39	79.17	14.8155	30.6745	3	1	11564	No	NA	16	3	0	Low-quality	Genome-fragment	18.12	AAI-based (medium-confidence)	0	1
3300009702.a:Ga0114931_10025883||full	MPG_10597	6362	4	0	0	No	NA	NA	NA	NA	NA	NA	NA	NA	6362	NA	NA	NA	NA	NA	0	NA	NA	NA	NA	NA	0	1	6362	No	NA	4	0	0	Not-determined	Genome-fragment	NA	NA	0	1	no viral genes detected
3300009702.a:Ga0114931_10024653||full	MPG_10597	6573	15	2	0	No	NA	NA	NA	NA	NA	NA	NA	NA	6573	NA	58221.5	11.2897	low	22.1131	617	DTR_296393	42.6	13.33	7.13913	18.1172	2	1	6573	No	NA	15	2	0	Low-quality	Genome-fragment	7.14	HMM-based (lower-bound)	0	1
3300026264.a:Ga0207991_1001339||full	MPG_11114	15160	28	7	0	No	NA	NA	NA	NA	NA	NA	NA	NA	15160	NA	35492.9	42.7128	medium	7.15095	5	GCA_002603965.1	41.73	46.05	34.4663	44.0918	7	1	15160	No	NA	28	7	0	Low-quality	Genome-fragment	42.71	AAI-based (medium-confidence)	0	1
3300026264.a:Ga0207991_1001203||full	MPG_11114	16167	28	15	0	No	NA	NA	NA	NA	NA	NA	NA	NA	16167	NA	42042.6	38.4538	medium	7.42318	194	DTR_798236	38.9	32.57	21.6443	48.4546	15	1	16167	No	NA	28	15	0	Low-quality	Genome-fragment	38.45	AAI-based (medium-confidence)	0	1
3300026264.a:Ga0207991_1001073||full	MPG_11114	17376	20	14	0	No	NA	NA	NA	NA	NA	NA	NA	NA	17376	NA	38467.5	45.1706	medium	8.49859	18	GCA_002603965.1	44.84	32.95	35.1314	51.0046	14	1	17376	No	NA	20	14	0	Low-quality	Genome-fragment	45.17	AAI-based (medium-confidence)	0	1
WFQB01000137.1||full	MPG_2142	9989	12	7	0	No	NA	NA	NA	NA	NA	NA	NA	NA	9989	NA	48882.7	20.4346	medium	7.94488	7	DTR_330887	42.18	74.38	14.7536	33.6929	7	1	9989	No	NA	12	7	0	Low-quality	Genome-fragment	20.43	AAI-based (medium-confidence)	0	1
WFQB01000234.1||full	MPG_2142	9207	15	4	0	No	NA	NA	NA	NA	NA	NA	NA	NA	9207	NA	45813.5	20.0967	medium	6.13428	15	DTR_578093	56.7	27.43	12.4236	23.9613	4	1	9207	No	NA	15	4	0	Low-quality	Genome-fragment	20.1	AAI-based (medium-confidence)	0	1
QMSP01000034.1||full	MPG_8932	21055	48	0	2	No	NA	NA	NA	NA	NA	NA	NA	NA	21055	NA	117353	17.9415	low	22.2765	58	DTR_248632	26.91	20.45	NA	NA	0	1	21055	No	NA	48	0	2	Not-determined	Genome-fragment	NA	NA	0	1	no viral genes detected
QMSP01000044.1||full	MPG_8932	11409	10	1	0	No	NA	NA	NA	NA	NA	NA	NA	NA	11409	NA	39504.8	28.8801	low	32.8609	7	DTR_003469	26.4	11.38	17.07	37.42	1	1	11409	No	NA	10	1	0	Low-quality	Genome-fragment	17.07	HMM-based (lower-bound)	0	1
QMSP01000051.1||full	MPG_8932	8039	9	1	0	No	NA	NA	NA	NA	NA	NA	NA	NA	8039	NA	100576	7.99298	low	27.4561	3	DTR_275365	33.1	7.97	12.93	26.42	1	1	8039	No	NA	9	1	0	Low-quality	Genome-fragment	12.93	HMM-based (lower-bound)	0	1
QMSP01000053.1||full	MPG_8932	7225	15	0	0	No	NA	NA	NA	NA	NA	NA	NA	NA	7225	NA	113695	6.35475	low	23.3877	272	DTR_003847	26.2	33.24	NA	NA	0	1	7225	No	NA	15	0	0	Not-determined	Genome-fragment	NA	NA	0	1	no viral genes detected
JABJBV010000596.1||full	MPG_7758	6358	6	0	0	No	NA	NA	NA	NA	NA	NA	NA	NA	6358	NA	49557.8	12.8295	low	10.4745	65	DTR_386154	30.4	52.5	NA	NA	0	1	6358	No	NA	6	0	0	Not-determined	Genome-fragment	NA	NA	0	1	no viral genes detected
JABHNZ010000005.1||full	MPG_7160	8860	10	1	2	Yes	5105	3755	host,viral	37555105	1-3755,3756-8860	1-3,4-10	0,1	2,0	8860	NA	50480.1	10.1129	low	22.5557	4	DTR_049160	27.6	19.29	3.1	7.27	1	1	8860	Yes	5105	10	1	2	Low-quality	Genome-fragment	3.1	HMM-based (lower-bound)	42.38	1
JABHNZ010000072.1||full	MPG_7160	9803	10	1	1	No	NA	NA	NA	NA	NA	NA	NA	NA	9803	NA	65253.6	15.0229	low	28.2929	8	GCA_000867845.1	22.8	21.07	14.31	27.07	1	1	9803	No	NA	10	1	1	Low-quality	Genome-fragment	14.31	HMM-based (lower-bound)	0	1
NZ_JADQTL010000002.1||0_partial	MPG_715	10325	12	0	1	No	NA	NA	NA	NA	NA	NA	NA	NA	10325	NA	214132	4.82179	low	21.5714	1	DTR_575091	25.1	6.84	NA	NA	0	1	10325	No	NA	12	0	1	Not-determined	Genome-fragment	NA	NA	0	1	no viral genes detected
NZ_JADQTL010000009.1||0_partial	MPG_715	272531	314	28	129	Yes	104600	167931	viral,host	104600167931	1-104600,104601-272531	1-169,170-314	27,1	3126	272531	NA	162590	64.3336	low	21.88	38	DTR_420906	39.72	9.66	60.5679	98.672	28	1	272531	Yes	104600	314	28	129	Medium-quality	Genome-fragment	60.57	HMM-based (lower-bound)	61.62	1
NZ_JADQTL010000009.1||1_partial	MPG_715	211309	212	23	104	Yes	56628	154681	viral,host	56628154681	1-56628,56629-211309	1-78,79-212	23,0	3101	211309	NA	61748.1	91.7081	medium	7.77569	21	DTR_573786	49.13	15.5	75.869	98.8106	23	1	211309	Yes	56628	212	23	104	High-quality	High-quality	91.71	AAI-based (medium-confidence)	73.2	1	contig >1.5x longer than expected genome length
NZ_JADQTL010000009.1||2_partial	MPG_715	108515	128	17	64	Yes	33108	75407	viral,host	3310875407	1-33108,33109-108515	1-48,49-128	16,1	1,63	108515	NA	36431.9	90.8763	medium	5.36853	2	GCA_002958095.1	48.18	21.36	72.1761	93.3925	17	1	108515	Yes	33108	128	17	64	High-quality	High-quality	90.88	AAI-based (medium-confidence)	69.49	1	contig >1.5x longer than expected genome length
NZ_JADQTL010000010.1||0_partial	MPG_715	107218	120	23	55	Yes	35593	71625	host,viral,host	88863559362739	1-8886,8887-44479,44480-107218	1-10,11-61,62-120	0,23,0	4,0,51	107218	NA	40804.4	87.2283	medium	7.77569	151	DTR_682921	51.64	13.14	62.8262	97.7084	23	1	107218	Yes	35593	120	23	55	Complete	High-quality	100	Provirus (medium-confidence)	66.8	1	contig >1.5x longer than expected genome length
NZ_JADQTL010000011.1||0_partial	MPG_715	189629	201	30	91	Yes	24366	165263	viral,host	24366165263	1-24366,24367-189629	1-47,48-201	8,22	2,89	189629	NA	49981.7	48.7498	low	34.5702	127	DTR_721865	46.11	5.26	39.3717	69.9788	30	1	189629	Yes	24366	201	30	91	Low-quality	Genome-fragment	39.37	HMM-based (lower-bound)	87.15	1
NZ_JADQTL010000012.1||0_partial	MPG_715	21196	38	6	9	Yes	11900	9296	viral,host	119009296	1-11900,11901-21196	1-21,22-38	6,0	0,9	21196	NA	36421.7	32.6728	medium	6.51365	2	GCA_002958095.1	50.64	39.86	26.0524	34.7013	6	1	21196	Yes	11900	38	6	9	Low-quality	Genome-fragment	32.67	AAI-based (medium-confidence)	43.86	1
PASF01000008.1||0_partial	MPG_7610	25518	37	5	5	Yes	15084	10434	viral,host	1508410434	1-15084,15085-25518	1-27,28-37	5,0	1,4	25518	NA	30151.7	50.027	low	18.5643	34	GCA_000843405.1	41.98	11.66	36.7613	50.4826	4	1	25518	Yes	15084	37	5	5	Low-quality	Genome-fragment	36.76	HMM-based (lower-bound)	40.89	1
3300020438.a:Ga0211576_10000252||full	MPG_10616	46954	68	19	0	No	NA	NA	NA	NA	NA	NA	NA	NA	46954	NA	46737	100	high	0.840574	1	DTR_630297	100	100	77.4765	100	19	1	46954	No	NA	68	19	0	High-quality	High-quality	100	AAI-based (high-confidence)	0	1
3300025305.a:Ga0208684_1000703||full	MPG_11063	22015	27	1	14	No	NA	NA	NA	NA	NA	NA	NA	NA	22015	NA	49634.9	44.3539	low	19.9195	65	DTR_178216	33.8	10.25	29.02	57.08	1	1	22015	No	NA	27	1	14	Low-quality	Genome-fragment	29.02	HMM-based (lower-bound)	0	1
3300025305.a:Ga0208684_1003701||full	MPG_11063	6639	7	3	0	No	NA	NA	NA	NA	NA	NA	NA	NA	6639	NA	35008.2	18.9641	medium	8.06271	131	GCA_004875325.1	37.38	58.97	13.3288	19.9597	3	1	6639	No	NA	7	3	0	Low-quality	Genome-fragment	18.96	AAI-based (medium-confidence)	0	1
3300025305.a:Ga0208684_1000081||0_partial	MPG_11063	12708	17	1	3	No	NA	NA	NA	NA	NA	NA	NA	NA	12708	NA	43530.3	29.1934	low	17.7189	59	DTR_275673	31.65	26.14	19.01	41.68	1	1	12708	No	NA	17	1	3	Low-quality	Genome-fragment	19.01	HMM-based (lower-bound)	0	1
CACGDF010000023.1||full	MPG_7435	6248	6	0	1	No	NA	NA	NA	NA	NA	NA	NA	NA	6248	NA	125980	4.95953	low	13.9758	88	GCA_000880695.1	40.5	31.25	NA	NA	0	1	6248	No	NA	6	0	1	Not-determined	Genome-fragment	NA	NA	0	1	no viral genes detected
JAEPND010000016.1||full	MPG_6117	57746	57	11	32	Yes	14296	43450	host,viral,host	210501429622400	1-21050,21051-35346,35347-57746	1-20,21-37,38-57	0,11,0	15,1,16	57746	NA	58300.4	24.5213	low	10.2771	5	DTR_330887	39.39	17.52	21.1317	49.1995	11	1	57746	Yes	14296	57	11	32	Low-quality	Genome-fragment	21.13	HMM-based (lower-bound)	75.24	1	low-confidence Provirus
3300020344.a:Ga0211570_1003828||full	MPG_9472	6165	7	1	3	No	NA	NA	NA	NA	NA	NA	NA	NA	6165	NA	111233	5.54244	low	25.7424	30	DTR_890110	35.5	14.05	8.16	20.41	1	1	6165	No	NA	7	1	3	Low-quality	Genome-fragment	8.16	HMM-based (lower-bound)	0	1
DFQV01000002.1||0_partial	MPG_5289	89339	84	19	25	Yes	41538	47801	viral,host	4153847801	1-41538,41539-89339	1-52,53-84	19,0	1,24	89339	NA	51194.4	81.1378	medium	9.40953	7	DTR_275160	33.14	12.69	63.2506	99.7629	19	1	89339	Yes	41538	84	19	25	Medium-quality	Genome-fragment	81.14	AAI-based (medium-confidence)	53.51	1	contig >1.5x longer than expected genome length
QIEJ01000211.1||full	MPG_7819	5501	14	2	0	No	NA	NA	NA	NA	NA	NA	NA	NA	5501	NA	50310.1	10.9342	low	15.1657	69	GCA_002603525.1	39.78	24.06	5.88997	15.4354	2	1	5501	No	NA	14	2	0	Low-quality	Genome-fragment	5.89	HMM-based (lower-bound)	0	1
3300027791.a:Ga0209830_10012111||full	MPG_9851	5405	7	4	0	No	NA	NA	NA	NA	NA	NA	NA	NA	5405	NA	35941.7	15.0382	high	3.72128	22	DTR_705542	77.45	45.18	5.40161	16.1125	4	1	5405	No	NA	7	4	0	Low-quality	Genome-fragment	15.04	AAI-based (high-confidence)	0	1
3300027839.a:Ga0209403_10008794||full	MPG_9766	9654	14	1	0	No	NA	NA	NA	NA	NA	NA	NA	NA	9654	NA	69051.9	13.9808	low	20.6567	946	DTR_201382	37.2	16.37	18	32.9	1	1	9654	No	NA	14	1	0	Low-quality	Genome-fragment	18	HMM-based (lower-bound)	0	1
3300027839.a:Ga0209403_10004181||full	MPG_9766	15818	25	4	0	No	NA	NA	NA	NA	NA	NA	NA	NA	15818	NA	35681	44.3317	high	0.994595	1	DTR_111407	99.95	100	18.9546	49.9342	4	1	15818	No	NA	25	4	0	Low-quality	Genome-fragment	44.33	AAI-based (high-confidence)	0	1
3300027839.a:Ga0209403_10005192||full	MPG_9766	13697	10	7	0	No	NA	NA	NA	NA	NA	NA	NA	NA	13697	NA	35681	38.3874	high	1.12639	1	DTR_111407	99.98	98.55	19.4845	40.6283	7	1	13697	No	NA	10	7	0	Low-quality	Genome-fragment	38.39	AAI-based (high-confidence)	0	1
WFPF01000106.1||0_partial	MPG_4973	20076	10	1	6	Yes	5696	14380	viral,host	569614380	1-5696,5697-20076	1-2,3-10	1,0	0,6	20076	NA	134560	4.23307	low	22.3998	58	DTR_550291	54.1	6.8	1.49	4.98	1	1	20076	Yes	5696	10	1	6	Low-quality	Genome-fragment	1.49	HMM-based (lower-bound)	71.63	1
NZ_JABASR010000001.1||0_partial	MPG_1180	28933	37	7	1	No	NA	NA	NA	NA	NA	NA	NA	NA	28933	NA	65248	44.3431	high	3.83399	1	DTR_232475	62.31	55.79	23.1439	33.8512	7	1	28933	No	NA	37	7	1	Low-quality	Genome-fragment	44.34	AAI-based (high-confidence)	0	1
NZ_JABASR010000002.1||0_partial	MPG_1180	38569	35	4	5	Yes	20947	17622	viral,host	2094717622	1-20947,20948-38569	1-22,23-35	4,0	1,4	38569	NA	65248	32.1037	high	2.41663	1	DTR_232475	68.8	42.35	11.7453	35.716	4	1	38569	Yes	20947	35	4	5	Low-quality	Genome-fragment	32.1	AAI-based (high-confidence)	45.69	1
NZ_JABASR010000007.1||0_partial	MPG_1180	107060	106	19	12	Yes	88193	18867	viral,host	8819318867	1-88193,88194-107060	1-95,96-106	19,0	8,4	107060	NA	44453.8	100	low	22.9414	14	DTR_064743	42.93	9.61	92.3801	100	19	1	107060	Yes	88193	106	19	12	High-quality	High-quality	92.38	HMM-based (lower-bound)	17.62	1
NZ_AP014648.1||0_partial	MPG_1518	102806	145	29	33	Yes	54238	48568	host,viral,host	37475423844821	1-3747,3748-57985,57986-102806	1-6,7-96,97-145	0,29,0	2,1,30	102806	NA	54103.5	100	low	26.5187	19	DTR_318039	49.94	7.82	72.9009	99.5031	28	1	102806	Yes	54238	145	29	33	Medium-quality	Genome-fragment	72.9	HMM-based (lower-bound)	47.24	1	low-confidence Provirus
NZ_AP014648.1||1_partial	MPG_1518	105759	132	15	34	Yes	40139	65620	host,viral,host	47364013960884	1-4736,4737-44875,44876-105759	1-5,6-71,72-132	0,13,2	2,0,32	105759	NA	40383.7	99.3942	low	21.88	7	DTR_578220	41.15	9.3	45.7589	83.8954	15	1	105759	Yes	40139	132	15	34	Low-quality	Genome-fragment	45.76	HMM-based (lower-bound)	62.05	1	low-confidence Provirus
NZ_AP014648.1||2_partial	MPG_1518	79171	88	13	24	Yes	49536	29635	viral,host	4953629635	1-49536,49537-79171	1-62,63-88	13,0	1,23	79171	NA	47188.2	100	medium	7.78352	10	DTR_274548	45.79	30.28	65.0107	100	13	1	79171	Yes	49536	88	13	24	High-quality	High-quality	100	AAI-based (medium-confidence)	37.43	1	contig >1.5x longer than expected genome length
NZ_AP014648.1||3_partial	MPG_1518	39629	45	15	12	Yes	28401	11228	host,viral	1122828401	1-11228,11229-39629	1-13,14-45	0,15	9,3	39629	NA	62564.4	45.3948	medium	5.98247	2	DTR_330887	48.44	31.02	48.942	84.6908	15	1	39629	Yes	28401	45	15	12	Low-quality	Genome-fragment	45.39	AAI-based (medium-confidence)	28.33	1
NZ_AP014648.1||4_partial	MPG_1518	11642	14	4	1	No	NA	NA	NA	NA	NA	NA	NA	NA	11642	NA	42214	27.5785	medium	7.75587	31	DTR_095749	39.9	49.13	17.968	32.7066	4	1	11642	No	NA	14	4	1	Low-quality	Genome-fragment	27.58	AAI-based (medium-confidence)	0	1
WVXA01000009.1||0_partial	MPG_2911	56404	63	16	13	Yes	36918	19486	host,viral,host	61653691813321	1-6165,6166-43083,43084-56404	1-6,7-50,51-63	0,16,0	2,1,10	56404	NA	37548.4	98.3212	high	3.80176	2	DTR_141296	69.41	15.72	49.0733	97.7806	16	1	56404	Yes	36918	63	16	13	Complete	High-quality	100	Provirus (high-confidence)	34.55	1	contig >1.5x longer than expected genome length
WVXA01000009.1||1_partial	MPG_2911	51391	59	21	6	Yes	38578	12813	viral,host	3857812813	1-38578,38579-51391	1-49,50-59	21,0	0,6	51391	NA	42340	91.1148	high	3.80176	9	DTR_005716	69.75	16.98	64.1098	95.5091	18	1	51391	Yes	38578	59	21	6	High-quality	High-quality	91.11	AAI-based (high-confidence)	24.93	1
NZ_LLWK01000026.1||full	MPG_1411	68918	70	5	22	Yes	25082	43836	viral,host	2508243836	1-25082,25083-68918	1-37,38-70	5,0	0,22	68918	NA	155794	16.0995	low	33.4306	29	DTR_047758	28.24	6.46	31.1837	84.43	5	1	68918	Yes	25082	70	5	22	Low-quality	Genome-fragment	31.18	HMM-based (lower-bound)	63.61	1
PALF01000023.1||full	MPG_2229	40398	34	6	20	Yes	8132	32266	host,viral	322668132	1-32266,32267-40398	1-25,26-34	0,6	20,0	40398	NA	52802.9	15.4007	low	13.0153	11	GCA_002756895.1	39.19	15.5	11.5471	27.2746	6	1	40398	Yes	8132	34	6	20	Low-quality	Genome-fragment	11.55	HMM-based (lower-bound)	79.87	1
PALF01000076.1||0_partial	MPG_2229	22553	36	2	1	No	NA	NA	NA	NA	NA	NA	NA	NA	22553	NA	56610.7	39.8387	low	14.353	4	DTR_142993	34.9	16.66	22.8971	33.5424	2	1	22553	No	NA	36	2	1	Low-quality	Genome-fragment	22.9	HMM-based (lower-bound)	0	1
3300024262.a:Ga0210003_1014060||full	MPG_8974	5230	3	0	0	No	NA	NA	NA	NA	NA	NA	NA	NA	5230	NA	NA	NA	NA	NA	0	NA	NA	NA	NA	NA	0	1	5230	No	NA	3	0	0	Not-determined	Genome-fragment	NA	NA	0	1	no viral genes detected
PBLF01000019.1||full	MPG_7317	71651	98	24	18	Yes	40622	31029	viral,host	4062231029	1-40622,40623-71651	1-65,66-98	23,1	0,18	71651	NA	41876.7	97.0039	medium	7.77569	4	GCA_002629665.1	47.73	16.06	67.3249	99.3507	23	1	71651	Yes	40622	98	24	18	High-quality	High-quality	97	AAI-based (medium-confidence)	43.31	1	contig >1.5x longer than expected genome length
PBLF01000024.1||full	MPG_7317	23673	32	13	0	No	NA	NA	NA	NA	NA	NA	NA	NA	23673	NA	38711	61.1531	medium	5.66866	14	GCA_002613625.1	55.49	31.76	55.6626	68.5439	13	1	23673	No	NA	32	13	0	Medium-quality	Genome-fragment	61.15	AAI-based (medium-confidence)	0	1
PBLF01000018.1||0_partial	MPG_7317	43864	42	16	14	Yes	18895	24969	viral,host	1889524969	1-18895,18896-43864	1-27,28-42	16,0	1,13	43864	NA	44641	42.3266	low	17.7367	69	DTR_179638	34.74	11.69	28.0698	60.6257	15	1	43864	Yes	18895	42	16	14	Low-quality	Genome-fragment	28.07	HMM-based (lower-bound)	56.92	1
PBLF01000022.1||0_partial	MPG_7317	52393	66	12	21	Yes	30319	22074	viral,host	3031922074	1-30319,30320-52393	1-39,40-66	12,0	1,20	52393	NA	46910.1	64.6321	low	26.5187	24	DTR_701945	48.8	11.18	39.2006	78.5779	12	1	52393	Yes	30319	66	12	21	Low-quality	Genome-fragment	39.2	HMM-based (lower-bound)	42.13	1
PBLF01000013.1||0_partial	MPG_7317	23068	28	16	1	No	NA	NA	NA	NA	NA	NA	NA	NA	23068	NA	41655	55.3787	medium	7.91574	1	GCA_002613625.1	48.37	64.02	42.4619	67.0114	16	1	23068	No	NA	28	16	1	Medium-quality	Genome-fragment	55.38	AAI-based (medium-confidence)	0	1
PBLF01000030.1||0_partial	MPG_7317	64502	76	11	23	Yes	36092	28410	host,viral,host	34993609224911	1-3499,3500-39591,39592-64502	1-4,5-46,47-76	0,11,0	4,0,19	64502	NA	39106	92.2927	high	2.58113	1	DTR_889405	99.98	61.73	58.5287	98.147	11	1	64502	Yes	36092	76	11	23	Complete	High-quality	100	Provirus (high-confidence)	44.05	1	contig >1.5x longer than expected genome length
NZ_AQQZ01000015.1||0_partial	MPG_514	22977	13	1	4	No	NA	NA	NA	NA	NA	NA	NA	NA	22977	NA	196811	11.6746	low	31.6107	19	DTR_868618	26.02	6.55	12.8	13.43	1	1	22977	No	NA	13	1	4	Low-quality	Genome-fragment	12.8	HMM-based (lower-bound)	0	1
NZ_AJYT02000007.1||full	MPG_1436	60195	55	19	22	Yes	20625	39570	viral,host	2062539570	1-20625,20626-60195	1-26,27-55	19,0	0,22	60195	NA	33277	61.9797	high	2.50948	1	GCA_000904715.1	74.02	31.01	37.9063	59.5185	19	1	60195	Yes	20625	55	19	22	Medium-quality	Genome-fragment	61.98	AAI-based (high-confidence)	65.74	1	contig >1.5x longer than expected genome length
NZ_AJYT02000142.1||0_partial	MPG_1436	38123	49	11	19	Yes	12049	26074	viral,host	1204926074	1-12049,12050-38123	1-27,28-49	11,0	0,19	38123	NA	33277	36.2082	high	2.27943	1	GCA_000904715.1	68.83	27.01	28.0694	35.4823	10	1	38123	Yes	12049	49	11	19	Low-quality	Genome-fragment	36.21	AAI-based (high-confidence)	68.39	1
3300020429.a:Ga0211581_10000783||full	MPG_9613	21681	21	8	1	No	NA	NA	NA	NA	NA	NA	NA	NA	21681	NA	49265	44.0089	high	3.3444	1	DTR_319594	65.23	33.72	33.997	55.8355	8	1	21681	No	NA	21	8	1	Low-quality	Genome-fragment	44.01	AAI-based (high-confidence)	0	1
3300020429.a:Ga0211581_10001347||full	MPG_9613	15653	15	3	1	No	NA	NA	NA	NA	NA	NA	NA	NA	15653	NA	43882.9	35.6699	medium	7.63126	4	DTR_182924	42.43	39.91	12.6845	46.7728	3	1	15653	No	NA	15	3	1	Low-quality	Genome-fragment	35.67	AAI-based (medium-confidence)	0	1
3300020429.a:Ga0211581_10000978||full	MPG_9613	18720	27	14	0	No	NA	NA	NA	NA	NA	NA	NA	NA	18720	NA	51834.7	36.1148	high	3.64666	11	DTR_223925	61.51	31.34	26.626	54.1338	14	1	18720	No	NA	27	14	0	Low-quality	Genome-fragment	36.11	AAI-based (high-confidence)	0	1
3300020429.a:Ga0211581_10002932||full	MPG_9613	9437	14	5	0	No	NA	NA	NA	NA	NA	NA	NA	NA	9437	NA	57930.1	16.2903	low	11.3455	59	DTR_200217	35.27	31.6	11.6822	28.3137	5	1	9437	No	NA	14	5	0	Low-quality	Genome-fragment	11.68	HMM-based (lower-bound)	0	1
3300020429.a:Ga0211581_10005779||full	MPG_9613	6154	7	0	2	No	NA	NA	NA	NA	NA	NA	NA	NA	6154	NA	86890.5	7.08248	low	14.6912	27	GCA_003308215.1	33.17	32.55	NA	NA	0	1	6154	No	NA	7	0	2	Not-determined	Genome-fragment	NA	NA	0	1	no viral genes detected
3300020429.a:Ga0211581_10004275||full	MPG_9613	7408	15	2	0	No	NA	NA	NA	NA	NA	NA	NA	NA	7408	NA	52705.8	14.0554	low	22.6418	69	DTR_208174	30.43	28.17	6.82998	20.6693	2	1	7408	No	NA	15	2	0	Low-quality	Genome-fragment	6.83	HMM-based (lower-bound)	0	1
CACMDO010000022.1||0_partial	MPG_6195	17157	16	1	2	No	NA	NA	NA	NA	NA	NA	NA	NA	17157	NA	98035	17.5009	low	27.4413	3	DTR_278971	26.2	8.91	7.91	22.07	1	1	17157	No	NA	16	1	2	Low-quality	Genome-fragment	7.91	HMM-based (lower-bound)	0	1
QMVG01000010.1||full	MPG_8893	15827	15	5	1	No	NA	NA	NA	NA	NA	NA	NA	NA	15827	NA	80551	19.6484	high	1.56065	1	DTR_248632	82.2	96.25	19.902	41.2734	5	1	15827	No	NA	15	5	1	Low-quality	Genome-fragment	19.65	AAI-based (high-confidence)	0	1
3300027868.a:Ga0255053_10001719||full	MPG_10766	11953	14	5	0	No	NA	NA	NA	NA	NA	NA	NA	NA	11953	NA	33458.9	35.7244	medium	7.87303	37	DTR_125649	35.86	57.87	16.1864	35.4093	5	1	11953	No	NA	14	5	0	Low-quality	Genome-fragment	35.72	AAI-based (medium-confidence)	0	1
3300024433.a:Ga0209986_10014638||full	MPG_10129	5634	13	5	0	No	NA	NA	NA	NA	NA	NA	NA	NA	5634	NA	48372.3	11.6472	low	12.4955	142	DTR_133050	36.85	41.37	7.66578	16.2222	4	1	5634	No	NA	13	5	0	Low-quality	Genome-fragment	7.67	HMM-based (lower-bound)	0	1
3300024433.a:Ga0209986_10006904||full	MPG_10129	9114	18	3	0	No	NA	NA	NA	NA	NA	NA	NA	NA	9114	NA	59478.8	15.3231	low	10.2825	378	DTR_882708	52	17.93	8.94166	21.5038	3	1	9114	No	NA	18	3	0	Low-quality	Genome-fragment	8.94	HMM-based (lower-bound)	0	1
3300024433.a:Ga0209986_10004995||full	MPG_10129	11097	17	1	1	No	NA	NA	NA	NA	NA	NA	NA	NA	11097	NA	58137.5	19.0875	low	18.6356	50	DTR_216020	39.03	13.4	13.92	31.52	1	1	11097	No	NA	17	1	1	Low-quality	Genome-fragment	13.92	HMM-based (lower-bound)	0	1
NZ_MINH01000016.1||0_partial	MPG_834	87897	117	39	28	Yes	51002	36895	host,viral,host	75885100229307	1-7588,7589-58590,58591-87897	1-5,6-89,90-117	0,39,0	5,0,23	87897	NA	55832	91.3491	high	4.39701	5	GCA_001470255.1	51.99	26.73	71.9396	100	39	1	87897	Yes	51002	117	39	28	Complete	High-quality	100	Provirus (high-confidence)	41.98	1	contig >1.5x longer than expected genome length
NZ_MINH01000016.1||1_partial	MPG_834	84747	93	25	27	Yes	37999	46748	host,viral,host	42513799942497	1-4251,4252-42250,42251-84747	1-6,7-56,57-93	0,25,0	4,0,23	84747	NA	51151.5	74.2871	high	2.88975	3	DTR_005716	57.38	23.46	56.4184	99.217	23	1	84747	Yes	37999	93	25	27	Medium-quality	Genome-fragment	74.29	AAI-based (high-confidence)	55.16	1	contig >1.5x longer than expected genome length; low-confidence Provirus
NZ_MINH01000019.1||0_partial	MPG_834	69628	84	28	22	Yes	40615	29013	host,viral,host	34154061525598	1-3415,3416-44030,44031-69628	1-4,5-60,61-84	0,28,0	2,0,20	69628	NA	44571.9	91.1224	low	12.2561	37	GCA_000903595.1	45.56	21.61	58.9869	96.7323	28	1	69628	Yes	40615	84	28	22	Medium-quality	Genome-fragment	58.99	HMM-based (lower-bound)	41.67	1	low-confidence Provirus
NZ_CAJGZF010000001.1||0_partial	MPG_1166	18402	18	1	2	No	NA	NA	NA	NA	NA	NA	NA	NA	18402	NA	56915.6	32.3321	low	13.65	16	GCA_001470595.1	42.4	15.43	16.88	46.36	1	1	18402	No	NA	18	1	2	Low-quality	Genome-fragment	16.88	HMM-based (lower-bound)	0	1
NZ_CAJGZF010000002.1||0_partial	MPG_1166	113515	118	16	29	Yes	64765	48750	host,viral,host	93066476539444	1-9306,9307-74071,74072-113515	1-6,7-88,89-118	0,16,0	2,2,25	113515	NA	65248	99.2597	high	2.31851	1	DTR_232475	64.99	30.15	53.9969	66.8254	16	1	113515	Yes	64765	118	16	29	Complete	High-quality	100	Provirus (high-confidence)	42.95	1	contig >1.5x longer than expected genome length
NZ_CAJGZF010000004.1||0_partial	MPG_1166	72505	78	19	18	Yes	41800	30705	viral,host	4180030705	1-41800,41801-72505	1-56,57-78	19,0	1,17	72505	NA	42198.4	99.0559	low	13.7451	12	DTR_064743	42.93	14.31	79.2124	99.4673	19	1	72505	Yes	41800	78	19	18	Medium-quality	Genome-fragment	79.21	HMM-based (lower-bound)	42.35	1
DGCD01000001.1||full	MPG_3339	109614	128	24	66	Yes	32628	76986	viral,host	3262876986	1-32628,32629-109614	1-48,49-128	24,0	0,66	109614	NA	121455	26.8643	low	21.88	20	GCA_000909715.1	39.08	11.32	49.3645	94.8764	23	1	109614	Yes	32628	128	24	66	Low-quality	Genome-fragment	49.36	HMM-based (lower-bound)	70.23	1
JAESTV010000068.1||0_partial	MPG_6085	25612	30	11	10	Yes	15033	10579	host,viral	1057915033	1-10579,10580-25612	1-13,14-30	0,11	10,0	25612	NA	57387.3	26.1957	medium	7.15095	6	DTR_330887	42.2	45.14	28.0046	49.0512	11	1	25612	Yes	15033	30	11	10	Low-quality	Genome-fragment	26.2	AAI-based (medium-confidence)	41.3	1
NZ_AIDA02000063.1||full	MPG_247	43185	52	20	0	No	NA	NA	NA	NA	NA	NA	NA	NA	43185	NA	45995	93.8907	high	2.77924	4	DTR_634719	59.32	42.47	73.4786	99.9655	19	1	43185	No	NA	52	20	0	High-quality	High-quality	93.89	AAI-based (high-confidence)	0	1
NZ_AIDA02000065.1||full	MPG_247	7978	9	0	0	No	NA	NA	NA	NA	NA	NA	NA	NA	7978	NA	53132	15.0154	low	17.6045	326	DTR_046466	63	7.72	NA	NA	0	1	7978	No	NA	9	0	0	Not-determined	Genome-fragment	NA	NA	0	1	no viral genes detected
NZ_AIDA02000072.1||full	MPG_247	36548	48	25	0	No	NA	NA	NA	NA	NA	NA	NA	NA	36548	NA	40878.2	89.4071	high	4.58827	11	GCA_000868005.1	39.26	50.42	63.1113	89.3087	25	1	36548	No	NA	48	25	0	Medium-quality	Genome-fragment	89.41	AAI-based (high-confidence)	0	1
NZ_AIDA02000092.1||full	MPG_247	37150	49	17	1	No	NA	NA	NA	NA	NA	NA	NA	NA	37150	NA	38399.9	96.745	high	2.32256	2	DTR_628445	74.59	77.23	67.0462	98.2138	15	1	37150	No	NA	49	17	1	High-quality	High-quality	96.74	AAI-based (high-confidence)	0	1
NZ_AIDA02000066.1||0_partial	MPG_247	33342	42	5	17	Yes	14181	19161	viral,host	1418119161	1-14181,14182-33342	1-23,24-42	5,0	1,16	33342	NA	10105.4	100	low	14.2747	4	GCA_000883935.1	62.39	12.05	94.9693	100	5	1	33342	Yes	14181	42	5	17	High-quality	High-quality	94.97	HMM-based (lower-bound)	57.47	1
NZ_AWFH01000007.1||0_partial	MPG_1397	20446	23	11	3	Yes	14305	6141	viral,host	143056141	1-14305,14306-20446	1-18,19-23	10,1	1,2	20446	NA	62593.3	22.8539	medium	6.32637	2	DTR_330887	39.41	54.18	21.5829	49.998	11	1	20446	Yes	14305	23	11	3	Low-quality	Genome-fragment	22.85	AAI-based (medium-confidence)	30.04	1
JABILK010000023.1||full	MPG_7624	8289	11	4	0	No	NA	NA	NA	NA	NA	NA	NA	NA	8289	NA	39480.1	20.9954	low	17.7189	38	DTR_357630	29.07	22.7	12.9545	32.4236	4	1	8289	No	NA	11	4	0	Low-quality	Genome-fragment	12.95	HMM-based (lower-bound)	0	1
JABILK010000117.1||full	MPG_7624	6454	5	0	0	No	NA	NA	NA	NA	NA	NA	NA	NA	6454	NA	50222.5	12.8508	low	10.7382	122	GCA_000891715.1	28.55	56.27	NA	NA	0	1	6454	No	NA	5	0	0	Not-determined	Genome-fragment	NA	NA	0	1	no viral genes detected
WAQT01000041.1||full	MPG_8902	12432	9	1	3	No	NA	NA	NA	NA	NA	NA	NA	NA	12432	NA	110021	11.2997	low	25.5595	4	DTR_270010	27.7	13.04	NA	NA	0	1	12432	No	NA	9	1	3	Not-determined	Genome-fragment	NA	NA	0	1
JAFCGF010000058.1||full	MPG_8562	15514	27	2	1	No	NA	NA	NA	NA	NA	NA	NA	NA	15514	NA	49832.2	31.1325	medium	7.42318	2	DTR_264492	40.55	35.54	16.1471	37.2583	2	1	15514	No	NA	27	2	1	Low-quality	Genome-fragment	31.13	AAI-based (medium-confidence)	0	1
JAFCGF010000029.1||full	MPG_8562	39106	59	21	0	No	NA	NA	NA	NA	NA	NA	NA	NA	39106	NA	56879.4	68.7524	medium	6.94328	177	DTR_200452	37.53	29.91	57.8172	97.8905	21	1	39106	No	NA	59	21	0	Medium-quality	Genome-fragment	68.75	AAI-based (medium-confidence)	0	1
JAFCGF010000070.1||full	MPG_8562	8153	13	4	0	No	NA	NA	NA	NA	NA	NA	NA	NA	8153	NA	48974	16.6476	medium	8.63433	19	DTR_662563	35.82	47.45	9.76889	20.131	4	1	8153	No	NA	13	4	0	Low-quality	Genome-fragment	16.65	AAI-based (medium-confidence)	0	1
JAFCGF010000031.1||full	MPG_8562	20934	26	8	0	No	NA	NA	NA	NA	NA	NA	NA	NA	20934	NA	45962.3	45.5461	low	11.4429	93	DTR_251618	39.3	22.36	26.2738	69.1105	8	1	20934	No	NA	26	8	0	Low-quality	Genome-fragment	26.27	HMM-based (lower-bound)	0	1
JAFCGF010000036.1||full	MPG_8562	18522	49	5	1	No	NA	NA	NA	NA	NA	NA	NA	NA	18522	NA	63923.1	28.9755	low	19.9195	78	DTR_281868	34.96	8.7	17.2986	47.9108	5	1	18522	No	NA	49	5	1	Low-quality	Genome-fragment	17.3	HMM-based (lower-bound)	0	1
JAFCGF010000038.1||full	MPG_8562	17024	31	3	0	No	NA	NA	NA	NA	NA	NA	NA	NA	17024	NA	44525.2	38.2345	low	18.5643	66	DTR_290630	40.47	9.85	12.9265	42.8998	3	1	17024	No	NA	31	3	0	Low-quality	Genome-fragment	12.93	HMM-based (lower-bound)	0	1
JAFCGF010000053.1||full	MPG_8562	12915	6	1	3	No	NA	NA	NA	NA	NA	NA	NA	NA	12915	NA	NA	NA	NA	NA	0	NA	NA	NA	3.38	11.3	1	1	12915	No	NA	6	1	3	Low-quality	Genome-fragment	3.38	HMM-based (lower-bound)	0	1
JAFCGF010000015.1||full	MPG_8562	44112	68	16	0	No	NA	NA	NA	NA	NA	NA	NA	NA	44112	NA	37392	100	medium	9.40953	1	DTR_357646	35.25	16.66	45.6333	99.8535	16	1	44112	No	NA	68	16	0	Complete	High-quality	100	DTR (high-confidence)	0	1
JAFCGF010000016.1||full	MPG_8562	47628	61	22	0	No	NA	NA	NA	NA	NA	NA	NA	NA	47628	NA	44063.9	100	medium	6.12967	137	DTR_133061	33.57	27.67	83.4416	100	22	1	47628	No	NA	61	22	0	Complete	High-quality	100	DTR (high-confidence)	0	1
JAFCGF010000017.1||full	MPG_8562	40272	69	11	1	No	NA	NA	NA	NA	NA	NA	NA	NA	40272	NA	48151.7	83.6357	low	35.944	101	DTR_154880	42.18	7.42	53.1557	99.78	11	1	40272	No	NA	69	11	1	Medium-quality	Genome-fragment	53.16	HMM-based (lower-bound)	0	1	low-confidence DTR
JAFCGF010000034.1||0_partial	MPG_8562	13901	5	2	2	Yes	12485	1416	viral,host	124851416	1-12485,12486-13901	1-3,4-5	2,0	0,2	13901	NA	174585	7.15124	low	26.215	47	DTR_226384	39.1	4.49	1.91	8.06	1	1	13901	Yes	12485	5	2	2	Low-quality	Genome-fragment	1.91	HMM-based (lower-bound)	10.19	1
3300020418.a:Ga0211557_10006509||full	MPG_11001	7239	11	2	0	No	NA	NA	NA	NA	NA	NA	NA	NA	7239	NA	62177.4	11.6425	medium	9.60676	10	GCA_002603725.1	53.2	27.46	8.43079	23.4981	2	1	7239	No	NA	11	2	0	Low-quality	Genome-fragment	11.64	AAI-based (medium-confidence)	0	1
3300020418.a:Ga0211557_10005918||full	MPG_11001	7645	9	2	1	Yes	5799	1846	host,viral	18465799	1-1846,1847-7645	1-3,4-9	0,2	1,0	7645	NA	87811.4	6.60393	medium	8.1271	4	GCA_002603645.1	37.53	44.53	3.6135	8.33343	2	1	7645	Yes	5799	9	2	1	Low-quality	Genome-fragment	6.6	AAI-based (medium-confidence)	24.15	1
3300020418.a:Ga0211557_10008616||full	MPG_11001	6170	7	1	0	No	NA	NA	NA	NA	NA	NA	NA	NA	6170	NA	68961.5	8.94702	medium	8.38293	9	GCA_002603725.1	53.4	31.99	9.23	20.24	1	1	6170	No	NA	7	1	0	Low-quality	Genome-fragment	8.95	AAI-based (medium-confidence)	0	1
3300028177.a:Ga0257122_1002650||full	MPG_10694	11031	13	6	0	No	NA	NA	NA	NA	NA	NA	NA	NA	11031	NA	42643	25.8682	medium	8.03153	29	GCA_003867095.1	41.27	66.81	16.9094	26.7497	6	1	11031	No	NA	13	6	0	Low-quality	Genome-fragment	25.87	AAI-based (medium-confidence)	0	1
3300028177.a:Ga0257122_1006136||full	MPG_10694	6211	10	5	0	No	NA	NA	NA	NA	NA	NA	NA	NA	6211	NA	40892.5	15.1886	low	12.6105	13	GCA_004149205.1	40.69	41.43	11.6433	29.6886	5	1	6211	No	NA	10	5	0	Low-quality	Genome-fragment	11.64	HMM-based (lower-bound)	0	1
3300028177.a:Ga0257122_1007382||full	MPG_10694	5449	8	3	0	No	NA	NA	NA	NA	NA	NA	NA	NA	5449	NA	42878.9	12.7079	medium	6.29168	18	GCA_003867095.1	39.04	71.15	8.19381	14.1276	3	1	5449	No	NA	8	3	0	Low-quality	Genome-fragment	12.71	AAI-based (medium-confidence)	0	1
JAAXOE010000120.1||full	MPG_8614	5080	5	0	0	No	NA	NA	NA	NA	NA	NA	NA	NA	5080	NA	47983.3	10.587	low	23.3177	3	DTR_113405	28.4	17.94	NA	NA	0	1	5080	No	NA	5	0	0	Not-determined	Genome-fragment	NA	NA	0	1	no viral genes detected
JAAXOE010000036.1||0_partial	MPG_8614	18954	19	1	3	No	NA	NA	NA	NA	NA	NA	NA	NA	18954	NA	115501	16.4103	low	13.65	9	DTR_714784	37.69	16.53	12.24	51.41	1	1	18954	No	NA	19	1	3	Low-quality	Genome-fragment	12.24	HMM-based (lower-bound)	0	1
3300025257.a:Ga0207899_1001388||full	MPG_11145	7679	9	4	0	No	NA	NA	NA	NA	NA	NA	NA	NA	7679	NA	43185.7	17.7814	medium	7.94488	82	DTR_360842	40.81	75.12	12.5407	20.7951	4	1	7679	No	NA	9	4	0	Low-quality	Genome-fragment	17.78	AAI-based (medium-confidence)	0	1
3300025257.a:Ga0207899_1001002||full	MPG_11145	9358	14	4	2	Yes	6547	2811	host,viral	28116547	1-2811,2812-9358	1-5,6-14	0,4	2,0	9358	NA	48336.5	13.5446	medium	7.52356	22	DTR_706011	49.43	38.87	7.41777	16.9611	4	1	9358	Yes	6547	14	4	2	Low-quality	Genome-fragment	13.54	AAI-based (medium-confidence)	30.04	1
3300025257.a:Ga0207899_1001687||full	MPG_11145	6685	14	1	0	No	NA	NA	NA	NA	NA	NA	NA	NA	6685	NA	54454	12.2764	low	19.4363	148	DTR_889511	33.2	21.7	9.6	21.97	1	1	6685	No	NA	14	1	0	Low-quality	Genome-fragment	9.6	HMM-based (lower-bound)	0	1
3300025257.a:Ga0207899_1000908||full	MPG_11145	10019	14	3	0	No	NA	NA	NA	NA	NA	NA	NA	NA	10019	NA	54169.8	18.4956	medium	7.66981	21	GCA_002602905.1	50.72	43.71	13.5479	28.2198	3	1	10019	No	NA	14	3	0	Low-quality	Genome-fragment	18.5	AAI-based (medium-confidence)	0	1
3300025257.a:Ga0207899_1002047||full	MPG_11145	5829	7	5	0	No	NA	NA	NA	NA	NA	NA	NA	NA	5829	NA	43849.2	13.2933	high	4.5671	60	DTR_071275	54.38	76.19	8.81595	14.8411	5	1	5829	No	NA	7	5	0	Low-quality	Genome-fragment	13.29	AAI-based (high-confidence)	0	1
3300025257.a:Ga0207899_1002163||full	MPG_11145	5611	7	4	0	No	NA	NA	NA	NA	NA	NA	NA	NA	5611	NA	48673.2	11.5279	low	19.4363	11	GCA_000873805.1	34.05	20.62	8.62172	15.495	4	1	5611	No	NA	7	4	0	Low-quality	Genome-fragment	8.62	HMM-based (lower-bound)	0	1
3300025257.a:Ga0207899_1002154||full	MPG_11145	5625	9	1	0	No	NA	NA	NA	NA	NA	NA	NA	NA	5625	NA	44183.5	12.731	low	16.3547	69	DTR_308736	39.2	21.8	3.05	16.63	1	1	5625	No	NA	9	1	0	Low-quality	Genome-fragment	3.05	HMM-based (lower-bound)	0	1
3300025257.a:Ga0207899_1001622||full	MPG_11145	6877	8	3	0	No	NA	NA	NA	NA	NA	NA	NA	NA	6877	NA	39708.6	17.3187	low	14.0087	44	DTR_163097	32.38	38.22	12.0001	19.7036	2	1	6877	No	NA	8	3	0	Low-quality	Genome-fragment	12	HMM-based (lower-bound)	0	1
3300025257.a:Ga0207899_1000469||full	MPG_11145	14627	21	6	1	No	NA	NA	NA	NA	NA	NA	NA	NA	14627	NA	52511.1	27.8551	medium	7.52861	26	DTR_249906	46	46.07	17.7006	40.5511	6	1	14627	No	NA	21	6	1	Low-quality	Genome-fragment	27.86	AAI-based (medium-confidence)	0	1
3300025061.a:Ga0208300_100107||0_partial	MPG_11646	30912	27	1	9	No	NA	NA	NA	NA	NA	NA	NA	NA	30912	NA	128381	24.0783	low	21.1705	14	GCA_004787355.1	25.1	16.42	16.44	84.37	1	1	30912	No	NA	27	1	9	Low-quality	Genome-fragment	16.44	HMM-based (lower-bound)	0	1
RPGO01000010.1||full	MPG_8710	5821	6	0	0	No	NA	NA	NA	NA	NA	NA	NA	NA	5821	NA	42245.6	13.779	low	19.5078	73	DTR_550999	25.52	39.1	NA	NA	0	1	5821	No	NA	6	0	0	Not-determined	Genome-fragment	NA	NA	0	1	no viral genes detected
NZ_ML701731.1||0_partial	MPG_189	5202	5	0	1	No	NA	NA	NA	NA	NA	NA	NA	NA	5202	NA	45497.8	11.4335	low	26.9656	43	DTR_166982	42.4	10.63	NA	NA	0	1	5202	No	NA	5	0	1	Not-determined	Genome-fragment	NA	NA	0	1	no viral genes detected
WFPW01000025.1||full	MPG_2736	7424	15	4	0	No	NA	NA	NA	NA	NA	NA	NA	NA	7424	NA	42874.1	17.3158	low	13.9758	121	DTR_305203	40.81	28.66	13.9875	20.4456	4	1	7424	No	NA	15	4	0	Low-quality	Genome-fragment	13.99	HMM-based (lower-bound)	0	1
PBYR01000097.1||full	MPG_2556	7813	13	0	0	No	NA	NA	NA	NA	NA	NA	NA	NA	7813	NA	39215.1	19.9234	low	22.0478	2	DTR_317305	26.3	25.44	NA	NA	0	1	7813	No	NA	13	0	0	Not-determined	Genome-fragment	NA	NA	0	1	no viral genes detected
3300020426.a:Ga0211536_10000617||full	MPG_9136	25628	18	4	3	No	NA	NA	NA	NA	NA	NA	NA	NA	25628	NA	91805.8	27.9154	low	25.0169	261	DTR_174534	46.8	3.23	19.9282	61.2907	4	1	25628	No	NA	18	4	3	Low-quality	Genome-fragment	19.93	HMM-based (lower-bound)	0	1
NZ_CP051625.1||0_partial	MPG_806	98272	94	21	32	Yes	40499	57773	host,viral,host	40214049953752	1-4021,4022-44520,44521-98272	1-3,4-58,59-94	0,21,0	2,0,30	98272	NA	41154.2	98.408	medium	5.44882	20	GCA_001745515.1	60.32	9.93	64.4578	99.1343	20	1	98272	Yes	40499	94	21	32	Complete	High-quality	100	Provirus (high-confidence)	58.79	1	contig >1.5x longer than expected genome length
3300006090.a:Ga0082015_1000011||full	MPG_11177	23131	32	8	0	No	NA	NA	NA	NA	NA	NA	NA	NA	23131	NA	40428.4	57.2148	medium	7.87415	3	DTR_888775	56.78	66.8	29.9791	67.8482	8	1	23131	No	NA	32	8	0	Medium-quality	Genome-fragment	57.21	AAI-based (medium-confidence)	0	1
3300006090.a:Ga0082015_1000027||full	MPG_11177	18896	11	1	0	No	NA	NA	NA	NA	NA	NA	NA	NA	18896	NA	45841.7	41.2201	medium	5.81985	3	DTR_888670	40.56	61.41	26.45	55.41	1	1	18896	No	NA	11	1	0	Low-quality	Genome-fragment	41.22	AAI-based (medium-confidence)	0	1
3300025305.a:Ga0208684_1001801||full	MPG_9084	10969	17	3	3	Yes	7334	3635	viral,host	73343635	1-7334,7335-10969	1-13,14-17	3,0	0,3	10969	NA	43729	16.7715	medium	9.84324	22	GCA_001744195.1	38.17	37.68	9.97698	21.5809	3	1	10969	Yes	7334	17	3	3	Low-quality	Genome-fragment	16.77	AAI-based (medium-confidence)	33.14	1
3300025305.a:Ga0208684_1003343||full	MPG_9084	7158	4	0	0	No	NA	NA	NA	NA	NA	NA	NA	NA	7158	NA	61873.4	11.5688	high	2.6485	5	DTR_268950	65.59	96.2	NA	NA	0	1	7158	No	NA	4	0	0	Low-quality	Genome-fragment	11.57	AAI-based (high-confidence)	0	1	no viral genes detected
3300025305.a:Ga0208684_1005479||full	MPG_9084	5096	11	3	0	No	NA	NA	NA	NA	NA	NA	NA	NA	5096	NA	37438.8	13.6115	low	15.1657	16	GCA_002603965.1	40.38	27.29	11.2406	14.8515	3	1	5096	No	NA	11	3	0	Low-quality	Genome-fragment	11.24	HMM-based (lower-bound)	0	1
3300025305.a:Ga0208684_1004884||full	MPG_9084	5517	12	3	0	No	NA	NA	NA	NA	NA	NA	NA	NA	5517	NA	37438.8	14.736	low	15.1657	16	GCA_002603965.1	40.38	25.48	12.1699	16.0799	3	1	5517	No	NA	12	3	0	Low-quality	Genome-fragment	12.17	HMM-based (lower-bound)	0	1
LUNG01000037.1||0_partial	MPG_2563	27756	42	2	2	No	NA	NA	NA	NA	NA	NA	NA	NA	27756	NA	157294	17.6459	low	14.353	415	DTR_454372	32.58	13.07	26.0211	89.7994	2	1	27756	No	NA	42	2	2	Low-quality	Genome-fragment	26.02	HMM-based (lower-bound)	0	1
JAENYZ010000002.1||0_partial	MPG_8221	21462	19	3	4	Yes	14027	7435	host,viral	743514027	1-7435,7436-21462	1-4,5-19	0,3	3,1	21462	NA	27057.3	51.8418	medium	7.57869	9	DTR_042773	48.12	29.44	21.7692	44.4671	3	1	21462	Yes	14027	19	3	4	Medium-quality	Genome-fragment	51.84	AAI-based (medium-confidence)	34.64	1
3300025201.a:Ga0208334_100002||0_partial	MPG_10404	81769	103	19	37	Yes	35771	45998	viral,host	3577145998	1-35771,35772-81769	1-54,55-103	19,0	0,37	81769	NA	40501.9	88.3193	high	2.76622	3	GCA_000904295.1	59.5	13.09	49.152	96.0968	19	1	81769	Yes	35771	103	19	37	Medium-quality	Genome-fragment	88.32	AAI-based (high-confidence)	56.25	1	contig >1.5x longer than expected genome length
3300025201.a:Ga0208334_100099||0_partial	MPG_10404	31904	38	11	16	Yes	14374	17530	host,viral,host	42471437413283	1-4247,4248-18621,18622-31904	1-4,5-21,22-38	0,11,0	3,0,13	31904	NA	56214.6	25.5699	medium	8.49859	3	DTR_330887	44.98	36.79	26.3054	46.5922	11	1	31904	Yes	14374	38	11	16	Low-quality	Genome-fragment	25.57	AAI-based (medium-confidence)	54.95	1	low-confidence Provirus
QKCF01000039.1||full	MPG_7803	16072	25	4	1	No	NA	NA	NA	NA	NA	NA	NA	NA	16072	NA	39573.6	40.6129	high	4.06082	5	DTR_648142	58.89	42.01	15.7928	44.1753	4	1	16072	No	NA	25	4	1	Low-quality	Genome-fragment	40.61	AAI-based (high-confidence)	0	1
QKCF01000220.1||full	MPG_7803	10519	25	0	0	No	NA	NA	NA	NA	NA	NA	NA	NA	10519	NA	42201.9	24.9254	medium	8.47655	6	DTR_022893	42.55	33.2	NA	NA	0	1	10519	No	NA	25	0	0	Low-quality	Genome-fragment	24.93	AAI-based (medium-confidence)	0	1	no viral genes detected
QKCF01000469.1||full	MPG_7803	5596	3	1	0	No	NA	NA	NA	NA	NA	NA	NA	NA	5596	NA	42325.6	13.2213	medium	7.95842	8	DTR_648142	40.2	62.07	5.25	20.77	1	1	5596	No	NA	3	1	0	Low-quality	Genome-fragment	13.22	AAI-based (medium-confidence)	0	1
QKCF01000442.1||full	MPG_7803	25864	22	4	3	No	NA	NA	NA	NA	NA	NA	NA	NA	25864	NA	46375.4	55.7709	medium	7.1761	38	GCA_002955325.1	55.78	21.34	27.8196	86.5791	3	1	25864	No	NA	22	4	3	Medium-quality	Genome-fragment	55.77	AAI-based (medium-confidence)	0	1
NZ_JAACIO010000004.1||0_partial	MPG_505	88380	95	15	32	Yes	38157	50223	viral,host	3815750223	1-38157,38158-88380	1-51,52-95	15,0	0,32	88380	NA	48537.5	78.6134	medium	9.40953	89	DTR_102073	36.96	13.49	65.8476	99.5831	15	1	88380	Yes	38157	95	15	32	Medium-quality	Genome-fragment	78.61	AAI-based (medium-confidence)	56.83	1	contig >1.5x longer than expected genome length
NZ_JAACIO010000007.1||0_partial	MPG_505	42544	63	17	4	Yes	36949	5595	viral,host	369495595	1-36949,36950-42544	1-55,56-63	17,0	1,3	42544	NA	35804.8	100	medium	7.77569	17	DTR_866605	47.73	15.4	57.2736	100	17	1	42544	Yes	36949	63	17	4	High-quality	High-quality	100	AAI-based (medium-confidence)	13.15	1
WFMN01000002.1||full	MPG_5481	21765	29	11	0	No	NA	NA	NA	NA	NA	NA	NA	NA	21765	NA	38496.2	56.5381	medium	8.40707	95	DTR_202344	36.3	32.91	34.6461	61.0723	11	1	21765	No	NA	29	11	0	Medium-quality	Genome-fragment	56.54	AAI-based (medium-confidence)	0	1
WFMN01000095.1||full	MPG_5481	36782	51	15	0	No	NA	NA	NA	NA	NA	NA	NA	NA	36782	NA	51158.2	71.8986	low	10.2771	19	DTR_280678	37.81	19.09	41.3907	99.1792	15	1	36782	No	NA	51	15	0	Low-quality	Genome-fragment	41.39	HMM-based (lower-bound)	0	1
JABHJE010000217.1||0_partial	MPG_2271	12180	13	2	7	No	NA	NA	NA	NA	NA	NA	NA	NA	12180	NA	128343	9.49017	low	22.0478	6	GCA_004790815.1	27.29	23.26	1.50099	3.66877	2	1	12180	No	NA	13	2	7	Low-quality	Genome-fragment	1.5	HMM-based (lower-bound)	0	1
3300023112.a:Ga0233411_10002620||full	MPG_10008	5098	9	3	0	No	NA	NA	NA	NA	NA	NA	NA	NA	5098	NA	74832.1	6.81258	high	2.30374	50	DTR_888648	84.43	70.6	3.00137	14.9993	3	1	5098	No	NA	9	3	0	Low-quality	Genome-fragment	6.81	AAI-based (high-confidence)	0	1
3300023112.a:Ga0233411_10001278||full	MPG_10008	7347	9	6	0	No	NA	NA	NA	NA	NA	NA	NA	NA	7347	NA	45088	16.2948	high	4.70087	12	GCA_000904395.1	60.21	43.53	10.6038	17.1972	6	1	7347	No	NA	9	6	0	Low-quality	Genome-fragment	16.29	AAI-based (high-confidence)	0	1
3300023112.a:Ga0233411_10000860||full	MPG_10008	8964	20	3	0	No	NA	NA	NA	NA	NA	NA	NA	NA	8964	NA	45431.6	19.7308	medium	7.20836	67	GCA_000904395.1	65.3	18.8	10.5703	28.3737	3	1	8964	No	NA	20	3	0	Low-quality	Genome-fragment	19.73	AAI-based (medium-confidence)	0	1
3300023112.a:Ga0233411_10001193||full	MPG_10008	7629	14	2	0	No	NA	NA	NA	NA	NA	NA	NA	NA	7629	NA	55175	13.8269	low	26.759	1	DTR_331284	34.8	6.53	4.38041	19.7532	2	1	7629	No	NA	14	2	0	Low-quality	Genome-fragment	4.38	HMM-based (lower-bound)	0	1
3300023112.a:Ga0233411_10001302||full	MPG_10008	7282	8	5	0	No	NA	NA	NA	NA	NA	NA	NA	NA	7282	NA	45274.3	16.0842	high	4.70087	11	GCA_000904395.1	60.22	43.73	10.9246	16.9717	5	1	7282	No	NA	8	5	0	Low-quality	Genome-fragment	16.08	AAI-based (high-confidence)	0	1
JABIUD010000385.1||full	MPG_5825	14653	22	2	0	No	NA	NA	NA	NA	NA	NA	NA	NA	14653	NA	77919.2	18.8054	low	26.9204	500	DTR_144468	38.4	9.23	13.3757	51.4155	2	1	14653	No	NA	22	2	0	Low-quality	Genome-fragment	13.38	HMM-based (lower-bound)	0	1
JABIUD010000004.1||full	MPG_5825	11413	16	2	2	No	NA	NA	NA	NA	NA	NA	NA	NA	11413	NA	55863.5	20.4301	low	17.7189	155	DTR_354615	30.69	24.5	7.36681	22.7111	2	1	11413	No	NA	16	2	2	Low-quality	Genome-fragment	7.37	HMM-based (lower-bound)	0	1
JABIUD010000195.1||full	MPG_5825	7978	10	4	0	No	NA	NA	NA	NA	NA	NA	NA	NA	7978	NA	42759	18.658	low	11.2846	412	DTR_012529	34.34	42.39	11.7803	22.5507	4	1	7978	No	NA	10	4	0	Low-quality	Genome-fragment	11.78	HMM-based (lower-bound)	0	1
QNBM01000241.1||full	MPG_2036	5036	7	3	0	No	NA	NA	NA	NA	NA	NA	NA	NA	5036	NA	41275	12.2011	low	15.2024	138	DTR_143187	24.58	47.3	10.3176	14.4448	3	1	5036	No	NA	7	3	0	Low-quality	Genome-fragment	10.32	HMM-based (lower-bound)	0	1
NZ_CP042244.1||full	MPG_191	36627	67	24	0	No	NA	NA	NA	NA	NA	NA	NA	NA	36627	NA	36998.4	98.9962	high	3.09375	11	GCA_002149825.1	55.59	31.61	56.6522	99.9841	24	1	36627	No	NA	67	24	0	High-quality	High-quality	99	AAI-based (high-confidence)	0	1
NZ_CP042243.1||0_partial	MPG_191	284183	368	53	141	Yes	87059	197124	viral,host,viral,host	4.13006e+20	1-41300,41301-104744,104745-150503,150504-284183	1-86,87-163,164-240,241-368	28,1,23,1	1,44,1,95	284183	NA	44564.3	100	low	34.0128	101	DTR_138823	48.17	4.06	93.6071	100	38	1	284183	Yes	87059	368	53	141	High-quality	High-quality	93.61	HMM-based (lower-bound)	69.37	1	>1 viral region detected
NZ_CP042243.1||1_partial	MPG_191	84620	127	30	34	Yes	40527	44093	viral,host	4052744093	1-40527,40528-84620	1-75,76-127	29,1	1,33	84620	NA	49728.9	81.4958	low	13.0153	46	DTR_795781	38.5	15.23	54.4458	92.3319	30	1	84620	Yes	40527	127	30	34	Medium-quality	Genome-fragment	54.45	HMM-based (lower-bound)	52.11	1
WGAP01000196.1||full	MPG_5941	22468	19	1	11	No	NA	NA	NA	NA	NA	NA	NA	NA	22468	NA	179087	12.5459	low	14.353	166	GCA_002956935.1	33.33	15.74	3.44	14.5	1	1	22468	No	NA	19	1	11	Low-quality	Genome-fragment	3.44	HMM-based (lower-bound)	0	1
3300009790.a:Ga0115012_10000619||full	MPG_11014	20164	27	18	1	No	NA	NA	NA	NA	NA	NA	NA	NA	20164	NA	43140.2	46.7406	medium	8.34099	10	DTR_307712	46.99	27.83	32.9474	55.9976	17	1	20164	No	NA	27	18	1	Low-quality	Genome-fragment	46.74	AAI-based (medium-confidence)	0	1
3300009790.a:Ga0115012_10006868||full	MPG_11014	6806	12	3	0	No	NA	NA	NA	NA	NA	NA	NA	NA	6806	NA	44302.8	15.3625	low	10.0352	23	DTR_739161	42.45	44.53	9.25493	20.0263	3	1	6806	No	NA	12	3	0	Low-quality	Genome-fragment	9.25	HMM-based (lower-bound)	0	1
3300009790.a:Ga0115012_10000152||full	MPG_11014	39999	64	22	0	No	NA	NA	NA	NA	NA	NA	NA	NA	39999	NA	39876	100	high	0.840574	1	DTR_324951	100	99.6	73.1455	97.97	22	1	39999	No	NA	64	22	0	Complete	High-quality	100	DTR (high-confidence)	0	1
JABHPG010000016.1||full	MPG_8423	21144	11	1	6	No	NA	NA	NA	NA	NA	NA	NA	NA	21144	NA	212788	9.93663	low	13.65	19	DTR_207950	39.07	12.51	9.41	13.57	1	1	21144	No	NA	11	1	6	Low-quality	Genome-fragment	9.41	HMM-based (lower-bound)	0	1
3300026119.a:Ga0207966_1005056||full	MPG_9888	5584	3	0	0	No	NA	NA	NA	NA	NA	NA	NA	NA	5584	NA	NA	NA	NA	NA	0	NA	NA	NA	NA	NA	0	1	5584	No	NA	3	0	0	Not-determined	Genome-fragment	NA	NA	0	1	no viral genes detected
NZ_JABKCA010000125.1||full	MPG_1212	7659	6	0	1	No	NA	NA	NA	NA	NA	NA	NA	NA	7659	NA	NA	NA	NA	NA	0	NA	NA	NA	NA	NA	0	1.05	7659	No	NA	6	0	1	Not-determined	Genome-fragment	NA	NA	0	1.05	no viral genes detected
JABJBL010000048.1||full	MPG_6795	6163	6	0	0	No	NA	NA	NA	NA	NA	NA	NA	NA	6163	NA	40172.3	15.3414	medium	9.41844	52	DTR_888551	30.24	66.55	NA	NA	0	1	6163	No	NA	6	0	0	Low-quality	Genome-fragment	15.34	AAI-based (medium-confidence)	0	1	no viral genes detected
NZ_CP045427.1||0_partial	MPG_1534	66196	73	21	12	Yes	42171	24025	viral,host	4217124025	1-42171,42172-66196	1-56,57-73	21,0	0,12	66196	NA	37576.9	100	medium	7.77569	12	GCA_002603965.1	48.49	15.94	92.6026	100	20	1	66196	Yes	42171	73	21	12	High-quality	High-quality	100	AAI-based (medium-confidence)	36.29	1	contig >1.5x longer than expected genome length
JAGPVG010000031.1||0_partial	MPG_6874	21390	29	2	2	No	NA	NA	NA	NA	NA	NA	NA	NA	21390	NA	58283.3	36.7	low	17.6215	272	DTR_143319	43.83	7.96	15.1523	53.3787	2	1	21390	No	NA	29	2	2	Low-quality	Genome-fragment	15.15	HMM-based (lower-bound)	0	1
DGBX01000042.1||0_partial	MPG_3895	11715	16	2	2	Yes	6244	5471	host,viral	54716244	1-5471,5472-11715	1-6,7-16	0,2	2,0	11715	NA	45440	13.7412	low	17.7189	80	DTR_009273	29.8	22.85	10.4506	15.7068	2	1	11715	Yes	6244	16	2	2	Low-quality	Genome-fragment	10.45	HMM-based (lower-bound)	46.7	1
3300020407.a:Ga0211575_10005588||full	MPG_9653	5673	8	3	0	No	NA	NA	NA	NA	NA	NA	NA	NA	5673	NA	39287.6	14.4397	low	10.2655	3	DTR_365558	50.5	41.66	12.4386	16.0953	3	1	5673	No	NA	8	3	0	Low-quality	Genome-fragment	12.44	HMM-based (lower-bound)	0	1
3300020166.a:Ga0206128_1010612||full	MPG_11002	5953	8	0	0	No	NA	NA	NA	NA	NA	NA	NA	NA	5953	NA	126497	4.70604	medium	5.78035	48	DTR_701470	33.89	82.44	NA	NA	0	1	5953	No	NA	8	0	0	Low-quality	Genome-fragment	4.71	AAI-based (medium-confidence)	0	1	no viral genes detected
3300020166.a:Ga0206128_1012011||full	MPG_11002	5447	6	0	0	No	NA	NA	NA	NA	NA	NA	NA	NA	5447	NA	127374	4.27637	medium	8.28456	6	DTR_315631	37.6	50.14	NA	NA	0	1	5447	No	NA	6	0	0	Low-quality	Genome-fragment	4.28	AAI-based (medium-confidence)	0	1	no viral genes detected
3300020166.a:Ga0206128_1001978||full	MPG_11002	19154	11	10	0	No	NA	NA	NA	NA	NA	NA	NA	NA	19154	NA	98127.5	19.5195	low	11.4429	5	DTR_888536	40.39	22.41	15.4935	29.0556	9	1	19154	No	NA	11	10	0	Low-quality	Genome-fragment	15.49	HMM-based (lower-bound)	0	1
3300020166.a:Ga0206128_1008079||full	MPG_11002	7200	8	0	0	No	NA	NA	NA	NA	NA	NA	NA	NA	7200	NA	309833	2.32383	medium	9.04974	4	DTR_889549	36.19	42.73	NA	NA	0	1	7200	No	NA	8	0	0	Low-quality	Genome-fragment	2.32	AAI-based (medium-confidence)	0	1	no viral genes detected
3300020166.a:Ga0206128_1002778||full	MPG_11002	15302	17	8	0	No	NA	NA	NA	NA	NA	NA	NA	NA	15302	NA	60989.2	25.0897	medium	5.37203	107	DTR_249964	32.19	52.13	12.5118	26.9722	8	1	15302	No	NA	17	8	0	Low-quality	Genome-fragment	25.09	AAI-based (medium-confidence)	0	1
3300020166.a:Ga0206128_1000893||full	MPG_11002	32195	26	1	0	No	NA	NA	NA	NA	NA	NA	NA	NA	32195	NA	205339	15.679	medium	5.7286	1	DTR_168633	28.73	36.41	22.25	91.13	1	1	32195	No	NA	26	1	0	Low-quality	Genome-fragment	15.68	AAI-based (medium-confidence)	0	1
3300020166.a:Ga0206128_1002107||full	MPG_11002	18440	20	5	0	No	NA	NA	NA	NA	NA	NA	NA	NA	18440	NA	208944	8.82531	medium	8.24049	4	DTR_330436	45.01	58.43	7.93332	21.4654	3	1	18440	No	NA	20	5	0	Low-quality	Genome-fragment	8.83	AAI-based (medium-confidence)	0	1
3300020166.a:Ga0206128_1000593||full	MPG_11002	40344	51	13	5	No	NA	NA	NA	NA	NA	NA	NA	NA	40344	NA	222959	18.0948	medium	5.54305	6	DTR_330436	40.74	39.41	18.6811	51.5333	13	1	40344	No	NA	51	13	5	Low-quality	Genome-fragment	18.09	AAI-based (medium-confidence)	0	1
3300020166.a:Ga0206128_1012376||full	MPG_11002	5328	4	1	0	No	NA	NA	NA	NA	NA	NA	NA	NA	5328	NA	46583.4	11.4375	low	27.3299	3	DTR_292494	33.7	8.63	2.48	22.95	1	1	5328	No	NA	4	1	0	Low-quality	Genome-fragment	2.48	HMM-based (lower-bound)	0	1
3300020166.a:Ga0206128_1006155||full	MPG_11002	8680	15	0	0	No	NA	NA	NA	NA	NA	NA	NA	NA	8680	NA	226172	3.83779	medium	8.1271	7	DTR_330436	42.07	42.57	NA	NA	0	1	8680	No	NA	15	0	0	Low-quality	Genome-fragment	3.84	AAI-based (medium-confidence)	0	1	no viral genes detected
3300020166.a:Ga0206128_1003265||full	MPG_11002	13660	22	3	0	No	NA	NA	NA	NA	NA	NA	NA	NA	13660	NA	154469	8.8432	medium	7.71886	5	DTR_296179	48.84	29.68	6.93919	26.5274	3	1	13660	No	NA	22	3	0	Low-quality	Genome-fragment	8.84	AAI-based (medium-confidence)	0	1
3300020166.a:Ga0206128_1009364||full	MPG_11002	6482	8	2	1	Yes	5012	1470	viral,host	50121470	1-5012,5013-6482	1-6,7-8	2,0	0,1	6482	NA	134295	3.73208	medium	6.46234	4	DTR_889467	35.4	68.56	2.32	7.00293	2	1	6482	Yes	5012	8	2	1	Low-quality	Genome-fragment	3.73	AAI-based (medium-confidence)	22.68	1
3300020166.a:Ga0206128_1012342||full	MPG_11002	5340	6	1	0	No	NA	NA	NA	NA	NA	NA	NA	NA	5340	NA	64220.5	8.3151	medium	8.38293	19	DTR_892614	55.42	29.36	2.87	12.18	1	1	5340	No	NA	6	1	0	Low-quality	Genome-fragment	8.32	AAI-based (medium-confidence)	0	1
3300020166.a:Ga0206128_1013564||full	MPG_11002	5001	5	5	0	No	NA	NA	NA	NA	NA	NA	NA	NA	5001	NA	97610.9	5.12341	medium	5.43303	3	DTR_250784	41.04	100	4.04559	6.8174	5	1	5001	No	NA	5	5	0	Low-quality	Genome-fragment	5.12	AAI-based (medium-confidence)	0	1
3300020166.a:Ga0206128_1013324||full	MPG_11002	5064	3	2	0	No	NA	NA	NA	NA	NA	NA	NA	NA	5064	NA	63788.5	7.93873	high	2.71303	2	DTR_644301	64.38	100	5.49623	7.72855	2	1	5064	No	NA	3	2	0	Low-quality	Genome-fragment	7.94	AAI-based (high-confidence)	0	1
3300020166.a:Ga0206128_1001260||full	MPG_11002	25943	24	2	1	No	NA	NA	NA	NA	NA	NA	NA	NA	25943	NA	220206	11.7813	low	13.65	9	DTR_278376	39.74	16.22	33.9926	58.9615	2	1	25943	No	NA	24	2	1	Low-quality	Genome-fragment	33.99	HMM-based (lower-bound)	0	1
3300020166.a:Ga0206128_1013234||full	MPG_11002	5088	14	1	0	No	NA	NA	NA	NA	NA	NA	NA	NA	5088	NA	54931.7	9.26241	low	11.1328	59	DTR_890682	50.49	25.34	3.02	11.85	1	1	5088	No	NA	14	1	0	Low-quality	Genome-fragment	3.02	HMM-based (lower-bound)	0	1
3300020166.a:Ga0206128_1001136||full	MPG_11002	27938	43	7	3	Yes	24032	3906	viral,host	240323906	1-24032,24033-27938	1-37,38-43	7,0	1,2	27938	NA	224848	10.6881	medium	8.49859	8	DTR_305454	44.68	35.5	12.2034	41.8503	7	1	27938	Yes	24032	43	7	3	Low-quality	Genome-fragment	10.69	AAI-based (medium-confidence)	13.98	1
3300020166.a:Ga0206128_1001422||full	MPG_11002	23888	40	12	0	No	NA	NA	NA	NA	NA	NA	NA	NA	23888	NA	103893	22.9928	high	2.48126	9	DTR_250784	64.01	72.19	18.8447	25.3633	12	1	23888	No	NA	40	12	0	Low-quality	Genome-fragment	22.99	AAI-based (high-confidence)	0	1
3300020166.a:Ga0206128_1001374||full	MPG_11002	24416	23	7	0	No	NA	NA	NA	NA	NA	NA	NA	NA	24416	NA	167912	14.5409	high	4.18845	5	DTR_304140	54	84.91	15.5285	38.7419	7	1	24416	No	NA	23	7	0	Low-quality	Genome-fragment	14.54	AAI-based (high-confidence)	0	1
3300020166.a:Ga0206128_1000296||full	MPG_11002	59387	71	26	1	No	NA	NA	NA	NA	NA	NA	NA	NA	59387	NA	165052	35.9808	medium	5.91862	1	DTR_321434	43.64	52.52	27.8714	50.1763	25	1	59387	No	NA	71	26	1	Low-quality	Genome-fragment	35.98	AAI-based (medium-confidence)	0	1
3300020166.a:Ga0206128_1009034||full	MPG_11002	6650	18	1	0	No	NA	NA	NA	NA	NA	NA	NA	NA	6650	NA	122348	5.43533	low	16.3547	7	DTR_045383	39.4	18.27	6.99	17.32	1	1	6650	No	NA	18	1	0	Low-quality	Genome-fragment	6.99	HMM-based (lower-bound)	0	1
3300020166.a:Ga0206128_1011012||lt2gene	MPG_11002	5798	2	2	0	No	NA	NA	NA	NA	NA	NA	NA	NA	5798	NA	95641.5	6.06222	high	3.88672	2	DTR_888536	43.5	100	5.24529	15.2637	2	1	5798	No	NA	2	2	0	Low-quality	Genome-fragment	6.06	AAI-based (high-confidence)	0	1
3300020166.a:Ga0206128_1009027||lt2gene	MPG_11002	6655	2	2	0	No	NA	NA	NA	NA	NA	NA	NA	NA	6655	NA	29999.1	22.184	low	25.0788	2	DTR_271274	30.4	7.71	5.39946	21.2526	2	1	6655	No	NA	2	2	0	Low-quality	Genome-fragment	5.4	HMM-based (lower-bound)	0	1
NZ_AJYG02000047.1||0_partial	MPG_1771	96956	98	22	16	Yes	56287	40669	host,viral,host	43705628736299	1-4370,4371-60657,60658-96956	1-3,4-64,65-98	0,22,0	3,0,13	96956	NA	62709.5	89.7583	low	10.2771	19	GCA_002595005.1	39.74	21.58	84.3387	98.9378	22	1	96956	Yes	56287	98	22	16	Complete	High-quality	100	Provirus (medium-confidence)	41.95	1
NZ_AJYG02000063.1||0_partial	MPG_1771	33208	27	2	7	Yes	16274	16934	host,viral	1693416274	1-16934,16935-33208	1-15,16-27	0,2	6,1	33208	NA	115450	14.0961	low	24.0809	11	DTR_202284	28.3	7.89	8.47	20.93	1	1	33208	Yes	16274	27	2	7	Low-quality	Genome-fragment	8.47	HMM-based (lower-bound)	50.99	1
3300012950.a:Ga0163108_10002281||full	MPG_8958	13948	23	10	1	No	NA	NA	NA	NA	NA	NA	NA	NA	13948	NA	52612.8	26.5107	high	2.64972	4	DTR_698021	67.6	58.39	19.3619	34.9695	10	1	13948	No	NA	23	10	1	Low-quality	Genome-fragment	26.51	AAI-based (high-confidence)	0	1
3300012950.a:Ga0163108_10002749||full	MPG_8958	12680	8	5	0	No	NA	NA	NA	NA	NA	NA	NA	NA	12680	NA	52281.1	24.2535	medium	6.26743	8	DTR_698021	33.87	74.39	18.94	29.0544	5	1	12680	No	NA	8	5	0	Low-quality	Genome-fragment	24.25	AAI-based (medium-confidence)	0	1
3300025274.a:Ga0208183_1000154||0_partial	MPG_10080	24665	32	9	10	Yes	16004	8661	viral,host	160048661	1-16004,16005-24665	1-20,21-32	9,0	1,9	24665	NA	44641.9	35.8497	medium	9.52096	44	DTR_293574	43.63	18.2	20.9257	56.0205	9	1	24665	Yes	16004	32	9	10	Low-quality	Genome-fragment	35.85	AAI-based (medium-confidence)	35.11	1
3300025079.a:Ga0207890_1001292||full	MPG_9062	6651	8	4	0	No	NA	NA	NA	NA	NA	NA	NA	NA	6651	NA	104653	6.35529	low	14.0087	18	DTR_023810	31	38.08	8.0345	22.2376	4	1	6651	No	NA	8	4	0	Low-quality	Genome-fragment	8.03	HMM-based (lower-bound)	0	1
3300025079.a:Ga0207890_1000881||full	MPG_9062	8375	12	5	1	No	NA	NA	NA	NA	NA	NA	NA	NA	8375	NA	42455.1	19.7267	medium	8.10096	45	DTR_330887	44.82	54.55	10.2455	29.7081	5	1	8375	No	NA	12	5	1	Low-quality	Genome-fragment	19.73	AAI-based (medium-confidence)	0	1
NZ_JFNJ01000197.1||full	MPG_3366	31710	37	1	15	No	NA	NA	NA	NA	NA	NA	NA	NA	31710	NA	288038	11.0089	low	10.8174	4	GCA_002956935.1	48.79	15.71	69.74	82.93	1	1	31710	No	NA	37	1	15	Medium-quality	Genome-fragment	69.74	HMM-based (lower-bound)	0	1
JAADFN010000078.1||full	MPG_4275	43905	44	13	1	No	NA	NA	NA	NA	NA	NA	NA	NA	43905	NA	125631	34.9477	low	12.1869	10	DTR_495133	30.36	24.25	37.114	62.0915	13	1	43905	No	NA	44	13	1	Low-quality	Genome-fragment	37.11	HMM-based (lower-bound)	0	1
JAADFN010000218.1||0_partial	MPG_4275	10631	7	0	6	No	NA	NA	NA	NA	NA	NA	NA	NA	10631	NA	298415	3.56249	low	10.2825	105	GCA_002956935.1	48.9	18.14	NA	NA	0	1	10631	No	NA	7	0	6	Not-determined	Genome-fragment	NA	NA	0	1	no viral genes detected
JABSQK010000100.1||full	MPG_6503	6950	7	0	0	No	NA	NA	NA	NA	NA	NA	NA	NA	6950	NA	NA	NA	NA	NA	0	NA	NA	NA	NA	NA	0	1	6950	No	NA	7	0	0	Not-determined	Genome-fragment	NA	NA	0	1	no viral genes detected
JABSQK010000039.1||full	MPG_6503	9209	8	0	0	No	NA	NA	NA	NA	NA	NA	NA	NA	9209	NA	205578	4.47956	low	16.1278	9	DTR_203257	44.5	13.27	NA	NA	0	1	9209	No	NA	8	0	0	Not-determined	Genome-fragment	NA	NA	0	1	no viral genes detected
JABSQK010000043.1||full	MPG_6503	8956	14	1	2	No	NA	NA	NA	NA	NA	NA	NA	NA	8956	NA	66639.1	13.4396	low	18.2447	70	DTR_125599	58.2	9.31	13.4	29.38	1	1	8956	No	NA	14	1	2	Low-quality	Genome-fragment	13.4	HMM-based (lower-bound)	0	1
NZ_JAFLNE010000003.1||0_partial	MPG_1698	12868	13	3	1	No	NA	NA	NA	NA	NA	NA	NA	NA	12868	NA	99217.7	12.9695	low	13.3436	348	DTR_302455	32.8	23.85	22.6434	28.3057	3	1	12868	No	NA	13	3	1	Low-quality	Genome-fragment	22.64	HMM-based (lower-bound)	0	1
NZ_JAFLNE010000004.1||0_partial	MPG_1698	31550	39	7	3	Yes	24012	7538	host,viral	753824012	1-7538,7539-31550	1-10,11-39	0,7	3,0	31550	NA	51757.9	46.3929	medium	5.7286	8	GCA_000908935.1	31.51	32.62	19.6997	79.5477	7	1	31550	Yes	24012	39	7	3	Low-quality	Genome-fragment	46.39	AAI-based (medium-confidence)	23.89	1
NZ_JAFLNE010000005.1||0_partial	MPG_1698	35377	70	6	14	Yes	21571	13806	viral,host	2157113806	1-21571,21572-35377	1-55,56-70	6,0	1,13	35377	NA	44926.4	48.0141	low	21.8177	3	DTR_725297	55.69	9.12	22.3144	66.1854	6	1	35377	Yes	21571	70	6	14	Low-quality	Genome-fragment	22.31	HMM-based (lower-bound)	39.03	1
3300020182.a:Ga0206129_10000288||0_partial	MPG_9837	38484	23	2	7	Yes	5496	32988	viral,host	549632988	1-5496,5497-38484	1-7,8-23	2,0	1,6	38484	NA	93632.8	5.86974	low	32.8837	12	DTR_278971	27.47	5.05	3.66993	10.7153	2	1	38484	Yes	5496	23	2	7	Low-quality	Genome-fragment	3.67	HMM-based (lower-bound)	85.72	1
NZ_LAPS01000011.1||0_partial	MPG_132	14748	17	5	2	Yes	10781	3967	host,viral	396710781	1-3967,3968-14748	1-3,4-17	0,5	2,0	14748	NA	193791	5.56322	low	17.4786	7	DTR_097817	36.7	20.18	14.125	32.0719	5	1	14748	Yes	10781	17	5	2	Low-quality	Genome-fragment	14.13	HMM-based (lower-bound)	26.9	1
DIBN01000002.1||0_partial	MPG_6011	79946	72	1	7	No	NA	NA	NA	NA	NA	NA	NA	NA	79946	NA	56135.8	100	low	21.88	3	DTR_318770	38.39	8.82	39.21	100	1	1	79946	No	NA	72	1	7	Low-quality	Genome-fragment	39.21	HMM-based (lower-bound)	0	1
JAEPQK010000002.1||0_partial	MPG_4004	48820	50	12	22	Yes	16191	32629	host,viral,host	78351619124794	1-7835,7836-24026,24027-48820	1-8,9-30,31-50	0,12,0	5,0,17	48820	NA	54136.5	29.9078	medium	7.28871	4	DTR_330887	44.22	22.8	29.2262	51.9754	12	1	48820	Yes	16191	50	12	22	Low-quality	Genome-fragment	29.91	AAI-based (medium-confidence)	66.84	1	low-confidence Provirus
JAEPMD010000069.1||full	MPG_4001	5714	7	2	1	Yes	5064	650	host,viral	6505064	1-650,651-5714	1-2,3-7	0,2	1,0	5714	NA	46891.5	10.7994	medium	8.06271	104	DTR_144454	36.35	59.88	8.48364	14.3126	2	1	5714	Yes	5064	7	2	1	Low-quality	Genome-fragment	10.8	AAI-based (medium-confidence)	11.38	1
JAEPMD010000010.1||0_partial	MPG_4001	32272	38	10	16	Yes	13871	18401	host,viral,host	35521387114849	1-3552,3553-17423,17424-32272	1-5,6-21,22-38	0,10,0	4,0,12	32272	NA	59144.6	23.4527	medium	7.42318	3	DTR_330887	42.47	32.59	20.2735	48.896	10	1	32272	Yes	13871	38	10	16	Low-quality	Genome-fragment	23.45	AAI-based (medium-confidence)	57.02	1	low-confidence Provirus
BFAS01000248.1||full	MPG_3132	11261	15	10	0	No	NA	NA	NA	NA	NA	NA	NA	NA	11261	NA	54425.3	20.6907	medium	7.36595	9	DTR_330887	50.11	72.26	21.2781	35.5219	10	1	11261	No	NA	15	10	0	Low-quality	Genome-fragment	20.69	AAI-based (medium-confidence)	0	1
BFAS01000278.1||full	MPG_3132	6996	7	0	0	No	NA	NA	NA	NA	NA	NA	NA	NA	6996	NA	53665.2	13.0364	low	16.7747	153	DTR_226019	34.4	23.43	NA	NA	0	1	6996	No	NA	7	0	0	Not-determined	Genome-fragment	NA	NA	0	1	no viral genes detected
3300020443.a:Ga0211544_10000172||full	MPG_10011	40073	54	20	5	Yes	35563	4510	viral,host	355634510	1-35563,35564-40073	1-49,50-54	20,0	0,5	40073	NA	40579	87.6389	medium	6.99617	7	DTR_611468	37.81	35.17	70.3377	98.4811	20	1	40073	Yes	35563	54	20	5	Medium-quality	Genome-fragment	87.64	AAI-based (medium-confidence)	11.25	1
3300020443.a:Ga0211544_10001171||full	MPG_10011	14189	20	11	0	No	NA	NA	NA	NA	NA	NA	NA	NA	14189	NA	38108.2	37.2335	medium	9.84324	32	GCA_000954615.1	38.56	39.58	32.706	41.2465	11	1	14189	No	NA	20	11	0	Low-quality	Genome-fragment	37.23	AAI-based (medium-confidence)	0	1
3300020443.a:Ga0211544_10000126||full	MPG_10011	45569	60	26	8	Yes	32544	13025	host,viral,host	6411325446614	1-6411,6412-38955,38956-45569	1-5,6-53,54-60	0,26,0	5,0,3	45569	NA	35474.4	91.7394	medium	5.54305	71	GCA_003865495.1	42.37	38.69	68.2954	97.4815	26	1	45569	Yes	32544	60	26	8	Complete	High-quality	100	Provirus (high-confidence)	28.58	1
3300020443.a:Ga0211544_10004703||full	MPG_10011	6143	6	1	0	No	NA	NA	NA	NA	NA	NA	NA	NA	6143	NA	52371.2	11.7297	medium	9.04974	109	DTR_658112	33.64	44.41	6.9	17.84	1	1	6143	No	NA	6	1	0	Low-quality	Genome-fragment	11.73	AAI-based (medium-confidence)	0	1
3300020443.a:Ga0211544_10000208||full	MPG_10011	35998	53	22	0	No	NA	NA	NA	NA	NA	NA	NA	NA	35998	NA	35472.4	100	high	4.23688	53	DTR_347267	39.73	45.85	75.829	99.263	22	1	35998	No	NA	53	22	0	High-quality	High-quality	100	AAI-based (high-confidence)	0	1
3300020443.a:Ga0211544_10000683||full	MPG_10011	19218	27	13	1	No	NA	NA	NA	NA	NA	NA	NA	NA	19218	NA	35336.3	54.3859	medium	7.03193	3	GCA_004194195.1	34.86	46.46	30.4494	53.5947	13	1	19218	No	NA	27	13	1	Medium-quality	Genome-fragment	54.39	AAI-based (medium-confidence)	0	1
JAEORW010000070.1||full	MPG_8484	22639	37	18	0	No	NA	NA	NA	NA	NA	NA	NA	NA	22639	NA	54239.5	41.7389	medium	6.48182	13	DTR_319589	42.3	49.14	26.1061	60.6624	18	1	22639	No	NA	37	18	0	Low-quality	Genome-fragment	41.74	AAI-based (medium-confidence)	0	1
JAEORW010000001.1||full	MPG_8484	469617	638	32	51	No	NA	NA	NA	NA	NA	NA	NA	NA	469617	NA	478841	98.0736	low	17.7367	4	DTR_254589	36.52	8.07	98.9147	100	30	1	469617	No	NA	638	32	51	Complete	High-quality	100	DTR (high-confidence)	0	1
JAEORW010000075.1||full	MPG_8484	19823	35	0	0	No	NA	NA	NA	NA	NA	NA	NA	NA	19823	NA	32212.7	61.5379	low	25.0169	2	DTR_354637	43.73	7.47	NA	NA	0	1	19823	No	NA	35	0	0	Not-determined	Genome-fragment	NA	NA	0	1	no viral genes detected; low-confidence DTR
NZ_MAOF01000034.1||full	MPG_1744	55847	89	28	0	No	NA	NA	NA	NA	NA	NA	NA	NA	55847	NA	51552	100	high	2.00834	1	DTR_660857	79.78	48.8	84.9575	100	27	1	55847	No	NA	89	28	0	High-quality	High-quality	100	AAI-based (high-confidence)	0	1
NZ_LNXP01000022.1||full	MPG_1057	84195	83	1	27	No	NA	NA	NA	NA	NA	NA	NA	NA	84195	NA	203911	41.2901	low	34.0128	38	GCA_000869685.1	51.38	6.09	44.79	100	1	1	84195	No	NA	83	1	27	Low-quality	Genome-fragment	44.79	HMM-based (lower-bound)	0	1
NZ_LNXP01000001.1||0_partial	MPG_1057	48538	50	14	3	No	NA	NA	NA	NA	NA	NA	NA	NA	48538	NA	42749.2	100	low	17.7367	84	GCA_000881375.1	36.66	12.04	78.2776	100	14	1	48538	No	NA	50	14	3	Medium-quality	Genome-fragment	78.28	HMM-based (lower-bound)	0	1
NZ_LNXP01000012.1||0_partial	MPG_1057	73103	93	14	19	Yes	47953	25150	host,viral,host	40034795321147	1-4003,4004-51956,51957-73103	1-2,3-72,73-93	0,14,0	2,1,16	73103	NA	49791	96.3086	high	4.64753	1	DTR_891124	54.4	38.53	77.5565	98.4702	14	1	73103	Yes	47953	93	14	19	Complete	High-quality	100	Provirus (high-confidence)	34.4	1
NZ_LNXP01000004.1||0_partial	MPG_1057	58324	67	25	12	Yes	39431	18893	host,viral,host	54803943113413	1-5480,5481-44911,44912-58324	1-5,6-54,55-67	0,25,0	3,1,8	58324	NA	39334.8	100	high	2.80551	2	DTR_578221	75.38	45.49	86.6036	100	25	1	58324	Yes	39431	67	25	12	Complete	High-quality	100	Provirus (high-confidence)	32.39	1
NZ_LNXP01000008.1||0_partial	MPG_1057	32120	35	12	12	Yes	14221	17899	host,viral,host	65601422111339	1-6560,6561-20781,20782-32120	1-7,8-23,24-35	0,12,0	4,0,8	32120	NA	62900.9	22.6086	medium	8.41034	2	DTR_330887	43.78	37.73	26.1547	46.0631	12	1	32120	Yes	14221	35	12	12	Low-quality	Genome-fragment	22.61	AAI-based (medium-confidence)	55.73	1	low-confidence Provirus
JABGRG010000125.1||full	MPG_5571	10326	11	3	0	No	NA	NA	NA	NA	NA	NA	NA	NA	10326	NA	41162.4	25.086	medium	8.42882	32	DTR_291542	35.94	48.93	16.0103	28.3016	3	1	10326	No	NA	11	3	0	Low-quality	Genome-fragment	25.09	AAI-based (medium-confidence)	0	1
JABGRG010000012.1||0_partial	MPG_5571	29965	18	1	6	No	NA	NA	NA	NA	NA	NA	NA	NA	29965	NA	46113.8	64.9805	low	18.5643	238	DTR_315351	41.25	11.08	53.13	79.5	1	1	29965	No	NA	18	1	6	Medium-quality	Genome-fragment	53.13	HMM-based (lower-bound)	0	1
JABGRG010000069.1||0_partial	MPG_5571	10505	12	1	3	No	NA	NA	NA	NA	NA	NA	NA	NA	10505	NA	376187	2.7925	low	16.1278	3	GCA_003657725.1	42.9	16.59	23	30.17	1	1	10505	No	NA	12	1	3	Low-quality	Genome-fragment	23	HMM-based (lower-bound)	0	1
3300020413.a:Ga0211516_10001809||full	MPG_10481	16239	16	1	12	No	NA	NA	NA	NA	NA	NA	NA	NA	16239	NA	60701.5	26.7522	low	27.4428	56	GCA_004138815.1	33.9	7.07	7.78	10.63	1	1	16239	No	NA	16	1	12	Low-quality	Genome-fragment	7.78	HMM-based (lower-bound)	0	1
NZ_NXAO01000106.1||full	MPG_1951	8411	8	0	0	No	NA	NA	NA	NA	NA	NA	NA	NA	8411	NA	51588.3	16.3041	low	17.4786	310	DTR_411524	36.55	21.9	NA	NA	0	1	8411	No	NA	8	0	0	Not-determined	Genome-fragment	NA	NA	0	1	no viral genes detected
3300026534.a:Ga0256841_1001565||full	MPG_9058	19396	19	1	4	No	NA	NA	NA	NA	NA	NA	NA	NA	19396	NA	53591.5	36.1923	low	19.9195	69	DTR_268174	34.5	7.53	29.02	63.62	1	1	19396	No	NA	19	1	4	Low-quality	Genome-fragment	29.02	HMM-based (lower-bound)	0	1
DQRB01000050.1||0_partial	MPG_7925	92417	122	23	38	Yes	44875	47542	host,viral,host	37674487543775	1-3767,3768-48642,48643-92417	1-5,6-82,83-122	0,23,0	4,0,34	92417	NA	42818.9	100	low	35.1295	3	DTR_367960	78.84	15.72	58.5289	99.6695	21	1	92417	Yes	44875	122	23	38	Medium-quality	Genome-fragment	58.53	HMM-based (lower-bound)	51.44	1	low-confidence Provirus
JABZFN010000118.1||full	MPG_5298	11731	14	1	2	No	NA	NA	NA	NA	NA	NA	NA	NA	11731	NA	65239.1	17.9816	medium	9.14234	11	DTR_648414	46.72	32.24	17.55	38.48	1	1	11731	No	NA	14	1	2	Low-quality	Genome-fragment	17.98	AAI-based (medium-confidence)	0	1
JABZFN010000002.1||full	MPG_5298	40728	32	3	1	No	NA	NA	NA	NA	NA	NA	NA	NA	40728	NA	62261.5	65.4144	high	4.39701	5	DTR_187355	47.89	26.71	42.7596	98.8274	3	1	40728	No	NA	32	3	1	Medium-quality	Genome-fragment	65.41	AAI-based (high-confidence)	0	1
JABZFN010000003.1||full	MPG_5298	44588	50	8	2	No	NA	NA	NA	NA	NA	NA	NA	NA	44588	NA	38842	100	medium	5.56649	1	DTR_277714	47.09	49.41	63.4427	100	8	1	44588	No	NA	50	8	2	High-quality	High-quality	100	AAI-based (medium-confidence)	0	1
NZ_NSBT01000032.1||full	MPG_408	7089	6	0	0	No	NA	NA	NA	NA	NA	NA	NA	NA	7089	NA	NA	NA	NA	NA	0	NA	NA	NA	NA	NA	0	1	7089	No	NA	6	0	0	Not-determined	Genome-fragment	NA	NA	0	1	no viral genes detected
DDNS01000009.1||full	MPG_3191	144555	153	22	60	Yes	38104	106451	host,viral,host	437063810462745	1-43706,43707-81810,81811-144555	1-39,40-102,103-153	0,22,0	26,0,34	144555	NA	38589	98.7432	high	3.80176	1	DTR_178467	69.06	13.03	73.2756	99.4293	22	1	144555	Yes	38104	153	22	60	Complete	High-quality	100	Provirus (high-confidence)	73.64	1	contig >1.5x longer than expected genome length
DDNS01000002.1||0_partial	MPG_3191	59873	73	25	18	Yes	35422	24451	host,viral,host	99253542214526	1-9925,9926-45347,45348-59873	1-8,9-61,62-73	0,25,0	8,0,10	59873	NA	35444.3	99.9371	medium	6.94328	73	GCA_003865495.1	42.39	29.41	74.9338	98.961	25	1	59873	Yes	35422	73	25	18	Complete	High-quality	100	Provirus (high-confidence)	40.84	1	contig >1.5x longer than expected genome length
NZ_PHUT01000007.1||full	MPG_1478	194705	232	18	9	No	NA	NA	NA	NA	NA	NA	NA	NA	194705	NA	197273	98.6983	medium	6.24604	1	DTR_281321	42.38	67.75	93.1987	100	17	1	194705	No	NA	232	18	9	High-quality	High-quality	98.7	AAI-based (medium-confidence)	0	1
NZ_PHUT01000003.1||0_partial	MPG_1478	81156	103	25	21	Yes	46471	34685	host,viral,host	46044647130081	1-4604,4605-51075,51076-81156	1-4,5-67,68-103	0,25,0	4,0,17	81156	NA	49060.8	94.7212	low	21.8177	24	GCA_002615145.1	54.27	10.63	74.2123	99.9175	25	1	81156	Yes	46471	103	25	21	Medium-quality	Genome-fragment	74.21	HMM-based (lower-bound)	42.74	1	low-confidence Provirus
PAAR01000005.1||full	MPG_2917	8554	19	3	0	No	NA	NA	NA	NA	NA	NA	NA	NA	8554	NA	155544	5.4994	medium	5.99138	3	DTR_889459	56.35	28.37	4.87276	5.91726	3	1	8554	No	NA	19	3	0	Low-quality	Genome-fragment	5.5	AAI-based (medium-confidence)	0	1
PAAR01000001.1||full	MPG_2917	9054	10	1	0	No	NA	NA	NA	NA	NA	NA	NA	NA	9054	NA	182685	4.95608	low	10.7181	4	DTR_269708	38.48	28.69	3.17	6.77	1	1	9054	No	NA	10	1	0	Low-quality	Genome-fragment	3.17	HMM-based (lower-bound)	0	1
PAAR01000002.1||full	MPG_2917	10511	6	1	0	No	NA	NA	NA	NA	NA	NA	NA	NA	10511	NA	166733	6.30409	medium	7.52606	1	DTR_889459	38.04	88.69	19.95	23.09	1	1	10511	No	NA	6	1	0	Low-quality	Genome-fragment	6.3	AAI-based (medium-confidence)	0	1
PAAR01000016.1||full	MPG_2917	145919	148	16	60	Yes	46628	99291	host,viral,host	481524662851139	1-48152,48153-94780,94781-145919	1-46,47-90,91-148	0,16,0	20,2,38	145919	NA	52100.7	89.4959	low	35.944	20	GCA_002602905.1	42.25	7.14	69.7936	100	16	1	145919	Yes	46628	148	16	60	Medium-quality	Genome-fragment	69.79	HMM-based (lower-bound)	68.05	1	low-confidence Provirus
PAAR01000025.1||full	MPG_2917	31011	37	5	13	Yes	13657	17354	host,viral,host	32841365714070	1-3284,3285-16941,16942-31011	1-4,5-20,21-37	0,5,0	2,1,10	31011	NA	35021.8	38.9958	low	12.0387	293	DTR_892788	36.52	18.54	25.8952	39.5101	5	1	31011	Yes	13657	37	5	13	Low-quality	Genome-fragment	25.9	HMM-based (lower-bound)	55.96	1	low-confidence Provirus
WJJB01000131.1||full	MPG_8877	10059	10	1	1	No	NA	NA	NA	NA	NA	NA	NA	NA	10059	NA	NA	NA	NA	NA	0	NA	NA	NA	NA	NA	0	1	10059	No	NA	10	1	1	Not-determined	Genome-fragment	NA	NA	0	1
JABJPS010000031.1||lt2gene	MPG_4535	7427	1	0	0	No	NA	NA	NA	NA	NA	NA	NA	NA	7427	NA	NA	NA	NA	NA	0	NA	NA	NA	NA	NA	0	1	7427	No	NA	1	0	0	Not-determined	Genome-fragment	NA	NA	0	1	no viral genes detected
3300025052.a:Ga0207906_1001184||full	MPG_9238	5970	10	2	0	No	NA	NA	NA	NA	NA	NA	NA	NA	5970	NA	38222	15.6193	high	2.02569	1	DTR_889999	86.23	82.1	4.33944	14.2365	2	1	5970	No	NA	10	2	0	Low-quality	Genome-fragment	15.62	AAI-based (high-confidence)	0	1
WFXH01000099.1||full	MPG_6297	8816	5	0	0	No	NA	NA	NA	NA	NA	NA	NA	NA	8816	NA	169373	5.20508	low	25.5595	1	DTR_109755	29.4	13.73	NA	NA	0	1	8816	No	NA	5	0	0	Not-determined	Genome-fragment	NA	NA	0	1	no viral genes detected
NZMR01000024.1||full	MPG_5228	5136	10	0	0	No	NA	NA	NA	NA	NA	NA	NA	NA	5136	NA	41449.3	12.391	low	23.0547	32	DTR_154242	30.6	23.16	NA	NA	0	1	5136	No	NA	10	0	0	Not-determined	Genome-fragment	NA	NA	0	1	no viral genes detected
NZMR01000025.1||full	MPG_5228	5389	8	1	0	No	NA	NA	NA	NA	NA	NA	NA	NA	5389	NA	38117.4	14.1379	high	2.83186	13	GCA_002577815.1	74.6	56.4	6.87	18.31	1	1	5389	No	NA	8	1	0	Low-quality	Genome-fragment	14.14	AAI-based (high-confidence)	0	1
NZMR01000026.1||full	MPG_5228	5874	8	1	0	No	NA	NA	NA	NA	NA	NA	NA	NA	5874	NA	70318.5	8.35342	low	12.6105	3	DTR_066089	38.91	42.12	4.06	16.63	1	1	5874	No	NA	8	1	0	Low-quality	Genome-fragment	4.06	HMM-based (lower-bound)	0	1
NZMR01000029.1||full	MPG_5228	33780	57	21	0	No	NA	NA	NA	NA	NA	NA	NA	NA	33780	NA	32426.2	100	high	2.48126	9	DTR_892567	62.96	69.25	45.4411	96.3237	20	1	33780	No	NA	57	21	0	High-quality	High-quality	100	AAI-based (high-confidence)	0	1
NZMR01000030.1||full	MPG_5228	11042	14	2	0	No	NA	NA	NA	NA	NA	NA	NA	NA	11042	NA	180538	6.11616	medium	7.28976	4	DTR_889449	35.58	64.4	11.2246	20.8704	2	1	11042	No	NA	14	2	0	Low-quality	Genome-fragment	6.12	AAI-based (medium-confidence)	0	1
NZMR01000031.1||full	MPG_5228	10750	16	2	0	No	NA	NA	NA	NA	NA	NA	NA	NA	10750	NA	58027.2	18.5258	high	2.53723	104	DTR_893228	77.11	56.58	13.3424	26.6716	2	1	10750	No	NA	16	2	0	Low-quality	Genome-fragment	18.53	AAI-based (high-confidence)	0	1
NZMR01000032.1||full	MPG_5228	6291	8	0	1	No	NA	NA	NA	NA	NA	NA	NA	NA	6291	NA	104283	6.0326	low	12.4955	9	DTR_890093	35.14	38.63	NA	NA	0	1	6291	No	NA	8	0	1	Not-determined	Genome-fragment	NA	NA	0	1	no viral genes detected
NZMR01000035.1||full	MPG_5228	8122	15	3	0	No	NA	NA	NA	NA	NA	NA	NA	NA	8122	NA	62669	12.9601	medium	6.37386	2	DTR_890119	53.41	60.45	3.70047	7.68093	3	1	8122	No	NA	15	3	0	Low-quality	Genome-fragment	12.96	AAI-based (medium-confidence)	0	1
NZMR01000038.1||full	MPG_5228	7860	9	2	0	No	NA	NA	NA	NA	NA	NA	NA	NA	7860	NA	58601	13.4127	high	2.21052	1	DTR_255949	78.94	80.12	2.96406	9.53299	2	1	7860	No	NA	9	2	0	Low-quality	Genome-fragment	13.41	AAI-based (high-confidence)	0	1
NZMR01000003.1||full	MPG_5228	11860	10	7	0	No	NA	NA	NA	NA	NA	NA	NA	NA	11860	NA	44751.3	26.502	high	3.52756	4	DTR_889601	65.39	60.13	19.21	33.2179	7	1	11860	No	NA	10	7	0	Low-quality	Genome-fragment	26.5	AAI-based (high-confidence)	0	1
NZMR01000039.1||full	MPG_5228	9797	10	6	0	No	NA	NA	NA	NA	NA	NA	NA	NA	9797	NA	54570.7	17.9529	high	1.463	7	DTR_889047	95.31	100	14.0161	24.0683	6	1	9797	No	NA	10	6	0	Low-quality	Genome-fragment	17.95	AAI-based (high-confidence)	0	1
NZMR01000040.1||full	MPG_5228	5463	7	4	0	No	NA	NA	NA	NA	NA	NA	NA	NA	5463	NA	37661.9	14.5054	high	2.36222	3	DTR_888638	62.84	88.68	3.25104	9.1816	4	1	5463	No	NA	7	4	0	Low-quality	Genome-fragment	14.51	AAI-based (high-confidence)	0	1
NZMR01000041.1||full	MPG_5228	6887	12	3	0	No	NA	NA	NA	NA	NA	NA	NA	NA	6887	NA	55939.3	12.3116	high	2.83186	10	DTR_257079	73.23	53.69	9.90344	19.1563	3	1	6887	No	NA	12	3	0	Low-quality	Genome-fragment	12.31	AAI-based (high-confidence)	0	1
NZMR01000043.1||full	MPG_5228	36424	36	12	1	No	NA	NA	NA	NA	NA	NA	NA	NA	36424	NA	187219	19.4553	medium	5.98247	87	DTR_889549	49.25	29.09	22.9625	40.775	12	1	36424	No	NA	36	12	1	Low-quality	Genome-fragment	19.46	AAI-based (medium-confidence)	0	1
NZMR01000044.1||full	MPG_5228	5819	6	0	0	No	NA	NA	NA	NA	NA	NA	NA	NA	5819	NA	43993	13.2271	low	23.0547	8	DTR_303312	28	22.69	NA	NA	0	1	5819	No	NA	6	0	0	Not-determined	Genome-fragment	NA	NA	0	1	no viral genes detected
NZMR01000046.1||full	MPG_5228	8641	13	3	0	No	NA	NA	NA	NA	NA	NA	NA	NA	8641	NA	57575	15.0083	high	2.27822	1	DTR_632564	97.09	70.57	10.1638	23.5939	3	1	8641	No	NA	13	3	0	Low-quality	Genome-fragment	15.01	AAI-based (high-confidence)	0	1
NZMR01000047.1||full	MPG_5228	7998	8	3	0	No	NA	NA	NA	NA	NA	NA	NA	NA	7998	NA	62962.3	12.7028	high	2.08263	125	DTR_281865	70.15	87.84	9.98747	18.729	3	1	7998	No	NA	8	3	0	Low-quality	Genome-fragment	12.7	AAI-based (high-confidence)	0	1
NZMR01000048.1||full	MPG_5228	11489	18	5	1	No	NA	NA	NA	NA	NA	NA	NA	NA	11489	NA	47540.9	24.1665	high	2.28459	9	DTR_033091	70.95	80.44	14.8732	28.8417	5	1	11489	No	NA	18	5	1	Low-quality	Genome-fragment	24.17	AAI-based (high-confidence)	0	1
NZMR01000052.1||full	MPG_5228	16787	17	2	0	No	NA	NA	NA	NA	NA	NA	NA	NA	16787	NA	186132	9.01886	low	11.4429	87	DTR_230259	41.17	21.77	7.5018	13.2332	2	1	16787	No	NA	17	2	0	Low-quality	Genome-fragment	7.5	HMM-based (lower-bound)	0	1
NZMR01000053.1||full	MPG_5228	5902	6	0	0	No	NA	NA	NA	NA	NA	NA	NA	NA	5902	NA	61105.8	9.65865	low	16.0737	20	DTR_283530	43.98	17.74	NA	NA	0	1	5902	No	NA	6	0	0	Not-determined	Genome-fragment	NA	NA	0	1	no viral genes detected
NZMR01000054.1||full	MPG_5228	6531	6	1	0	No	NA	NA	NA	NA	NA	NA	NA	NA	6531	NA	216121	3.02192	low	25.8572	1	GCA_001882035.1	42.4	3.83	2.91	4.14	1	1	6531	No	NA	6	1	0	Low-quality	Genome-fragment	2.91	HMM-based (lower-bound)	0	1
NZMR01000055.1||full	MPG_5228	9254	7	3	0	No	NA	NA	NA	NA	NA	NA	NA	NA	9254	NA	181305	5.1041	low	17.7189	116	DTR_344543	29.6	25.38	4.17476	6.52631	3	1	9254	No	NA	7	3	0	Low-quality	Genome-fragment	4.17	HMM-based (lower-bound)	0	1
NZMR01000056.1||full	MPG_5228	10206	20	6	0	No	NA	NA	NA	NA	NA	NA	NA	NA	10206	NA	150718	6.77161	low	23.5974	61	GCA_000892455.1	45.83	11.8	4.68259	8.35545	6	1	10206	No	NA	20	6	0	Low-quality	Genome-fragment	4.68	HMM-based (lower-bound)	0	1
NZMR01000057.1||full	MPG_5228	11735	4	4	0	No	NA	NA	NA	NA	NA	NA	NA	NA	11735	NA	188896	6.2124	medium	5.44822	11	DTR_312926	27.89	59.99	5.29682	8.35392	4	1	11735	No	NA	4	4	0	Low-quality	Genome-fragment	6.21	AAI-based (medium-confidence)	0	1
NZMR01000058.1||full	MPG_5228	6488	11	4	0	No	NA	NA	NA	NA	NA	NA	NA	NA	6488	NA	58466.7	11.0969	high	2.05978	88	DTR_255239	70.61	92.78	9.23333	14.3495	4	1	6488	No	NA	11	4	0	Low-quality	Genome-fragment	11.1	AAI-based (high-confidence)	0	1
NZMR01000059.1||full	MPG_5228	9318	24	5	0	No	NA	NA	NA	NA	NA	NA	NA	NA	9318	NA	51116.7	18.2289	high	2.53227	55	DTR_889398	72.84	43.72	9.97827	25.4451	5	1	9318	No	NA	24	5	0	Low-quality	Genome-fragment	18.23	AAI-based (high-confidence)	0	1
NZMR01000061.1||full	MPG_5228	6914	6	1	0	No	NA	NA	NA	NA	NA	NA	NA	NA	6914	NA	46137.8	14.9856	high	3.30999	3	DTR_892861	68.56	80.89	10.17	20.77	1	1	6914	No	NA	6	1	0	Low-quality	Genome-fragment	14.99	AAI-based (high-confidence)	0	1
NZMR01000062.1||full	MPG_5228	5987	6	6	0	No	NA	NA	NA	NA	NA	NA	NA	NA	5987	NA	60760.1	9.8535	high	3.1915	93	DTR_888574	62.54	72.7	6.05806	9.28819	6	1	5987	No	NA	6	6	0	Low-quality	Genome-fragment	9.85	AAI-based (high-confidence)	0	1
NZMR01000064.1||full	MPG_5228	9437	17	5	0	No	NA	NA	NA	NA	NA	NA	NA	NA	9437	NA	59531	15.8522	high	2.46303	24	DTR_892858	77.01	76.61	12.0865	23.6858	5	1	9437	No	NA	17	5	0	Low-quality	Genome-fragment	15.85	AAI-based (high-confidence)	0	1
NZMR01000065.1||full	MPG_5228	25439	19	14	0	No	NA	NA	NA	NA	NA	NA	NA	NA	25439	NA	196859	12.9224	high	4.59458	17	DTR_251128	28.93	43.06	11.4038	20.7505	14	1	25439	No	NA	19	14	0	Low-quality	Genome-fragment	12.92	AAI-based (high-confidence)	0	1
NZMR01000066.1||full	MPG_5228	9510	13	3	2	No	NA	NA	NA	NA	NA	NA	NA	NA	9510	NA	182603	5.20801	medium	9.84324	4	GCA_001881955.1	40.39	40.92	3.75568	5.3284	2	1	9510	No	NA	13	3	2	Low-quality	Genome-fragment	5.21	AAI-based (medium-confidence)	0	1
NZMR01000067.1||full	MPG_5228	5344	5	1	0	No	NA	NA	NA	NA	NA	NA	NA	NA	5344	NA	63444	8.42318	high	4.65404	1	DTR_890119	47.37	92.94	6.07	12.69	1	1	5344	No	NA	5	1	0	Low-quality	Genome-fragment	8.42	AAI-based (high-confidence)	0	1
NZMR01000068.1||full	MPG_5228	9015	16	5	0	No	NA	NA	NA	NA	NA	NA	NA	NA	9015	NA	52611.9	17.1349	high	2.08263	9	DTR_071128	68.27	88.31	12.3954	23.8902	5	1	9015	No	NA	16	5	0	Low-quality	Genome-fragment	17.13	AAI-based (high-confidence)	0	1
NZMR01000069.1||full	MPG_5228	8161	9	7	0	No	NA	NA	NA	NA	NA	NA	NA	NA	8161	NA	186970	4.36488	medium	8.13504	114	GCA_002922195.1	46.95	72.9	3.50699	8.48771	7	1	8161	No	NA	9	7	0	Low-quality	Genome-fragment	4.36	AAI-based (medium-confidence)	0	1
NZMR01000070.1||full	MPG_5228	5851	8	6	0	No	NA	NA	NA	NA	NA	NA	NA	NA	5851	NA	186835	3.13164	medium	6.05637	106	DTR_889549	53.51	58.89	2.50882	4.71199	6	1	5851	No	NA	8	6	0	Low-quality	Genome-fragment	3.13	AAI-based (medium-confidence)	0	1
NZMR01000071.1||full	MPG_5228	5563	6	3	0	No	NA	NA	NA	NA	NA	NA	NA	NA	5563	NA	186314	2.98582	low	12.6105	123	GCA_000906155.1	40.84	38.41	2.38837	3.60612	3	1	5563	No	NA	6	3	0	Low-quality	Genome-fragment	2.39	HMM-based (lower-bound)	0	1
NZMR01000072.1||full	MPG_5228	26789	35	9	0	No	NA	NA	NA	NA	NA	NA	NA	NA	26789	NA	52536.2	50.9915	medium	7.75314	8	DTR_270720	52.16	74.27	35.8382	68.8249	9	1	26789	No	NA	35	9	0	Medium-quality	Genome-fragment	50.99	AAI-based (medium-confidence)	0	1
NZMR01000073.1||full	MPG_5228	5551	6	1	0	No	NA	NA	NA	NA	NA	NA	NA	NA	5551	NA	58573.8	9.47694	high	3.52241	128	DTR_287813	60.97	91.89	9.08	13.43	1	1	5551	No	NA	6	1	0	Low-quality	Genome-fragment	9.48	AAI-based (high-confidence)	0	1
NZMR01000074.1||full	MPG_5228	8464	4	0	0	No	NA	NA	NA	NA	NA	NA	NA	NA	8464	NA	58432.2	14.4852	medium	7.12378	3	DTR_890880	39.57	58.51	NA	NA	0	1	8464	No	NA	4	0	0	Low-quality	Genome-fragment	14.49	AAI-based (medium-confidence)	0	1	no viral genes detected
NZMR01000076.1||full	MPG_5228	9082	6	1	1	Yes	8793	289	host,viral	2898793	1-289,290-9082	1-1,2-6	0,1	1,0	9082	NA	55013.2	15.9834	medium	8.05404	9	GCA_000911675.1	40.58	69.99	13.17	18.15	1	1	9082	Yes	8793	6	1	1	Low-quality	Genome-fragment	15.98	AAI-based (medium-confidence)	3.18	1
NZMR01000078.1||full	MPG_5228	6894	10	7	0	No	NA	NA	NA	NA	NA	NA	NA	NA	6894	NA	31799.9	21.6793	high	4.54555	28	GCA_002581435.1	56.77	72.03	9.72956	21.5671	7	1	6894	No	NA	10	7	0	Low-quality	Genome-fragment	21.68	AAI-based (high-confidence)	0	1
NZMR01000079.1||full	MPG_5228	17208	24	5	0	No	NA	NA	NA	NA	NA	NA	NA	NA	17208	NA	45976.1	37.4281	medium	7.55108	5	DTR_704715	44.72	69.53	10.6767	28.8304	5	1	17208	No	NA	24	5	0	Low-quality	Genome-fragment	37.43	AAI-based (medium-confidence)	0	1
NZMR01000080.1||full	MPG_5228	5183	12	3	0	No	NA	NA	NA	NA	NA	NA	NA	NA	5183	NA	64307	8.05977	high	2.15705	52	DTR_287815	68.58	85.41	6.90809	16.7071	3	1	5183	No	NA	12	3	0	Low-quality	Genome-fragment	8.06	AAI-based (high-confidence)	0	1
NZMR01000081.1||full	MPG_5228	6943	20	3	0	No	NA	NA	NA	NA	NA	NA	NA	NA	6943	NA	46809	14.8326	high	2.51545	1	DTR_889398	93.58	63.55	7.47431	20.2009	3	1	6943	No	NA	20	3	0	Low-quality	Genome-fragment	14.83	AAI-based (high-confidence)	0	1
NZMR01000082.1||full	MPG_5228	7244	11	4	0	No	NA	NA	NA	NA	NA	NA	NA	NA	7244	NA	60067	12.0599	high	4.88617	17	DTR_231459	57.11	81.15	9.71572	18.8703	4	1	7244	No	NA	11	4	0	Low-quality	Genome-fragment	12.06	AAI-based (high-confidence)	0	1
NZMR01000083.1||full	MPG_5228	8906	8	6	0	No	NA	NA	NA	NA	NA	NA	NA	NA	8906	NA	182537	4.87902	medium	8.96869	166	DTR_278446	46.06	81.54	3.66109	6.37126	6	1	8906	No	NA	8	6	0	Low-quality	Genome-fragment	4.88	AAI-based (medium-confidence)	0	1
NZMR01000084.1||full	MPG_5228	34167	60	15	0	No	NA	NA	NA	NA	NA	NA	NA	NA	34167	NA	35029	97.5392	high	3.39357	1	DTR_893637	62.37	58.37	42.5698	97.8725	15	1	34167	No	NA	60	15	0	High-quality	High-quality	97.54	AAI-based (high-confidence)	0	1
NZMR01000085.1||full	MPG_5228	7188	7	5	0	No	NA	NA	NA	NA	NA	NA	NA	NA	7188	NA	40514.9	17.7416	medium	5.34106	43	DTR_892205	46.15	87.45	3.32402	22.1917	3	1	7188	No	NA	7	5	0	Low-quality	Genome-fragment	17.74	AAI-based (medium-confidence)	0	1
NZMR01000089.1||full	MPG_5228	16409	19	2	3	Yes	6740	9669	host,viral	96696740	1-9669,9670-16409	1-10,11-19	0,2	3,0	16409	NA	221180	3.04729	medium	8.49859	5	DTR_315421	43.34	33.83	3	4.2842	2	1	16409	Yes	6740	19	2	3	Low-quality	Genome-fragment	3.05	AAI-based (medium-confidence)	58.92	1
NZMR01000090.1||full	MPG_5228	7283	9	0	2	No	NA	NA	NA	NA	NA	NA	NA	NA	7283	NA	178276	4.08524	medium	8.28456	12	GCA_001399285.1	37.73	50.35	NA	NA	0	1	7283	No	NA	9	0	2	Low-quality	Genome-fragment	4.09	AAI-based (medium-confidence)	0	1	no viral genes detected
NZMR01000091.1||full	MPG_5228	6593	5	0	0	No	NA	NA	NA	NA	NA	NA	NA	NA	6593	NA	53658.9	12.2869	medium	5.63302	2	DTR_892542	43.6	77.92	NA	NA	0	1	6593	No	NA	5	0	0	Low-quality	Genome-fragment	12.29	AAI-based (medium-confidence)	0	1	no viral genes detected
NZMR01000092.1||full	MPG_5228	27164	33	13	0	No	NA	NA	NA	NA	NA	NA	NA	NA	27164	NA	195271	13.9109	low	11.4429	54	DTR_698626	37.59	18.73	12.0264	22.2116	13	1	27164	No	NA	33	13	0	Low-quality	Genome-fragment	12.03	HMM-based (lower-bound)	0	1
NZMR01000093.1||full	MPG_5228	8616	13	5	0	No	NA	NA	NA	NA	NA	NA	NA	NA	8616	NA	32358.3	26.6268	high	2.47352	9	DTR_889318	76.79	68.4	7.86693	25.5304	5	1	8616	No	NA	13	5	0	Low-quality	Genome-fragment	26.63	AAI-based (high-confidence)	0	1
NZMR01000096.1||full	MPG_5228	8353	3	1	0	No	NA	NA	NA	NA	NA	NA	NA	NA	8353	NA	65787.5	12.6969	medium	5.01465	3	DTR_893581	35.35	100	11.92	19.49	1	1	8353	No	NA	3	1	0	Low-quality	Genome-fragment	12.7	AAI-based (medium-confidence)	0	1
NZMR01000097.1||full	MPG_5228	5647	5	1	0	No	NA	NA	NA	NA	NA	NA	NA	NA	5647	NA	56293.8	10.0313	medium	5.70527	12	DTR_893288	41.18	74.41	8.46	11.66	1	1	5647	No	NA	5	1	0	Low-quality	Genome-fragment	10.03	AAI-based (medium-confidence)	0	1
NZMR01000098.1||full	MPG_5228	11969	22	3	0	No	NA	NA	NA	NA	NA	NA	NA	NA	11969	NA	61810.5	19.364	high	2.28054	2	DTR_892143	69.07	83.67	13.5694	29.0169	3	1	11969	No	NA	22	3	0	Low-quality	Genome-fragment	19.36	AAI-based (high-confidence)	0	1
NZMR01000099.1||full	MPG_5228	40607	49	19	4	Yes	32434	8173	host,viral	817332434	1-8173,8174-40607	1-9,10-49	0,19	3,1	40607	NA	188240	17.2301	medium	5.12361	105	DTR_251128	44.85	42.12	14.1489	23.9529	18	1	40607	Yes	32434	49	19	4	Low-quality	Genome-fragment	17.23	AAI-based (medium-confidence)	20.13	1
NZMR01000100.1||full	MPG_5228	5455	5	2	0	No	NA	NA	NA	NA	NA	NA	NA	NA	5455	NA	57041.2	9.56327	high	4.86692	9	DTR_257079	57.45	100	6.34607	15.7159	2	1	5455	No	NA	5	2	0	Low-quality	Genome-fragment	9.56	AAI-based (high-confidence)	0	1
NZMR01000103.1||full	MPG_5228	5044	10	5	0	No	NA	NA	NA	NA	NA	NA	NA	NA	5044	NA	58396.6	8.63749	high	3.13868	37	DTR_269326	80.75	61.96	5.77559	12.48	5	1	5044	No	NA	10	5	0	Low-quality	Genome-fragment	8.64	AAI-based (high-confidence)	0	1
NZMR01000106.1||full	MPG_5228	5430	3	1	0	No	NA	NA	NA	NA	NA	NA	NA	NA	5430	NA	57116.3	9.50692	low	14.6384	43	DTR_067688	63.6	13.27	6.17	12.9	1	1	5430	No	NA	3	1	0	Low-quality	Genome-fragment	6.17	HMM-based (lower-bound)	0	1
NZMR01000107.1||full	MPG_5228	14559	19	16	0	No	NA	NA	NA	NA	NA	NA	NA	NA	14559	NA	38052.1	38.2607	high	3.4813	11	DTR_893235	62.08	82.52	16.1368	36.9783	16	1	14559	No	NA	19	16	0	Low-quality	Genome-fragment	38.26	AAI-based (high-confidence)	0	1
NZMR01000108.1||full	MPG_5228	8061	10	0	0	No	NA	NA	NA	NA	NA	NA	NA	NA	8061	NA	45631.1	17.6656	medium	9.48838	31	DTR_288754	44.3	24.71	NA	NA	0	1.35	8061	No	NA	10	0	0	Low-quality	Genome-fragment	17.67	AAI-based (medium-confidence)	0	1.35	no viral genes detected
NZMR01000111.1||full	MPG_5228	6263	9	3	0	No	NA	NA	NA	NA	NA	NA	NA	NA	6263	NA	59355	10.5518	high	4.5671	9	DTR_230915	57.27	72.75	7.48479	15.8787	3	1	6263	No	NA	9	3	0	Low-quality	Genome-fragment	10.55	AAI-based (high-confidence)	0	1
NZMR01000113.1||full	MPG_5228	5169	2	1	0	No	NA	NA	NA	NA	NA	NA	NA	NA	5169	NA	184502	2.80159	medium	6.462	22	DTR_112498	35.6	96.96	2.33	3.77	1	1	5169	No	NA	2	1	0	Low-quality	Genome-fragment	2.8	AAI-based (medium-confidence)	0	1
NZMR01000114.1||full	MPG_5228	8195	6	1	0	No	NA	NA	NA	NA	NA	NA	NA	NA	8195	NA	57346.9	14.2902	high	3.22713	2	DTR_231459	49.9	100	11.3	18.77	1	1	8195	No	NA	6	1	0	Low-quality	Genome-fragment	14.29	AAI-based (high-confidence)	0	1
NZMR01000115.1||full	MPG_5228	5853	8	6	0	No	NA	NA	NA	NA	NA	NA	NA	NA	5853	NA	38200.6	15.3218	high	3.30095	9	GCA_002581565.1	67	68.9	7.27556	16.5258	6	1	5853	No	NA	8	6	0	Low-quality	Genome-fragment	15.32	AAI-based (high-confidence)	0	1
NZMR01000121.1||full	MPG_5228	6010	8	1	0	No	NA	NA	NA	NA	NA	NA	NA	NA	6010	NA	58367	10.2969	high	4.54555	1	DTR_892174	57.49	71.58	3.2	3.45	1	1	6010	No	NA	8	1	0	Low-quality	Genome-fragment	10.3	AAI-based (high-confidence)	0	1
NZMR01000122.1||full	MPG_5228	9533	11	9	0	No	NA	NA	NA	NA	NA	NA	NA	NA	9533	NA	190188	5.01241	low	15.7472	27	DTR_232437	39.46	22.45	4.35742	7.59987	9	1	9533	No	NA	11	9	0	Low-quality	Genome-fragment	4.36	HMM-based (lower-bound)	0	1
NZMR01000123.1||full	MPG_5228	80559	87	6	11	No	NA	NA	NA	NA	NA	NA	NA	NA	80559	NA	181344	44.4234	medium	5.91862	4	DTR_891506	46.8	56.95	28.9269	53.3045	5	1	80559	No	NA	87	6	11	Low-quality	Genome-fragment	44.42	AAI-based (medium-confidence)	0	1
NZMR01000124.1||full	MPG_5228	13378	18	6	0	No	NA	NA	NA	NA	NA	NA	NA	NA	13378	NA	60324.8	22.1766	high	2.08263	9	DTR_892094	68.15	89.96	19.62	40.4103	6	1	13378	No	NA	18	6	0	Low-quality	Genome-fragment	22.18	AAI-based (high-confidence)	0	1
NZMR01000125.1||full	MPG_5228	20142	14	10	0	No	NA	NA	NA	NA	NA	NA	NA	NA	20142	NA	193148	10.4283	high	4.14795	23	DTR_312926	29.34	53.48	8.96555	14.873	10	1	20142	No	NA	14	10	0	Low-quality	Genome-fragment	10.43	AAI-based (high-confidence)	0	1
NZMR01000126.1||full	MPG_5228	11843	29	9	0	No	NA	NA	NA	NA	NA	NA	NA	NA	11843	NA	33172.5	35.7013	high	2.21052	2	DTR_889175	78.98	77.85	8.96817	35.9346	9	1	11843	No	NA	29	9	0	Low-quality	Genome-fragment	35.7	AAI-based (high-confidence)	0	1
NZMR01000128.1||full	MPG_5228	42209	39	22	0	No	NA	NA	NA	NA	NA	NA	NA	NA	42209	NA	182888	23.0791	medium	6.86216	49	DTR_889549	34.13	33.59	18.8524	32.6582	22	1	42209	No	NA	39	22	0	Low-quality	Genome-fragment	23.08	AAI-based (medium-confidence)	0	1
NZMR01000129.1||full	MPG_5228	17896	20	5	0	No	NA	NA	NA	NA	NA	NA	NA	NA	17896	NA	56987.1	31.4036	high	2.88807	18	DTR_889389	80.64	51.29	20.1734	47.522	5	1	17896	No	NA	20	5	0	Low-quality	Genome-fragment	31.4	AAI-based (high-confidence)	0	1
NZMR01000130.1||full	MPG_5228	6008	11	3	0	No	NA	NA	NA	NA	NA	NA	NA	NA	6008	NA	50431.4	11.9132	high	4.2228	11	DTR_892143	66.92	48.48	4.71478	8.30174	2	1	6008	No	NA	11	3	0	Low-quality	Genome-fragment	11.91	AAI-based (high-confidence)	0	1
NZMR01000132.1||full	MPG_5228	10352	16	1	1	No	NA	NA	NA	NA	NA	NA	NA	NA	10352	NA	187919	5.50876	medium	9.84324	84	DTR_232437	38.74	39.88	4.66	13.77	1	1	10352	No	NA	16	1	1	Low-quality	Genome-fragment	5.51	AAI-based (medium-confidence)	0	1
NZMR01000133.1||full	MPG_5228	6780	9	1	0	No	NA	NA	NA	NA	NA	NA	NA	NA	6780	NA	62502.9	10.8475	high	4.90645	16	DTR_888648	65.76	36.16	3.58	10.98	1	1	6780	No	NA	9	1	0	Low-quality	Genome-fragment	10.85	AAI-based (high-confidence)	0	1
NZMR01000134.1||full	MPG_5228	6048	10	3	0	No	NA	NA	NA	NA	NA	NA	NA	NA	6048	NA	59969	10.0852	high	2.70372	19	DTR_066770	66.61	83.72	6.64391	15.1983	3	1	6048	No	NA	10	3	0	Low-quality	Genome-fragment	10.09	AAI-based (high-confidence)	0	1
NZMR01000135.1||full	MPG_5228	7488	9	3	0	No	NA	NA	NA	NA	NA	NA	NA	NA	7488	NA	39573.2	18.9219	medium	5.34106	4	GCA_002578025.1	46.3	85.66	9.13852	22.6388	3	1	7488	No	NA	9	3	0	Low-quality	Genome-fragment	18.92	AAI-based (medium-confidence)	0	1
NZMR01000136.1||full	MPG_5228	5195	10	0	0	No	NA	NA	NA	NA	NA	NA	NA	NA	5195	NA	38963	13.3332	medium	6.2314	26	GCA_002579405.1	52.78	54.33	NA	NA	0	1	5195	No	NA	10	0	0	Low-quality	Genome-fragment	13.33	AAI-based (medium-confidence)	0	1	no viral genes detected
NZMR01000137.1||full	MPG_5228	11396	11	9	0	No	NA	NA	NA	NA	NA	NA	NA	NA	11396	NA	38064.8	29.9384	high	3.4813	12	DTR_888638	61.83	84.16	17.2633	33.6037	9	1	11396	No	NA	11	9	0	Low-quality	Genome-fragment	29.94	AAI-based (high-confidence)	0	1
NZMR01000138.1||full	MPG_5228	5128	5	4	0	No	NA	NA	NA	NA	NA	NA	NA	NA	5128	NA	181430	2.82643	medium	5.64075	180	DTR_232437	45.92	73.24	2.23776	5.4049	4	1	5128	No	NA	5	4	0	Low-quality	Genome-fragment	2.83	AAI-based (medium-confidence)	0	1
NZMR01000139.1||full	MPG_5228	6900	18	2	0	No	NA	NA	NA	NA	NA	NA	NA	NA	6900	NA	61414.5	11.2351	high	4.01767	4	DTR_892230	60.51	57.69	11.1077	21.3742	2	1	6900	No	NA	18	2	0	Low-quality	Genome-fragment	11.24	AAI-based (high-confidence)	0	1
NZMR01000141.1||full	MPG_5228	7380	6	1	0	No	NA	NA	NA	NA	NA	NA	NA	NA	7380	NA	53780.3	13.7225	medium	7.16312	122	DTR_629156	73.27	32.2	9.67	20.6	1	1	7380	No	NA	6	1	0	Low-quality	Genome-fragment	13.72	AAI-based (medium-confidence)	0	1
NZMR01000142.1||full	MPG_5228	9035	23	2	0	No	NA	NA	NA	NA	NA	NA	NA	NA	9035	NA	60037.1	15.049	high	2.70211	4	DTR_889648	79.24	70.32	13.3874	29.1047	2	1	9035	No	NA	23	2	0	Low-quality	Genome-fragment	15.05	AAI-based (high-confidence)	0	1
NZMR01000144.1||full	MPG_5228	6707	8	5	0	No	NA	NA	NA	NA	NA	NA	NA	NA	6707	NA	202760	3.30786	low	16.3547	16	DTR_232437	42.07	20.54	3.10868	4.87648	5	1	6707	No	NA	8	5	0	Low-quality	Genome-fragment	3.11	HMM-based (lower-bound)	0	1
NZMR01000146.1||full	MPG_5228	6425	21	2	0	No	NA	NA	NA	NA	NA	NA	NA	NA	6425	NA	39751.5	16.1629	low	13.0127	4	GCA_004874925.1	45.47	24.66	9.64685	22.8371	2	1	6425	No	NA	21	2	0	Low-quality	Genome-fragment	9.65	HMM-based (lower-bound)	0	1
NZMR01000147.1||full	MPG_5228	7442	6	2	0	No	NA	NA	NA	NA	NA	NA	NA	NA	7442	NA	57433.9	12.9575	low	13.6364	14	DTR_249854	27.05	67.49	9.74132	16.688	2	1	7442	No	NA	6	2	0	Low-quality	Genome-fragment	9.74	HMM-based (lower-bound)	0	1
NZMR01000149.1||full	MPG_5228	6264	10	5	0	No	NA	NA	NA	NA	NA	NA	NA	NA	6264	NA	37505.8	16.7014	high	2.00522	9	GCA_002584085.1	80.32	96.44	5.90648	17.661	5	1	6264	No	NA	10	5	0	Low-quality	Genome-fragment	16.7	AAI-based (high-confidence)	0	1
NZMR01000150.1||full	MPG_5228	8975	6	1	1	Yes	8486	489	viral,host	8486489	1-8486,8487-8975	1-5,6-6	1,0	0,1	8975	NA	53485.3	15.866	high	1.613	2	DTR_287822	62.67	97.66	12.71	17.52	1	1	8975	Yes	8486	6	1	1	Low-quality	Genome-fragment	15.87	AAI-based (high-confidence)	5.45	1
NZMR01000151.1||full	MPG_5228	6137	5	3	0	No	NA	NA	NA	NA	NA	NA	NA	NA	6137	NA	52304.9	11.7331	high	1.60321	4	DTR_889755	84.71	97.51	9.52412	17.0837	3	1	6137	No	NA	5	3	0	Low-quality	Genome-fragment	11.73	AAI-based (high-confidence)	0	1
NZMR01000153.1||full	MPG_5228	7601	14	0	0	No	NA	NA	NA	NA	NA	NA	NA	NA	7601	NA	58263.2	13.046	high	3.66514	134	DTR_889440	57.77	64.51	NA	NA	0	1	7601	No	NA	14	0	0	Low-quality	Genome-fragment	13.05	AAI-based (high-confidence)	0	1	no viral genes detected
NZMR01000154.1||full	MPG_5228	9472	11	1	1	No	NA	NA	NA	NA	NA	NA	NA	NA	9472	NA	176766	5.3585	medium	8.47655	2	DTR_893023	43.13	36.55	7.57	29.66	1	1	9472	No	NA	11	1	1	Low-quality	Genome-fragment	5.36	AAI-based (medium-confidence)	0	1
NZMR01000156.1||full	MPG_5228	6756	8	2	0	No	NA	NA	NA	NA	NA	NA	NA	NA	6756	NA	40690.8	16.6033	high	2.70372	4	GCA_002584135.1	67.05	86.52	3.17	17.29	1	1	6756	No	NA	8	2	0	Low-quality	Genome-fragment	16.6	AAI-based (high-confidence)	0	1
NZMR01000158.1||full	MPG_5228	11251	16	6	0	No	NA	NA	NA	NA	NA	NA	NA	NA	11251	NA	52598.1	21.3905	high	2.5164	13	DTR_889076	71.47	54.96	15.7637	31.542	6	1	11251	No	NA	16	6	0	Low-quality	Genome-fragment	21.39	AAI-based (high-confidence)	0	1
NZMR01000160.1||full	MPG_5228	10004	12	8	1	No	NA	NA	NA	NA	NA	NA	NA	NA	10004	NA	185885	5.38181	medium	7.74877	102	DTR_315632	43.04	71.83	4.47324	10.015	8	1	10004	No	NA	12	8	1	Low-quality	Genome-fragment	5.38	AAI-based (medium-confidence)	0	1
NZMR01000161.1||full	MPG_5228	7063	13	4	0	No	NA	NA	NA	NA	NA	NA	NA	NA	7063	NA	60161.5	11.7401	high	3.42478	7	DTR_890119	62.77	64.07	7.53955	15.8648	4	1	7063	No	NA	13	4	0	Low-quality	Genome-fragment	11.74	AAI-based (high-confidence)	0	1
NZMR01000162.1||full	MPG_5228	6574	5	1	0	No	NA	NA	NA	NA	NA	NA	NA	NA	6574	NA	59052.2	11.1325	medium	5.34578	5	DTR_269497	39.74	77.67	9.06	15.06	1	1	6574	No	NA	5	1	0	Low-quality	Genome-fragment	11.13	AAI-based (medium-confidence)	0	1
NZMR01000163.1||full	MPG_5228	7390	11	5	0	No	NA	NA	NA	NA	NA	NA	NA	NA	7390	NA	58395.1	12.6552	medium	8.89537	23	DTR_287813	46.48	52.02	7.87439	20.2772	5	1	7390	No	NA	11	5	0	Low-quality	Genome-fragment	12.66	AAI-based (medium-confidence)	0	1
NZMR01000165.1||full	MPG_5228	7395	14	1	0	No	NA	NA	NA	NA	NA	NA	NA	NA	7395	NA	159407	4.63906	low	10.511	37	DTR_231950	83.8	14.92	3.29	4.33	1	1	7395	No	NA	14	1	0	Low-quality	Genome-fragment	3.29	HMM-based (lower-bound)	0	1
NZMR01000170.1||full	MPG_5228	5862	15	0	0	No	NA	NA	NA	NA	NA	NA	NA	NA	5862	NA	30903	18.969	high	2.60922	1	GCA_002577815.1	86.76	54.57	NA	NA	0	1	5862	No	NA	15	0	0	Low-quality	Genome-fragment	18.97	AAI-based (high-confidence)	0	1	no viral genes detected
NZMR01000005.1||full	MPG_5228	6514	12	0	0	No	NA	NA	NA	NA	NA	NA	NA	NA	6514	NA	NA	NA	NA	NA	0	NA	NA	NA	NA	NA	0	1	6514	No	NA	12	0	0	Not-determined	Genome-fragment	NA	NA	0	1	no viral genes detected
NZMR01000006.1||full	MPG_5228	15500	32	10	0	No	NA	NA	NA	NA	NA	NA	NA	NA	15500	NA	37736.3	41.0746	high	3.20423	8	GCA_002584085.1	80.7	42.35	19.254	46.2802	10	1	15500	No	NA	32	10	0	Low-quality	Genome-fragment	41.07	AAI-based (high-confidence)	0	1
NZMR01000007.1||full	MPG_5228	8077	15	2	0	No	NA	NA	NA	NA	NA	NA	NA	NA	8077	NA	56649.3	14.2579	medium	5.46023	7	DTR_257079	61.41	24.42	12.7673	23.8434	2	1	8077	No	NA	15	2	0	Low-quality	Genome-fragment	14.26	AAI-based (medium-confidence)	0	1
NZMR01000008.1||full	MPG_5228	18334	10	5	0	No	NA	NA	NA	NA	NA	NA	NA	NA	18334	NA	187506	9.77783	low	16.7308	67	GCA_000891835.1	30.51	12.87	8.45498	17.367	5	1	18334	No	NA	10	5	0	Low-quality	Genome-fragment	8.45	HMM-based (lower-bound)	0	1
NZMR01000009.1||full	MPG_5228	7148	9	9	0	No	NA	NA	NA	NA	NA	NA	NA	NA	7148	NA	192914	3.70528	low	16.0459	40	GCA_002596405.1	34.47	29.79	3.43036	5.36403	9	1	7148	No	NA	9	9	0	Low-quality	Genome-fragment	3.43	HMM-based (lower-bound)	0	1
NZMR01000010.1||full	MPG_5228	35722	41	15	0	No	NA	NA	NA	NA	NA	NA	NA	NA	35722	NA	57284.6	62.3588	high	2.38413	10	DTR_889389	78.87	63.96	41.4395	91.4051	13	1	35722	No	NA	41	15	0	Medium-quality	Genome-fragment	62.36	AAI-based (high-confidence)	0	1
NZMR01000011.1||full	MPG_5228	9924	16	9	0	No	NA	NA	NA	NA	NA	NA	NA	NA	9924	NA	42066.4	23.5913	medium	8.63433	22	DTR_889839	34.25	44.47	11.6817	30.8445	9	1	9924	No	NA	16	9	0	Low-quality	Genome-fragment	23.59	AAI-based (medium-confidence)	0	1
NZMR01000012.1||full	MPG_5228	15096	11	8	0	No	NA	NA	NA	NA	NA	NA	NA	NA	15096	NA	52107.1	28.9711	medium	7.90179	4	DTR_256558	49.46	68.13	21.479	38.6337	8	1	15096	No	NA	11	8	0	Low-quality	Genome-fragment	28.97	AAI-based (medium-confidence)	0	1
NZMR01000013.1||full	MPG_5228	17314	16	5	0	No	NA	NA	NA	NA	NA	NA	NA	NA	17314	NA	107817	16.0587	high	1.76946	12	DTR_629853	57.91	89.01	18.5083	59.3268	5	1	17314	No	NA	16	5	0	Low-quality	Genome-fragment	16.06	AAI-based (high-confidence)	0	1
NZMR01000014.1||full	MPG_5228	23997	15	10	0	No	NA	NA	NA	NA	NA	NA	NA	NA	23997	NA	177067	13.5525	medium	5.16798	11	DTR_255540	28.4	39.16	10.9222	19.2697	10	1	23997	No	NA	15	10	0	Low-quality	Genome-fragment	13.55	AAI-based (medium-confidence)	0	1
NZMR01000015.1||full	MPG_5228	6491	11	0	0	No	NA	NA	NA	NA	NA	NA	NA	NA	6491	NA	NA	NA	NA	NA	0	NA	NA	NA	NA	NA	0	1	6491	No	NA	11	0	0	Not-determined	Genome-fragment	NA	NA	0	1	no viral genes detected
NZMR01000016.1||full	MPG_5228	6941	13	5	1	No	NA	NA	NA	NA	NA	NA	NA	NA	6941	NA	50438.7	13.7613	high	2.14789	47	DTR_892163	82.17	77.98	7.59856	19.8994	5	1	6941	No	NA	13	5	1	Low-quality	Genome-fragment	13.76	AAI-based (high-confidence)	0	1
NZMR01000018.1||full	MPG_5228	6474	10	6	0	No	NA	NA	NA	NA	NA	NA	NA	NA	6474	NA	39109.5	16.5535	low	10.7646	63	GCA_002578645.1	44.75	37.74	8.04395	15.5892	5	1	6474	No	NA	10	6	0	Low-quality	Genome-fragment	8.04	HMM-based (lower-bound)	0	1
NZMR01000019.1||full	MPG_5228	5443	9	7	0	No	NA	NA	NA	NA	NA	NA	NA	NA	5443	NA	54401.9	10.0052	high	2.18188	12	DTR_888726	68.02	89.55	3.643	7.8794	6	1	5443	No	NA	9	7	0	Low-quality	Genome-fragment	10.01	AAI-based (high-confidence)	0	1
NZMR01000020.1||full	MPG_5228	10934	10	1	0	No	NA	NA	NA	NA	NA	NA	NA	NA	10934	NA	62515	17.4902	medium	8.96869	38	DTR_892073	45.37	82.02	17.56	28.64	1	1	10934	No	NA	10	1	0	Low-quality	Genome-fragment	17.49	AAI-based (medium-confidence)	0	1
NZMR01000021.1||full	MPG_5228	8523	15	0	1	No	NA	NA	NA	NA	NA	NA	NA	NA	8523	NA	182807	4.6623	medium	7.74877	4	DTR_269708	46.31	71.68	NA	NA	0	1	8523	No	NA	15	0	1	Low-quality	Genome-fragment	4.66	AAI-based (medium-confidence)	0	1	no viral genes detected
NZMR01000022.1||full	MPG_5228	7574	8	0	0	No	NA	NA	NA	NA	NA	NA	NA	NA	7574	NA	51973.9	14.5727	low	12.6658	21	DTR_889363	29.82	36.04	NA	NA	0	1	7574	No	NA	8	0	0	Not-determined	Genome-fragment	NA	NA	0	1	no viral genes detected
NZMR01000175.1||full	MPG_5228	8037	8	7	0	No	NA	NA	NA	NA	NA	NA	NA	NA	8037	NA	59695.6	13.4633	high	2.53801	65	DTR_888828	73.94	66.63	7.74061	12.0846	7	1	8037	No	NA	8	7	0	Low-quality	Genome-fragment	13.46	AAI-based (high-confidence)	0	1
NZMR01000178.1||full	MPG_5228	6387	7	5	0	No	NA	NA	NA	NA	NA	NA	NA	NA	6387	NA	61804.9	10.3341	high	2.01777	177	DTR_893357	75.93	100	8.73697	14.487	5	1	6387	No	NA	7	5	0	Low-quality	Genome-fragment	10.33	AAI-based (high-confidence)	0	1
NZMR01000180.1||full	MPG_5228	7439	6	4	0	No	NA	NA	NA	NA	NA	NA	NA	NA	7439	NA	52507.8	14.1674	high	4.16323	8	DTR_888635	62.35	96.2	10.581	20.6912	4	1	7439	No	NA	6	4	0	Low-quality	Genome-fragment	14.17	AAI-based (high-confidence)	0	1
NZMR01000182.1||full	MPG_5228	6660	11	4	0	No	NA	NA	NA	NA	NA	NA	NA	NA	6660	NA	33812.2	19.697	high	3.21557	5	DTR_891664	59.86	76.16	8.4313	20.9001	4	1	6660	No	NA	11	4	0	Low-quality	Genome-fragment	19.7	AAI-based (high-confidence)	0	1
NZMR01000188.1||full	MPG_5228	17410	27	4	0	No	NA	NA	NA	NA	NA	NA	NA	NA	17410	NA	60920.7	28.5781	high	2.19323	6	DTR_230952	76.43	79.41	25.0539	50.7346	4	1	17410	No	NA	27	4	0	Low-quality	Genome-fragment	28.58	AAI-based (high-confidence)	0	1
NZMR01000189.1||full	MPG_5228	11603	11	7	0	No	NA	NA	NA	NA	NA	NA	NA	NA	11603	NA	58452.5	19.8503	high	4.01285	2	DTR_289123	61.41	76.19	13.4443	34.4428	7	1	11603	No	NA	11	7	0	Low-quality	Genome-fragment	19.85	AAI-based (high-confidence)	0	1
NZMR01000191.1||full	MPG_5228	6201	7	5	0	No	NA	NA	NA	NA	NA	NA	NA	NA	6201	NA	182140	3.40452	medium	6.64055	195	GCA_002606585.1	44.07	67.38	2.51223	5.99302	5	1	6201	No	NA	7	5	0	Low-quality	Genome-fragment	3.4	AAI-based (medium-confidence)	0	1
NZMR01000193.1||full	MPG_5228	10865	15	5	0	No	NA	NA	NA	NA	NA	NA	NA	NA	10865	NA	60608.2	17.9266	high	2.08263	164	DTR_893581	69.24	88.35	8.28638	18.9758	5	1	10865	No	NA	15	5	0	Low-quality	Genome-fragment	17.93	AAI-based (high-confidence)	0	1
NZMR01000194.1||full	MPG_5228	18057	26	8	0	No	NA	NA	NA	NA	NA	NA	NA	NA	18057	NA	59831.8	30.1796	high	2.28592	16	DTR_889333	64.76	74.75	21.7418	40.9541	8	1	18057	No	NA	26	8	0	Low-quality	Genome-fragment	30.18	AAI-based (high-confidence)	0	1
NZMR01000195.1||full	MPG_5228	6917	5	0	0	No	NA	NA	NA	NA	NA	NA	NA	NA	6917	NA	59936	11.5406	medium	5.34578	1	DTR_290628	40.35	80.52	NA	NA	0	1	6917	No	NA	5	0	0	Low-quality	Genome-fragment	11.54	AAI-based (medium-confidence)	0	1	no viral genes detected
NZMR01000197.1||full	MPG_5228	6981	10	1	0	No	NA	NA	NA	NA	NA	NA	NA	NA	6981	NA	175667	3.974	low	12.6105	1	DTR_891506	38.9	38	1.27	4.78	1	1	6981	No	NA	10	1	0	Low-quality	Genome-fragment	1.27	HMM-based (lower-bound)	0	1
NZMR01000198.1||full	MPG_5228	5910	14	0	0	No	NA	NA	NA	NA	NA	NA	NA	NA	5910	NA	83727.5	7.05861	low	15.8221	32	DTR_229716	57.2	14	NA	NA	0	1	5910	No	NA	14	0	0	Not-determined	Genome-fragment	NA	NA	0	1	no viral genes detected
NZMR01000200.1||full	MPG_5228	7891	11	4	0	No	NA	NA	NA	NA	NA	NA	NA	NA	7891	NA	53088	14.864	high	3.01418	12	DTR_889047	86.68	40.43	10.3153	22.3707	4	1	7891	No	NA	11	4	0	Low-quality	Genome-fragment	14.86	AAI-based (high-confidence)	0	1
NZMR01000201.1||full	MPG_5228	6412	12	4	0	No	NA	NA	NA	NA	NA	NA	NA	NA	6412	NA	51402.3	12.4742	high	3.1915	47	DTR_168966	64.73	74.12	4.81564	15.1685	4	1	6412	No	NA	12	4	0	Low-quality	Genome-fragment	12.47	AAI-based (high-confidence)	0	1
NZMR01000203.1||full	MPG_5228	7767	13	9	0	No	NA	NA	NA	NA	NA	NA	NA	NA	7767	NA	38527.5	20.1596	high	3.00508	5	DTR_167290	66.6	78.58	5.51856	15.35	6	1	7767	No	NA	13	9	0	Low-quality	Genome-fragment	20.16	AAI-based (high-confidence)	0	1
NZMR01000204.1||full	MPG_5228	17434	16	5	1	No	NA	NA	NA	NA	NA	NA	NA	NA	17434	NA	57357.6	30.3953	medium	5.65815	26	DTR_275633	56.86	33.09	18.6967	34.6239	5	1	17434	No	NA	16	5	1	Low-quality	Genome-fragment	30.4	AAI-based (medium-confidence)	0	1
NZMR01000205.1||full	MPG_5228	6728	8	8	0	No	NA	NA	NA	NA	NA	NA	NA	NA	6728	NA	39213.2	17.1575	medium	6.04249	18	GCA_002581745.1	43.35	68.93	7.23248	18.0268	8	1	6728	No	NA	8	8	0	Low-quality	Genome-fragment	17.16	AAI-based (medium-confidence)	0	1
NZMR01000208.1||full	MPG_5228	5231	3	1	0	No	NA	NA	NA	NA	NA	NA	NA	NA	5231	NA	46468.1	11.2572	low	14.3605	9	GCA_002581255.1	64	3.1	7.32	15.34	1	1	5231	No	NA	3	1	0	Low-quality	Genome-fragment	7.32	HMM-based (lower-bound)	0	1
NZMR01000210.1||full	MPG_5228	6079	5	5	0	No	NA	NA	NA	NA	NA	NA	NA	NA	6079	NA	45869.4	13.2528	high	2.71303	3	DTR_630556	67.15	100	9.15611	16.4024	5	1	6079	No	NA	5	5	0	Low-quality	Genome-fragment	13.25	AAI-based (high-confidence)	0	1
NZMR01000211.1||full	MPG_5228	5618	4	1	0	No	NA	NA	NA	NA	NA	NA	NA	NA	5618	NA	38902.1	14.4414	medium	6.04249	24	DTR_892205	45.4	71.64	2.93	16.17	1	1	5618	No	NA	4	1	0	Low-quality	Genome-fragment	14.44	AAI-based (medium-confidence)	0	1
NZMR01000213.1||full	MPG_5228	5619	7	4	0	No	NA	NA	NA	NA	NA	NA	NA	NA	5619	NA	59239.6	9.48521	high	1.52052	14	DTR_889648	83.07	96.45	7.4722	14.1237	4	1	5619	No	NA	7	4	0	Low-quality	Genome-fragment	9.49	AAI-based (high-confidence)	0	1
NZMR01000214.1||full	MPG_5228	6551	8	2	0	No	NA	NA	NA	NA	NA	NA	NA	NA	6551	NA	60456.6	10.8359	high	3.74339	15	DTR_578640	59.22	79.32	8.1126	16.3873	2	1	6551	No	NA	8	2	0	Low-quality	Genome-fragment	10.84	AAI-based (high-confidence)	0	1
NZMR01000216.1||full	MPG_5228	15982	22	17	0	No	NA	NA	NA	NA	NA	NA	NA	NA	15982	NA	38282.9	41.7471	medium	6.24746	18	DTR_270930	48.83	79.65	17.1322	40.0901	17	1	15982	No	NA	22	17	0	Low-quality	Genome-fragment	41.75	AAI-based (medium-confidence)	0	1
NZMR01000217.1||full	MPG_5228	5346	7	0	0	No	NA	NA	NA	NA	NA	NA	NA	NA	5346	NA	62159.5	8.60045	medium	7.70338	3	DTR_889436	52.49	61.42	NA	NA	0	1	5346	No	NA	7	0	0	Low-quality	Genome-fragment	8.6	AAI-based (medium-confidence)	0	1	no viral genes detected
NZMR01000219.1||full	MPG_5228	12188	16	11	0	No	NA	NA	NA	NA	NA	NA	NA	NA	12188	NA	39592.5	30.7836	medium	6.68779	18	DTR_893268	49.73	74.82	18.7064	34.3099	11	1	12188	No	NA	16	11	0	Low-quality	Genome-fragment	30.78	AAI-based (medium-confidence)	0	1
NZMR01000222.1||full	MPG_5228	20023	17	6	0	No	NA	NA	NA	NA	NA	NA	NA	NA	20023	NA	36498.6	54.8596	high	1.57329	2	DTR_329190	89.87	88.11	20.9464	53.5009	6	1	20023	No	NA	17	6	0	Medium-quality	Genome-fragment	54.86	AAI-based (high-confidence)	0	1
NZMR01000223.1||full	MPG_5228	11436	15	4	0	No	NA	NA	NA	NA	NA	NA	NA	NA	11436	NA	59962.9	19.0718	high	2.64972	4	DTR_230915	68.73	60.08	13.2738	32.4358	4	1	11436	No	NA	15	4	0	Low-quality	Genome-fragment	19.07	AAI-based (high-confidence)	0	1
[truncated: 11,380 more rows]
