# Supplementary material for: A systematic analysis of marine lysogens and proviruses
Source: Nat Commun. 2023 Sep 27;14:6013. doi: 10.1038/s41467-023-41699-4 (PMC10533544; doi:10.1038/s41467-023-41699-4)
Supplement: Supplementary file 7 — Supplementary Data 4 [file 41467_2023_41699_MOESM7_ESM.xls]

## Sheet: Supplementary Data 4
Temperate viral genome ID	Original temperate viral genome ID	vOTU ID	Viral genus ID (clustered by VIRIDIC)	Viral cluster ID (clustered by vConTACT2)	Host genome ID	Host name	Classification method	Class	Family	Genus	Genome size (bp)	Number of predicted proteins	Protein coding density (per kb)	GC content	N-ARSC	C-ARSC	Identification of a SCMP
MTVG_1	JAESRU010000108.1||full	tvOTU_946	tVG 2117	tVC 932_0	MPG_3189	Hyphomicrobiales bacterium	-	Unassigned	Unassigned	Unassigned	10111	15	1.48353	0.50747	0.3274	2.7835	F
MTVG_2	JAESRU010000111.1||full	tvOTU_947	tVG 2118	-	MPG_3189	Hyphomicrobiales bacterium	-	Unassigned	Unassigned	Unassigned	7074	16	2.2618	0.520079	0.4017	2.8868	F
MTVG_3	JAESRU010000096.1||full	tvOTU_948	tVG 2119	-	MPG_3189	Hyphomicrobiales bacterium	-	Unassigned	Unassigned	Unassigned	5442	8	1.47005	0.558509	0.403	2.8854	F
MTVG_4	JAESRU010000113.1||full	tvOTU_949	tVG 2120	-	MPG_3189	Hyphomicrobiales bacterium	-	Unassigned	Unassigned	Unassigned	5885	12	2.03908	0.542566	0.4198	2.9103	F
MTVG_5	JAESRU010000101.1||full	tvOTU_950	tVG 2121	-	MPG_3189	Hyphomicrobiales bacterium	-	Unassigned	Unassigned	Unassigned	17558	41	2.33512	0.52245	0.3553	2.8042	F
MTVG_6	JAESRU010000037.1||full	tvOTU_951	tVG 2122	-	MPG_3189	Hyphomicrobiales bacterium	-	Unassigned	Unassigned	Unassigned	15758	17	1.07882	0.529957	0.3831	2.8451	F
MTVG_7	JAESRU010000116.1||full	tvOTU_952	tVG 2123	-	MPG_3189	Hyphomicrobiales bacterium	-	Unassigned	Unassigned	Unassigned	12278	19	1.54748	0.50676	0.3478	2.9204	F
MTVG_8	JAESRU010000054.1||full	tvOTU_953	tVG 2124	-	MPG_3189	Hyphomicrobiales bacterium	"majority-rules approach"	Caudoviricetes	Unassigned	Unassigned	12236	18	1.47107	0.532897	0.3445	2.8189	F
MTVG_9	JAESRU010000102.1||full	tvOTU_954	tVG 2125	-	MPG_3189	Hyphomicrobiales bacterium	-	Unassigned	Unassigned	Unassigned	10710	14	1.30719	0.548021	0.325	2.7105	T
MTVG_10	3300028198.a:Ga0257121_1000239||full	tvOTU_955	tVG 2126	-	MPG_10117	3300028198_15	-	Unassigned	Unassigned	Unassigned	48459	69	1.42388	0.390206	0.3616	3.0775	F
MTVG_11	3300028198.a:Ga0257121_1001812||full	tvOTU_956	tVG 2127	tVC 484_0	MPG_10117	3300028198_15	-	Unassigned	Unassigned	Unassigned	15694	30	1.91156	0.396011	0.3463	3.0166	F
MTVG_12	3300028198.a:Ga0257121_1006765||full	tvOTU_957	tVG 2128	-	MPG_10117	3300028198_15	-	Unassigned	Unassigned	Unassigned	6553	11	1.67862	0.382725	0.3232	3.0181	F
MTVG_13	3300028198.a:Ga0257121_1002824||full	tvOTU_958	tVG 2129	-	MPG_10117	3300028198_15	-	Unassigned	Unassigned	Unassigned	11883	20	1.68308	0.373138	0.337	3.0261	F
MTVG_14	3300028198.a:Ga0257121_1000670||full	tvOTU_959	tVG 2130	tVC 935_0	MPG_10117	3300028198_15	-	Unassigned	Unassigned	Unassigned	28172	39	1.38435	0.381123	0.3393	3.0003	F
MTVG_15	3300020429.a:Ga0211581_10000239||0_partial_1	tvOTU_509	tVG 224	tVC 168_0	MPG_9717	3300020429_13	-	Unassigned	Unassigned	Unassigned	18166	22	1.21105	0.675823	0.4103	2.8334	T
MTVG_16	3300020429.a:Ga0211581_10000018||0_partial_1	tvOTU_799	tVG 205	tVC 583_0	MPG_9717	3300020429_13	-	Unassigned	Unassigned	Unassigned	19192	24	1.25052	0.658087	0.3824	2.7997	T
MTVG_17	3300020429.a:Ga0211581_10000151||0_partial_1	tvOTU_509	tVG 223	-	MPG_9717	3300020429_13	"majority-rules approach"	Caudoviricetes	Unassigned	Unassigned	9868	7	0.709364	0.671058	0.3121	2.6281	F
MTVG_18	JABJKV010000214.1||full_1	tvOTU_164	tVG 1220	-	MPG_7231	Verrucomicrobia bacterium	-	Unassigned	Unassigned	Unassigned	5279	4	0.757719	0.468081	0.2851	2.7319	F
MTVG_19	LUNH01000012.1||0_partial	tvOTU_10289	tVG 1325	tVC 1163_0	MPG_2683	Aeromicrobium sp. REDSEA-S38_B2	-	Unassigned	Unassigned	Unassigned	16674	17	1.01955	0.697793	0.3591	2.7232	F
MTVG_20	LUNH01000028.1||0_partial	tvOTU_103	tVG 1324	tVC 1200_0	MPG_2683	Aeromicrobium sp. REDSEA-S38_B2	-	Unassigned	Unassigned	Unassigned	21577	36	1.66844	0.658664	0.4252	2.7541	F
MTVG_21	NZ_SJPU01000001.1||0_partial_1	tvOTU_960	tVG 2131	-	MPG_3376	Planctomycetes bacterium Poly21	-	Unassigned	Unassigned	Unassigned	28919	41	1.41775	0.582212	0.3903	2.8097	F
MTVG_22	NZ_SJPU01000001.1||1_partial_1	tvOTU_961	tVG 2132	-	MPG_3376	Planctomycetes bacterium Poly21	-	Unassigned	Unassigned	Unassigned	36800	51	1.38587	0.609918	0.3832	2.7826	T
MTVG_23	NZ_SJPU01000001.1||2_partial	tvOTU_962	tVG 2133	tVC 970_0	MPG_3376	Planctomycetes bacterium Poly21	-	Unassigned	Unassigned	Unassigned	39369	53	1.34624	0.564911	0.3936	2.8728	T
MTVG_24	NZ_SJPU01000002.1||0_partial	tvOTU_963	tVG 2134	tVC 1148_0	MPG_3376	Planctomycetes bacterium Poly21	-	Unassigned	Unassigned	Unassigned	22989	28	1.21797	0.613815	0.3598	2.7457	T
MTVG_25	DDNX01000104.1||full_1	tvOTU_964	tVG 823	tVC 394_0	MPG_5053	Alcanivorax sp. UBA2509	"majority-rules approach"	Caudoviricetes	Unassigned	Unassigned	40901	57	1.39361	0.646612	0.4142	2.8558	T
MTVG_26	DHZT01000002.1||0_partial_1	tvOTU_921	tVG 881	-	MPG_5303	Balneolaceae bacterium UBA5097	-	Unassigned	Unassigned	Unassigned	9587	13	1.356	0.425368	0.3558	2.9134	F
MTVG_27	DHZT01000009.1||0_partial	tvOTU_639	tVG 888	tVC 1351_0	MPG_5303	Balneolaceae bacterium UBA5097	-	Unassigned	Unassigned	Unassigned	27804	19	0.683355	0.38998	0.3212	3.0487	F
MTVG_28	DHZT01000008.1||0_partial	tvOTU_706	tVG 906	tVC 1332_0	MPG_5303	Balneolaceae bacterium UBA5097	-	Unassigned	Unassigned	Unassigned	19717	15	0.760765	0.389562	0.3658	3.1455	F
MTVG_29	JACDNZ010000010.1||full	tvOTU_965	tVG 2135	tVC 249_0	MPG_3711	Thermosipho sp.	vConTACT2	Caudoviricetes	Unassigned	Becedseptimavirus	83847	122	1.45503	0.285353	0.352	3.1915	T
MTVG_30	JACDNZ010000013.1||full	tvOTU_966	tVG 2136	-	MPG_3711	Thermosipho sp.	-	Unassigned	Unassigned	Unassigned	55892	78	1.39555	0.294532	0.39	3.2506	T
MTVG_31	JACDNZ010000046.1||full	tvOTU_967	tVG 2137	-	MPG_3711	Thermosipho sp.	-	Unassigned	Unassigned	Unassigned	6196	5	0.806972	0.414784	0.391	3.1198	F
MTVG_32	NC_015711.1||0_partial_1	tvOTU_968	tVG 2138	-	MPG_839	Corallococcus macrosporus	-	Unassigned	Unassigned	Unassigned	26174	43	1.64285	0.699167	0.4407	2.7992	T
MTVG_33	DUAO01000117.1||full	tvOTU_969	tVG 2139	-	MPG_7157	Flavobacteriales bacterium	"majority-rules approach"	Caudoviricetes	Unassigned	Unassigned	9701	12	1.23699	0.332131	0.3455	3.0282	F
MTVG_34	NZ_MWVJ01000135.1||0_partial_1	tvOTU_970	tVG 2140	-	MPG_1643	Pseudophaeobacter leonis	-	Unassigned	Unassigned	Unassigned	11543	14	1.21286	0.586676	0.3985	2.8709	T
MTVG_35	NZ_MWVJ01000054.1||0_partial_1	tvOTU_971	tVG 2141	-	MPG_1643	Pseudophaeobacter leonis	-	Unassigned	Unassigned	Unassigned	7826	16	2.04447	0.603629	0.2942	2.5918	F
MTVG_36	NZ_MWVJ01000131.1||full_1	tvOTU_972	tVG 2142	-	MPG_1643	Pseudophaeobacter leonis	-	Unassigned	Unassigned	Unassigned	6208	7	1.12758	0.534794	0.3299	2.9408	T
MTVG_37	NZ_MWVJ01000125.1||full	tvOTU_973	tVG 2143	-	MPG_1643	Pseudophaeobacter leonis	-	Unassigned	Unassigned	Unassigned	9097	8	0.879411	0.604045	0.2823	2.607	F
MTVG_38	NZ_MWVJ01000128.1||full	tvOTU_974	tVG 2144	tVC 379_1	MPG_1643	Pseudophaeobacter leonis	-	Unassigned	Unassigned	Unassigned	21311	30	1.40772	0.537797	0.3772	2.8847	F
MTVG_39	NZ_MWVJ01000081.1||full	tvOTU_975	tVG 2145	-	MPG_1643	Pseudophaeobacter leonis	-	Unassigned	Unassigned	Unassigned	24189	30	1.24023	0.537806	0.3887	2.9486	F
MTVG_40	NZ_JFNG01000149.1||full	tvOTU_976	tVG 1692	-	MPG_7079	Prochlorococcus sp. scB245a_518O7	-	Unassigned	Unassigned	Unassigned	9718	22	2.26384	0.293579	0.301	3.2613	F
MTVG_41	3300025305.a:Ga0208684_1000029||0_partial	tvOTU_85	tVG 600	tVC 1410_0	MPG_8949	3300025305_2	-	Unassigned	Unassigned	Unassigned	14411	17	1.17965	0.427937	0.3659	2.9268	F
MTVG_42	3300025305.a:Ga0208684_1001088||full	tvOTU_446	tVG 558	tVC 979_0	MPG_8949	3300025305_2	-	Unassigned	Unassigned	Unassigned	15605	12	0.768984	0.463698	0.3014	2.8189	F
MTVG_43	NZ_UCNJ01000032.1||0_partial	tvOTU_977	tVG 2146	tVC 1393_0	MPG_1261	Synechococcus sp. UW179A	-	Unassigned	Unassigned	Unassigned	12357	18	1.45666	0.540261	0.391	2.8688	T
MTVG_44	NZ_UCNJ01000012.1||0_partial	tvOTU_978	tVG 2147	-	MPG_1261	Synechococcus sp. UW179A	-	Unassigned	Unassigned	Unassigned	12425	19	1.52918	0.528048	0.4145	2.9266	T
MTVG_45	NZ_AQGY01000004.1||0_partial_1	tvOTU_514	tVG 1462	tVC 926_0	MPG_1934	Pseudoalteromonas flavipulchra NCIMB 2033 = ATCC BAA-314	"majority-rules approach"	Caudoviricetes	Unassigned	Unassigned	35247	46	1.30508	0.457287	0.3367	2.8791	F
MTVG_46	NZ_AQGY01000004.1||1_partial_1	tvOTU_979	tVG 1463	tVC 805_0	MPG_1934	Pseudoalteromonas flavipulchra NCIMB 2033 = ATCC BAA-314	vConTACT2	Tectiliviricetes	Corticoviridae	Corticovirus	16075	25	1.55521	0.445101	0.362	2.9473	F
MTVG_47	NZ_AQGY01000005.1||0_partial_1	tvOTU_104	tVG 1464	tVC 148_0	MPG_1934	Pseudoalteromonas flavipulchra NCIMB 2033 = ATCC BAA-314	"majority-rules approach"	Caudoviricetes	Peduoviridae	Unassigned	30430	37	1.21591	0.430135	0.3605	2.9722	F
MTVG_48	JABHYV010000172.1||full	tvOTU_980	tVG 2148	-	MPG_3647	Chloroflexi bacterium	-	Unassigned	Unassigned	Unassigned	19971	26	1.30189	0.60032	0.3418	2.7523	F
MTVG_49	3300021591.a:Ga0190338_1000023||full_1	tvOTU_981	tVG 322	tVC 588_0	MPG_9358	3300021591_2	-	Unassigned	Unassigned	Unassigned	13779	20	1.45148	0.557878	0.3916	3.0985	T
MTVG_50	JABIXR010000181.1||full	tvOTU_561	tVG 725	-	MPG_6099	Gammaproteobacteria bacterium	-	Unassigned	Unassigned	Unassigned	7979	10	1.25329	0.47813	0.3949	2.9821	T
MTVG_51	JABIXR010000214.1||full	tvOTU_355	tVG 376	tVC 1208_0	MPG_6099	Gammaproteobacteria bacterium	-	Unassigned	Unassigned	Unassigned	14653	22	1.5014	0.494165	0.3796	2.7662	F
MTVG_52	JABIXR010000232.1||full	tvOTU_689	tVG 1108	tVC 1179_0	MPG_6099	Gammaproteobacteria bacterium	-	Unassigned	Unassigned	Unassigned	11870	16	1.34794	0.48492	0.4001	2.9407	F
MTVG_53	DDJP01000095.1||full_1	tvOTU_670	tVG 165	tVC 1003_0	MPG_2970	Micavibrio sp. UBA2621	-	Unassigned	Unassigned	Unassigned	17045	21	1.23203	0.492402	0.3499	2.8938	T
MTVG_54	JAEPOD010000006.1||full_1	tvOTU_406	tVG 1284	-	MPG_3466	Maricaulis sp.	-	Unassigned	Unassigned	Unassigned	12914	16	1.23897	0.662614	0.4096	2.819	T
MTVG_55	JAEPOD010000102.1||full	tvOTU_982	tVG 2149	-	MPG_3466	Maricaulis sp.	"majority-rules approach"	Caudoviricetes	Unassigned	Unassigned	10409	14	1.34499	0.599711	0.3389	2.8587	F
MTVG_56	JAEPOD010000170.1||full	tvOTU_983	tVG 2150	-	MPG_3466	Maricaulis sp.	-	Unassigned	Unassigned	Unassigned	6458	7	1.08393	0.572778	0.4632	2.9455	T
MTVG_57	DIMC01000413.1||full	tvOTU_984	tVG 916	-	MPG_7947	Deltaproteobacteria bacterium UBA5576	-	Unassigned	Unassigned	Unassigned	24941	21	0.841987	0.582775	0.4077	2.8361	F
MTVG_58	3300021508.a:Ga0190283_1000456||0_partial_1	tvOTU_985	tVG 2151	-	MPG_9304	3300021508_4	-	Unassigned	Unassigned	Unassigned	10463	13	1.24247	0.55118	0.4132	3.0373	T
MTVG_59	JABCTJ010000143.1||full	tvOTU_986	tVG 2152	-	MPG_8741	Candidatus Thorarchaeota archaeon	-	Unassigned	Unassigned	Unassigned	5272	9	1.70713	0.455425	0.4296	3.2027	F
MTVG_60	NVRQ02000132.1||full	tvOTU_987	tVG 2153	-	MPG_2915	Gammaproteobacteria bacterium	-	Unassigned	Unassigned	Unassigned	5863	7	1.19393	0.460856	0.3467	2.7767	F
MTVG_61	NZ_JAFLNF010000003.1||0_partial_1	tvOTU_988	tVG 2154	tVC 583_0	MPG_838	Roseibium sp. CAU 1637	-	Unassigned	Unassigned	Unassigned	17891	21	1.17377	0.647197	0.3706	2.7262	T
MTVG_62	NZ_JAFLNF010000005.1||0_partial_1	tvOTU_989	tVG 2155	tVC 439_0	MPG_838	Roseibium sp. CAU 1637	-	Unassigned	Unassigned	Unassigned	42050	53	1.2604	0.596124	0.3864	2.8187	F
MTVG_63	PIYN01000030.1||full	tvOTU_990	tVG 2156	-	MPG_8802	Candidatus Bathyarchaeota archaeon	-	Unassigned	Unassigned	Unassigned	14584	18	1.23423	0.560546	0.3901	3.0347	T
MTVG_64	NZ_BLRL01000001.1||0_partial_1	tvOTU_597	tVG 1505	tVC 890_0	MPG_1225	Moritella sp. F3	-	Unassigned	Unassigned	Unassigned	27441	37	1.34835	0.409497	0.3369	2.9317	F
MTVG_65	3300025869.a:Ga0209308_10008857||full	tvOTU_991	tVG 2157	-	MPG_11213	3300025869_10	-	Unassigned	Unassigned	Unassigned	7103	4	0.563142	0.558637	0.4639	2.9033	F
MTVG_66	JABGTT010000004.1||0_partial_1	tvOTU_917	tVG 344	tVC 1414_0	MPG_4038	Desulfobacula sp.	-	Unassigned	Unassigned	Unassigned	37730	30	0.795123	0.429526	0.3218	2.9529	T
MTVG_67	JAAXOH010000020.1||0_partial_1	tvOTU_392	tVG 1060	tVC 1467_0	MPG_7144	Desulfobacteraceae bacterium	-	Unassigned	Unassigned	Unassigned	17357	16	0.921818	0.418448	0.3635	3.0148	F
MTVG_68	NZ_LZQY01000020.1||full_1	tvOTU_992	tVG 2158	tVC 305_0	MPG_795	Bacillus cereus	"majority-rules approach"	Caudoviricetes	Unassigned	Unassigned	60290	81	1.34351	0.344352	0.36	3.1241	T
MTVG_69	NZ_LZQY01000110.1||0_partial	tvOTU_993	tVG 2159	tVC 288_0	MPG_795	Bacillus cereus	-	Unassigned	Unassigned	Unassigned	14960	19	1.27005	0.336564	0.3407	3.0634	F
MTVG_70	NZ_LZQY01000081.1||full	tvOTU_994	tVG 2160	-	MPG_795	Bacillus cereus	"majority-rules approach"	Caudoviricetes	Unassigned	Unassigned	55935	91	1.62689	0.358273	0.3713	3.0933	T
MTVG_71	NZ_LZQY01000084.1||full	tvOTU_995	tVG 2161	-	MPG_795	Bacillus cereus	-	Unassigned	Unassigned	Unassigned	50742	75	1.47807	0.419593	0.3785	3.0735	T
MTVG_72	NZ_LZQY01000104.1||full	tvOTU_996	tVG 2162	-	MPG_795	Bacillus cereus	"majority-rules approach"	Caudoviricetes	Unassigned	Unassigned	44136	57	1.29146	0.350689	0.36	3.0139	T
MTVG_73	QJZQ01000198.1||full_1	tvOTU_997	tVG 2163	tVC 1093_0	MPG_6371	Nitrospirae bacterium	-	Unassigned	Unassigned	Unassigned	14470	19	1.31306	0.601589	0.3803	2.917	T
MTVG_74	PADF01000015.1||full	tvOTU_998	tVG 2164	-	MPG_8580	Euryarchaeota archaeon	-	Unassigned	Unassigned	Unassigned	26317	28	1.06395	0.350802	0.3282	2.9834	F
MTVG_75	PADF01000019.1||full	tvOTU_999	tVG 2165	-	MPG_8580	Euryarchaeota archaeon	-	Unassigned	Unassigned	Unassigned	14504	29	1.99945	0.379749	0.3501	2.9852	F
MTVG_76	PADF01000045.1||full	tvOTU_1000	tVG 2166	-	MPG_8580	Euryarchaeota archaeon	-	Unassigned	Unassigned	Unassigned	13758	31	2.25323	0.368745	0.3922	3.1599	F
MTVG_77	PADF01000076.1||full	tvOTU_1001	tVG 2167	tVC 566_0	MPG_8580	Euryarchaeota archaeon	-	Unassigned	Unassigned	Unassigned	23345	44	1.88477	0.39862	0.3829	3.0201	F
MTVG_78	PADF01000066.1||full	tvOTU_1002	tVG 2168	tVC 1530_0	MPG_8580	Euryarchaeota archaeon	-	Unassigned	Unassigned	Unassigned	11771	14	1.18936	0.367768	0.3824	3.1099	F
MTVG_79	QNEO01000051.1||full_1	tvOTU_1003	tVG 2075	-	MPG_8247	Gammaproteobacteria bacterium	-	Unassigned	Unassigned	Unassigned	9013	7	0.776656	0.439033	0.3088	2.7782	F
MTVG_80	QNEO01000033.1||0_partial	tvOTU_661	tVG 2072	tVC 1556_0	MPG_8247	Gammaproteobacteria bacterium	-	Unassigned	Unassigned	Unassigned	12787	13	1.01666	0.41464	0.3945	3.0297	F
MTVG_81	QNEO01000167.1||full	tvOTU_822	tVG 2073	tVC 1558_0	MPG_8247	Gammaproteobacteria bacterium	-	Unassigned	Unassigned	Unassigned	13185	9	0.682594	0.409025	0.2657	2.7908	F
MTVG_82	QNEO01000201.1||full	tvOTU_294	tVG 2076	-	MPG_8247	Gammaproteobacteria bacterium	-	Unassigned	Unassigned	Unassigned	12144	10	0.823452	0.359519	0.3506	3.1448	T
MTVG_83	QNEO01000354.1||full	tvOTU_1004	tVG 2169	-	MPG_8247	Gammaproteobacteria bacterium	-	Unassigned	Unassigned	Unassigned	7812	8	1.02407	0.430876	0.3013	2.9083	F
MTVG_84	QNEO01000358.1||full	tvOTU_10594	tVG 92	-	MPG_8247	Gammaproteobacteria bacterium	-	Unassigned	Unassigned	Unassigned	7679	11	1.43248	0.422711	0.3635	3.0813	F
MTVG_85	QNEO01000401.1||full	tvOTU_1005	tVG 2170	-	MPG_8247	Gammaproteobacteria bacterium	-	Unassigned	Unassigned	Unassigned	7152	11	1.53803	0.410515	0.3797	3.0904	F
MTVG_86	QNEO01000447.1||full	tvOTU_1006	tVG 2171	-	MPG_8247	Gammaproteobacteria bacterium	-	Unassigned	Unassigned	Unassigned	6550	13	1.98473	0.400305	0.3757	3.0927	F
MTVG_87	QNEO01000529.1||full	tvOTU_79	tVG 98	-	MPG_8247	Gammaproteobacteria bacterium	-	Unassigned	Unassigned	Unassigned	5549	4	0.720851	0.410344	0.3094	3.0042	F
MTVG_88	JAEPMC010000003.1||0_partial_1	tvOTU_794	tVG 1264	tVC 1292_0	MPG_6144	Roseitalea sp.	-	Unassigned	Unassigned	Unassigned	39245	61	1.55434	0.627061	0.378	2.7898	F
MTVG_89	NZ_QJGZ01000024.1||full	tvOTU_1007	tVG 2172	-	MPG_1910	Flavobacterium sharifuzzamanii	-	Unassigned	Unassigned	Unassigned	6017	4	0.664783	0.353498	0.2913	2.9011	F
MTVG_90	SOJZ01000028.1||0_partial	tvOTU_1008	tVG 2173	tVC 1190_0	MPG_8419	Candidatus Bathyarchaeota archaeon	-	Unassigned	Unassigned	Unassigned	27114	31	1.14332	0.443461	0.3506	3.0869	T
MTVG_91	NZ_JAMC01000002.1||0_partial_1	tvOTU_1009	tVG 2174	tVC 1008_0	MPG_1737	Sulfitobacter donghicola DSW-25 = KCTC 12864 = JCM 14565	-	Unassigned	Unassigned	Unassigned	14230	17	1.19466	0.566268	0.3427	2.7749	T
MTVG_92	JABILA010000086.1||full_1	tvOTU_229	tVG 350	tVC 987_0	MPG_2202	Alphaproteobacteria bacterium	-	Unassigned	Unassigned	Unassigned	25641	33	1.287	0.5593	0.3784	2.8134	T
MTVG_93	JABILA010000116.1||0_partial	tvOTU_478	tVG 1163	tVC 1337_0	MPG_2202	Alphaproteobacteria bacterium	-	Unassigned	Unassigned	Unassigned	12389	15	1.21075	0.551699	0.3755	2.795	F
MTVG_94	JABILA010000046.1||full	tvOTU_504	tVG 1162	-	MPG_2202	Alphaproteobacteria bacterium	-	Unassigned	Unassigned	Unassigned	7242	6	0.8285	0.504004	0.4425	2.9703	F
MTVG_95	JABILA010000027.1||full	tvOTU_1010	tVG 2175	-	MPG_2202	Alphaproteobacteria bacterium	-	Unassigned	Unassigned	Unassigned	5604	6	1.07066	0.474839	0.4325	2.9558	F
MTVG_96	NZ_WXVX02000029.1||full_1	tvOTU_838	tVG 222	tVC 394_0	MPG_621	Alcanivorax sp. ZXX171	"majority-rules approach"	Caudoviricetes	Unassigned	Unassigned	35163	46	1.30819	0.64838	0.4028	2.8242	T
MTVG_97	JABSRG010000038.1||full	tvOTU_1011	tVG 2176	-	MPG_7131	Opitutales bacterium	-	Unassigned	Unassigned	Unassigned	36662	54	1.47291	0.501555	0.3853	2.9513	F
MTVG_98	NZ_CP065229.1||0_partial_1	tvOTU_1012	tVG 2177	-	MPG_1408	Erythrobacter sp. A30-3	-	Unassigned	Unassigned	Unassigned	32234	43	1.334	0.614475	0.3917	2.7712	F
MTVG_99	NZ_CP065229.1||1_partial_1	tvOTU_1013	tVG 2178	-	MPG_1408	Erythrobacter sp. A30-3	-	Unassigned	Unassigned	Unassigned	36614	36	0.98323	0.528295	0.3413	2.829	T
MTVG_100	NZ_CP065229.1||2_partial_1	tvOTU_10558	tVG 884	tVC 1078_0	MPG_1408	Erythrobacter sp. A30-3	-	Unassigned	Unassigned	Unassigned	15306	18	1.17601	0.677447	0.4027	2.753	T
MTVG_101	3300020418.a:Ga0211557_10000600||full	tvOTU_1014	tVG 2179	-	MPG_10623	3300020418_12	-	Unassigned	Unassigned	Unassigned	27087	42	1.55056	0.619005	0.4278	2.7827	F
MTVG_102	3300020418.a:Ga0211557_10004920||full	tvOTU_1015	tVG 2180	-	MPG_10623	3300020418_12	-	Unassigned	Unassigned	Unassigned	8507	11	1.29305	0.632891	0.3913	2.7454	F
MTVG_103	AP022859.1||0_partial_1	tvOTU_348	tVG 753	tVC 922_0	MPG_6711	Vibrio alginolyticus	-	Unassigned	Unassigned	Unassigned	10785	21	1.94715	0.501994	0.3404	2.8823	F
MTVG_104	AP022860.1||0_partial_1	tvOTU_1016	tVG 2181	-	MPG_6711	Vibrio alginolyticus	"majority-rules approach"	Faserviricetes	Inoviridae	Unassigned	11825	17	1.43763	0.438647	0.2992	2.9636	F
MTVG_105	JABJPW010000041.1||0_partial_1	tvOTU_829	tVG 326	tVC 942_0	MPG_3916	Rhodospirillaceae bacterium	-	Unassigned	Unassigned	Unassigned	15799	19	1.20261	0.659472	0.3743	2.7837	T
MTVG_106	DERK01000017.1||0_partial_1	tvOTU_163	tVG 151	tVC 878_0	MPG_2536	Bdellovibrionaceae bacterium UBA3342	-	Unassigned	Unassigned	Unassigned	35114	51	1.45241	0.37908	0.3453	3.0026	T
MTVG_107	DGNA01000019.1||full	tvOTU_1017	tVG 2182	-	MPG_6300	Flavobacteriaceae bacterium UBA4504	-	Unassigned	Unassigned	Unassigned	5007	9	1.79748	0.38318	0.2547	2.6982	F
MTVG_108	NZ_SDID01000015.1||full	tvOTU_1018	tVG 2183	-	MPG_569	Sulfurimonas indica	-	Unassigned	Unassigned	Unassigned	65973	75	1.13683	0.347339	0.327	3.1197	F
MTVG_109	NZ_JAAVXB010000002.1||0_partial_1	tvOTU_1019	tVG 2184	-	MPG_879	Solimonas marina	-	Unassigned	Unassigned	Unassigned	37606	36	0.957294	0.635244	0.3617	2.7795	T
MTVG_110	PAPQ01000046.1||0_partial_1	tvOTU_585	tVG 34	tVC 1008_0	MPG_8117	Roseobacter sp.	-	Unassigned	Unassigned	Unassigned	12804	16	1.24961	0.580131	0.3636	2.782	T
MTVG_111	PAPQ01000011.1||full	tvOTU_1020	tVG 2185	tVC 766_0	MPG_8117	Roseobacter sp.	-	Unassigned	Unassigned	Unassigned	14315	19	1.32728	0.384556	0.3273	2.9754	T
MTVG_112	NZ_CP031165.1||0_partial	tvOTU_1021	tVG 2186	-	MPG_689	Euzebya sp. DY32-46	-	Unassigned	Unassigned	Unassigned	15136	23	1.51956	0.70144	0.4283	2.6834	F
MTVG_113	DEMG01000005.1||0_partial	tvOTU_306	tVG 827	tVC 1143_0	MPG_6336	Balneolaceae bacterium UBA2676	-	Unassigned	Unassigned	Unassigned	54366	70	1.28757	0.392212	0.349	3.0755	F
MTVG_114	PBKN01000013.1||full	tvOTU_1022	tVG 2187	-	MPG_6726	Chloroflexi bacterium	-	Unassigned	Unassigned	Unassigned	15247	14	0.918213	0.353971	0.2917	2.8158	F
MTVG_115	NZ_RHHA01000001.1||0_partial_1	tvOTU_1023	tVG 1891	tVC 1078_0	MPG_1066	Altererythrobacter sp. FM1	-	Unassigned	Unassigned	Unassigned	14933	19	1.27235	0.681846	0.3758	2.6904	T
MTVG_116	JAGPVX010000027.1||full_1	tvOTU_28	tVG 1320	tVC 409_0	MPG_6794	Paraperlucidibaca sp.	vConTACT2	Caudoviricetes	Peduoviridae	Unassigned	32592	45	1.38071	0.550841	0.3562	2.866	T
MTVG_117	3300002481.a:JGI24020J35080_1000048||0_partial_1	tvOTU_608	tVG 18	tVC 664_0	MPG_9255	3300002481_18	-	Unassigned	Unassigned	Unassigned	16401	19	1.15847	0.640056	0.3669	2.8954	T
MTVG_118	PAKC01000016.1||full	tvOTU_1024	tVG 2188	-	MPG_2770	Halobacteriovoraceae bacterium	-	Unassigned	Unassigned	Unassigned	26807	37	1.38024	0.334502	0.3433	3.2085	F
MTVG_119	NZ_LOHE01000074.1||0_partial_1	tvOTU_1025	tVG 2189	-	MPG_1843	Abyssisolibacter fermentans	-	Unassigned	Unassigned	Unassigned	17743	21	1.18357	0.300738	0.3288	3.1107	F
MTVG_120	NZ_LOHE01000052.1||full_1	tvOTU_1026	tVG 2190	tVC 287_0	MPG_1843	Abyssisolibacter fermentans	-	Unassigned	Unassigned	Unassigned	28005	47	1.67827	0.302303	0.3604	3.142	T
MTVG_121	NZ_LOHE01000071.1||full_1	tvOTU_1027	tVG 2191	-	MPG_1843	Abyssisolibacter fermentans	"majority-rules approach"	Caudoviricetes	Unassigned	Unassigned	17313	18	1.03968	0.304915	0.3442	3.1117	F
MTVG_122	NZ_LOHE01000087.1||full	tvOTU_1028	tVG 2192	tVC 188_0	MPG_1843	Abyssisolibacter fermentans	vConTACT2	Unassigned	Unassigned	Unassigned	16270	22	1.35218	0.318808	0.313	3.0209	F
MTVG_123	NZ_MJIL01000095.1||0_partial_1	tvOTU_1029	tVG 2193	-	MPG_64	Photobacterium proteolyticum	-	Unassigned	Unassigned	Unassigned	11205	23	2.05266	0.548773	0.3662	2.8728	F
MTVG_124	NZ_MJIL01000098.1||0_partial_1	tvOTU_1030	tVG 2194	tVC 918_0	MPG_64	Photobacterium proteolyticum	-	Unassigned	Unassigned	Unassigned	13179	25	1.89696	0.490022	0.3752	2.9213	F
MTVG_125	NVVU01000001.1||0_partial_1	tvOTU_10848	tVG 1420	-	MPG_2138	Robiginitomaculum sp.	"majority-rules approach"	Caudoviricetes	Unassigned	Unassigned	13423	16	1.19198	0.546661	0.3607	2.8424	T
MTVG_126	DGCC01000074.1||0_partial_1	tvOTU_552	tVG 820	-	MPG_3095	Hyphomonas sp. UBA3988	-	Unassigned	Unassigned	Unassigned	9033	13	1.43917	0.540352	0.4338	2.8693	F
MTVG_127	DGCC01000031.1||0_partial_1	tvOTU_1031	tVG 2195	-	MPG_3095	Hyphomonas sp. UBA3988	"majority-rules approach"	Caudoviricetes	Unassigned	Unassigned	8114	9	1.10919	0.653556	0.3567	2.7424	F
MTVG_128	DFTK01000069.1||full	tvOTU_1032	tVG 2196	-	MPG_4844	Balneolaceae bacterium UBA4214	-	Unassigned	Unassigned	Unassigned	5404	11	2.03553	0.341485	0.4045	3.2027	F
MTVG_129	WJMR01000420.1||full_1	tvOTU_1033	tVG 2197	tVC 1068_0	MPG_3360	Ignavibacteriales bacterium	-	Unassigned	Unassigned	Unassigned	13838	18	1.30077	0.642434	0.3857	2.8469	F
MTVG_130	PAAX01000035.1||full_1	tvOTU_1034	tVG 2198	-	MPG_7093	Ignavibacteriae bacterium	-	Unassigned	Unassigned	Unassigned	37099	50	1.34775	0.335481	0.3518	3.1438	F
MTVG_131	NZ_LWER01000131.1||0_partial_1	tvOTU_617	tVG 1761	tVC 1381_0	MPG_107	Sulfitobacter sp. HI0027	-	Unassigned	Unassigned	Unassigned	15747	16	1.01607	0.544167	0.4213	2.9136	F
MTVG_132	NZ_LWER01000193.1||0_partial_1	tvOTU_100	tVG 1758	-	MPG_107	Sulfitobacter sp. HI0027	-	Unassigned	Unassigned	Unassigned	13913	25	1.79688	0.566449	0.4568	2.8832	F
MTVG_133	NZ_LWER01000016.1||full	tvOTU_805	tVG 1765	-	MPG_107	Sulfitobacter sp. HI0027	-	Unassigned	Unassigned	Unassigned	20023	28	1.39839	0.588224	0.3169	2.6887	F
MTVG_134	NZ_LWER01000439.1||full	tvOTU_858	tVG 1766	-	MPG_107	Sulfitobacter sp. HI0027	-	Unassigned	Unassigned	Unassigned	10208	20	1.95925	0.567242	0.3798	2.9431	F
MTVG_135	WGDP01000352.1||full_1	tvOTU_1035	tVG 2199	-	MPG_5850	Bacteroidales bacterium	"majority-rules approach"	Caudoviricetes	Unassigned	Unassigned	8838	2	0.226296	0.426001	0.3034	2.6207	F
MTVG_136	WGDP01000314.1||full	tvOTU_1036	tVG 2200	-	MPG_5850	Bacteroidales bacterium	-	Unassigned	Unassigned	Unassigned	12279	7	0.570079	0.401173	0.3211	2.9383	F
MTVG_137	PAIY01000031.1||full_1	tvOTU_1037	tVG 2201	-	MPG_7461	Phycisphaeraceae bacterium	-	Unassigned	Unassigned	Unassigned	14214	25	1.75883	0.431406	0.3994	3.1539	F
MTVG_138	PAIY01000131.1||full_1	tvOTU_1038	tVG 2202	-	MPG_7461	Phycisphaeraceae bacterium	-	Unassigned	Unassigned	Unassigned	18602	25	1.34394	0.601602	0.3647	2.9127	F
MTVG_139	PAIY01000220.1||full_1	tvOTU_1039	tVG 1999	tVC 981_0	MPG_7461	Phycisphaeraceae bacterium	-	Unassigned	Unassigned	Unassigned	13388	17	1.26979	0.529878	0.3965	2.8677	T
MTVG_140	PAIY01000010.1||full	tvOTU_1040	tVG 2203	tVC 949_0	MPG_7461	Phycisphaeraceae bacterium	"majority-rules approach"	Caudoviricetes	Unassigned	Unassigned	12664	13	1.02653	0.532454	0.4017	2.9124	F
MTVG_141	PAIY01000060.1||full	tvOTU_1041	tVG 2204	tVC 969_0	MPG_7461	Phycisphaeraceae bacterium	-	Unassigned	Unassigned	Unassigned	10775	12	1.11369	0.505708	0.3715	2.8683	F
MTVG_142	PAIY01000103.1||full	tvOTU_669	tVG 975	-	MPG_7461	Phycisphaeraceae bacterium	-	Unassigned	Unassigned	Unassigned	8898	11	1.23623	0.545516	0.4056	2.9285	T
MTVG_143	PAIY01000115.1||full	tvOTU_1042	tVG 1998	tVC 970_0	MPG_7461	Phycisphaeraceae bacterium	-	Unassigned	Unassigned	Unassigned	11528	14	1.21443	0.559421	0.4185	2.8619	T
MTVG_144	PAIY01000159.1||full	tvOTU_1043	tVG 2205	-	MPG_7461	Phycisphaeraceae bacterium	-	Unassigned	Unassigned	Unassigned	12997	10	0.769408	0.657536	0.387	2.7332	F
MTVG_145	3300028399.a:Ga0256830_1002880||full	tvOTU_1044	tVG 2206	-	MPG_9740	3300028399_12	-	Unassigned	Unassigned	Unassigned	11040	24	2.17391	0.463315	0.3966	3.1092	F
MTVG_146	DMGG01000152.1||full	tvOTU_1045	tVG 951	-	MPG_4392	Balneola sp.	"majority-rules approach"	Caudoviricetes	Unassigned	Unassigned	6677	7	1.04838	0.396372	0.4021	3.1102	F
MTVG_147	DMGG01000186.1||full	tvOTU_1046	tVG 2207	-	MPG_4392	Balneola sp.	"majority-rules approach"	Caudoviricetes	Unassigned	Unassigned	8210	9	1.09622	0.387459	0.3953	3.0839	F
MTVG_148	DMGG01000074.1||full	tvOTU_1047	tVG 2208	-	MPG_4392	Balneola sp.	-	Unassigned	Unassigned	Unassigned	10046	9	0.895879	0.403138	0.3308	2.8879	F
MTVG_149	DMGG01000021.1||full	tvOTU_1048	tVG 2209	-	MPG_4392	Balneola sp.	-	Unassigned	Unassigned	Unassigned	5768	4	0.693481	0.332091	0.3899	2.9461	F
MTVG_150	NVUI01000015.1||0_partial_1	tvOTU_1049	tVG 2210	-	MPG_5367	Methylophaga sp.	"majority-rules approach"	Caudoviricetes	Unassigned	Unassigned	7294	7	0.959693	0.446762	0.2689	2.7545	F
MTVG_151	NVUI01000003.1||0_partial_1	tvOTU_1050	tVG 2211	-	MPG_5367	Methylophaga sp.	-	Unassigned	Unassigned	Unassigned	31527	39	1.23703	0.420165	0.3553	2.9248	T
MTVG_152	PAKZ01000032.1||0_partial_1	tvOTU_344	tVG 2005	tVC 373_0	MPG_2079	Ahrensia sp.	-	Unassigned	Unassigned	Unassigned	69079	117	1.69371	0.574111	0.3798	2.8297	T
MTVG_153	PAKZ01000037.1||0_partial_1	tvOTU_770	tVG 1351	tVC 586_0	MPG_2079	Ahrensia sp.	-	Unassigned	Unassigned	Unassigned	19887	24	1.20682	0.658923	0.3594	2.7442	T
MTVG_154	3300025694.a:Ga0209406_1006683||full	tvOTU_1051	tVG 2212	-	MPG_10565	3300025694_20	-	Unassigned	Unassigned	Unassigned	6411	3	0.467946	0.518328	0.1683	2.71	F
MTVG_155	JAGPUS010000066.1||full	tvOTU_723	tVG 1317	-	MPG_7410	Roseovarius sp.	-	Unassigned	Unassigned	Unassigned	5778	4	0.692281	0.652129	0.3669	2.6752	F
MTVG_156	JAGPUS010000172.1||full	tvOTU_396	tVG 1318	-	MPG_7410	Roseovarius sp.	"majority-rules approach"	Caudoviricetes	Unassigned	Unassigned	8289	8	0.965135	0.631439	0.3667	2.7858	T
MTVG_157	DXJL01000117.1||full	tvOTU_1052	tVG 2213	-	MPG_8553	Candidatus Heimdallarchaeota archaeon	-	Unassigned	Unassigned	Unassigned	14280	22	1.54062	0.368207	0.3942	3.1479	T
MTVG_158	3300024260.a:Ga0233441_1007596||full_1	tvOTU_347	tVG 358	-	MPG_10227	3300024260_6	-	Unassigned	Unassigned	Unassigned	5595	9	1.60858	0.606971	0.4608	2.9942	T
MTVG_159	3300024260.a:Ga0233441_1008734||full	tvOTU_1053	tVG 2214	-	MPG_10227	3300024260_6	-	Unassigned	Unassigned	Unassigned	5391	5	0.927472	0.632721	0.2752	2.5949	F
MTVG_160	3300024260.a:Ga0233441_1007527||full	tvOTU_347	tVG 357	-	MPG_10227	3300024260_6	-	Unassigned	Unassigned	Unassigned	5963	11	1.84471	0.611102	0.4308	2.8697	F
MTVG_161	3300024260.a:Ga0233441_1008953||full	tvOTU_1054	tVG 2215	-	MPG_10227	3300024260_6	-	Unassigned	Unassigned	Unassigned	5310	6	1.12994	0.608286	0.2963	2.794	F
MTVG_162	3300024260.a:Ga0233441_1002022||full	tvOTU_248	tVG 356	tVC 583_0	MPG_10227	3300024260_6	-	Unassigned	Unassigned	Unassigned	15938	28	1.75681	0.62718	0.3903	2.7567	T
MTVG_163	JAENYT010000001.1||0_partial_1	tvOTU_1055	tVG 2216	-	MPG_8599	Euryarchaeota archaeon	-	Unassigned	Unassigned	Unassigned	26373	40	1.5167	0.612937	0.3694	2.8647	T
MTVG_164	JAENYT010000020.1||0_partial	tvOTU_1056	tVG 2217	-	MPG_8599	Euryarchaeota archaeon	-	Unassigned	Unassigned	Unassigned	21170	19	0.897496	0.579951	0.3219	2.8335	F
MTVG_165	NZ_CP034835.1||0_partial_1	tvOTU_1057	tVG 2218	tVC 425_0	MPG_744	Pseudoalteromonas sp. R3	-	Unassigned	Unassigned	Unassigned	44367	51	1.1495	0.498569	0.3554	2.8992	F
MTVG_166	NZ_CP034835.1||1_partial_1	tvOTU_1058	tVG 2219	tVC 615_0	MPG_744	Pseudoalteromonas sp. R3	-	Unassigned	Unassigned	Unassigned	52576	65	1.23631	0.452735	0.3544	2.9665	T
MTVG_167	NZ_CP034835.1||2_partial_1	tvOTU_1059	tVG 2220	tVC 926_0	MPG_744	Pseudoalteromonas sp. R3	-	Unassigned	Unassigned	Unassigned	30433	41	1.34722	0.515066	0.3402	2.8172	F
MTVG_168	NZ_CP034835.1||3_partial_1	tvOTU_1060	tVG 2221	tVC 409_0	MPG_744	Pseudoalteromonas sp. R3	vConTACT2	Caudoviricetes	Peduoviridae	Unassigned	31290	43	1.37424	0.475232	0.3661	2.963	T
MTVG_169	PAND01000013.1||full	tvOTU_1061	tVG 2222	-	MPG_3684	Flavobacteriales bacterium	-	Unassigned	Unassigned	Unassigned	33969	41	1.20698	0.424367	0.3999	2.98	F
MTVG_170	PAND01000020.1||full	tvOTU_1062	tVG 2223	tVC 1145_0	MPG_3684	Flavobacteriales bacterium	-	Unassigned	Unassigned	Unassigned	20199	46	2.27734	0.39022	0.3401	3.0066	F
MTVG_171	3300025082.a:Ga0208156_1000088||0_partial	tvOTU_210	tVG 437	tVC 1150_0	MPG_9046	3300025082_4	-	Unassigned	Unassigned	Unassigned	34413	30	0.871764	0.414001	0.3442	3.0106	T
MTVG_172	3300025082.a:Ga0208156_1001918||full	tvOTU_1063	tVG 2224	-	MPG_9046	3300025082_4	-	Unassigned	Unassigned	Unassigned	6332	9	1.42135	0.358654	0.327	3.066	F
MTVG_173	3300025082.a:Ga0208156_1001796||full	tvOTU_1064	tVG 2225	-	MPG_9046	3300025082_4	"majority-rules approach"	Caudoviricetes	Unassigned	Unassigned	6633	5	0.753807	0.361375	0.3517	3.0336	F
MTVG_174	3300025082.a:Ga0208156_1002699||full	tvOTU_1065	tVG 2226	-	MPG_9046	3300025082_4	-	Unassigned	Unassigned	Unassigned	5188	8	1.54202	0.371241	0.3558	3.1247	F
MTVG_175	3300025082.a:Ga0208156_1001955||full	tvOTU_209	tVG 439	-	MPG_9046	3300025082_4	-	Unassigned	Unassigned	Unassigned	6256	14	2.23785	0.408728	0.3422	3.0522	F
MTVG_176	3300025082.a:Ga0208156_1002021||full	tvOTU_1066	tVG 2227	-	MPG_9046	3300025082_4	-	Unassigned	Unassigned	Unassigned	6120	12	1.96078	0.387908	0.3943	3.1929	F
MTVG_177	3300025082.a:Ga0208156_1002139||full	tvOTU_1067	tVG 2228	-	MPG_9046	3300025082_4	-	Unassigned	Unassigned	Unassigned	5921	6	1.01334	0.370208	0.4084	3.1323	F
MTVG_178	3300025082.a:Ga0208156_1000795||full	tvOTU_10463	tVG 438	tVC 587_0	MPG_9046	3300025082_4	-	Unassigned	Unassigned	Unassigned	10955	23	2.0995	0.384756	0.3665	2.9562	F
MTVG_179	PBYN01000067.1||0_partial_1	tvOTU_506	tVG 483	tVC 955_0	MPG_6029	Mameliella sp.	-	Unassigned	Unassigned	Unassigned	14088	17	1.2067	0.618541	0.356	2.7573	T
MTVG_180	PBYN01000001.1||full	tvOTU_1068	tVG 2229	-	MPG_6029	Mameliella sp.	-	Unassigned	Unassigned	Unassigned	8708	18	2.06706	0.316897	0.3965	3.1387	F
MTVG_181	PBYN01000004.1||full	tvOTU_1069	tVG 2230	-	MPG_6029	Mameliella sp.	-	Unassigned	Unassigned	Unassigned	7099	9	1.26778	0.334272	0.4167	3.1336	F
MTVG_182	PBYN01000010.1||full	tvOTU_1070	tVG 2231	-	MPG_6029	Mameliella sp.	-	Unassigned	Unassigned	Unassigned	8995	13	1.44525	0.34408	0.3595	3.0662	T
MTVG_183	PBYN01000034.1||full	tvOTU_1071	tVG 2232	-	MPG_6029	Mameliella sp.	-	Unassigned	Unassigned	Unassigned	7588	15	1.97681	0.243411	0.377	3.3243	F
MTVG_184	PBYN01000035.1||full	tvOTU_1072	tVG 2233	-	MPG_6029	Mameliella sp.	-	Unassigned	Unassigned	Unassigned	9326	14	1.50118	0.404032	0.4271	3.1494	F
MTVG_185	PBYN01000040.1||full	tvOTU_1073	tVG 2234	-	MPG_6029	Mameliella sp.	-	Unassigned	Unassigned	Unassigned	10918	17	1.55706	0.386884	0.3084	2.8293	F
MTVG_186	PBYN01000042.1||full	tvOTU_1074	tVG 2235	-	MPG_6029	Mameliella sp.	-	Unassigned	Unassigned	Unassigned	11716	18	1.53636	0.307784	0.3499	3.1957	F
MTVG_187	PBYN01000064.1||full	tvOTU_1075	tVG 2236	-	MPG_6029	Mameliella sp.	-	Unassigned	Unassigned	Unassigned	7821	6	0.767165	0.414909	0.3638	2.8804	F
MTVG_188	PBYN01000069.1||full	tvOTU_1076	tVG 2237	tVC 177_0	MPG_6029	Mameliella sp.	-	Unassigned	Unassigned	Unassigned	42281	50	1.18256	0.58861	0.3444	2.7921	T
MTVG_189	PBYN01000070.1||full	tvOTU_1077	tVG 2238	tVC 1149_0	MPG_6029	Mameliella sp.	-	Unassigned	Unassigned	Unassigned	36600	46	1.25683	0.629098	0.3874	2.7687	F
MTVG_190	PBYN01000076.1||full	tvOTU_1078	tVG 2239	tVC 1184_0	MPG_6029	Mameliella sp.	-	Unassigned	Unassigned	Unassigned	28617	46	1.60744	0.6898	0.3809	2.7326	T
MTVG_191	PBYN01000081.1||full	tvOTU_1079	tVG 2240	-	MPG_6029	Mameliella sp.	-	Unassigned	Unassigned	Unassigned	11733	18	1.53413	0.326174	0.3676	3.1491	F
MTVG_192	PBYN01000087.1||full	tvOTU_1080	tVG 2241	-	MPG_6029	Mameliella sp.	-	Unassigned	Unassigned	Unassigned	30653	43	1.4028	0.388706	0.3222	2.8607	T
MTVG_193	NZ_QTKV01000005.1||0_partial_1	tvOTU_53	tVG 602	tVC 1001_0	MPG_4689	Thalassospira tepidiphila	-	Unassigned	Unassigned	Unassigned	19448	23	1.18264	0.581911	0.3695	2.8038	T
MTVG_194	JAADGQ010000161.1||full	tvOTU_1081	tVG 2242	-	MPG_3471	Gammaproteobacteria bacterium	-	Unassigned	Unassigned	Unassigned	14208	19	1.33727	0.542209	0.3527	2.8072	F
MTVG_195	JAADGQ010000118.1||full	tvOTU_1082	tVG 2243	-	MPG_3471	Gammaproteobacteria bacterium	-	Unassigned	Unassigned	Unassigned	7150	13	1.81818	0.561538	0.3502	2.7372	T
MTVG_196	JAADGQ010000027.1||full	tvOTU_1083	tVG 2244	-	MPG_3471	Gammaproteobacteria bacterium	-	Unassigned	Unassigned	Unassigned	5211	5	0.959509	0.538668	0.3416	2.8705	F
MTVG_197	JAADGQ010000015.1||full	tvOTU_1084	tVG 2245	-	MPG_3471	Gammaproteobacteria bacterium	-	Unassigned	Unassigned	Unassigned	11389	21	1.84388	0.518219	0.4301	2.9592	F
MTVG_198	3300027839.a:Ga0209403_10021850||full	tvOTU_1085	tVG 2246	-	MPG_10711	3300027839_32	-	Unassigned	Unassigned	Unassigned	5384	8	1.48588	0.542348	0.4424	2.9755	F
MTVG_199	NZ_LHCE01000015.1||0_partial_1	tvOTU_1086	tVG 1725	tVC 286_0	MPG_6765	Bacillus pumilus	vConTACT2	Caudoviricetes	Unassigned	Spizizenvirus	38284	52	1.35827	0.384051	0.3695	3.063	T
MTVG_200	NZ_LHCE01000017.1||0_partial_1	tvOTU_866	tVG 1461	tVC 99_0	MPG_6765	Bacillus pumilus	-	Unassigned	Unassigned	Unassigned	26461	38	1.43608	0.41786	0.3638	3.0365	T
MTVG_201	3300020476.a:Ga0211715_10010372||full	tvOTU_1087	tVG 2247	-	MPG_11515	3300020476_7	-	Unassigned	Unassigned	Unassigned	5142	9	1.75029	0.453909	0.3077	2.9151	F
MTVG_202	LUPQ01000127.1||full_1	tvOTU_421	tVG 1335	tVC 1206_0	MPG_3023	Nocardioides sp. REDSEA-S43_B3	-	Unassigned	Unassigned	Unassigned	39033	62	1.5884	0.690928	0.3957	2.7604	F
MTVG_203	QKIO01000388.1||full_1	tvOTU_1088	tVG 2248	-	MPG_5989	Bacteroidales bacterium	-	Unassigned	Unassigned	Unassigned	7235	4	0.552868	0.404561	0.3005	3.0073	F
MTVG_204	QKIO01000246.1||0_partial	tvOTU_1089	tVG 2249	-	MPG_5989	Bacteroidales bacterium	-	Unassigned	Unassigned	Unassigned	22912	19	0.82926	0.391847	0.3382	3.0763	F
MTVG_205	QKIO01000073.1||full	tvOTU_1090	tVG 2250	tVC 674_0	MPG_5989	Bacteroidales bacterium	-	Unassigned	Unassigned	Unassigned	38038	49	1.28819	0.390872	0.3419	3.047	T
MTVG_206	QKIO01000280.1||full	tvOTU_1091	tVG 2251	-	MPG_5989	Bacteroidales bacterium	"majority-rules approach"	Caudoviricetes	Unassigned	Unassigned	5100	4	0.784314	0.38451	0.2867	2.8086	F
MTVG_207	WFNZ01000056.1||full	tvOTU_1092	tVG 2252	-	MPG_5972	Thermovibrio sp.	-	Unassigned	Unassigned	Unassigned	28194	34	1.20593	0.440236	0.3587	3.1203	T
MTVG_208	NZ_CP047933.1||0_partial_1	tvOTU_1093	tVG 2253	tVC 1192_0	MPG_219	Synechococcus sp. A15-60	-	Unassigned	Unassigned	Unassigned	26345	32	1.21465	0.544771	0.3755	2.8315	T
MTVG_209	3300025305.a:Ga0208684_1000010||0_partial	tvOTU_202	tVG 150	tVC 1232_0	MPG_10000	3300025305_8	-	Unassigned	Unassigned	Unassigned	30382	21	0.691199	0.516029	0.3716	2.8839	F
MTVG_210	JABBNJ010000001.1||0_partial	tvOTU_10704	tVG 1069	tVC 1240_0	MPG_6220	Synechococcus sp. MIT S9220	-	Unassigned	Unassigned	Unassigned	28022	50	1.78431	0.510599	0.3778	2.8913	F
MTVG_211	PAQV01000054.1||full_1	tvOTU_1094	tVG 2254	tVC 374_0	MPG_7263	Rhodobacteraceae bacterium	-	Unassigned	Unassigned	Unassigned	51843	93	1.79388	0.601161	0.3564	2.7864	T
MTVG_212	PAQV01000064.1||full_1	tvOTU_1095	tVG 1557	tVC 955_0	MPG_7263	Rhodobacteraceae bacterium	-	Unassigned	Unassigned	Unassigned	14361	17	1.18376	0.676415	0.3523	2.7734	T
MTVG_213	PAQV01000078.1||full_1	tvOTU_1096	tVG 2255	-	MPG_7263	Rhodobacteraceae bacterium	-	Unassigned	Unassigned	Unassigned	38991	44	1.12847	0.641892	0.3801	2.7767	T
MTVG_214	PAQV01000034.1||0_partial	tvOTU_1097	tVG 2256	-	MPG_7263	Rhodobacteraceae bacterium	-	Unassigned	Unassigned	Unassigned	12575	19	1.51093	0.614473	0.4074	2.8447	T
MTVG_215	NZ_CP048602.1||0_partial_1	tvOTU_1098	tVG 2257	-	MPG_536	Halomonas piezotolerans	-	Unassigned	Unassigned	Unassigned	7909	10	1.26438	0.591984	0.4212	2.946	F
MTVG_216	NZ_CP048602.1||1_partial_1	tvOTU_1099	tVG 2258	-	MPG_536	Halomonas piezotolerans	"majority-rules approach"	Caudoviricetes	Unassigned	Unassigned	7344	10	1.36166	0.545615	0.4224	2.9286	F
MTVG_217	DDOL01000138.1||full	tvOTU_443	tVG 117	tVC 891_0	MPG_4629	Alteromonas mediterranea	-	Unassigned	Unassigned	Unassigned	33988	47	1.38284	0.469573	0.3753	2.9476	F
MTVG_218	DDOL01000096.1||full	tvOTU_1100	tVG 2259	-	MPG_4629	Alteromonas mediterranea	-	Unassigned	Unassigned	Unassigned	11790	22	1.86599	0.431722	0.3835	3.0659	F
MTVG_219	DDOL01000039.1||full	tvOTU_1101	tVG 2260	tVC 1260_0	MPG_4629	Alteromonas mediterranea	-	Unassigned	Unassigned	Unassigned	14649	26	1.77487	0.434637	0.3739	3.0427	F
MTVG_220	DDOL01000114.1||full	tvOTU_10307	tVG 831	-	MPG_4629	Alteromonas mediterranea	-	Unassigned	Unassigned	Unassigned	5059	6	1.18601	0.460368	0.3814	2.9529	T
MTVG_221	JABGQK010000175.1||full	tvOTU_10309	tVG 1084	-	MPG_6335	Bacteroidetes bacterium	-	Unassigned	Unassigned	Unassigned	6159	12	1.94837	0.369216	0.3442	3.0311	F
MTVG_222	JABGQK010000200.1||full	tvOTU_1102	tVG 2261	-	MPG_6335	Bacteroidetes bacterium	-	Unassigned	Unassigned	Unassigned	5387	3	0.556896	0.351216	0.2683	2.9936	F
MTVG_223	JABGQK010000206.1||full	tvOTU_1103	tVG 1085	-	MPG_6335	Bacteroidetes bacterium	"majority-rules approach"	Caudoviricetes	Unassigned	Unassigned	5073	8	1.57698	0.338226	0.3606	3.1643	T
MTVG_224	JABGQK010000207.1||full	tvOTU_1104	tVG 2262	-	MPG_6335	Bacteroidetes bacterium	-	Unassigned	Unassigned	Unassigned	5031	8	1.59014	0.346651	0.3714	3.3076	F
MTVG_225	JABGQK010000091.1||full	tvOTU_1105	tVG 1083	tVC 1265_0	MPG_6335	Bacteroidetes bacterium	-	Unassigned	Unassigned	Unassigned	30897	29	0.938602	0.348894	0.2961	3.074	F
MTVG_226	3300026100.a:Ga0208319_100023||full_1	tvOTU_625	tVG 660	-	MPG_11281	3300026100_2	"majority-rules approach"	Caudoviricetes	Unassigned	Unassigned	38675	56	1.44796	0.584434	0.3836	2.8772	F
MTVG_227	3300020439.a:Ga0211558_10000056||full_1	tvOTU_868	tVG 253	tVC 994_0	MPG_10039	3300020439_8	-	Unassigned	Unassigned	Unassigned	29818	35	1.17379	0.572641	0.382	2.8835	T
MTVG_228	3300020439.a:Ga0211558_10000831||full	tvOTU_110	tVG 254	tVC 1046_0	MPG_10039	3300020439_8	-	Unassigned	Unassigned	Unassigned	16576	21	1.26689	0.580176	0.4074	2.9236	T
MTVG_229	NZ_PIGC01000015.1||0_partial_1	tvOTU_1106	tVG 2263	tVC 917_0	MPG_1864	Vibrio sp. 10N.286.51.C3	"majority-rules approach"	Faserviricetes	Inoviridae	Unassigned	12503	18	1.43965	0.410382	0.3453	3.0615	F
MTVG_230	DDGG01000014.1||0_partial_1	tvOTU_1107	tVG 2264	tVC 1106_0	MPG_4096	Alphaproteobacteria bacterium UBA1908	-	Unassigned	Unassigned	Unassigned	13572	18	1.32626	0.405688	0.3827	3.0639	F
MTVG_231	JABJDH010000201.1||full	tvOTU_851	tVG 634	-	MPG_6240	Gammaproteobacteria bacterium	-	Unassigned	Unassigned	Unassigned	5446	6	1.10173	0.469703	0.3828	2.9258	F
MTVG_232	JABJDH010000026.1||full	tvOTU_1108	tVG 2265	-	MPG_6240	Gammaproteobacteria bacterium	-	Unassigned	Unassigned	Unassigned	5176	8	1.5456	0.440108	0.39	2.9841	F
MTVG_233	JABJDH010000272.1||full	tvOTU_1109	tVG 2266	-	MPG_6240	Gammaproteobacteria bacterium	-	Unassigned	Unassigned	Unassigned	5181	3	0.579039	0.453194	0.2329	2.4763	F
MTVG_234	NZ_QXWD01000032.1||0_partial_1	tvOTU_674	tVG 1885	tVC 1289_0	MPG_1407	Vibrio cholerae	-	Unassigned	Unassigned	Unassigned	11253	15	1.33298	0.4589	0.4185	3.0404	T
MTVG_235	NZ_QXWD01000049.1||full_1	tvOTU_707	tVG 1884	-	MPG_1407	Vibrio cholerae	-	Unassigned	Unassigned	Unassigned	8574	7	0.816422	0.381269	0.3884	3.147	F
MTVG_236	NVVA01000008.1||0_partial_1	tvOTU_1110	tVG 2267	-	MPG_6781	Marinobacter sp.	-	Unassigned	Unassigned	Unassigned	29347	43	1.46523	0.596149	0.4013	2.8466	F
MTVG_237	DNEO01000261.1||full_1	tvOTU_256	tVG 162	tVC 671_0	MPG_4080	Leeuwenhoekiella sp.	-	Unassigned	Unassigned	Unassigned	25414	35	1.37719	0.445699	0.3458	3.0055	T
MTVG_238	DNEO01000354.1||full	tvOTU_1111	tVG 963	-	MPG_4080	Leeuwenhoekiella sp.	-	Unassigned	Unassigned	Unassigned	13958	20	1.43287	0.426918	0.3473	3.1204	F
MTVG_239	LUPK01000055.1||0_partial_1	tvOTU_421	tVG 1335	tVC 1206_0	MPG_2282	Nocardioides sp. REDSEA-S33_B3	-	Unassigned	Unassigned	Unassigned	39032	62	1.58844	0.691612	0.3938	2.7605	F
MTVG_240	NZUZ01000001.1||full	tvOTU_1112	tVG 2268	-	MPG_8262	SAR116 cluster bacterium	-	Unassigned	Unassigned	Unassigned	11354	22	1.93764	0.553197	0.3739	2.9016	F
MTVG_241	NZ_LNWS01000001.1||0_partial_1	tvOTU_647	tVG 1727	-	MPG_1884	Epibacterium mobile	-	Unassigned	Unassigned	Unassigned	24111	27	1.11982	0.613662	0.3903	2.7862	T
MTVG_242	NZ_LNWS01000011.1||0_partial_1	tvOTU_871	tVG 1729	tVC 861_0	MPG_1884	Epibacterium mobile	-	Unassigned	Unassigned	Unassigned	39431	49	1.24268	0.585555	0.3772	2.8557	F
MTVG_243	NZ_LNWS01000005.1||0_partial_1	tvOTU_633	tVG 1728	tVC 1161_0	MPG_1884	Epibacterium mobile	-	Unassigned	Unassigned	Unassigned	47953	70	1.45976	0.567326	0.3891	2.8588	T
MTVG_244	NZ_LNWS01000008.1||0_partial_1	tvOTU_609	tVG 1522	tVC 956_0	MPG_1884	Epibacterium mobile	-	Unassigned	Unassigned	Unassigned	14221	16	1.1251	0.658041	0.3711	2.7714	T
MTVG_245	JABIFG010000253.1||full	tvOTU_10313	tVG 1176	tVC 357_0	MPG_7220	Candidatus Marinimicrobia bacterium	vConTACT2	Caudoviricetes	Unassigned	Phabquatrovirus	10364	13	1.25434	0.478966	0.3161	2.7796	F
MTVG_246	JABIFG010000269.1||full	tvOTU_236	tVG 1170	-	MPG_7220	Candidatus Marinimicrobia bacterium	"majority-rules approach"	Caudoviricetes	Unassigned	Unassigned	7643	9	1.17755	0.48044	0.3185	2.7538	F
MTVG_247	JABIFG010000277.1||full	tvOTU_793	tVG 1177	-	MPG_7220	Candidatus Marinimicrobia bacterium	-	Unassigned	Unassigned	Unassigned	5505	6	1.08992	0.477748	0.3623	2.9569	F
MTVG_248	JABIFG010000314.1||full	tvOTU_1113	tVG 1178	-	MPG_7220	Candidatus Marinimicrobia bacterium	-	Unassigned	Unassigned	Unassigned	6731	11	1.63423	0.451939	0.3717	2.8934	T
MTVG_249	JABIFG010000318.1||full	tvOTU_258	tVG 1171	tVC 357_0	MPG_7220	Candidatus Marinimicrobia bacterium	vConTACT2	Caudoviricetes	Unassigned	Phabquatrovirus	19990	18	0.90045	0.486643	0.3312	2.7572	F
MTVG_250	JABIFG010000347.1||full	tvOTU_428	tVG 1096	tVC 1313_0	MPG_7220	Candidatus Marinimicrobia bacterium	-	Unassigned	Unassigned	Unassigned	11235	20	1.78015	0.419671	0.397	3.0632	F
MTVG_251	JABIFG010000086.1||full	tvOTU_745	tVG 622	-	MPG_7220	Candidatus Marinimicrobia bacterium	-	Unassigned	Unassigned	Unassigned	7749	11	1.41954	0.408311	0.3443	3.0765	F
MTVG_252	JABIFG010000147.1||full	tvOTU_1114	tVG 2269	-	MPG_7220	Candidatus Marinimicrobia bacterium	-	Unassigned	Unassigned	Unassigned	5544	5	0.901876	0.422439	0.3971	2.9599	F
MTVG_253	JABIFG010000148.1||full	tvOTU_1115	tVG 2270	-	MPG_7220	Candidatus Marinimicrobia bacterium	-	Unassigned	Unassigned	Unassigned	6250	6	0.96	0.45136	0.2535	2.8001	F
MTVG_254	JABIFG010000156.1||full	tvOTU_10681	tVG 1113	-	MPG_7220	Candidatus Marinimicrobia bacterium	-	Unassigned	Unassigned	Unassigned	7342	8	1.08962	0.491828	0.4559	2.9476	F
MTVG_255	JABIFG010000230.1||full	tvOTU_89	tVG 1114	-	MPG_7220	Candidatus Marinimicrobia bacterium	"majority-rules approach"	Caudoviricetes	Unassigned	Unassigned	5893	2	0.339386	0.428135	0.2359	2.7912	F
MTVG_256	WFOZ01000380.1||full	tvOTU_1116	tVG 2271	-	MPG_5323	Planctomycetaceae bacterium	-	Unassigned	Unassigned	Unassigned	5073	4	0.788488	0.455155	0.3419	2.9876	F
MTVG_257	DEXF01000058.1||full_1	tvOTU_1117	tVG 860	-	MPG_5727	Methylophaga sp. UBA3191	-	Unassigned	Unassigned	Unassigned	13379	16	1.1959	0.460955	0.3166	2.7807	F
MTVG_258	DEXF01000004.1||full	tvOTU_1118	tVG 859	tVC 920_0	MPG_5727	Methylophaga sp. UBA3191	-	Unassigned	Unassigned	Unassigned	23251	49	2.10744	0.447465	0.366	2.9698	T
MTVG_259	NZ_MPKT01000076.1||full	tvOTU_1119	tVG 2272	-	MPG_519	Vibrio navarrensis	-	Unassigned	Unassigned	Unassigned	8211	7	0.852515	0.408476	0.4462	3.128	F
MTVG_260	NZ_JPWB01000005.1||0_partial_1	tvOTU_926	tVG 602	tVC 1001_0	MPG_409	Thalassospira profundimaris	-	Unassigned	Unassigned	Unassigned	17821	23	1.29061	0.584535	0.3668	2.7929	T
MTVG_261	NZ_JPWB01000006.1||0_partial_1	tvOTU_10314	tVG 1698	tVC 1195_0	MPG_409	Thalassospira profundimaris	-	Unassigned	Unassigned	Unassigned	31588	38	1.20299	0.55939	0.3617	2.8194	T
MTVG_262	NZ_JPWB01000014.1||0_partial	tvOTU_725	tVG 1699	tVC 1326_0	MPG_409	Thalassospira profundimaris	-	Unassigned	Unassigned	Unassigned	15526	13	0.837305	0.5038	0.4102	2.9864	F
MTVG_263	NZ_CP054929.1||0_partial_1	tvOTU_1120	tVG 2273	-	MPG_1714	Streptomyces buecherae	-	Unassigned	Unassigned	Unassigned	49660	66	1.32904	0.650302	0.4209	2.8368	F
MTVG_264	NZ_CP054929.1||1_partial	tvOTU_1121	tVG 2274	tVC 201_0	MPG_1714	Streptomyces buecherae	vConTACT2	Caudoviricetes	Unassigned	Austintatiousvirus	36336	45	1.23844	0.703517	0.4106	2.6997	F
MTVG_265	NZ_CP054929.1||2_partial	tvOTU_1122	tVG 2275	-	MPG_1714	Streptomyces buecherae	-	Unassigned	Unassigned	Unassigned	17211	21	1.22015	0.678171	0.3913	2.7087	F
MTVG_266	JACNJP010000400.1||full	tvOTU_1123	tVG 2276	-	MPG_6412	Planctomycetes bacterium	-	Unassigned	Unassigned	Unassigned	5274	10	1.89609	0.625711	0.4529	2.978	F
MTVG_267	3300025086.a:Ga0208157_1000048||0_partial_1	tvOTU_424	tVG 443	tVC 1091_0	MPG_9912	3300025086_4	"majority-rules approach"	Caudoviricetes	Unassigned	Unassigned	14285	12	0.840042	0.640882	0.3587	2.7755	T
MTVG_268	JAADDN010000042.1||full	tvOTU_1124	tVG 2277	-	MPG_8456	Crenarchaeota archaeon	-	Unassigned	Unassigned	Unassigned	26923	29	1.07715	0.399138	0.3481	3.2575	F
MTVG_269	JAADDN010000094.1||full	tvOTU_1125	tVG 2278	-	MPG_8456	Crenarchaeota archaeon	-	Unassigned	Unassigned	Unassigned	14244	21	1.4743	0.398835	0.3561	3.2034	F
MTVG_270	NZ_LNXD01000001.1||0_partial_1	tvOTU_609	tVG 1522	tVC 956_0	MPG_384	Epibacterium mobile	"majority-rules approach"	Caudoviricetes	Unassigned	Unassigned	15649	18	1.15023	0.652118	0.3695	2.771	T
MTVG_271	NZ_LNXD01000019.1||0_partial_1	tvOTU_493	tVG 1524	tVC 954_0	MPG_384	Epibacterium mobile	-	Unassigned	Unassigned	Unassigned	29277	39	1.3321	0.456058	0.3304	2.8935	T
MTVG_272	NZ_LNXD01000009.1||0_partial_1	tvOTU_308	tVG 1523	tVC 866_0	MPG_384	Epibacterium mobile	-	Unassigned	Unassigned	Unassigned	39964	42	1.05095	0.552072	0.3657	2.777	T
MTVG_273	NZ_LNXD01000001.1||1_partial	tvOTU_239	tVG 1735	tVC 958_0	MPG_384	Epibacterium mobile	-	Unassigned	Unassigned	Unassigned	11473	14	1.22026	0.533165	0.3692	2.9207	F
MTVG_274	NZ_LNXD01000037.1||full	tvOTU_297	tVG 1726	tVC 769_0	MPG_384	Epibacterium mobile	-	Unassigned	Unassigned	Unassigned	34732	45	1.29564	0.580416	0.3998	2.8513	T
MTVG_275	NZ_LNXD01000038.1||full	tvOTU_649	tVG 1520	tVC 861_0	MPG_384	Epibacterium mobile	-	Unassigned	Unassigned	Unassigned	35675	42	1.1773	0.584415	0.3816	2.8745	F
MTVG_276	3300024353.a:Ga0209979_1000003||0_partial_1	tvOTU_376	tVG 359	tVC 627_0	MPG_10925	3300024353_9	-	Unassigned	Unassigned	Unassigned	44387	55	1.2391	0.645639	0.3733	2.8263	T
MTVG_277	3300024353.a:Ga0209979_1000066||0_partial_1	tvOTU_659	tVG 361	-	MPG_10925	3300024353_9	-	Unassigned	Unassigned	Unassigned	43411	51	1.17482	0.638087	0.3565	2.7903	T
MTVG_278	3300024353.a:Ga0209979_1000003||1_partial	tvOTU_325	tVG 360	tVC 1340_0	MPG_10925	3300024353_9	-	Unassigned	Unassigned	Unassigned	43472	54	1.24218	0.472258	0.3562	3.0185	F
MTVG_279	3300024353.a:Ga0209979_1012709||full	tvOTU_1126	tVG 2279	-	MPG_10925	3300024353_9	-	Unassigned	Unassigned	Unassigned	5445	12	2.20386	0.684665	0.4392	2.7816	F
MTVG_280	3300025099.a:Ga0208669_1003350||full	tvOTU_1127	tVG 2280	-	MPG_9442	3300025099_3	-	Unassigned	Unassigned	Unassigned	5282	12	2.27187	0.407232	0.4096	3.1339	F
MTVG_281	3300025099.a:Ga0208669_1002995||full	tvOTU_1128	tVG 2281	-	MPG_9442	3300025099_3	-	Unassigned	Unassigned	Unassigned	5642	11	1.94966	0.374867	0.3846	3.0515	T
MTVG_282	3300025099.a:Ga0208669_1002724||full	tvOTU_1129	tVG 2282	-	MPG_9442	3300025099_3	-	Unassigned	Unassigned	Unassigned	5971	12	2.00971	0.40278	0.3701	3.1132	F
MTVG_283	DEXX01000007.1||0_partial_1	tvOTU_1130	tVG 2283	tVC 571_0	MPG_7479	Halomonas sp. UBA3173	-	Unassigned	Unassigned	Unassigned	36764	39	1.06082	0.373953	0.3533	3.0009	F
MTVG_284	DEXX01000036.1||0_partial_1	tvOTU_1131	tVG 864	-	MPG_7479	Halomonas sp. UBA3173	-	Unassigned	Unassigned	Unassigned	48869	72	1.47333	0.55749	0.3885	2.8368	T
MTVG_285	3300025044.a:Ga0207891_1000046||0_partial_1	tvOTU_218	tVG 389	tVC 1077_0	MPG_10012	3300025044_14	-	Unassigned	Unassigned	Unassigned	15111	17	1.12501	0.606777	0.3458	2.7823	T
MTVG_286	JABGOS010000149.1||full	tvOTU_1132	tVG 2284	-	MPG_7366	Deltaproteobacteria bacterium	-	Unassigned	Unassigned	Unassigned	8866	5	0.563952	0.480713	0.2937	2.7489	F
MTVG_287	JABGOS010000053.1||full	tvOTU_1133	tVG 2285	-	MPG_7366	Deltaproteobacteria bacterium	-	Unassigned	Unassigned	Unassigned	5847	7	1.1972	0.459756	0.3736	3.1384	F
MTVG_288	JADHVV010000250.1||full	tvOTU_1134	tVG 2286	-	MPG_5500	candidate division KSB1 bacterium	-	Unassigned	Unassigned	Unassigned	5610	7	1.24777	0.388414	0.3133	2.9114	F
MTVG_289	DDNL01000093.1||full_1	tvOTU_167	tVG 252	-	MPG_6474	Shewanellaceae bacterium UBA2521	-	Unassigned	Unassigned	Unassigned	6328	6	0.948167	0.372155	0.3802	3.1817	F
MTVG_290	DDNL01000005.1||full_1	tvOTU_10320	tVG 818	-	MPG_6474	Shewanellaceae bacterium UBA2521	-	Unassigned	Unassigned	Unassigned	6237	9	1.443	0.429533	0.4069	3.0099	F
MTVG_291	DDNL01000031.1||full	tvOTU_782	tVG 819	-	MPG_6474	Shewanellaceae bacterium UBA2521	-	Unassigned	Unassigned	Unassigned	7575	9	1.18812	0.41505	0.3828	2.9683	F
MTVG_292	DDNL01000092.1||full	tvOTU_1135	tVG 2287	-	MPG_6474	Shewanellaceae bacterium UBA2521	"majority-rules approach"	Caudoviricetes	Unassigned	Unassigned	13376	10	0.747608	0.342409	0.3528	3.2599	F
MTVG_293	3300024344.a:Ga0209992_10000603||full	tvOTU_1136	tVG 2288	tVC 1348_0	MPG_9025	3300024344_5	-	Unassigned	Unassigned	Unassigned	46715	61	1.30579	0.661779	0.3888	2.8545	F
MTVG_294	3300024344.a:Ga0209992_10010360||full	tvOTU_1137	tVG 2289	-	MPG_9025	3300024344_5	-	Unassigned	Unassigned	Unassigned	5803	10	1.72325	0.698604	0.2982	2.6418	F
MTVG_295	3300024344.a:Ga0209992_10012307||full	tvOTU_1138	tVG 2290	-	MPG_9025	3300024344_5	-	Unassigned	Unassigned	Unassigned	5135	6	1.16845	0.648685	0.4286	2.9772	F
MTVG_296	3300024344.a:Ga0209992_10009270||full	tvOTU_1139	tVG 2291	-	MPG_9025	3300024344_5	-	Unassigned	Unassigned	Unassigned	6276	9	1.43403	0.689771	0.3989	2.8349	F
MTVG_297	NZ_WOGU01000001.1||0_partial_1	tvOTU_1140	tVG 2292	tVC 1352_0	MPG_1021	Kocuria sediminis	-	Unassigned	Unassigned	Unassigned	17150	26	1.51603	0.660583	0.3944	2.6718	F
MTVG_298	NZ_RXNT01000007.1||0_partial_1	tvOTU_171	tVG 1900	tVC 299_0	MPG_1200	Bacillus yapensis	-	Unassigned	Unassigned	Unassigned	42510	49	1.15267	0.41689	0.3474	2.9923	T
MTVG_299	3300027852.a:Ga0209345_10007253||full	tvOTU_1141	tVG 2293	-	MPG_9842	3300027852_20	-	Unassigned	Unassigned	Unassigned	9827	18	1.83169	0.399105	0.327	2.8435	F
MTVG_300	3300027852.a:Ga0209345_10002518||full	tvOTU_1142	tVG 2294	-	MPG_9842	3300027852_20	-	Unassigned	Unassigned	Unassigned	20101	25	1.24372	0.410328	0.3165	2.8464	T
MTVG_301	3300027852.a:Ga0209345_10000713||full	tvOTU_1143	tVG 2295	tVC 132_0	MPG_9842	3300027852_20	-	Unassigned	Unassigned	Unassigned	42462	56	1.31883	0.418209	0.3175	2.9142	F
MTVG_302	3300027852.a:Ga0209345_10005415||full	tvOTU_1144	tVG 2296	-	MPG_9842	3300027852_20	-	Unassigned	Unassigned	Unassigned	11831	22	1.85952	0.40639	0.3875	2.9672	F
MTVG_303	3300027852.a:Ga0209345_10001036||full	tvOTU_1145	tVG 2297	tVC 1131_0	MPG_9842	3300027852_20	-	Unassigned	Unassigned	Unassigned	35034	59	1.68408	0.387795	0.3428	2.8836	T
MTVG_304	WVYB01000016.1||0_partial_1	tvOTU_750	tVG 2114	tVC 470_0	MPG_4722	Pseudomonas stutzeri	-	Unassigned	Unassigned	Unassigned	36918	43	1.16474	0.620862	0.3872	2.7896	T
MTVG_305	WVYB01000016.1||1_partial_1	tvOTU_938	tVG 2115	tVC 1137_0	MPG_4722	Pseudomonas stutzeri	-	Unassigned	Unassigned	Unassigned	38578	51	1.322	0.625538	0.3792	2.8072	T
MTVG_306	DIBA01000014.1||0_partial_1	tvOTU_921	tVG 881	-	MPG_7075	Balneolaceae bacterium UBA5064	-	Unassigned	Unassigned	Unassigned	9587	13	1.356	0.425368	0.3558	2.9134	F
MTVG_307	DIBA01000003.1||0_partial	tvOTU_639	tVG 888	tVC 1351_0	MPG_7075	Balneolaceae bacterium UBA5064	-	Unassigned	Unassigned	Unassigned	27804	19	0.683355	0.38998	0.3212	3.0487	F
MTVG_308	DIBA01000006.1||0_partial	tvOTU_706	tVG 906	tVC 1332_0	MPG_7075	Balneolaceae bacterium UBA5064	-	Unassigned	Unassigned	Unassigned	19717	15	0.760765	0.389562	0.3658	3.1455	F
MTVG_309	JABHCD010000165.1||full_1	tvOTU_1146	tVG 2298	-	MPG_7924	Candidatus Marinimicrobia bacterium	-	Unassigned	Unassigned	Unassigned	5850	6	1.02564	0.379829	0.4393	3.1241	F
MTVG_310	3300025023.a:Ga0207877_10037||0_partial_1	tvOTU_680	tVG 381	tVC 56_0	MPG_11428	3300025023_3	vConTACT2	Caudoviricetes	Unassigned	Gofduovirus	30061	41	1.36389	0.625827	0.3335	2.7546	T
MTVG_311	3300025023.a:Ga0207877_10032||0_partial_1	tvOTU_595	tVG 380	tVC 1369_0	MPG_11428	3300025023_3	-	Unassigned	Unassigned	Unassigned	14659	16	1.09148	0.59397	0.3393	2.7832	F
MTVG_312	3300025023.a:Ga0207877_10029||0_partial_1	tvOTU_14	tVG 379	tVC 829_0	MPG_11428	3300025023_3	-	Unassigned	Unassigned	Unassigned	39010	44	1.12792	0.642399	0.3657	2.8154	T
MTVG_313	NZ_JAAZQF010000001.1||0_partial_1	tvOTU_861	tVG 1461	tVC 99_0	MPG_2302	Bacillus safensis	"majority-rules approach"	Caudoviricetes	Unassigned	Unassigned	25759	33	1.28111	0.41698	0.3602	3.0311	T
MTVG_314	NZ_JAAZQF010000014.1||full	tvOTU_10324	tVG 1598	tVC 99_0	MPG_2302	Bacillus safensis	"majority-rules approach"	Caudoviricetes	Unassigned	Unassigned	27416	33	1.20368	0.416983	0.3566	3.0601	T
MTVG_315	JAADET010000068.1||full_1	tvOTU_1147	tVG 2299	-	MPG_7329	Gammaproteobacteria bacterium	-	Unassigned	Unassigned	Unassigned	47333	73	1.54226	0.601716	0.3837	2.8031	F
MTVG_316	JAADET010000033.1||full	tvOTU_1148	tVG 2300	-	MPG_7329	Gammaproteobacteria bacterium	-	Unassigned	Unassigned	Unassigned	28729	43	1.49675	0.605207	0.3597	2.7586	F
MTVG_317	QNYP01000001.1||full	tvOTU_1149	tVG 2301	-	MPG_5615	Hydrogenothermus sp.	-	Unassigned	Unassigned	Unassigned	7274	10	1.37476	0.320594	0.3199	3.1961	F
MTVG_318	QNYP01000003.1||full	tvOTU_1150	tVG 2302	-	MPG_5615	Hydrogenothermus sp.	-	Unassigned	Unassigned	Unassigned	7224	10	1.38427	0.348699	0.3471	3.2044	F
MTVG_319	QNYP01000041.1||full	tvOTU_1151	tVG 2303	-	MPG_5615	Hydrogenothermus sp.	-	Unassigned	Unassigned	Unassigned	5502	11	1.99927	0.302072	0.3661	3.2971	F
MTVG_320	NZ_MTSD02000015.1||full	tvOTU_1152	tVG 2304	-	MPG_912	Oceanospirillum linum	-	Unassigned	Unassigned	Unassigned	8215	2	0.243457	0.481071	0.1662	2.4965	F
MTVG_321	SPVC01000010.1||0_partial_1	tvOTU_1153	tVG 2305	-	MPG_7019	Acinetobacter pittii	"majority-rules approach"	Caudoviricetes	Unassigned	Unassigned	22205	29	1.30601	0.401171	0.3356	2.91	F
MTVG_322	SPVC01000018.1||full_1	tvOTU_1154	tVG 2306	tVC 69_0	MPG_7019	Acinetobacter pittii	"majority-rules approach"	Caudoviricetes	Unassigned	Unassigned	21109	36	1.70543	0.376522	0.3576	3.0566	T
MTVG_323	SPVC01000007.1||full_1	tvOTU_1155	tVG 2307	tVC 429_0	MPG_7019	Acinetobacter pittii	-	Unassigned	Unassigned	Unassigned	37297	52	1.39421	0.412687	0.3585	2.9284	F
MTVG_324	SPVC01000031.1||full	tvOTU_1156	tVG 2079	-	MPG_7019	Acinetobacter pittii	-	Unassigned	Unassigned	Unassigned	47888	42	0.877046	0.376775	0.359	3.0435	F
MTVG_325	NZ_JACDTV010000002.1||0_partial	tvOTU_798	tVG 1635	tVC 1283_0	MPG_94	Nocardioides salarius	-	Unassigned	Unassigned	Unassigned	17709	30	1.69405	0.723248	0.3792	2.6846	F
MTVG_326	NZ_JACDTV010000008.1||0_partial	tvOTU_96	tVG 1636	tVC 1284_0	MPG_94	Nocardioides salarius	-	Unassigned	Unassigned	Unassigned	13087	20	1.52823	0.67846	0.4424	2.8212	F
MTVG_327	NZ_BJXU01000144.1||full_1	tvOTU_1157	tVG 2308	tVC 409_0	MPG_1435	Halomonas cupida	vConTACT2	Caudoviricetes	Peduoviridae	Unassigned	36260	49	1.35135	0.577358	0.408	2.87	T
MTVG_328	NZ_QBDX01000004.1||0_partial_1	tvOTU_1158	tVG 2309	-	MPG_210	Hyphobacterium indicum	-	Unassigned	Unassigned	Unassigned	13109	16	1.22054	0.64757	0.37	2.7661	T
MTVG_329	PAKI01000010.1||0_partial_1	tvOTU_919	tVG 197	tVC 1003_0	MPG_7756	Alphaproteobacteria bacterium	-	Unassigned	Unassigned	Unassigned	10959	11	1.00374	0.622958	0.4015	2.8304	T
MTVG_330	PAKI01000005.1||0_partial_1	tvOTU_508	tVG 223	-	MPG_7756	Alphaproteobacteria bacterium	"majority-rules approach"	Caudoviricetes	Unassigned	Unassigned	8560	7	0.817757	0.669704	0.3209	2.6839	F
MTVG_331	PAKI01000006.1||0_partial_1	tvOTU_257	tVG 321	tVC 1273_0	MPG_7756	Alphaproteobacteria bacterium	-	Unassigned	Unassigned	Unassigned	38273	43	1.12351	0.592271	0.3775	2.7405	T
MTVG_332	PAKI01000017.1||full	tvOTU_10326	tVG 2004	-	MPG_7756	Alphaproteobacteria bacterium	-	Unassigned	Unassigned	Unassigned	18639	21	1.12667	0.583991	0.3232	2.6783	F
MTVG_333	PAKI01000002.1||full	tvOTU_508	tVG 2003	tVC 168_0	MPG_7756	Alphaproteobacteria bacterium	-	Unassigned	Unassigned	Unassigned	19714	21	1.06523	0.668246	0.3588	2.7471	F
MTVG_334	JAENYG010000001.1||0_partial_1	tvOTU_1159	tVG 2310	tVC 275_0	MPG_7057	Syntrophomonas sp.	-	Unassigned	Unassigned	Unassigned	41993	54	1.28593	0.42981	0.3296	2.9678	T
MTVG_335	JAENYG010000010.1||0_partial_1	tvOTU_1160	tVG 2311	-	MPG_7057	Syntrophomonas sp.	-	Unassigned	Unassigned	Unassigned	13195	20	1.51573	0.406139	0.3795	3.0513	F
MTVG_336	JAENYG010000026.1||0_partial	tvOTU_1161	tVG 2312	-	MPG_7057	Syntrophomonas sp.	-	Unassigned	Unassigned	Unassigned	16373	23	1.40475	0.430648	0.379	3.0614	F
MTVG_337	JAENYG010000061.1||full	tvOTU_1162	tVG 2313	-	MPG_7057	Syntrophomonas sp.	-	Unassigned	Unassigned	Unassigned	7404	7	0.945435	0.422474	0.2649	2.9448	F
MTVG_338	JAENYG010000048.1||full	tvOTU_1163	tVG 2314	tVC 299_0	MPG_7057	Syntrophomonas sp.	-	Unassigned	Unassigned	Unassigned	18008	24	1.33274	0.430981	0.345	3.0239	F
MTVG_339	NZIV01000032.1||full	tvOTU_1164	tVG 2315	tVC 577_0	MPG_2227	Candidatus Marinimicrobia bacterium	vConTACT2	Caudoviricetes	Autographiviridae	Gyeongsanvirus	30786	49	1.59163	0.351793	0.3623	3.0214	T
MTVG_340	NZIV01000047.1||full	tvOTU_1165	tVG 1956	tVC 494_0	MPG_2227	Candidatus Marinimicrobia bacterium	vConTACT2	Unassigned	Unassigned	Unassigned	62825	69	1.09829	0.352885	0.3362	2.8818	T
MTVG_341	NZIV01000049.1||full	tvOTU_1166	tVG 2316	-	MPG_2227	Candidatus Marinimicrobia bacterium	-	Unassigned	Unassigned	Unassigned	9684	11	1.13589	0.399067	0.367	3.0026	F
MTVG_342	NZIV01000074.1||full	tvOTU_1167	tVG 2317	-	MPG_2227	Candidatus Marinimicrobia bacterium	-	Unassigned	Unassigned	Unassigned	9196	10	1.08743	0.416993	0.3944	3.2112	F
MTVG_343	NZIV01000080.1||full	tvOTU_1168	tVG 2318	-	MPG_2227	Candidatus Marinimicrobia bacterium	-	Unassigned	Unassigned	Unassigned	12881	24	1.86321	0.428449	0.3732	2.9849	F
MTVG_344	NZIV01000082.1||full	tvOTU_1169	tVG 2319	tVC 601_0	MPG_2227	Candidatus Marinimicrobia bacterium	"majority-rules approach"	Caudoviricetes	Demerecviridae	Unassigned	15780	6	0.380228	0.379588	0.2908	2.6475	F
MTVG_345	NZIV01000008.1||full	tvOTU_10327	tVG 1955	tVC 1400_0	MPG_2227	Candidatus Marinimicrobia bacterium	-	Unassigned	Unassigned	Unassigned	12321	17	1.37976	0.308092	0.3142	3.0118	F
MTVG_346	NZIV01000024.1||full	tvOTU_1170	tVG 2320	-	MPG_2227	Candidatus Marinimicrobia bacterium	-	Unassigned	Unassigned	Unassigned	8066	11	1.36375	0.467146	0.3722	2.8984	F
MTVG_347	NZIV01000025.1||full	tvOTU_10328	tVG 1955	tVC 1400_0	MPG_2227	Candidatus Marinimicrobia bacterium	-	Unassigned	Unassigned	Unassigned	15701	21	1.33749	0.302146	0.3258	3.0425	F
MTVG_348	NZIV01000027.1||full	tvOTU_1171	tVG 2321	-	MPG_2227	Candidatus Marinimicrobia bacterium	"majority-rules approach"	Caudoviricetes	Kyanoviridae	Unassigned	9937	15	1.50951	0.288216	0.362	3.2428	F
MTVG_349	NZIV01000030.1||full	tvOTU_1172	tVG 1956	tVC 494_0	MPG_2227	Candidatus Marinimicrobia bacterium	vConTACT2	Unassigned	Unassigned	Unassigned	55371	62	1.11972	0.353452	0.3366	2.8753	T
MTVG_350	3300025185.a:Ga0208701_100026||0_partial_1	tvOTU_1173	tVG 2322	-	MPG_11649	3300025185_2	-	Unassigned	Unassigned	Unassigned	8243	10	1.21315	0.597234	0.4072	2.814	F
MTVG_351	3300025185.a:Ga0208701_100017||0_partial	tvOTU_816	tVG 470	tVC 1405_0	MPG_11649	3300025185_2	-	Unassigned	Unassigned	Unassigned	15906	18	1.13165	0.632277	0.4279	2.7433	F
MTVG_352	3300025185.a:Ga0208701_100475||full	tvOTU_1174	tVG 2323	-	MPG_11649	3300025185_2	-	Unassigned	Unassigned	Unassigned	7635	12	1.57171	0.639817	0.4068	2.73	F
MTVG_353	PARX01000055.1||full	tvOTU_1175	tVG 2324	tVC 1408_0	MPG_6471	Rhodobacteraceae bacterium	-	Unassigned	Unassigned	Unassigned	20018	22	1.09901	0.259666	0.3271	3.1584	F
MTVG_354	PAJQ01000059.1||full	tvOTU_1176	tVG 2325	-	MPG_3593	Chloroflexi bacterium	-	Unassigned	Unassigned	Unassigned	47742	59	1.23581	0.499927	0.3521	2.9506	F
MTVG_355	3300020400.a:Ga0211636_10004942||full	tvOTU_1177	tVG 2326	-	MPG_10469	3300020400_12	-	Unassigned	Unassigned	Unassigned	7193	11	1.52926	0.364104	0.4016	3.1224	F
MTVG_356	3300020400.a:Ga0211636_10008829||lt2gene	tvOTU_1178	tVG 2327	-	MPG_10469	3300020400_12	"majority-rules approach"	Caudoviricetes	Kyanoviridae	Unassigned	5034	1	0.198649	0.377433	0.2729	2.8686	F
MTVG_357	3300027742.a:Ga0209121_10000103||0_partial	tvOTU_16	tVG 704	tVC 1372_0	MPG_9916	3300027742_15	-	Unassigned	Unassigned	Unassigned	15675	18	1.14833	0.492568	0.4258	3.008	F
MTVG_358	3300027742.a:Ga0209121_10000004||0_partial	tvOTU_10329	tVG 703	-	MPG_9916	3300027742_15	-	Unassigned	Unassigned	Unassigned	6033	8	1.32604	0.520636	0.3852	2.9428	F
MTVG_359	3300027742.a:Ga0209121_10000409||0_partial	tvOTU_1179	tVG 2328	-	MPG_9916	3300027742_15	-	Unassigned	Unassigned	Unassigned	17475	17	0.972818	0.550787	0.409	2.9682	F
MTVG_360	3300010153.a:Ga0098059_1003569||full	tvOTU_10331	tVG 72	-	MPG_10821	3300010153_13	-	Unassigned	Unassigned	Unassigned	7134	16	2.24278	0.624054	0.4639	2.8956	F
MTVG_361	JAAXOD010000044.1||0_partial	tvOTU_709	tVG 1059	-	MPG_8413	ANME-2 cluster archaeon	-	Unassigned	Unassigned	Unassigned	26269	24	0.913624	0.363737	0.3263	3.0693	F
MTVG_362	JAAXOD010000026.1||full	tvOTU_1180	tVG 2329	tVC 1127_0	MPG_8413	ANME-2 cluster archaeon	-	Unassigned	Unassigned	Unassigned	51664	77	1.4904	0.447275	0.3352	2.9737	T
MTVG_363	DRQF01000006.1||full	tvOTU_1181	tVG 2330	-	MPG_6430	Planctomycetes bacterium	-	Unassigned	Unassigned	Unassigned	5089	13	2.55453	0.638829	0.4987	2.9242	F
MTVG_364	DRQF01000073.1||full	tvOTU_1182	tVG 2331	-	MPG_6430	Planctomycetes bacterium	-	Unassigned	Unassigned	Unassigned	17402	19	1.09183	0.60562	0.3213	2.7559	T
MTVG_365	JACWEO010000021.1||full	tvOTU_1183	tVG 1251	-	MPG_7904	Pelagibacterales bacterium SAG-MED47	"majority-rules approach"	Caudoviricetes	Unassigned	Unassigned	5094	9	1.76678	0.337848	0.3651	3.1221	F
MTVG_366	NZ_CP018099.1||0_partial_1	tvOTU_1184	tVG 2332	tVC 1418_0	MPG_1468	Caldithrix abyssi DSM 13497	-	Unassigned	Unassigned	Unassigned	71417	99	1.38622	0.419816	0.3887	3.1647	T
MTVG_367	NZ_CP018099.1||1_partial_1	tvOTU_1185	tVG 2333	tVC 1418_0	MPG_1468	Caldithrix abyssi DSM 13497	-	Unassigned	Unassigned	Unassigned	29197	42	1.4385	0.415043	0.382	3.161	T
MTVG_368	3300003123.a:Ga0052188_100208||full	tvOTU_1186	tVG 2334	-	MPG_9220	3300003123_2	-	Unassigned	Unassigned	Unassigned	6165	10	1.62206	0.35734	0.4012	3.2113	F
MTVG_369	3300002242.a:KVWGV2_10147916||full_1	tvOTU_1187	tVG 17	-	MPG_9193	3300002242_16	-	Unassigned	Unassigned	Unassigned	9819	15	1.52765	0.638948	0.3683	2.7527	T
MTVG_370	DJIB01000051.1||full	tvOTU_1188	tVG 2335	-	MPG_4306	Alphaproteobacteria bacterium UBA6605	-	Unassigned	Unassigned	Unassigned	5332	7	1.31283	0.477307	0.3588	3.0045	F
MTVG_371	DJIB01000040.1||full	tvOTU_10471	tVG 919	-	MPG_4306	Alphaproteobacteria bacterium UBA6605	-	Unassigned	Unassigned	Unassigned	14907	12	0.804991	0.482324	0.3313	2.8275	F
MTVG_372	DJIB01000300.1||full	tvOTU_10473	tVG 305	-	MPG_4306	Alphaproteobacteria bacterium UBA6605	-	Unassigned	Unassigned	Unassigned	14130	22	1.55697	0.481033	0.3799	2.9779	F
MTVG_373	DJIB01000136.1||full	tvOTU_1189	tVG 2336	-	MPG_4306	Alphaproteobacteria bacterium UBA6605	-	Unassigned	Unassigned	Unassigned	9415	17	1.80563	0.499734	0.406	2.8994	F
MTVG_374	JABHLO010000122.1||full	tvOTU_1190	tVG 2337	tVC 1420_0	MPG_6411	Candidatus Marinimicrobia bacterium	-	Unassigned	Unassigned	Unassigned	59052	66	1.11766	0.41311	0.3526	2.9524	T
MTVG_375	JABHLO010000039.1||full	tvOTU_1191	tVG 2338	-	MPG_6411	Candidatus Marinimicrobia bacterium	-	Unassigned	Unassigned	Unassigned	8582	12	1.39828	0.681892	0.3076	2.6397	F
MTVG_376	NZ_JAFKOJ010000001.1||0_partial_1	tvOTU_1192	tVG 2339	tVC 190_0	MPG_930	Bacillus sp. NTK034	-	Unassigned	Unassigned	Unassigned	36757	50	1.36029	0.37903	0.3605	3.1075	T
MTVG_377	NZ_JAFKOJ010000002.1||0_partial_1	tvOTU_1193	tVG 2340	-	MPG_930	Bacillus sp. NTK034	-	Unassigned	Unassigned	Unassigned	38253	66	1.72535	0.394427	0.3802	3.0773	T
MTVG_378	NZ_CP053351.1||0_partial	tvOTU_10660	tVG 1575	tVC 1251_0	MPG_1013	Winogradskyella schleiferi	-	Unassigned	Unassigned	Unassigned	92155	93	1.00917	0.347447	0.3558	3.1188	F
MTVG_379	3300020244.a:Ga0211710_1000072||full	tvOTU_443	tVG 117	tVC 891_0	MPG_9121	3300020244_1	-	Unassigned	Unassigned	Unassigned	41309	55	1.33143	0.464693	0.3652	2.9381	F
MTVG_380	3300020244.a:Ga0211710_1000062||full	tvOTU_427	tVG 116	tVC 960_0	MPG_9121	3300020244_1	-	Unassigned	Unassigned	Unassigned	46938	68	1.44872	0.445098	0.3353	2.911	T
MTVG_381	NZLS01000072.1||0_partial	tvOTU_1194	tVG 2341	-	MPG_7400	Acinetobacter sp.	-	Unassigned	Unassigned	Unassigned	17559	25	1.42377	0.38886	0.396	3.1256	T
MTVG_382	NZLS01000002.1||full	tvOTU_1195	tVG 2342	-	MPG_7400	Acinetobacter sp.	"majority-rules approach"	Caudoviricetes	Autographiviridae	Unassigned	5738	3	0.52283	0.43786	0.2857	2.6381	F
MTVG_383	NZLS01000012.1||full	tvOTU_1196	tVG 2343	-	MPG_7400	Acinetobacter sp.	-	Unassigned	Unassigned	Unassigned	5947	5	0.84076	0.474861	0.2932	2.5949	F
MTVG_384	NZLS01000024.1||full	tvOTU_1197	tVG 2344	-	MPG_7400	Acinetobacter sp.	-	Unassigned	Unassigned	Unassigned	7144	2	0.279955	0.491881	0.3468	2.8085	F
MTVG_385	NZLS01000035.1||full	tvOTU_1198	tVG 2345	-	MPG_7400	Acinetobacter sp.	-	Unassigned	Unassigned	Unassigned	15917	11	0.691085	0.358359	0.3505	2.9232	F
MTVG_386	NZLS01000038.1||full	tvOTU_1199	tVG 2346	-	MPG_7400	Acinetobacter sp.	-	Unassigned	Unassigned	Unassigned	5327	5	0.938615	0.378825	0.2688	2.6468	F
MTVG_387	NZLS01000040.1||full	tvOTU_1200	tVG 2347	-	MPG_7400	Acinetobacter sp.	-	Unassigned	Unassigned	Unassigned	10148	13	1.28104	0.597359	0.3369	2.8056	T
MTVG_388	NZLS01000052.1||full	tvOTU_1201	tVG 2348	-	MPG_7400	Acinetobacter sp.	-	Unassigned	Unassigned	Unassigned	5390	15	2.78293	0.46141	0.3757	3.1221	F
MTVG_389	NZLS01000053.1||full	tvOTU_1202	tVG 2349	-	MPG_7400	Acinetobacter sp.	-	Unassigned	Unassigned	Unassigned	5629	13	2.30947	0.310002	0.3927	3.1467	F
MTVG_390	NZLS01000056.1||full	tvOTU_683	tVG 829	tVC 1435_0	MPG_7400	Acinetobacter sp.	-	Unassigned	Unassigned	Unassigned	10468	16	1.52847	0.645013	0.381	2.7463	T
MTVG_391	NZLS01000065.1||full	tvOTU_1203	tVG 2350	-	MPG_7400	Acinetobacter sp.	-	Unassigned	Unassigned	Unassigned	14470	15	1.03663	0.426261	0.3059	2.9138	T
MTVG_392	NZLS01000073.1||full	tvOTU_1204	tVG 2351	-	MPG_7400	Acinetobacter sp.	-	Unassigned	Unassigned	Unassigned	7041	10	1.42025	0.385741	0.359	2.8148	F
MTVG_393	NZLS01000083.1||full	tvOTU_1205	tVG 2352	-	MPG_7400	Acinetobacter sp.	-	Unassigned	Unassigned	Unassigned	9851	8	0.8121	0.326566	0.3602	3.0683	F
MTVG_394	NZLS01000086.1||full	tvOTU_1206	tVG 2353	-	MPG_7400	Acinetobacter sp.	-	Unassigned	Unassigned	Unassigned	5654	8	1.41493	0.563318	0.3255	2.6878	F
MTVG_395	NZLS01000095.1||full	tvOTU_1207	tVG 2354	tVC 300_0	MPG_7400	Acinetobacter sp.	-	Unassigned	Unassigned	Unassigned	13569	14	1.03176	0.480212	0.3781	2.7416	T
MTVG_396	NZLS01000108.1||full	tvOTU_1208	tVG 2355	tVC 1438_0	MPG_7400	Acinetobacter sp.	-	Unassigned	Unassigned	Unassigned	15752	19	1.2062	0.453403	0.4103	3.0336	F
MTVG_397	NZLS01000115.1||full	tvOTU_10334	tVG 830	tVC 1439_0	MPG_7400	Acinetobacter sp.	-	Unassigned	Unassigned	Unassigned	11168	14	1.25358	0.645774	0.3096	2.646	F
MTVG_398	NZLS01000116.1||full	tvOTU_1209	tVG 2356	-	MPG_7400	Acinetobacter sp.	-	Unassigned	Unassigned	Unassigned	6196	10	1.61394	0.491285	0.3713	3.0625	F
MTVG_399	NZLS01000119.1||full	tvOTU_1210	tVG 2357	-	MPG_7400	Acinetobacter sp.	-	Unassigned	Unassigned	Unassigned	9003	17	1.88826	0.436632	0.3327	2.898	F
MTVG_400	NZLS01000123.1||full	tvOTU_1211	tVG 2358	-	MPG_7400	Acinetobacter sp.	-	Unassigned	Unassigned	Unassigned	5826	6	1.02987	0.43323	0.3702	2.9921	T
MTVG_401	NZLS01000128.1||full	tvOTU_1212	tVG 2359	-	MPG_7400	Acinetobacter sp.	-	Unassigned	Unassigned	Unassigned	8447	5	0.591926	0.312892	0.2938	3.0386	F
MTVG_402	NZLS01000131.1||full	tvOTU_1213	tVG 2360	-	MPG_7400	Acinetobacter sp.	-	Unassigned	Unassigned	Unassigned	5565	12	2.15633	0.391554	0.4398	3.2433	F
MTVG_403	NZLS01000134.1||full	tvOTU_1214	tVG 2361	-	MPG_7400	Acinetobacter sp.	-	Unassigned	Unassigned	Unassigned	7048	12	1.70261	0.343927	0.3144	2.7937	F
MTVG_404	NZLS01000143.1||lt2gene	tvOTU_1215	tVG 2362	-	MPG_7400	Acinetobacter sp.	"majority-rules approach"	Caudoviricetes	Autographiviridae	Unassigned	9313	2	0.214754	0.373456	0.3617	2.9429	F
MTVG_405	NZLS01000150.1||full	tvOTU_1216	tVG 2363	tVC 1438_0	MPG_7400	Acinetobacter sp.	-	Unassigned	Unassigned	Unassigned	10143	18	1.77462	0.472641	0.4006	3.0522	F
MTVG_406	NZLS01000164.1||full	tvOTU_1217	tVG 2364	tVC 1440_0	MPG_7400	Acinetobacter sp.	-	Unassigned	Unassigned	Unassigned	10288	12	1.16641	0.465883	0.3818	2.8803	T
MTVG_407	NZLS01000006.1||full	tvOTU_1218	tVG 2365	-	MPG_7400	Acinetobacter sp.	-	Unassigned	Unassigned	Unassigned	6979	10	1.43287	0.576157	0.4052	2.8603	F
MTVG_408	NZ_JAEMOR010000045.1||0_partial	tvOTU_155	tVG 557	tVC 1154_0	MPG_456	Marinobacter salarius	-	Unassigned	Unassigned	Unassigned	19403	29	1.49461	0.524455	0.3949	2.995	F
MTVG_409	3300027323.a:Ga0209426_1000349||0_partial_1	tvOTU_1219	tVG 2366	-	MPG_11041	3300027323_20	-	Unassigned	Unassigned	Unassigned	17258	33	1.91216	0.434407	0.3087	3.0074	F
MTVG_410	3300027323.a:Ga0209426_1000554||0_partial	tvOTU_1220	tVG 2367	-	MPG_11041	3300027323_20	-	Unassigned	Unassigned	Unassigned	10572	21	1.98638	0.424612	0.3405	3.1376	T
MTVG_411	3300024058.a:Ga0209997_10003725||full	tvOTU_1221	tVG 2368	-	MPG_10307	3300024058_15	-	Unassigned	Unassigned	Unassigned	5876	5	0.850919	0.409292	0.3452	2.9985	F
MTVG_412	NZ_QBEW01000043.1||full	tvOTU_1222	tVG 2369	-	MPG_943	Planococcus citreus	-	Unassigned	Unassigned	Unassigned	42495	66	1.55312	0.454571	0.3615	3.0417	T
MTVG_413	DHXJ01000015.1||full_1	tvOTU_783	tVG 128	tVC 1146_0	MPG_5145	Microbacterium sp. UBA5159	-	Unassigned	Unassigned	Unassigned	11018	23	2.08749	0.673988	0.429	2.8164	F
MTVG_414	DHXJ01000246.1||full	tvOTU_1223	tVG 2370	-	MPG_5145	Microbacterium sp. UBA5159	-	Unassigned	Unassigned	Unassigned	20721	16	0.772164	0.65547	0.4347	2.8733	F
MTVG_415	DHXJ01000063.1||full	tvOTU_783	tVG 127	tVC 697_0	MPG_5145	Microbacterium sp. UBA5159	-	Unassigned	Unassigned	Unassigned	29635	46	1.55222	0.675586	0.3706	2.7475	T
MTVG_416	JAFCGS010000002.1||full	tvOTU_1224	tVG 2371	-	MPG_8894	Candidatus Aenigmarchaeota archaeon	-	Unassigned	Unassigned	Unassigned	47344	61	1.28844	0.36258	0.3313	3.0175	T
MTVG_417	JAFCGS010000003.1||full	tvOTU_1225	tVG 2372	-	MPG_8894	Candidatus Aenigmarchaeota archaeon	-	Unassigned	Unassigned	Unassigned	8458	14	1.65524	0.41109	0.4073	3.2028	F
MTVG_418	JABJDJ010000047.1||0_partial_1	tvOTU_174	tVG 1200	tVC 1457_0	MPG_2424	Planctomycetaceae bacterium	-	Unassigned	Unassigned	Unassigned	18765	24	1.27898	0.575486	0.4147	2.92	F
MTVG_419	NZGD01000232.1||full_1	tvOTU_1226	tVG 1937	-	MPG_8210	Rhodopirellula sp.	"majority-rules approach"	Caudoviricetes	Unassigned	Unassigned	19267	21	1.08995	0.57134	0.333	2.8054	T
MTVG_420	NZGD01000195.1||full	tvOTU_10781	tVG 1936	tVC 1017_0	MPG_8210	Rhodopirellula sp.	-	Unassigned	Unassigned	Unassigned	36024	52	1.44348	0.565956	0.3657	2.8567	T
MTVG_421	NZGD01000276.1||full	tvOTU_1227	tVG 2373	-	MPG_8210	Rhodopirellula sp.	-	Unassigned	Unassigned	Unassigned	47268	70	1.48092	0.520267	0.3643	2.8701	F
MTVG_422	3300014869.a:Ga0180298_1000771||full	tvOTU_1228	tVG 2374	-	MPG_11600	3300014869_6	-	Unassigned	Unassigned	Unassigned	7835	19	2.42502	0.400255	0.3435	3.1865	F
MTVG_423	3300014869.a:Ga0180298_1001403||full	tvOTU_296	tVG 95	-	MPG_11600	3300014869_6	-	Unassigned	Unassigned	Unassigned	5833	15	2.57158	0.408709	0.4727	3.3165	F
MTVG_424	NZ_JFJZ01000019.1||0_partial_1	tvOTU_1229	tVG 2375	-	MPG_674	Thalassospira sp. MCCC 1A01428	-	Unassigned	Unassigned	Unassigned	13690	21	1.53397	0.546603	0.3638	2.8455	F
MTVG_425	NZ_JFJZ01000031.1||0_partial_1	tvOTU_1230	tVG 2376	tVC 1001_0	MPG_674	Thalassospira sp. MCCC 1A01428	-	Unassigned	Unassigned	Unassigned	17410	20	1.14877	0.578748	0.379	2.7557	T
MTVG_426	NZ_JFJZ01000028.1||full_1	tvOTU_1231	tVG 2377	tVC 435_0	MPG_674	Thalassospira sp. MCCC 1A01428	-	Unassigned	Unassigned	Unassigned	36045	53	1.47038	0.550895	0.3707	2.8242	T
MTVG_427	NZ_JFJZ01000041.1||full_1	tvOTU_1232	tVG 2378	tVC 1195_0	MPG_674	Thalassospira sp. MCCC 1A01428	-	Unassigned	Unassigned	Unassigned	31272	44	1.40701	0.546367	0.3783	2.8497	T
MTVG_428	NZ_JFJZ01000003.1||0_partial	tvOTU_1233	tVG 2379	-	MPG_674	Thalassospira sp. MCCC 1A01428	-	Unassigned	Unassigned	Unassigned	43325	60	1.38488	0.562747	0.3665	2.8594	F
MTVG_429	NZ_JFJZ01000076.1||full	tvOTU_1234	tVG 2380	-	MPG_674	Thalassospira sp. MCCC 1A01428	"majority-rules approach"	Caudoviricetes	Unassigned	Unassigned	11150	13	1.16592	0.547534	0.4126	2.8944	F
MTVG_430	NZ_JFJZ01000089.1||full	tvOTU_1235	tVG 2381	-	MPG_674	Thalassospira sp. MCCC 1A01428	-	Unassigned	Unassigned	Unassigned	7217	7	0.969932	0.531246	0.4047	2.9563	F
MTVG_431	NZ_JFJZ01000094.1||full	tvOTU_1236	tVG 2382	-	MPG_674	Thalassospira sp. MCCC 1A01428	-	Unassigned	Unassigned	Unassigned	5427	11	2.0269	0.534549	0.338	2.8515	F
MTVG_432	3300020464.a:Ga0211694_10000044||full	tvOTU_216	tVG 291	tVC 1029_0	MPG_9674	3300020464_4	-	Unassigned	Unassigned	Unassigned	57529	54	0.938657	0.50345	0.3603	2.99	F
MTVG_433	QMTB01000057.1||full	tvOTU_1237	tVG 2383	-	MPG_8683	Thermoplasmata archaeon	-	Unassigned	Unassigned	Unassigned	8174	14	1.71275	0.362736	0.3844	3.2486	F
MTVG_434	NZ_PKQP01000003.1||0_partial_1	tvOTU_10450	tVG 1837	tVC 399_0	MPG_985	Stenotrophomonas bentonitica	-	Unassigned	Unassigned	Unassigned	48376	66	1.36431	0.644659	0.3932	2.7814	T
MTVG_435	NZ_PKQP01000010.1||0_partial	tvOTU_1238	tVG 2384	tVC 992_0	MPG_985	Stenotrophomonas bentonitica	-	Unassigned	Unassigned	Unassigned	46248	67	1.44871	0.658277	0.3809	2.7594	T
MTVG_436	NZ_JABVEE010000015.1||0_partial_1	tvOTU_186	tVG 754	tVC 334_0	MPG_451	Bacillus paralicheniformis	"majority-rules approach"	Caudoviricetes	Unassigned	Unassigned	26300	34	1.29278	0.472814	0.3735	2.9972	T
MTVG_437	WFVG01000217.1||full	tvOTU_1239	tVG 2385	-	MPG_4820	Candidatus Kapabacteria bacterium	-	Unassigned	Unassigned	Unassigned	5783	3	0.518762	0.542279	0.358	2.7534	F
MTVG_438	WFVG01000331.1||full	tvOTU_1240	tVG 2386	-	MPG_4820	Candidatus Kapabacteria bacterium	-	Unassigned	Unassigned	Unassigned	5697	4	0.702124	0.507109	0.379	3.0936	F
MTVG_439	3300026193.a:Ga0208129_1003136||full	tvOTU_722	tVG 142	-	MPG_10990	3300026193_8	-	Unassigned	Unassigned	Unassigned	6092	7	1.14905	0.601937	0.4047	2.8677	F
MTVG_440	NZ_PGTD01000018.1||0_partial_1	tvOTU_1241	tVG 2387	tVC 775_0	MPG_1953	Pseudooceanicola antarcticus	-	Unassigned	Unassigned	Unassigned	19537	27	1.38199	0.667349	0.3641	2.7444	F
MTVG_441	NZ_PGTD01000018.1||1_partial_1	tvOTU_1242	tVG 2388	tVC 955_0	MPG_1953	Pseudooceanicola antarcticus	-	Unassigned	Unassigned	Unassigned	14150	16	1.13074	0.678516	0.3632	2.7662	T
MTVG_442	NZ_PIFG01000014.1||0_partial_1	tvOTU_800	tVG 1442	tVC 717_0	MPG_1899	Vibrio splendidus	-	Unassigned	Unassigned	Unassigned	34285	49	1.4292	0.440776	0.3696	2.938	T
MTVG_443	NZ_CP054476.1||0_partial_1	tvOTU_1243	tVG 2389	tVC 583_0	MPG_1346	Methyloligella sp. GL2	-	Unassigned	Unassigned	Unassigned	12471	17	1.36316	0.670435	0.3845	2.7729	T
MTVG_444	NZ_CP054476.1||1_partial_1	tvOTU_1244	tVG 2390	-	MPG_1346	Methyloligella sp. GL2	-	Unassigned	Unassigned	Unassigned	10870	18	1.65593	0.595492	0.3807	2.8023	F
MTVG_445	NZ_CP026530.1||0_partial_1	tvOTU_1245	tVG 2391	tVC 345_0	MPG_891	Nautilia sp. PV-1	-	Unassigned	Unassigned	Unassigned	25055	38	1.51666	0.37254	0.3335	3.056	T
MTVG_446	3300020415.a:Ga0211553_10000322||0_partial_1	tvOTU_490	tVG 200	-	MPG_11027	3300020415_20	-	Unassigned	Unassigned	Unassigned	5855	11	1.87874	0.642186	0.4311	2.7814	F
MTVG_447	NZ_JAAWWI010000002.1||0_partial_1	tvOTU_864	tVG 1597	tVC 99_0	MPG_6316	Bacillus altitudinis C16B11	-	Unassigned	Unassigned	Unassigned	43994	62	1.40928	0.416443	0.3576	3.0013	T
MTVG_448	3300025108.a:Ga0208793_1000020||full_1	tvOTU_1246	tVG 2392	tVC 609_0	MPG_10526	3300025108_3	-	Unassigned	Unassigned	Unassigned	38158	67	1.75586	0.436868	0.3671	3.0035	T
MTVG_449	WFVA01000145.1||full	tvOTU_125	tVG 2092	-	MPG_5477	Albidovulum sp.	-	Unassigned	Unassigned	Unassigned	5513	9	1.6325	0.682206	0.3653	2.7567	F
MTVG_450	3300025286.a:Ga0208315_1003937||full	tvOTU_1247	tVG 2393	-	MPG_11044	3300025286_12	-	Unassigned	Unassigned	Unassigned	6125	11	1.79592	0.629551	0.4584	2.9057	F
MTVG_451	3300025286.a:Ga0208315_1001577||full	tvOTU_1248	tVG 2394	tVC 1280_0	MPG_11044	3300025286_12	-	Unassigned	Unassigned	Unassigned	11314	25	2.20965	0.609422	0.4024	2.9159	F
MTVG_452	3300025286.a:Ga0208315_1003609||full	tvOTU_1249	tVG 2395	-	MPG_11044	3300025286_12	-	Unassigned	Unassigned	Unassigned	6509	6	0.921801	0.587494	0.3535	2.6862	F
MTVG_453	3300025286.a:Ga0208315_1003857||full	tvOTU_1250	tVG 2396	-	MPG_11044	3300025286_12	-	Unassigned	Unassigned	Unassigned	6213	10	1.60953	0.6216	0.448	2.9009	F
MTVG_454	3300025286.a:Ga0208315_1002073||full	tvOTU_527	tVG 594	-	MPG_11044	3300025286_12	"majority-rules approach"	Caudoviricetes	Unassigned	Unassigned	9382	12	1.27904	0.652739	0.4477	2.9291	F
MTVG_455	3300025286.a:Ga0208315_1001889||full	tvOTU_1251	tVG 2397	tVC 1279_0	MPG_11044	3300025286_12	-	Unassigned	Unassigned	Unassigned	10032	12	1.19617	0.626296	0.3708	2.6897	F
MTVG_456	3300025286.a:Ga0208315_1002835||full	tvOTU_1252	tVG 2398	-	MPG_11044	3300025286_12	-	Unassigned	Unassigned	Unassigned	7645	14	1.83126	0.628385	0.4202	2.9441	T
MTVG_457	NZ_LNWO01000010.1||0_partial_1	tvOTU_308	tVG 1523	tVC 866_0	MPG_942	Epibacterium mobile	-	Unassigned	Unassigned	Unassigned	40527	43	1.06102	0.55146	0.3652	2.777	T
MTVG_458	NZ_LNWO01000007.1||0_partial_1	tvOTU_493	tVG 1524	tVC 954_0	MPG_942	Epibacterium mobile	-	Unassigned	Unassigned	Unassigned	29277	39	1.3321	0.456058	0.3304	2.8935	T
MTVG_459	NZ_LNWO01000009.1||0_partial_1	tvOTU_609	tVG 1522	tVC 956_0	MPG_942	Epibacterium mobile	"majority-rules approach"	Caudoviricetes	Unassigned	Unassigned	15649	18	1.15023	0.652118	0.3695	2.771	T
MTVG_460	NZ_LNWO01000009.1||1_partial	tvOTU_239	tVG 1735	tVC 958_0	MPG_942	Epibacterium mobile	-	Unassigned	Unassigned	Unassigned	11473	14	1.22026	0.533252	0.3695	2.9207	F
MTVG_461	NZ_LNWO01000021.1||full	tvOTU_297	tVG 1726	tVC 769_0	MPG_942	Epibacterium mobile	-	Unassigned	Unassigned	Unassigned	34732	45	1.29564	0.580416	0.3998	2.8513	T
MTVG_462	NZ_LNWO01000029.1||full	tvOTU_649	tVG 1520	tVC 861_0	MPG_942	Epibacterium mobile	-	Unassigned	Unassigned	Unassigned	36212	43	1.18745	0.583398	0.3828	2.8764	F
MTVG_463	3300025264.a:Ga0208029_1003481||full	tvOTU_443	tVG 567	-	MPG_10041	3300025264_3	-	Unassigned	Unassigned	Unassigned	5517	12	2.1751	0.45532	0.4107	3.0755	F
MTVG_464	3300025264.a:Ga0208029_1000875||full	tvOTU_446	tVG 558	tVC 979_0	MPG_10041	3300025264_3	-	Unassigned	Unassigned	Unassigned	15605	12	0.768984	0.463698	0.3014	2.8189	F
MTVG_465	3300025264.a:Ga0208029_1002559||full	tvOTU_444	tVG 526	-	MPG_10041	3300025264_3	-	Unassigned	Unassigned	Unassigned	6932	11	1.58684	0.476486	0.3227	2.8752	F
MTVG_466	PBYE01000013.1||lt2gene	tvOTU_1253	tVG 2399	-	MPG_5968	Chromatiales bacterium	"majority-rules approach"	Caudoviricetes	Unassigned	Unassigned	7193	2	0.278048	0.580753	0.3838	2.7858	F
MTVG_467	PBYE01000047.1||full	tvOTU_1254	tVG 2400	-	MPG_5968	Chromatiales bacterium	-	Unassigned	Unassigned	Unassigned	7626	2	0.262261	0.344611	0.3373	3.201	F
MTVG_468	PBYE01000053.1||full	tvOTU_1255	tVG 2401	-	MPG_5968	Chromatiales bacterium	-	Unassigned	Unassigned	Unassigned	7500	2	0.266667	0.423333	0.3711	3.0644	F
MTVG_469	PBYE01000066.1||full	tvOTU_1256	tVG 2402	-	MPG_5968	Chromatiales bacterium	-	Unassigned	Unassigned	Unassigned	10448	29	2.77565	0.558097	0.3986	2.9056	F
MTVG_470	PBYE01000076.1||full	tvOTU_1257	tVG 2403	tVC 1482_0	MPG_5968	Chromatiales bacterium	-	Unassigned	Unassigned	Unassigned	10153	15	1.4774	0.572343	0.4459	2.8611	F
MTVG_471	PBYE01000079.1||full	tvOTU_1258	tVG 2404	-	MPG_5968	Chromatiales bacterium	-	Unassigned	Unassigned	Unassigned	10607	3	0.282832	0.575092	0.3605	2.8129	F
MTVG_472	PBYE01000081.1||full	tvOTU_1259	tVG 2405	-	MPG_5968	Chromatiales bacterium	-	Unassigned	Unassigned	Unassigned	7341	6	0.817327	0.555919	0.4123	2.8489	F
MTVG_473	PBYE01000082.1||full	tvOTU_1260	tVG 2406	-	MPG_5968	Chromatiales bacterium	-	Unassigned	Unassigned	Unassigned	9085	2	0.220143	0.622455	0.3831	2.8538	F
MTVG_474	PBYE01000084.1||full	tvOTU_1261	tVG 2407	-	MPG_5968	Chromatiales bacterium	"majority-rules approach"	Caudoviricetes	Kyanoviridae	Unassigned	7284	10	1.37287	0.317271	0.3547	3.2386	F
MTVG_475	PBYE01000017.1||full	tvOTU_1262	tVG 2408	-	MPG_5968	Chromatiales bacterium	-	Unassigned	Unassigned	Unassigned	8494	19	2.23687	0.340593	0.3519	3.0741	F
MTVG_476	PBYE01000020.1||full	tvOTU_1263	tVG 2409	-	MPG_5968	Chromatiales bacterium	-	Unassigned	Unassigned	Unassigned	8769	14	1.59653	0.336983	0.3772	3.166	F
MTVG_477	JAEIOE010000004.1||full_1	tvOTU_1264	tVG 2410	tVC 478_0	MPG_7769	Tenericutes bacterium	-	Unassigned	Unassigned	Unassigned	27256	40	1.46757	0.32624	0.3071	3.108	T
MTVG_478	JAEIOE010000050.1||full	tvOTU_1265	tVG 2411	-	MPG_7769	Tenericutes bacterium	-	Unassigned	Unassigned	Unassigned	15690	12	0.764818	0.299745	0.3028	3.2452	F
MTVG_479	JAEIOE010000078.1||full	tvOTU_1266	tVG 2412	-	MPG_7769	Tenericutes bacterium	-	Unassigned	Unassigned	Unassigned	7055	10	1.41743	0.326577	0.3977	3.2051	F
MTVG_480	JAEIOE010000016.1||full	tvOTU_1267	tVG 2413	-	MPG_7769	Tenericutes bacterium	-	Unassigned	Unassigned	Unassigned	41858	40	0.955612	0.304004	0.333	3.2464	F
MTVG_481	DRFC01000173.1||full	tvOTU_1268	tVG 2414	-	MPG_4195	Nitrospirae bacterium	-	Unassigned	Unassigned	Unassigned	5160	5	0.968992	0.358721	0.426	3.115	F
MTVG_482	JAESPV010000001.1||full_1	tvOTU_1269	tVG 2415	tVC 661_0	MPG_7467	Desulfocapsa sp.	-	Unassigned	Unassigned	Unassigned	28484	43	1.50962	0.483201	0.3435	2.9295	F
MTVG_483	JAESPV010000007.1||0_partial	tvOTU_1270	tVG 2416	tVC 252_0	MPG_7467	Desulfocapsa sp.	-	Unassigned	Unassigned	Unassigned	33848	27	0.797684	0.438519	0.3449	2.9316	F
MTVG_484	JAESPV010000004.1||full	tvOTU_1271	tVG 2417	-	MPG_7467	Desulfocapsa sp.	-	Unassigned	Unassigned	Unassigned	6626	7	1.05644	0.422792	0.3542	3.0493	F
MTVG_485	JAESPV010000096.1||full	tvOTU_1272	tVG 2418	-	MPG_7467	Desulfocapsa sp.	-	Unassigned	Unassigned	Unassigned	68678	111	1.61624	0.414616	0.3226	2.93	F
MTVG_486	NVUZ02000092.1||0_partial_1	tvOTU_10831	tVG 1418	tVC 1388_0	MPG_5301	Pseudomonas sp.	-	Unassigned	Unassigned	Unassigned	16802	27	1.60695	0.572134	0.3992	2.8635	F
MTVG_487	NVUZ02000146.1||0_partial_1	tvOTU_572	tVG 23	-	MPG_5301	Pseudomonas sp.	-	Unassigned	Unassigned	Unassigned	8609	15	1.74236	0.602393	0.3108	2.8455	F
MTVG_488	NVUZ02000095.1||full_1	tvOTU_1273	tVG 2419	-	MPG_5301	Pseudomonas sp.	"majority-rules approach"	Caudoviricetes	Peduoviridae	Unassigned	5730	6	1.04712	0.528272	0.4062	3.1025	F
MTVG_489	NVUZ02000006.1||full_1	tvOTU_366	tVG 26	-	MPG_5301	Pseudomonas sp.	"majority-rules approach"	Caudoviricetes	Unassigned	Unassigned	31464	41	1.30308	0.57472	0.3326	2.7835	T
MTVG_490	NVUZ02000217.1||full_1	tvOTU_10829	tVG 22	tVC 137_3	MPG_5301	Pseudomonas sp.	"majority-rules approach"	Caudoviricetes	Unassigned	Unassigned	46099	77	1.67032	0.584742	0.3765	2.865	T
MTVG_491	NVUZ02000192.1||full	tvOTU_1274	tVG 2420	-	MPG_5301	Pseudomonas sp.	-	Unassigned	Unassigned	Unassigned	7039	10	1.42066	0.573235	0.3443	2.8406	F
MTVG_492	NVUZ02000195.1||full	tvOTU_894	tVG 27	-	MPG_5301	Pseudomonas sp.	-	Unassigned	Unassigned	Unassigned	8724	13	1.49014	0.561898	0.3746	2.9091	F
MTVG_493	NZ_CP027772.1||0_partial	tvOTU_1275	tVG 2421	-	MPG_729	Halobacteriovorax sp. BALOs_7	-	Unassigned	Unassigned	Unassigned	5311	3	0.564865	0.376765	0.269	2.6587	F
MTVG_494	JABIQM010000093.1||full	tvOTU_10338	tVG 1197	-	MPG_5956	Acidimicrobiaceae bacterium	-	Unassigned	Unassigned	Unassigned	5885	7	1.18946	0.613764	0.3289	2.7992	F
MTVG_495	NZ_MPKP01000002.1||0_partial_1	tvOTU_1276	tVG 1787	-	MPG_1139	Vibrio cidicii	"majority-rules approach"	Faserviricetes	Inoviridae	Unassigned	11161	17	1.52316	0.450676	0.3484	2.9533	F
MTVG_496	NZ_MPKP01000015.1||full_1	tvOTU_1277	tVG 2422	tVC 613_0	MPG_1139	Vibrio cidicii	-	Unassigned	Unassigned	Unassigned	45252	57	1.25961	0.489017	0.3688	2.9505	T
MTVG_497	NZ_MPKP01000018.1||full_1	tvOTU_1278	tVG 2423	tVC 147_0	MPG_1139	Vibrio cidicii	vConTACT2	Caudoviricetes	Peduoviridae	Unassigned	36290	52	1.4329	0.488757	0.361	2.9778	T
MTVG_498	JABHCA010000013.1||full	tvOTU_1279	tVG 2424	-	MPG_8772	Euryarchaeota archaeon	-	Unassigned	Unassigned	Unassigned	5028	5	0.994431	0.419451	0.3294	3.1848	F
MTVG_499	JADHXD010000200.1||full	tvOTU_1280	tVG 2425	-	MPG_2107	Anaerolineae bacterium	-	Unassigned	Unassigned	Unassigned	8214	13	1.58266	0.624056	0.3428	2.8233	F
MTVG_500	DGNU01000005.1||0_partial	tvOTU_423	tVG 661	tVC 1091_0	MPG_2849	Hyphomonas sp. UBA4484	-	Unassigned	Unassigned	Unassigned	25543	23	0.900442	0.616686	0.3662	2.7971	T
MTVG_501	DGNU01000005.1||1_partial	tvOTU_552	tVG 813	tVC 1295_0	MPG_2849	Hyphomonas sp. UBA4484	-	Unassigned	Unassigned	Unassigned	22405	21	0.937291	0.576345	0.3841	2.8709	F
MTVG_502	CACBLW010000022.1||full	tvOTU_1281	tVG 2426	-	MPG_5725	uncultured Alphaproteobacteria bacterium	-	Unassigned	Unassigned	Unassigned	18444	24	1.30124	0.338159	0.3359	2.9606	F
MTVG_503	DRKT01000218.1||full	tvOTU_1282	tVG 2427	tVC 1497_0	MPG_6142	Phycisphaerales bacterium	-	Unassigned	Unassigned	Unassigned	20056	18	0.897487	0.647038	0.3421	2.7803	T
MTVG_504	NZ_MAJY01000009.1||0_partial_1	tvOTU_70	tVG 1778	tVC 144_0	MPG_1495	Aliivibrio fischeri	vConTACT2	Unassigned	Unassigned	Unassigned	32646	44	1.34779	0.387735	0.3561	3.0104	T
MTVG_505	NZ_MAJY01000039.1||full_1	tvOTU_927	tVG 1777	tVC 890_0	MPG_1495	Aliivibrio fischeri	-	Unassigned	Unassigned	Unassigned	26446	37	1.39908	0.410648	0.3471	2.9654	F
MTVG_506	NZ_MAJY01000020.1||full	tvOTU_1283	tVG 2428	tVC 614_0	MPG_1495	Aliivibrio fischeri	-	Unassigned	Unassigned	Unassigned	41406	69	1.66643	0.430179	0.3786	2.921	T
MTVG_507	NZ_MINF01000010.1||0_partial_1	tvOTU_1284	tVG 2429	-	MPG_179	Pseudomonas putida	"majority-rules approach"	Caudoviricetes	Peduoviridae	Unassigned	32467	41	1.26282	0.599532	0.3854	2.889	T
MTVG_508	NZ_MINF01000031.1||0_partial_1	tvOTU_1285	tVG 2430	-	MPG_179	Pseudomonas putida	-	Unassigned	Unassigned	Unassigned	103591	146	1.40939	0.607225	0.3708	2.819	T
MTVG_509	NZ_MINF01000031.1||1_partial_1	tvOTU_1286	tVG 2431	-	MPG_179	Pseudomonas putida	-	Unassigned	Unassigned	Unassigned	50259	75	1.49227	0.59846	0.3781	2.8575	T
MTVG_510	NZ_MINF01000031.1||2_partial_1	tvOTU_1287	tVG 2432	tVC 449_0	MPG_179	Pseudomonas putida	-	Unassigned	Unassigned	Unassigned	46386	58	1.25038	0.525568	0.3531	2.9279	T
MTVG_511	3300020367.a:Ga0211703_10001131||full	tvOTU_427	tVG 121	-	MPG_11593	3300020367_3	"majority-rules approach"	Caudoviricetes	Unassigned	Unassigned	7133	9	1.26174	0.458853	0.3783	2.9095	T
MTVG_512	3300020367.a:Ga0211703_10000509||full	tvOTU_445	tVG 149	tVC 979_0	MPG_11593	3300020367_3	-	Unassigned	Unassigned	Unassigned	14311	14	0.978268	0.464328	0.3208	2.8463	F
MTVG_513	JABSOM010000002.1||0_partial_1	tvOTU_1288	tVG 2433	tVC 345_0	MPG_2509	Campylobacteraceae bacterium	-	Unassigned	Unassigned	Unassigned	41594	67	1.61081	0.291869	0.3448	3.1097	T
MTVG_514	QCHN01000026.1||full	tvOTU_1289	tVG 2434	-	MPG_3145	Prochlorococcus sp. AG-402-C09	-	Unassigned	Unassigned	Unassigned	7874	20	2.54001	0.324994	0.3787	3.1806	F
MTVG_515	DRCK01000032.1||full	tvOTU_1290	tVG 2435	-	MPG_8305	Candidatus Bathyarchaeota archaeon	-	Unassigned	Unassigned	Unassigned	18628	24	1.28838	0.361553	0.3139	2.8973	F
MTVG_516	DRCK01000129.1||full	tvOTU_1291	tVG 2436	-	MPG_8305	Candidatus Bathyarchaeota archaeon	-	Unassigned	Unassigned	Unassigned	9204	10	1.08648	0.356367	0.3727	2.9932	F
MTVG_517	DRCK01000075.1||full	tvOTU_1292	tVG 2437	-	MPG_8305	Candidatus Bathyarchaeota archaeon	-	Unassigned	Unassigned	Unassigned	5633	4	0.710101	0.362152	0.3653	3.0032	F
MTVG_518	DRCK01000100.1||lt2gene	tvOTU_1293	tVG 2438	-	MPG_8305	Candidatus Bathyarchaeota archaeon	"majority-rules approach"	Caudoviricetes	Unassigned	Unassigned	5415	2	0.369344	0.36048	0.3631	3.0183	F
MTVG_519	3300025293.a:Ga0208934_1000081||0_partial_1	tvOTU_1294	tVG 2439	tVC 955_0	MPG_9873	3300025293_3	"majority-rules approach"	Caudoviricetes	Unassigned	Unassigned	14317	16	1.11755	0.708389	0.361	2.7041	T
MTVG_520	DQAY01000042.1||full	tvOTU_1295	tVG 2440	-	MPG_2098	Gimesia maris	-	Unassigned	Unassigned	Unassigned	9937	14	1.40888	0.460391	0.3772	3.014	F
MTVG_521	NZ_JPWF01000004.1||0_partial_1	tvOTU_1296	tVG 2441	tVC 1001_0	MPG_1088	Thalassospira profundimaris	-	Unassigned	Unassigned	Unassigned	24149	29	1.20088	0.559485	0.3633	2.8002	T
MTVG_522	WFQM01000230.1||0_partial	tvOTU_1297	tVG 2442	tVC 1022_0	MPG_2995	Gammaproteobacteria bacterium	"majority-rules approach"	Caudoviricetes	Peduoviridae	Unassigned	12474	14	1.12233	0.485971	0.3507	2.772	F
MTVG_523	WFQM01000189.1||full	tvOTU_1298	tVG 2443	-	MPG_2995	Gammaproteobacteria bacterium	-	Unassigned	Unassigned	Unassigned	8770	11	1.25428	0.488027	0.3393	2.8371	F
MTVG_524	NZ_AP022624.1||0_partial_1	tvOTU_1299	tVG 2444	tVC 633_0	MPG_984	Pseudoalteromonas sp. PS1M3	-	Unassigned	Unassigned	Unassigned	50652	52	1.02661	0.437732	0.3454	2.8574	T
MTVG_525	DNQS01000319.1||full_1	tvOTU_448	tVG 964	tVC 891_0	MPG_7472	Alteromonas australica	-	Unassigned	Unassigned	Unassigned	13227	25	1.89007	0.454857	0.4225	3.0549	F
MTVG_526	DNQS01000184.1||full	tvOTU_445	tVG 149	tVC 979_0	MPG_7472	Alteromonas australica	-	Unassigned	Unassigned	Unassigned	20268	23	1.13479	0.470397	0.3173	2.8419	F
MTVG_527	NZ_MAKG01000160.1||full	tvOTU_1300	tVG 2445	-	MPG_1201	Vibrio breoganii	-	Unassigned	Unassigned	Unassigned	7541	4	0.530434	0.499801	0.4511	3.1711	F
MTVG_528	DJLZ01000005.1||0_partial_1	tvOTU_393	tVG 855	tVC 997_0	MPG_4239	Proteobacteria bacterium UBA6503	-	Unassigned	Unassigned	Unassigned	34083	44	1.29097	0.479095	0.3614	2.891	T
MTVG_529	3300025093.a:Ga0208794_1000011||0_partial_1	tvOTU_1301	tVG 2446	-	MPG_9246	3300025093_3	-	Unassigned	Unassigned	Unassigned	15528	23	1.4812	0.549201	0.3669	2.9428	F
MTVG_530	PAAT01000192.1||full	tvOTU_1302	tVG 2447	-	MPG_5846	Rhodopirellula sp.	-	Unassigned	Unassigned	Unassigned	9601	14	1.45818	0.421102	0.3322	2.8044	F
MTVG_531	PAAT01000117.1||full	tvOTU_1303	tVG 2448	-	MPG_5846	Rhodopirellula sp.	-	Unassigned	Unassigned	Unassigned	24360	35	1.43678	0.358035	0.4025	3.0919	T
MTVG_532	PAAT01000122.1||full	tvOTU_1304	tVG 2449	-	MPG_5846	Rhodopirellula sp.	"majority-rules approach"	Caudoviricetes	Autographiviridae	Unassigned	20560	12	0.583658	0.421299	0.3227	2.7404	F
MTVG_533	PAAT01000124.1||full	tvOTU_1305	tVG 1991	tVC 505_0	MPG_5846	Rhodopirellula sp.	-	Unassigned	Unassigned	Unassigned	56995	61	1.07027	0.327174	0.3504	2.9726	F
MTVG_534	PAAT01000128.1||full	tvOTU_1306	tVG 2450	tVC 1226_0	MPG_5846	Rhodopirellula sp.	-	Unassigned	Unassigned	Unassigned	10782	14	1.29846	0.336612	0.2863	2.7394	F
MTVG_535	PAAT01000131.1||full	tvOTU_1307	tVG 2451	-	MPG_5846	Rhodopirellula sp.	-	Unassigned	Unassigned	Unassigned	8966	8	0.89226	0.385388	0.258	2.8524	F
MTVG_536	PAAT01000133.1||full	tvOTU_1308	tVG 2452	-	MPG_5846	Rhodopirellula sp.	-	Unassigned	Unassigned	Unassigned	9236	7	0.757904	0.486132	0.3846	2.8974	T
MTVG_537	PAAT01000150.1||full	tvOTU_1309	tVG 2453	-	MPG_5846	Rhodopirellula sp.	"majority-rules approach"	Caudoviricetes	Autographiviridae	Unassigned	13105	17	1.29721	0.474074	0.3585	2.9327	F
MTVG_538	PAAT01000158.1||full	tvOTU_1310	tVG 2454	-	MPG_5846	Rhodopirellula sp.	-	Unassigned	Unassigned	Unassigned	11480	12	1.0453	0.472629	0.3371	2.7749	F
MTVG_539	PAAT01000166.1||full	tvOTU_1311	tVG 2455	-	MPG_5846	Rhodopirellula sp.	"majority-rules approach"	Caudoviricetes	Autographiviridae	Unassigned	9103	7	0.768977	0.487253	0.3881	2.9239	T
MTVG_540	PAAT01000170.1||full	tvOTU_10341	tVG 1992	tVC 1515_0	MPG_5846	Rhodopirellula sp.	-	Unassigned	Unassigned	Unassigned	48908	59	1.20635	0.416251	0.3467	2.8897	T
MTVG_541	PAAT01000175.1||full	tvOTU_1312	tVG 1993	tVC 511_0	MPG_5846	Rhodopirellula sp.	-	Unassigned	Unassigned	Unassigned	18775	25	1.33156	0.332534	0.3367	2.8423	F
MTVG_542	PAAT01000176.1||full	tvOTU_1313	tVG 2456	tVC 1005_0	MPG_5846	Rhodopirellula sp.	-	Unassigned	Unassigned	Unassigned	42848	60	1.4003	0.369037	0.3579	2.9379	T
MTVG_543	PAAT01000184.1||full	tvOTU_1314	tVG 2457	-	MPG_5846	Rhodopirellula sp.	-	Unassigned	Unassigned	Unassigned	64493	57	0.883817	0.17562	0.3705	3.3441	F
MTVG_544	PAAT01000188.1||full	tvOTU_1315	tVG 2458	-	MPG_5846	Rhodopirellula sp.	-	Unassigned	Unassigned	Unassigned	9034	11	1.21762	0.589772	0.3778	2.7127	F
MTVG_545	PAAT01000189.1||full	tvOTU_1316	tVG 2459	-	MPG_5846	Rhodopirellula sp.	-	Unassigned	Unassigned	Unassigned	9733	19	1.95212	0.361759	0.392	3.1561	F
MTVG_546	PAAT01000097.1||full	tvOTU_1317	tVG 2460	-	MPG_5846	Rhodopirellula sp.	-	Unassigned	Unassigned	Unassigned	14064	25	1.77759	0.39178	0.371	3.1157	F
MTVG_547	PAAT01000099.1||full	tvOTU_1318	tVG 2461	-	MPG_5846	Rhodopirellula sp.	-	Unassigned	Unassigned	Unassigned	8823	10	1.1334	0.400884	0.3492	2.7688	F
MTVG_548	PAAT01000035.1||full	tvOTU_1319	tVG 2462	tVC 587_0	MPG_5846	Rhodopirellula sp.	-	Unassigned	Unassigned	Unassigned	60373	96	1.59011	0.362248	0.3421	2.8887	T
MTVG_549	PAAT01000036.1||full	tvOTU_1320	tVG 2463	-	MPG_5846	Rhodopirellula sp.	-	Unassigned	Unassigned	Unassigned	23518	28	1.19058	0.191683	0.3499	3.186	F
MTVG_550	PAAT01000058.1||full	tvOTU_1321	tVG 2464	tVC 1318_0	MPG_5846	Rhodopirellula sp.	-	Unassigned	Unassigned	Unassigned	31097	40	1.2863	0.406952	0.3853	2.9568	T
MTVG_551	PAAT01000062.1||full	tvOTU_1322	tVG 2465	-	MPG_5846	Rhodopirellula sp.	-	Unassigned	Unassigned	Unassigned	10520	5	0.475285	0.593536	0.3471	2.8163	F
MTVG_552	PAAT01000065.1||full	tvOTU_1323	tVG 2466	-	MPG_5846	Rhodopirellula sp.	-	Unassigned	Unassigned	Unassigned	10886	10	0.918611	0.597832	0.4048	2.8861	F
MTVG_553	PAAT01000077.1||full	tvOTU_1324	tVG 2467	-	MPG_5846	Rhodopirellula sp.	-	Unassigned	Unassigned	Unassigned	17023	17	0.998649	0.184868	0.3787	3.1759	F
MTVG_554	PAAT01000078.1||full	tvOTU_1325	tVG 2468	tVC 565_0	MPG_5846	Rhodopirellula sp.	"majority-rules approach"	Caudoviricetes	Autographiviridae	Unassigned	10051	6	0.596956	0.417968	0.3545	2.7877	F
MTVG_555	PAAT01000094.1||full	tvOTU_1326	tVG 2469	-	MPG_5846	Rhodopirellula sp.	-	Unassigned	Unassigned	Unassigned	8631	7	0.81103	0.318155	0.2934	3.0047	F
MTVG_556	PAAT01000095.1||full	tvOTU_10340	tVG 1990	tVC 1515_0	MPG_5846	Rhodopirellula sp.	-	Unassigned	Unassigned	Unassigned	28177	21	0.745289	0.411328	0.323	2.7465	F
MTVG_557	PAKP01000069.1||full_1	tvOTU_1327	tVG 2470	tVC 169_0	MPG_4872	Sneathiella sp.	"majority-rules approach"	Caudoviricetes	Unassigned	Unassigned	10416	16	1.5361	0.63076	0.3339	2.7889	T
MTVG_558	PAKP01000027.1||0_partial	tvOTU_1328	tVG 2471	-	MPG_4872	Sneathiella sp.	-	Unassigned	Unassigned	Unassigned	32949	45	1.36575	0.543021	0.3619	2.8516	F
MTVG_559	PAKP01000072.1||full	tvOTU_1329	tVG 2472	tVC 496_0	MPG_4872	Sneathiella sp.	-	Unassigned	Unassigned	Unassigned	33035	48	1.453	0.366944	0.3688	3.0097	F
MTVG_560	NZ_PKNM01000010.1||full_1	tvOTU_1330	tVG 2473	-	MPG_1470	Vibrio jasicida	-	Unassigned	Unassigned	Unassigned	34353	44	1.28082	0.459552	0.3632	2.8972	F
MTVG_561	JAEPQN010000138.1||full	tvOTU_10342	tVG 1306	-	MPG_3788	Thalassospira sp.	-	Unassigned	Unassigned	Unassigned	8344	11	1.31831	0.578619	0.3657	2.8999	F
MTVG_562	JAEPQN010000164.1||full	tvOTU_10345	tVG 1307	-	MPG_3788	Thalassospira sp.	-	Unassigned	Unassigned	Unassigned	5737	8	1.39446	0.538958	0.3888	2.9545	T
MTVG_563	JAEPQN010000167.1||full	tvOTU_274	tVG 1294	-	MPG_3788	Thalassospira sp.	-	Unassigned	Unassigned	Unassigned	5629	7	1.24356	0.58394	0.3468	2.7078	F
MTVG_564	JAACDR010000103.1||full	tvOTU_1331	tVG 2474	tVC 799_0	MPG_3607	Bacteroidetes bacterium	-	Unassigned	Unassigned	Unassigned	16070	17	1.05787	0.372682	0.3595	3.0705	F
MTVG_565	JAACDR010000017.1||full	tvOTU_1332	tVG 2475	-	MPG_3607	Bacteroidetes bacterium	-	Unassigned	Unassigned	Unassigned	7387	7	0.947611	0.365642	0.3193	2.9522	F
MTVG_566	JAACDR010000147.1||full	tvOTU_1333	tVG 2476	-	MPG_3607	Bacteroidetes bacterium	-	Unassigned	Unassigned	Unassigned	8814	11	1.24801	0.362718	0.2972	2.8952	F
MTVG_567	JAACDR010000002.1||full	tvOTU_1334	tVG 2477	tVC 799_0	MPG_3607	Bacteroidetes bacterium	-	Unassigned	Unassigned	Unassigned	14847	14	0.942951	0.367953	0.3386	3.0434	T
MTVG_568	JAACDR010000213.1||full	tvOTU_1335	tVG 2478	-	MPG_3607	Bacteroidetes bacterium	-	Unassigned	Unassigned	Unassigned	5631	10	1.77588	0.354644	0.3542	3.1478	F
MTVG_569	JAACDR010000221.1||full	tvOTU_1336	tVG 2479	-	MPG_3607	Bacteroidetes bacterium	"majority-rules approach"	Caudoviricetes	Unassigned	Unassigned	7139	2	0.280151	0.396834	0.3474	2.7995	F
MTVG_570	JAACDR010000051.1||full	tvOTU_1337	tVG 2480	-	MPG_3607	Bacteroidetes bacterium	-	Unassigned	Unassigned	Unassigned	20024	10	0.499401	0.370555	0.2984	3.0203	F
MTVG_571	NZ_KE383931.1||0_partial_1	tvOTU_1338	tVG 2481	-	MPG_238	Oceanobacter kriegii DSM 6294	-	Unassigned	Unassigned	Unassigned	33000	47	1.42424	0.567273	0.3714	2.8091	F
MTVG_572	NZ_AUGV01000031.1||full	tvOTU_1339	tVG 2482	-	MPG_238	Oceanobacter kriegii DSM 6294	"majority-rules approach"	Caudoviricetes	Peduoviridae	Unassigned	10568	14	1.32475	0.554977	0.3798	2.9472	T
MTVG_573	NZ_AUGV01000034.1||full	tvOTU_1340	tVG 2483	-	MPG_238	Oceanobacter kriegii DSM 6294	"majority-rules approach"	Caudoviricetes	Peduoviridae	Unassigned	5004	7	1.39888	0.558953	0.3197	2.7177	F
MTVG_574	JABIUT010000838.1||full	tvOTU_1341	tVG 2484	-	MPG_7633	Candidatus Scalindua sp.	-	Unassigned	Unassigned	Unassigned	5379	4	0.743633	0.423313	0.2925	2.6912	F
MTVG_575	JABIUT010001218.1||full	tvOTU_1342	tVG 2485	-	MPG_7633	Candidatus Scalindua sp.	-	Unassigned	Unassigned	Unassigned	7285	12	1.64722	0.375704	0.4015	3.0778	F
MTVG_576	JABIUT010000349.1||full	tvOTU_1343	tVG 2486	-	MPG_7633	Candidatus Scalindua sp.	-	Unassigned	Unassigned	Unassigned	5068	9	1.77585	0.388911	0.3569	3.1382	T
MTVG_577	JABIUT010000996.1||full	tvOTU_1344	tVG 2487	-	MPG_7633	Candidatus Scalindua sp.	-	Unassigned	Unassigned	Unassigned	5445	6	1.10193	0.372635	0.3965	3.1863	F
MTVG_578	JABIUT010001031.1||full	tvOTU_1345	tVG 2488	-	MPG_7633	Candidatus Scalindua sp.	-	Unassigned	Unassigned	Unassigned	5092	12	2.35664	0.363119	0.3557	3.1033	F
MTVG_579	JABIUT010001108.1||full	tvOTU_1346	tVG 2489	-	MPG_7633	Candidatus Scalindua sp.	-	Unassigned	Unassigned	Unassigned	11313	15	1.32591	0.369486	0.3697	3.027	F
MTVG_580	JABIUT010000085.1||full	tvOTU_1347	tVG 2490	-	MPG_7633	Candidatus Scalindua sp.	-	Unassigned	Unassigned	Unassigned	18072	27	1.49402	0.380589	0.2981	2.9571	F
MTVG_581	JABIUT010000076.1||full	tvOTU_1348	tVG 2491	-	MPG_7633	Candidatus Scalindua sp.	-	Unassigned	Unassigned	Unassigned	5407	7	1.29462	0.380988	0.3707	3.1181	F
MTVG_582	JABIUT010000295.1||full	tvOTU_1349	tVG 2492	-	MPG_7633	Candidatus Scalindua sp.	-	Unassigned	Unassigned	Unassigned	5036	6	1.19142	0.371922	0.365	3.159	F
MTVG_583	JABIUT010000722.1||full	tvOTU_1350	tVG 2493	-	MPG_7633	Candidatus Scalindua sp.	-	Unassigned	Unassigned	Unassigned	5742	7	1.21909	0.361721	0.3791	3.2198	F
MTVG_584	JAABZR010001026.1||full	tvOTU_1351	tVG 2494	tVC 644_0	MPG_7700	Deltaproteobacteria bacterium	-	Unassigned	Unassigned	Unassigned	45635	76	1.66539	0.510266	0.3518	2.9344	T
MTVG_585	JAABZR010001045.1||full	tvOTU_1352	tVG 2495	-	MPG_7700	Deltaproteobacteria bacterium	-	Unassigned	Unassigned	Unassigned	43801	64	1.46115	0.489007	0.3684	2.9353	T
MTVG_586	JAABZR010000254.1||full	tvOTU_1353	tVG 2496	-	MPG_7700	Deltaproteobacteria bacterium	-	Unassigned	Unassigned	Unassigned	29870	47	1.57349	0.532425	0.3817	2.9911	F
MTVG_587	JAABZR010000035.1||full	tvOTU_1354	tVG 2497	-	MPG_7700	Deltaproteobacteria bacterium	-	Unassigned	Unassigned	Unassigned	5739	12	2.09096	0.597137	0.3445	2.8781	F
MTVG_588	JAABZR010000377.1||full	tvOTU_1355	tVG 2498	-	MPG_7700	Deltaproteobacteria bacterium	-	Unassigned	Unassigned	Unassigned	7411	8	1.07948	0.547969	0.3639	2.9996	F
MTVG_589	JAABZR010000139.1||full	tvOTU_1356	tVG 2499	-	MPG_7700	Deltaproteobacteria bacterium	-	Unassigned	Unassigned	Unassigned	8695	21	2.41518	0.356527	0.354	3.2001	F
MTVG_590	JAABZR010000241.1||full	tvOTU_1357	tVG 2500	-	MPG_7700	Deltaproteobacteria bacterium	-	Unassigned	Unassigned	Unassigned	74295	110	1.48058	0.547399	0.3667	2.9653	F
MTVG_591	JAABZR010000797.1||full	tvOTU_1358	tVG 2501	-	MPG_7700	Deltaproteobacteria bacterium	-	Unassigned	Unassigned	Unassigned	9538	16	1.6775	0.423964	0.3597	3.0812	F
MTVG_592	JAABZR010000729.1||full	tvOTU_1359	tVG 2502	tVC 644_0	MPG_7700	Deltaproteobacteria bacterium	-	Unassigned	Unassigned	Unassigned	53508	78	1.45773	0.558589	0.3767	2.9572	T
MTVG_593	PIXZ01000038.1||full	tvOTU_1360	tVG 2503	-	MPG_8463	Candidatus Bathyarchaeota archaeon	-	Unassigned	Unassigned	Unassigned	10572	13	1.22966	0.426126	0.3534	3.0886	T
MTVG_594	PIXZ01000054.1||full	tvOTU_1361	tVG 2504	-	MPG_8463	Candidatus Bathyarchaeota archaeon	-	Unassigned	Unassigned	Unassigned	11020	15	1.36116	0.410708	0.3777	3.2537	F
MTVG_595	WTAK01000376.1||full_1	tvOTU_1362	tVG 2505	-	MPG_4840	Candidatus Delongbacteria bacterium	-	Unassigned	Unassigned	Unassigned	6170	8	1.2966	0.318314	0.3414	3.0725	F
MTVG_596	WTAK01000302.1||full	tvOTU_1363	tVG 2506	-	MPG_4840	Candidatus Delongbacteria bacterium	-	Unassigned	Unassigned	Unassigned	10381	8	0.770639	0.353049	0.259	2.6898	F
MTVG_597	JABHCU010000185.1||full	tvOTU_1364	tVG 2507	-	MPG_6812	Bacteroidetes bacterium	-	Unassigned	Unassigned	Unassigned	21984	41	1.86499	0.315093	0.3611	3.2296	T
MTVG_598	JABHCU010000243.1||full	tvOTU_1365	tVG 2508	-	MPG_6812	Bacteroidetes bacterium	-	Unassigned	Unassigned	Unassigned	5223	10	1.91461	0.304423	0.4057	3.2325	F
MTVG_599	JABHCU010000247.1||full	tvOTU_10346	tVG 1112	tVC 1466_0	MPG_6812	Bacteroidetes bacterium	-	Unassigned	Unassigned	Unassigned	17603	40	2.27234	0.314492	0.3662	3.2529	T
MTVG_600	DDFU01000041.1||full	tvOTU_1366	tVG 2509	-	MPG_6532	Pseudomonas kunmingensis	-	Unassigned	Unassigned	Unassigned	5066	7	1.38176	0.578958	0.405	2.9883	F
MTVG_601	NZ_WTYO01000001.1||0_partial_1	tvOTU_1367	tVG 2510	tVC 1129_0	MPG_1227	Pelagerythrobacter marinus	-	Unassigned	Unassigned	Unassigned	40552	75	1.84948	0.61484	0.4148	2.8191	T
MTVG_602	DDDV01000024.1||0_partial	tvOTU_88	tVG 171	-	MPG_4586	Balneolaceae bacterium UBA1971	-	Unassigned	Unassigned	Unassigned	35894	51	1.42085	0.488884	0.3661	3.0414	F
MTVG_603	DDDV01000008.1||0_partial	tvOTU_21	tVG 800	tVC 1527_0	MPG_4586	Balneolaceae bacterium UBA1971	-	Unassigned	Unassigned	Unassigned	13022	11	0.844724	0.410306	0.2867	2.9715	F
MTVG_604	3300005253.a:Ga0073583_1141767||0_partial_1	tvOTU_802	tVG 39	tVC 445_0	MPG_10970	3300005253_15	-	Unassigned	Unassigned	Unassigned	30654	38	1.23964	0.57216	0.3712	2.8413	F
MTVG_605	JABIFW010000012.1||0_partial_1	tvOTU_917	tVG 344	tVC 1414_0	MPG_7051	Desulfobacula sp.	-	Unassigned	Unassigned	Unassigned	51226	46	0.897981	0.416859	0.3371	2.9804	T
MTVG_606	JABIFW010000127.1||full	tvOTU_470	tVG 1179	-	MPG_7051	Desulfobacula sp.	-	Unassigned	Unassigned	Unassigned	5384	6	1.11441	0.403603	0.4243	3.0699	F
MTVG_607	3300020478.a:Ga0211503_10000007||0_partial_1	tvOTU_10348	tVG 319	-	MPG_11450	3300020478_12	-	Unassigned	Unassigned	Unassigned	24964	36	1.44208	0.572745	0.3513	2.7782	F
MTVG_608	3300020478.a:Ga0211503_10000410||0_partial	tvOTU_10306	tVG 150	tVC 1232_0	MPG_11450	3300020478_12	-	Unassigned	Unassigned	Unassigned	25258	19	0.752237	0.526407	0.3717	2.8903	F
MTVG_609	3300020478.a:Ga0211503_10000480||full	tvOTU_10350	tVG 320	tVC 1096_1	MPG_11450	3300020478_12	-	Unassigned	Unassigned	Unassigned	38214	54	1.41309	0.511907	0.3602	2.8574	T
MTVG_610	JACNHV010000358.1||0_partial_1	tvOTU_214	tVG 1247	tVC 1414_0	MPG_5911	Candidatus Desulfobacula maris	-	Unassigned	Unassigned	Unassigned	53519	41	0.766083	0.417945	0.344	3.0129	T
MTVG_611	JACNHV010000109.1||full	tvOTU_1368	tVG 2511	-	MPG_5911	Candidatus Desulfobacula maris	-	Unassigned	Unassigned	Unassigned	5981	10	1.67196	0.38221	0.3435	3.0825	F
MTVG_612	JACNHV010000158.1||full	tvOTU_1369	tVG 2512	tVC 659_0	MPG_5911	Candidatus Desulfobacula maris	-	Unassigned	Unassigned	Unassigned	21640	21	0.970425	0.425786	0.3059	2.86	T
MTVG_613	JACNHV010000176.1||full	tvOTU_1370	tVG 2513	-	MPG_5911	Candidatus Desulfobacula maris	-	Unassigned	Unassigned	Unassigned	15425	31	2.00972	0.381491	0.3954	3.1421	F
MTVG_614	3300025131.a:Ga0209128_1008185||full	tvOTU_170	tVG 456	-	MPG_11568	3300025131_3	-	Unassigned	Unassigned	Unassigned	5494	5	0.910084	0.555333	0.4621	2.9497	F
MTVG_615	JAEPNM010000092.1||full	tvOTU_274	tVG 1294	-	MPG_4328	Thalassospira sp.	-	Unassigned	Unassigned	Unassigned	9216	12	1.30208	0.581055	0.3448	2.7047	F
MTVG_616	3300025048.a:Ga0207905_1000444||full	tvOTU_1371	tVG 2514	-	MPG_10468	3300025048_4	-	Unassigned	Unassigned	Unassigned	9716	26	2.676	0.325545	0.3573	3.0113	F
MTVG_617	JAEPQQ010000074.1||0_partial	tvOTU_1372	tVG 2515	-	MPG_6248	Bacteroidia bacterium	-	Unassigned	Unassigned	Unassigned	12412	8	0.644538	0.450532	0.2864	2.8058	F
MTVG_618	JAEPQQ010000046.1||full	tvOTU_1373	tVG 2516	-	MPG_6248	Bacteroidia bacterium	-	Unassigned	Unassigned	Unassigned	29597	22	0.743319	0.447241	0.3104	3.0001	F
MTVG_619	DHZM01000002.1||0_partial	tvOTU_921	tVG 881	tVC 1449_0	MPG_3614	Balneolaceae bacterium UBA5104	-	Unassigned	Unassigned	Unassigned	13322	17	1.27608	0.413526	0.3634	2.98	F
MTVG_620	DHZM01000008.1||0_partial	tvOTU_639	tVG 888	tVC 1351_0	MPG_3614	Balneolaceae bacterium UBA5104	-	Unassigned	Unassigned	Unassigned	27804	19	0.683355	0.38998	0.3212	3.0487	F
MTVG_621	3300020444.a:Ga0211578_10002807||full	tvOTU_195	tVG 263	-	MPG_10989	3300020444_9	-	Unassigned	Unassigned	Unassigned	7775	16	2.05788	0.61492	0.3717	2.8393	F
MTVG_622	3300020444.a:Ga0211578_10002082||full	tvOTU_358	tVG 177	-	MPG_10989	3300020444_9	-	Unassigned	Unassigned	Unassigned	9108	11	1.20773	0.587615	0.3144	2.7212	F
MTVG_623	3300020444.a:Ga0211578_10005518||full	tvOTU_452	tVG 161	-	MPG_10989	3300020444_9	-	Unassigned	Unassigned	Unassigned	5300	7	1.32075	0.648113	0.3847	2.584	F
MTVG_624	NZ_CP063052.1||0_partial_1	tvOTU_1374	tVG 2517	-	MPG_61	Vibrio coralliilyticus	-	Unassigned	Unassigned	Unassigned	15254	25	1.63891	0.444015	0.3673	2.9846	F
MTVG_625	NZ_SJPN01000014.1||0_partial	tvOTU_1375	tVG 2518	tVC 251_0	MPG_279	Stieleria varia	-	Unassigned	Unassigned	Unassigned	36744	27	0.734814	0.551219	0.3832	2.8359	F
MTVG_626	DADXEE010000040.1||0_partial_1	tvOTU_1376	tVG 2519	-	MPG_3440	Escherichia coli	"majority-rules approach"	Caudoviricetes	Unassigned	Unassigned	7454	12	1.60987	0.484706	0.4099	3.0289	T
MTVG_627	DADXEE010000017.1||full_1	tvOTU_1377	tVG 2520	-	MPG_3440	Escherichia coli	"majority-rules approach"	Caudoviricetes	Unassigned	Unassigned	31640	41	1.29583	0.475348	0.3853	2.8756	F
MTVG_628	DADXEE010000019.1||full_1	tvOTU_1378	tVG 2521	tVC 466_0	MPG_3440	Escherichia coli	"majority-rules approach"	Caudoviricetes	Unassigned	Unassigned	39912	52	1.30287	0.503533	0.3735	2.8649	T
MTVG_629	DADXEE010000042.1||full_1	tvOTU_1379	tVG 2522	-	MPG_3440	Escherichia coli	"majority-rules approach"	Caudoviricetes	Unassigned	Unassigned	16894	25	1.47982	0.473423	0.3995	2.9966	F
MTVG_630	DADXEE010000124.1||full_1	tvOTU_1380	tVG 2523	-	MPG_3440	Escherichia coli	"majority-rules approach"	Caudoviricetes	Peduoviridae	Unassigned	7901	8	1.01253	0.547399	0.3635	2.7691	F
MTVG_631	DADXEE010000078.1||full	tvOTU_1381	tVG 2524	tVC 410_0	MPG_3440	Escherichia coli	vConTACT2	Caudoviricetes	Peduoviridae	Unassigned	21327	30	1.40667	0.505931	0.3863	2.9729	T
MTVG_632	DADXEE010000130.1||full	tvOTU_1382	tVG 2525	-	MPG_3440	Escherichia coli	"majority-rules approach"	Caudoviricetes	Unassigned	Unassigned	10014	20	1.9972	0.465448	0.3989	3.0346	F
MTVG_633	DADXEE010000147.1||full	tvOTU_1383	tVG 2526	-	MPG_3440	Escherichia coli	"majority-rules approach"	Caudoviricetes	Unassigned	Unassigned	7419	10	1.34789	0.490632	0.3722	2.9196	F
MTVG_634	NZXW01000022.1||0_partial_1	tvOTU_1384	tVG 2527	tVC 586_0	MPG_7717	Nitratireductor sp.	-	Unassigned	Unassigned	Unassigned	15599	19	1.21803	0.611385	0.3823	2.8221	T
MTVG_635	NZ_CP036269.1||0_partial_1	tvOTU_1385	tVG 2528	-	MPG_676	Gimesia alba	-	Unassigned	Unassigned	Unassigned	55543	78	1.40432	0.5239	0.3546	2.8864	T
MTVG_636	DQVX01000003.1||full	tvOTU_1386	tVG 2529	-	MPG_8842	Nanoarchaeota archaeon	-	Unassigned	Unassigned	Unassigned	8526	16	1.87661	0.338025	0.3448	3.1818	F
MTVG_637	NVUH01000001.1||0_partial_1	tvOTU_1387	tVG 2530	tVC 583_0	MPG_5889	Hyphomicrobiales bacterium	"majority-rules approach"	Caudoviricetes	Unassigned	Unassigned	14862	15	1.00929	0.439577	0.3564	3.049	T
MTVG_638	NVUH01000014.1||full_1	tvOTU_1388	tVG 2531	tVC 444_0	MPG_5889	Hyphomicrobiales bacterium	-	Unassigned	Unassigned	Unassigned	41019	60	1.46274	0.429508	0.3396	2.9498	T
MTVG_639	NVUH01000025.1||full	tvOTU_1389	tVG 2532	-	MPG_5889	Hyphomicrobiales bacterium	-	Unassigned	Unassigned	Unassigned	35642	53	1.48701	0.419561	0.3366	2.9089	F
MTVG_640	NZ_POUL01000010.1||0_partial_1	tvOTU_1390	tVG 2533	-	MPG_1633	Pseudomonas stutzeri	-	Unassigned	Unassigned	Unassigned	12212	18	1.47396	0.595562	0.4004	2.7666	F
MTVG_641	NZ_MPKQ01000064.1||full	tvOTU_1391	tVG 2534	-	MPG_813	Vibrio cidicii	"majority-rules approach"	Faserviricetes	Inoviridae	Unassigned	8385	12	1.43113	0.455098	0.3571	3.0504	F
MTVG_642	NZ_MPKQ01000078.1||full	tvOTU_1392	tVG 2535	-	MPG_813	Vibrio cidicii	"majority-rules approach"	Faserviricetes	Inoviridae	Unassigned	6117	11	1.79827	0.461991	0.327	3.0058	F
MTVG_643	NZ_AJZO02000093.1||0_partial_1	tvOTU_1393	tVG 2536	tVC 917_0	MPG_1177	Vibrio tasmaniensis 1F-267	-	Unassigned	Unassigned	Unassigned	12703	19	1.49571	0.406833	0.3186	3.0818	F
MTVG_644	NZ_CP036270.1||0_partial_1	tvOTU_1394	tVG 2537	-	MPG_1812	Symmachiella dynata	-	Unassigned	Unassigned	Unassigned	48896	77	1.57477	0.510798	0.3765	2.938	T
MTVG_645	3300025101.a:Ga0208159_1000005||full_1	tvOTU_209	tVG 442	tVC 1150_0	MPG_11530	3300025101_3	-	Unassigned	Unassigned	Unassigned	56713	56	0.987428	0.407702	0.3557	3.0526	T
MTVG_646	CACMWQ010000002.1||0_partial_1	tvOTU_1395	tVG 2538	tVC 577_0	MPG_4881	uncultured Pelagibacteraceae bacterium	vConTACT2	Caudoviricetes	Autographiviridae	Gyeongsanvirus	40491	48	1.18545	0.327925	0.357	2.9958	T
MTVG_647	3300025241.a:Ga0207893_1000885||full_1	tvOTU_1396	tVG 2539	-	MPG_9164	3300025241_1	-	Unassigned	Unassigned	Unassigned	6932	7	1.00981	0.557703	0.4227	2.9076	F
MTVG_648	3300025241.a:Ga0207893_1000264||full_1	tvOTU_666	tVG 515	tVC 898_0	MPG_9164	3300025241_1	vConTACT2	Unassigned	Unassigned	Unassigned	25983	41	1.57795	0.63861	0.4295	2.8146	T
MTVG_649	3300025241.a:Ga0207893_1000072||0_partial	tvOTU_1397	tVG 2540	tVC 1054_0	MPG_9164	3300025241_1	-	Unassigned	Unassigned	Unassigned	42619	54	1.26704	0.612473	0.3732	2.757	T
MTVG_650	3300025241.a:Ga0207893_1000209||full	tvOTU_1398	tVG 2541	tVC 392_0	MPG_9164	3300025241_1	-	Unassigned	Unassigned	Unassigned	39601	71	1.79288	0.565769	0.3774	2.8039	T
MTVG_651	3300025241.a:Ga0207893_1001094||full	tvOTU_10355	tVG 518	-	MPG_9164	3300025241_1	-	Unassigned	Unassigned	Unassigned	6530	5	0.765697	0.630475	0.3172	2.6944	F
MTVG_652	3300025241.a:Ga0207893_1001234||full	tvOTU_10357	tVG 519	-	MPG_9164	3300025241_1	-	Unassigned	Unassigned	Unassigned	5535	5	0.903342	0.645709	0.3892	2.6663	F
MTVG_653	3300025241.a:Ga0207893_1000192||full	tvOTU_183	tVG 399	tVC 399_0	MPG_9164	3300025241_1	-	Unassigned	Unassigned	Unassigned	42181	60	1.42244	0.649226	0.3914	2.7853	T
MTVG_654	3300025241.a:Ga0207893_1000969||full	tvOTU_1399	tVG 2542	-	MPG_9164	3300025241_1	-	Unassigned	Unassigned	Unassigned	7748	6	0.774393	0.567114	0.4583	2.9234	F
MTVG_655	3300025241.a:Ga0207893_1001164||full	tvOTU_1400	tVG 2543	-	MPG_9164	3300025241_1	-	Unassigned	Unassigned	Unassigned	5956	13	2.18267	0.553392	0.3956	2.8887	F
MTVG_656	JACNJF010000186.1||full	tvOTU_1401	tVG 2544	-	MPG_4830	Gammaproteobacteria bacterium	-	Unassigned	Unassigned	Unassigned	7564	9	1.18985	0.445135	0.3787	3.0185	F
MTVG_657	JACNJF010000138.1||full	tvOTU_1402	tVG 2545	tVC 1021_0	MPG_4830	Gammaproteobacteria bacterium	-	Unassigned	Unassigned	Unassigned	18101	17	0.939175	0.532341	0.3667	2.885	F
MTVG_658	3300022933.a:Ga0233427_10014680||full	tvOTU_1403	tVG 2546	-	MPG_9271	3300022933_28	-	Unassigned	Unassigned	Unassigned	5149	9	1.74791	0.364343	0.413	3.114	F
MTVG_659	NZ_KE386982.1||0_partial_1	tvOTU_1404	tVG 2547	-	MPG_653	Desulfatibacillum aliphaticivorans DSM 15576	-	Unassigned	Unassigned	Unassigned	35886	33	0.919579	0.565541	0.371	2.8296	T
MTVG_660	NZ_AUCT01000010.1||0_partial_1	tvOTU_1405	tVG 2548	tVC 661_0	MPG_653	Desulfatibacillum aliphaticivorans DSM 15576	-	Unassigned	Unassigned	Unassigned	44260	55	1.24266	0.55479	0.3685	2.929	F
MTVG_661	NZ_AUCT01000017.1||0_partial_1	tvOTU_1406	tVG 1481	tVC 1266_0	MPG_653	Desulfatibacillum aliphaticivorans DSM 15576	-	Unassigned	Unassigned	Unassigned	51940	59	1.13593	0.544686	0.3736	2.9153	T
MTVG_662	NZ_AUCT01000045.1||full_1	tvOTU_1407	tVG 1258	tVC 1387_0	MPG_653	Desulfatibacillum aliphaticivorans DSM 15576	-	Unassigned	Unassigned	Unassigned	11761	16	1.36043	0.594932	0.3519	2.8785	T
MTVG_663	3300025809.a:Ga0209199_1008935||full	tvOTU_1408	tVG 2549	-	MPG_9045	3300025809_22	-	Unassigned	Unassigned	Unassigned	7779	19	2.44247	0.35313	0.3852	3.1608	F
MTVG_664	3300025809.a:Ga0209199_1001019||full	tvOTU_1409	tVG 2550	-	MPG_9045	3300025809_22	-	Unassigned	Unassigned	Unassigned	35428	32	0.90324	0.377667	0.2973	2.8054	F
MTVG_665	3300025809.a:Ga0209199_1013675||full	tvOTU_1410	tVG 2551	-	MPG_9045	3300025809_22	-	Unassigned	Unassigned	Unassigned	5652	5	0.884643	0.36005	0.3068	2.8648	F
MTVG_666	3300025809.a:Ga0209199_1003081||full	tvOTU_1411	tVG 2552	-	MPG_9045	3300025809_22	-	Unassigned	Unassigned	Unassigned	16920	9	0.531915	0.362825	0.3436	2.8767	F
MTVG_667	JABIOQ010000020.1||full	tvOTU_1412	tVG 2553	-	MPG_4307	Sulfurimonas sp.	-	Unassigned	Unassigned	Unassigned	5502	3	0.545256	0.306798	0.3392	3.2139	F
MTVG_668	NZ_NRRH01000028.1||full_1	tvOTU_1413	tVG 2554	tVC 1282_0	MPG_1161	Marichromatium gracile	-	Unassigned	Unassigned	Unassigned	32275	46	1.42525	0.674392	0.4312	2.7846	T
MTVG_669	NZ_NRRH01000059.1||full	tvOTU_1414	tVG 2555	tVC 1282_0	MPG_1161	Marichromatium gracile	"majority-rules approach"	Caudoviricetes	Unassigned	Unassigned	12914	15	1.16153	0.705978	0.3606	2.5698	F
MTVG_670	NZ_NRRH01000074.1||full	tvOTU_1415	tVG 2556	-	MPG_1161	Marichromatium gracile	-	Unassigned	Unassigned	Unassigned	5678	4	0.704473	0.716802	0.3634	2.6881	F
MTVG_671	NVVX01000014.1||full_1	tvOTU_1416	tVG 2557	tVC 271_0	MPG_4126	Alkaliphilus sp.	vConTACT2	Caudoviricetes	Unassigned	Mushuvirus	25123	36	1.43295	0.392123	0.3328	3.0025	T
MTVG_672	NVVX01000006.1||full	tvOTU_1417	tVG 2558	tVC 669_0	MPG_4126	Alkaliphilus sp.	vConTACT2	Caudoviricetes	Intestiviridae	Carjivirus	89473	86	0.961184	0.345937	0.3486	3.0421	F
MTVG_673	NVVX01000054.1||full	tvOTU_1418	tVG 2559	-	MPG_4126	Alkaliphilus sp.	-	Unassigned	Unassigned	Unassigned	11747	11	0.936409	0.391027	0.3986	3.0924	T
MTVG_674	JABIHZ010000244.1||lt2gene	tvOTU_345	tVG 1186	-	MPG_4064	Planctomycetaceae bacterium	-	Unassigned	Unassigned	Unassigned	18153	1	0.0550873	0.474963	0.2165	2.658	F
MTVG_675	DLQE01000006.1||full	tvOTU_1419	tVG 2560	-	MPG_4506	Oceanospirillaceae bacterium UBA7440	-	Unassigned	Unassigned	Unassigned	5711	11	1.92611	0.441254	0.399	2.9162	F
MTVG_676	DJLC01000017.1||full_1	tvOTU_545	tVG 926	tVC 70_0	MPG_6001	Acinetobacter sp. UBA6526	-	Unassigned	Unassigned	Unassigned	30712	38	1.2373	0.401537	0.3374	2.9374	T
MTVG_677	DJLC01000126.1||0_partial	tvOTU_10361	tVG 927	tVC 1167_0	MPG_6001	Acinetobacter sp. UBA6526	-	Unassigned	Unassigned	Unassigned	14876	19	1.27723	0.389957	0.3944	3.1027	F
MTVG_678	DJLC01000197.1||full	tvOTU_1420	tVG 928	-	MPG_6001	Acinetobacter sp. UBA6526	-	Unassigned	Unassigned	Unassigned	6559	9	1.37216	0.397801	0.3708	3.1452	F
MTVG_679	DJLC01000025.1||full	tvOTU_1421	tVG 2561	-	MPG_6001	Acinetobacter sp. UBA6526	-	Unassigned	Unassigned	Unassigned	6098	13	2.13185	0.385372	0.3768	3.0146	F
MTVG_680	DJLC01000249.1||full	tvOTU_10363	tVG 929	tVC 71_0	MPG_6001	Acinetobacter sp. UBA6526	"majority-rules approach"	Caudoviricetes	Unassigned	Unassigned	17760	22	1.23874	0.396453	0.3256	2.9272	F
MTVG_681	DJLC01000014.1||full	tvOTU_10364	tVG 925	-	MPG_6001	Acinetobacter sp. UBA6526	"majority-rules approach"	Caudoviricetes	Unassigned	Unassigned	11198	21	1.87533	0.40409	0.373	3.0659	T
MTVG_682	JAEPQU010000024.1||full_1	tvOTU_1422	tVG 2562	-	MPG_4873	Roseibium sp.	-	Unassigned	Unassigned	Unassigned	9875	16	1.62025	0.579017	0.3945	2.9655	F
MTVG_683	JAEPQU010000140.1||full	tvOTU_1423	tVG 2563	-	MPG_4873	Roseibium sp.	-	Unassigned	Unassigned	Unassigned	9855	13	1.31913	0.532623	0.3908	2.8906	F
MTVG_684	JAEPQU010000186.1||full	tvOTU_1424	tVG 2564	-	MPG_4873	Roseibium sp.	-	Unassigned	Unassigned	Unassigned	8568	15	1.7507	0.531746	0.3855	2.9818	F
MTVG_685	JAEPQU010000227.1||full	tvOTU_1425	tVG 2565	-	MPG_4873	Roseibium sp.	-	Unassigned	Unassigned	Unassigned	7855	8	1.01846	0.546276	0.3769	2.8916	T
MTVG_686	JAEPQU010000256.1||full	tvOTU_1426	tVG 2566	-	MPG_4873	Roseibium sp.	-	Unassigned	Unassigned	Unassigned	7277	10	1.37419	0.547478	0.3729	3.0488	F
MTVG_687	JAEPQU010000026.1||full	tvOTU_1427	tVG 2567	-	MPG_4873	Roseibium sp.	-	Unassigned	Unassigned	Unassigned	17052	36	2.11119	0.532841	0.3759	2.9782	F
MTVG_688	JAEPQU010000028.1||full	tvOTU_1428	tVG 2568	-	MPG_4873	Roseibium sp.	-	Unassigned	Unassigned	Unassigned	16941	19	1.12154	0.566239	0.355	2.7964	F
MTVG_689	JAEPQU010000312.1||full	tvOTU_1429	tVG 2569	-	MPG_4873	Roseibium sp.	"majority-rules approach"	Caudoviricetes	Unassigned	Unassigned	6419	8	1.2463	0.583424	0.4019	2.9438	T
MTVG_690	JAEPQU010000322.1||full	tvOTU_1430	tVG 2570	-	MPG_4873	Roseibium sp.	-	Unassigned	Unassigned	Unassigned	6317	11	1.74133	0.555644	0.3888	2.9074	F
MTVG_691	JAEPQU010000034.1||full	tvOTU_1431	tVG 2571	-	MPG_4873	Roseibium sp.	"majority-rules approach"	Caudoviricetes	Unassigned	Unassigned	15716	18	1.14533	0.56592	0.3504	2.7893	F
MTVG_692	JAEPQU010000375.1||full	tvOTU_1432	tVG 2572	-	MPG_4873	Roseibium sp.	"majority-rules approach"	Caudoviricetes	Unassigned	Unassigned	5456	5	0.916422	0.586485	0.3301	2.7503	F
MTVG_693	JAEPQU010000037.1||full	tvOTU_1433	tVG 2573	-	MPG_4873	Roseibium sp.	-	Unassigned	Unassigned	Unassigned	15626	22	1.40791	0.545367	0.3583	2.8732	F
MTVG_694	JAEPQU010000390.1||full	tvOTU_1434	tVG 2574	-	MPG_4873	Roseibium sp.	-	Unassigned	Unassigned	Unassigned	5240	7	1.33588	0.549046	0.3674	2.8665	F
MTVG_695	JAEPQU010000396.1||full	tvOTU_1435	tVG 2575	-	MPG_4873	Roseibium sp.	"majority-rules approach"	Caudoviricetes	Unassigned	Unassigned	5173	9	1.7398	0.551036	0.3945	3.0489	T
MTVG_696	JAEPQU010000068.1||full	tvOTU_1436	tVG 2576	tVC 903_0	MPG_4873	Roseibium sp.	-	Unassigned	Unassigned	Unassigned	13059	11	0.842331	0.587717	0.3735	2.6865	F
MTVG_697	JABJOM010000005.1||full	tvOTU_1437	tVG 2577	-	MPG_6961	Gammaproteobacteria bacterium	-	Unassigned	Unassigned	Unassigned	7944	3	0.377644	0.466516	0.1613	2.2828	F
MTVG_698	3300021512.a:Ga0190303_1000480||full	tvOTU_10900	tVG 324	-	MPG_11665	3300021512_7	-	Unassigned	Unassigned	Unassigned	16549	18	1.08768	0.464258	0.3607	3.0466	F
MTVG_699	3300021512.a:Ga0190303_1001349||full	tvOTU_1438	tVG 2578	-	MPG_11665	3300021512_7	-	Unassigned	Unassigned	Unassigned	9934	11	1.10731	0.504832	0.2719	2.7433	F
MTVG_700	3300021512.a:Ga0190303_1003524||full	tvOTU_1439	tVG 2579	-	MPG_11665	3300021512_7	"majority-rules approach"	Caudoviricetes	Unassigned	Unassigned	5816	2	0.343879	0.520117	0.4229	3.1253	F
MTVG_701	3300021512.a:Ga0190303_1001241||full	tvOTU_1440	tVG 2580	-	MPG_11665	3300021512_7	-	Unassigned	Unassigned	Unassigned	10313	14	1.35751	0.499467	0.3677	3.0034	T
MTVG_702	DENT01000012.1||0_partial	tvOTU_1441	tVG 2581	-	MPG_5680	Opitutae bacterium UBA2637	-	Unassigned	Unassigned	Unassigned	22781	3	0.131689	0.492472	0.2626	2.7788	F
MTVG_703	NZ_MAJT01000057.1||0_partial_1	tvOTU_1442	tVG 1779	tVC 144_0	MPG_1848	Aliivibrio sp. 1S165	vConTACT2	Unassigned	Unassigned	Unassigned	33494	46	1.37338	0.396967	0.3554	3.0007	T
MTVG_704	DAJY01000051.1||full	tvOTU_1443	tVG 2582	-	MPG_8712	Euryarchaeota archaeon UBA242	-	Unassigned	Unassigned	Unassigned	5439	5	0.919287	0.425954	0.2791	2.7642	F
MTVG_705	NZ_MPOB01000002.1||0_partial_1	tvOTU_1444	tVG 2583	tVC 7_0	MPG_264	Oceanibaculum nanhaiense	"majority-rules approach"	Caudoviricetes	Unassigned	Unassigned	16011	15	0.936856	0.704578	0.3545	2.6559	T
MTVG_706	NZ_MPOB01000006.1||0_partial_1	tvOTU_1445	tVG 1746	tVC 168_0	MPG_264	Oceanibaculum nanhaiense	-	Unassigned	Unassigned	Unassigned	38236	38	0.993828	0.674155	0.4036	2.7771	T
MTVG_707	NZ_CP041614.1||0_partial_1	tvOTU_1446	tVG 1569	tVC 634_0	MPG_1544	Shewanella sp. YLB-06	-	Unassigned	Unassigned	Unassigned	35304	43	1.21799	0.43284	0.3579	2.9297	T
MTVG_708	NZ_CP041614.1||1_partial	tvOTU_1447	tVG 2584	tVC 1040_0	MPG_1544	Shewanella sp. YLB-06	-	Unassigned	Unassigned	Unassigned	11909	12	1.00764	0.425141	0.3169	2.9843	F
MTVG_709	NZ_APAS01000017.1||0_partial_1	tvOTU_864	tVG 1461	tVC 99_0	MPG_643	Bacillus stratosphericus LAMA 585	"majority-rules approach"	Caudoviricetes	Unassigned	Unassigned	24022	34	1.41537	0.421322	0.362	3.0158	T
MTVG_710	NZ_APAS01000011.1||0_partial_1	tvOTU_1448	tVG 2585	-	MPG_643	Bacillus stratosphericus LAMA 585	-	Unassigned	Unassigned	Unassigned	10834	25	2.30755	0.399022	0.3874	3.1105	F
MTVG_711	NZ_APAS01000005.1||full	tvOTU_1449	tVG 2586	tVC 97_0	MPG_643	Bacillus stratosphericus LAMA 585	-	Unassigned	Unassigned	Unassigned	38326	63	1.64379	0.397276	0.372	3.0685	T
MTVG_712	PACO01000003.1||0_partial_1	tvOTU_509	tVG 196	tVC 168_0	MPG_7539	Parvibaculum sp.	-	Unassigned	Unassigned	Unassigned	32425	34	1.04857	0.674398	0.3656	2.742	T
MTVG_713	PACO01000011.1||0_partial_1	tvOTU_799	tVG 205	tVC 583_0	MPG_7539	Parvibaculum sp.	-	Unassigned	Unassigned	Unassigned	18145	23	1.26757	0.660182	0.373	2.797	T
MTVG_714	JABCTA010000081.1||full_1	tvOTU_1450	tVG 2587	-	MPG_8548	Candidatus Heimdallarchaeota archaeon	-	Unassigned	Unassigned	Unassigned	8011	13	1.62277	0.38185	0.3485	3.1061	T
MTVG_715	JABCTA010000189.1||full	tvOTU_1451	tVG 2588	-	MPG_8548	Candidatus Heimdallarchaeota archaeon	-	Unassigned	Unassigned	Unassigned	6144	12	1.95312	0.345215	0.3174	3.3046	F
MTVG_716	JABCTA010000206.1||full	tvOTU_1452	tVG 2589	-	MPG_8548	Candidatus Heimdallarchaeota archaeon	-	Unassigned	Unassigned	Unassigned	5131	7	1.36426	0.388618	0.3364	3.0795	T
MTVG_717	JABCTA010000073.1||full	tvOTU_1453	tVG 2590	-	MPG_8548	Candidatus Heimdallarchaeota archaeon	-	Unassigned	Unassigned	Unassigned	14150	28	1.9788	0.311873	0.3854	3.2752	F
MTVG_718	JABCTA010000008.1||full	tvOTU_1454	tVG 1070	tVC 318_0	MPG_8548	Candidatus Heimdallarchaeota archaeon	-	Unassigned	Unassigned	Unassigned	38229	51	1.33407	0.345392	0.3392	3.099	T
MTVG_719	JABCTA010000082.1||full	tvOTU_1455	tVG 1071	-	MPG_8548	Candidatus Heimdallarchaeota archaeon	-	Unassigned	Unassigned	Unassigned	12843	21	1.63513	0.331075	0.3288	3.2387	F
MTVG_720	JABCTA010000087.1||full	tvOTU_1456	tVG 2591	-	MPG_8548	Candidatus Heimdallarchaeota archaeon	-	Unassigned	Unassigned	Unassigned	11903	15	1.26019	0.371503	0.3439	2.9219	T
MTVG_721	JABCTA010000139.1||full	tvOTU_10365	tVG 1072	-	MPG_8548	Candidatus Heimdallarchaeota archaeon	-	Unassigned	Unassigned	Unassigned	8393	15	1.7872	0.325152	0.3808	3.3346	F
MTVG_722	JABCTA010000151.1||full	tvOTU_1457	tVG 2592	-	MPG_8548	Candidatus Heimdallarchaeota archaeon	-	Unassigned	Unassigned	Unassigned	7863	9	1.1446	0.344907	0.4009	3.1418	F
MTVG_723	JABCTA010000161.1||full	tvOTU_1458	tVG 2593	-	MPG_8548	Candidatus Heimdallarchaeota archaeon	-	Unassigned	Unassigned	Unassigned	7213	14	1.94094	0.33093	0.3908	3.2654	F
MTVG_724	QNXQ01000106.1||full	tvOTU_1459	tVG 2594	-	MPG_3905	Aquifex sp.	-	Unassigned	Unassigned	Unassigned	8573	9	1.04981	0.384929	0.3323	3.2587	F
MTVG_725	QNXQ01000152.1||full	tvOTU_1460	tVG 2595	-	MPG_3905	Aquifex sp.	-	Unassigned	Unassigned	Unassigned	7371	12	1.628	0.398182	0.3713	3.2517	T
MTVG_726	QNXQ01000213.1||full	tvOTU_1461	tVG 2596	-	MPG_3905	Aquifex sp.	-	Unassigned	Unassigned	Unassigned	6555	13	1.98322	0.407475	0.343	3.0705	F
MTVG_727	QNXQ01000006.1||full	tvOTU_1462	tVG 2597	-	MPG_3905	Aquifex sp.	-	Unassigned	Unassigned	Unassigned	6280	10	1.59236	0.36879	0.3421	3.3041	F
MTVG_728	QNXQ01000210.1||full	tvOTU_1463	tVG 2598	-	MPG_3905	Aquifex sp.	-	Unassigned	Unassigned	Unassigned	6158	9	1.46151	0.370737	0.2861	2.9767	F
MTVG_729	QNXQ01000065.1||full	tvOTU_1464	tVG 2599	-	MPG_3905	Aquifex sp.	-	Unassigned	Unassigned	Unassigned	5482	6	1.09449	0.345494	0.4256	3.4642	F
MTVG_730	QNXQ01000010.1||full	tvOTU_1465	tVG 2600	-	MPG_3905	Aquifex sp.	-	Unassigned	Unassigned	Unassigned	5441	11	2.02169	0.396802	0.3991	3.3084	T
MTVG_731	3300026202.a:Ga0207984_1003390||full	tvOTU_1466	tVG 675	-	MPG_9469	3300026202_4	-	Unassigned	Unassigned	Unassigned	6665	9	1.35034	0.645311	0.3885	2.8565	F
MTVG_732	3300026202.a:Ga0207984_1001836||full	tvOTU_341	tVG 674	-	MPG_9469	3300026202_4	-	Unassigned	Unassigned	Unassigned	10202	11	1.07822	0.65546	0.3637	2.8336	T
MTVG_733	JABJQK010000059.1||full	tvOTU_1467	tVG 2601	-	MPG_8276	Candidatus Marinimicrobia bacterium	-	Unassigned	Unassigned	Unassigned	6070	8	1.31796	0.349918	0.4205	3.2273	F
MTVG_734	JABJQK010000067.1||full	tvOTU_522	tVG 1211	-	MPG_8276	Candidatus Marinimicrobia bacterium	-	Unassigned	Unassigned	Unassigned	5348	5	0.934929	0.335453	0.3103	3.1144	F
MTVG_735	JABJQK010000041.1||full	tvOTU_227	tVG 1196	-	MPG_8276	Candidatus Marinimicrobia bacterium	-	Unassigned	Unassigned	Unassigned	6133	16	2.60884	0.353497	0.3287	3.1977	F
MTVG_736	NZ_CAJHAO010000008.1||full_1	tvOTU_1468	tVG 2602	-	MPG_1810	Psychrobacter pacificensis	"majority-rules approach"	Caudoviricetes	Unassigned	Unassigned	59668	76	1.27371	0.452102	0.3552	2.9232	T
MTVG_737	NZ_JFOD01000123.1||full	tvOTU_1469	tVG 2603	-	MPG_4572	Prochlorococcus sp. scB245a_521O20	-	Unassigned	Unassigned	Unassigned	6960	18	2.58621	0.290661	0.2914	3.2169	F
MTVG_738	JADHXL010000101.1||full	tvOTU_1470	tVG 2604	-	MPG_7025	Desulfobacterales bacterium	-	Unassigned	Unassigned	Unassigned	5028	4	0.795545	0.405927	0.4426	3.1715	F
MTVG_739	WGCR01000038.1||full	tvOTU_1471	tVG 2605	-	MPG_5117	Anaerolineae bacterium	-	Unassigned	Unassigned	Unassigned	6634	8	1.20591	0.547332	0.4369	3.0354	F
MTVG_740	NZ_BBWP01000022.1||0_partial_1	tvOTU_10398	tVG 1494	tVC 586_0	MPG_1891	Aurantimonas manganoxydans SI85-9A1	-	Unassigned	Unassigned	Unassigned	14481	21	1.45018	0.705821	0.3732	2.6644	T
MTVG_741	JABIJT010000040.1||full	tvOTU_887	tVG 1154	tVC 1554_0	MPG_2112	Verrucomicrobia bacterium	-	Unassigned	Unassigned	Unassigned	10813	10	0.924813	0.584667	0.3318	2.795	F
MTVG_742	NZ_CP014796.1||0_partial_1	tvOTU_1472	tVG 2606	tVC 773_0	MPG_793	Salipiger profundus	-	Unassigned	Unassigned	Unassigned	47805	60	1.2551	0.669763	0.3698	2.7707	T
MTVG_743	NZ_CP014796.1||1_partial_1	tvOTU_1473	tVG 2607	-	MPG_793	Salipiger profundus	-	Unassigned	Unassigned	Unassigned	48438	57	1.17676	0.661753	0.3722	2.7372	T
MTVG_744	NZ_CP014796.1||2_partial_1	tvOTU_1474	tVG 2608	-	MPG_793	Salipiger profundus	-	Unassigned	Unassigned	Unassigned	25246	30	1.18831	0.676384	0.3673	2.692	F
MTVG_745	QNEL01000021.1||0_partial	tvOTU_1475	tVG 2609	-	MPG_5351	Gammaproteobacteria bacterium	-	Unassigned	Unassigned	Unassigned	17596	12	0.681973	0.44942	0.2989	2.7392	F
MTVG_746	QNEL01000203.1||full	tvOTU_661	tVG 2072	tVC 1556_0	MPG_5351	Gammaproteobacteria bacterium	-	Unassigned	Unassigned	Unassigned	13031	12	0.920881	0.416008	0.3926	3.0199	F
MTVG_747	QNEL01000290.1||full	tvOTU_822	tVG 2073	tVC 1558_0	MPG_5351	Gammaproteobacteria bacterium	-	Unassigned	Unassigned	Unassigned	10073	4	0.397101	0.418743	0.2569	2.7573	F
MTVG_748	QNEL01000396.1||full	tvOTU_321	tVG 96	-	MPG_5351	Gammaproteobacteria bacterium	-	Unassigned	Unassigned	Unassigned	7456	8	1.07296	0.364539	0.3444	3.2134	T
MTVG_749	QNEL01000476.1||full	tvOTU_294	tVG 2074	-	MPG_5351	Gammaproteobacteria bacterium	-	Unassigned	Unassigned	Unassigned	5875	6	1.02128	0.368681	0.3477	3.0782	F
MTVG_750	QNEL01000492.1||full	tvOTU_1476	tVG 2075	-	MPG_5351	Gammaproteobacteria bacterium	-	Unassigned	Unassigned	Unassigned	5621	5	0.889521	0.419143	0.3214	2.8608	F
MTVG_751	QNEL01000495.1||full	tvOTU_79	tVG 98	-	MPG_5351	Gammaproteobacteria bacterium	-	Unassigned	Unassigned	Unassigned	5548	3	0.540735	0.413482	0.3029	2.9806	F
MTVG_752	NZ_JAATTV010000007.1||0_partial_1	tvOTU_1477	tVG 2610	tVC 72_0	MPG_422	Psychrobacter sp. BI730	-	Unassigned	Unassigned	Unassigned	41988	65	1.54806	0.435148	0.3405	2.9428	T
MTVG_753	NZAL01000114.1||full_1	tvOTU_199	tVG 1934	tVC 251_0	MPG_8167	Micrococcales bacterium	-	Unassigned	Unassigned	Unassigned	14681	16	1.08984	0.615979	0.3245	2.6864	F
MTVG_754	NZAL01000007.1||full	tvOTU_1478	tVG 2611	-	MPG_8167	Micrococcales bacterium	-	Unassigned	Unassigned	Unassigned	12538	17	1.35588	0.616814	0.3739	2.8707	T
MTVG_755	NZAL01000001.1||full	tvOTU_1479	tVG 2612	tVC 1348_0	MPG_8167	Micrococcales bacterium	-	Unassigned	Unassigned	Unassigned	12080	14	1.15894	0.617396	0.4092	2.9812	F
MTVG_756	NZAL01000043.1||full	tvOTU_1480	tVG 2613	tVC 1220_0	MPG_8167	Micrococcales bacterium	-	Unassigned	Unassigned	Unassigned	13303	12	0.902052	0.610464	0.2992	2.6567	F
MTVG_757	NZAL01000002.1||full	tvOTU_1481	tVG 2614	-	MPG_8167	Micrococcales bacterium	-	Unassigned	Unassigned	Unassigned	8416	3	0.356464	0.593037	0.3894	2.8231	F
MTVG_758	NZAL01000008.1||full	tvOTU_1482	tVG 2615	-	MPG_8167	Micrococcales bacterium	-	Unassigned	Unassigned	Unassigned	22844	50	2.18876	0.630713	0.4108	2.9059	F
MTVG_759	NZAL01000003.1||full	tvOTU_1483	tVG 2616	-	MPG_8167	Micrococcales bacterium	-	Unassigned	Unassigned	Unassigned	7448	6	0.805585	0.587406	0.3333	2.8757	F
MTVG_760	NZAL01000004.1||full	tvOTU_1484	tVG 2617	tVC 1503_0	MPG_8167	Micrococcales bacterium	-	Unassigned	Unassigned	Unassigned	10240	13	1.26953	0.634961	0.3624	2.7686	F
MTVG_761	NZAL01000005.1||full	tvOTU_1485	tVG 2618	-	MPG_8167	Micrococcales bacterium	-	Unassigned	Unassigned	Unassigned	8046	7	0.869998	0.62267	0.3012	2.712	F
MTVG_762	NZAL01000006.1||full	tvOTU_1486	tVG 2619	-	MPG_8167	Micrococcales bacterium	-	Unassigned	Unassigned	Unassigned	7537	15	1.99018	0.636725	0.4485	2.953	F
MTVG_763	NZMQ01000003.1||full	tvOTU_1487	tVG 2620	-	MPG_2991	Methylophaga sp.	-	Unassigned	Unassigned	Unassigned	8658	7	0.808501	0.350676	0.312	2.8248	F
MTVG_764	NZMQ01000006.1||full	tvOTU_1488	tVG 2621	-	MPG_2991	Methylophaga sp.	-	Unassigned	Unassigned	Unassigned	9120	8	0.877193	0.34482	0.2769	2.7877	F
MTVG_765	NZMQ01000012.1||full	tvOTU_1489	tVG 2622	-	MPG_2991	Methylophaga sp.	-	Unassigned	Unassigned	Unassigned	6411	5	0.77991	0.32491	0.3028	3.0249	F
MTVG_766	NZMQ01000064.1||full	tvOTU_1490	tVG 2623	tVC 177_0	MPG_2991	Methylophaga sp.	-	Unassigned	Unassigned	Unassigned	41681	50	1.19959	0.606967	0.3572	2.812	T
MTVG_767	NZMQ01000068.1||full	tvOTU_1491	tVG 2624	-	MPG_2991	Methylophaga sp.	-	Unassigned	Unassigned	Unassigned	9116	17	1.86485	0.303203	0.3481	3.1519	F
MTVG_768	NZMQ01000094.1||full	tvOTU_1492	tVG 2625	tVC 1384_0	MPG_2991	Methylophaga sp.	-	Unassigned	Unassigned	Unassigned	27518	31	1.12654	0.417509	0.3606	2.8661	F
MTVG_769	3300020388.a:Ga0211678_10006070||full	tvOTU_1493	tVG 2626	-	MPG_11669	3300020388_15	-	Unassigned	Unassigned	Unassigned	7530	4	0.531208	0.506109	0.4045	3.0535	F
MTVG_770	PAPP01000011.1||0_partial_1	tvOTU_1494	tVG 2627	tVC 857_0	MPG_2891	Tistrella sp.	vConTACT2	Unassigned	Unassigned	Unassigned	24726	36	1.45596	0.666141	0.4248	2.8455	T
MTVG_771	PAPP01000042.1||0_partial_1	tvOTU_1495	tVG 2628	-	MPG_2891	Tistrella sp.	-	Unassigned	Unassigned	Unassigned	8682	11	1.26699	0.616333	0.4389	2.8308	F
MTVG_772	PAPP01000051.1||full_1	tvOTU_1496	tVG 2629	-	MPG_2891	Tistrella sp.	-	Unassigned	Unassigned	Unassigned	6855	6	0.875274	0.695113	0.2876	2.5167	F
MTVG_773	PAPP01000058.1||full_1	tvOTU_1497	tVG 2630	-	MPG_2891	Tistrella sp.	-	Unassigned	Unassigned	Unassigned	29414	46	1.56388	0.690352	0.4226	2.692	F
MTVG_774	PAPP01000017.1||full	tvOTU_1498	tVG 2631	tVC 1153_0	MPG_2891	Tistrella sp.	-	Unassigned	Unassigned	Unassigned	63202	84	1.32907	0.595165	0.4137	2.853	F
MTVG_775	NZ_AUXZ01000046.1||0_partial_1	tvOTU_776	tVG 1489	tVC 926_0	MPG_1309	Pseudoalteromonas luteoviolacea H33	-	Unassigned	Unassigned	Unassigned	20470	28	1.36786	0.440498	0.3495	2.9023	F
MTVG_776	NZ_AUXZ01000076.1||full_1	tvOTU_755	tVG 1488	tVC 927_0	MPG_1309	Pseudoalteromonas luteoviolacea H33	"majority-rules approach"	Caudoviricetes	Unassigned	Unassigned	15498	18	1.16144	0.452187	0.3074	2.7695	F
MTVG_777	NZ_AUXZ01000130.1||0_partial	tvOTU_1499	tVG 1490	tVC 1043_0	MPG_1309	Pseudoalteromonas luteoviolacea H33	-	Unassigned	Unassigned	Unassigned	26575	19	0.714958	0.428222	0.3269	2.9316	F
MTVG_778	NZ_PNEC01000021.1||0_partial_1	tvOTU_1500	tVG 1844	tVC 926_0	MPG_149	Pseudoalteromonas phenolica	-	Unassigned	Unassigned	Unassigned	31715	41	1.29276	0.404257	0.3405	2.9041	F
MTVG_779	NZ_PNEC01000016.1||0_partial	tvOTU_1501	tVG 2632	-	MPG_149	Pseudoalteromonas phenolica	-	Unassigned	Unassigned	Unassigned	5089	8	1.57202	0.408725	0.3176	2.9042	F
MTVG_780	NZ_PNEC01000009.1||0_partial	tvOTU_1502	tVG 2633	-	MPG_149	Pseudoalteromonas phenolica	-	Unassigned	Unassigned	Unassigned	28150	28	0.994671	0.36373	0.3172	3.1204	F
MTVG_781	QNEE01000082.1||full_1	tvOTU_39	tVG 103	-	MPG_2703	bacterium	-	Unassigned	Unassigned	Unassigned	6473	10	1.54488	0.534992	0.308	2.899	F
MTVG_782	QNEE01000068.1||full	tvOTU_130	tVG 102	tVC 1563_0	MPG_2703	bacterium	"majority-rules approach"	Caudoviricetes	Unassigned	Unassigned	12957	4	0.308713	0.511307	0.2298	2.6581	F
MTVG_783	QNEE01000110.1||full	tvOTU_596	tVG 106	-	MPG_2703	bacterium	-	Unassigned	Unassigned	Unassigned	8897	3	0.337192	0.530066	0.2421	2.6248	F
MTVG_784	NZ_WTKZ01000102.1||full	tvOTU_1503	tVG 2634	-	MPG_1722	Pseudoalteromonas sp. Z9A6	-	Unassigned	Unassigned	Unassigned	6724	10	1.48721	0.396187	0.4597	3.011	F
MTVG_785	NZ_WTKZ01000040.1||full	tvOTU_876	tVG 1930	tVC 965_0	MPG_1722	Pseudoalteromonas sp. Z9A6	-	Unassigned	Unassigned	Unassigned	37772	56	1.48258	0.408265	0.3561	2.9734	T
MTVG_786	NZ_WTKZ01000059.1||full	tvOTU_876	tVG 1930	tVC 965_0	MPG_1722	Pseudoalteromonas sp. Z9A6	-	Unassigned	Unassigned	Unassigned	23189	30	1.29372	0.416749	0.3413	2.9279	T
MTVG_787	NZ_JZES01000176.1||0_partial_1	tvOTU_1504	tVG 2635	-	MPG_973	Vibrio vulnificus	"majority-rules approach"	Faserviricetes	Inoviridae	Unassigned	9875	15	1.51899	0.440203	0.3245	3.025	F
MTVG_788	JABHEV010000038.1||full_1	tvOTU_892	tVG 1099	tVC 950_0	MPG_6470	Calditrichaeota bacterium	-	Unassigned	Unassigned	Unassigned	12611	13	1.03085	0.469352	0.3158	2.9264	F
MTVG_789	JABHEV010000191.1||full	tvOTU_10368	tVG 1123	-	MPG_6470	Calditrichaeota bacterium	-	Unassigned	Unassigned	Unassigned	9130	13	1.42388	0.462979	0.335	2.9362	F
MTVG_790	JABHEV010000293.1||full	tvOTU_1505	tVG 2636	-	MPG_6470	Calditrichaeota bacterium	-	Unassigned	Unassigned	Unassigned	5047	4	0.79255	0.412919	0.3266	2.9735	F
MTVG_791	3300025699.a:Ga0209715_1005385||full	tvOTU_272	tVG 641	-	MPG_10236	3300025699_8	-	Unassigned	Unassigned	Unassigned	8479	10	1.17938	0.492157	0.3911	2.9532	F
MTVG_792	NZ_LNWA01000002.1||0_partial_1	tvOTU_308	tVG 1523	tVC 866_0	MPG_117	Epibacterium mobile	-	Unassigned	Unassigned	Unassigned	34414	38	1.1042	0.557535	0.3645	2.7536	T
MTVG_793	NZ_LNWA01000031.1||0_partial_1	tvOTU_493	tVG 1524	tVC 954_0	MPG_117	Epibacterium mobile	-	Unassigned	Unassigned	Unassigned	31107	37	1.18944	0.456843	0.3312	2.8839	T
MTVG_794	NZ_LNWA01000020.1||full	tvOTU_297	tVG 1726	tVC 769_0	MPG_117	Epibacterium mobile	-	Unassigned	Unassigned	Unassigned	34732	43	1.23805	0.580416	0.3999	2.8482	T
MTVG_795	NZ_LNWA01000022.1||full	tvOTU_649	tVG 1520	tVC 861_0	MPG_117	Epibacterium mobile	-	Unassigned	Unassigned	Unassigned	35675	42	1.1773	0.584415	0.3816	2.8745	F
MTVG_796	NZ_CP058595.1||0_partial_1	tvOTU_1506	tVG 2637	tVC 766_0	MPG_1834	Costertonia aggregata	-	Unassigned	Unassigned	Unassigned	31585	40	1.26642	0.378312	0.3438	3.1206	T
MTVG_797	NZ_JYKX01000001.1||0_partial_1	tvOTU_1507	tVG 2638	-	MPG_1118	Pseudomonas deceptionensis	-	Unassigned	Unassigned	Unassigned	47187	51	1.08081	0.550681	0.3595	2.8614	T
MTVG_798	NZ_JYKX01000001.1||1_partial_1	tvOTU_1508	tVG 2639	tVC 604_0	MPG_1118	Pseudomonas deceptionensis	"majority-rules approach"	Caudoviricetes	Unassigned	Unassigned	44083	51	1.15691	0.554613	0.3687	2.8855	F
MTVG_799	JABGVX010000118.1||full	tvOTU_428	tVG 1096	tVC 1313_0	MPG_3476	Candidatus Marinimicrobia bacterium	-	Unassigned	Unassigned	Unassigned	11436	20	1.74886	0.419115	0.3982	3.0617	F
MTVG_800	JABGVX010000030.1||full	tvOTU_10369	tVG 1094	-	MPG_3476	Candidatus Marinimicrobia bacterium	-	Unassigned	Unassigned	Unassigned	5335	8	1.49953	0.419869	0.3789	3.0447	F
MTVG_801	JABGVX010000006.1||full	tvOTU_1509	tVG 2640	-	MPG_3476	Candidatus Marinimicrobia bacterium	-	Unassigned	Unassigned	Unassigned	5799	7	1.2071	0.401621	0.3685	3.1966	F
MTVG_802	JABGVX010000055.1||full	tvOTU_642	tVG 1095	-	MPG_3476	Candidatus Marinimicrobia bacterium	-	Unassigned	Unassigned	Unassigned	6677	11	1.64745	0.399581	0.3944	3.0754	F
MTVG_803	JABGVX010000156.1||full	tvOTU_1510	tVG 2641	-	MPG_3476	Candidatus Marinimicrobia bacterium	-	Unassigned	Unassigned	Unassigned	5087	7	1.37606	0.403578	0.3644	3.0866	F
MTVG_804	3300020355.a:Ga0211598_1002958||full	tvOTU_1511	tVG 2642	-	MPG_10125	3300020355_7	-	Unassigned	Unassigned	Unassigned	7033	8	1.13749	0.526091	0.419	2.8213	F
MTVG_805	3300025300.a:Ga0208181_1000765||full	tvOTU_450	tVG 525	tVC 979_0	MPG_11096	3300025300_7	"majority-rules approach"	Caudoviricetes	Unassigned	Unassigned	14449	9	0.62288	0.465915	0.3166	2.8198	F
MTVG_806	3300025300.a:Ga0208181_1002281||full	tvOTU_444	tVG 526	-	MPG_11096	3300025300_7	-	Unassigned	Unassigned	Unassigned	6932	11	1.58684	0.476774	0.3231	2.8752	F
MTVG_807	DIHP01000133.1||full	tvOTU_1512	tVG 2643	tVC 1220_0	MPG_5662	Actinobacteria bacterium UBA5693	-	Unassigned	Unassigned	Unassigned	11619	12	1.03279	0.61761	0.2968	2.6458	F
MTVG_808	NZ_CP007152.1||0_partial	tvOTU_10557	tVG 1510	tVC 1154_0	MPG_2252	Marinobacter salarius	-	Unassigned	Unassigned	Unassigned	35789	56	1.56473	0.518372	0.3841	2.9841	F
MTVG_809	JAADFR010000080.1||full	tvOTU_1513	tVG 2644	-	MPG_7241	Alphaproteobacteria bacterium	-	Unassigned	Unassigned	Unassigned	6132	7	1.14155	0.489563	0.3856	3.0853	F
MTVG_810	NZ_MU211438.1||0_partial	tvOTU_1514	tVG 2645	tVC 1164_0	MPG_307	Streptomyces sp. 604F	-	Unassigned	Unassigned	Unassigned	16394	16	0.975967	0.698667	0.369	2.676	F
MTVG_811	NZ_QXWB01000013.1||0_partial_1	tvOTU_913	tVG 1880	-	MPG_1170	Vibrio cholerae	"majority-rules approach"	Faserviricetes	Inoviridae	Unassigned	10255	17	1.65773	0.431984	0.3424	3.0859	F
MTVG_812	NZ_QXWB01000040.1||full_1	tvOTU_707	tVG 1884	-	MPG_1170	Vibrio cholerae	-	Unassigned	Unassigned	Unassigned	8452	7	0.828206	0.379792	0.3856	3.1454	F
MTVG_813	NZ_QXWB01000041.1||full_1	tvOTU_41	tVG 1881	-	MPG_1170	Vibrio cholerae	-	Unassigned	Unassigned	Unassigned	5985	8	1.33668	0.479866	0.4149	3.0895	T
MTVG_814	NZ_QXWB01000008.1||0_partial	tvOTU_1515	tVG 2646	tVC 917_0	MPG_1170	Vibrio cholerae	-	Unassigned	Unassigned	Unassigned	24158	25	1.03485	0.428305	0.3633	3.0408	F
MTVG_815	NZ_QXWB01000047.1||full	tvOTU_454	tVG 1882	-	MPG_1170	Vibrio cholerae	-	Unassigned	Unassigned	Unassigned	6256	8	1.27877	0.387788	0.3816	3.0037	F
MTVG_816	3300026519.a:Ga0256839_1010385||full	tvOTU_1516	tVG 2647	-	MPG_10432	3300026519_37	"majority-rules approach"	Caudoviricetes	Unassigned	Unassigned	7053	8	1.13427	0.673898	0.4212	2.8149	F
MTVG_817	3300026519.a:Ga0256839_1013430||full	tvOTU_1517	tVG 2648	-	MPG_10432	3300026519_37	"majority-rules approach"	Caudoviricetes	Unassigned	Unassigned	5695	6	1.05356	0.65777	0.4512	2.9739	F
MTVG_818	3300026519.a:Ga0256839_1007388||full	tvOTU_1518	tVG 2649	-	MPG_10432	3300026519_37	-	Unassigned	Unassigned	Unassigned	9239	22	2.38121	0.645308	0.5064	2.8987	F
MTVG_819	3300026519.a:Ga0256839_1001053||full	tvOTU_1519	tVG 2650	-	MPG_10432	3300026519_37	-	Unassigned	Unassigned	Unassigned	34447	44	1.27732	0.624176	0.4357	2.8649	T
MTVG_820	3300026519.a:Ga0256839_1001211||full	tvOTU_1520	tVG 2651	tVC 236_0	MPG_10432	3300026519_37	-	Unassigned	Unassigned	Unassigned	31895	54	1.69306	0.660981	0.4241	2.8562	F
MTVG_821	JADHMP010000013.1||0_partial	tvOTU_1521	tVG 2652	tVC 1087_0	MPG_2672	Flavobacteriaceae bacterium	-	Unassigned	Unassigned	Unassigned	28769	19	0.660433	0.328896	0.3196	3.2358	F
MTVG_822	NZ_CP043042.1||0_partial_1	tvOTU_1522	tVG 2653	-	MPG_1598	Marinobacter fonticola	-	Unassigned	Unassigned	Unassigned	7960	15	1.88442	0.579648	0.4176	2.7774	F
MTVG_823	JABHJR010000156.1||full	tvOTU_1523	tVG 2654	-	MPG_8827	Euryarchaeota archaeon	-	Unassigned	Unassigned	Unassigned	5559	4	0.719554	0.455837	0.2455	2.7399	F
MTVG_824	NZ_LOFG01000017.1||0_partial_1	tvOTU_1524	tVG 1655	tVC 965_0	MPG_1739	Pseudoalteromonas sp. H103	-	Unassigned	Unassigned	Unassigned	24166	30	1.24141	0.418646	0.3503	2.9411	T
MTVG_825	JABSPY010000010.1||0_partial_1	tvOTU_1525	tVG 2655	tVC 1403_0	MPG_2412	Halomonas sp.	-	Unassigned	Unassigned	Unassigned	16822	22	1.30781	0.564261	0.4394	2.997	F
MTVG_826	JABSPY010000002.1||0_partial_1	tvOTU_1526	tVG 2656	tVC 427_0	MPG_2412	Halomonas sp.	-	Unassigned	Unassigned	Unassigned	32243	47	1.45768	0.681357	0.4192	2.8033	F
MTVG_827	JABSPY010000006.1||0_partial_1	tvOTU_1527	tVG 2657	tVC 409_0	MPG_2412	Halomonas sp.	vConTACT2	Caudoviricetes	Peduoviridae	Unassigned	32595	42	1.28854	0.63114	0.3988	2.8622	T
MTVG_828	NZ_SDMO01000006.1||0_partial_1	tvOTU_1528	tVG 2658	-	MPG_1020	Halomonas borealis	-	Unassigned	Unassigned	Unassigned	40275	58	1.4401	0.638833	0.3959	2.7395	T
MTVG_829	JAEPNR010000004.1||0_partial_1	tvOTU_1529	tVG 2659	-	MPG_3253	Thalassospira sp.	-	Unassigned	Unassigned	Unassigned	38106	56	1.46958	0.547473	0.384	2.8809	F
MTVG_830	JAEPNR010000004.1||1_partial_1	tvOTU_165	tVG 1297	tVC 1001_0	MPG_3253	Thalassospira sp.	-	Unassigned	Unassigned	Unassigned	17718	22	1.24168	0.579693	0.3791	2.7659	T
MTVG_831	JAEPNR010000016.1||full	tvOTU_860	tVG 1298	tVC 987_0	MPG_3253	Thalassospira sp.	-	Unassigned	Unassigned	Unassigned	30337	41	1.35148	0.567986	0.3681	2.8312	T
MTVG_832	NZ_JTCK01000050.1||0_partial	tvOTU_1530	tVG 2660	tVC 1164_0	MPG_1262	Streptomyces sp. CNQ431	-	Unassigned	Unassigned	Unassigned	16554	17	1.02694	0.698985	0.3742	2.6861	F
MTVG_833	JABIMO010000370.1||full	tvOTU_17	tVG 1164	-	MPG_2505	Bacteroidetes bacterium	-	Unassigned	Unassigned	Unassigned	10547	5	0.474068	0.419361	0.3092	3.0657	F
MTVG_834	JABIMO010000031.1||full	tvOTU_1531	tVG 2661	-	MPG_2505	Bacteroidetes bacterium	-	Unassigned	Unassigned	Unassigned	6262	9	1.43724	0.365538	0.3318	3.1569	T
MTVG_835	JABIMO010000273.1||full	tvOTU_1532	tVG 2662	-	MPG_2505	Bacteroidetes bacterium	-	Unassigned	Unassigned	Unassigned	5526	3	0.542888	0.350525	0.372	3.1497	F
MTVG_836	DTSG01000557.1||full	tvOTU_1533	tVG 2663	-	MPG_3919	Planctomycetaceae bacterium	-	Unassigned	Unassigned	Unassigned	6779	13	1.91769	0.510695	0.4495	3.0473	F
MTVG_837	PABE01000068.1||full_1	tvOTU_1534	tVG 2664	-	MPG_2329	Porticoccaceae bacterium	-	Unassigned	Unassigned	Unassigned	5801	7	1.20669	0.593174	0.3993	2.8483	F
MTVG_838	PABE01000131.1||full	tvOTU_1535	tVG 2665	tVC 563_0	MPG_2329	Porticoccaceae bacterium	"majority-rules approach"	Caudoviricetes	Autographiviridae	Unassigned	17840	10	0.560538	0.436873	0.3223	2.8021	F
MTVG_839	PABE01000044.1||full	tvOTU_1536	tVG 2666	-	MPG_2329	Porticoccaceae bacterium	-	Unassigned	Unassigned	Unassigned	10263	10	0.974374	0.550326	0.3297	2.7358	F
MTVG_840	PABE01000094.1||full	tvOTU_1537	tVG 2667	tVC 537_0	MPG_2329	Porticoccaceae bacterium	-	Unassigned	Unassigned	Unassigned	15736	20	1.27097	0.550712	0.4292	3.0389	F
MTVG_841	PABE01000096.1||full	tvOTU_1538	tVG 2668	tVC 1440_0	MPG_2329	Porticoccaceae bacterium	-	Unassigned	Unassigned	Unassigned	41447	86	2.07494	0.516732	0.3686	2.9459	F
MTVG_842	PABE01000098.1||full	tvOTU_1539	tVG 2669	-	MPG_2329	Porticoccaceae bacterium	-	Unassigned	Unassigned	Unassigned	13482	20	1.48346	0.516615	0.3744	3.0235	F
MTVG_843	PABE01000114.1||full	tvOTU_1540	tVG 2670	-	MPG_2329	Porticoccaceae bacterium	-	Unassigned	Unassigned	Unassigned	100062	154	1.53905	0.545452	0.3929	2.9194	F
MTVG_844	WFWX01000060.1||full_1	tvOTU_1541	tVG 2671	tVC 315_0	MPG_4638	Albidovulum sp.	-	Unassigned	Unassigned	Unassigned	14335	26	1.81374	0.647576	0.4619	2.8833	T
MTVG_845	WFWX01000052.1||full	tvOTU_125	tVG 2099	tVC 955_0	MPG_4638	Albidovulum sp.	-	Unassigned	Unassigned	Unassigned	11113	15	1.34977	0.683884	0.3962	2.7797	T
MTVG_846	QNAD01000075.1||full_1	tvOTU_1542	tVG 2672	-	MPG_7753	candidate division Zixibacteria bacterium	-	Unassigned	Unassigned	Unassigned	5002	7	1.39944	0.319672	0.3675	3.2566	T
MTVG_847	QKCY01000355.1||0_partial	tvOTU_1543	tVG 2673	-	MPG_2459	Victivallales bacterium	-	Unassigned	Unassigned	Unassigned	12750	17	1.33333	0.676706	0.4035	2.7815	F
MTVG_848	QKCY01000158.1||full	tvOTU_1544	tVG 2674	-	MPG_2459	Victivallales bacterium	-	Unassigned	Unassigned	Unassigned	11456	11	0.960196	0.667685	0.3555	2.7132	F
MTVG_849	NZ_CP016351.1||0_partial_1	tvOTU_1545	tVG 2675	tVC 649_0	MPG_555	Vibrio natriegens	-	Unassigned	Unassigned	Unassigned	33459	47	1.4047	0.479064	0.3566	2.9414	F
MTVG_850	3300025869.a:Ga0209308_10000339||full_1	tvOTU_151	tVG 115	tVC 1087_0	MPG_9347	3300025869_22	-	Unassigned	Unassigned	Unassigned	12943	13	1.0044	0.436452	0.3176	3.1019	F
MTVG_851	JABIOE010000110.1||full	tvOTU_745	tVG 622	-	MPG_5887	Candidatus Marinimicrobia bacterium	-	Unassigned	Unassigned	Unassigned	7749	11	1.41954	0.408311	0.3443	3.0765	F
MTVG_852	3300024302.a:Ga0233449_1004140||full	tvOTU_1546	tVG 2676	-	MPG_11356	3300024302_16	-	Unassigned	Unassigned	Unassigned	10041	13	1.29469	0.440394	0.3351	2.9015	T
MTVG_853	PBYJ01000061.1||0_partial	tvOTU_1547	tVG 2677	-	MPG_4556	Oceanospirillaceae bacterium	-	Unassigned	Unassigned	Unassigned	14871	20	1.3449	0.55383	0.3689	2.8124	F
MTVG_854	PBYJ01000001.1||full	tvOTU_1548	tVG 2678	-	MPG_4556	Oceanospirillaceae bacterium	-	Unassigned	Unassigned	Unassigned	58202	77	1.32298	0.540177	0.3644	2.8749	T
MTVG_855	3300012928.a:Ga0163110_10000020||full	tvOTU_856	tVG 76	tVC 1262_0	MPG_9587	3300012928_11	-	Unassigned	Unassigned	Unassigned	82700	62	0.749698	0.376203	0.2938	2.9564	F
MTVG_856	CACJTA010000005.1||0_partial	tvOTU_1549	tVG 2679	tVC 1105_0	MPG_6041	uncultured Prochlorococcus sp.	-	Unassigned	Unassigned	Unassigned	17931	29	1.61731	0.322235	0.3436	3.1371	F
MTVG_857	CACJTA010000031.1||lt2gene	tvOTU_1550	tVG 2680	-	MPG_6041	uncultured Prochlorococcus sp.	"majority-rules approach"	Caudoviricetes	Kyanoviridae	Unassigned	7722	1	0.1295	0.400673	0.1036	2.226	F
MTVG_858	DBAM01000085.1||full	tvOTU_10291	tVG 793	-	MPG_2211	Alteromonas macleodii	-	Unassigned	Unassigned	Unassigned	5001	5	0.9998	0.480104	0.3284	2.797	F
MTVG_859	DBAM01000147.1||full	tvOTU_889	tVG 164	-	MPG_2211	Alteromonas macleodii	-	Unassigned	Unassigned	Unassigned	8292	15	1.80897	0.400828	0.419	2.9806	T
MTVG_860	NZ_VFJB01000009.1||0_partial_1	tvOTU_1551	tVG 2681	tVC 349_0	MPG_1145	Deferribacter autotrophicus	-	Unassigned	Unassigned	Unassigned	33765	52	1.54006	0.381045	0.3515	3.1528	T
MTVG_861	NZ_VFJB01000007.1||full	tvOTU_1552	tVG 2682	-	MPG_1145	Deferribacter autotrophicus	-	Unassigned	Unassigned	Unassigned	85935	110	1.28004	0.322628	0.3582	3.2684	F
MTVG_862	NZ_SEHL01000020.1||full	tvOTU_1553	tVG 2683	-	MPG_548	Dermacoccus sp. 147Ba	-	Unassigned	Unassigned	Unassigned	5577	9	1.61377	0.628653	0.4355	2.7503	F
MTVG_863	QMNL01000054.1||full	tvOTU_1554	tVG 2684	-	MPG_2812	Candidatus Coatesbacteria bacterium	-	Unassigned	Unassigned	Unassigned	8321	10	1.20178	0.580579	0.3689	2.8838	F
MTVG_864	QMNL01000165.1||full	tvOTU_1555	tVG 2685	-	MPG_2812	Candidatus Coatesbacteria bacterium	-	Unassigned	Unassigned	Unassigned	5171	4	0.773545	0.583059	0.4492	3.0519	F
MTVG_865	DACQMD010000009.1||0_partial_1	tvOTU_1556	tVG 791	tVC 922_0	MPG_4837	Vibrio parahaemolyticus	-	Unassigned	Unassigned	Unassigned	17757	32	1.80211	0.485611	0.3404	2.8996	F
MTVG_866	DACQMD010000011.1||0_partial	tvOTU_1557	tVG 2686	tVC 354_0	MPG_4837	Vibrio parahaemolyticus	-	Unassigned	Unassigned	Unassigned	39077	55	1.40748	0.422192	0.3329	2.9647	T
MTVG_867	NZ_WIGA01000002.1||0_partial_1	tvOTU_6	tVG 1923	tVC 446_0	MPG_799	Pseudomonas stutzeri	-	Unassigned	Unassigned	Unassigned	43720	59	1.3495	0.61194	0.376	2.8481	T
MTVG_868	DERA01000096.1||full_1	tvOTU_257	tVG 321	tVC 1273_0	MPG_5182	Micavibrio sp. UBA3352	-	Unassigned	Unassigned	Unassigned	31380	32	1.01976	0.588845	0.3623	2.7303	T
MTVG_869	QMVO01000025.1||full	tvOTU_1558	tVG 2687	-	MPG_8297	Methanosarcinales archaeon	-	Unassigned	Unassigned	Unassigned	12235	25	2.04332	0.405067	0.4276	3.1679	T
MTVG_870	QMVO01000026.1||full	tvOTU_1559	tVG 2688	-	MPG_8297	Methanosarcinales archaeon	-	Unassigned	Unassigned	Unassigned	12132	30	2.4728	0.407105	0.3718	3.2351	F
MTVG_871	QMVO01000060.1||full	tvOTU_1560	tVG 2689	-	MPG_8297	Methanosarcinales archaeon	-	Unassigned	Unassigned	Unassigned	8376	18	2.149	0.416428	0.4378	3.2677	F
MTVG_872	QMVO01000064.1||full	tvOTU_1561	tVG 2690	-	MPG_8297	Methanosarcinales archaeon	-	Unassigned	Unassigned	Unassigned	8248	10	1.21242	0.420223	0.3733	3.0838	F
MTVG_873	QMVO01000079.1||full	tvOTU_1562	tVG 2691	-	MPG_8297	Methanosarcinales archaeon	-	Unassigned	Unassigned	Unassigned	7363	11	1.49396	0.415999	0.2726	2.8805	F
MTVG_874	QMVO01000091.1||full	tvOTU_1563	tVG 2692	-	MPG_8297	Methanosarcinales archaeon	-	Unassigned	Unassigned	Unassigned	6896	17	2.4652	0.420534	0.3895	3.211	F
MTVG_875	QMVO01000112.1||full	tvOTU_1564	tVG 2693	-	MPG_8297	Methanosarcinales archaeon	-	Unassigned	Unassigned	Unassigned	6104	9	1.47444	0.403178	0.3651	3.1371	F
MTVG_876	QMVO01000121.1||full	tvOTU_1565	tVG 2694	-	MPG_8297	Methanosarcinales archaeon	-	Unassigned	Unassigned	Unassigned	5836	16	2.7416	0.466415	0.3675	3.027	F
MTVG_877	QMVO01000139.1||full	tvOTU_1566	tVG 2695	-	MPG_8297	Methanosarcinales archaeon	-	Unassigned	Unassigned	Unassigned	5492	16	2.91333	0.421704	0.3962	3.1645	F
MTVG_878	QMVO01000153.1||full	tvOTU_1567	tVG 2696	-	MPG_8297	Methanosarcinales archaeon	-	Unassigned	Unassigned	Unassigned	5229	4	0.764965	0.415376	0.3235	3.1577	F
MTVG_879	WFOS01000084.1||full	tvOTU_1568	tVG 2697	-	MPG_7620	Ardenticatena sp.	-	Unassigned	Unassigned	Unassigned	16774	17	1.01347	0.598545	0.378	2.9087	F
MTVG_880	JABJNY010000176.1||0_partial_1	tvOTU_300	tVG 623	-	MPG_4724	Gammaproteobacteria bacterium	-	Unassigned	Unassigned	Unassigned	9157	15	1.63809	0.403735	0.3469	2.9161	F
MTVG_881	JABJNY010000073.1||full	tvOTU_379	tVG 1156	-	MPG_4724	Gammaproteobacteria bacterium	-	Unassigned	Unassigned	Unassigned	9878	12	1.21482	0.441081	0.3371	2.8813	F
MTVG_882	JABJNY010000004.1||full	tvOTU_191	tVG 1131	-	MPG_4724	Gammaproteobacteria bacterium	-	Unassigned	Unassigned	Unassigned	8166	12	1.46951	0.417095	0.3728	2.9932	F
MTVG_883	JABJNY010000108.1||full	tvOTU_1569	tVG 2698	-	MPG_4724	Gammaproteobacteria bacterium	-	Unassigned	Unassigned	Unassigned	5849	5	0.854847	0.360574	0.4178	3.2167	F
MTVG_884	JABJNY010000154.1||full	tvOTU_912	tVG 625	-	MPG_4724	Gammaproteobacteria bacterium	-	Unassigned	Unassigned	Unassigned	6048	7	1.15741	0.419147	0.3603	2.9644	F
MTVG_885	JABJNY010000204.1||full	tvOTU_71	tVG 1133	-	MPG_4724	Gammaproteobacteria bacterium	-	Unassigned	Unassigned	Unassigned	8766	9	1.02669	0.383869	0.3505	3.0684	F
MTVG_886	NZ_PIFT01000003.1||0_partial_1	tvOTU_10375	tVG 1827	tVC 890_0	MPG_956	Vibrio splendidus	-	Unassigned	Unassigned	Unassigned	23735	32	1.34822	0.463746	0.3554	2.9431	F
MTVG_887	JACNJD010000356.1||full	tvOTU_1570	tVG 2699	-	MPG_5754	Candidatus Desulfacyla euxinica	-	Unassigned	Unassigned	Unassigned	8459	10	1.18217	0.463885	0.3833	3.1008	T
MTVG_888	JACNJD010000147.1||full	tvOTU_1571	tVG 2700	-	MPG_5754	Candidatus Desulfacyla euxinica	-	Unassigned	Unassigned	Unassigned	15675	18	1.14833	0.475829	0.2804	2.8589	F
MTVG_889	PBLE01000018.1||0_partial_1	tvOTU_1572	tVG 2701	-	MPG_4606	Sphingomonadaceae bacterium	-	Unassigned	Unassigned	Unassigned	33864	47	1.3879	0.644047	0.3904	2.7906	F
MTVG_890	WVWL01000008.1||0_partial_1	tvOTU_750	tVG 2114	tVC 470_0	MPG_5906	Pseudomonas stutzeri	-	Unassigned	Unassigned	Unassigned	36918	43	1.16474	0.620862	0.3872	2.7896	T
MTVG_891	WVWL01000008.1||1_partial_1	tvOTU_938	tVG 2115	tVC 1137_0	MPG_5906	Pseudomonas stutzeri	-	Unassigned	Unassigned	Unassigned	38578	51	1.322	0.625538	0.3792	2.8072	T
MTVG_892	NZ_QRGC01000010.1||0_partial_1	tvOTU_1573	tVG 2702	tVC 955_0	MPG_1253	Oceanicella sp. SM1341	"majority-rules approach"	Caudoviricetes	Unassigned	Unassigned	13904	16	1.15075	0.720512	0.3733	2.7345	T
MTVG_893	NZ_QRGC01000005.1||0_partial_1	tvOTU_1574	tVG 2703	tVC 1101_0	MPG_1253	Oceanicella sp. SM1341	-	Unassigned	Unassigned	Unassigned	12532	15	1.19694	0.657277	0.3845	2.8532	T
MTVG_894	NZ_QRGC01000048.1||full	tvOTU_1575	tVG 2704	-	MPG_1253	Oceanicella sp. SM1341	-	Unassigned	Unassigned	Unassigned	17716	20	1.12892	0.722116	0.3593	2.6505	T
MTVG_895	NZ_CAJHAL010000004.1||0_partial_1	tvOTU_1576	tVG 2705	tVC 840_0	MPG_708	Psychrobacter nivimaris	-	Unassigned	Unassigned	Unassigned	32705	48	1.46767	0.445803	0.33	2.8662	T
MTVG_896	NZ_CAJHAL010000006.1||0_partial_1	tvOTU_1577	tVG 2706	tVC 85_0	MPG_708	Psychrobacter nivimaris	-	Unassigned	Unassigned	Unassigned	31765	44	1.38517	0.445301	0.3473	2.8988	T
MTVG_897	NZ_CAJHAL010000047.1||full	tvOTU_743	tVG 1509	tVC 1170_0	MPG_708	Psychrobacter nivimaris	-	Unassigned	Unassigned	Unassigned	15896	11	0.691998	0.395005	0.4017	3.1428	F
MTVG_898	NZ_JABBDB010000002.1||0_partial_1	tvOTU_866	tVG 1461	tVC 99_0	MPG_4462	Bacillus pumilus	-	Unassigned	Unassigned	Unassigned	29240	39	1.33379	0.411012	0.36	3.0295	T
MTVG_899	DDGC01000029.1||0_partial_1	tvOTU_127	tVG 809	-	MPG_3126	Rhizobiales bacterium UBA1912	"majority-rules approach"	Caudoviricetes	Unassigned	Unassigned	8549	9	1.05275	0.650018	0.3415	2.7432	T
MTVG_900	DDGC01000019.1||0_partial_1	tvOTU_82	tVG 808	tVC 232_0	MPG_3126	Rhizobiales bacterium UBA1912	-	Unassigned	Unassigned	Unassigned	39476	49	1.24126	0.613588	0.3747	2.7873	T
MTVG_901	DDGC01000012.1||full	tvOTU_362	tVG 807	-	MPG_3126	Rhizobiales bacterium UBA1912	-	Unassigned	Unassigned	Unassigned	5241	6	1.14482	0.622019	0.3786	2.8278	F
MTVG_902	3300022912.a:Ga0233430_1001938||0_partial_1	tvOTU_943	tVG 335	-	MPG_10321	3300022912_15	-	Unassigned	Unassigned	Unassigned	8195	8	0.976205	0.490177	0.4304	3.0238	F
MTVG_903	NZ_CP022548.1||0_partial_1	tvOTU_10406	tVG 389	tVC 1077_0	MPG_368	Sphingorhabdus sp. YGSMI21	-	Unassigned	Unassigned	Unassigned	15536	20	1.28733	0.619271	0.341	2.7749	T
MTVG_904	3300025305.a:Ga0208684_1001168||full	tvOTU_1578	tVG 2707	-	MPG_11565	3300025305_3	-	Unassigned	Unassigned	Unassigned	14740	29	1.96744	0.586364	0.4065	2.8642	F
MTVG_905	NZ_CP017775.1||0_partial_1	tvOTU_1579	tVG 2708	-	MPG_1603	Bacillus velezensis	"majority-rules approach"	Caudoviricetes	Unassigned	Unassigned	38223	48	1.25579	0.448369	0.3624	3.0179	T
MTVG_906	NZ_CP017775.1||1_partial_1	tvOTU_1580	tVG 2709	tVC 286_0	MPG_1603	Bacillus velezensis	vConTACT2	Caudoviricetes	Unassigned	Spizizenvirus	44441	63	1.41761	0.427488	0.3812	3.0251	T
MTVG_907	NZ_CP017775.1||2_partial_1	tvOTU_1581	tVG 2710	tVC 97_0	MPG_1603	Bacillus velezensis	-	Unassigned	Unassigned	Unassigned	38262	62	1.62041	0.447677	0.3684	3.0072	T
MTVG_908	NZ_CP017775.1||3_partial_1	tvOTU_1582	tVG 2711	tVC 286_0	MPG_1603	Bacillus velezensis	vConTACT2	Caudoviricetes	Unassigned	Spizizenvirus	38341	52	1.35625	0.425993	0.3664	3.0173	T
MTVG_909	NZ_CP017775.1||4_partial_1	tvOTU_1583	tVG 2712	-	MPG_1603	Bacillus velezensis	"majority-rules approach"	Caudoviricetes	Unassigned	Unassigned	33997	35	1.0295	0.372209	0.3298	2.9886	F
MTVG_910	NZ_CP017775.1||5_partial_1	tvOTU_1584	tVG 2713	-	MPG_1603	Bacillus velezensis	-	Unassigned	Unassigned	Unassigned	48849	56	1.14639	0.360785	0.362	3.0849	T
MTVG_911	NZ_CP017775.1||6_partial_1	tvOTU_1585	tVG 1526	-	MPG_1603	Bacillus velezensis	-	Unassigned	Unassigned	Unassigned	9654	19	1.9681	0.463642	0.38	3.0165	F
MTVG_912	NZ_CP017776.1||full	tvOTU_10379	tVG 1527	tVC 302_0	MPG_1603	Bacillus velezensis	-	Unassigned	Unassigned	Unassigned	35409	61	1.72273	0.4108	0.3665	3.0713	T
MTVG_913	JAEPPQ010000020.1||full_1	tvOTU_91	tVG 1268	tVC 955_0	MPG_6301	Roseicyclus sp.	-	Unassigned	Unassigned	Unassigned	15678	18	1.14811	0.659013	0.3571	2.7608	T
MTVG_914	NZ_JXMT01000028.1||0_partial_1	tvOTU_10644	tVG 1285	tVC 1505_0	MPG_315	Labrenzia aggregata	-	Unassigned	Unassigned	Unassigned	20346	23	1.13044	0.585422	0.3724	2.7994	F
MTVG_915	JABHSA010000345.1||full	tvOTU_886	tVG 1154	tVC 1554_0	MPG_4158	Verrucomicrobia bacterium	-	Unassigned	Unassigned	Unassigned	14714	11	0.747587	0.587264	0.3449	2.8265	F
MTVG_916	NVUQ01000091.1||full	tvOTU_1586	tVG 2714	-	MPG_4645	Flavobacteriales bacterium	-	Unassigned	Unassigned	Unassigned	37019	24	0.648316	0.34304	0.3012	2.9093	F
MTVG_917	NVUQ01000099.1||full	tvOTU_1587	tVG 2715	-	MPG_4645	Flavobacteriales bacterium	-	Unassigned	Unassigned	Unassigned	26204	29	1.1067	0.313616	0.314	3.0806	F
MTVG_918	NVUQ01000034.1||full	tvOTU_1588	tVG 2716	-	MPG_4645	Flavobacteriales bacterium	-	Unassigned	Unassigned	Unassigned	31910	80	2.50705	0.409966	0.368	3.0814	F
MTVG_919	NVUQ01000070.1||full	tvOTU_1589	tVG 2717	-	MPG_4645	Flavobacteriales bacterium	-	Unassigned	Unassigned	Unassigned	5417	10	1.84604	0.368353	0.3701	2.9964	F
MTVG_920	JAADFY010000148.1||full	tvOTU_1590	tVG 2718	-	MPG_2411	Alphaproteobacteria bacterium	-	Unassigned	Unassigned	Unassigned	9014	16	1.77502	0.620368	0.3703	2.7528	F
MTVG_921	DUBH01000013.1||0_partial_1	tvOTU_10382	tVG 1022	tVC 1070_0	MPG_7062	Henriciella sp.	-	Unassigned	Unassigned	Unassigned	12099	16	1.32242	0.645012	0.3536	2.7181	T
MTVG_922	DUBH01000028.1||0_partial	tvOTU_1591	tVG 2719	-	MPG_7062	Henriciella sp.	-	Unassigned	Unassigned	Unassigned	17095	18	1.05294	0.555184	0.405	2.9268	T
MTVG_923	NZ_JYDA01000014.1||0_partial_1	tvOTU_162	tVG 1511	tVC 1211_0	MPG_871	Thermosipho melanesiensis	-	Unassigned	Unassigned	Unassigned	32663	50	1.53078	0.365214	0.343	3.193	T
MTVG_924	PAQH01000040.1||full	tvOTU_1592	tVG 2720	tVC 1582_0	MPG_6553	Planctomycetaceae bacterium	-	Unassigned	Unassigned	Unassigned	20963	23	1.09717	0.370892	0.3927	3.2425	F
MTVG_925	PAQH01000091.1||full	tvOTU_1593	tVG 2721	tVC 1582_0	MPG_6553	Planctomycetaceae bacterium	-	Unassigned	Unassigned	Unassigned	14480	12	0.828729	0.36547	0.3816	3.1848	F
MTVG_926	PAQH01000098.1||full	tvOTU_1594	tVG 2722	tVC 153_0	MPG_6553	Planctomycetaceae bacterium	-	Unassigned	Unassigned	Unassigned	17814	25	1.40339	0.458179	0.3543	2.8763	T
MTVG_927	PAQH01000116.1||full	tvOTU_1595	tVG 2723	tVC 1585_0	MPG_6553	Planctomycetaceae bacterium	-	Unassigned	Unassigned	Unassigned	15245	19	1.24631	0.568186	0.3613	2.8271	T
MTVG_928	PAQH01000134.1||full	tvOTU_1596	tVG 2724	-	MPG_6553	Planctomycetaceae bacterium	-	Unassigned	Unassigned	Unassigned	60502	82	1.35533	0.609434	0.3581	2.8975	T
MTVG_929	PAQH01000135.1||full	tvOTU_1597	tVG 2725	-	MPG_6553	Planctomycetaceae bacterium	-	Unassigned	Unassigned	Unassigned	62952	78	1.23904	0.614913	0.382	2.8591	T
MTVG_930	PAQH01000167.1||full	tvOTU_1598	tVG 2726	tVC 1585_0	MPG_6553	Planctomycetaceae bacterium	-	Unassigned	Unassigned	Unassigned	20882	28	1.34087	0.576717	0.3645	2.8465	T
MTVG_931	JAAKFB010000001.1||full	tvOTU_1599	tVG 2727	tVC 1323_0	MPG_7455	Chlamydiae bacterium	-	Unassigned	Unassigned	Unassigned	36464	55	1.50834	0.422088	0.3322	2.8951	T
MTVG_932	JAAKFB010000118.1||full	tvOTU_1600	tVG 2728	-	MPG_7455	Chlamydiae bacterium	-	Unassigned	Unassigned	Unassigned	5853	8	1.36682	0.412096	0.3759	2.9855	F
MTVG_933	JAAKFB010000049.1||full	tvOTU_1601	tVG 2729	-	MPG_7455	Chlamydiae bacterium	-	Unassigned	Unassigned	Unassigned	10362	9	0.868558	0.429647	0.3574	3.1917	F
MTVG_934	JABIBF010000181.1||full	tvOTU_213	tVG 1125	tVC 1587_0	MPG_3041	Verrucomicrobia bacterium	-	Unassigned	Unassigned	Unassigned	14043	13	0.925728	0.455031	0.3739	3.0338	F
MTVG_935	3300009702.a:Ga0114931_10027005||full	tvOTU_1602	tVG 2730	-	MPG_11121	3300009702_53	"majority-rules approach"	Caudoviricetes	Unassigned	Unassigned	6197	11	1.77505	0.557851	0.3142	2.775	F
MTVG_936	NZ_LJSI01000023.1||0_partial_1	tvOTU_1603	tVG 2731	-	MPG_1921	Neptunomonas antarctica	-	Unassigned	Unassigned	Unassigned	36487	53	1.45257	0.52997	0.3773	2.8614	F
MTVG_937	JADHSL010000075.1||full_1	tvOTU_1604	tVG 2732	-	MPG_2305	Pirellulales bacterium	"majority-rules approach"	Caudoviricetes	Unassigned	Unassigned	10787	25	2.3176	0.335496	0.358	3.1078	F
MTVG_938	JADHSL010000041.1||full	tvOTU_1605	tVG 2733	-	MPG_2305	Pirellulales bacterium	-	Unassigned	Unassigned	Unassigned	21353	33	1.54545	0.467428	0.363	2.8621	F
MTVG_939	JADHSL010000057.1||full	tvOTU_1606	tVG 2734	-	MPG_2305	Pirellulales bacterium	-	Unassigned	Unassigned	Unassigned	17586	26	1.47845	0.475947	0.3458	2.8114	F
MTVG_940	JADHSL010000081.1||full	tvOTU_1607	tVG 2735	-	MPG_2305	Pirellulales bacterium	-	Unassigned	Unassigned	Unassigned	11511	24	2.08496	0.36982	0.3405	3.0143	F
MTVG_941	JADHSL010000093.1||full	tvOTU_1608	tVG 2736	-	MPG_2305	Pirellulales bacterium	-	Unassigned	Unassigned	Unassigned	10038	3	0.298864	0.605798	0.4186	2.7859	F
MTVG_942	JADHSL010000095.1||full	tvOTU_1609	tVG 2737	-	MPG_2305	Pirellulales bacterium	"majority-rules approach"	Caudoviricetes	Unassigned	Unassigned	9586	13	1.35614	0.344461	0.3625	3.0697	F
MTVG_943	JADHSL010000105.1||full	tvOTU_1610	tVG 2738	-	MPG_2305	Pirellulales bacterium	-	Unassigned	Unassigned	Unassigned	8906	16	1.79654	0.490231	0.4035	2.9322	T
MTVG_944	JADHSL010000108.1||full	tvOTU_1611	tVG 2739	-	MPG_2305	Pirellulales bacterium	-	Unassigned	Unassigned	Unassigned	8618	12	1.39243	0.373637	0.3053	2.8663	F
MTVG_945	NZJW01000021.1||full	tvOTU_1612	tVG 2740	tVC 778_0	MPG_2446	Candidatus Pelagibacter sp.	-	Unassigned	Unassigned	Unassigned	14620	31	2.12038	0.344339	0.3625	3.1218	F
MTVG_946	DEMF01000005.1||0_partial	tvOTU_663	tVG 841	tVC 1411_0	MPG_2980	Flavobacteriaceae bacterium UBA2677	-	Unassigned	Unassigned	Unassigned	30933	20	0.646559	0.420522	0.2785	2.8928	F
MTVG_947	NZ_VNWP01000008.1||0_partial	tvOTU_1613	tVG 2741	-	MPG_305	Synechococcus sp. BSA11S	-	Unassigned	Unassigned	Unassigned	26839	24	0.894221	0.608853	0.3933	2.8689	T
MTVG_948	NZ_VNWP01000025.1||full	tvOTU_488	tVG 1912	tVC 574_0	MPG_305	Synechococcus sp. BSA11S	-	Unassigned	Unassigned	Unassigned	18427	28	1.51951	0.602757	0.4331	2.9321	T
MTVG_949	3300027323.a:Ga0209426_1000010||0_partial_1	tvOTU_1614	tVG 2742	tVC 1191_0	MPG_11656	3300027323_29	-	Unassigned	Unassigned	Unassigned	29609	34	1.1483	0.439529	0.3414	3.0987	T
MTVG_950	JABHTK010000099.1||full	tvOTU_1615	tVG 2743	-	MPG_8314	Candidatus Bathyarchaeota archaeon	-	Unassigned	Unassigned	Unassigned	11111	13	1.17001	0.440104	0.3993	3.0899	F
MTVG_951	JABJBE010000009.1||full	tvOTU_809	tVG 370	-	MPG_5185	Gammaproteobacteria bacterium	-	Unassigned	Unassigned	Unassigned	9755	16	1.64018	0.395489	0.3907	3.0083	F
MTVG_952	JABJBE010000072.1||full	tvOTU_923	tVG 371	-	MPG_5185	Gammaproteobacteria bacterium	-	Unassigned	Unassigned	Unassigned	5717	4	0.699668	0.405108	0.3802	2.8972	F
MTVG_953	3300022931.a:Ga0233433_10007192||full	tvOTU_1616	tVG 2744	-	MPG_10878	3300022931_14	-	Unassigned	Unassigned	Unassigned	7827	14	1.78868	0.428644	0.3123	2.9313	F
MTVG_954	3300022931.a:Ga0233433_10006677||full	tvOTU_1617	tVG 2745	-	MPG_10878	3300022931_14	-	Unassigned	Unassigned	Unassigned	8239	16	1.94198	0.413278	0.4114	3.1966	F
MTVG_955	3300022931.a:Ga0233433_10013009||full	tvOTU_1618	tVG 2746	-	MPG_10878	3300022931_14	-	Unassigned	Unassigned	Unassigned	5313	6	1.12931	0.464145	0.3955	2.9593	F
MTVG_956	3300022931.a:Ga0233433_10007925||full	tvOTU_1619	tVG 2747	-	MPG_10878	3300022931_14	-	Unassigned	Unassigned	Unassigned	7327	6	0.818889	0.429098	0.3597	3.0241	F
MTVG_957	3300022931.a:Ga0233433_10003211||full	tvOTU_1620	tVG 2748	-	MPG_10878	3300022931_14	-	Unassigned	Unassigned	Unassigned	13447	10	0.74366	0.434223	0.2335	2.8346	F
MTVG_958	3300022931.a:Ga0233433_10011139||full	tvOTU_279	tVG 3	-	MPG_10878	3300022931_14	-	Unassigned	Unassigned	Unassigned	5881	6	1.02023	0.405713	0.3226	3.0767	F
MTVG_959	PBNY01000018.1||full_1	tvOTU_1621	tVG 2749	-	MPG_3549	Oceanospirillaceae bacterium	"majority-rules approach"	Caudoviricetes	Unassigned	Unassigned	18063	25	1.38404	0.533577	0.3922	2.9053	F
MTVG_960	PBNY01000057.1||full	tvOTU_1622	tVG 2750	-	MPG_3549	Oceanospirillaceae bacterium	-	Unassigned	Unassigned	Unassigned	44655	47	1.05251	0.523346	0.3657	2.821	T
MTVG_961	PBNY01000075.1||full	tvOTU_1623	tVG 2751	-	MPG_3549	Oceanospirillaceae bacterium	-	Unassigned	Unassigned	Unassigned	21312	27	1.26689	0.5404	0.3323	2.7658	F
MTVG_962	NZ_LNWI01000010.1||0_partial_1	tvOTU_609	tVG 1522	tVC 956_0	MPG_435	Epibacterium mobile	"majority-rules approach"	Caudoviricetes	Unassigned	Unassigned	15649	18	1.15023	0.652118	0.3695	2.771	T
MTVG_963	NZ_LNWI01000024.1||0_partial_1	tvOTU_493	tVG 1524	tVC 954_0	MPG_435	Epibacterium mobile	-	Unassigned	Unassigned	Unassigned	31107	37	1.18944	0.456843	0.3312	2.8839	T
MTVG_964	NZ_LNWI01000010.1||1_partial	tvOTU_239	tVG 1735	tVC 958_0	MPG_435	Epibacterium mobile	-	Unassigned	Unassigned	Unassigned	11533	14	1.21391	0.532732	0.3694	2.9225	F
MTVG_965	NZ_LNWI01000011.1||full	tvOTU_308	tVG 1523	tVC 866_0	MPG_435	Epibacterium mobile	-	Unassigned	Unassigned	Unassigned	39218	42	1.07094	0.549518	0.3658	2.7739	T
MTVG_966	NZ_LNWI01000035.1||full	tvOTU_649	tVG 1520	tVC 861_0	MPG_435	Epibacterium mobile	-	Unassigned	Unassigned	Unassigned	35675	42	1.1773	0.584415	0.3816	2.8745	F
MTVG_967	NZ_LNWI01000009.1||full	tvOTU_297	tVG 1726	tVC 769_0	MPG_435	Epibacterium mobile	-	Unassigned	Unassigned	Unassigned	41076	53	1.29029	0.568288	0.396	2.8532	T
MTVG_968	NZ_AYOY01000034.1||full	tvOTU_1624	tVG 2752	-	MPG_1725	Sphingobium sp. C100	-	Unassigned	Unassigned	Unassigned	9412	13	1.38122	0.671058	0.3737	2.6399	F
MTVG_969	NZ_AYOY01000038.1||full	tvOTU_1625	tVG 2753	-	MPG_1725	Sphingobium sp. C100	-	Unassigned	Unassigned	Unassigned	9204	14	1.52108	0.682747	0.3525	2.6441	T
MTVG_970	NZ_AYOY01000159.1||full	tvOTU_1626	tVG 2754	tVC 856_0	MPG_1725	Sphingobium sp. C100	-	Unassigned	Unassigned	Unassigned	35457	45	1.26914	0.637702	0.3891	2.7954	F
MTVG_971	NZ_AYOY01000207.1||full	tvOTU_1627	tVG 2755	-	MPG_1725	Sphingobium sp. C100	-	Unassigned	Unassigned	Unassigned	18227	18	0.987546	0.639875	0.3644	2.7544	F
MTVG_972	JABGXW010000165.1||full	tvOTU_1628	tVG 2756	-	MPG_5547	Bacteriovoracaceae bacterium	-	Unassigned	Unassigned	Unassigned	6102	9	1.47493	0.341036	0.4048	3.2114	F
MTVG_973	3300020244.a:Ga0211710_1000291||full	tvOTU_387	tVG 118	-	MPG_10381	3300020244_4	"majority-rules approach"	Caudoviricetes	Unassigned	Unassigned	12208	18	1.47444	0.621642	0.3549	2.7449	F
MTVG_974	3300020244.a:Ga0211710_1000692||full	tvOTU_1629	tVG 120	-	MPG_10381	3300020244_4	-	Unassigned	Unassigned	Unassigned	7016	11	1.56784	0.557868	0.4479	2.9539	F
MTVG_975	3300020244.a:Ga0211710_1000590||full	tvOTU_386	tVG 119	-	MPG_10381	3300020244_4	"majority-rules approach"	Caudoviricetes	Unassigned	Unassigned	7730	9	1.16429	0.6163	0.4434	2.9355	T
MTVG_976	NZ_LYWZ01000028.1||0_partial_1	tvOTU_1630	tVG 2757	tVC 1437_0	MPG_1229	Croceicoccus mobilis	-	Unassigned	Unassigned	Unassigned	40861	52	1.27261	0.649103	0.3941	2.7445	T
MTVG_977	NZ_LYWZ01000007.1||0_partial	tvOTU_1631	tVG 2758	tVC 1474_0	MPG_1229	Croceicoccus mobilis	-	Unassigned	Unassigned	Unassigned	27646	30	1.08515	0.588874	0.3964	2.8948	F
MTVG_978	DRGY01000063.1||full	tvOTU_1632	tVG 2759	-	MPG_3891	Marinobacter antarcticus	-	Unassigned	Unassigned	Unassigned	5903	8	1.35524	0.534474	0.3005	2.7315	F
MTVG_979	NZ_JACSNI010000003.1||0_partial_1	tvOTU_1633	tVG 2760	-	MPG_2044	Exiguobacterium sp. s130	-	Unassigned	Unassigned	Unassigned	43320	60	1.38504	0.477539	0.363	2.9832	T
MTVG_980	NZ_JACSNI010000003.1||1_partial_1	tvOTU_1634	tVG 2761	tVC 736_0	MPG_2044	Exiguobacterium sp. s130	-	Unassigned	Unassigned	Unassigned	28841	44	1.52561	0.524496	0.3577	2.9911	T
MTVG_981	3300009702.a:Ga0114931_10010390||full	tvOTU_1635	tVG 2762	-	MPG_10069	3300009702_37	-	Unassigned	Unassigned	Unassigned	11084	23	2.07506	0.567936	0.4649	2.951	F
MTVG_982	3300009702.a:Ga0114931_10016094||full	tvOTU_1636	tVG 2763	-	MPG_10069	3300009702_37	"majority-rules approach"	Caudoviricetes	Unassigned	Unassigned	8542	12	1.40482	0.561344	0.3021	2.7188	F
MTVG_983	CAJJBH010000041.1||0_partial_1	tvOTU_1637	tVG 2764	tVC 955_0	MPG_3813	uncultured Rhodobacteraceae bacterium	-	Unassigned	Unassigned	Unassigned	13985	24	1.71612	0.555738	0.3447	2.7822	T
MTVG_984	3300027852.a:Ga0209345_10001158||0_partial_1	tvOTU_10384	tVG 720	tVC 955_0	MPG_9155	3300027852_39	"majority-rules approach"	Caudoviricetes	Unassigned	Unassigned	13659	16	1.17139	0.564097	0.3344	2.7724	T
MTVG_985	3300027852.a:Ga0209345_10011650||full	tvOTU_1638	tVG 2765	-	MPG_9155	3300027852_39	-	Unassigned	Unassigned	Unassigned	7158	11	1.53674	0.556301	0.3121	2.704	F
MTVG_986	3300027852.a:Ga0209345_10017148||full	tvOTU_1639	tVG 2766	-	MPG_9155	3300027852_39	-	Unassigned	Unassigned	Unassigned	5575	10	1.79372	0.570583	0.3144	2.692	F
MTVG_987	DDGF01000067.1||0_partial_1	tvOTU_362	tVG 810	-	MPG_5871	Rhizobiales bacterium UBA1909	-	Unassigned	Unassigned	Unassigned	48684	76	1.56109	0.604264	0.3647	2.83	T
MTVG_988	DDGF01000057.1||0_partial_1	tvOTU_1640	tVG 2767	tVC 232_0	MPG_5871	Rhizobiales bacterium UBA1909	-	Unassigned	Unassigned	Unassigned	40573	50	1.23235	0.613593	0.3779	2.7896	T
MTVG_989	DDGF01000005.1||full_1	tvOTU_10378	tVG 809	-	MPG_5871	Rhizobiales bacterium UBA1909	"majority-rules approach"	Caudoviricetes	Unassigned	Unassigned	5916	6	1.0142	0.668058	0.3514	2.674	T
MTVG_990	3300020391.a:Ga0211675_10005504||full	tvOTU_467	tVG 180	-	MPG_11671	3300020391_10	-	Unassigned	Unassigned	Unassigned	7386	16	2.16626	0.398457	0.3859	3.0578	F
MTVG_991	JABIZE010000079.1||lt2gene	tvOTU_345	tVG 1186	-	MPG_3952	Planctomycetaceae bacterium	-	Unassigned	Unassigned	Unassigned	28781	1	0.0347451	0.474514	0.2331	2.694	F
MTVG_992	3300025082.a:Ga0208156_1000015||0_partial	tvOTU_701	tVG 436	tVC 1311_0	MPG_11480	3300025082_5	-	Unassigned	Unassigned	Unassigned	13145	13	0.988969	0.605173	0.3878	2.8265	F
MTVG_993	3300025118.a:Ga0208790_1002600||full	tvOTU_1641	tVG 2768	-	MPG_10047	3300025118_7	-	Unassigned	Unassigned	Unassigned	7406	8	1.08021	0.525655	0.2498	2.6702	F
MTVG_994	3300025118.a:Ga0208790_1002505||full	tvOTU_1642	tVG 2769	-	MPG_10047	3300025118_7	-	Unassigned	Unassigned	Unassigned	7559	15	1.98439	0.511443	0.421	2.9848	T
MTVG_995	3300025118.a:Ga0208790_1002349||full	tvOTU_1643	tVG 2770	-	MPG_10047	3300025118_7	-	Unassigned	Unassigned	Unassigned	7868	14	1.77936	0.524148	0.3565	2.7702	F
MTVG_996	3300025118.a:Ga0208790_1001802||full	tvOTU_1644	tVG 2771	-	MPG_10047	3300025118_7	-	Unassigned	Unassigned	Unassigned	9141	21	2.29734	0.515808	0.4283	2.9623	F
MTVG_997	LUNT01000021.1||0_partial_1	tvOTU_1645	tVG 524	tVC 1078_0	MPG_4592	Erythrobacter sp. REDSEA-S37_B3	-	Unassigned	Unassigned	Unassigned	10111	15	1.48353	0.674117	0.3856	2.7689	T
MTVG_998	LUNT01000063.1||full	tvOTU_1646	tVG 2772	-	MPG_4592	Erythrobacter sp. REDSEA-S37_B3	"majority-rules approach"	Caudoviricetes	Unassigned	Unassigned	14804	16	1.08079	0.634964	0.3527	2.7551	F
MTVG_999	NZ_QBFF01000021.1||0_partial_1	tvOTU_1647	tVG 2773	tVC 773_0	MPG_1421	Sulfitobacter sp. PIC-76	-	Unassigned	Unassigned	Unassigned	38136	52	1.36354	0.583884	0.3722	2.7987	F
MTVG_1000	NZ_QBFF01000041.1||0_partial_1	tvOTU_1648	tVG 1859	tVC 955_0	MPG_1421	Sulfitobacter sp. PIC-76	-	Unassigned	Unassigned	Unassigned	15469	18	1.16362	0.639085	0.3501	2.7429	T
MTVG_1001	NZ_QBFF01000073.1||0_partial	tvOTU_1649	tVG 2774	-	MPG_1421	Sulfitobacter sp. PIC-76	-	Unassigned	Unassigned	Unassigned	30423	28	0.920356	0.578207	0.3936	2.9074	F
MTVG_1002	JABZFR010000017.1||full_1	tvOTU_10388	tVG 1240	-	MPG_6258	Desulfosporosinus sp.	-	Unassigned	Unassigned	Unassigned	23498	39	1.65972	0.438335	0.3542	3.0184	F
MTVG_1003	JABZFR010000024.1||full	tvOTU_343	tVG 1241	tVC 317_0	MPG_6258	Desulfosporosinus sp.	-	Unassigned	Unassigned	Unassigned	26438	34	1.28603	0.450034	0.3291	2.9289	T
MTVG_1004	JABZFR010000038.1||full	tvOTU_825	tVG 1242	tVC 317_0	MPG_6258	Desulfosporosinus sp.	-	Unassigned	Unassigned	Unassigned	21962	32	1.45706	0.450414	0.3132	2.9091	T
MTVG_1005	JABZFR010000105.1||full	tvOTU_466	tVG 1243	-	MPG_6258	Desulfosporosinus sp.	"majority-rules approach"	Caudoviricetes	Unassigned	Unassigned	10472	14	1.3369	0.449102	0.3873	3.0688	F
MTVG_1006	JABZFR010000135.1||full	tvOTU_825	tVG 1244	-	MPG_6258	Desulfosporosinus sp.	-	Unassigned	Unassigned	Unassigned	8849	17	1.92112	0.435981	0.4053	3	F
MTVG_1007	JABZFR010000165.1||full	tvOTU_1650	tVG 2775	-	MPG_6258	Desulfosporosinus sp.	-	Unassigned	Unassigned	Unassigned	7416	6	0.809061	0.429881	0.3726	3.1668	F
MTVG_1008	3300025112.a:Ga0209349_1001894||full	tvOTU_10390	tVG 449	-	MPG_9328	3300025112_5	-	Unassigned	Unassigned	Unassigned	10148	13	1.28104	0.399389	0.3772	3.0538	F
MTVG_1009	3300025112.a:Ga0209349_1001372||full	tvOTU_10391	tVG 448	-	MPG_9328	3300025112_5	-	Unassigned	Unassigned	Unassigned	12101	17	1.40484	0.432196	0.3505	2.876	F
MTVG_1010	NZ_CP039935.1||0_partial_1	tvOTU_1651	tVG 2776	-	MPG_1691	Bacillus subtilis	"majority-rules approach"	Caudoviricetes	Unassigned	Unassigned	42282	67	1.5846	0.422142	0.3683	3.0283	T
MTVG_1011	NZ_CP039935.1||1_partial_1	tvOTU_1652	tVG 2777	tVC 334_0	MPG_1691	Bacillus subtilis	"majority-rules approach"	Caudoviricetes	Unassigned	Unassigned	30626	40	1.30608	0.452361	0.3487	2.9906	T
MTVG_1012	DJHQ01000006.1||full_1	tvOTU_1653	tVG 2778	tVC 148_0	MPG_2528	Pseudoalteromonas ruthenica	"majority-rules approach"	Caudoviricetes	Peduoviridae	Unassigned	33437	43	1.286	0.478602	0.3687	2.9691	F
MTVG_1013	DJHQ01000032.1||full_1	tvOTU_1654	tVG 2779	-	MPG_2528	Pseudoalteromonas ruthenica	-	Unassigned	Unassigned	Unassigned	35075	46	1.31148	0.484704	0.3711	2.9022	F
MTVG_1014	DJKX01000018.1||full	tvOTU_1655	tVG 2780	tVC 1596_0	MPG_7842	Candidatus Marinimicrobia bacterium UBA6531	-	Unassigned	Unassigned	Unassigned	10470	16	1.52818	0.390608	0.3121	2.8275	F
MTVG_1015	DJKX01000013.1||full	tvOTU_1656	tVG 2781	tVC 1597_0	MPG_7842	Candidatus Marinimicrobia bacterium UBA6531	-	Unassigned	Unassigned	Unassigned	15649	25	1.59755	0.367157	0.3628	3.031	F
MTVG_1016	DJKX01000055.1||full	tvOTU_1657	tVG 2782	tVC 1528_0	MPG_7842	Candidatus Marinimicrobia bacterium UBA6531	-	Unassigned	Unassigned	Unassigned	15533	23	1.48072	0.392533	0.3596	2.9951	F
MTVG_1017	3300025114.a:Ga0208433_1000004||0_partial_1	tvOTU_785	tVG 435	-	MPG_10479	3300025114_7	-	Unassigned	Unassigned	Unassigned	32973	52	1.57705	0.584054	0.3595	2.8408	F
MTVG_1018	NZ_QXWI01000001.1||0_partial_1	tvOTU_44	tVG 1890	tVC 917_0	MPG_336	Vibrio cholerae	"majority-rules approach"	Faserviricetes	Inoviridae	Unassigned	13096	21	1.60354	0.446854	0.3157	3.0309	F
MTVG_1019	NZ_QXWI01000021.1||0_partial_1	tvOTU_412	tVG 1888	tVC 1094_0	MPG_336	Vibrio cholerae	-	Unassigned	Unassigned	Unassigned	10225	22	2.15159	0.477066	0.3543	2.9019	F
MTVG_1020	NZ_QXWI01000019.1||full_1	tvOTU_54	tVG 1887	-	MPG_336	Vibrio cholerae	-	Unassigned	Unassigned	Unassigned	24073	26	1.08005	0.468367	0.3813	2.9548	F
MTVG_1021	NZ_QXWI01000025.1||full_1	tvOTU_675	tVG 1885	-	MPG_336	Vibrio cholerae	"majority-rules approach"	Caudoviricetes	Unassigned	Unassigned	9616	12	1.24792	0.467658	0.4034	3.0048	T
MTVG_1022	DHZX01000074.1||full_1	tvOTU_1658	tVG 2783	tVC 1078_0	MPG_4850	Erythrobacteraceae bacterium UBA5093	-	Unassigned	Unassigned	Unassigned	15313	19	1.24078	0.689879	0.3875	2.7782	T
MTVG_1023	NZ_PNEL01000036.1||0_partial_1	tvOTU_388	tVG 1855	-	MPG_570	Pseudoalteromonas piscicida	"majority-rules approach"	Caudoviricetes	Unassigned	Unassigned	7320	7	0.956284	0.472268	0.2858	2.7049	F
MTVG_1024	NZ_PNEL01000078.1||full_1	tvOTU_896	tVG 1462	tVC 926_0	MPG_570	Pseudoalteromonas piscicida	"majority-rules approach"	Caudoviricetes	Unassigned	Unassigned	27416	38	1.38605	0.453896	0.3457	2.9167	F
MTVG_1025	3300020367.a:Ga0211703_10000517||full_1	tvOTU_1659	tVG 2784	-	MPG_11558	3300020367_2	"majority-rules approach"	Caudoviricetes	Unassigned	Unassigned	12175	4	0.328542	0.420698	0.2596	2.5723	F
MTVG_1026	3300020367.a:Ga0211703_10000103||0_partial	tvOTU_1660	tVG 2785	-	MPG_11558	3300020367_2	-	Unassigned	Unassigned	Unassigned	13368	7	0.523639	0.410383	0.2504	2.6652	F
MTVG_1027	3300020367.a:Ga0211703_10000201||full	tvOTU_1661	tVG 2786	-	MPG_11558	3300020367_2	-	Unassigned	Unassigned	Unassigned	28552	23	0.805548	0.394228	0.3092	3.0757	F
MTVG_1028	3300020367.a:Ga0211703_10000656||full	tvOTU_1662	tVG 2787	-	MPG_11558	3300020367_2	-	Unassigned	Unassigned	Unassigned	11232	14	1.24644	0.38969	0.3532	3.0503	F
MTVG_1029	JAAKFP010000055.1||full	tvOTU_1663	tVG 2788	-	MPG_4868	Chlamydiae bacterium	-	Unassigned	Unassigned	Unassigned	9718	19	1.95513	0.488681	0.3956	2.8396	T
MTVG_1030	JAEORX010000085.1||full	tvOTU_1664	tVG 2789	-	MPG_8522	Candidatus Thorarchaeota archaeon	-	Unassigned	Unassigned	Unassigned	12487	39	3.12325	0.405141	0.3842	3.1243	F
MTVG_1031	JAEORX010000127.1||full	tvOTU_1665	tVG 2790	-	MPG_8522	Candidatus Thorarchaeota archaeon	-	Unassigned	Unassigned	Unassigned	8150	14	1.71779	0.411534	0.3905	3.0366	F
MTVG_1032	JAABVG010000095.1||full	tvOTU_1666	tVG 2791	-	MPG_2981	Desulfobacterales bacterium	-	Unassigned	Unassigned	Unassigned	7615	9	1.18188	0.468812	0.4541	3.0009	F
MTVG_1033	JAABVG010000106.1||full	tvOTU_1667	tVG 2792	-	MPG_2981	Desulfobacterales bacterium	-	Unassigned	Unassigned	Unassigned	5454	8	1.46681	0.430693	0.4326	3.1665	F
MTVG_1034	3300028277.a:Ga0257116_1004838||full	tvOTU_1668	tVG 2793	-	MPG_10956	3300028277_13	-	Unassigned	Unassigned	Unassigned	6201	13	2.09644	0.589582	0.3521	2.7826	F
MTVG_1035	3300028277.a:Ga0257116_1005194||full	tvOTU_324	tVG 734	-	MPG_10956	3300028277_13	-	Unassigned	Unassigned	Unassigned	5913	10	1.69119	0.616438	0.4287	2.8283	F
MTVG_1036	DDOC01000003.1||full	tvOTU_1669	tVG 2794	tVC 725_0	MPG_2512	Marinobacter sp. UBA2504	-	Unassigned	Unassigned	Unassigned	35391	50	1.41279	0.59559	0.4092	2.8659	T
MTVG_1037	PBOX01000093.1||full	tvOTU_1670	tVG 2795	-	MPG_2049	Rhodospirillaceae bacterium	"majority-rules approach"	Caudoviricetes	Autographiviridae	Unassigned	9587	13	1.356	0.406819	0.3657	2.974	F
MTVG_1038	PBOX01000095.1||full	tvOTU_1671	tVG 2796	-	MPG_2049	Rhodospirillaceae bacterium	-	Unassigned	Unassigned	Unassigned	75975	113	1.48733	0.476686	0.3475	2.91	T
MTVG_1039	PBOX01000012.1||full	tvOTU_1672	tVG 2797	-	MPG_2049	Rhodospirillaceae bacterium	"majority-rules approach"	Caudoviricetes	Autographiviridae	Unassigned	5238	7	1.33639	0.402257	0.4181	3.1335	F
MTVG_1040	PBOX01000123.1||full	tvOTU_1673	tVG 2798	-	MPG_2049	Rhodospirillaceae bacterium	"majority-rules approach"	Caudoviricetes	Autographiviridae	Unassigned	26944	27	1.00208	0.380756	0.3306	2.8419	T
MTVG_1041	PBOX01000127.1||full	tvOTU_1674	tVG 2799	-	MPG_2049	Rhodospirillaceae bacterium	"majority-rules approach"	Caudoviricetes	Autographiviridae	Unassigned	5282	8	1.51458	0.390554	0.3553	3.0925	T
MTVG_1042	PBOX01000002.1||full	tvOTU_1675	tVG 2800	-	MPG_2049	Rhodospirillaceae bacterium	"majority-rules approach"	Caudoviricetes	Autographiviridae	Unassigned	5643	6	1.06326	0.434674	0.3299	2.8366	F
MTVG_1043	PBOX01000152.1||full	tvOTU_1676	tVG 2801	tVC 1512_0	MPG_2049	Rhodospirillaceae bacterium	-	Unassigned	Unassigned	Unassigned	14272	8	0.560538	0.482179	0.3722	2.8939	F
MTVG_1044	PBOX01000166.1||full	tvOTU_1677	tVG 2802	-	MPG_2049	Rhodospirillaceae bacterium	"majority-rules approach"	Caudoviricetes	Autographiviridae	Unassigned	5297	9	1.69907	0.390976	0.3659	3.1118	F
MTVG_1045	PBOX01000155.1||full	tvOTU_1678	tVG 2803	-	MPG_2049	Rhodospirillaceae bacterium	-	Unassigned	Unassigned	Unassigned	12352	14	1.13342	0.475551	0.3022	2.9114	F
MTVG_1046	JAEPPZ010000004.1||0_partial_1	tvOTU_1679	tVG 2804	-	MPG_3057	Balneola sp.	-	Unassigned	Unassigned	Unassigned	29362	43	1.46448	0.412097	0.3568	3.06	T
MTVG_1047	WVYJ01000020.1||0_partial_1	tvOTU_750	tVG 2114	tVC 470_0	MPG_3874	Pseudomonas stutzeri	-	Unassigned	Unassigned	Unassigned	36918	43	1.16474	0.620862	0.3872	2.7896	T
MTVG_1048	WVYJ01000020.1||1_partial_1	tvOTU_938	tVG 2115	tVC 1137_0	MPG_3874	Pseudomonas stutzeri	-	Unassigned	Unassigned	Unassigned	38578	51	1.322	0.625538	0.3792	2.8072	T
MTVG_1049	3300026512.a:Ga0256842_1003184||full_1	tvOTU_1680	tVG 2805	-	MPG_9398	3300026512_23	-	Unassigned	Unassigned	Unassigned	7060	12	1.69972	0.400283	0.3561	3.2646	F
MTVG_1050	3300026512.a:Ga0256842_1001408||full	tvOTU_1681	tVG 2806	-	MPG_9398	3300026512_23	-	Unassigned	Unassigned	Unassigned	19238	32	1.66337	0.412465	0.3638	3.1127	F
MTVG_1051	3300026512.a:Ga0256842_1005123||full	tvOTU_1682	tVG 2807	-	MPG_9398	3300026512_23	-	Unassigned	Unassigned	Unassigned	8007	13	1.62358	0.429874	0.4276	3.2724	T
MTVG_1052	3300026512.a:Ga0256842_1007076||full	tvOTU_1683	tVG 2808	-	MPG_9398	3300026512_23	-	Unassigned	Unassigned	Unassigned	6373	12	1.88294	0.381767	0.3103	3.1108	F
MTVG_1053	3300026512.a:Ga0256842_1005232||full	tvOTU_1684	tVG 2809	-	MPG_9398	3300026512_23	-	Unassigned	Unassigned	Unassigned	7882	12	1.52246	0.396092	0.363	3.2485	T
MTVG_1054	QCYX01000314.1||full_1	tvOTU_1685	tVG 2810	tVC 251_0	MPG_8422	ANME-2 cluster archaeon	-	Unassigned	Unassigned	Unassigned	19622	16	0.815411	0.380746	0.3487	3.1241	F
MTVG_1055	3300028177.a:Ga0257122_1005117||full	tvOTU_1686	tVG 2811	-	MPG_10790	3300028177_4	-	Unassigned	Unassigned	Unassigned	7036	7	0.994883	0.550739	0.3488	2.7871	F
MTVG_1056	3300027607.a:Ga0207422_1000474||0_partial_1	tvOTU_1687	tVG 2812	tVC 439_0	MPG_10643	3300027607_17	-	Unassigned	Unassigned	Unassigned	38255	49	1.28088	0.585858	0.3641	2.8259	F
MTVG_1057	3300027607.a:Ga0207422_1002051||full	tvOTU_1688	tVG 2813	-	MPG_10643	3300027607_17	-	Unassigned	Unassigned	Unassigned	30610	37	1.20876	0.563868	0.382	2.9494	T
MTVG_1058	JABBAD010000072.1||full	tvOTU_1689	tVG 2814	-	MPG_6288	Amylibacter sp.	-	Unassigned	Unassigned	Unassigned	6619	6	0.906481	0.357607	0.3721	3.0726	F
MTVG_1059	JABBAD010000048.1||full	tvOTU_1690	tVG 2815	-	MPG_6288	Amylibacter sp.	-	Unassigned	Unassigned	Unassigned	6490	8	1.23267	0.329584	0.3186	3.1057	F
MTVG_1060	3300010055.a:Ga0098067_1000792||full	tvOTU_1691	tVG 2816	-	MPG_9491	3300010055_3	-	Unassigned	Unassigned	Unassigned	11170	30	2.68577	0.313429	0.3971	3.2058	F
MTVG_1061	3300010055.a:Ga0098067_1001323||full	tvOTU_1692	tVG 2817	-	MPG_9491	3300010055_3	-	Unassigned	Unassigned	Unassigned	8431	18	2.13498	0.342308	0.3509	3.161	F
MTVG_1062	WTBR01000114.1||full	tvOTU_1693	tVG 2818	-	MPG_3055	Bacteroidales bacterium	-	Unassigned	Unassigned	Unassigned	24002	18	0.749938	0.321557	0.2962	2.9602	F
MTVG_1063	WTBR01000191.1||full	tvOTU_1694	tVG 2819	tVC 1040_0	MPG_3055	Bacteroidales bacterium	-	Unassigned	Unassigned	Unassigned	66706	45	0.674602	0.327917	0.3154	3.0907	F
MTVG_1064	WTBR01000171.1||full	tvOTU_1695	tVG 2820	-	MPG_3055	Bacteroidales bacterium	-	Unassigned	Unassigned	Unassigned	38258	22	0.575043	0.352763	0.3168	3.0946	F
MTVG_1065	NZ_CZHF01000026.1||0_partial_1	tvOTU_1696	tVG 2821	-	MPG_173	Alcanivorax xenomutans	-	Unassigned	Unassigned	Unassigned	36618	51	1.39276	0.627314	0.4125	2.8506	F
MTVG_1066	NZ_CZHF01000054.1||0_partial_1	tvOTU_1697	tVG 2822	tVC 137_1	MPG_173	Alcanivorax xenomutans	vConTACT2	Unassigned	Unassigned	Unassigned	49075	74	1.5079	0.599368	0.3957	2.8613	T
MTVG_1067	JABIQK010000231.1||full	tvOTU_1698	tVG 2823	-	MPG_7278	Flavobacteriales bacterium	-	Unassigned	Unassigned	Unassigned	6936	6	0.865052	0.379037	0.2808	3	F
MTVG_1068	PBDG01000005.1||full	tvOTU_1699	tVG 2824	-	MPG_6465	Rhodospirillaceae bacterium	-	Unassigned	Unassigned	Unassigned	51710	66	1.27635	0.5164	0.3756	2.8602	T
MTVG_1069	PBDG01000047.1||full	tvOTU_1700	tVG 2825	tVC 1286_0	MPG_6465	Rhodospirillaceae bacterium	-	Unassigned	Unassigned	Unassigned	16983	7	0.412177	0.531237	0.3042	2.7545	F
MTVG_1070	PBDG01000001.1||full	tvOTU_1701	tVG 2826	-	MPG_6465	Rhodospirillaceae bacterium	-	Unassigned	Unassigned	Unassigned	15033	25	1.66301	0.546731	0.4177	2.8573	F
MTVG_1071	QMUB01000089.1||full	tvOTU_1702	tVG 2827	-	MPG_8667	Thermococci archaeon	-	Unassigned	Unassigned	Unassigned	5910	13	2.19966	0.369205	0.3468	3.0788	F
MTVG_1072	PBDL01000067.1||full_1	tvOTU_1703	tVG 2828	tVC 52_0	MPG_2190	Deltaproteobacteria bacterium	-	Unassigned	Unassigned	Unassigned	15325	18	1.17455	0.461423	0.4236	3.0776	F
MTVG_1073	NZ_MCAP01000011.1||0_partial	tvOTU_1704	tVG 2829	-	MPG_226	Salinicola sp. MIT1003	-	Unassigned	Unassigned	Unassigned	16026	17	1.06078	0.585923	0.4008	2.9251	T
MTVG_1074	3300020250.a:Ga0211627_1000986||full	tvOTU_1705	tVG 2830	-	MPG_9692	3300020250_3	-	Unassigned	Unassigned	Unassigned	6493	15	2.31018	0.500077	0.3657	2.9425	F
MTVG_1075	WGCU01000056.1||0_partial_1	tvOTU_1706	tVG 2831	-	MPG_5770	Spirochaetaceae bacterium	-	Unassigned	Unassigned	Unassigned	22890	30	1.31062	0.435561	0.3422	2.9319	T
MTVG_1076	WGCU01000039.1||full	tvOTU_1707	tVG 2832	-	MPG_5770	Spirochaetaceae bacterium	-	Unassigned	Unassigned	Unassigned	12098	32	2.64507	0.394032	0.4242	3.2022	F
MTVG_1077	WGCU01000054.1||full	tvOTU_1708	tVG 2109	-	MPG_5770	Spirochaetaceae bacterium	-	Unassigned	Unassigned	Unassigned	10030	13	1.29611	0.381356	0.3817	3.2215	F
MTVG_1078	NVXQ01000023.1||0_partial_1	tvOTU_1709	tVG 2833	-	MPG_6985	Hoeflea sp.	-	Unassigned	Unassigned	Unassigned	40733	54	1.32571	0.58088	0.3743	2.8355	T
MTVG_1079	NVXQ01000020.1||full	tvOTU_1710	tVG 2834	-	MPG_6985	Hoeflea sp.	-	Unassigned	Unassigned	Unassigned	5864	9	1.53479	0.595668	0.445	2.9992	F
MTVG_1080	NVXQ01000018.1||full	tvOTU_1711	tVG 2835	tVC 439_0	MPG_6985	Hoeflea sp.	-	Unassigned	Unassigned	Unassigned	28729	39	1.35751	0.598837	0.3598	2.8085	F
MTVG_1081	NZ_AUXV01000007.1||0_partial_1	tvOTU_1712	tVG 2836	tVC 927_0	MPG_713	Pseudoalteromonas luteoviolacea S2607	"majority-rules approach"	Caudoviricetes	Unassigned	Unassigned	14680	18	1.22616	0.452589	0.2994	2.7498	F
MTVG_1082	NZ_AUXV01000008.1||1_partial_1	tvOTU_10392	tVG 1486	-	MPG_713	Pseudoalteromonas luteoviolacea S2607	-	Unassigned	Unassigned	Unassigned	5624	5	0.889047	0.439367	0.3246	2.8503	F
MTVG_1083	NZ_AUXV01000016.1||0_partial_1	tvOTU_1713	tVG 2837	tVC 926_0	MPG_713	Pseudoalteromonas luteoviolacea S2607	-	Unassigned	Unassigned	Unassigned	20242	28	1.38326	0.438692	0.3507	2.8967	F
MTVG_1084	NZ_AUXV01000056.1||0_partial_1	tvOTU_1714	tVG 2838	tVC 425_0	MPG_713	Pseudoalteromonas luteoviolacea S2607	-	Unassigned	Unassigned	Unassigned	69720	74	1.06139	0.425789	0.3615	2.9796	T
MTVG_1085	NZ_AUXV01000008.1||0_partial	tvOTU_1715	tVG 1485	tVC 1043_0	MPG_713	Pseudoalteromonas luteoviolacea S2607	-	Unassigned	Unassigned	Unassigned	40234	27	0.671074	0.427126	0.329	2.9357	F
MTVG_1086	NZ_AUXV01000017.1||0_partial	tvOTU_10394	tVG 1487	-	MPG_713	Pseudoalteromonas luteoviolacea S2607	-	Unassigned	Unassigned	Unassigned	9208	12	1.30321	0.433319	0.3487	3.0181	F
MTVG_1087	NZ_CP047952.1||0_partial_1	tvOTU_1716	tVG 2839	tVC 1192_0	MPG_1384	Synechococcus sp. MEDNS5	-	Unassigned	Unassigned	Unassigned	15899	16	1.00635	0.561042	0.4224	2.8426	T
MTVG_1088	DLVN01000532.1||full	tvOTU_1717	tVG 2840	-	MPG_7077	Planctomycetaceae bacterium	-	Unassigned	Unassigned	Unassigned	23434	47	2.00563	0.558931	0.3897	2.8777	F
MTVG_1089	DUCW01000042.1||full	tvOTU_1718	tVG 2841	-	MPG_5431	Gemmatimonadetes bacterium	-	Unassigned	Unassigned	Unassigned	5538	6	1.08342	0.412123	0.3583	3.1051	F
MTVG_1090	NZ_CP060417.1||0_partial_1	tvOTU_623	tVG 1550	tVC 334_0	MPG_1234	Bacillus subtilis subsp. subtilis	"majority-rules approach"	Caudoviricetes	Unassigned	Unassigned	30226	40	1.32336	0.45001	0.3633	3.0215	T
MTVG_1091	JABIHA010000070.1||full	tvOTU_1719	tVG 2842	-	MPG_2627	Bacteriovoracaceae bacterium	-	Unassigned	Unassigned	Unassigned	14381	19	1.32119	0.382866	0.372	3.191	F
MTVG_1092	JABIHA010000143.1||full	tvOTU_1720	tVG 2843	-	MPG_2627	Bacteriovoracaceae bacterium	"majority-rules approach"	Caudoviricetes	Unassigned	Unassigned	5943	3	0.504796	0.344271	0.3829	3.1533	F
MTVG_1093	PAJI01000013.1||full_1	tvOTU_1721	tVG 2844	-	MPG_7897	Crocinitomicaceae bacterium	-	Unassigned	Unassigned	Unassigned	52530	65	1.23739	0.341392	0.331	3.0769	F
MTVG_1094	PAJI01000026.1||full_1	tvOTU_1722	tVG 2845	-	MPG_7897	Crocinitomicaceae bacterium	-	Unassigned	Unassigned	Unassigned	30295	41	1.35336	0.387919	0.3393	3.0375	T
MTVG_1095	PAJI01000004.1||0_partial	tvOTU_1723	tVG 2846	-	MPG_7897	Crocinitomicaceae bacterium	-	Unassigned	Unassigned	Unassigned	41572	43	1.03435	0.379042	0.3055	3.0025	F
MTVG_1096	PAJI01000032.1||full	tvOTU_1724	tVG 2847	tVC 978_0	MPG_7897	Crocinitomicaceae bacterium	-	Unassigned	Unassigned	Unassigned	35583	55	1.54568	0.547762	0.4014	2.8825	T
MTVG_1097	PAJI01000033.1||full	tvOTU_1725	tVG 2848	tVC 1275_0	MPG_7897	Crocinitomicaceae bacterium	-	Unassigned	Unassigned	Unassigned	22021	24	1.08987	0.54607	0.3444	2.7679	F
MTVG_1098	JABHCC010000069.1||full	tvOTU_17	tVG 1077	tVC 1378_0	MPG_5118	Bacteroidetes bacterium	-	Unassigned	Unassigned	Unassigned	22680	20	0.881834	0.424515	0.34	3.064	F
MTVG_1099	NVUX02000060.1||0_partial_1	tvOTU_1726	tVG 2849	tVC 955_0	MPG_4591	Rhodobacteraceae bacterium	-	Unassigned	Unassigned	Unassigned	14472	18	1.24378	0.59128	0.3255	2.7606	T
MTVG_1100	NVUX02000070.1||full_1	tvOTU_1727	tVG 2850	tVC 1101_0	MPG_4591	Rhodobacteraceae bacterium	-	Unassigned	Unassigned	Unassigned	14241	20	1.4044	0.541816	0.3831	2.8715	T
MTVG_1101	NVUX02000029.1||full_1	tvOTU_1728	tVG 1417	-	MPG_4591	Rhodobacteraceae bacterium	"majority-rules approach"	Caudoviricetes	Unassigned	Unassigned	9767	8	0.819085	0.591891	0.3516	2.7762	F
MTVG_1102	NVUX02000122.1||full	tvOTU_1729	tVG 2851	-	MPG_4591	Rhodobacteraceae bacterium	-	Unassigned	Unassigned	Unassigned	27624	43	1.55662	0.534137	0.347	2.8135	F
MTVG_1103	DGCM01000063.1||full_1	tvOTU_1730	tVG 2852	tVC 1237_0	MPG_3058	Gammaproteobacteria bacterium UBA3978	-	Unassigned	Unassigned	Unassigned	61502	71	1.15443	0.534964	0.383	2.8736	T
MTVG_1104	NZ_LNDJ01000013.1||full_1	tvOTU_1731	tVG 2853	tVC 85_0	MPG_1002	Psychrobacter piscatorii	"majority-rules approach"	Caudoviricetes	Unassigned	Unassigned	23716	25	1.05414	0.466141	0.3331	2.8239	F
MTVG_1105	NZ_LNDJ01000047.1||full_1	tvOTU_1732	tVG 2854	tVC 840_0	MPG_1002	Psychrobacter piscatorii	-	Unassigned	Unassigned	Unassigned	51751	67	1.29466	0.442677	0.3464	2.9093	T
MTVG_1106	NC_021717.1||0_partial	tvOTU_788	tVG 1401	tVC 1316_0	MPG_297	Alteromonas mediterranea U7	-	Unassigned	Unassigned	Unassigned	22582	30	1.32849	0.428261	0.3625	3.0082	F
MTVG_1107	NZ_JABBCZ010000003.1||0_partial_1	tvOTU_864	tVG 1597	tVC 99_0	MPG_5661	Bacillus altitudinis MN12	-	Unassigned	Unassigned	Unassigned	43994	62	1.40928	0.416443	0.3576	3.0013	T
MTVG_1108	3300009702.a:Ga0114931_10020421||full	tvOTU_1733	tVG 2855	-	MPG_10597	3300009702_61	-	Unassigned	Unassigned	Unassigned	7398	5	0.675858	0.410516	0.4118	3.1357	F
MTVG_1109	3300009702.a:Ga0114931_10015479||full	tvOTU_1734	tVG 2856	-	MPG_10597	3300009702_61	-	Unassigned	Unassigned	Unassigned	8740	14	1.60183	0.421281	0.3972	3.1498	F
MTVG_1110	3300009702.a:Ga0114931_10009623||full	tvOTU_1735	tVG 2857	-	MPG_10597	3300009702_61	-	Unassigned	Unassigned	Unassigned	11564	16	1.3836	0.415687	0.3763	3.1099	F
MTVG_1111	3300009702.a:Ga0114931_10025883||full	tvOTU_1736	tVG 2858	-	MPG_10597	3300009702_61	-	Unassigned	Unassigned	Unassigned	6362	4	0.628733	0.429582	0.3429	3.1648	F
MTVG_1112	3300009702.a:Ga0114931_10024653||full	tvOTU_1737	tVG 2859	-	MPG_10597	3300009702_61	-	Unassigned	Unassigned	Unassigned	6573	15	2.28206	0.430853	0.3904	3.1005	F
MTVG_1113	3300026264.a:Ga0207991_1001339||full	tvOTU_10756	tVG 595	tVC 891_0	MPG_11114	3300026264_3	-	Unassigned	Unassigned	Unassigned	15160	28	1.84697	0.452507	0.4159	3.0341	F
MTVG_1114	3300026264.a:Ga0207991_1001203||full	tvOTU_1738	tVG 2860	tVC 636_0	MPG_11114	3300026264_3	-	Unassigned	Unassigned	Unassigned	16167	28	1.73192	0.435208	0.3839	2.9911	T
MTVG_1115	3300026264.a:Ga0207991_1001073||full	tvOTU_10535	tVG 683	-	MPG_11114	3300026264_3	-	Unassigned	Unassigned	Unassigned	17376	20	1.15101	0.475368	0.3493	2.8854	F
MTVG_1116	WFQB01000137.1||full	tvOTU_590	tVG 2083	-	MPG_2142	Parvularculaceae bacterium	-	Unassigned	Unassigned	Unassigned	9989	12	1.20132	0.550005	0.3293	2.8215	F
MTVG_1117	WFQB01000234.1||full	tvOTU_1739	tVG 2861	-	MPG_2142	Parvularculaceae bacterium	-	Unassigned	Unassigned	Unassigned	9207	15	1.6292	0.488433	0.4162	2.9543	F
MTVG_1118	QMSP01000034.1||full	tvOTU_1740	tVG 2862	-	MPG_8932	Thermoprotei archaeon	-	Unassigned	Unassigned	Unassigned	21055	48	2.27974	0.434909	0.3808	3.257	F
MTVG_1119	QMSP01000044.1||full	tvOTU_1741	tVG 2863	-	MPG_8932	Thermoprotei archaeon	-	Unassigned	Unassigned	Unassigned	11409	10	0.876501	0.428697	0.3718	3.0891	T
MTVG_1120	QMSP01000051.1||full	tvOTU_1742	tVG 2864	-	MPG_8932	Thermoprotei archaeon	-	Unassigned	Unassigned	Unassigned	8039	9	1.11954	0.495086	0.3899	3.2443	F
MTVG_1121	QMSP01000053.1||full	tvOTU_1743	tVG 2865	-	MPG_8932	Thermoprotei archaeon	-	Unassigned	Unassigned	Unassigned	7225	15	2.07612	0.464775	0.4381	3.3156	F
MTVG_1122	JABJBV010000596.1||full	tvOTU_1744	tVG 2866	-	MPG_7758	Candidatus Poribacteria bacterium	-	Unassigned	Unassigned	Unassigned	6358	6	0.943693	0.642969	0.4872	2.8919	F
MTVG_1123	JABHNZ010000005.1||full_1	tvOTU_1745	tVG 2867	-	MPG_7160	Candidatus Marinimicrobia bacterium	-	Unassigned	Unassigned	Unassigned	5105	7	1.3712	0.440744	0.405	2.9797	F
MTVG_1124	JABHNZ010000072.1||full	tvOTU_1746	tVG 1148	-	MPG_7160	Candidatus Marinimicrobia bacterium	-	Unassigned	Unassigned	Unassigned	9803	10	1.0201	0.416403	0.3788	3.1456	F
MTVG_1125	NZ_JADQTL010000009.1||0_partial_1	tvOTU_1747	tVG 2868	-	MPG_715	Anaerovorax sp. IOR16	-	Unassigned	Unassigned	Unassigned	104600	169	1.61568	0.28978	0.3527	3.1885	T
MTVG_1126	NZ_JADQTL010000009.1||1_partial_1	tvOTU_1748	tVG 2869	-	MPG_715	Anaerovorax sp. IOR16	-	Unassigned	Unassigned	Unassigned	56628	77	1.35975	0.379247	0.3358	3.0456	T
MTVG_1127	NZ_JADQTL010000009.1||2_partial_1	tvOTU_1749	tVG 2870	tVC 271_0	MPG_715	Anaerovorax sp. IOR16	vConTACT2	Caudoviricetes	Unassigned	Mushuvirus	33108	48	1.4498	0.384952	0.3285	3.043	T
MTVG_1128	NZ_JADQTL010000010.1||0_partial_1	tvOTU_1750	tVG 2871	tVC 256_0	MPG_715	Anaerovorax sp. IOR16	vConTACT2	Caudoviricetes	Unassigned	Lughvirus	35593	49	1.37668	0.39092	0.3445	2.974	T
MTVG_1129	NZ_JADQTL010000011.1||0_partial_1	tvOTU_1751	tVG 2872	-	MPG_715	Anaerovorax sp. IOR16	-	Unassigned	Unassigned	Unassigned	24366	49	2.011	0.372363	0.4004	3.1617	T
MTVG_1130	NZ_JADQTL010000012.1||0_partial_1	tvOTU_1752	tVG 2873	-	MPG_715	Anaerovorax sp. IOR16	-	Unassigned	Unassigned	Unassigned	11900	21	1.76471	0.390168	0.3777	3.1027	T
MTVG_1131	NZ_JADQTL010000002.1||0_partial	tvOTU_1753	tVG 2874	-	MPG_715	Anaerovorax sp. IOR16	-	Unassigned	Unassigned	Unassigned	10325	12	1.16223	0.376077	0.3221	3.1317	F
MTVG_1132	PASF01000008.1||0_partial_1	tvOTU_906	tVG 897	tVC 1007_0	MPG_7610	Gammaproteobacteria bacterium	-	Unassigned	Unassigned	Unassigned	15084	26	1.72368	0.546473	0.3589	2.7975	F
MTVG_1133	3300020438.a:Ga0211576_10000252||full	tvOTU_427	tVG 116	tVC 960_0	MPG_10616	3300020438_9	-	Unassigned	Unassigned	Unassigned	46954	68	1.44823	0.444754	0.3353	2.911	T
MTVG_1134	3300025305.a:Ga0208684_1000081||0_partial	tvOTU_1754	tVG 2875	tVC 831_0	MPG_11063	3300025305_7	-	Unassigned	Unassigned	Unassigned	12708	17	1.33774	0.526597	0.386	2.9115	T
MTVG_1135	3300025305.a:Ga0208684_1000703||full	tvOTU_1755	tVG 614	tVC 1002_0	MPG_11063	3300025305_7	-	Unassigned	Unassigned	Unassigned	22015	27	1.22644	0.550897	0.3454	2.8934	T
MTVG_1136	3300025305.a:Ga0208684_1003701||full	tvOTU_53	tVG 616	-	MPG_11063	3300025305_7	-	Unassigned	Unassigned	Unassigned	6639	7	1.05438	0.577948	0.3438	2.7507	F
MTVG_1137	CACGDF010000023.1||full	tvOTU_1756	tVG 2876	-	MPG_7435	uncultured Alphaproteobacteria bacterium	-	Unassigned	Unassigned	Unassigned	6248	6	0.960307	0.25064	0.3103	3.4699	F
MTVG_1138	JAEPND010000016.1||full_1	tvOTU_406	tVG 1284	-	MPG_6117	Maricaulis sp.	-	Unassigned	Unassigned	Unassigned	14296	17	1.18914	0.658996	0.4109	2.8049	T
MTVG_1139	3300020344.a:Ga0211570_1003828||full	tvOTU_722	tVG 142	-	MPG_9472	3300020344_13	-	Unassigned	Unassigned	Unassigned	6165	7	1.13544	0.601135	0.4037	2.8648	F
MTVG_1140	DFQV01000002.1||0_partial_1	tvOTU_1757	tVG 2877	tVC 840_0	MPG_5289	Psychrobacter sp. UBA3480	-	Unassigned	Unassigned	Unassigned	41538	52	1.25187	0.420964	0.3375	2.9256	T
MTVG_1141	QIEJ01000211.1||full	tvOTU_1758	tVG 2878	-	MPG_7819	Proteobacteria bacterium	-	Unassigned	Unassigned	Unassigned	5501	14	2.54499	0.520814	0.3741	2.9658	F
MTVG_1142	3300027791.a:Ga0209830_10012111||full	tvOTU_1759	tVG 2879	-	MPG_9851	3300027791_28	"majority-rules approach"	Caudoviricetes	Unassigned	Unassigned	5405	7	1.2951	0.380944	0.3451	2.9953	T
MTVG_1143	3300027839.a:Ga0209403_10008794||full	tvOTU_1760	tVG 2880	-	MPG_9766	3300027839_39	-	Unassigned	Unassigned	Unassigned	9654	14	1.45018	0.527657	0.3965	2.9618	F
MTVG_1144	3300027839.a:Ga0209403_10004181||full	tvOTU_1761	tVG 2881	tVC 1376_0	MPG_9766	3300027839_39	-	Unassigned	Unassigned	Unassigned	15818	25	1.58048	0.505753	0.3737	2.8738	F
MTVG_1145	3300027839.a:Ga0209403_10005192||full	tvOTU_1762	tVG 2882	tVC 1131_0	MPG_9766	3300027839_39	-	Unassigned	Unassigned	Unassigned	13697	10	0.730087	0.50741	0.3041	2.6717	T
MTVG_1146	WFPF01000106.1||0_partial_1	tvOTU_1763	tVG 2883	-	MPG_4973	Chitinophagales bacterium	-	Unassigned	Unassigned	Unassigned	5696	3	0.526685	0.476826	0.2688	2.5885	F
MTVG_1147	NZ_JABASR010000002.1||0_partial_1	tvOTU_339	tVG 1604	tVC 1281_0	MPG_1180	Psychrobacter aquimaris	-	Unassigned	Unassigned	Unassigned	20947	22	1.05027	0.453526	0.3135	2.8512	F
MTVG_1148	NZ_JABASR010000007.1||0_partial_1	tvOTU_10400	tVG 1605	tVC 441_0	MPG_1180	Psychrobacter aquimaris	-	Unassigned	Unassigned	Unassigned	88193	95	1.07718	0.433198	0.3541	2.9573	T
MTVG_1149	NZ_JABASR010000001.1||0_partial	tvOTU_339	tVG 1603	tVC 1281_0	MPG_1180	Psychrobacter aquimaris	-	Unassigned	Unassigned	Unassigned	28933	37	1.27882	0.440812	0.362	2.8817	F
MTVG_1150	NZ_AP014648.1||0_partial_1	tvOTU_1764	tVG 2884	-	MPG_1518	Methyloceanibacter caenitepidi	-	Unassigned	Unassigned	Unassigned	54238	90	1.65935	0.61125	0.3837	2.8612	T
MTVG_1151	NZ_AP014648.1||1_partial_1	tvOTU_1765	tVG 2885	-	MPG_1518	Methyloceanibacter caenitepidi	-	Unassigned	Unassigned	Unassigned	40139	66	1.64429	0.642542	0.3879	2.8166	F
MTVG_1152	NZ_AP014648.1||2_partial_1	tvOTU_1766	tVG 2886	-	MPG_1518	Methyloceanibacter caenitepidi	-	Unassigned	Unassigned	Unassigned	49536	62	1.25161	0.614704	0.3642	2.8355	T
MTVG_1153	NZ_AP014648.1||3_partial_1	tvOTU_1767	tVG 2887	tVC 583_0	MPG_1518	Methyloceanibacter caenitepidi	-	Unassigned	Unassigned	Unassigned	28401	32	1.12672	0.641773	0.3581	2.8124	T
MTVG_1154	NZ_AP014648.1||4_partial	tvOTU_1768	tVG 2888	-	MPG_1518	Methyloceanibacter caenitepidi	-	Unassigned	Unassigned	Unassigned	11642	14	1.20254	0.634341	0.4289	2.8148	T
MTVG_1155	WVXA01000009.1||0_partial_1	tvOTU_750	tVG 2114	tVC 470_0	MPG_2911	Pseudomonas stutzeri	-	Unassigned	Unassigned	Unassigned	36918	43	1.16474	0.620862	0.3872	2.7896	T
MTVG_1156	WVXA01000009.1||1_partial_1	tvOTU_938	tVG 2115	tVC 1137_0	MPG_2911	Pseudomonas stutzeri	-	Unassigned	Unassigned	Unassigned	38578	51	1.322	0.625538	0.3792	2.8072	T
MTVG_1157	NZ_LLWK01000026.1||full_1	tvOTU_1769	tVG 2889	-	MPG_1411	Flavobacterium sp. TAB 87	-	Unassigned	Unassigned	Unassigned	25082	37	1.47516	0.375887	0.3257	3.0566	F
MTVG_1158	PALF01000023.1||full_1	tvOTU_10396	tVG 2006	-	MPG_2229	Aurantimonas sp.	"majority-rules approach"	Caudoviricetes	Unassigned	Unassigned	8132	9	1.10674	0.715766	0.3525	2.6438	F
MTVG_1159	PALF01000076.1||0_partial	tvOTU_1770	tVG 2890	-	MPG_2229	Aurantimonas sp.	-	Unassigned	Unassigned	Unassigned	22553	36	1.59624	0.61613	0.4149	2.7089	F
MTVG_1160	3300024262.a:Ga0210003_1014060||full	tvOTU_1771	tVG 2891	-	MPG_8974	3300024262_33	-	Unassigned	Unassigned	Unassigned	5230	3	0.573614	0.38891	0.3456	3.1196	F
MTVG_1161	PBLF01000018.1||0_partial_1	tvOTU_1772	tVG 2892	tVC 379_1	MPG_7317	Stappia sp.	-	Unassigned	Unassigned	Unassigned	18895	26	1.37603	0.625456	0.4051	2.7991	T
MTVG_1162	PBLF01000022.1||0_partial_1	tvOTU_1773	tVG 2893	-	MPG_7317	Stappia sp.	-	Unassigned	Unassigned	Unassigned	30319	39	1.28632	0.673373	0.3808	2.6991	T
MTVG_1163	PBLF01000030.1||0_partial_1	tvOTU_1774	tVG 2894	tVC 1149_0	MPG_7317	Stappia sp.	-	Unassigned	Unassigned	Unassigned	36092	42	1.16369	0.658318	0.3943	2.7581	F
MTVG_1164	PBLF01000019.1||full_1	tvOTU_1775	tVG 2895	-	MPG_7317	Stappia sp.	-	Unassigned	Unassigned	Unassigned	40622	65	1.60012	0.65732	0.4087	2.77	T
MTVG_1165	PBLF01000013.1||0_partial	tvOTU_1776	tVG 2896	-	MPG_7317	Stappia sp.	-	Unassigned	Unassigned	Unassigned	23068	28	1.2138	0.665597	0.3471	2.7282	F
MTVG_1166	PBLF01000024.1||full	tvOTU_1777	tVG 2897	tVC 439_0	MPG_7317	Stappia sp.	-	Unassigned	Unassigned	Unassigned	23673	32	1.35175	0.624593	0.4458	2.8877	F
MTVG_1167	NZ_AQQZ01000015.1||0_partial	tvOTU_1778	tVG 2898	tVC 1614_0	MPG_514	Pseudaestuariivita atlantica	-	Unassigned	Unassigned	Unassigned	22977	13	0.565783	0.657614	0.2719	2.8091	F
MTVG_1168	NZ_AJYT02000142.1||0_partial_1	tvOTU_1779	tVG 2899	-	MPG_1436	Vibrio anguillarum	-	Unassigned	Unassigned	Unassigned	12049	27	2.24085	0.484688	0.4166	2.9653	F
MTVG_1169	NZ_AJYT02000007.1||full_1	tvOTU_1780	tVG 2900	-	MPG_1436	Vibrio anguillarum	-	Unassigned	Unassigned	Unassigned	20625	26	1.26061	0.487758	0.319	2.8636	F
MTVG_1170	3300020429.a:Ga0211581_10000783||full	tvOTU_612	tVG 226	tVC 1225_0	MPG_9613	3300020429_4	-	Unassigned	Unassigned	Unassigned	21681	21	0.96859	0.506526	0.3069	2.812	T
MTVG_1171	3300020429.a:Ga0211581_10001347||full	tvOTU_907	tVG 228	-	MPG_9613	3300020429_4	-	Unassigned	Unassigned	Unassigned	15653	15	0.958283	0.483677	0.4112	3.1109	T
MTVG_1172	3300020429.a:Ga0211581_10000978||full	tvOTU_10801	tVG 227	tVC 858_0	MPG_9613	3300020429_4	-	Unassigned	Unassigned	Unassigned	18720	27	1.44231	0.503579	0.3377	2.8703	T
MTVG_1173	3300020429.a:Ga0211581_10002932||full	tvOTU_1781	tVG 2901	-	MPG_9613	3300020429_4	-	Unassigned	Unassigned	Unassigned	9437	14	1.48352	0.508742	0.4221	3.0042	F
MTVG_1174	3300020429.a:Ga0211581_10005779||full	tvOTU_632	tVG 231	-	MPG_9613	3300020429_4	-	Unassigned	Unassigned	Unassigned	6154	7	1.13747	0.499188	0.3451	2.9818	F
MTVG_1175	3300020429.a:Ga0211581_10004275||full	tvOTU_24	tVG 230	-	MPG_9613	3300020429_4	-	Unassigned	Unassigned	Unassigned	7408	15	2.02484	0.487176	0.4232	3.0823	F
MTVG_1176	CACMDO010000022.1||0_partial	tvOTU_1782	tVG 2902	tVC 1087_0	MPG_6195	uncultured Bacteroidetes bacterium	-	Unassigned	Unassigned	Unassigned	17157	16	0.932564	0.32698	0.3145	3.1616	F
MTVG_1177	QMVG01000010.1||full	tvOTU_1783	tVG 2903	-	MPG_8893	Candidatus Micrarchaeota archaeon	-	Unassigned	Unassigned	Unassigned	15827	15	0.947748	0.397169	0.3433	3.1019	T
MTVG_1178	3300027868.a:Ga0255053_10001719||full	tvOTU_1784	tVG 2904	tVC 1249_0	MPG_10766	3300027868_7	-	Unassigned	Unassigned	Unassigned	11953	14	1.17125	0.615829	0.3702	2.7649	T
MTVG_1179	3300024433.a:Ga0209986_10014638||full	tvOTU_1785	tVG 2905	-	MPG_10129	3300024433_26	-	Unassigned	Unassigned	Unassigned	5634	13	2.30742	0.48864	0.4465	3.0756	F
MTVG_1180	3300024433.a:Ga0209986_10006904||full	tvOTU_1786	tVG 2906	-	MPG_10129	3300024433_26	-	Unassigned	Unassigned	Unassigned	9114	18	1.97498	0.521835	0.3962	2.9541	F
MTVG_1181	3300024433.a:Ga0209986_10004995||full	tvOTU_1787	tVG 2907	-	MPG_10129	3300024433_26	-	Unassigned	Unassigned	Unassigned	11097	17	1.53195	0.526449	0.3775	2.9718	F
MTVG_1182	NZ_MINH01000016.1||0_partial_1	tvOTU_177	tVG 1782	-	MPG_834	Pseudomonas putida	-	Unassigned	Unassigned	Unassigned	51002	84	1.64699	0.61225	0.3756	2.8166	T
MTVG_1183	NZ_MINH01000016.1||1_partial_1	tvOTU_5	tVG 1783	-	MPG_834	Pseudomonas putida	-	Unassigned	Unassigned	Unassigned	37999	50	1.31582	0.598489	0.3683	2.8191	T
MTVG_1184	NZ_MINH01000019.1||0_partial_1	tvOTU_1788	tVG 1784	-	MPG_834	Pseudomonas putida	"majority-rules approach"	Caudoviricetes	Unassigned	Unassigned	40615	56	1.3788	0.613517	0.3614	2.7525	F
MTVG_1185	NZ_CAJGZF010000002.1||0_partial_1	tvOTU_339	tVG 1506	tVC 1281_0	MPG_1166	Psychrobacter aquimaris	-	Unassigned	Unassigned	Unassigned	64765	84	1.297	0.441272	0.3512	2.8961	F
MTVG_1186	NZ_CAJGZF010000004.1||0_partial_1	tvOTU_10399	tVG 1507	tVC 441_0	MPG_1166	Psychrobacter aquimaris	-	Unassigned	Unassigned	Unassigned	41800	56	1.33971	0.463062	0.3487	2.8961	T
MTVG_1187	NZ_CAJGZF010000001.1||0_partial	tvOTU_1789	tVG 2908	-	MPG_1166	Psychrobacter aquimaris	-	Unassigned	Unassigned	Unassigned	18402	18	0.978155	0.418378	0.3765	3.0149	F
MTVG_1188	DGCD01000001.1||full_1	tvOTU_517	tVG 806	tVC 442_0	MPG_3339	Pusillimonas sp. UBA3987	-	Unassigned	Unassigned	Unassigned	32628	48	1.47113	0.539387	0.3967	2.9026	T
MTVG_1189	JAESTV010000068.1||0_partial_1	tvOTU_1790	tVG 2909	tVC 955_0	MPG_6085	Roseicyclus sp.	-	Unassigned	Unassigned	Unassigned	15033	18	1.19737	0.61232	0.3515	2.774	T
MTVG_1190	NZ_AIDA02000066.1||0_partial_1	tvOTU_1791	tVG 2910	tVC 923_0	MPG_247	Vibrio cyclitrophicus 1F97	vConTACT2	Unassigned	Unassigned	Unassigned	14181	23	1.62189	0.399619	0.3161	3.0468	F
MTVG_1191	NZ_AIDA02000063.1||full	tvOTU_1792	tVG 2911	tVC 613_0	MPG_247	Vibrio cyclitrophicus 1F97	-	Unassigned	Unassigned	Unassigned	43185	52	1.20412	0.445988	0.3598	2.9628	T
MTVG_1192	NZ_AIDA02000065.1||full	tvOTU_1793	tVG 2912	-	MPG_247	Vibrio cyclitrophicus 1F97	-	Unassigned	Unassigned	Unassigned	7978	9	1.1281	0.400226	0.3726	3.03	F
MTVG_1193	NZ_AIDA02000072.1||full	tvOTU_1794	tVG 2913	-	MPG_247	Vibrio cyclitrophicus 1F97	"majority-rules approach"	Caudoviricetes	Unassigned	Unassigned	36548	48	1.31334	0.451215	0.3572	2.8935	T
MTVG_1194	NZ_AIDA02000092.1||full	tvOTU_1795	tVG 2914	tVC 718_0	MPG_247	Vibrio cyclitrophicus 1F97	-	Unassigned	Unassigned	Unassigned	37150	49	1.31898	0.467295	0.3805	2.9457	T
MTVG_1195	NZ_AWFH01000007.1||0_partial_1	tvOTU_1796	tVG 1491	tVC 1070_0	MPG_1397	Hyphomonas atlantica	-	Unassigned	Unassigned	Unassigned	14305	19	1.32821	0.664803	0.3521	2.7122	F
MTVG_1196	JABILK010000023.1||full	tvOTU_911	tVG 1087	-	MPG_7624	Nitrospinaceae bacterium	-	Unassigned	Unassigned	Unassigned	8289	11	1.32706	0.574979	0.3249	2.7526	F
MTVG_1197	JABILK010000117.1||full	tvOTU_1797	tVG 2915	-	MPG_7624	Nitrospinaceae bacterium	-	Unassigned	Unassigned	Unassigned	6454	5	0.774713	0.494732	0.4413	3.0512	F
MTVG_1198	WAQT01000041.1||full	tvOTU_1798	tVG 2916	-	MPG_8902	Candidatus Aenigmarchaeota archaeon	-	Unassigned	Unassigned	Unassigned	12432	9	0.723938	0.499115	0.3085	2.8009	F
MTVG_1199	JAFCGF010000034.1||0_partial_1	tvOTU_1799	tVG 2917	-	MPG_8562	Candidatus Woesearchaeota archaeon	-	Unassigned	Unassigned	Unassigned	12485	3	0.240288	0.436043	0.2753	2.5229	F
MTVG_1200	JAFCGF010000058.1||full	tvOTU_1800	tVG 2918	-	MPG_8562	Candidatus Woesearchaeota archaeon	-	Unassigned	Unassigned	Unassigned	15514	27	1.74036	0.562718	0.3972	2.9143	F
MTVG_1201	JAFCGF010000029.1||full	tvOTU_1801	tVG 2919	-	MPG_8562	Candidatus Woesearchaeota archaeon	-	Unassigned	Unassigned	Unassigned	39106	59	1.50872	0.525393	0.3569	2.9332	T
MTVG_1202	JAFCGF010000070.1||full	tvOTU_1802	tVG 2920	-	MPG_8562	Candidatus Woesearchaeota archaeon	-	Unassigned	Unassigned	Unassigned	8153	13	1.59451	0.469888	0.4424	2.9836	F
MTVG_1203	JAFCGF010000031.1||full	tvOTU_1803	tVG 2921	tVC 1045_0	MPG_8562	Candidatus Woesearchaeota archaeon	-	Unassigned	Unassigned	Unassigned	20934	26	1.242	0.471482	0.321	2.8687	F
MTVG_1204	JAFCGF010000036.1||full	tvOTU_1804	tVG 2922	-	MPG_8562	Candidatus Woesearchaeota archaeon	-	Unassigned	Unassigned	Unassigned	18522	49	2.6455	0.561494	0.3974	2.9852	F
MTVG_1205	JAFCGF010000038.1||full	tvOTU_1805	tVG 2923	-	MPG_8562	Candidatus Woesearchaeota archaeon	-	Unassigned	Unassigned	Unassigned	17024	31	1.82096	0.463816	0.3364	2.876	F
MTVG_1206	JAFCGF010000015.1||full	tvOTU_1806	tVG 2924	-	MPG_8562	Candidatus Woesearchaeota archaeon	-	Unassigned	Unassigned	Unassigned	44112	68	1.54153	0.557377	0.3325	2.8464	T
MTVG_1207	JAFCGF010000016.1||full	tvOTU_1807	tVG 2925	-	MPG_8562	Candidatus Woesearchaeota archaeon	-	Unassigned	Unassigned	Unassigned	47628	61	1.28076	0.465755	0.3448	2.8757	T
MTVG_1208	JAFCGF010000017.1||full	tvOTU_1808	tVG 2926	-	MPG_8562	Candidatus Woesearchaeota archaeon	-	Unassigned	Unassigned	Unassigned	40272	69	1.71335	0.429206	0.3435	3.0052	F
MTVG_1209	JAFCGF010000053.1||full	tvOTU_1809	tVG 2927	-	MPG_8562	Candidatus Woesearchaeota archaeon	-	Unassigned	Unassigned	Unassigned	12915	6	0.464576	0.441657	0.2213	2.5968	F
MTVG_1210	3300020418.a:Ga0211557_10005918||full_1	tvOTU_113	tVG 206	-	MPG_11001	3300020418_4	-	Unassigned	Unassigned	Unassigned	5799	6	1.03466	0.528884	0.3276	2.9205	F
MTVG_1211	3300020418.a:Ga0211557_10006509||full	tvOTU_656	tVG 207	-	MPG_11001	3300020418_4	-	Unassigned	Unassigned	Unassigned	7239	11	1.51955	0.532947	0.4408	3.0325	T
MTVG_1212	3300020418.a:Ga0211557_10008616||full	tvOTU_113	tVG 208	-	MPG_11001	3300020418_4	-	Unassigned	Unassigned	Unassigned	6170	7	1.13452	0.520583	0.4558	3.0962	T
MTVG_1213	3300028177.a:Ga0257122_1002650||full	tvOTU_323	tVG 728	-	MPG_10694	3300028177_13	"majority-rules approach"	Caudoviricetes	Unassigned	Unassigned	11031	13	1.1785	0.629861	0.3776	2.7929	F
MTVG_1214	3300028177.a:Ga0257122_1006136||full	tvOTU_1810	tVG 2928	-	MPG_10694	3300028177_13	"majority-rules approach"	Caudoviricetes	Unassigned	Unassigned	6211	10	1.61005	0.607954	0.3229	2.7782	F
MTVG_1215	3300028177.a:Ga0257122_1007382||full	tvOTU_1811	tVG 729	-	MPG_10694	3300028177_13	"majority-rules approach"	Caudoviricetes	Unassigned	Unassigned	5449	8	1.46816	0.614425	0.3721	2.7853	F
MTVG_1216	JAAXOE010000036.1||0_partial	tvOTU_708	tVG 1059	-	MPG_8614	ANME-2 cluster archaeon	-	Unassigned	Unassigned	Unassigned	18954	19	1.00243	0.353487	0.3317	3.1106	F
MTVG_1217	JAAXOE010000120.1||full	tvOTU_1812	tVG 2929	-	MPG_8614	ANME-2 cluster archaeon	-	Unassigned	Unassigned	Unassigned	5080	5	0.984252	0.382677	0.2673	3.198	F
MTVG_1218	3300025257.a:Ga0207899_1001002||full_1	tvOTU_859	tVG 535	-	MPG_11145	3300025257_4	-	Unassigned	Unassigned	Unassigned	6547	9	1.37468	0.560562	0.3572	2.9025	F
MTVG_1219	3300025257.a:Ga0207899_1001388||full	tvOTU_859	tVG 536	-	MPG_11145	3300025257_4	-	Unassigned	Unassigned	Unassigned	7679	9	1.17203	0.556322	0.3934	2.8323	T
MTVG_1220	3300025257.a:Ga0207899_1001687||full	tvOTU_166	tVG 538	-	MPG_11145	3300025257_4	-	Unassigned	Unassigned	Unassigned	6685	14	2.09424	0.55273	0.4124	2.8179	F
MTVG_1221	3300025257.a:Ga0207899_1000908||full	tvOTU_1813	tVG 534	-	MPG_11145	3300025257_4	-	Unassigned	Unassigned	Unassigned	10019	14	1.39735	0.559337	0.3888	2.8886	F
MTVG_1222	3300025257.a:Ga0207899_1002047||full	tvOTU_245	tVG 540	-	MPG_11145	3300025257_4	"majority-rules approach"	Caudoviricetes	Unassigned	Unassigned	5829	7	1.20089	0.571453	0.374	2.8448	T
MTVG_1223	3300025257.a:Ga0207899_1002163||full	tvOTU_436	tVG 542	-	MPG_11145	3300025257_4	-	Unassigned	Unassigned	Unassigned	5611	7	1.24755	0.603814	0.3012	2.6401	F
MTVG_1224	3300025257.a:Ga0207899_1002154||full	tvOTU_166	tVG 541	-	MPG_11145	3300025257_4	-	Unassigned	Unassigned	Unassigned	5625	9	1.6	0.549689	0.3026	2.6361	F
MTVG_1225	3300025257.a:Ga0207899_1001622||full	tvOTU_215	tVG 537	-	MPG_11145	3300025257_4	-	Unassigned	Unassigned	Unassigned	6877	8	1.1633	0.561291	0.3607	2.7928	T
MTVG_1226	3300025257.a:Ga0207899_1000469||full	tvOTU_10694	tVG 532	-	MPG_11145	3300025257_4	-	Unassigned	Unassigned	Unassigned	14627	21	1.4357	0.561154	0.3938	2.9165	F
MTVG_1227	3300025061.a:Ga0208300_100107||0_partial	tvOTU_1814	tVG 2930	tVC 1498_0	MPG_11646	3300025061_5	-	Unassigned	Unassigned	Unassigned	30912	27	0.873447	0.43695	0.3555	2.9003	F
MTVG_1228	RPGO01000010.1||full	tvOTU_1815	tVG 2931	-	MPG_8710	Candidatus Argoarchaeum ethanivorans	-	Unassigned	Unassigned	Unassigned	5821	6	1.03075	0.40749	0.443	3.2739	F
MTVG_1229	NZ_ML701731.1||0_partial	tvOTU_1816	tVG 2932	-	MPG_189	Algibacter pacificus	-	Unassigned	Unassigned	Unassigned	5202	5	0.961169	0.352172	0.2636	2.8236	F
MTVG_1230	WFPW01000025.1||full	tvOTU_1817	tVG 2933	-	MPG_2736	Oceanithermus sp.	-	Unassigned	Unassigned	Unassigned	7424	15	2.02047	0.677263	0.4563	2.9657	T
MTVG_1231	PBYR01000097.1||full	tvOTU_1818	tVG 2934	-	MPG_2556	Acidiferrobacteraceae bacterium	-	Unassigned	Unassigned	Unassigned	7813	13	1.66389	0.337481	0.4595	3.2314	F
MTVG_1232	3300020426.a:Ga0211536_10000617||full	tvOTU_46	tVG 215	-	MPG_9136	3300020426_9	-	Unassigned	Unassigned	Unassigned	25628	18	0.702357	0.391876	0.3161	3.0048	F
MTVG_1233	NZ_CP051625.1||0_partial_1	tvOTU_1819	tVG 2935	tVC 811_0	MPG_806	Pseudomonas sp. gcc21	-	Unassigned	Unassigned	Unassigned	40499	55	1.35806	0.599768	0.3817	2.8325	T
MTVG_1234	3300006090.a:Ga0082015_1000011||full	tvOTU_1820	tVG 2936	tVC 1597_0	MPG_11177	3300006090_3	-	Unassigned	Unassigned	Unassigned	23131	32	1.38342	0.397389	0.3526	3.0735	T
MTVG_1235	3300006090.a:Ga0082015_1000027||full	tvOTU_1821	tVG 2937	-	MPG_11177	3300006090_3	-	Unassigned	Unassigned	Unassigned	18896	11	0.582134	0.413368	0.3554	2.9291	F
MTVG_1236	3300025305.a:Ga0208684_1001801||full_1	tvOTU_667	tVG 613	-	MPG_9084	3300025305_4	-	Unassigned	Unassigned	Unassigned	7334	13	1.77257	0.445596	0.405	3.045	F
MTVG_1237	3300025305.a:Ga0208684_1003343||full	tvOTU_450	tVG 615	-	MPG_9084	3300025305_4	-	Unassigned	Unassigned	Unassigned	7158	4	0.558815	0.449288	0.3023	2.8458	F
MTVG_1238	3300025305.a:Ga0208684_1005479||full	tvOTU_443	tVG 567	-	MPG_9084	3300025305_4	-	Unassigned	Unassigned	Unassigned	5096	11	2.15856	0.457221	0.4249	3.0842	F
MTVG_1239	3300025305.a:Ga0208684_1004884||full	tvOTU_443	tVG 567	-	MPG_9084	3300025305_4	-	Unassigned	Unassigned	Unassigned	5517	12	2.1751	0.455139	0.4107	3.0755	F
MTVG_1240	LUNG01000037.1||0_partial	tvOTU_102	tVG 1324	tVC 1200_0	MPG_2563	Aeromicrobium sp. REDSEA-S35_B1	-	Unassigned	Unassigned	Unassigned	27756	42	1.51319	0.667675	0.412	2.7518	F
MTVG_1241	JAENYZ010000002.1||0_partial_1	tvOTU_1822	tVG 2938	tVC 1051_0	MPG_8221	Anaerolineaceae bacterium	-	Unassigned	Unassigned	Unassigned	14027	15	1.06937	0.523277	0.3553	2.9778	T
MTVG_1242	3300025201.a:Ga0208334_100002||0_partial_1	tvOTU_1823	tVG 2939	-	MPG_10404	3300025201_4	-	Unassigned	Unassigned	Unassigned	35771	54	1.5096	0.652903	0.3601	2.7657	F
MTVG_1243	3300025201.a:Ga0208334_100099||0_partial_1	tvOTU_1824	tVG 2940	tVC 955_0	MPG_10404	3300025201_4	-	Unassigned	Unassigned	Unassigned	14374	17	1.18269	0.676151	0.363	2.7481	T
MTVG_1244	QKCF01000039.1||full	tvOTU_1825	tVG 2941	-	MPG_7803	Sunxiuqinia sp.	-	Unassigned	Unassigned	Unassigned	16072	25	1.5555	0.447237	0.3849	3.1267	F
MTVG_1245	QKCF01000220.1||full	tvOTU_1826	tVG 2942	-	MPG_7803	Sunxiuqinia sp.	-	Unassigned	Unassigned	Unassigned	10519	25	2.37665	0.445289	0.4311	3.2004	F
MTVG_1246	QKCF01000469.1||full	tvOTU_1827	tVG 2943	-	MPG_7803	Sunxiuqinia sp.	-	Unassigned	Unassigned	Unassigned	5596	3	0.536097	0.474446	0.3154	2.9247	F
MTVG_1247	QKCF01000442.1||full	tvOTU_1828	tVG 2944	-	MPG_7803	Sunxiuqinia sp.	-	Unassigned	Unassigned	Unassigned	25864	22	0.850603	0.390813	0.365	3.1101	T
MTVG_1248	NZ_JAACIO010000004.1||0_partial_1	tvOTU_7	tVG 1594	-	MPG_505	Psychrilyobacter sp. BL5	-	Unassigned	Unassigned	Unassigned	38157	51	1.33658	0.3109	0.3548	3.1192	T
MTVG_1249	NZ_JAACIO010000007.1||0_partial_1	tvOTU_581	tVG 1595	tVC 535_0	MPG_505	Psychrilyobacter sp. BL5	-	Unassigned	Unassigned	Unassigned	36949	55	1.48854	0.297599	0.3452	3.1458	T
MTVG_1250	WFMN01000002.1||full	tvOTU_1829	tVG 2945	-	MPG_5481	Mariprofundaceae bacterium	-	Unassigned	Unassigned	Unassigned	21765	29	1.33241	0.600965	0.3767	2.7349	T
MTVG_1251	WFMN01000095.1||full	tvOTU_1830	tVG 2946	-	MPG_5481	Mariprofundaceae bacterium	-	Unassigned	Unassigned	Unassigned	36782	51	1.38655	0.576722	0.3614	2.8255	F
MTVG_1252	JABHJE010000217.1||0_partial	tvOTU_767	tVG 1134	tVC 1391_0	MPG_2271	Gammaproteobacteria bacterium	-	Unassigned	Unassigned	Unassigned	12180	13	1.06732	0.518555	0.3652	2.9244	F
MTVG_1253	3300023112.a:Ga0233411_10002620||full	tvOTU_1831	tVG 2947	-	MPG_10008	3300023112_10	-	Unassigned	Unassigned	Unassigned	5098	9	1.7654	0.404668	0.3783	3.0547	F
MTVG_1254	3300023112.a:Ga0233411_10001278||full	tvOTU_1832	tVG 2948	-	MPG_10008	3300023112_10	-	Unassigned	Unassigned	Unassigned	7347	9	1.22499	0.424663	0.3113	2.8391	F
MTVG_1255	3300023112.a:Ga0233411_10000860||full	tvOTU_1833	tVG 2949	-	MPG_10008	3300023112_10	-	Unassigned	Unassigned	Unassigned	8964	20	2.23115	0.398929	0.4031	3.0606	T
MTVG_1256	3300023112.a:Ga0233411_10001193||full	tvOTU_1834	tVG 2950	-	MPG_10008	3300023112_10	-	Unassigned	Unassigned	Unassigned	7629	14	1.8351	0.39979	0.3129	2.8557	F
MTVG_1257	3300023112.a:Ga0233411_10001302||full	tvOTU_1835	tVG 2951	-	MPG_10008	3300023112_10	-	Unassigned	Unassigned	Unassigned	7282	8	1.0986	0.425433	0.3092	2.8059	F
MTVG_1258	JABIUD010000385.1||full	tvOTU_355	tVG 376	tVC 1208_0	MPG_5825	Gammaproteobacteria bacterium	-	Unassigned	Unassigned	Unassigned	14653	22	1.5014	0.494165	0.3796	2.7662	F
MTVG_1259	JABIUD010000004.1||full	tvOTU_689	tVG 1108	tVC 1179_0	MPG_5825	Gammaproteobacteria bacterium	-	Unassigned	Unassigned	Unassigned	11413	16	1.40191	0.486726	0.4002	2.9409	F
MTVG_1260	JABIUD010000195.1||full	tvOTU_561	tVG 725	-	MPG_5825	Gammaproteobacteria bacterium	-	Unassigned	Unassigned	Unassigned	7978	10	1.25345	0.47819	0.3949	2.9821	T
MTVG_1261	QNBM01000241.1||full	tvOTU_1836	tVG 2952	-	MPG_2036	Spirochaetes bacterium	-	Unassigned	Unassigned	Unassigned	5036	7	1.38999	0.454925	0.3153	2.9337	F
MTVG_1262	NZ_CP042243.1||0_partial_1	tvOTU_1837	tVG 2953	tVC 366_0	MPG_191	Crassaminicella sp. SY095	-	Unassigned	Unassigned	Unassigned	41300	82	1.98547	0.314794	0.3629	3.1158	T
MTVG_1263	NZ_CP042243.1||0_partial_2	tvOTU_1838	tVG 2954	tVC 366_0	MPG_191	Crassaminicella sp. SY095	-	Unassigned	Unassigned	Unassigned	45759	76	1.66088	0.319719	0.3687	3.129	F
MTVG_1264	NZ_CP042243.1||1_partial_1	tvOTU_1839	tVG 2955	tVC 366_0	MPG_191	Crassaminicella sp. SY095	-	Unassigned	Unassigned	Unassigned	40527	75	1.85062	0.320256	0.3666	3.1153	T
MTVG_1265	NZ_CP042244.1||full	tvOTU_1840	tVG 2956	tVC 366_0	MPG_191	Crassaminicella sp. SY095	-	Unassigned	Unassigned	Unassigned	36627	67	1.82925	0.312939	0.3696	3.1453	T
MTVG_1266	WGAP01000196.1||full	tvOTU_1841	tVG 2957	-	MPG_5941	Flavobacteriales bacterium	-	Unassigned	Unassigned	Unassigned	22468	19	0.845647	0.491365	0.3695	3.0631	F
MTVG_1267	3300009790.a:Ga0115012_10000619||full	tvOTU_1842	tVG 2958	tVC 972_0	MPG_11014	3300009790_10	-	Unassigned	Unassigned	Unassigned	20164	27	1.33902	0.468657	0.3483	2.9202	T
MTVG_1268	3300009790.a:Ga0115012_10006868||full	tvOTU_1843	tVG 2959	-	MPG_11014	3300009790_10	-	Unassigned	Unassigned	Unassigned	6806	12	1.76315	0.456068	0.3938	3.0311	F
MTVG_1269	3300009790.a:Ga0115012_10000152||full	tvOTU_1844	tVG 2960	tVC 848_0	MPG_11014	3300009790_10	-	Unassigned	Unassigned	Unassigned	39999	64	1.60004	0.442911	0.3506	2.8848	T
MTVG_1270	JABHPG010000016.1||full	tvOTU_1845	tVG 2961	-	MPG_8423	Euryarchaeota archaeon	-	Unassigned	Unassigned	Unassigned	21144	11	0.520242	0.363602	0.2908	2.8754	F
MTVG_1271	3300026119.a:Ga0207966_1005056||full	tvOTU_10403	tVG 134	-	MPG_9888	3300026119_5	-	Unassigned	Unassigned	Unassigned	5584	3	0.537249	0.404907	0.39	3.1117	F
MTVG_1272	NZ_JABKCA010000125.1||full	tvOTU_1846	tVG 2962	-	MPG_1212	Lentimicrobium sp. L6	-	Unassigned	Unassigned	Unassigned	7659	6	0.783392	0.335684	0.2637	2.8971	F
MTVG_1273	JABJBL010000048.1||full	tvOTU_849	tVG 1198	-	MPG_6795	Rhodospirillaceae bacterium	-	Unassigned	Unassigned	Unassigned	6163	6	0.973552	0.567905	0.4151	2.875	F
MTVG_1274	NZ_CP045427.1||0_partial_1	tvOTU_1847	tVG 2963	-	MPG_1534	Shewanella sp. YLB-09	-	Unassigned	Unassigned	Unassigned	42171	56	1.32793	0.463897	0.3476	2.9242	F
MTVG_1275	JAGPVG010000031.1||0_partial	tvOTU_1848	tVG 2964	tVC 1012_0	MPG_6874	Gammaproteobacteria bacterium	-	Unassigned	Unassigned	Unassigned	21390	29	1.35577	0.505423	0.3944	2.9536	F
MTVG_1276	DGBX01000042.1||0_partial_1	tvOTU_1849	tVG 2965	-	MPG_3895	Halieaceae bacterium UBA3993	-	Unassigned	Unassigned	Unassigned	6244	10	1.60154	0.602819	0.4202	2.866	F
MTVG_1277	3300020407.a:Ga0211575_10005588||full	tvOTU_452	tVG 161	-	MPG_9653	3300020407_8	-	Unassigned	Unassigned	Unassigned	5673	8	1.41019	0.648334	0.3886	2.6205	F
MTVG_1278	3300020166.a:Ga0206128_1009364||full_1	tvOTU_1850	tVG 2966	-	MPG_11002	3300020166_15	-	Unassigned	Unassigned	Unassigned	5012	6	1.19713	0.378891	0.3379	3.0559	F
MTVG_1279	3300020166.a:Ga0206128_1001136||full_1	tvOTU_1851	tVG 2967	-	MPG_11002	3300020166_15	-	Unassigned	Unassigned	Unassigned	24032	37	1.53961	0.371838	0.3473	3.0867	F
MTVG_1280	3300020166.a:Ga0206128_1010612||full	tvOTU_1852	tVG 2968	-	MPG_11002	3300020166_15	-	Unassigned	Unassigned	Unassigned	5953	8	1.34386	0.345708	0.3362	3.2396	F
MTVG_1281	3300020166.a:Ga0206128_1012011||full	tvOTU_1853	tVG 2969	-	MPG_11002	3300020166_15	-	Unassigned	Unassigned	Unassigned	5447	6	1.10152	0.353773	0.3352	3.1418	F
MTVG_1282	3300020166.a:Ga0206128_1001978||full	tvOTU_1854	tVG 2970	tVC 601_0	MPG_11002	3300020166_15	-	Unassigned	Unassigned	Unassigned	19154	11	0.574293	0.391511	0.2897	2.7797	F
MTVG_1283	3300020166.a:Ga0206128_1008079||full	tvOTU_1855	tVG 2971	-	MPG_11002	3300020166_15	-	Unassigned	Unassigned	Unassigned	7200	8	1.11111	0.325556	0.3682	3.2153	F
MTVG_1284	3300020166.a:Ga0206128_1002778||full	tvOTU_1856	tVG 113	tVC 1446_0	MPG_11002	3300020166_15	-	Unassigned	Unassigned	Unassigned	15302	17	1.11097	0.366423	0.3478	3.0526	F
MTVG_1285	3300020166.a:Ga0206128_1000893||full	tvOTU_1857	tVG 2972	-	MPG_11002	3300020166_15	-	Unassigned	Unassigned	Unassigned	32195	26	0.807579	0.370368	0.2955	2.8804	F
MTVG_1286	3300020166.a:Ga0206128_1002107||full	tvOTU_1858	tVG 2973	tVC 1508_0	MPG_11002	3300020166_15	-	Unassigned	Unassigned	Unassigned	18440	20	1.0846	0.389317	0.311	2.9495	T
MTVG_1287	3300020166.a:Ga0206128_1000593||full	tvOTU_1859	tVG 2974	tVC 573_0	MPG_11002	3300020166_15	-	Unassigned	Unassigned	Unassigned	40344	51	1.26413	0.367291	0.3521	3.1037	F
MTVG_1288	3300020166.a:Ga0206128_1012376||full	tvOTU_1860	tVG 2975	-	MPG_11002	3300020166_15	-	Unassigned	Unassigned	Unassigned	5328	4	0.750751	0.399212	0.2388	2.6305	F
MTVG_1289	3300020166.a:Ga0206128_1006155||full	tvOTU_1861	tVG 2976	-	MPG_11002	3300020166_15	-	Unassigned	Unassigned	Unassigned	8680	15	1.72811	0.373272	0.3327	3.0843	F
MTVG_1290	3300020166.a:Ga0206128_1003265||full	tvOTU_1862	tVG 2977	-	MPG_11002	3300020166_15	-	Unassigned	Unassigned	Unassigned	13660	22	1.61054	0.370937	0.3937	3.1738	F
MTVG_1291	3300020166.a:Ga0206128_1011012||lt2gene	tvOTU_1863	tVG 2978	-	MPG_11002	3300020166_15	"majority-rules approach"	Caudoviricetes	Unassigned	Unassigned	5798	2	0.344947	0.380993	0.2506	2.7244	F
MTVG_1292	3300020166.a:Ga0206128_1009027||lt2gene	tvOTU_1864	tVG 2979	-	MPG_11002	3300020166_15	"majority-rules approach"	Caudoviricetes	Demerecviridae	Unassigned	6655	2	0.300526	0.391585	0.2652	2.696	F
MTVG_1293	3300020166.a:Ga0206128_1012342||full	tvOTU_1865	tVG 2980	-	MPG_11002	3300020166_15	"majority-rules approach"	Caudoviricetes	Unassigned	Unassigned	5340	6	1.1236	0.37191	0.3819	3.1874	F
MTVG_1294	3300020166.a:Ga0206128_1013564||full	tvOTU_1866	tVG 2981	-	MPG_11002	3300020166_15	"majority-rules approach"	Caudoviricetes	Demerecviridae	Unassigned	5001	5	0.9998	0.369126	0.2896	2.8655	F
MTVG_1295	3300020166.a:Ga0206128_1013324||full	tvOTU_1867	tVG 2982	-	MPG_11002	3300020166_15	-	Unassigned	Unassigned	Unassigned	5064	3	0.592417	0.339652	0.3102	2.9585	F
MTVG_1296	3300020166.a:Ga0206128_1001260||full	tvOTU_1868	tVG 2983	tVC 1550_0	MPG_11002	3300020166_15	-	Unassigned	Unassigned	Unassigned	25943	24	0.925105	0.382839	0.2847	2.9319	F
MTVG_1297	3300020166.a:Ga0206128_1013234||full	tvOTU_1869	tVG 2984	-	MPG_11002	3300020166_15	-	Unassigned	Unassigned	Unassigned	5088	14	2.75157	0.370873	0.3567	3.0343	F
MTVG_1298	3300020166.a:Ga0206128_1001422||full	tvOTU_1870	tVG 2985	tVC 129_0	MPG_11002	3300020166_15	"majority-rules approach"	Caudoviricetes	Unassigned	Unassigned	23888	40	1.67448	0.373367	0.352	3.06	F
MTVG_1299	3300020166.a:Ga0206128_1001374||full	tvOTU_1871	tVG 2986	tVC 879_0	MPG_11002	3300020166_15	"majority-rules approach"	Caudoviricetes	Unassigned	Unassigned	24416	23	0.942005	0.346822	0.327	2.9265	F
MTVG_1300	3300020166.a:Ga0206128_1000296||full	tvOTU_1872	tVG 112	-	MPG_11002	3300020166_15	-	Unassigned	Unassigned	Unassigned	59387	71	1.19555	0.372438	0.3229	3.0089	F
MTVG_1301	3300020166.a:Ga0206128_1009034||full	tvOTU_1873	tVG 2987	-	MPG_11002	3300020166_15	-	Unassigned	Unassigned	Unassigned	6650	18	2.70677	0.396541	0.3634	3.054	F
MTVG_1302	NZ_AJYG02000047.1||0_partial_1	tvOTU_1874	tVG 2988	tVC 632_0	MPG_1771	Enterovibrio norvegicus	-	Unassigned	Unassigned	Unassigned	56287	61	1.08373	0.470304	0.3693	2.9353	T
MTVG_1303	NZ_AJYG02000063.1||0_partial_1	tvOTU_237	tVG 1436	tVC 1023_0	MPG_1771	Enterovibrio norvegicus	-	Unassigned	Unassigned	Unassigned	16274	12	0.737372	0.544181	0.335	2.761	F
MTVG_1304	3300012950.a:Ga0163108_10002281||full	tvOTU_1875	tVG 2989	tVC 1236_0	MPG_8958	3300012950_21	-	Unassigned	Unassigned	Unassigned	13948	23	1.64898	0.517995	0.42	2.9914	T
MTVG_1305	3300012950.a:Ga0163108_10002749||full	tvOTU_1876	tVG 2990	-	MPG_8958	3300012950_21	-	Unassigned	Unassigned	Unassigned	12680	8	0.630915	0.513407	0.3599	2.7501	F
MTVG_1306	3300025274.a:Ga0208183_1000154||0_partial_1	tvOTU_426	tVG 524	tVC 1078_0	MPG_10080	3300025274_7	-	Unassigned	Unassigned	Unassigned	16004	20	1.24969	0.668145	0.376	2.763	T
MTVG_1307	3300025079.a:Ga0207890_1001292||full	tvOTU_10404	tVG 406	-	MPG_9062	3300025079_4	-	Unassigned	Unassigned	Unassigned	6651	8	1.20283	0.602466	0.3275	2.7726	F
MTVG_1308	3300025079.a:Ga0207890_1000881||full	tvOTU_218	tVG 434	-	MPG_9062	3300025079_4	-	Unassigned	Unassigned	Unassigned	8375	12	1.43284	0.608239	0.3756	2.8202	T
MTVG_1309	NZ_JFNJ01000197.1||full	tvOTU_10636	tVG 1693	-	MPG_3366	Prochlorococcus sp. scB245a_519C7	-	Unassigned	Unassigned	Unassigned	31710	37	1.16682	0.315421	0.3292	3.1008	F
MTVG_1310	JAADFN010000218.1||0_partial	tvOTU_1877	tVG 2991	-	MPG_4275	Acidobacteria bacterium	"majority-rules approach"	Caudoviricetes	Peduoviridae	Unassigned	10631	7	0.658452	0.683379	0.3824	2.8209	F
MTVG_1311	JAADFN010000078.1||full	tvOTU_1878	tVG 2992	tVC 1266_0	MPG_4275	Acidobacteria bacterium	-	Unassigned	Unassigned	Unassigned	43905	44	1.00216	0.668261	0.3934	2.9129	F
MTVG_1312	JABSQK010000100.1||full	tvOTU_1879	tVG 2993	-	MPG_6503	Lentisphaeria bacterium	-	Unassigned	Unassigned	Unassigned	6950	7	1.00719	0.446619	0.363	3.0796	F
MTVG_1313	JABSQK010000039.1||full	tvOTU_1880	tVG 2994	-	MPG_6503	Lentisphaeria bacterium	-	Unassigned	Unassigned	Unassigned	9209	8	0.868715	0.412314	0.3953	3.0586	F
MTVG_1314	JABSQK010000043.1||full	tvOTU_1881	tVG 2995	-	MPG_6503	Lentisphaeria bacterium	-	Unassigned	Unassigned	Unassigned	8956	14	1.5632	0.391804	0.3929	3.086	T
MTVG_1315	NZ_JAFLNE010000004.1||0_partial_1	tvOTU_1882	tVG 2996	tVC 509_0	MPG_1698	Muricauda sp. CAU 1633	"majority-rules approach"	Caudoviricetes	Unassigned	Unassigned	24012	29	1.20773	0.460062	0.3136	2.9438	F
MTVG_1316	NZ_JAFLNE010000005.1||0_partial_1	tvOTU_1883	tVG 2997	-	MPG_1698	Muricauda sp. CAU 1633	-	Unassigned	Unassigned	Unassigned	21571	51	2.36429	0.40114	0.4092	3.2596	T
MTVG_1317	NZ_JAFLNE010000003.1||0_partial	tvOTU_1884	tVG 2998	-	MPG_1698	Muricauda sp. CAU 1633	-	Unassigned	Unassigned	Unassigned	12868	13	1.01026	0.372552	0.3652	3.1207	F
MTVG_1318	3300020182.a:Ga0206129_10000288||0_partial_1	tvOTU_151	tVG 114	-	MPG_9837	3300020182_20	-	Unassigned	Unassigned	Unassigned	5496	7	1.27365	0.439592	0.2892	2.9743	F
MTVG_1319	NZ_LAPS01000011.1||0_partial_1	tvOTU_1885	tVG 2999	tVC 1099_0	MPG_132	Citromicrobium sp. WPS32	-	Unassigned	Unassigned	Unassigned	10781	14	1.29858	0.594193	0.3877	2.8101	T
MTVG_1320	DIBN01000002.1||0_partial	tvOTU_753	tVG 441	tVC 1252_0	MPG_6011	Flavobacteriales bacterium UBA5051	-	Unassigned	Unassigned	Unassigned	79946	72	0.900608	0.351463	0.3243	3.0506	F
MTVG_1321	JAEPQK010000002.1||0_partial_1	tvOTU_1886	tVG 1270	tVC 586_0	MPG_4004	Rhizobiaceae bacterium	-	Unassigned	Unassigned	Unassigned	16191	21	1.29702	0.634365	0.363	2.7489	T
MTVG_1322	JAEPMD010000010.1||0_partial_1	tvOTU_1887	tVG 3000	tVC 586_0	MPG_4001	Rhizobiaceae bacterium	-	Unassigned	Unassigned	Unassigned	13871	16	1.15349	0.458078	0.3551	2.8845	T
MTVG_1323	JAEPMD010000069.1||full_1	tvOTU_1888	tVG 3001	-	MPG_4001	Rhizobiaceae bacterium	-	Unassigned	Unassigned	Unassigned	5064	5	0.987362	0.456754	0.4088	2.9737	T
MTVG_1324	BFAS01000248.1||full	tvOTU_1889	tVG 3002	tVC 583_0	MPG_3132	bacterium MnTg02	-	Unassigned	Unassigned	Unassigned	11261	15	1.33203	0.539117	0.3593	2.8481	F
MTVG_1325	BFAS01000278.1||full	tvOTU_1890	tVG 3003	-	MPG_3132	bacterium MnTg02	-	Unassigned	Unassigned	Unassigned	6996	7	1.00057	0.518153	0.4656	3.0701	F
MTVG_1326	3300020443.a:Ga0211544_10000172||full_1	tvOTU_1891	tVG 3004	tVC 441_0	MPG_10011	3300020443_13	-	Unassigned	Unassigned	Unassigned	35563	49	1.37784	0.481343	0.3567	2.8641	T
MTVG_1327	3300020443.a:Ga0211544_10000126||full_1	tvOTU_1892	tVG 3005	-	MPG_10011	3300020443_13	"majority-rules approach"	Caudoviricetes	Peduoviridae	Unassigned	32544	48	1.47493	0.444137	0.3645	2.9487	T
MTVG_1328	3300020443.a:Ga0211544_10001171||full	tvOTU_1893	tVG 3006	-	MPG_10011	3300020443_13	-	Unassigned	Unassigned	Unassigned	14189	20	1.40954	0.453873	0.3864	2.9399	F
MTVG_1329	3300020443.a:Ga0211544_10004703||full	tvOTU_10408	tVG 261	-	MPG_10011	3300020443_13	-	Unassigned	Unassigned	Unassigned	6143	6	0.976721	0.407944	0.4041	3.0465	F
MTVG_1330	3300020443.a:Ga0211544_10000208||full	tvOTU_1894	tVG 3007	tVC 409_0	MPG_10011	3300020443_13	vConTACT2	Caudoviricetes	Peduoviridae	Unassigned	35998	53	1.4723	0.426774	0.3513	2.9924	T
MTVG_1331	3300020443.a:Ga0211544_10000683||full	tvOTU_1895	tVG 3008	-	MPG_10011	3300020443_13	-	Unassigned	Unassigned	Unassigned	19218	27	1.40493	0.464929	0.3357	2.8044	F
MTVG_1332	JAEORW010000001.1||full	tvOTU_1896	tVG 3009	tVC 333_1	MPG_8484	Candidatus Lokiarchaeota archaeon	-	Unassigned	Unassigned	Unassigned	469617	638	1.35855	0.34174	0.3483	3.0909	F
MTVG_1333	JAEORW010000070.1||full	tvOTU_1897	tVG 3010	-	MPG_8484	Candidatus Lokiarchaeota archaeon	-	Unassigned	Unassigned	Unassigned	22639	37	1.63435	0.298688	0.3189	3.0775	T
MTVG_1334	JAEORW010000075.1||full	tvOTU_1898	tVG 3011	-	MPG_8484	Candidatus Lokiarchaeota archaeon	-	Unassigned	Unassigned	Unassigned	19823	35	1.76563	0.291883	0.3335	3.2142	F
MTVG_1335	NZ_MAOF01000034.1||full	tvOTU_1899	tVG 3012	-	MPG_1744	Bacillus sp. N35-10-4	"majority-rules approach"	Caudoviricetes	Unassigned	Unassigned	55847	89	1.59364	0.3518	0.3589	3.0769	T
MTVG_1336	NZ_LNXP01000012.1||0_partial_1	tvOTU_633	tVG 1728	tVC 1161_0	MPG_1057	Epibacterium mobile	-	Unassigned	Unassigned	Unassigned	47953	70	1.45976	0.567326	0.3891	2.8588	T
MTVG_1337	NZ_LNXP01000004.1||0_partial_1	tvOTU_871	tVG 1729	tVC 861_0	MPG_1057	Epibacterium mobile	-	Unassigned	Unassigned	Unassigned	39431	49	1.24268	0.585555	0.3772	2.8557	F
MTVG_1338	NZ_LNXP01000008.1||0_partial_1	tvOTU_609	tVG 1522	tVC 956_0	MPG_1057	Epibacterium mobile	-	Unassigned	Unassigned	Unassigned	14221	16	1.1251	0.658041	0.3711	2.7714	T
MTVG_1339	NZ_LNXP01000001.1||0_partial	tvOTU_647	tVG 1737	-	MPG_1057	Epibacterium mobile	-	Unassigned	Unassigned	Unassigned	48538	50	1.03012	0.5732	0.3964	2.842	T
MTVG_1340	NZ_LNXP01000022.1||full	tvOTU_283	tVG 1730	tVC 1165_0	MPG_1057	Epibacterium mobile	-	Unassigned	Unassigned	Unassigned	84195	83	0.985807	0.544925	0.3525	2.8487	F
MTVG_1341	JABGRG010000012.1||0_partial	tvOTU_1900	tVG 3013	-	MPG_5571	Rhodospirillales bacterium	-	Unassigned	Unassigned	Unassigned	29965	18	0.600701	0.570936	0.3047	2.7189	T
MTVG_1342	JABGRG010000069.1||0_partial	tvOTU_1901	tVG 3014	-	MPG_5571	Rhodospirillales bacterium	-	Unassigned	Unassigned	Unassigned	10505	12	1.14231	0.581723	0.37	2.9035	F
MTVG_1343	JABGRG010000125.1||full	tvOTU_1902	tVG 3015	-	MPG_5571	Rhodospirillales bacterium	-	Unassigned	Unassigned	Unassigned	10326	11	1.06527	0.542708	0.3893	2.8825	F
MTVG_1344	3300020413.a:Ga0211516_10001809||full	tvOTU_10409	tVG 198	-	MPG_10481	3300020413_19	"majority-rules approach"	Caudoviricetes	Peduoviridae	Unassigned	16239	16	0.985282	0.457725	0.3615	2.8423	F
MTVG_1345	NZ_NXAO01000106.1||full	tvOTU_1903	tVG 3016	-	MPG_1951	Malaciobacter marinus	-	Unassigned	Unassigned	Unassigned	8411	8	0.951135	0.247771	0.3644	3.2861	F
MTVG_1346	3300026534.a:Ga0256841_1001565||full	tvOTU_1904	tVG 3017	tVC 1287_0	MPG_9058	3300026534_34	-	Unassigned	Unassigned	Unassigned	19396	19	0.979583	0.450454	0.3092	3.0517	T
MTVG_1347	DQRB01000050.1||0_partial_1	tvOTU_710	tVG 7	tVC 1016_0	MPG_7925	Marinobacter salarius	-	Unassigned	Unassigned	Unassigned	44875	75	1.67131	0.553493	0.3669	2.8496	T
MTVG_1348	JABZFN010000118.1||full	tvOTU_779	tVG 1063	tVC 1026_0	MPG_5298	Desulfosarcina sp.	-	Unassigned	Unassigned	Unassigned	11731	14	1.19342	0.49902	0.4311	3.0183	F
MTVG_1349	JABZFN010000002.1||full	tvOTU_303	tVG 1061	tVC 1422_0	MPG_5298	Desulfosarcina sp.	-	Unassigned	Unassigned	Unassigned	40728	32	0.7857	0.585789	0.3722	2.8347	T
MTVG_1350	JABZFN010000003.1||full	tvOTU_154	tVG 1062	tVC 1423_0	MPG_5298	Desulfosarcina sp.	-	Unassigned	Unassigned	Unassigned	44588	50	1.12138	0.4939	0.3823	2.9918	T
MTVG_1351	NZ_NSBT01000032.1||full	tvOTU_1905	tVG 3018	-	MPG_408	Actibacterium ureilyticum	-	Unassigned	Unassigned	Unassigned	7089	6	0.846382	0.565665	0.3855	2.8923	F
MTVG_1352	DDNS01000002.1||0_partial_1	tvOTU_1906	tVG 3019	-	MPG_3191	Psychrobacter sp. UBA2514	"majority-rules approach"	Caudoviricetes	Unassigned	Unassigned	35422	53	1.49625	0.440065	0.3626	2.9612	T
MTVG_1353	DDNS01000009.1||full_1	tvOTU_1907	tVG 3020	-	MPG_3191	Psychrobacter sp. UBA2514	-	Unassigned	Unassigned	Unassigned	38104	63	1.65337	0.448378	0.3621	2.9277	T
MTVG_1354	NZ_PHUT01000003.1||0_partial_1	tvOTU_934	tVG 1818	-	MPG_1478	Oceanobacillus profundus	"majority-rules approach"	Caudoviricetes	Unassigned	Unassigned	46471	63	1.35568	0.368509	0.3501	3.0372	T
MTVG_1355	NZ_PHUT01000007.1||full	tvOTU_143	tVG 1819	tVC 81_0	MPG_1478	Oceanobacillus profundus	-	Unassigned	Unassigned	Unassigned	194705	232	1.19155	0.347279	0.3668	3.1078	T
MTVG_1356	PAAR01000016.1||full_1	tvOTU_1908	tVG 1989	-	MPG_2917	Micavibrio sp.	-	Unassigned	Unassigned	Unassigned	46628	44	0.943639	0.465278	0.3632	2.957	T
MTVG_1357	PAAR01000025.1||full_1	tvOTU_726	tVG 279	tVC 1003_0	MPG_2917	Micavibrio sp.	-	Unassigned	Unassigned	Unassigned	13657	16	1.17156	0.427253	0.3539	2.9414	T
MTVG_1358	PAAR01000005.1||full	tvOTU_1909	tVG 3021	-	MPG_2917	Micavibrio sp.	-	Unassigned	Unassigned	Unassigned	8554	19	2.22118	0.424129	0.3693	3.0648	F
MTVG_1359	PAAR01000001.1||full	tvOTU_1910	tVG 3022	-	MPG_2917	Micavibrio sp.	-	Unassigned	Unassigned	Unassigned	9054	10	1.10448	0.453833	0.2668	2.5965	F
MTVG_1360	PAAR01000002.1||full	tvOTU_1911	tVG 3023	-	MPG_2917	Micavibrio sp.	-	Unassigned	Unassigned	Unassigned	10511	6	0.570831	0.424127	0.3217	2.7025	F
MTVG_1361	WJJB01000131.1||full	tvOTU_1912	tVG 3024	-	MPG_8877	Candidatus Bathyarchaeota archaeon	-	Unassigned	Unassigned	Unassigned	10059	10	0.994135	0.480465	0.3521	2.961	F
MTVG_1362	JABJPS010000031.1||lt2gene	tvOTU_10360	tVG 1225	-	MPG_4535	Planctomycetaceae bacterium	-	Unassigned	Unassigned	Unassigned	7427	1	0.134644	0.471792	0.2214	2.6396	F
MTVG_1363	3300025052.a:Ga0207906_1001184||full	tvOTU_1913	tVG 3025	-	MPG_9238	3300025052_10	-	Unassigned	Unassigned	Unassigned	5970	10	1.67504	0.598995	0.3834	2.8623	F
MTVG_1364	WFXH01000099.1||full	tvOTU_10411	tVG 2094	-	MPG_6297	Saprospiraceae bacterium	-	Unassigned	Unassigned	Unassigned	8816	5	0.567151	0.516107	0.3711	3.161	F
MTVG_1365	NZMR01000076.1||full_1	tvOTU_1914	tVG 3026	-	MPG_5228	Hyphomonas sp.	-	Unassigned	Unassigned	Unassigned	8793	5	0.568634	0.450513	0.3513	2.7677	F
MTVG_1366	NZMR01000089.1||full_1	tvOTU_1915	tVG 3027	-	MPG_5228	Hyphomonas sp.	"majority-rules approach"	Caudoviricetes	Unassigned	Unassigned	6740	9	1.33531	0.373021	0.3964	3.2542	F
MTVG_1367	NZMR01000099.1||full_1	tvOTU_1916	tVG 3028	-	MPG_5228	Hyphomonas sp.	"majority-rules approach"	Caudoviricetes	Kyanoviridae	Unassigned	32434	40	1.23327	0.40021	0.3482	3.0996	T
MTVG_1368	NZMR01000150.1||full_1	tvOTU_1917	tVG 3029	-	MPG_5228	Hyphomonas sp.	-	Unassigned	Unassigned	Unassigned	8486	5	0.589206	0.441897	0.3467	2.7757	F
MTVG_1369	NZMR01000024.1||full	tvOTU_1918	tVG 3030	-	MPG_5228	Hyphomonas sp.	-	Unassigned	Unassigned	Unassigned	5136	10	1.94704	0.345913	0.462	3.2626	F
MTVG_1370	NZMR01000025.1||full	tvOTU_1919	tVG 3031	-	MPG_5228	Hyphomonas sp.	-	Unassigned	Unassigned	Unassigned	5389	8	1.48451	0.375818	0.223	2.7534	F
MTVG_1371	NZMR01000026.1||full	tvOTU_1920	tVG 3032	-	MPG_5228	Hyphomonas sp.	-	Unassigned	Unassigned	Unassigned	5874	8	1.36193	0.365795	0.3499	2.8937	F
MTVG_1372	NZMR01000029.1||full	tvOTU_1921	tVG 3033	-	MPG_5228	Hyphomonas sp.	-	Unassigned	Unassigned	Unassigned	33780	57	1.68739	0.369905	0.3277	2.8964	T
MTVG_1373	NZMR01000030.1||full	tvOTU_1922	tVG 3034	tVC 881_0	MPG_5228	Hyphomonas sp.	-	Unassigned	Unassigned	Unassigned	11042	14	1.26789	0.443375	0.3402	2.9932	F
MTVG_1374	NZMR01000031.1||full	tvOTU_1923	tVG 3035	-	MPG_5228	Hyphomonas sp.	-	Unassigned	Unassigned	Unassigned	10750	16	1.48837	0.339456	0.3795	3.0722	T
MTVG_1375	NZMR01000032.1||full	tvOTU_1924	tVG 3036	-	MPG_5228	Hyphomonas sp.	-	Unassigned	Unassigned	Unassigned	6291	8	1.27166	0.4025	0.38	3.0183	F
MTVG_1376	NZMR01000035.1||full	tvOTU_1925	tVG 3037	-	MPG_5228	Hyphomonas sp.	-	Unassigned	Unassigned	Unassigned	8122	15	1.84684	0.357329	0.3089	2.931	F
MTVG_1377	NZMR01000038.1||full	tvOTU_1926	tVG 3038	-	MPG_5228	Hyphomonas sp.	-	Unassigned	Unassigned	Unassigned	7860	9	1.14504	0.359053	0.336	2.8811	F
MTVG_1378	NZMR01000003.1||full	tvOTU_1927	tVG 3039	-	MPG_5228	Hyphomonas sp.	"majority-rules approach"	Caudoviricetes	Autographiviridae	Unassigned	11860	10	0.84317	0.36629	0.3434	2.8242	F
MTVG_1379	NZMR01000039.1||full	tvOTU_1928	tVG 3040	-	MPG_5228	Hyphomonas sp.	-	Unassigned	Unassigned	Unassigned	9797	10	1.02072	0.378094	0.3792	3.0579	T
MTVG_1380	NZMR01000040.1||full	tvOTU_1929	tVG 3041	-	MPG_5228	Hyphomonas sp.	-	Unassigned	Unassigned	Unassigned	5463	7	1.28135	0.363253	0.2654	2.6947	F
MTVG_1381	NZMR01000041.1||full	tvOTU_1930	tVG 3042	-	MPG_5228	Hyphomonas sp.	-	Unassigned	Unassigned	Unassigned	6887	12	1.74241	0.383729	0.3993	2.9344	F
MTVG_1382	NZMR01000043.1||full	tvOTU_1931	tVG 3043	-	MPG_5228	Hyphomonas sp.	-	Unassigned	Unassigned	Unassigned	36424	36	0.988359	0.439212	0.3374	2.9111	F
MTVG_1383	NZMR01000044.1||full	tvOTU_1932	tVG 3044	-	MPG_5228	Hyphomonas sp.	-	Unassigned	Unassigned	Unassigned	5819	6	1.03111	0.352069	0.4534	3.3237	F
MTVG_1384	NZMR01000046.1||full	tvOTU_1933	tVG 3045	-	MPG_5228	Hyphomonas sp.	-	Unassigned	Unassigned	Unassigned	8641	13	1.50446	0.371412	0.3918	3.07	F
MTVG_1385	NZMR01000047.1||full	tvOTU_1934	tVG 3046	-	MPG_5228	Hyphomonas sp.	-	Unassigned	Unassigned	Unassigned	7998	8	1.00025	0.382586	0.3647	2.9964	T
MTVG_1386	NZMR01000048.1||full	tvOTU_1935	tVG 3047	tVC 1421_0	MPG_5228	Hyphomonas sp.	-	Unassigned	Unassigned	Unassigned	11489	18	1.56672	0.349991	0.3995	3.1417	T
MTVG_1387	NZMR01000052.1||full	tvOTU_1936	tVG 3048	tVC 1623_0	MPG_5228	Hyphomonas sp.	-	Unassigned	Unassigned	Unassigned	16787	17	1.01269	0.484765	0.3492	2.8737	F
MTVG_1388	NZMR01000053.1||full	tvOTU_1937	tVG 3049	-	MPG_5228	Hyphomonas sp.	-	Unassigned	Unassigned	Unassigned	5902	6	1.0166	0.336273	0.3082	2.7952	F
MTVG_1389	NZMR01000054.1||full	tvOTU_1938	tVG 3050	-	MPG_5228	Hyphomonas sp.	-	Unassigned	Unassigned	Unassigned	6531	6	0.918695	0.414076	0.3455	2.7487	F
MTVG_1390	NZMR01000055.1||full	tvOTU_1939	tVG 3051	-	MPG_5228	Hyphomonas sp.	-	Unassigned	Unassigned	Unassigned	9254	7	0.75643	0.39073	0.2751	2.8511	F
MTVG_1391	NZMR01000056.1||full	tvOTU_1940	tVG 3052	-	MPG_5228	Hyphomonas sp.	-	Unassigned	Unassigned	Unassigned	10206	20	1.95963	0.443353	0.473	2.971	F
MTVG_1392	NZMR01000057.1||full	tvOTU_1941	tVG 3053	tVC 45_0	MPG_5228	Hyphomonas sp.	"majority-rules approach"	Caudoviricetes	Unassigned	Unassigned	11735	4	0.340861	0.411416	0.2675	2.8049	F
MTVG_1393	NZMR01000058.1||full	tvOTU_1942	tVG 3054	-	MPG_5228	Hyphomonas sp.	-	Unassigned	Unassigned	Unassigned	6488	11	1.69544	0.363311	0.3466	2.9404	F
MTVG_1394	NZMR01000059.1||full	tvOTU_1943	tVG 3055	-	MPG_5228	Hyphomonas sp.	-	Unassigned	Unassigned	Unassigned	9318	24	2.57566	0.330599	0.4225	3.0683	T
MTVG_1395	NZMR01000061.1||full	tvOTU_1944	tVG 3056	-	MPG_5228	Hyphomonas sp.	-	Unassigned	Unassigned	Unassigned	6914	6	0.867804	0.35306	0.2383	2.5242	F
MTVG_1396	NZMR01000062.1||full	tvOTU_1945	tVG 3057	-	MPG_5228	Hyphomonas sp.	"majority-rules approach"	Caudoviricetes	Unassigned	Unassigned	5987	6	1.00217	0.319926	0.3309	2.9714	F
MTVG_1397	NZMR01000064.1||full	tvOTU_1946	tVG 3058	-	MPG_5228	Hyphomonas sp.	-	Unassigned	Unassigned	Unassigned	9437	17	1.80142	0.327284	0.3841	3.1326	T
MTVG_1398	NZMR01000065.1||full	tvOTU_1947	tVG 3059	-	MPG_5228	Hyphomonas sp.	-	Unassigned	Unassigned	Unassigned	25439	19	0.746885	0.416604	0.2867	2.8458	F
MTVG_1399	NZMR01000066.1||full	tvOTU_1948	tVG 3060	-	MPG_5228	Hyphomonas sp.	"majority-rules approach"	Caudoviricetes	Kyanoviridae	Unassigned	9510	13	1.36698	0.404587	0.3585	3.057	F
MTVG_1400	NZMR01000067.1||full	tvOTU_1949	tVG 3061	-	MPG_5228	Hyphomonas sp.	-	Unassigned	Unassigned	Unassigned	5344	5	0.935629	0.349008	0.3219	2.8302	F
MTVG_1401	NZMR01000068.1||full	tvOTU_1950	tVG 3062	-	MPG_5228	Hyphomonas sp.	-	Unassigned	Unassigned	Unassigned	9015	16	1.77482	0.499607	0.3917	3.0562	F
MTVG_1402	NZMR01000069.1||full	tvOTU_1951	tVG 3063	-	MPG_5228	Hyphomonas sp.	"majority-rules approach"	Caudoviricetes	Kyanoviridae	Unassigned	8161	9	1.10281	0.411612	0.3319	2.9179	T
MTVG_1403	NZMR01000070.1||full	tvOTU_1952	tVG 3064	-	MPG_5228	Hyphomonas sp.	"majority-rules approach"	Caudoviricetes	Kyanoviridae	Unassigned	5851	8	1.36729	0.375216	0.3663	3.1937	F
MTVG_1404	NZMR01000071.1||full	tvOTU_1953	tVG 3065	-	MPG_5228	Hyphomonas sp.	"majority-rules approach"	Caudoviricetes	Kyanoviridae	Unassigned	5563	6	1.07855	0.388626	0.2918	2.8049	F
MTVG_1405	NZMR01000072.1||full	tvOTU_1954	tVG 3066	tVC 842_0	MPG_5228	Hyphomonas sp.	-	Unassigned	Unassigned	Unassigned	26789	35	1.30651	0.491334	0.3563	2.8703	F
MTVG_1406	NZMR01000073.1||full	tvOTU_1955	tVG 3067	-	MPG_5228	Hyphomonas sp.	-	Unassigned	Unassigned	Unassigned	5551	6	1.08089	0.324932	0.3967	3.1755	F
MTVG_1407	NZMR01000074.1||full	tvOTU_1956	tVG 3068	-	MPG_5228	Hyphomonas sp.	-	Unassigned	Unassigned	Unassigned	8464	4	0.47259	0.40857	0.3588	2.8324	F
MTVG_1408	NZMR01000078.1||full	tvOTU_1957	tVG 3069	-	MPG_5228	Hyphomonas sp.	-	Unassigned	Unassigned	Unassigned	6894	10	1.45054	0.327903	0.3212	2.9443	F
MTVG_1409	NZMR01000079.1||full	tvOTU_1958	tVG 3070	tVC 792_0	MPG_5228	Hyphomonas sp.	-	Unassigned	Unassigned	Unassigned	17208	24	1.3947	0.347382	0.2986	2.6996	F
MTVG_1410	NZMR01000080.1||full	tvOTU_1959	tVG 3071	-	MPG_5228	Hyphomonas sp.	-	Unassigned	Unassigned	Unassigned	5183	12	2.31526	0.351826	0.3728	3.1203	F
MTVG_1411	NZMR01000081.1||full	tvOTU_1960	tVG 3072	-	MPG_5228	Hyphomonas sp.	-	Unassigned	Unassigned	Unassigned	6943	20	2.8806	0.292862	0.4014	3.2454	F
MTVG_1412	NZMR01000082.1||full	tvOTU_1961	tVG 3073	-	MPG_5228	Hyphomonas sp.	-	Unassigned	Unassigned	Unassigned	7244	11	1.5185	0.335518	0.4021	3.2417	F
MTVG_1413	NZMR01000083.1||full	tvOTU_10414	tVG 1967	-	MPG_5228	Hyphomonas sp.	"majority-rules approach"	Caudoviricetes	Kyanoviridae	Unassigned	8906	8	0.898271	0.440626	0.3254	2.8776	F
MTVG_1414	NZMR01000084.1||full	tvOTU_1962	tVG 3074	tVC 790_0	MPG_5228	Hyphomonas sp.	-	Unassigned	Unassigned	Unassigned	34167	60	1.75608	0.376168	0.353	2.9573	T
MTVG_1415	NZMR01000085.1||full	tvOTU_1963	tVG 3075	-	MPG_5228	Hyphomonas sp.	"majority-rules approach"	Caudoviricetes	Autographiviridae	Unassigned	7188	7	0.973845	0.34716	0.2585	2.6028	F
MTVG_1416	NZMR01000090.1||full	tvOTU_1964	tVG 3076	-	MPG_5228	Hyphomonas sp.	-	Unassigned	Unassigned	Unassigned	7283	9	1.23575	0.371417	0.3403	3.0846	F
MTVG_1417	NZMR01000091.1||full	tvOTU_1965	tVG 3077	-	MPG_5228	Hyphomonas sp.	-	Unassigned	Unassigned	Unassigned	6593	5	0.75838	0.437747	0.291	2.6114	F
MTVG_1418	NZMR01000092.1||full	tvOTU_1966	tVG 3078	tVC 489_0	MPG_5228	Hyphomonas sp.	-	Unassigned	Unassigned	Unassigned	27164	33	1.21484	0.409505	0.2872	2.849	F
MTVG_1419	NZMR01000093.1||full	tvOTU_1967	tVG 3079	-	MPG_5228	Hyphomonas sp.	-	Unassigned	Unassigned	Unassigned	8616	13	1.50882	0.353527	0.2549	2.7195	F
MTVG_1420	NZMR01000096.1||full	tvOTU_1968	tVG 3080	-	MPG_5228	Hyphomonas sp.	-	Unassigned	Unassigned	Unassigned	8353	3	0.359152	0.333982	0.3636	3.0331	F
MTVG_1421	NZMR01000097.1||full	tvOTU_1969	tVG 3081	-	MPG_5228	Hyphomonas sp.	-	Unassigned	Unassigned	Unassigned	5647	5	0.885426	0.373494	0.3467	2.8758	F
MTVG_1422	NZMR01000098.1||full	tvOTU_1970	tVG 3082	tVC 589_0	MPG_5228	Hyphomonas sp.	-	Unassigned	Unassigned	Unassigned	11969	22	1.83808	0.295114	0.4197	3.2445	F
MTVG_1423	NZMR01000100.1||full	tvOTU_1971	tVG 3083	-	MPG_5228	Hyphomonas sp.	-	Unassigned	Unassigned	Unassigned	5455	5	0.91659	0.377046	0.3126	2.6886	F
MTVG_1424	NZMR01000103.1||full	tvOTU_1972	tVG 3084	-	MPG_5228	Hyphomonas sp.	-	Unassigned	Unassigned	Unassigned	5044	10	1.98255	0.355148	0.3836	2.7653	F
MTVG_1425	NZMR01000106.1||full	tvOTU_1973	tVG 3085	-	MPG_5228	Hyphomonas sp.	-	Unassigned	Unassigned	Unassigned	5430	3	0.552486	0.337087	0.3239	2.8562	F
MTVG_1426	NZMR01000107.1||full	tvOTU_1974	tVG 3086	tVC 567_0	MPG_5228	Hyphomonas sp.	vConTACT2	Unassigned	Unassigned	Unassigned	14559	19	1.30503	0.365731	0.2847	2.7708	F
MTVG_1427	NZMR01000108.1||full	tvOTU_1975	tVG 3087	-	MPG_5228	Hyphomonas sp.	-	Unassigned	Unassigned	Unassigned	8061	10	1.24054	0.322985	0.4684	3.2243	F
MTVG_1428	NZMR01000111.1||full	tvOTU_1976	tVG 3088	-	MPG_5228	Hyphomonas sp.	-	Unassigned	Unassigned	Unassigned	6263	9	1.43701	0.373683	0.3278	2.7251	F
MTVG_1429	NZMR01000113.1||full	tvOTU_1977	tVG 3089	-	MPG_5228	Hyphomonas sp.	"majority-rules approach"	Caudoviricetes	Unassigned	Unassigned	5169	2	0.386922	0.316426	0.3013	2.7884	F
MTVG_1430	NZMR01000114.1||full	tvOTU_1978	tVG 3090	-	MPG_5228	Hyphomonas sp.	-	Unassigned	Unassigned	Unassigned	8195	6	0.732154	0.330351	0.3426	2.9078	F
MTVG_1431	NZMR01000115.1||full	tvOTU_1979	tVG 3091	-	MPG_5228	Hyphomonas sp.	"majority-rules approach"	Caudoviricetes	Unassigned	Unassigned	5853	8	1.36682	0.367071	0.3235	2.8243	F
MTVG_1432	NZMR01000121.1||full	tvOTU_1980	tVG 3092	-	MPG_5228	Hyphomonas sp.	-	Unassigned	Unassigned	Unassigned	6010	8	1.33111	0.400569	0.2671	2.6208	F
MTVG_1433	NZMR01000122.1||full	tvOTU_1981	tVG 3093	-	MPG_5228	Hyphomonas sp.	-	Unassigned	Unassigned	Unassigned	9533	11	1.15389	0.426495	0.3243	2.9444	F
MTVG_1434	NZMR01000123.1||full	tvOTU_1982	tVG 3094	tVC 801_0	MPG_5228	Hyphomonas sp.	-	Unassigned	Unassigned	Unassigned	80559	87	1.07995	0.408696	0.3384	3.033	T
MTVG_1435	NZMR01000124.1||full	tvOTU_1983	tVG 3095	tVC 1174_0	MPG_5228	Hyphomonas sp.	-	Unassigned	Unassigned	Unassigned	13378	18	1.34549	0.34196	0.3141	2.899	F
MTVG_1436	NZMR01000125.1||full	tvOTU_1984	tVG 3096	-	MPG_5228	Hyphomonas sp.	"majority-rules approach"	Caudoviricetes	Kyanoviridae	Unassigned	20142	14	0.695065	0.433889	0.279	2.7778	T
MTVG_1437	NZMR01000126.1||full	tvOTU_1985	tVG 3097	-	MPG_5228	Hyphomonas sp.	-	Unassigned	Unassigned	Unassigned	11843	29	2.4487	0.318478	0.4097	3.0995	F
MTVG_1438	NZMR01000128.1||full	tvOTU_1986	tVG 3098	-	MPG_5228	Hyphomonas sp.	-	Unassigned	Unassigned	Unassigned	42209	39	0.923974	0.451781	0.3038	2.8	F
MTVG_1439	NZMR01000129.1||full	tvOTU_1987	tVG 3099	-	MPG_5228	Hyphomonas sp.	-	Unassigned	Unassigned	Unassigned	17896	20	1.11757	0.482088	0.3693	2.9604	T
MTVG_1440	NZMR01000130.1||full	tvOTU_1988	tVG 3100	-	MPG_5228	Hyphomonas sp.	-	Unassigned	Unassigned	Unassigned	6008	11	1.83089	0.322824	0.3529	3.0706	F
MTVG_1441	NZMR01000132.1||full	tvOTU_1989	tVG 3101	tVC 1623_0	MPG_5228	Hyphomonas sp.	-	Unassigned	Unassigned	Unassigned	10352	16	1.5456	0.519304	0.3546	2.8913	F
MTVG_1442	NZMR01000133.1||full	tvOTU_1990	tVG 3102	-	MPG_5228	Hyphomonas sp.	-	Unassigned	Unassigned	Unassigned	6780	9	1.32743	0.31487	0.3369	2.9453	F
MTVG_1443	NZMR01000134.1||full	tvOTU_1991	tVG 3103	-	MPG_5228	Hyphomonas sp.	-	Unassigned	Unassigned	Unassigned	6048	10	1.65344	0.34194	0.3781	3.0481	T
MTVG_1444	NZMR01000135.1||full	tvOTU_1992	tVG 3104	-	MPG_5228	Hyphomonas sp.	-	Unassigned	Unassigned	Unassigned	7488	9	1.20192	0.333915	0.3447	2.8283	F
MTVG_1445	NZMR01000136.1||full	tvOTU_1993	tVG 3105	-	MPG_5228	Hyphomonas sp.	-	Unassigned	Unassigned	Unassigned	5195	10	1.92493	0.308033	0.2743	3.1871	F
MTVG_1446	NZMR01000137.1||full	tvOTU_1994	tVG 1968	tVC 567_0	MPG_5228	Hyphomonas sp.	vConTACT2	Unassigned	Unassigned	Unassigned	11396	11	0.965251	0.363109	0.2769	2.7166	F
MTVG_1447	NZMR01000138.1||full	tvOTU_1995	tVG 3106	-	MPG_5228	Hyphomonas sp.	"majority-rules approach"	Caudoviricetes	Kyanoviridae	Unassigned	5128	5	0.975039	0.453033	0.3222	2.8555	F
MTVG_1448	NZMR01000139.1||full	tvOTU_1996	tVG 3107	-	MPG_5228	Hyphomonas sp.	-	Unassigned	Unassigned	Unassigned	6900	18	2.6087	0.35903	0.4377	3.1954	F
MTVG_1449	NZMR01000141.1||full	tvOTU_1997	tVG 3108	-	MPG_5228	Hyphomonas sp.	-	Unassigned	Unassigned	Unassigned	7380	6	0.813008	0.358585	0.3295	2.9325	T
MTVG_1450	NZMR01000142.1||full	tvOTU_1998	tVG 3109	-	MPG_5228	Hyphomonas sp.	-	Unassigned	Unassigned	Unassigned	9035	23	2.54566	0.294601	0.4184	3.2339	F
MTVG_1451	NZMR01000144.1||full	tvOTU_1999	tVG 3110	-	MPG_5228	Hyphomonas sp.	"majority-rules approach"	Caudoviricetes	Unassigned	Unassigned	6707	8	1.19278	0.394942	0.3318	2.9545	F
MTVG_1452	NZMR01000146.1||full	tvOTU_2000	tVG 3111	-	MPG_5228	Hyphomonas sp.	-	Unassigned	Unassigned	Unassigned	6425	21	3.26848	0.333333	0.4049	3.2141	F
MTVG_1453	NZMR01000147.1||full	tvOTU_2001	tVG 3112	-	MPG_5228	Hyphomonas sp.	-	Unassigned	Unassigned	Unassigned	7442	6	0.806235	0.389899	0.3295	2.8938	F
MTVG_1454	NZMR01000149.1||full	tvOTU_2002	tVG 3113	-	MPG_5228	Hyphomonas sp.	-	Unassigned	Unassigned	Unassigned	6264	10	1.59642	0.3435	0.2685	2.5627	F
MTVG_1455	NZMR01000151.1||full	tvOTU_2003	tVG 3114	-	MPG_5228	Hyphomonas sp.	-	Unassigned	Unassigned	Unassigned	6137	5	0.81473	0.368292	0.2498	2.5216	F
MTVG_1456	NZMR01000153.1||full	tvOTU_2004	tVG 3115	-	MPG_5228	Hyphomonas sp.	-	Unassigned	Unassigned	Unassigned	7601	14	1.84186	0.499534	0.4083	3.0238	F
MTVG_1457	NZMR01000154.1||full	tvOTU_2005	tVG 3116	-	MPG_5228	Hyphomonas sp.	-	Unassigned	Unassigned	Unassigned	9472	11	1.16132	0.373402	0.3541	3.0626	F
MTVG_1458	NZMR01000156.1||full	tvOTU_2006	tVG 3117	-	MPG_5228	Hyphomonas sp.	-	Unassigned	Unassigned	Unassigned	6756	8	1.18413	0.406064	0.286	2.5458	F
MTVG_1459	NZMR01000158.1||full	tvOTU_2007	tVG 3118	-	MPG_5228	Hyphomonas sp.	-	Unassigned	Unassigned	Unassigned	11251	16	1.4221	0.369612	0.2553	2.5957	F
MTVG_1460	NZMR01000160.1||full	tvOTU_2008	tVG 3119	-	MPG_5228	Hyphomonas sp.	"majority-rules approach"	Caudoviricetes	Kyanoviridae	Unassigned	10004	12	1.19952	0.432824	0.4055	3.1725	F
MTVG_1461	NZMR01000161.1||full	tvOTU_2009	tVG 3120	-	MPG_5228	Hyphomonas sp.	-	Unassigned	Unassigned	Unassigned	7063	13	1.84058	0.340277	0.3365	3.0702	F
MTVG_1462	NZMR01000162.1||full	tvOTU_2010	tVG 1969	-	MPG_5228	Hyphomonas sp.	-	Unassigned	Unassigned	Unassigned	6574	5	0.760572	0.334301	0.335	2.893	F
MTVG_1463	NZMR01000163.1||full	tvOTU_2011	tVG 3121	-	MPG_5228	Hyphomonas sp.	-	Unassigned	Unassigned	Unassigned	7390	11	1.4885	0.355808	0.246	2.5859	F
MTVG_1464	NZMR01000165.1||full	tvOTU_2012	tVG 3122	-	MPG_5228	Hyphomonas sp.	-	Unassigned	Unassigned	Unassigned	7395	14	1.89317	0.440391	0.3441	3.0672	F
MTVG_1465	NZMR01000170.1||full	tvOTU_2013	tVG 3123	-	MPG_5228	Hyphomonas sp.	-	Unassigned	Unassigned	Unassigned	5862	15	2.55885	0.358614	0.3901	3.1786	F
MTVG_1466	NZMR01000005.1||full	tvOTU_390	tVG 1966	-	MPG_5228	Hyphomonas sp.	-	Unassigned	Unassigned	Unassigned	6514	12	1.84219	0.341782	0.4562	3.3195	F
MTVG_1467	NZMR01000006.1||full	tvOTU_2014	tVG 3124	-	MPG_5228	Hyphomonas sp.	-	Unassigned	Unassigned	Unassigned	15500	32	2.06452	0.318426	0.3488	2.9592	F
MTVG_1468	NZMR01000007.1||full	tvOTU_2015	tVG 3125	-	MPG_5228	Hyphomonas sp.	-	Unassigned	Unassigned	Unassigned	8077	15	1.85713	0.392543	0.4026	3.1017	F
MTVG_1469	NZMR01000008.1||full	tvOTU_2016	tVG 3126	tVC 489_0	MPG_5228	Hyphomonas sp.	-	Unassigned	Unassigned	Unassigned	18334	10	0.545435	0.395152	0.2948	2.88	F
MTVG_1470	NZMR01000009.1||full	tvOTU_2017	tVG 3127	-	MPG_5228	Hyphomonas sp.	-	Unassigned	Unassigned	Unassigned	7148	9	1.25909	0.376715	0.3382	3.0313	F
MTVG_1471	NZMR01000010.1||full	tvOTU_2018	tVG 3128	tVC 170_0	MPG_5228	Hyphomonas sp.	-	Unassigned	Unassigned	Unassigned	35722	41	1.14775	0.488402	0.3173	2.7835	F
MTVG_1472	NZMR01000011.1||full	tvOTU_2019	tVG 3129	-	MPG_5228	Hyphomonas sp.	-	Unassigned	Unassigned	Unassigned	9924	16	1.61225	0.49869	0.2878	2.6474	F
MTVG_1473	NZMR01000012.1||full	tvOTU_2020	tVG 3130	tVC 1175_0	MPG_5228	Hyphomonas sp.	-	Unassigned	Unassigned	Unassigned	15096	11	0.72867	0.335013	0.2983	2.7411	F
MTVG_1474	NZMR01000013.1||full	tvOTU_2021	tVG 3131	tVC 1300_0	MPG_5228	Hyphomonas sp.	-	Unassigned	Unassigned	Unassigned	17314	16	0.924108	0.379298	0.3783	2.9278	T
MTVG_1475	NZMR01000014.1||full	tvOTU_2022	tVG 3132	-	MPG_5228	Hyphomonas sp.	"majority-rules approach"	Caudoviricetes	Unassigned	Unassigned	23997	15	0.625078	0.411438	0.293	2.8029	F
MTVG_1476	NZMR01000015.1||full	tvOTU_390	tVG 1966	-	MPG_5228	Hyphomonas sp.	-	Unassigned	Unassigned	Unassigned	6491	11	1.69465	0.34653	0.4463	3.3407	F
MTVG_1477	NZMR01000016.1||full	tvOTU_2023	tVG 3133	-	MPG_5228	Hyphomonas sp.	-	Unassigned	Unassigned	Unassigned	6941	13	1.87293	0.351621	0.4132	3.0253	T
MTVG_1478	NZMR01000018.1||full	tvOTU_2024	tVG 3134	-	MPG_5228	Hyphomonas sp.	"majority-rules approach"	Caudoviricetes	Unassigned	Unassigned	6474	10	1.54464	0.330706	0.2939	2.6668	F
MTVG_1479	NZMR01000019.1||full	tvOTU_2025	tVG 3135	-	MPG_5228	Hyphomonas sp.	-	Unassigned	Unassigned	Unassigned	5443	9	1.6535	0.356397	0.2793	2.8041	F
MTVG_1480	NZMR01000020.1||full	tvOTU_2026	tVG 3136	-	MPG_5228	Hyphomonas sp.	-	Unassigned	Unassigned	Unassigned	10934	10	0.914578	0.467989	0.3754	2.9522	F
MTVG_1481	NZMR01000021.1||full	tvOTU_2027	tVG 3137	-	MPG_5228	Hyphomonas sp.	-	Unassigned	Unassigned	Unassigned	8523	15	1.75994	0.452737	0.3234	2.9202	F
MTVG_1482	NZMR01000022.1||full	tvOTU_2028	tVG 3138	-	MPG_5228	Hyphomonas sp.	-	Unassigned	Unassigned	Unassigned	7574	8	1.05625	0.371657	0.4835	3.2193	F
MTVG_1483	NZMR01000175.1||full	tvOTU_2029	tVG 3139	-	MPG_5228	Hyphomonas sp.	"majority-rules approach"	Caudoviricetes	Unassigned	Unassigned	8037	8	0.995396	0.327983	0.3278	2.9332	F
MTVG_1484	NZMR01000178.1||full	tvOTU_2030	tVG 3140	-	MPG_5228	Hyphomonas sp.	-	Unassigned	Unassigned	Unassigned	6387	7	1.09598	0.480664	0.3468	2.9295	T
MTVG_1485	NZMR01000180.1||full	tvOTU_2031	tVG 3141	-	MPG_5228	Hyphomonas sp.	-	Unassigned	Unassigned	Unassigned	7439	6	0.80656	0.497648	0.3233	2.7818	F
MTVG_1486	NZMR01000182.1||full	tvOTU_2032	tVG 3142	-	MPG_5228	Hyphomonas sp.	-	Unassigned	Unassigned	Unassigned	6660	11	1.65165	0.35961	0.3981	3.1322	T
MTVG_1487	NZMR01000188.1||full	tvOTU_2033	tVG 3143	-	MPG_5228	Hyphomonas sp.	-	Unassigned	Unassigned	Unassigned	17410	27	1.55083	0.361344	0.4027	3.203	T
MTVG_1488	NZMR01000189.1||full	tvOTU_2034	tVG 3144	-	MPG_5228	Hyphomonas sp.	"majority-rules approach"	Caudoviricetes	Unassigned	Unassigned	11603	11	0.948031	0.372748	0.2952	2.6983	F
MTVG_1489	NZMR01000191.1||full	tvOTU_10413	tVG 1970	-	MPG_5228	Hyphomonas sp.	"majority-rules approach"	Caudoviricetes	Kyanoviridae	Unassigned	6201	7	1.12885	0.427995	0.3348	2.9504	T
MTVG_1490	NZMR01000193.1||full	tvOTU_2035	tVG 3145	-	MPG_5228	Hyphomonas sp.	-	Unassigned	Unassigned	Unassigned	10865	15	1.38058	0.33861	0.358	3.0125	F
MTVG_1491	NZMR01000194.1||full	tvOTU_2036	tVG 3146	tVC 1174_0	MPG_5228	Hyphomonas sp.	-	Unassigned	Unassigned	Unassigned	18057	26	1.43988	0.350058	0.3224	2.8662	F
MTVG_1492	NZMR01000195.1||full	tvOTU_2037	tVG 3147	-	MPG_5228	Hyphomonas sp.	-	Unassigned	Unassigned	Unassigned	6917	5	0.722857	0.431401	0.3001	2.7397	F
MTVG_1493	NZMR01000197.1||full	tvOTU_2038	tVG 3148	-	MPG_5228	Hyphomonas sp.	-	Unassigned	Unassigned	Unassigned	6981	10	1.43246	0.378599	0.3724	2.9605	F
MTVG_1494	NZMR01000198.1||full	tvOTU_2039	tVG 3149	-	MPG_5228	Hyphomonas sp.	-	Unassigned	Unassigned	Unassigned	5910	14	2.36887	0.31489	0.3546	3.2699	F
MTVG_1495	NZMR01000200.1||full	tvOTU_2040	tVG 3150	-	MPG_5228	Hyphomonas sp.	-	Unassigned	Unassigned	Unassigned	7891	11	1.39399	0.361171	0.2431	2.5483	F
MTVG_1496	NZMR01000201.1||full	tvOTU_2041	tVG 3151	-	MPG_5228	Hyphomonas sp.	-	Unassigned	Unassigned	Unassigned	6412	12	1.87149	0.335933	0.3919	3.1498	F
MTVG_1497	NZMR01000203.1||full	tvOTU_2042	tVG 3152	-	MPG_5228	Hyphomonas sp.	-	Unassigned	Unassigned	Unassigned	7767	13	1.67375	0.382773	0.2346	2.5195	F
MTVG_1498	NZMR01000204.1||full	tvOTU_2043	tVG 3153	tVC 496_0	MPG_5228	Hyphomonas sp.	-	Unassigned	Unassigned	Unassigned	17434	16	0.917747	0.300103	0.3747	3.0121	F
MTVG_1499	NZMR01000205.1||full	tvOTU_2044	tVG 3154	-	MPG_5228	Hyphomonas sp.	"majority-rules approach"	Caudoviricetes	Unassigned	Unassigned	6728	8	1.18906	0.354786	0.3187	2.8549	F
MTVG_1500	NZMR01000206.1||full	tvOTU_2045	tVG 3155	-	MPG_5228	Hyphomonas sp.	-	Unassigned	Unassigned	Unassigned	6688	9	1.34569	0.338816	0.4596	3.2705	F
MTVG_1501	NZMR01000208.1||full	tvOTU_2046	tVG 3156	-	MPG_5228	Hyphomonas sp.	-	Unassigned	Unassigned	Unassigned	5231	3	0.573504	0.304531	0.3437	2.9598	F
MTVG_1502	NZMR01000210.1||full	tvOTU_2047	tVG 3157	-	MPG_5228	Hyphomonas sp.	"majority-rules approach"	Caudoviricetes	Autographiviridae	Unassigned	6079	5	0.822504	0.403685	0.2291	2.41	F
MTVG_1503	NZMR01000211.1||full	tvOTU_2048	tVG 3158	-	MPG_5228	Hyphomonas sp.	"majority-rules approach"	Caudoviricetes	Autographiviridae	Unassigned	5618	4	0.711997	0.361695	0.2408	2.3885	F
MTVG_1504	NZMR01000213.1||full	tvOTU_2049	tVG 3159	-	MPG_5228	Hyphomonas sp.	"majority-rules approach"	Caudoviricetes	Unassigned	Unassigned	5619	7	1.24577	0.303257	0.392	3.2686	F
MTVG_1505	NZMR01000214.1||full	tvOTU_2050	tVG 3160	-	MPG_5228	Hyphomonas sp.	-	Unassigned	Unassigned	Unassigned	6551	8	1.22119	0.339185	0.3926	2.9789	F
MTVG_1506	NZMR01000216.1||full	tvOTU_2051	tVG 3161	tVC 567_0	MPG_5228	Hyphomonas sp.	vConTACT2	Unassigned	Unassigned	Unassigned	15982	22	1.37655	0.359467	0.281	2.7722	F
MTVG_1507	NZMR01000217.1||full	tvOTU_2052	tVG 3162	-	MPG_5228	Hyphomonas sp.	-	Unassigned	Unassigned	Unassigned	5346	7	1.30939	0.40404	0.2624	2.3997	F
MTVG_1508	NZMR01000219.1||full	tvOTU_2053	tVG 3163	-	MPG_5228	Hyphomonas sp.	-	Unassigned	Unassigned	Unassigned	12188	16	1.31277	0.335002	0.3054	2.8517	F
MTVG_1509	NZMR01000222.1||full	tvOTU_2054	tVG 3164	tVC 1512_0	MPG_5228	Hyphomonas sp.	-	Unassigned	Unassigned	Unassigned	20023	17	0.849024	0.566648	0.3715	2.7659	T
MTVG_1510	NZMR01000223.1||full	tvOTU_10416	tVG 1971	tVC 589_0	MPG_5228	Hyphomonas sp.	-	Unassigned	Unassigned	Unassigned	11436	15	1.31165	0.348986	0.287	2.7391	F
MTVG_1511	NZMR01000226.1||full	tvOTU_2055	tVG 3165	tVC 68_0	MPG_5228	Hyphomonas sp.	-	Unassigned	Unassigned	Unassigned	11880	18	1.51515	0.329293	0.2618	2.6675	F
MTVG_1512	NZMR01000227.1||full	tvOTU_2056	tVG 3166	-	MPG_5228	Hyphomonas sp.	-	Unassigned	Unassigned	Unassigned	8060	3	0.372208	0.491811	0.3542	2.7982	F
MTVG_1513	NZMR01000228.1||full	tvOTU_2057	tVG 3167	-	MPG_5228	Hyphomonas sp.	-	Unassigned	Unassigned	Unassigned	9228	9	0.975293	0.364109	0.2249	2.4096	F
MTVG_1514	NZMR01000230.1||full	tvOTU_2058	tVG 3168	-	MPG_5228	Hyphomonas sp.	-	Unassigned	Unassigned	Unassigned	5608	8	1.42653	0.3602	0.3248	2.8052	F
MTVG_1515	NZMR01000231.1||full	tvOTU_2059	tVG 3169	-	MPG_5228	Hyphomonas sp.	"majority-rules approach"	Caudoviricetes	Unassigned	Unassigned	5614	7	1.24688	0.40399	0.2524	2.4008	F
MTVG_1516	NZMR01000234.1||full	tvOTU_2060	tVG 1972	-	MPG_5228	Hyphomonas sp.	-	Unassigned	Unassigned	Unassigned	9041	9	0.995465	0.368765	0.2643	2.7329	F
MTVG_1517	NZMR01000235.1||full	tvOTU_2061	tVG 3170	-	MPG_5228	Hyphomonas sp.	-	Unassigned	Unassigned	Unassigned	8578	15	1.74866	0.341222	0.3398	2.9933	F
MTVG_1518	NZMR01000237.1||full	tvOTU_2062	tVG 3171	-	MPG_5228	Hyphomonas sp.	-	Unassigned	Unassigned	Unassigned	5648	8	1.41643	0.429356	0.2838	2.7134	F
MTVG_1519	NZMR01000238.1||full	tvOTU_2063	tVG 3172	-	MPG_5228	Hyphomonas sp.	-	Unassigned	Unassigned	Unassigned	7526	12	1.59447	0.335769	0.3119	2.8428	F
MTVG_1520	NZMR01000239.1||full	tvOTU_2064	tVG 3173	-	MPG_5228	Hyphomonas sp.	-	Unassigned	Unassigned	Unassigned	5047	8	1.5851	0.337824	0.3167	2.8861	F
MTVG_1521	NZMR01000240.1||full	tvOTU_2065	tVG 3174	-	MPG_5228	Hyphomonas sp.	"majority-rules approach"	Caudoviricetes	Autographiviridae	Unassigned	5050	6	1.18812	0.369703	0.2957	2.4985	F
MTVG_1522	NZMR01000241.1||full	tvOTU_2066	tVG 3175	-	MPG_5228	Hyphomonas sp.	"majority-rules approach"	Caudoviricetes	Unassigned	Unassigned	5268	6	1.13895	0.339787	0.2807	2.7875	F
MTVG_1523	NZMR01000243.1||full	tvOTU_2067	tVG 3176	-	MPG_5228	Hyphomonas sp.	-	Unassigned	Unassigned	Unassigned	9856	7	0.710227	0.318283	0.3179	3.0373	F
MTVG_1524	NZMR01000245.1||full	tvOTU_2068	tVG 3177	-	MPG_5228	Hyphomonas sp.	"majority-rules approach"	Caudoviricetes	Autographiviridae	Unassigned	6838	9	1.31617	0.340889	0.2582	2.6004	F
MTVG_1525	NZMR01000248.1||full	tvOTU_2069	tVG 3178	-	MPG_5228	Hyphomonas sp.	-	Unassigned	Unassigned	Unassigned	5918	14	2.36566	0.312099	0.3238	2.9381	F
MTVG_1526	NZMR01000251.1||full	tvOTU_10415	tVG 1971	-	MPG_5228	Hyphomonas sp.	-	Unassigned	Unassigned	Unassigned	8194	11	1.34245	0.336832	0.3233	2.8567	F
MTVG_1527	NZMR01000253.1||full	tvOTU_2070	tVG 3179	-	MPG_5228	Hyphomonas sp.	-	Unassigned	Unassigned	Unassigned	8335	11	1.31974	0.337013	0.3923	3.0241	F
MTVG_1528	NZMR01000254.1||full	tvOTU_2071	tVG 3180	-	MPG_5228	Hyphomonas sp.	-	Unassigned	Unassigned	Unassigned	5836	5	0.856751	0.368574	0.3523	2.9314	F
MTVG_1529	NZMR01000255.1||full	tvOTU_2072	tVG 3181	-	MPG_5228	Hyphomonas sp.	-	Unassigned	Unassigned	Unassigned	8651	15	1.7339	0.339036	0.4131	3.0715	T
MTVG_1530	NZMR01000257.1||full	tvOTU_2073	tVG 3182	-	MPG_5228	Hyphomonas sp.	-	Unassigned	Unassigned	Unassigned	5600	11	1.96429	0.309464	0.3687	2.9555	F
MTVG_1531	NZMR01000258.1||full	tvOTU_2074	tVG 3183	-	MPG_5228	Hyphomonas sp.	"majority-rules approach"	Caudoviricetes	Kyanoviridae	Unassigned	5894	2	0.339328	0.384628	0.2424	2.1797	F
MTVG_1532	NZMR01000262.1||full	tvOTU_2075	tVG 3184	-	MPG_5228	Hyphomonas sp.	-	Unassigned	Unassigned	Unassigned	5818	5	0.859402	0.406669	0.2473	2.5932	F
MTVG_1533	NZMR01000265.1||full	tvOTU_2076	tVG 3185	-	MPG_5228	Hyphomonas sp.	-	Unassigned	Unassigned	Unassigned	6418	10	1.55812	0.417731	0.395	3.1485	F
MTVG_1534	NZMR01000266.1||full	tvOTU_2077	tVG 3186	-	MPG_5228	Hyphomonas sp.	"majority-rules approach"	Caudoviricetes	Kyanoviridae	Unassigned	7800	8	1.02564	0.401667	0.285	2.8167	F
MTVG_1535	NZMR01000269.1||full	tvOTU_2078	tVG 3187	tVC 1174_0	MPG_5228	Hyphomonas sp.	-	Unassigned	Unassigned	Unassigned	10620	19	1.78908	0.354614	0.3485	2.906	F
MTVG_1536	NZMR01000273.1||full	tvOTU_2079	tVG 3188	-	MPG_5228	Hyphomonas sp.	-	Unassigned	Unassigned	Unassigned	5343	14	2.62025	0.369081	0.4449	3.1884	F
MTVG_1537	NZMR01000274.1||full	tvOTU_2080	tVG 3189	-	MPG_5228	Hyphomonas sp.	-	Unassigned	Unassigned	Unassigned	5564	6	1.07836	0.344716	0.3148	2.8387	F
MTVG_1538	NZMR01000172.1||full	tvOTU_2081	tVG 3190	-	MPG_5228	Hyphomonas sp.	-	Unassigned	Unassigned	Unassigned	5058	9	1.77936	0.325227	0.3777	2.9601	F
MTVG_1539	DDNF01000124.1||full_1	tvOTU_634	tVG 15	tVC 459_0	MPG_7416	Thalassolituus sp. UBA2527	-	Unassigned	Unassigned	Unassigned	38021	51	1.34136	0.529944	0.3545	2.8321	F
MTVG_1540	DDNF01000257.1||full	tvOTU_721	tVG 16	-	MPG_7416	Thalassolituus sp. UBA2527	"majority-rules approach"	Caudoviricetes	Peduoviridae	Unassigned	5925	11	1.85654	0.512743	0.317	2.7946	F
MTVG_1541	DDNF01000137.1||full	tvOTU_872	tVG 14	tVC 1248_0	MPG_7416	Thalassolituus sp. UBA2527	-	Unassigned	Unassigned	Unassigned	38898	52	1.33683	0.564091	0.3623	2.8214	T
MTVG_1542	JAEPMA010000001.1||0_partial	tvOTU_2082	tVG 3191	tVC 1065_0	MPG_3884	Rhodospirillales bacterium	-	Unassigned	Unassigned	Unassigned	14796	18	1.21655	0.572046	0.4035	2.8902	T
MTVG_1543	3300025251.a:Ga0208182_1003644||full	tvOTU_2083	tVG 3192	-	MPG_9734	3300025251_3	-	Unassigned	Unassigned	Unassigned	5548	13	2.34319	0.5438	0.4622	3.0385	T
MTVG_1544	3300025251.a:Ga0208182_1002575||full	tvOTU_2084	tVG 3193	-	MPG_9734	3300025251_3	-	Unassigned	Unassigned	Unassigned	7167	5	0.697642	0.545416	0.351	2.7234	F
MTVG_1545	3300025251.a:Ga0208182_1002001||full	tvOTU_2085	tVG 3194	-	MPG_9734	3300025251_3	-	Unassigned	Unassigned	Unassigned	8717	9	1.03247	0.538947	0.3305	2.6963	F
MTVG_1546	NZ_CP011232.1||0_partial_1	tvOTU_2086	tVG 3195	tVC 1212_0	MPG_564	Kosmotoga pacifica	-	Unassigned	Unassigned	Unassigned	33495	48	1.43305	0.425974	0.3368	3.1201	T
MTVG_1547	JAEPPM010000005.1||0_partial	tvOTU_238	tVG 1300	tVC 1181_0	MPG_2963	Muricauda sp.	-	Unassigned	Unassigned	Unassigned	26598	25	0.93992	0.421987	0.3863	3.2092	F
MTVG_1548	DRLX01000074.1||full	tvOTU_2087	tVG 3196	tVC 661_0	MPG_5566	Desulfobulbaceae bacterium	-	Unassigned	Unassigned	Unassigned	18160	27	1.48678	0.555176	0.4369	3.0065	F
MTVG_1549	DRLX01000220.1||full	tvOTU_2088	tVG 3197	-	MPG_5566	Desulfobulbaceae bacterium	-	Unassigned	Unassigned	Unassigned	7295	12	1.64496	0.462371	0.3877	3.0213	F
MTVG_1550	DRLX01000287.1||full	tvOTU_2089	tVG 3198	-	MPG_5566	Desulfobulbaceae bacterium	-	Unassigned	Unassigned	Unassigned	8442	11	1.30301	0.532575	0.2691	2.7302	F
MTVG_1551	DRLX01000503.1||full	tvOTU_2090	tVG 3199	-	MPG_5566	Desulfobulbaceae bacterium	-	Unassigned	Unassigned	Unassigned	20181	26	1.28834	0.52817	0.3533	2.9263	T
MTVG_1552	DRLX01000542.1||full	tvOTU_2091	tVG 3200	-	MPG_5566	Desulfobulbaceae bacterium	-	Unassigned	Unassigned	Unassigned	5357	8	1.49337	0.481053	0.4105	3.0006	F
MTVG_1553	PAPA01000044.1||full_1	tvOTU_2092	tVG 3201	-	MPG_6392	Rickettsiales bacterium	"majority-rules approach"	Caudoviricetes	Kyanoviridae	Unassigned	20959	4	0.190849	0.319242	0.2724	2.8328	F
MTVG_1554	PAPA01000017.1||full	tvOTU_2093	tVG 3202	tVC 41_2	MPG_6392	Rickettsiales bacterium	-	Unassigned	Unassigned	Unassigned	136879	174	1.2712	0.333134	0.3319	3.0683	T
MTVG_1555	PAPA01000047.1||full	tvOTU_2094	tVG 3203	tVC 1597_0	MPG_6392	Rickettsiales bacterium	-	Unassigned	Unassigned	Unassigned	31654	46	1.45321	0.318696	0.3554	3.0783	T
MTVG_1556	PAAV01000031.1||full_1	tvOTU_2095	tVG 3204	-	MPG_2707	Chloroflexi bacterium	-	Unassigned	Unassigned	Unassigned	8721	15	1.71999	0.308451	0.3639	3.1479	F
MTVG_1557	PAAV01000055.1||full	tvOTU_2096	tVG 3205	tVC 41_3	MPG_2707	Chloroflexi bacterium	-	Unassigned	Unassigned	Unassigned	161038	154	0.956296	0.308461	0.3325	3.0336	T
MTVG_1558	PAAV01000053.1||full	tvOTU_2097	tVG 3206	-	MPG_2707	Chloroflexi bacterium	-	Unassigned	Unassigned	Unassigned	16036	24	1.49663	0.434064	0.3692	2.9171	T
MTVG_1559	PAAV01000009.1||full	tvOTU_2098	tVG 3207	-	MPG_2707	Chloroflexi bacterium	-	Unassigned	Unassigned	Unassigned	28423	67	2.35725	0.331105	0.375	3.2384	F
MTVG_1560	PAAV01000010.1||full	tvOTU_2099	tVG 3208	-	MPG_2707	Chloroflexi bacterium	-	Unassigned	Unassigned	Unassigned	27533	38	1.38016	0.289543	0.3758	3.3268	F
MTVG_1561	3300012954.a:Ga0163111_10000098||full_1	tvOTU_2100	tVG 3209	-	MPG_11510	3300012954_37	-	Unassigned	Unassigned	Unassigned	10208	16	1.5674	0.400078	0.3529	2.9167	F
MTVG_1562	3300012954.a:Ga0163111_10009653||full	tvOTU_2101	tVG 3210	-	MPG_11510	3300012954_37	-	Unassigned	Unassigned	Unassigned	6607	13	1.96761	0.40003	0.3736	3.0694	T
MTVG_1563	3300012954.a:Ga0163111_10000452||full	tvOTU_2102	tVG 3211	-	MPG_11510	3300012954_37	-	Unassigned	Unassigned	Unassigned	24561	33	1.34359	0.384064	0.3468	2.9103	T
MTVG_1564	3300012954.a:Ga0163111_10005298||full	tvOTU_2103	tVG 3212	-	MPG_11510	3300012954_37	-	Unassigned	Unassigned	Unassigned	8483	19	2.23977	0.369798	0.3387	2.8807	F
MTVG_1565	3300012954.a:Ga0163111_10003052||full	tvOTU_2104	tVG 3213	-	MPG_11510	3300012954_37	-	Unassigned	Unassigned	Unassigned	10741	13	1.21032	0.388046	0.3453	2.9825	F
MTVG_1566	3300012954.a:Ga0163111_10003560||full	tvOTU_2105	tVG 3214	-	MPG_11510	3300012954_37	-	Unassigned	Unassigned	Unassigned	10081	20	1.98393	0.366829	0.3856	3.0836	T
MTVG_1567	3300012954.a:Ga0163111_10009154||full	tvOTU_2106	tVG 3215	-	MPG_11510	3300012954_37	-	Unassigned	Unassigned	Unassigned	6755	11	1.62842	0.382531	0.3517	3.007	F
MTVG_1568	3300012954.a:Ga0163111_10005921||full	tvOTU_2107	tVG 3216	-	MPG_11510	3300012954_37	-	Unassigned	Unassigned	Unassigned	8113	13	1.60237	0.378405	0.35	3.0778	F
MTVG_1569	3300012954.a:Ga0163111_10000777||full	tvOTU_2108	tVG 3217	-	MPG_11510	3300012954_37	-	Unassigned	Unassigned	Unassigned	19091	22	1.15238	0.366141	0.3278	2.8191	F
MTVG_1570	3300012954.a:Ga0163111_10005487||full	tvOTU_2109	tVG 3218	-	MPG_11510	3300012954_37	-	Unassigned	Unassigned	Unassigned	8355	15	1.79533	0.38827	0.3388	2.8355	F
MTVG_1571	3300012954.a:Ga0163111_10008606||full	tvOTU_2110	tVG 3219	-	MPG_11510	3300012954_37	"majority-rules approach"	Caudoviricetes	Unassigned	Unassigned	6926	9	1.29945	0.391712	0.2999	2.7657	F
MTVG_1572	3300012954.a:Ga0163111_10005237||full	tvOTU_2111	tVG 3220	-	MPG_11510	3300012954_37	-	Unassigned	Unassigned	Unassigned	8525	7	0.821114	0.386276	0.3362	2.9072	F
MTVG_1573	3300012954.a:Ga0163111_10006538||full	tvOTU_2112	tVG 3221	-	MPG_11510	3300012954_37	-	Unassigned	Unassigned	Unassigned	7779	11	1.41406	0.356473	0.3496	2.983	F
MTVG_1574	PAQG01000041.1||full	tvOTU_2113	tVG 3222	tVC 1249_0	MPG_7674	Acidimicrobiaceae bacterium	-	Unassigned	Unassigned	Unassigned	11938	19	1.59156	0.49221	0.3704	2.9262	T
MTVG_1575	3300027852.a:Ga0209345_10007741||full	tvOTU_2114	tVG 3223	-	MPG_9533	3300027852_34	-	Unassigned	Unassigned	Unassigned	9412	14	1.48746	0.440289	0.3615	2.9901	T
MTVG_1576	3300027852.a:Ga0209345_10008697||full	tvOTU_2115	tVG 3224	-	MPG_9533	3300027852_34	-	Unassigned	Unassigned	Unassigned	8700	14	1.6092	0.455977	0.2592	2.656	F
MTVG_1577	3300027852.a:Ga0209345_10008774||full	tvOTU_2116	tVG 3225	-	MPG_9533	3300027852_34	-	Unassigned	Unassigned	Unassigned	8647	14	1.61906	0.439112	0.3173	2.8585	F
MTVG_1578	3300027852.a:Ga0209345_10010534||full	tvOTU_2117	tVG 3226	-	MPG_9533	3300027852_34	-	Unassigned	Unassigned	Unassigned	7668	14	1.82577	0.440271	0.3071	2.8546	T
MTVG_1579	3300027852.a:Ga0209345_10019624||full	tvOTU_2118	tVG 3227	-	MPG_9533	3300027852_34	-	Unassigned	Unassigned	Unassigned	5114	8	1.56433	0.439382	0.4237	2.9578	F
MTVG_1580	3300020369.a:Ga0211709_10002950||full	tvOTU_2119	tVG 120	-	MPG_10636	3300020369_15	-	Unassigned	Unassigned	Unassigned	8518	14	1.64358	0.575957	0.4414	2.879	F
MTVG_1581	3300020369.a:Ga0211709_10000360||full	tvOTU_387	tVG 155	tVC 716_0	MPG_10636	3300020369_15	vConTACT2	Unassigned	Unassigned	Unassigned	38788	52	1.34062	0.605445	0.409	2.8571	T
MTVG_1582	3300020369.a:Ga0211709_10003313||full	tvOTU_2120	tVG 160	-	MPG_10636	3300020369_15	-	Unassigned	Unassigned	Unassigned	7863	14	1.78049	0.560982	0.4165	2.7901	F
MTVG_1583	3300020463.a:Ga0211676_10000092||full_1	tvOTU_2121	tVG 3228	tVC 19_1	MPG_9828	3300020463_12	vConTACT2	Unassigned	Unassigned	Unassigned	79246	92	1.16094	0.446243	0.3557	2.9972	T
MTVG_1584	3300020463.a:Ga0211676_10010445||full	tvOTU_10294	tVG 289	-	MPG_9828	3300020463_12	-	Unassigned	Unassigned	Unassigned	8001	12	1.49981	0.474066	0.3185	2.8193	F
MTVG_1585	PAQR01000010.1||0_partial_1	tvOTU_2122	tVG 3229	tVC 999_0	MPG_3877	Thalassospira sp.	-	Unassigned	Unassigned	Unassigned	42208	59	1.39784	0.577781	0.3687	2.8105	T
MTVG_1586	PAQR01000011.1||0_partial_1	tvOTU_2123	tVG 3230	tVC 1001_0	MPG_3877	Thalassospira sp.	-	Unassigned	Unassigned	Unassigned	16308	20	1.22639	0.587135	0.3575	2.7539	T
MTVG_1587	PAQR01000016.1||0_partial_1	tvOTU_438	tVG 1451	-	MPG_3877	Thalassospira sp.	-	Unassigned	Unassigned	Unassigned	37068	47	1.26794	0.653124	0.3888	2.8126	T
MTVG_1588	PAQR01000018.1||full_1	tvOTU_2124	tVG 3231	-	MPG_3877	Thalassospira sp.	-	Unassigned	Unassigned	Unassigned	38875	54	1.38907	0.550431	0.3709	2.8485	F
MTVG_1589	DRDO01000003.1||full	tvOTU_2125	tVG 3232	-	MPG_3508	Candidatus Acetothermia bacterium	-	Unassigned	Unassigned	Unassigned	6948	10	1.43926	0.567789	0.4179	3.0668	F
MTVG_1590	DRDO01000107.1||full	tvOTU_2126	tVG 3233	-	MPG_3508	Candidatus Acetothermia bacterium	-	Unassigned	Unassigned	Unassigned	5069	8	1.57822	0.550602	0.4013	2.9371	T
MTVG_1591	DRDO01000534.1||full	tvOTU_2127	tVG 3234	-	MPG_3508	Candidatus Acetothermia bacterium	-	Unassigned	Unassigned	Unassigned	5058	10	1.97707	0.57671	0.3693	2.9461	F
MTVG_1592	NZ_AP018518.1||0_partial_1	tvOTU_2128	tVG 3235	tVC 856_0	MPG_1467	Sphingobium sp. YG1	-	Unassigned	Unassigned	Unassigned	62913	83	1.31928	0.613991	0.3841	2.7735	T
MTVG_1593	NZ_AP018518.1||1_partial_1	tvOTU_2129	tVG 3236	tVC 1437_0	MPG_1467	Sphingobium sp. YG1	-	Unassigned	Unassigned	Unassigned	40833	56	1.37144	0.63407	0.4046	2.7548	F
MTVG_1594	JABIRF010000024.1||full	tvOTU_2130	tVG 3237	tVC 880_0	MPG_4914	Candidatus Marinimicrobia bacterium	-	Unassigned	Unassigned	Unassigned	20003	26	1.29981	0.33125	0.3351	2.9818	T
MTVG_1595	JABIRF010000190.1||full	tvOTU_2131	tVG 3238	-	MPG_4914	Candidatus Marinimicrobia bacterium	-	Unassigned	Unassigned	Unassigned	7400	8	1.08108	0.371622	0.1789	2.4278	F
MTVG_1596	JABSRS010000272.1||full	tvOTU_2132	tVG 3239	-	MPG_6071	Gammaproteobacteria bacterium	"majority-rules approach"	Caudoviricetes	Peduoviridae	Unassigned	5053	7	1.38532	0.430437	0.2802	2.7648	F
MTVG_1597	SOJY01000270.1||full	tvOTU_2133	tVG 3240	-	MPG_8759	Candidatus Bathyarchaeota archaeon	"majority-rules approach"	Caudoviricetes	Unassigned	Unassigned	10986	10	0.910249	0.38722	0.3936	3.1468	F
MTVG_1598	SOJY01000025.1||full	tvOTU_2134	tVG 3241	-	MPG_8759	Candidatus Bathyarchaeota archaeon	-	Unassigned	Unassigned	Unassigned	6591	9	1.3655	0.463966	0.3997	3.0822	T
MTVG_1599	NZ_CP076683.1||0_partial_1	tvOTU_407	tVG 1583	tVC 1361_0	MPG_7474	Pseudomonas zhaodongensis	-	Unassigned	Unassigned	Unassigned	11476	20	1.74277	0.579819	0.3875	2.7918	F
MTVG_1600	NZ_FXYH01000002.1||0_partial_1	tvOTU_2135	tVG 3242	tVC 772_0	MPG_1196	Pelagimonas varians	-	Unassigned	Unassigned	Unassigned	27702	34	1.22735	0.572919	0.3382	2.7187	T
MTVG_1601	NZ_FXYH01000003.1||0_partial_1	tvOTU_2136	tVG 3243	tVC 1101_0	MPG_1196	Pelagimonas varians	-	Unassigned	Unassigned	Unassigned	11376	16	1.40647	0.540172	0.4045	2.841	T
MTVG_1602	NZ_FXYH01000007.1||0_partial_1	tvOTU_2137	tVG 3244	-	MPG_1196	Pelagimonas varians	"majority-rules approach"	Caudoviricetes	Unassigned	Unassigned	26537	28	1.05513	0.58002	0.3629	2.7602	T
MTVG_1603	NZ_FXYH01000006.1||0_partial_1	tvOTU_2138	tVG 3245	tVC 772_0	MPG_1196	Pelagimonas varians	-	Unassigned	Unassigned	Unassigned	36164	39	1.07842	0.556327	0.3871	2.8788	T
MTVG_1604	NZ_FXYH01000001.1||0_partial_1	tvOTU_2139	tVG 3246	tVC 955_0	MPG_1196	Pelagimonas varians	-	Unassigned	Unassigned	Unassigned	14172	17	1.19955	0.571902	0.3574	2.7899	T
MTVG_1605	NZ_FXYH01000015.1||0_partial_1	tvOTU_2140	tVG 3247	-	MPG_1196	Pelagimonas varians	-	Unassigned	Unassigned	Unassigned	11975	19	1.58664	0.573946	0.3305	2.6439	F
MTVG_1606	3300027847.a:Ga0209402_10001812||full	tvOTU_2141	tVG 3248	-	MPG_10570	3300027847_14	-	Unassigned	Unassigned	Unassigned	22543	30	1.33079	0.578583	0.3477	2.7056	T
MTVG_1607	3300027847.a:Ga0209402_10005336||full	tvOTU_2142	tVG 3249	-	MPG_10570	3300027847_14	-	Unassigned	Unassigned	Unassigned	11486	23	2.00244	0.5747	0.4112	2.8573	F
MTVG_1608	3300027847.a:Ga0209402_10003008||full	tvOTU_2143	tVG 3250	-	MPG_10570	3300027847_14	-	Unassigned	Unassigned	Unassigned	16413	19	1.15762	0.594163	0.33	2.7029	T
MTVG_1609	JACNKA010000129.1||full_1	tvOTU_640	tVG 1250	tVC 1093_0	MPG_3388	Nitrospinae bacterium	-	Unassigned	Unassigned	Unassigned	14131	21	1.48609	0.448801	0.3527	2.9863	T
MTVG_1610	JACNKA010000089.1||full	tvOTU_2144	tVG 3251	-	MPG_3388	Nitrospinae bacterium	-	Unassigned	Unassigned	Unassigned	25174	30	1.19171	0.453285	0.3114	2.7769	T
MTVG_1611	JACNKA010000055.1||full	tvOTU_2145	tVG 3252	tVC 1259_0	MPG_3388	Nitrospinae bacterium	-	Unassigned	Unassigned	Unassigned	10475	13	1.24105	0.449642	0.39	2.9349	F
MTVG_1612	NZUN01000056.1||full	tvOTU_2146	tVG 3253	tVC 1_0	MPG_2208	Gammaproteobacteria bacterium	vConTACT2	Caudoviricetes	Unassigned	Unassigned	44878	66	1.47065	0.553758	0.3492	2.8551	T
MTVG_1613	NZUN01000151.1||full	tvOTU_2147	tVG 3254	-	MPG_2208	Gammaproteobacteria bacterium	-	Unassigned	Unassigned	Unassigned	11557	14	1.21139	0.658501	0.3436	2.7075	F
MTVG_1614	3300027057.a:Ga0207796_1002482||full	tvOTU_2148	tVG 3255	-	MPG_11249	3300027057_6	"majority-rules approach"	Caudoviricetes	Peduoviridae	Unassigned	5206	4	0.768344	0.649251	0.3761	2.7445	F
MTVG_1615	NZ_JXXD01000193.1||full	tvOTU_2149	tVG 3256	-	MPG_1943	Pseudomonas stutzeri	-	Unassigned	Unassigned	Unassigned	5597	15	2.68001	0.61265	0.368	2.8637	F
MTVG_1616	NZ_JXXD01000020.1||full	tvOTU_2150	tVG 3257	-	MPG_1943	Pseudomonas stutzeri	-	Unassigned	Unassigned	Unassigned	6736	8	1.18765	0.622031	0.3769	2.7362	F
MTVG_1617	NZ_JXXD01000084.1||full	tvOTU_2151	tVG 1709	tVC 1386_0	MPG_1943	Pseudomonas stutzeri	-	Unassigned	Unassigned	Unassigned	14343	17	1.18525	0.545283	0.3949	2.9174	F
MTVG_1618	3300024353.a:Ga0209979_1006611||full	tvOTU_2152	tVG 3258	-	MPG_11607	3300024353_30	-	Unassigned	Unassigned	Unassigned	8722	9	1.03187	0.390277	0.3498	3.0556	F
MTVG_1619	JABHMZ010000196.1||full	tvOTU_90	tVG 1144	-	MPG_8179	Verrucomicrobia bacterium	-	Unassigned	Unassigned	Unassigned	8334	3	0.359971	0.533237	0.2989	2.8399	F
MTVG_1620	3300025072.a:Ga0208920_1000002||0_partial_1	tvOTU_2153	tVG 3259	tVC 1238_0	MPG_10513	3300025072_2	-	Unassigned	Unassigned	Unassigned	54646	58	1.06138	0.573052	0.3965	2.8337	T
MTVG_1621	NYZE01000011.1||full	tvOTU_2154	tVG 3260	-	MPG_6101	Planctomycetes bacterium	-	Unassigned	Unassigned	Unassigned	6650	9	1.35338	0.644923	0.4241	2.8331	T
MTVG_1622	NYZE01000079.1||full	tvOTU_2155	tVG 3261	-	MPG_6101	Planctomycetes bacterium	"majority-rules approach"	Caudoviricetes	Unassigned	Unassigned	10539	4	0.379543	0.636398	0.446	2.9859	F
MTVG_1623	JABAZP010000035.1||full	tvOTU_2156	tVG 3262	-	MPG_4623	Flavobacteriales bacterium	-	Unassigned	Unassigned	Unassigned	5178	3	0.579374	0.481846	0.345	2.6912	F
MTVG_1624	NZ_NMRT01000001.1||0_partial_1	tvOTU_2157	tVG 3263	tVC 409_0	MPG_552	Pseudomonas aeruginosa	vConTACT2	Caudoviricetes	Peduoviridae	Unassigned	35643	47	1.31863	0.629016	0.3956	2.8662	T
MTVG_1625	NZ_NMRT01000001.1||1_partial_1	tvOTU_63	tVG 1812	-	MPG_552	Pseudomonas aeruginosa	"majority-rules approach"	Caudoviricetes	Unassigned	Unassigned	15501	19	1.22573	0.631959	0.3682	2.7685	F
MTVG_1626	NZ_NMRT01000002.1||0_partial_1	tvOTU_2158	tVG 3264	-	MPG_552	Pseudomonas aeruginosa	"majority-rules approach"	Caudoviricetes	Unassigned	Unassigned	43359	66	1.52218	0.615143	0.391	2.8322	T
MTVG_1627	CP053420.1||0_partial_1	tvOTU_10744	tVG 781	tVC 1196_0	MPG_4312	Alcanivorax sp. IO_7	-	Unassigned	Unassigned	Unassigned	25747	38	1.4759	0.618208	0.4276	2.821	T
MTVG_1628	3300027607.a:Ga0207422_1000748||0_partial	tvOTU_2159	tVG 3265	tVC 1023_0	MPG_10253	3300027607_9	-	Unassigned	Unassigned	Unassigned	36054	25	0.693404	0.443807	0.3671	2.91	F
MTVG_1629	3300027607.a:Ga0207422_1001817||full	tvOTU_2160	tVG 3266	-	MPG_10253	3300027607_9	-	Unassigned	Unassigned	Unassigned	35505	23	0.647796	0.432925	0.3139	2.9027	F
MTVG_1630	3300027607.a:Ga0207422_1002970||full	tvOTU_2161	tVG 3267	-	MPG_10253	3300027607_9	-	Unassigned	Unassigned	Unassigned	19101	20	1.04707	0.441129	0.4162	3.0314	T
MTVG_1631	3300028400.a:Ga0256832_1000026||0_partial	tvOTU_2162	tVG 736	tVC 1035_0	MPG_10128	3300028400_19	-	Unassigned	Unassigned	Unassigned	17572	15	0.853631	0.636296	0.3871	2.8482	F
MTVG_1632	JABJOA010000172.1||full_1	tvOTU_917	tVG 1222	-	MPG_5334	Desulfobacula sp.	-	Unassigned	Unassigned	Unassigned	25840	17	0.657895	0.422368	0.3123	2.96	F
MTVG_1633	JABJOA010000204.1||full	tvOTU_917	tVG 1223	-	MPG_5334	Desulfobacula sp.	-	Unassigned	Unassigned	Unassigned	15785	18	1.14032	0.420399	0.3454	2.9669	T
MTVG_1634	JABJOA010000025.1||full	tvOTU_190	tVG 1174	tVC 1507_0	MPG_5334	Desulfobacula sp.	-	Unassigned	Unassigned	Unassigned	10559	11	1.04177	0.386021	0.4176	3.1575	F
MTVG_1635	JABJOA010000237.1||full	tvOTU_273	tVG 345	tVC 995_0	MPG_5334	Desulfobacula sp.	-	Unassigned	Unassigned	Unassigned	57555	55	0.955608	0.430284	0.3433	2.946	T
MTVG_1636	LUNI01000001.1||0_partial	tvOTU_102	tVG 1324	tVC 1200_0	MPG_2387	Aeromicrobium sp. REDSEA-S42_B4	-	Unassigned	Unassigned	Unassigned	21574	36	1.66868	0.658663	0.4253	2.7541	F
MTVG_1637	3300020375.a:Ga0211656_10000103||full_1	tvOTU_256	tVG 162	tVC 671_0	MPG_10323	3300020375_7	-	Unassigned	Unassigned	Unassigned	33831	48	1.41882	0.447016	0.3609	3.0402	T
MTVG_1638	3300020375.a:Ga0211656_10000368||full	tvOTU_941	tVG 163	-	MPG_10323	3300020375_7	-	Unassigned	Unassigned	Unassigned	26089	20	0.766607	0.388018	0.3223	3.0311	F
MTVG_1639	NZ_PKNG01000099.1||0_partial_1	tvOTU_64	tVG 1704	tVC 922_0	MPG_69	Vibrio jasicida	-	Unassigned	Unassigned	Unassigned	11854	24	2.02463	0.469799	0.3783	2.9179	F
MTVG_1640	NZ_JAEFCD010000010.1||0_partial_1	tvOTU_2163	tVG 3268	-	MPG_1045	Alteromonas sp. IB21	-	Unassigned	Unassigned	Unassigned	51113	78	1.52603	0.452938	0.363	2.8978	T
MTVG_1641	NZ_KZ319306.1||full	tvOTU_2164	tVG 3269	tVC 517_0	MPG_1135	Leeuwenhoekiella nanhaiensis	-	Unassigned	Unassigned	Unassigned	28148	37	1.31448	0.411006	0.371	3.0811	T
MTVG_1642	NZ_KZ319307.1||full	tvOTU_317	tVG 1718	-	MPG_1135	Leeuwenhoekiella nanhaiensis	"majority-rules approach"	Caudoviricetes	Unassigned	Unassigned	27743	27	0.973218	0.527035	0.3588	2.8378	T
MTVG_1643	NZ_KZ319314.1||full	tvOTU_2165	tVG 3270	-	MPG_1135	Leeuwenhoekiella nanhaiensis	-	Unassigned	Unassigned	Unassigned	11748	13	1.10657	0.399217	0.3342	3.0371	F
MTVG_1644	NZ_KZ319318.1||full	tvOTU_316	tVG 1719	-	MPG_1135	Leeuwenhoekiella nanhaiensis	"majority-rules approach"	Caudoviricetes	Unassigned	Unassigned	7815	15	1.91939	0.457965	0.4271	3.0433	F
MTVG_1645	NZ_KZ319319.1||full	tvOTU_316	tVG 1720	-	MPG_1135	Leeuwenhoekiella nanhaiensis	"majority-rules approach"	Caudoviricetes	Unassigned	Unassigned	6614	9	1.36075	0.462201	0.4516	3.0015	F
MTVG_1646	NZ_KZ319321.1||full	tvOTU_10417	tVG 1721	-	MPG_1135	Leeuwenhoekiella nanhaiensis	"majority-rules approach"	Caudoviricetes	Unassigned	Unassigned	6308	10	1.58529	0.461636	0.3949	3.0309	F
MTVG_1647	NZ_PKNK01000132.1||full_1	tvOTU_2166	tVG 3271	tVC 144_0	MPG_1632	Vibrio jasicida	vConTACT2	Unassigned	Unassigned	Unassigned	21151	28	1.32381	0.47298	0.3575	2.9338	T
MTVG_1648	NZ_PKNK01000208.1||full	tvOTU_2167	tVG 3272	-	MPG_1632	Vibrio jasicida	-	Unassigned	Unassigned	Unassigned	14911	21	1.40836	0.403729	0.3079	3.0837	F
MTVG_1649	NZ_MQWC01000009.1||full	tvOTU_2168	tVG 3273	-	MPG_246	Salinibacter sp. 10B	-	Unassigned	Unassigned	Unassigned	24580	36	1.46461	0.593002	0.4064	2.8425	F
MTVG_1650	WGEF01000039.1||full	tvOTU_2169	tVG 3274	-	MPG_6204	candidate division KSB1 bacterium	"majority-rules approach"	Caudoviricetes	Unassigned	Unassigned	5273	6	1.13787	0.503508	0.432	3.2402	F
MTVG_1651	WGEF01000084.1||full	tvOTU_2170	tVG 3275	-	MPG_6204	candidate division KSB1 bacterium	"majority-rules approach"	Caudoviricetes	Unassigned	Unassigned	6083	4	0.65757	0.51011	0.33	2.8822	F
MTVG_1652	WGEF01000635.1||full	tvOTU_2171	tVG 3276	-	MPG_6204	candidate division KSB1 bacterium	-	Unassigned	Unassigned	Unassigned	9270	17	1.83387	0.502481	0.3336	3	F
MTVG_1653	JAESQQ010000376.1||full_1	tvOTU_2172	tVG 3277	-	MPG_7085	Planctomycetes bacterium	-	Unassigned	Unassigned	Unassigned	6198	12	1.93611	0.642949	0.4464	2.8711	F
MTVG_1654	JAESQQ010000914.1||full_1	tvOTU_2173	tVG 3278	-	MPG_7085	Planctomycetes bacterium	-	Unassigned	Unassigned	Unassigned	6863	7	1.01996	0.663413	0.4795	2.8832	T
MTVG_1655	JAESQQ010000555.1||full	tvOTU_2174	tVG 3279	-	MPG_7085	Planctomycetes bacterium	-	Unassigned	Unassigned	Unassigned	5388	4	0.74239	0.649035	0.4104	2.9147	F
MTVG_1656	JAESQQ010000228.1||full	tvOTU_2175	tVG 3280	-	MPG_7085	Planctomycetes bacterium	-	Unassigned	Unassigned	Unassigned	8958	9	1.00469	0.641215	0.4063	2.9421	F
MTVG_1657	NZ_JZET01000057.1||0_partial_1	tvOTU_2176	tVG 1710	tVC 922_0	MPG_301	Vibrio vulnificus	-	Unassigned	Unassigned	Unassigned	13519	22	1.62734	0.463644	0.3548	2.9458	F
MTVG_1658	3300027852.a:Ga0209345_10002911||full_1	tvOTU_2177	tVG 3281	-	MPG_9975	3300027852_31	-	Unassigned	Unassigned	Unassigned	8109	14	1.72648	0.560612	0.3628	2.7676	F
MTVG_1659	3300027852.a:Ga0209345_10008303||full	tvOTU_2178	tVG 3282	-	MPG_9975	3300027852_31	-	Unassigned	Unassigned	Unassigned	8998	12	1.33363	0.572238	0.32	2.7999	F
MTVG_1660	3300027852.a:Ga0209345_10017489||full	tvOTU_2179	tVG 3283	-	MPG_9975	3300027852_31	-	Unassigned	Unassigned	Unassigned	5503	9	1.63547	0.580229	0.4586	2.9033	F
MTVG_1661	3300027852.a:Ga0209345_10004627||full	tvOTU_2180	tVG 3284	-	MPG_9975	3300027852_31	-	Unassigned	Unassigned	Unassigned	13175	25	1.89753	0.578748	0.4322	2.9139	F
MTVG_1662	3300027852.a:Ga0209345_10001618||full	tvOTU_2181	tVG 3285	tVC 134_0	MPG_9975	3300027852_31	vConTACT2	Caudoviricetes	Unassigned	Jilinvirus	26549	37	1.39365	0.576218	0.3684	2.8408	T
MTVG_1663	NZ_PHIG01000031.1||0_partial_1	tvOTU_603	tVG 1816	tVC 1277_0	MPG_1718	Minwuia thermotolerans	-	Unassigned	Unassigned	Unassigned	46368	61	1.31556	0.69686	0.3937	2.7389	T
MTVG_1664	NZ_PHIG01000033.1||0_partial_1	tvOTU_281	tVG 1817	tVC 882_0	MPG_1718	Minwuia thermotolerans	-	Unassigned	Unassigned	Unassigned	40175	48	1.19477	0.693043	0.3986	2.7737	T
MTVG_1665	NZ_AMSG01000002.1||0_partial_1	tvOTU_2182	tVG 3286	tVC 1112_0	MPG_1153	Galbibacter marinus	-	Unassigned	Unassigned	Unassigned	38979	49	1.25709	0.36181	0.3447	3.0693	T
MTVG_1666	NZ_CP047934.1||0_partial	tvOTU_2183	tVG 3287	tVC 1521_0	MPG_1803	Synechococcus sp. RS9915	-	Unassigned	Unassigned	Unassigned	11572	21	1.81473	0.583996	0.3805	2.9047	F
MTVG_1667	DJKR01000279.1||full_1	tvOTU_2184	tVG 3288	-	MPG_6867	Dehalococcoidia bacterium UBA6537	-	Unassigned	Unassigned	Unassigned	5549	7	1.26149	0.620292	0.2809	2.6253	F
MTVG_1668	DJKR01000244.1||full	tvOTU_2185	tVG 3289	-	MPG_6867	Dehalococcoidia bacterium UBA6537	-	Unassigned	Unassigned	Unassigned	12172	18	1.4788	0.62169	0.3882	2.749	T
MTVG_1669	DJKR01000211.1||full	tvOTU_2186	tVG 3290	tVC 939_0	MPG_6867	Dehalococcoidia bacterium UBA6537	-	Unassigned	Unassigned	Unassigned	22234	34	1.52919	0.637717	0.3286	2.7557	F
MTVG_1670	DJKR01000049.1||full	tvOTU_2187	tVG 3291	-	MPG_6867	Dehalococcoidia bacterium UBA6537	-	Unassigned	Unassigned	Unassigned	10426	12	1.15097	0.652695	0.3215	2.7816	F
MTVG_1671	DJKR01000020.1||full	tvOTU_2188	tVG 3292	-	MPG_6867	Dehalococcoidia bacterium UBA6537	-	Unassigned	Unassigned	Unassigned	10762	5	0.464598	0.601357	0.3401	2.6629	F
MTVG_1672	DJKR01000170.1||full	tvOTU_2189	tVG 3293	-	MPG_6867	Dehalococcoidia bacterium UBA6537	-	Unassigned	Unassigned	Unassigned	17066	24	1.4063	0.609954	0.3741	2.8406	F
MTVG_1673	DJKR01000083.1||full	tvOTU_2190	tVG 3294	-	MPG_6867	Dehalococcoidia bacterium UBA6537	-	Unassigned	Unassigned	Unassigned	5128	11	2.14509	0.621055	0.4317	2.8588	F
MTVG_1674	DJKR01000321.1||full	tvOTU_2191	tVG 3295	-	MPG_6867	Dehalococcoidia bacterium UBA6537	-	Unassigned	Unassigned	Unassigned	5773	11	1.90542	0.61605	0.3808	2.7251	F
MTVG_1675	DJKR01000012.1||full	tvOTU_2192	tVG 3296	-	MPG_6867	Dehalococcoidia bacterium UBA6537	-	Unassigned	Unassigned	Unassigned	8287	15	1.81006	0.629339	0.4565	2.889	T
MTVG_1676	DJKR01000186.1||full	tvOTU_2193	tVG 3297	-	MPG_6867	Dehalococcoidia bacterium UBA6537	-	Unassigned	Unassigned	Unassigned	5017	7	1.39526	0.615062	0.4052	2.796	F
MTVG_1677	DJKR01000221.1||full	tvOTU_2194	tVG 3298	-	MPG_6867	Dehalococcoidia bacterium UBA6537	-	Unassigned	Unassigned	Unassigned	10913	17	1.55778	0.613947	0.3886	2.9114	F
MTVG_1678	DJKR01000165.1||full	tvOTU_2195	tVG 3299	-	MPG_6867	Dehalococcoidia bacterium UBA6537	-	Unassigned	Unassigned	Unassigned	21060	25	1.18708	0.588984	0.3665	2.8591	T
MTVG_1679	DJKR01000058.1||full	tvOTU_2196	tVG 3300	-	MPG_6867	Dehalococcoidia bacterium UBA6537	-	Unassigned	Unassigned	Unassigned	23113	37	1.60083	0.610695	0.3881	2.8459	F
MTVG_1680	DJKR01000315.1||full	tvOTU_2197	tVG 3301	tVC 762_0	MPG_6867	Dehalococcoidia bacterium UBA6537	vConTACT2	Caudoviricetes	Unassigned	Myxoctovirus	13267	16	1.206	0.589208	0.3831	2.8722	T
MTVG_1681	DJKR01000307.1||full	tvOTU_2198	tVG 3302	-	MPG_6867	Dehalococcoidia bacterium UBA6537	-	Unassigned	Unassigned	Unassigned	6393	16	2.50274	0.609417	0.3942	2.9422	F
MTVG_1682	DJKR01000015.1||full	tvOTU_2199	tVG 3303	-	MPG_6867	Dehalococcoidia bacterium UBA6537	-	Unassigned	Unassigned	Unassigned	5384	6	1.11441	0.61627	0.4089	2.8574	F
MTVG_1683	DJKR01000269.1||full	tvOTU_2200	tVG 3304	-	MPG_6867	Dehalococcoidia bacterium UBA6537	-	Unassigned	Unassigned	Unassigned	5606	11	1.96218	0.624331	0.4758	2.9415	F
MTVG_1684	DJKR01000225.1||full	tvOTU_2201	tVG 3305	-	MPG_6867	Dehalococcoidia bacterium UBA6537	-	Unassigned	Unassigned	Unassigned	5925	10	1.68776	0.623291	0.3271	2.7165	F
MTVG_1685	DJKR01000312.1||full	tvOTU_2202	tVG 3306	-	MPG_6867	Dehalococcoidia bacterium UBA6537	-	Unassigned	Unassigned	Unassigned	13489	10	0.741345	0.597524	0.3812	2.6975	F
MTVG_1686	DJKR01000107.1||full	tvOTU_2203	tVG 3307	-	MPG_6867	Dehalococcoidia bacterium UBA6537	-	Unassigned	Unassigned	Unassigned	7934	13	1.63852	0.602437	0.4091	2.9884	T
MTVG_1687	DJKR01000200.1||full	tvOTU_2204	tVG 3308	tVC 455_0	MPG_6867	Dehalococcoidia bacterium UBA6537	-	Unassigned	Unassigned	Unassigned	14389	23	1.59844	0.600528	0.3727	2.9488	T
MTVG_1688	DJKR01000294.1||full	tvOTU_2205	tVG 3309	tVC 939_0	MPG_6867	Dehalococcoidia bacterium UBA6537	-	Unassigned	Unassigned	Unassigned	27579	39	1.41412	0.63675	0.3599	2.7335	T
MTVG_1689	DJKR01000111.1||full	tvOTU_2206	tVG 3310	-	MPG_6867	Dehalococcoidia bacterium UBA6537	-	Unassigned	Unassigned	Unassigned	6122	3	0.490036	0.610911	0.4263	2.9568	F
MTVG_1690	DJKR01000064.1||full	tvOTU_2207	tVG 3311	tVC 940_0	MPG_6867	Dehalococcoidia bacterium UBA6537	-	Unassigned	Unassigned	Unassigned	15033	23	1.52997	0.580988	0.3835	2.8357	F
MTVG_1691	DJKR01000287.1||full	tvOTU_2208	tVG 3312	-	MPG_6867	Dehalococcoidia bacterium UBA6537	"majority-rules approach"	Caudoviricetes	Unassigned	Unassigned	20500	6	0.292683	0.610244	0.3745	2.8415	F
MTVG_1692	DJKR01000337.1||full	tvOTU_2209	tVG 3313	-	MPG_6867	Dehalococcoidia bacterium UBA6537	-	Unassigned	Unassigned	Unassigned	5029	10	1.98847	0.618016	0.3706	2.7604	F
MTVG_1693	DJKR01000036.1||full	tvOTU_2210	tVG 3314	-	MPG_6867	Dehalococcoidia bacterium UBA6537	-	Unassigned	Unassigned	Unassigned	8072	12	1.48662	0.61224	0.3901	2.8826	T
MTVG_1694	DJKR01000299.1||full	tvOTU_2211	tVG 3315	-	MPG_6867	Dehalococcoidia bacterium UBA6537	-	Unassigned	Unassigned	Unassigned	14117	22	1.5584	0.59609	0.2771	2.6441	F
MTVG_1695	DJKR01000298.1||full	tvOTU_2212	tVG 3316	-	MPG_6867	Dehalococcoidia bacterium UBA6537	-	Unassigned	Unassigned	Unassigned	7161	19	2.65326	0.611088	0.4181	2.9126	F
MTVG_1696	DJKR01000227.1||full	tvOTU_2213	tVG 3317	-	MPG_6867	Dehalococcoidia bacterium UBA6537	-	Unassigned	Unassigned	Unassigned	6961	18	2.58584	0.654586	0.4935	2.9151	F
MTVG_1697	DJKR01000168.1||full	tvOTU_2214	tVG 3318	-	MPG_6867	Dehalococcoidia bacterium UBA6537	-	Unassigned	Unassigned	Unassigned	5315	7	1.31703	0.634619	0.3394	2.7015	F
MTVG_1698	DJKR01000192.1||full	tvOTU_2215	tVG 3319	tVC 941_0	MPG_6867	Dehalococcoidia bacterium UBA6537	-	Unassigned	Unassigned	Unassigned	33613	54	1.60652	0.601285	0.3638	2.8552	T
MTVG_1699	DJKR01000297.1||full	tvOTU_2216	tVG 3320	-	MPG_6867	Dehalococcoidia bacterium UBA6537	-	Unassigned	Unassigned	Unassigned	7434	8	1.07614	0.628486	0.3318	2.7373	F
MTVG_1700	DJKR01000243.1||full	tvOTU_2217	tVG 3321	-	MPG_6867	Dehalococcoidia bacterium UBA6537	-	Unassigned	Unassigned	Unassigned	5576	7	1.25538	0.606528	0.3282	2.8719	F
MTVG_1701	DJKR01000240.1||full	tvOTU_2218	tVG 3322	-	MPG_6867	Dehalococcoidia bacterium UBA6537	-	Unassigned	Unassigned	Unassigned	12154	15	1.23416	0.619878	0.3598	2.8166	T
MTVG_1702	DJKR01000016.1||full	tvOTU_2219	tVG 3323	-	MPG_6867	Dehalococcoidia bacterium UBA6537	-	Unassigned	Unassigned	Unassigned	14612	19	1.3003	0.606073	0.3737	2.8082	T
MTVG_1703	DJKR01000068.1||full	tvOTU_2220	tVG 3324	-	MPG_6867	Dehalococcoidia bacterium UBA6537	-	Unassigned	Unassigned	Unassigned	16366	24	1.46645	0.64224	0.3909	2.8965	F
MTVG_1704	DJKR01000146.1||full	tvOTU_2221	tVG 3325	-	MPG_6867	Dehalococcoidia bacterium UBA6537	-	Unassigned	Unassigned	Unassigned	17776	30	1.68767	0.615098	0.411	2.9149	T
MTVG_1705	DJKR01000018.1||full	tvOTU_2222	tVG 3326	tVC 943_0	MPG_6867	Dehalococcoidia bacterium UBA6537	-	Unassigned	Unassigned	Unassigned	10503	14	1.33295	0.626773	0.3578	2.7801	F
MTVG_1706	DJKR01000247.1||full	tvOTU_2223	tVG 3327	tVC 941_0	MPG_6867	Dehalococcoidia bacterium UBA6537	-	Unassigned	Unassigned	Unassigned	15982	23	1.43912	0.608766	0.3561	2.7905	F
MTVG_1707	DJKR01000097.1||full	tvOTU_2224	tVG 3328	-	MPG_6867	Dehalococcoidia bacterium UBA6537	-	Unassigned	Unassigned	Unassigned	17612	27	1.53305	0.615207	0.3493	2.7459	F
MTVG_1708	DJKR01000110.1||full	tvOTU_2225	tVG 3329	-	MPG_6867	Dehalococcoidia bacterium UBA6537	-	Unassigned	Unassigned	Unassigned	10194	10	0.980969	0.626349	0.3631	2.7638	F
MTVG_1709	DJKR01000270.1||full	tvOTU_2226	tVG 3330	-	MPG_6867	Dehalococcoidia bacterium UBA6537	-	Unassigned	Unassigned	Unassigned	11367	23	2.0234	0.587666	0.4556	2.9227	F
MTVG_1710	DJKR01000220.1||full	tvOTU_2227	tVG 3331	-	MPG_6867	Dehalococcoidia bacterium UBA6537	-	Unassigned	Unassigned	Unassigned	8041	8	0.994901	0.607885	0.2924	2.8624	F
MTVG_1711	DJKR01000209.1||full	tvOTU_2228	tVG 3332	-	MPG_6867	Dehalococcoidia bacterium UBA6537	-	Unassigned	Unassigned	Unassigned	6874	8	1.16381	0.610852	0.2714	2.6668	F
MTVG_1712	DJKR01000021.1||full	tvOTU_2229	tVG 3333	tVC 947_0	MPG_6867	Dehalococcoidia bacterium UBA6537	-	Unassigned	Unassigned	Unassigned	18515	20	1.08021	0.64836	0.3486	2.7395	T
MTVG_1713	DJKR01000306.1||full	tvOTU_2230	tVG 3334	tVC 943_0	MPG_6867	Dehalococcoidia bacterium UBA6537	-	Unassigned	Unassigned	Unassigned	16121	16	0.992494	0.649165	0.3844	2.6905	F
MTVG_1714	DJKR01000099.1||full	tvOTU_2231	tVG 3335	tVC 940_0	MPG_6867	Dehalococcoidia bacterium UBA6537	-	Unassigned	Unassigned	Unassigned	12739	23	1.80548	0.605307	0.3893	2.8529	F
MTVG_1715	DJKR01000182.1||full	tvOTU_2232	tVG 3336	-	MPG_6867	Dehalococcoidia bacterium UBA6537	-	Unassigned	Unassigned	Unassigned	14328	20	1.39587	0.580622	0.3435	2.8567	T
MTVG_1716	DJKR01000138.1||full	tvOTU_2233	tVG 3337	-	MPG_6867	Dehalococcoidia bacterium UBA6537	-	Unassigned	Unassigned	Unassigned	12956	17	1.31213	0.635767	0.3784	2.8202	F
MTVG_1717	DJKR01000103.1||full	tvOTU_2234	tVG 3338	-	MPG_6867	Dehalococcoidia bacterium UBA6537	-	Unassigned	Unassigned	Unassigned	20497	37	1.80514	0.620952	0.3744	2.8331	F
MTVG_1718	DJKR01000293.1||full	tvOTU_2235	tVG 3339	-	MPG_6867	Dehalococcoidia bacterium UBA6537	-	Unassigned	Unassigned	Unassigned	7009	10	1.42674	0.6222	0.3775	2.7211	F
MTVG_1719	DJKR01000031.1||full	tvOTU_2236	tVG 3340	-	MPG_6867	Dehalococcoidia bacterium UBA6537	-	Unassigned	Unassigned	Unassigned	18365	12	0.653417	0.628731	0.3463	2.7505	F
MTVG_1720	DJKR01000317.1||full	tvOTU_2237	tVG 3341	-	MPG_6867	Dehalococcoidia bacterium UBA6537	-	Unassigned	Unassigned	Unassigned	10374	16	1.54232	0.62994	0.4026	2.8608	F
MTVG_1721	DJKR01000108.1||full	tvOTU_2238	tVG 3342	-	MPG_6867	Dehalococcoidia bacterium UBA6537	-	Unassigned	Unassigned	Unassigned	11651	4	0.343318	0.597287	0.4168	2.8807	F
MTVG_1722	DJKR01000254.1||full	tvOTU_2239	tVG 3343	-	MPG_6867	Dehalococcoidia bacterium UBA6537	-	Unassigned	Unassigned	Unassigned	8925	18	2.01681	0.585799	0.4112	2.9039	F
MTVG_1723	DJKR01000339.1||full	tvOTU_2240	tVG 3344	-	MPG_6867	Dehalococcoidia bacterium UBA6537	-	Unassigned	Unassigned	Unassigned	14130	25	1.76929	0.591861	0.3953	2.9137	F
MTVG_1724	DJKR01000062.1||full	tvOTU_2241	tVG 3345	tVC 659_0	MPG_6867	Dehalococcoidia bacterium UBA6537	-	Unassigned	Unassigned	Unassigned	18502	24	1.29716	0.59426	0.3273	2.785	T
MTVG_1725	DJKR01000046.1||full	tvOTU_2242	tVG 3346	-	MPG_6867	Dehalococcoidia bacterium UBA6537	-	Unassigned	Unassigned	Unassigned	16450	23	1.39818	0.592948	0.3464	2.7932	F
MTVG_1726	DJKR01000070.1||full	tvOTU_2243	tVG 3347	-	MPG_6867	Dehalococcoidia bacterium UBA6537	-	Unassigned	Unassigned	Unassigned	11964	18	1.50451	0.614845	0.3391	2.764	F
MTVG_1727	DJKR01000347.1||full	tvOTU_2244	tVG 3348	-	MPG_6867	Dehalococcoidia bacterium UBA6537	-	Unassigned	Unassigned	Unassigned	5226	14	2.67891	0.657482	0.4491	2.8575	F
MTVG_1728	DJKR01000327.1||full	tvOTU_2245	tVG 3349	-	MPG_6867	Dehalococcoidia bacterium UBA6537	-	Unassigned	Unassigned	Unassigned	11693	25	2.13803	0.588814	0.424	2.8989	F
MTVG_1729	DJKR01000084.1||full	tvOTU_2246	tVG 3350	-	MPG_6867	Dehalococcoidia bacterium UBA6537	-	Unassigned	Unassigned	Unassigned	13522	18	1.33116	0.598654	0.3098	2.7621	F
MTVG_1730	DJKR01000074.1||full	tvOTU_2247	tVG 3351	-	MPG_6867	Dehalococcoidia bacterium UBA6537	-	Unassigned	Unassigned	Unassigned	9280	15	1.61638	0.605607	0.3324	2.6741	F
MTVG_1731	DJKR01000076.1||full	tvOTU_2248	tVG 3352	-	MPG_6867	Dehalococcoidia bacterium UBA6537	-	Unassigned	Unassigned	Unassigned	13861	11	0.793594	0.621672	0.3582	2.7954	F
MTVG_1732	DJKR01000147.1||full	tvOTU_2249	tVG 3353	-	MPG_6867	Dehalococcoidia bacterium UBA6537	-	Unassigned	Unassigned	Unassigned	5520	7	1.26812	0.649819	0.3849	2.8771	T
MTVG_1733	DJKR01000035.1||full	tvOTU_2250	tVG 3354	-	MPG_6867	Dehalococcoidia bacterium UBA6537	-	Unassigned	Unassigned	Unassigned	9777	16	1.63649	0.608909	0.3083	2.6409	F
MTVG_1734	DJKR01000053.1||full	tvOTU_2251	tVG 3355	-	MPG_6867	Dehalococcoidia bacterium UBA6537	-	Unassigned	Unassigned	Unassigned	7632	14	1.83438	0.616465	0.4397	2.9108	F
MTVG_1735	DJKR01000065.1||full	tvOTU_2252	tVG 3356	-	MPG_6867	Dehalococcoidia bacterium UBA6537	-	Unassigned	Unassigned	Unassigned	11444	10	0.87382	0.621513	0.3329	2.7642	F
MTVG_1736	DJKR01000300.1||full	tvOTU_2253	tVG 3357	-	MPG_6867	Dehalococcoidia bacterium UBA6537	-	Unassigned	Unassigned	Unassigned	9000	18	2	0.606416	0.4116	2.7893	F
MTVG_1737	DJKR01000195.1||full	tvOTU_2254	tVG 3358	-	MPG_6867	Dehalococcoidia bacterium UBA6537	-	Unassigned	Unassigned	Unassigned	5701	8	1.40326	0.617436	0.389	2.814	T
MTVG_1738	DJKR01000136.1||full	tvOTU_2255	tVG 3359	-	MPG_6867	Dehalococcoidia bacterium UBA6537	-	Unassigned	Unassigned	Unassigned	14594	13	0.890777	0.607304	0.4002	2.8496	F
MTVG_1739	DJKR01000232.1||full	tvOTU_2256	tVG 3360	-	MPG_6867	Dehalococcoidia bacterium UBA6537	-	Unassigned	Unassigned	Unassigned	6966	3	0.430663	0.602067	0.3142	2.6932	F
MTVG_1740	DJKR01000331.1||full	tvOTU_2257	tVG 3361	-	MPG_6867	Dehalococcoidia bacterium UBA6537	-	Unassigned	Unassigned	Unassigned	7595	20	2.63331	0.612453	0.4136	2.8648	F
MTVG_1741	DJKR01000009.1||full	tvOTU_2258	tVG 3362	-	MPG_6867	Dehalococcoidia bacterium UBA6537	-	Unassigned	Unassigned	Unassigned	19850	38	1.91436	0.594706	0.4371	2.9163	T
MTVG_1742	DJKR01000233.1||full	tvOTU_2259	tVG 3363	-	MPG_6867	Dehalococcoidia bacterium UBA6537	"majority-rules approach"	Caudoviricetes	Unassigned	Unassigned	6252	8	1.27959	0.568786	0.427	3.0006	F
MTVG_1743	NZ_LNWG01000011.1||0_partial_1	tvOTU_308	tVG 1523	tVC 866_0	MPG_1156	Epibacterium mobile	-	Unassigned	Unassigned	Unassigned	34414	38	1.1042	0.557535	0.3645	2.7536	T
MTVG_1744	NZ_LNWG01000014.1||0_partial_1	tvOTU_493	tVG 1524	tVC 954_0	MPG_1156	Epibacterium mobile	-	Unassigned	Unassigned	Unassigned	31107	37	1.18944	0.456843	0.3312	2.8839	T
MTVG_1745	NZ_LNWG01000004.1||0_partial_1	tvOTU_609	tVG 1522	tVC 956_0	MPG_1156	Epibacterium mobile	"majority-rules approach"	Caudoviricetes	Unassigned	Unassigned	15649	18	1.15023	0.652118	0.3695	2.771	T
MTVG_1746	NZ_LNWG01000004.1||1_partial	tvOTU_239	tVG 1735	tVC 958_0	MPG_1156	Epibacterium mobile	-	Unassigned	Unassigned	Unassigned	11473	14	1.22026	0.533165	0.3692	2.9207	F
MTVG_1747	NZ_LNWG01000033.1||full	tvOTU_297	tVG 1726	tVC 769_0	MPG_1156	Epibacterium mobile	-	Unassigned	Unassigned	Unassigned	34732	45	1.29564	0.580416	0.3998	2.8513	T
MTVG_1748	NZ_LNWG01000041.1||full	tvOTU_649	tVG 1520	tVC 861_0	MPG_1156	Epibacterium mobile	-	Unassigned	Unassigned	Unassigned	35675	42	1.1773	0.584415	0.3816	2.8745	F
MTVG_1749	3300027742.a:Ga0209121_10013047||full_1	tvOTU_2260	tVG 3364	-	MPG_11290	3300027742_35	-	Unassigned	Unassigned	Unassigned	5305	6	1.13101	0.441659	0.3858	3.0573	F
MTVG_1750	JAADGH010000115.1||full_1	tvOTU_2261	tVG 3365	-	MPG_6438	Planctomycetes bacterium	-	Unassigned	Unassigned	Unassigned	9626	10	1.03885	0.643807	0.4106	2.9323	T
MTVG_1751	JAADGH010000054.1||full	tvOTU_2262	tVG 3366	-	MPG_6438	Planctomycetes bacterium	-	Unassigned	Unassigned	Unassigned	5277	7	1.32651	0.607732	0.3527	2.7804	F
MTVG_1752	DDEC01000069.1||full	tvOTU_2263	tVG 3367	-	MPG_3690	Alteromonas australica	-	Unassigned	Unassigned	Unassigned	6183	11	1.77907	0.385897	0.3206	2.7776	F
MTVG_1753	DDEC01000100.1||full	tvOTU_427	tVG 116	tVC 960_0	MPG_3690	Alteromonas australica	-	Unassigned	Unassigned	Unassigned	27019	49	1.81354	0.438728	0.3713	2.9927	T
MTVG_1754	DORS01000175.1||full_1	tvOTU_2264	tVG 820	-	MPG_5650	Hyphomonas sp.	-	Unassigned	Unassigned	Unassigned	9802	13	1.32626	0.536239	0.4122	2.8518	F
MTVG_1755	DORS01000192.1||full	tvOTU_2265	tVG 3368	-	MPG_5650	Hyphomonas sp.	-	Unassigned	Unassigned	Unassigned	19341	33	1.70622	0.585476	0.4017	2.8867	F
MTVG_1756	DORS01000084.1||full	tvOTU_2266	tVG 3369	-	MPG_5650	Hyphomonas sp.	-	Unassigned	Unassigned	Unassigned	10347	7	0.676525	0.590626	0.4038	2.8292	F
MTVG_1757	WFTJ01000155.1||full	tvOTU_885	tVG 2081	-	MPG_5766	candidate division KSB1 bacterium	"majority-rules approach"	Caudoviricetes	Peduoviridae	Unassigned	5968	3	0.502681	0.515751	0.4212	3.1025	F
MTVG_1758	NZ_KB891586.1||0_partial_1	tvOTU_2267	tVG 3370	-	MPG_95	Dasania marina DSM 21967	-	Unassigned	Unassigned	Unassigned	27981	40	1.42954	0.476573	0.3434	2.9305	F
MTVG_1759	NZ_JHZF01000011.1||0_partial_1	tvOTU_2268	tVG 3371	-	MPG_1041	Pseudooceanicola nanhaiensis DSM 18065	-	Unassigned	Unassigned	Unassigned	44095	71	1.61016	0.647307	0.3807	2.766	F
MTVG_1760	NZ_JHZF01000014.1||0_partial_1	tvOTU_2269	tVG 3372	tVC 963_0	MPG_1041	Pseudooceanicola nanhaiensis DSM 18065	-	Unassigned	Unassigned	Unassigned	26525	29	1.09331	0.625636	0.4352	2.923	T
MTVG_1761	NZ_JXCJ01000001.1||0_partial_1	tvOTU_2270	tVG 3373	-	MPG_671	Gilvimarinus agarilyticus	-	Unassigned	Unassigned	Unassigned	37099	50	1.34775	0.541688	0.3697	2.8719	F
MTVG_1762	NZ_JXCJ01000001.1||1_partial_1	tvOTU_2271	tVG 3374	tVC 407_0	MPG_671	Gilvimarinus agarilyticus	"majority-rules approach"	Caudoviricetes	Unassigned	Unassigned	37559	48	1.27799	0.545183	0.3632	2.8409	F
MTVG_1763	PAAB01000001.1||full	tvOTU_2272	tVG 3375	tVC 968_0	MPG_6181	Phycisphaerae bacterium	-	Unassigned	Unassigned	Unassigned	29929	36	1.20285	0.328108	0.3819	3.1634	F
MTVG_1764	PAAB01000048.1||full	tvOTU_2273	tVG 3376	tVC 560_0	MPG_6181	Phycisphaerae bacterium	vConTACT2	Caudoviricetes	Autographiviridae	Unassigned	46555	46	0.988079	0.386358	0.3458	2.8985	T
MTVG_1765	PAAB01000053.1||full	tvOTU_2274	tVG 3377	-	MPG_6181	Phycisphaerae bacterium	-	Unassigned	Unassigned	Unassigned	14912	16	1.07296	0.363569	0.3434	3.0382	F
MTVG_1766	PAAB01000072.1||full	tvOTU_2275	tVG 3378	-	MPG_6181	Phycisphaerae bacterium	-	Unassigned	Unassigned	Unassigned	15437	22	1.42515	0.346959	0.3912	3.1467	F
MTVG_1767	3300027883.a:Ga0209713_10000780||full_1	tvOTU_473	tVG 722	-	MPG_10679	3300027883_11	-	Unassigned	Unassigned	Unassigned	7529	9	1.19538	0.545756	0.3887	2.8398	F
MTVG_1768	3300025108.a:Ga0208793_1006443||full	tvOTU_2276	tVG 3379	-	MPG_11342	3300025108_5	-	Unassigned	Unassigned	Unassigned	5107	4	0.783239	0.361856	0.2847	2.8246	F
MTVG_1769	3300025705.a:Ga0209374_1010741||full	tvOTU_10418	tVG 644	-	MPG_10793	3300025705_18	-	Unassigned	Unassigned	Unassigned	5016	8	1.5949	0.465311	0.3761	2.8163	F
MTVG_1770	JABSOK010000063.1||0_partial_1	tvOTU_2277	tVG 1228	tVC 971_0	MPG_7063	Alteromonas sp.	-	Unassigned	Unassigned	Unassigned	39161	53	1.35339	0.447384	0.352	2.9347	T
MTVG_1771	JAAKFS010000012.1||0_partial	tvOTU_2278	tVG 3380	-	MPG_2651	Chlamydiae bacterium	-	Unassigned	Unassigned	Unassigned	25235	22	0.871805	0.497761	0.3057	2.9515	F
MTVG_1772	SPUY01000003.1||0_partial_1	tvOTU_2279	tVG 3381	-	MPG_2731	Pseudomonas extremaustralis	"majority-rules approach"	Caudoviricetes	Unassigned	Unassigned	13916	19	1.36533	0.591262	0.3373	2.7939	F
MTVG_1773	SPUY01000018.1||full_1	tvOTU_2280	tVG 3382	-	MPG_2731	Pseudomonas extremaustralis	-	Unassigned	Unassigned	Unassigned	5450	13	2.38532	0.592844	0.4211	2.8519	F
MTVG_1774	SPUY01000018.1||full_2	tvOTU_2281	tVG 3383	tVC 555_0	MPG_2731	Pseudomonas extremaustralis	-	Unassigned	Unassigned	Unassigned	44410	63	1.4186	0.585837	0.3583	2.8001	F
MTVG_1775	SPUY01000031.1||full_1	tvOTU_2282	tVG 3384	-	MPG_2731	Pseudomonas extremaustralis	"majority-rules approach"	Caudoviricetes	Unassigned	Unassigned	7933	8	1.00845	0.585907	0.314	2.7316	F
MTVG_1776	SPUY01000032.1||full_1	tvOTU_2283	tVG 3385	-	MPG_2731	Pseudomonas extremaustralis	-	Unassigned	Unassigned	Unassigned	35386	49	1.38473	0.57551	0.3854	2.8747	F
MTVG_1777	DJLY01000016.1||0_partial_1	tvOTU_724	tVG 934	tVC 976_0	MPG_7486	Bacteriovoracaceae bacterium UBA6504	-	Unassigned	Unassigned	Unassigned	37525	61	1.62558	0.384011	0.3462	3.0093	T
MTVG_1778	JABSPV010000108.1||full	tvOTU_2284	tVG 3386	-	MPG_7961	Halieaceae bacterium	"majority-rules approach"	Caudoviricetes	Unassigned	Unassigned	5605	5	0.892061	0.571989	0.3471	2.8072	T
MTVG_1779	JABSPV010000109.1||full	tvOTU_2285	tVG 3387	-	MPG_7961	Halieaceae bacterium	-	Unassigned	Unassigned	Unassigned	5173	7	1.35318	0.580514	0.293	2.6778	F
MTVG_1780	JABSPV010000110.1||full	tvOTU_2286	tVG 3388	-	MPG_7961	Halieaceae bacterium	-	Unassigned	Unassigned	Unassigned	5434	6	1.10416	0.560177	0.3563	2.9165	T
MTVG_1781	JABSPV010000082.1||full	tvOTU_2287	tVG 3389	-	MPG_7961	Halieaceae bacterium	-	Unassigned	Unassigned	Unassigned	10185	22	2.16004	0.568778	0.3009	2.6921	F
MTVG_1782	SOIB01000205.1||full	tvOTU_2288	tVG 3390	tVC 455_0	MPG_4533	Candidatus Stahlbacteria bacterium	-	Unassigned	Unassigned	Unassigned	44842	74	1.65024	0.359529	0.3677	3.0829	T
MTVG_1783	SOIB01000059.1||full	tvOTU_2289	tVG 3391	-	MPG_4533	Candidatus Stahlbacteria bacterium	-	Unassigned	Unassigned	Unassigned	5153	12	2.32874	0.382884	0.3309	3.0512	F
MTVG_1784	3300025046.a:Ga0207902_1000035||0_partial_1	tvOTU_2290	tVG 407	tVC 971_0	MPG_11320	3300025046_1	-	Unassigned	Unassigned	Unassigned	32909	36	1.09393	0.449816	0.3517	2.9032	T
MTVG_1785	3300025046.a:Ga0207902_1000117||full	tvOTU_2291	tVG 3392	-	MPG_11320	3300025046_1	-	Unassigned	Unassigned	Unassigned	5652	11	1.94621	0.366065	0.3331	3.1081	F
MTVG_1786	3300025046.a:Ga0207902_1000059||full	tvOTU_924	tVG 408	tVC 983_0	MPG_11320	3300025046_1	-	Unassigned	Unassigned	Unassigned	44607	56	1.25541	0.447262	0.3502	2.9157	F
MTVG_1787	3300027607.a:Ga0207422_1004980||full	tvOTU_2292	tVG 699	tVC 984_0	MPG_10861	3300027607_11	-	Unassigned	Unassigned	Unassigned	10129	12	1.18472	0.469642	0.3195	2.8563	F
MTVG_1788	3300027607.a:Ga0207422_1002890||full	tvOTU_2293	tVG 697	tVC 984_0	MPG_10861	3300027607_11	-	Unassigned	Unassigned	Unassigned	19749	21	1.06334	0.452074	0.3153	2.8734	F
MTVG_1789	3300027607.a:Ga0207422_1007508||full	tvOTU_2294	tVG 3393	-	MPG_10861	3300027607_11	-	Unassigned	Unassigned	Unassigned	6305	10	1.58604	0.465504	0.378	3.0595	F
MTVG_1790	PAJO01000011.1||0_partial_1	tvOTU_415	tVG 153	-	MPG_7141	Alcanivoracaceae bacterium	-	Unassigned	Unassigned	Unassigned	22324	27	1.20946	0.575076	0.3816	2.7986	T
MTVG_1791	PAJO01000027.1||0_partial	tvOTU_2295	tVG 3394	tVC 986_0	MPG_7141	Alcanivoracaceae bacterium	-	Unassigned	Unassigned	Unassigned	13460	29	2.15453	0.565676	0.3791	2.8436	F
MTVG_1792	3300020472.a:Ga0211579_10002377||full_1	tvOTU_2296	tVG 3395	-	MPG_10962	3300020472_14	-	Unassigned	Unassigned	Unassigned	6962	12	1.72364	0.620511	0.315	2.7075	F
MTVG_1793	3300020472.a:Ga0211579_10002016||full_1	tvOTU_2297	tVG 3396	-	MPG_10962	3300020472_14	-	Unassigned	Unassigned	Unassigned	11709	17	1.45187	0.678965	0.3615	2.7743	F
MTVG_1794	3300020472.a:Ga0211579_10001124||full	tvOTU_2298	tVG 3397	-	MPG_10962	3300020472_14	-	Unassigned	Unassigned	Unassigned	20659	30	1.45215	0.609178	0.3621	2.7894	T
MTVG_1795	3300020472.a:Ga0211579_10004529||full	tvOTU_2299	tVG 3398	-	MPG_10962	3300020472_14	-	Unassigned	Unassigned	Unassigned	10055	21	2.08851	0.631029	0.4112	2.8791	F
MTVG_1796	3300020472.a:Ga0211579_10001518||full	tvOTU_2300	tVG 3399	tVC 991_0	MPG_10962	3300020472_14	-	Unassigned	Unassigned	Unassigned	17760	25	1.40766	0.622748	0.3713	2.7832	T
MTVG_1797	3300020472.a:Ga0211579_10004749||full	tvOTU_2301	tVG 3400	-	MPG_10962	3300020472_14	-	Unassigned	Unassigned	Unassigned	9797	23	2.34766	0.678269	0.3519	2.7262	F
MTVG_1798	3300020472.a:Ga0211579_10008979||full	tvOTU_2302	tVG 3401	-	MPG_10962	3300020472_14	-	Unassigned	Unassigned	Unassigned	6825	10	1.4652	0.666813	0.3639	2.7788	T
MTVG_1799	NZ_MAOG01000101.1||0_partial_1	tvOTU_2303	tVG 3402	-	MPG_1636	Bacillus sp. NH11B	-	Unassigned	Unassigned	Unassigned	35807	47	1.31259	0.341833	0.3523	3.1025	T
MTVG_1800	NZ_MAOG01000141.1||0_partial_1	tvOTU_2304	tVG 3403	-	MPG_1636	Bacillus sp. NH11B	"majority-rules approach"	Caudoviricetes	Unassigned	Unassigned	30570	35	1.14491	0.355447	0.3605	2.9977	T
MTVG_1801	NZ_MAOG01000100.1||full_1	tvOTU_2305	tVG 3404	-	MPG_1636	Bacillus sp. NH11B	"majority-rules approach"	Caudoviricetes	Unassigned	Unassigned	13456	22	1.63496	0.342004	0.3787	3.0682	F
MTVG_1802	NZ_MAOG01000131.1||full	tvOTU_2306	tVG 3405	-	MPG_1636	Bacillus sp. NH11B	-	Unassigned	Unassigned	Unassigned	6924	11	1.58868	0.358463	0.3735	3.1194	F
MTVG_1803	NZ_AMRN01000002.1||0_partial_1	tvOTU_438	tVG 1451	-	MPG_760	Thalassospira profundimaris WP0211	-	Unassigned	Unassigned	Unassigned	38220	48	1.25589	0.650602	0.3868	2.8123	T
MTVG_1804	NZ_AMRN01000005.1||0_partial_1	tvOTU_2307	tVG 3406	-	MPG_760	Thalassospira profundimaris WP0211	-	Unassigned	Unassigned	Unassigned	6020	9	1.49502	0.519269	0.3815	2.9437	T
MTVG_1805	NZ_AMRN01000004.1||0_partial	tvOTU_2308	tVG 1452	tVC 1001_0	MPG_760	Thalassospira profundimaris WP0211	-	Unassigned	Unassigned	Unassigned	26048	28	1.07494	0.570984	0.3815	2.8453	T
MTVG_1806	DPVY01000149.1||full	tvOTU_2309	tVG 3407	-	MPG_7478	Candidatus Marinimicrobia bacterium	-	Unassigned	Unassigned	Unassigned	11421	9	0.788022	0.368794	0.4263	3.1848	F
MTVG_1807	PAWD01000050.1||full_1	tvOTU_2310	tVG 3408	tVC 51_0	MPG_8858	Thaumarchaeota archaeon	"majority-rules approach"	Caudoviricetes	Kyanoviridae	Unassigned	12633	9	0.71242	0.35431	0.2438	2.7029	F
MTVG_1808	PAWD01000014.1||full	tvOTU_2311	tVG 3409	-	MPG_8858	Thaumarchaeota archaeon	-	Unassigned	Unassigned	Unassigned	29826	35	1.17347	0.417522	0.3524	2.8828	F
MTVG_1809	PAWD01000018.1||full	tvOTU_2312	tVG 3410	-	MPG_8858	Thaumarchaeota archaeon	-	Unassigned	Unassigned	Unassigned	11985	22	1.83563	0.385322	0.3371	2.9394	T
MTVG_1810	PAWD01000042.1||full	tvOTU_2313	tVG 3411	-	MPG_8858	Thaumarchaeota archaeon	"majority-rules approach"	Caudoviricetes	Kyanoviridae	Unassigned	13288	17	1.27935	0.336469	0.3508	3.1888	F
MTVG_1811	PAWD01000044.1||full	tvOTU_2314	tVG 3412	-	MPG_8858	Thaumarchaeota archaeon	-	Unassigned	Unassigned	Unassigned	13588	26	1.91345	0.348248	0.3688	3.1185	F
MTVG_1812	PAWD01000051.1||full	tvOTU_2315	tVG 3413	-	MPG_8858	Thaumarchaeota archaeon	-	Unassigned	Unassigned	Unassigned	19724	39	1.97729	0.36813	0.3687	3.0856	F
MTVG_1813	NZ_LWHN01000002.1||0_partial_1	tvOTU_10420	tVG 1775	tVC 1007_0	MPG_338	Pseudohongiella nitratireducens	-	Unassigned	Unassigned	Unassigned	14200	28	1.97183	0.515493	0.3667	2.8244	F
MTVG_1814	DFRI01000183.1||full	tvOTU_2316	tVG 3414	-	MPG_4035	Prochlorococcus sp. UBA3467	"majority-rules approach"	Caudoviricetes	Unassigned	Unassigned	5789	6	1.03645	0.549663	0.4204	2.9381	T
MTVG_1815	JADFVW010000141.1||full	tvOTU_2317	tVG 3415	-	MPG_8043	Proteobacteria bacterium	-	Unassigned	Unassigned	Unassigned	9617	19	1.97567	0.545596	0.4233	2.9041	F
MTVG_1816	NZ_WSFO01000011.1||0_partial_1	tvOTU_2318	tVG 3416	tVC 134_0	MPG_114	Pelagicola marinus	vConTACT2	Caudoviricetes	Unassigned	Jilinvirus	33716	41	1.21604	0.560683	0.3583	2.7811	T
MTVG_1817	NZ_WSFO01000002.1||0_partial_1	tvOTU_2319	tVG 3417	tVC 955_0	MPG_114	Pelagicola marinus	-	Unassigned	Unassigned	Unassigned	13618	20	1.46864	0.580408	0.3685	2.7991	T
MTVG_1818	NZ_WSFO01000028.1||full	tvOTU_2320	tVG 3418	-	MPG_114	Pelagicola marinus	"majority-rules approach"	Caudoviricetes	Unassigned	Unassigned	6499	7	1.07709	0.663641	0.3841	2.6837	F
MTVG_1819	NZ_WSFO01000029.1||full	tvOTU_2321	tVG 3419	-	MPG_114	Pelagicola marinus	"majority-rules approach"	Caudoviricetes	Unassigned	Unassigned	6457	10	1.54871	0.637912	0.3729	2.8373	F
MTVG_1820	NZ_JABJVX010000015.1||0_partial_1	tvOTU_10422	tVG 1622	tVC 993_0	MPG_81	Rhodophyticola sp. DY48A3-103	-	Unassigned	Unassigned	Unassigned	13731	16	1.16525	0.64125	0.3261	2.6824	F
MTVG_1821	NZ_JABJVX010000001.1||0_partial_1	tvOTU_10677	tVG 1620	tVC 955_0	MPG_81	Rhodophyticola sp. DY48A3-103	-	Unassigned	Unassigned	Unassigned	15462	17	1.09947	0.661945	0.3486	2.7348	T
MTVG_1822	NZ_JABJVX010000002.1||0_partial_1	tvOTU_2322	tVG 1621	tVC 168_0	MPG_81	Rhodophyticola sp. DY48A3-103	-	Unassigned	Unassigned	Unassigned	42927	51	1.18806	0.665502	0.384	2.7896	T
MTVG_1823	NZ_JABJVX010000022.1||full_1	tvOTU_2323	tVG 3420	tVC 993_0	MPG_81	Rhodophyticola sp. DY48A3-103	-	Unassigned	Unassigned	Unassigned	19386	21	1.08326	0.668369	0.3444	2.7264	F
MTVG_1824	NZ_JABJVX010000025.1||full_1	tvOTU_10281	tVG 1624	-	MPG_81	Rhodophyticola sp. DY48A3-103	-	Unassigned	Unassigned	Unassigned	17883	17	0.950623	0.700162	0.3444	2.7313	F
MTVG_1825	NZ_JABJVX010000019.1||full	tvOTU_10424	tVG 1623	tVC 993_0	MPG_81	Rhodophyticola sp. DY48A3-103	-	Unassigned	Unassigned	Unassigned	37505	37	0.986535	0.59792	0.376	2.8685	F
MTVG_1826	NZ_JABJVX010000028.1||full	tvOTU_2324	tVG 1625	-	MPG_81	Rhodophyticola sp. DY48A3-103	-	Unassigned	Unassigned	Unassigned	17507	21	1.19952	0.620266	0.4012	2.8752	F
MTVG_1827	NZ_JABJVX010000034.1||full	tvOTU_10267	tVG 1626	-	MPG_81	Rhodophyticola sp. DY48A3-103	-	Unassigned	Unassigned	Unassigned	6376	8	1.25471	0.669072	0.4277	2.7965	T
MTVG_1828	NZ_JABJVX010000035.1||full	tvOTU_10286	tVG 1626	-	MPG_81	Rhodophyticola sp. DY48A3-103	"majority-rules approach"	Caudoviricetes	Unassigned	Unassigned	5861	8	1.36495	0.653301	0.4333	2.8485	T
MTVG_1829	NZ_JABJVX010000036.1||full	tvOTU_2325	tVG 1627	-	MPG_81	Rhodophyticola sp. DY48A3-103	-	Unassigned	Unassigned	Unassigned	5821	10	1.71792	0.59732	0.4265	3.0159	F
MTVG_1830	NZ_JABJVX010000037.1||full	tvOTU_2326	tVG 3421	-	MPG_81	Rhodophyticola sp. DY48A3-103	-	Unassigned	Unassigned	Unassigned	5693	8	1.40523	0.503074	0.4043	3.0274	F
MTVG_1831	NZ_JABJVX010000038.1||full	tvOTU_2327	tVG 1628	-	MPG_81	Rhodophyticola sp. DY48A3-103	-	Unassigned	Unassigned	Unassigned	5611	8	1.42577	0.654607	0.4261	2.8555	F
MTVG_1832	NZ_ATWO01000001.1||0_partial_1	tvOTU_2328	tVG 3422	-	MPG_1260	Desulfotignum balticum DSM 7044	-	Unassigned	Unassigned	Unassigned	32493	41	1.26181	0.527837	0.3445	2.8832	T
MTVG_1833	WGEL01000288.1||full	tvOTU_2329	tVG 3423	-	MPG_6052	Gammaproteobacteria bacterium	-	Unassigned	Unassigned	Unassigned	7013	3	0.427777	0.522601	0.3561	2.8148	F
MTVG_1834	WGEL01000464.1||full	tvOTU_10426	tVG 1018	tVC 1021_0	MPG_6052	Gammaproteobacteria bacterium	-	Unassigned	Unassigned	Unassigned	13362	14	1.04775	0.531507	0.3437	2.8141	F
MTVG_1835	NZ_LVHU01000013.1||0_partial	tvOTU_2330	tVG 3424	-	MPG_311	Synechococcus sp. MIT S9508	-	Unassigned	Unassigned	Unassigned	26046	36	1.38217	0.519888	0.3745	2.8859	F
MTVG_1836	NZ_JAFFQD010000010.1||0_partial	tvOTU_2331	tVG 3425	tVC 1023_0	MPG_1637	Desulfobulbus marinus	-	Unassigned	Unassigned	Unassigned	32033	27	0.842881	0.523804	0.359	2.8459	F
MTVG_1837	NZ_JAFFQD010000069.1||0_partial	tvOTU_2332	tVG 3426	-	MPG_1637	Desulfobulbus marinus	-	Unassigned	Unassigned	Unassigned	14660	17	1.15962	0.43704	0.3726	3.0267	F
MTVG_1838	NZ_JAFFQD010000087.1||full	tvOTU_2333	tVG 3427	-	MPG_1637	Desulfobulbus marinus	-	Unassigned	Unassigned	Unassigned	6040	6	0.993377	0.405629	0.4166	3.2012	F
MTVG_1839	NZ_JAFFQD010000090.1||full	tvOTU_2334	tVG 3428	-	MPG_1637	Desulfobulbus marinus	-	Unassigned	Unassigned	Unassigned	5573	10	1.79437	0.433878	0.3556	2.9866	F
MTVG_1840	NZ_NVQF01000064.1||0_partial_1	tvOTU_2335	tVG 3429	-	MPG_306	Mycobacterium palauense	-	Unassigned	Unassigned	Unassigned	8509	13	1.52779	0.614878	0.3771	2.7294	F
MTVG_1841	NZ_NVQF01000007.1||full_1	tvOTU_2336	tVG 3430	tVC 691_1	MPG_306	Mycobacterium palauense	"majority-rules approach"	Caudoviricetes	Unassigned	Unassigned	78395	136	1.7348	0.596084	0.3666	2.8843	T
MTVG_1842	NZ_NVQF01000082.1||full_1	tvOTU_2337	tVG 3431	-	MPG_306	Mycobacterium palauense	"majority-rules approach"	Caudoviricetes	Unassigned	Unassigned	16894	19	1.12466	0.654019	0.3064	2.7359	F
MTVG_1843	NZ_NVQF01000004.1||0_partial	tvOTU_2338	tVG 3432	-	MPG_306	Mycobacterium palauense	-	Unassigned	Unassigned	Unassigned	16057	17	1.05873	0.675095	0.324	2.6731	F
MTVG_1844	NZ_NVQF01000126.1||full	tvOTU_2339	tVG 3433	tVC 1034_0	MPG_306	Mycobacterium palauense	-	Unassigned	Unassigned	Unassigned	11578	14	1.20919	0.613491	0.3875	2.812	F
MTVG_1845	NZ_NVQF01000061.1||full	tvOTU_2340	tVG 3434	-	MPG_306	Mycobacterium palauense	-	Unassigned	Unassigned	Unassigned	37567	71	1.88996	0.655975	0.409	2.8297	T
MTVG_1846	DDDE01000038.1||full	tvOTU_2341	tVG 3435	-	MPG_8232	Roseivirga sp. UBA1988	-	Unassigned	Unassigned	Unassigned	8719	4	0.458768	0.404404	0.3523	3.0518	F
MTVG_1847	WGCQ01000220.1||full_1	tvOTU_2342	tVG 3436	tVC 289_0	MPG_2080	Deltaproteobacteria bacterium	-	Unassigned	Unassigned	Unassigned	16824	19	1.12934	0.563718	0.3498	2.8201	F
MTVG_1848	WGCQ01000205.1||full	tvOTU_2343	tVG 3437	-	MPG_2080	Deltaproteobacteria bacterium	-	Unassigned	Unassigned	Unassigned	6680	10	1.49701	0.507635	0.4405	3.1238	T
MTVG_1849	SOHZ01000235.1||full	tvOTU_2344	tVG 3438	-	MPG_4336	Anaerolineales bacterium	-	Unassigned	Unassigned	Unassigned	7702	14	1.81771	0.492599	0.3906	3.2086	F
MTVG_1850	3300027607.a:Ga0207422_1000010||0_partial_1	tvOTU_2345	tVG 3439	tVC 1036_0	MPG_9441	3300027607_8	-	Unassigned	Unassigned	Unassigned	28687	19	0.662321	0.520026	0.3109	2.7879	F
MTVG_1851	3300027607.a:Ga0207422_1000150||0_partial	tvOTU_2346	tVG 3440	-	MPG_9441	3300027607_8	-	Unassigned	Unassigned	Unassigned	19290	20	1.03681	0.442405	0.3825	3.1447	T
MTVG_1852	3300027607.a:Ga0207422_1000500||0_partial	tvOTU_2347	tVG 3441	-	MPG_9441	3300027607_8	-	Unassigned	Unassigned	Unassigned	19411	16	0.824275	0.430581	0.3718	3.0508	F
MTVG_1853	JAEPME010000002.1||0_partial_1	tvOTU_91	tVG 1268	tVC 955_0	MPG_4480	Roseicyclus sp.	-	Unassigned	Unassigned	Unassigned	15520	17	1.09536	0.659149	0.3556	2.7596	T
MTVG_1854	JAEPME010000015.1||full	tvOTU_827	tVG 1269	tVC 1037_0	MPG_4480	Roseicyclus sp.	-	Unassigned	Unassigned	Unassigned	99007	91	0.919127	0.64053	0.353	2.8203	T
MTVG_1855	NZ_JABULX010000015.1||0_partial	tvOTU_2348	tVG 3442	tVC 1039_0	MPG_397	Catenovulum sp. SM1970	-	Unassigned	Unassigned	Unassigned	13513	23	1.70206	0.406571	0.3473	2.9431	F
MTVG_1856	DFMU01000038.1||full_1	tvOTU_461	tVG 834	-	MPG_6823	Alcanivorax sp. UBA3585	-	Unassigned	Unassigned	Unassigned	36466	56	1.53568	0.651155	0.4075	2.8523	F
MTVG_1857	NZ_POWH01000133.1||full	tvOTU_10428	tVG 1504	-	MPG_937	Vibrio agarivorans	"majority-rules approach"	Faserviricetes	Inoviridae	Unassigned	8658	12	1.386	0.42042	0.3432	3.0154	F
MTVG_1858	NZ_POWH01000216.1||full	tvOTU_10430	tVG 1856	-	MPG_937	Vibrio agarivorans	-	Unassigned	Unassigned	Unassigned	5490	12	2.18579	0.412933	0.4248	2.9748	F
MTVG_1859	NZ_POWH01000033.1||full	tvOTU_878	tVG 1502	tVC 144_0	MPG_937	Vibrio agarivorans	vConTACT2	Unassigned	Unassigned	Unassigned	25042	28	1.11812	0.4879	0.3543	2.9526	T
MTVG_1860	NZ_POWH01000034.1||full	tvOTU_10432	tVG 1501	tVC 717_0	MPG_937	Vibrio agarivorans	-	Unassigned	Unassigned	Unassigned	24234	32	1.32046	0.474086	0.3701	2.9123	T
MTVG_1861	NZ_POWH01000057.1||full	tvOTU_4	tVG 1500	tVC 718_0	MPG_937	Vibrio agarivorans	-	Unassigned	Unassigned	Unassigned	16716	22	1.3161	0.442271	0.3836	2.9079	F
MTVG_1862	NZ_AMRG01000022.1||full	tvOTU_2349	tVG 3443	tVC 972_0	MPG_1285	Idiomarina xiamenensis 10-D-4	-	Unassigned	Unassigned	Unassigned	18638	24	1.28769	0.487713	0.3464	2.862	F
MTVG_1863	NZ_AMRG01000023.1||full	tvOTU_2350	tVG 3444	-	MPG_1285	Idiomarina xiamenensis 10-D-4	-	Unassigned	Unassigned	Unassigned	17507	26	1.48512	0.456218	0.4131	3.0096	T
MTVG_1864	JABJEZ010000416.1||full	tvOTU_828	tVG 1206	-	MPG_3714	Phycisphaerae bacterium	-	Unassigned	Unassigned	Unassigned	6988	10	1.43102	0.566972	0.3841	2.9218	F
MTVG_1865	3300028030.a:Ga0256831_1000038||0_partial	tvOTU_2351	tVG 3445	-	MPG_10851	3300028030_22	-	Unassigned	Unassigned	Unassigned	40722	53	1.30151	0.489932	0.3488	3.0586	F
MTVG_1866	DRQE01000156.1||full_1	tvOTU_10434	tVG 1019	-	MPG_2028	Deltaproteobacteria bacterium	-	Unassigned	Unassigned	Unassigned	9755	15	1.53767	0.528549	0.3504	2.9457	F
MTVG_1867	DRQE01000164.1||full	tvOTU_25	tVG 1020	-	MPG_2028	Deltaproteobacteria bacterium	-	Unassigned	Unassigned	Unassigned	11796	10	0.847745	0.482876	0.3421	3.0793	F
MTVG_1868	WFZP01000026.1||full	tvOTU_2352	tVG 3446	-	MPG_3478	Desulfobulbaceae bacterium	-	Unassigned	Unassigned	Unassigned	18445	26	1.4096	0.60412	0.4145	2.8487	T
MTVG_1869	WFZP01000039.1||full	tvOTU_10437	tVG 2105	-	MPG_3478	Desulfobulbaceae bacterium	-	Unassigned	Unassigned	Unassigned	9432	15	1.59033	0.578456	0.472	3.0207	F
MTVG_1870	WFZP01000040.1||full	tvOTU_2353	tVG 3447	tVC 661_0	MPG_3478	Desulfobulbaceae bacterium	-	Unassigned	Unassigned	Unassigned	15517	20	1.28891	0.647032	0.3734	2.7921	F
MTVG_1871	WFZP01000117.1||full	tvOTU_2354	tVG 3448	-	MPG_3478	Desulfobulbaceae bacterium	-	Unassigned	Unassigned	Unassigned	10426	13	1.24688	0.65375	0.3849	2.7651	F
MTVG_1872	WFZP01000122.1||full	tvOTU_2355	tVG 3449	-	MPG_3478	Desulfobulbaceae bacterium	-	Unassigned	Unassigned	Unassigned	9621	14	1.45515	0.63642	0.4116	2.8233	T
MTVG_1873	JAAKFV010000078.1||full	tvOTU_2356	tVG 3450	-	MPG_7577	Candidatus Anoxychlamydiales bacterium	-	Unassigned	Unassigned	Unassigned	6881	12	1.74393	0.299375	0.4204	3.2926	F
MTVG_1874	3300005253.a:Ga0073583_1040941||0_partial_1	tvOTU_254	tVG 29	-	MPG_11348	3300005253_7	-	Unassigned	Unassigned	Unassigned	48004	64	1.33322	0.554662	0.3871	2.8321	F
MTVG_1875	3300005253.a:Ga0073583_1301384||0_partial_1	tvOTU_124	tVG 48	-	MPG_11348	3300005253_7	"majority-rules approach"	Caudoviricetes	Unassigned	Unassigned	7564	10	1.32205	0.524722	0.4051	2.9184	F
MTVG_1876	CABYIW010000022.1||full	tvOTU_2357	tVG 3451	-	MPG_3546	uncultured Pelagibacteraceae bacterium	-	Unassigned	Unassigned	Unassigned	5914	8	1.35272	0.251945	0.3943	3.3142	F
MTVG_1877	PADB01000010.1||0_partial_1	tvOTU_169	tVG 815	tVC 850_0	MPG_6390	Kordiimonas sp.	-	Unassigned	Unassigned	Unassigned	36041	60	1.66477	0.517855	0.3735	2.8705	F
MTVG_1878	PADB01000009.1||0_partial	tvOTU_741	tVG 1997	-	MPG_6390	Kordiimonas sp.	-	Unassigned	Unassigned	Unassigned	19625	19	0.968153	0.501172	0.3504	2.857	F
MTVG_1879	NZ_RPOA01000001.1||0_partial	tvOTU_2358	tVG 3452	-	MPG_1325	Marinobacter sp. NP-6	-	Unassigned	Unassigned	Unassigned	14241	24	1.68527	0.569342	0.3871	2.8933	F
MTVG_1880	3300027742.a:Ga0209121_10000245||0_partial	tvOTU_482	tVG 705	tVC 1052_0	MPG_11329	3300027742_28	-	Unassigned	Unassigned	Unassigned	20547	21	1.02205	0.587628	0.3449	2.9459	F
MTVG_1881	WJMF01000051.1||full	tvOTU_2359	tVG 3453	-	MPG_8075	candidate division KSB1 bacterium	-	Unassigned	Unassigned	Unassigned	12804	15	1.17151	0.44861	0.3301	2.9366	F
MTVG_1882	NZ_RKKU01000001.1||0_partial_1	tvOTU_10442	tVG 1893	tVC 811_0	MPG_1948	Pseudomonas sp. SSM26	-	Unassigned	Unassigned	Unassigned	31750	41	1.29134	0.572315	0.3735	2.8159	T
MTVG_1883	NZ_RKKU01000024.1||full_1	tvOTU_621	tVG 1894	tVC 810_0	MPG_1948	Pseudomonas sp. SSM26	-	Unassigned	Unassigned	Unassigned	33831	47	1.38926	0.579173	0.3973	2.8249	T
MTVG_1884	NZ_RKKU01000029.1||full	tvOTU_2360	tVG 3454	-	MPG_1948	Pseudomonas sp. SSM26	-	Unassigned	Unassigned	Unassigned	48572	52	1.07058	0.524109	0.3892	2.9612	F
MTVG_1885	3300020471.a:Ga0211614_10004438||full	tvOTU_194	tVG 301	-	MPG_11499	3300020471_7	"majority-rules approach"	Caudoviricetes	Unassigned	Unassigned	5926	10	1.68748	0.646811	0.421	2.7994	F
MTVG_1886	NZ_MAKF01000054.1||full_1	tvOTU_2361	tVG 3455	tVC 147_0	MPG_1751	Vibrio splendidus	vConTACT2	Caudoviricetes	Peduoviridae	Unassigned	32878	44	1.33828	0.446469	0.3588	2.9682	T
MTVG_1887	NZ_MAKF01000122.1||0_partial	tvOTU_2362	tVG 3456	-	MPG_1751	Vibrio splendidus	-	Unassigned	Unassigned	Unassigned	13391	19	1.41886	0.389963	0.3741	2.991	F
MTVG_1888	3300024336.a:Ga0233447_1000181||full	tvOTU_10799	tVG 377	tVC 1061_0	MPG_11367	3300024336_20	-	Unassigned	Unassigned	Unassigned	81775	79	0.966065	0.395488	0.3315	3.0276	T
MTVG_1889	DFLQ01000015.1||0_partial_1	tvOTU_517	tVG 806	tVC 442_0	MPG_3221	Pusillimonas sp. UBA3615	-	Unassigned	Unassigned	Unassigned	36737	55	1.49713	0.540137	0.4001	2.912	T
MTVG_1890	NZ_CP003984.1||0_partial	tvOTU_2363	tVG 3457	tVC 1065_0	MPG_940	Planktomarina temperata RCA23	-	Unassigned	Unassigned	Unassigned	18865	18	0.954148	0.508296	0.3679	2.8708	T
MTVG_1891	NZ_CP053382.1||0_partial	tvOTU_2364	tVG 3458	-	MPG_1396	Halomonas sp. MCCC 1A13316	"majority-rules approach"	Caudoviricetes	Unassigned	Unassigned	9529	13	1.36426	0.60615	0.4165	2.9287	F
MTVG_1892	QIEW01000047.1||full_1	tvOTU_2365	tVG 3459	-	MPG_5120	bacterium	-	Unassigned	Unassigned	Unassigned	5630	6	1.06572	0.495204	0.3857	3.0119	F
MTVG_1893	QIEW01000245.1||full	tvOTU_2366	tVG 3460	-	MPG_5120	bacterium	-	Unassigned	Unassigned	Unassigned	21012	34	1.61812	0.504426	0.3636	2.9656	T
MTVG_1894	QIEW01000001.1||full	tvOTU_2367	tVG 3461	-	MPG_5120	bacterium	-	Unassigned	Unassigned	Unassigned	9575	17	1.77546	0.48752	0.3052	2.8629	F
MTVG_1895	QIEW01000463.1||full	tvOTU_2368	tVG 3462	-	MPG_5120	bacterium	-	Unassigned	Unassigned	Unassigned	9592	15	1.5638	0.482068	0.4415	3.1259	F
MTVG_1896	QIEW01000117.1||full	tvOTU_2369	tVG 3463	-	MPG_5120	bacterium	-	Unassigned	Unassigned	Unassigned	6122	11	1.7968	0.441196	0.3463	3.0219	F
MTVG_1897	QIEW01000113.1||full	tvOTU_2370	tVG 3464	-	MPG_5120	bacterium	-	Unassigned	Unassigned	Unassigned	8040	11	1.36816	0.452861	0.3549	3.1017	F
MTVG_1898	QIEW01000270.1||full	tvOTU_2371	tVG 3465	-	MPG_5120	bacterium	-	Unassigned	Unassigned	Unassigned	5972	6	1.00469	0.443737	0.3473	2.6941	F
MTVG_1899	QIEW01000288.1||full	tvOTU_2372	tVG 3466	-	MPG_5120	bacterium	-	Unassigned	Unassigned	Unassigned	9168	11	1.19983	0.459315	0.3886	3.0112	T
MTVG_1900	PASC01000012.1||0_partial_1	tvOTU_703	tVG 923	tVC 1069_0	MPG_5838	Oceanicaulis sp.	-	Unassigned	Unassigned	Unassigned	47455	70	1.47508	0.627723	0.3656	2.7548	T
MTVG_1901	PASC01000015.1||0_partial_1	tvOTU_2373	tVG 3467	-	MPG_5838	Oceanicaulis sp.	-	Unassigned	Unassigned	Unassigned	13761	17	1.23538	0.67575	0.383	2.7535	T
MTVG_1902	PASC01000025.1||0_partial_1	tvOTU_2374	tVG 3468	-	MPG_5838	Oceanicaulis sp.	-	Unassigned	Unassigned	Unassigned	24276	42	1.7301	0.603353	0.3971	2.8618	T
MTVG_1903	PASC01000024.1||0_partial	tvOTU_10444	tVG 2022	tVC 877_0	MPG_5838	Oceanicaulis sp.	-	Unassigned	Unassigned	Unassigned	18178	27	1.48531	0.609528	0.3821	2.7178	F
MTVG_1904	PASC01000004.1||full	tvOTU_10723	tVG 924	tVC 854_0	MPG_5838	Oceanicaulis sp.	-	Unassigned	Unassigned	Unassigned	75424	84	1.1137	0.625942	0.3926	2.8016	T
MTVG_1905	PAKU01000026.1||0_partial_1	tvOTU_2375	tVG 3469	-	MPG_3107	Polycyclovorans sp.	-	Unassigned	Unassigned	Unassigned	47796	74	1.54825	0.622751	0.3989	2.7505	T
MTVG_1906	NZ_NIMK01000041.1||0_partial_1	tvOTU_483	tVG 754	tVC 334_0	MPG_172	Bacillus licheniformis	"majority-rules approach"	Caudoviricetes	Unassigned	Unassigned	30443	38	1.24823	0.466413	0.3831	3.0063	T
MTVG_1907	NZ_NIMK01000040.1||0_partial_1	tvOTU_2376	tVG 3470	tVC 301_0	MPG_172	Bacillus licheniformis	"majority-rules approach"	Caudoviricetes	Unassigned	Unassigned	14710	19	1.29164	0.399275	0.3607	3.0943	F
MTVG_1908	NZ_NIMK01000022.1||0_partial_1	tvOTU_2377	tVG 3471	tVC 246_2	MPG_172	Bacillus licheniformis	"majority-rules approach"	Caudoviricetes	Unassigned	Unassigned	42292	48	1.13497	0.366287	0.3493	3.0479	T
MTVG_1909	NZ_NIMK01000009.1||full_1	tvOTU_515	tVG 1572	tVC 267_0	MPG_172	Bacillus licheniformis	-	Unassigned	Unassigned	Unassigned	36159	54	1.4934	0.450621	0.3522	2.9705	T
MTVG_1910	NZ_NIMK01000010.1||full_1	tvOTU_2378	tVG 3472	tVC 97_1	MPG_172	Bacillus licheniformis	"majority-rules approach"	Caudoviricetes	Unassigned	Unassigned	44490	72	1.61834	0.429467	0.3737	3.0937	T
MTVG_1911	NZ_NIMK01000068.1||full_1	tvOTU_2379	tVG 3473	tVC 286_0	MPG_172	Bacillus licheniformis	vConTACT2	Caudoviricetes	Unassigned	Spizizenvirus	30867	48	1.55506	0.415978	0.3789	3.0346	T
MTVG_1912	NZ_NIMK01000023.1||0_partial	tvOTU_2380	tVG 3474	-	MPG_172	Bacillus licheniformis	"majority-rules approach"	Caudoviricetes	Unassigned	Unassigned	36590	67	1.8311	0.365592	0.3597	3.1602	F
MTVG_1913	DQTE01000240.1||full	tvOTU_2381	tVG 3475	-	MPG_7469	Crocinitomix sp.	-	Unassigned	Unassigned	Unassigned	6435	11	1.7094	0.279876	0.3508	3.2851	F
MTVG_1914	NZ_LZYB01000009.1||0_partial_1	tvOTU_820	tVG 1776	tVC 1078_0	MPG_1794	Erythrobacter dokdonensis DSW-74	-	Unassigned	Unassigned	Unassigned	15017	17	1.13205	0.632017	0.372	2.7776	T
MTVG_1915	NZ_LZYB01000002.1||0_partial	tvOTU_2382	tVG 3476	-	MPG_1794	Erythrobacter dokdonensis DSW-74	-	Unassigned	Unassigned	Unassigned	10044	15	1.49343	0.585325	0.3834	2.8242	F
MTVG_1916	WGEI01000399.1||full	tvOTU_2383	tVG 3477	-	MPG_3287	Anaerolineae bacterium	-	Unassigned	Unassigned	Unassigned	14002	17	1.21411	0.468362	0.3353	2.8871	F
MTVG_1917	3300025044.a:Ga0207891_1001251||full_1	tvOTU_10446	tVG 401	tVC 465_0	MPG_11472	3300025044_5	"majority-rules approach"	Caudoviricetes	Unassigned	Unassigned	10479	14	1.33601	0.644145	0.347	2.7202	F
MTVG_1918	3300025044.a:Ga0207891_1000238||full	tvOTU_2384	tVG 3478	-	MPG_11472	3300025044_5	-	Unassigned	Unassigned	Unassigned	43764	82	1.87369	0.63077	0.4058	2.8167	T
MTVG_1919	3300025044.a:Ga0207891_1001716||full	tvOTU_10358	tVG 402	-	MPG_11472	3300025044_5	-	Unassigned	Unassigned	Unassigned	9185	10	1.08873	0.648557	0.3742	2.6493	F
MTVG_1920	3300025044.a:Ga0207891_1002297||full	tvOTU_808	tVG 404	-	MPG_11472	3300025044_5	"majority-rules approach"	Caudoviricetes	Unassigned	Unassigned	6900	5	0.724638	0.662319	0.3824	2.7358	F
MTVG_1921	3300025044.a:Ga0207891_1002902||full	tvOTU_518	tVG 396	-	MPG_11472	3300025044_5	-	Unassigned	Unassigned	Unassigned	5322	5	0.939496	0.654453	0.3685	2.6748	F
MTVG_1922	3300025044.a:Ga0207891_1002951||full	tvOTU_183	tVG 405	-	MPG_11472	3300025044_5	"majority-rules approach"	Caudoviricetes	Unassigned	Unassigned	5211	8	1.53521	0.633851	0.3515	2.7429	F
MTVG_1923	3300025044.a:Ga0207891_1000581||full	tvOTU_184	tVG 399	tVC 399_0	MPG_11472	3300025044_5	-	Unassigned	Unassigned	Unassigned	23077	30	1.3	0.651341	0.3951	2.7963	T
MTVG_1924	NZWG01000070.1||full_1	tvOTU_2385	tVG 3479	-	MPG_4576	Candidatus Marinimicrobia bacterium	"majority-rules approach"	Caudoviricetes	Autographiviridae	Unassigned	7821	1	0.127861	0.407241	0.1476	2.2587	F
MTVG_1925	JABJBB010000065.1||full	tvOTU_2386	tVG 3480	-	MPG_6034	Rhodospirillaceae bacterium	-	Unassigned	Unassigned	Unassigned	24333	26	1.06851	0.627666	0.3692	2.8152	T
MTVG_1926	NC_018692.1||0_partial_1	tvOTU_2387	tVG 3481	tVC 972_0	MPG_1243	Alteromonas macleodii str. 'Black Sea 11'	-	Unassigned	Unassigned	Unassigned	42241	47	1.11266	0.498213	0.3669	2.9247	T
MTVG_1927	WFVD01000019.1||0_partial	tvOTU_263	tVG 2087	tVC 1040_0	MPG_2199	Gammaproteobacteria bacterium	-	Unassigned	Unassigned	Unassigned	18568	15	0.807841	0.530375	0.357	2.9266	F
MTVG_1928	AAYRUY010000001.1||0_partial_1	tvOTU_2388	tVG 3482	tVC 1090_0	MPG_2990	Vibrio parahaemolyticus	-	Unassigned	Unassigned	Unassigned	21765	31	1.42431	0.41654	0.3472	2.966	T
MTVG_1929	CP042469.1||0_partial_1	tvOTU_2389	tVG 3483	tVC 188_0	MPG_3667	Clostridiales bacterium	vConTACT2	Unassigned	Unassigned	Unassigned	32880	49	1.49027	0.432117	0.2968	2.8769	F
MTVG_1930	CP042469.1||1_partial_1	tvOTU_2390	tVG 3484	-	MPG_3667	Clostridiales bacterium	-	Unassigned	Unassigned	Unassigned	17927	21	1.17142	0.395883	0.3616	3.1711	F
MTVG_1931	PBNU01000004.1||0_partial	tvOTU_2391	tVG 3485	-	MPG_3596	Haliea sp.	-	Unassigned	Unassigned	Unassigned	8673	15	1.72951	0.566978	0.4475	2.8697	F
MTVG_1932	PBNU01000003.1||full	tvOTU_2392	tVG 3486	tVC 80_1	MPG_3596	Haliea sp.	-	Unassigned	Unassigned	Unassigned	128507	183	1.42405	0.366809	0.3381	3.0125	T
MTVG_1933	NZ_JACSKJ010000005.1||full	tvOTU_734	tVG 1640	tVC 308_0	MPG_3993	Exiguobacterium sp. EBG647	-	Unassigned	Unassigned	Unassigned	57010	76	1.3331	0.418453	0.3372	3.0094	T
MTVG_1934	PBNO01000003.1||0_partial_1	tvOTU_10452	tVG 814	tVC 1070_0	MPG_6266	Ponticaulis sp.	-	Unassigned	Unassigned	Unassigned	14408	17	1.1799	0.592796	0.349	2.7458	T
MTVG_1935	PBNO01000006.1||0_partial_1	tvOTU_2393	tVG 3487	-	MPG_6266	Ponticaulis sp.	-	Unassigned	Unassigned	Unassigned	38787	62	1.59847	0.545466	0.3746	2.8385	T
MTVG_1936	PBNO01000007.1||full	tvOTU_881	tVG 281	tVC 891_0	MPG_6266	Ponticaulis sp.	-	Unassigned	Unassigned	Unassigned	38628	57	1.47561	0.485895	0.3672	2.9251	F
MTVG_1937	JAEPNF010000006.1||0_partial_1	tvOTU_274	tVG 1283	tVC 1001_0	MPG_7438	Thalassospira sp.	-	Unassigned	Unassigned	Unassigned	16409	21	1.27979	0.582485	0.361	2.7648	T
MTVG_1938	DFRL01000008.1||full	tvOTU_113	tVG 208	-	MPG_4716	Leptospiraceae bacterium UBA3464	-	Unassigned	Unassigned	Unassigned	6064	7	1.15435	0.520943	0.4554	3.0989	T
MTVG_1939	DFRL01000012.1||full	tvOTU_656	tVG 207	-	MPG_4716	Leptospiraceae bacterium UBA3464	-	Unassigned	Unassigned	Unassigned	7133	11	1.54213	0.533436	0.4403	3.0343	T
MTVG_1940	NZ_CP058414.1||0_partial_1	tvOTU_10531	tVG 1576	tVC 148_0	MPG_714	Pseudoalteromonas shioyasakiensis	"majority-rules approach"	Caudoviricetes	Unassigned	Unassigned	32375	40	1.23552	0.419089	0.3359	2.9455	F
MTVG_1941	3300020344.a:Ga0211570_1002198||full_1	tvOTU_2394	tVG 3488	-	MPG_10463	3300020344_18	-	Unassigned	Unassigned	Unassigned	5511	3	0.544366	0.449646	0.4885	3.017	F
MTVG_1942	3300025046.a:Ga0207902_1000032||0_partial_1	tvOTU_2395	tVG 3489	tVC 1092_0	MPG_9244	3300025046_2	-	Unassigned	Unassigned	Unassigned	13214	25	1.89193	0.498032	0.3416	2.9689	F
MTVG_1943	JABJCF010000431.1||full	tvOTU_2396	tVG 3490	-	MPG_3326	Nitrospina sp.	-	Unassigned	Unassigned	Unassigned	5964	9	1.50905	0.324782	0.4181	3.2039	F
MTVG_1944	JABJCF010000164.1||full	tvOTU_2397	tVG 3491	-	MPG_3326	Nitrospina sp.	-	Unassigned	Unassigned	Unassigned	11211	16	1.42717	0.39595	0.3441	3.0568	T
MTVG_1945	NZ_QXWF01000020.1||0_partial_1	tvOTU_412	tVG 1888	tVC 1094_0	MPG_136	Vibrio cholerae	-	Unassigned	Unassigned	Unassigned	10225	22	2.15159	0.477066	0.3543	2.9019	F
MTVG_1946	NZ_QXWF01000018.1||full_1	tvOTU_54	tVG 1887	-	MPG_136	Vibrio cholerae	-	Unassigned	Unassigned	Unassigned	24073	26	1.08005	0.468367	0.3813	2.9548	F
MTVG_1947	NZ_QXWF01000024.1||full_1	tvOTU_675	tVG 1885	-	MPG_136	Vibrio cholerae	"majority-rules approach"	Caudoviricetes	Unassigned	Unassigned	9616	12	1.24792	0.467658	0.4034	3.0048	T
MTVG_1948	NZ_QXWF01000001.1||0_partial	tvOTU_44	tVG 1886	tVC 917_0	MPG_136	Vibrio cholerae	"majority-rules approach"	Faserviricetes	Inoviridae	Unassigned	30224	26	0.860244	0.463274	0.3298	2.8615	F
MTVG_1949	NVUW01000003.1||0_partial_1	tvOTU_356	tVG 19	tVC 1096_0	MPG_5931	Thalassobium sp.	-	Unassigned	Unassigned	Unassigned	51454	67	1.30213	0.529113	0.3767	2.8661	T
MTVG_1950	NVUW01000004.1||0_partial_1	tvOTU_720	tVG 20	-	MPG_5931	Thalassobium sp.	-	Unassigned	Unassigned	Unassigned	30732	43	1.39919	0.509925	0.3513	2.8662	T
MTVG_1951	NVUW01000001.1||0_partial_1	tvOTU_882	tVG 21	tVC 437_0	MPG_5931	Thalassobium sp.	-	Unassigned	Unassigned	Unassigned	33620	40	1.18977	0.551576	0.3675	2.8503	F
MTVG_1952	NVUW01000015.1||full	tvOTU_2398	tVG 3492	tVC 824_0	MPG_5931	Thalassobium sp.	-	Unassigned	Unassigned	Unassigned	74374	100	1.34456	0.424019	0.3274	2.9181	T
MTVG_1953	NVUW01000016.1||full	tvOTU_2399	tVG 3493	tVC 151_0	MPG_5931	Thalassobium sp.	vConTACT2	Unassigned	Unassigned	Unassigned	42489	80	1.88284	0.416767	0.3226	2.9626	T
MTVG_1954	NVUW01000011.1||full	tvOTU_2400	tVG 3494	tVC 848_0	MPG_5931	Thalassobium sp.	-	Unassigned	Unassigned	Unassigned	37307	64	1.7155	0.472003	0.3385	2.8128	T
MTVG_1955	3300025277.a:Ga0208180_1003681||full	tvOTU_2401	tVG 3495	-	MPG_10425	3300025277_4	-	Unassigned	Unassigned	Unassigned	6269	13	2.0737	0.439783	0.2952	2.8247	F
MTVG_1956	NZ_NIWB01000001.1||0_partial_1	tvOTU_2402	tVG 3496	tVC 773_0	MPG_821	Mameliella alba	-	Unassigned	Unassigned	Unassigned	36307	42	1.1568	0.659322	0.3824	2.8198	F
MTVG_1957	NZ_NIWB01000030.1||0_partial_1	tvOTU_394	tVG 1458	tVC 1099_0	MPG_821	Mameliella alba	-	Unassigned	Unassigned	Unassigned	11541	16	1.38636	0.633134	0.4318	2.7854	T
MTVG_1958	NZ_NIWB01000004.1||0_partial_1	tvOTU_2403	tVG 3497	tVC 1099_0	MPG_821	Mameliella alba	-	Unassigned	Unassigned	Unassigned	15080	18	1.19363	0.65935	0.4243	2.7451	T
MTVG_1959	NZ_NIWB01000006.1||0_partial_1	tvOTU_2404	tVG 3498	-	MPG_821	Mameliella alba	-	Unassigned	Unassigned	Unassigned	27810	39	1.40237	0.667206	0.3677	2.7278	F
MTVG_1960	NZ_NIWB01000006.1||1_partial_1	tvOTU_106	tVG 483	tVC 955_0	MPG_821	Mameliella alba	-	Unassigned	Unassigned	Unassigned	14537	19	1.30701	0.646695	0.3624	2.7496	T
MTVG_1961	JABHEO010000244.1||full	tvOTU_2405	tVG 1122	-	MPG_3424	Gemmatimonadales bacterium	-	Unassigned	Unassigned	Unassigned	6571	9	1.36965	0.620606	0.3838	2.7754	F
MTVG_1962	JABHEO010000285.1||full	tvOTU_324	tVG 329	-	MPG_3424	Gemmatimonadales bacterium	"majority-rules approach"	Caudoviricetes	Unassigned	Unassigned	6888	9	1.30662	0.630662	0.3702	2.8077	F
MTVG_1963	JABHEO010000151.1||full	tvOTU_2406	tVG 1121	-	MPG_3424	Gemmatimonadales bacterium	"majority-rules approach"	Caudoviricetes	Unassigned	Unassigned	11597	12	1.03475	0.632232	0.3849	2.7943	F
MTVG_1964	NVWR01000004.1||0_partial_1	tvOTU_2407	tVG 3499	tVC 583_0	MPG_6854	Rhodobiaceae bacterium	-	Unassigned	Unassigned	Unassigned	16277	19	1.16729	0.601046	0.3647	2.7749	T
MTVG_1965	NVWR01000007.1||full_1	tvOTU_2408	tVG 3500	-	MPG_6854	Rhodobiaceae bacterium	-	Unassigned	Unassigned	Unassigned	54891	76	1.38456	0.521046	0.3563	2.8456	T
MTVG_1966	3300005253.a:Ga0073583_1125403||full_1	tvOTU_2409	tVG 3501	-	MPG_11240	3300005253_3	-	Unassigned	Unassigned	Unassigned	5118	7	1.36772	0.394641	0.4144	3.1782	F
MTVG_1967	3300005253.a:Ga0073583_1222796||full_1	tvOTU_2410	tVG 3502	-	MPG_11240	3300005253_3	-	Unassigned	Unassigned	Unassigned	8325	10	1.2012	0.446847	0.3235	2.8746	F
MTVG_1968	3300005253.a:Ga0073583_1167023||full	tvOTU_2411	tVG 3503	-	MPG_11240	3300005253_3	-	Unassigned	Unassigned	Unassigned	7929	8	1.00895	0.448354	0.3054	2.9022	F
MTVG_1969	3300005253.a:Ga0073583_1141752||full	tvOTU_2412	tVG 3504	-	MPG_11240	3300005253_3	-	Unassigned	Unassigned	Unassigned	23856	27	1.13179	0.436284	0.4302	2.9768	F
MTVG_1970	3300005253.a:Ga0073583_1124862||full	tvOTU_2413	tVG 3505	tVC 1110_0	MPG_11240	3300005253_3	-	Unassigned	Unassigned	Unassigned	48872	72	1.47324	0.432129	0.3876	2.9753	F
MTVG_1971	3300005253.a:Ga0073583_1149235||full	tvOTU_2414	tVG 3506	-	MPG_11240	3300005253_3	-	Unassigned	Unassigned	Unassigned	6198	6	0.968054	0.453069	0.3352	2.9674	F
MTVG_1972	3300005253.a:Ga0073583_1316986||full	tvOTU_2415	tVG 3507	tVC 1110_0	MPG_11240	3300005253_3	-	Unassigned	Unassigned	Unassigned	14514	35	2.41146	0.411258	0.3959	3.1553	F
MTVG_1973	3300005253.a:Ga0073583_1123380||full	tvOTU_2416	tVG 3508	-	MPG_11240	3300005253_3	-	Unassigned	Unassigned	Unassigned	13530	25	1.84775	0.418921	0.3883	3.1069	F
MTVG_1974	3300005253.a:Ga0073583_1168203||full	tvOTU_118	tVG 44	-	MPG_11240	3300005253_3	-	Unassigned	Unassigned	Unassigned	8012	10	1.24813	0.451073	0.29	2.8838	F
MTVG_1975	3300005253.a:Ga0073583_1180802||full	tvOTU_2417	tVG 3509	-	MPG_11240	3300005253_3	-	Unassigned	Unassigned	Unassigned	6271	8	1.27571	0.428321	0.4247	3.169	F
MTVG_1976	3300005253.a:Ga0073583_1106109||full	tvOTU_2418	tVG 32	-	MPG_11240	3300005253_3	"majority-rules approach"	Caudoviricetes	Unassigned	Unassigned	12880	17	1.31988	0.457715	0.3443	3.0727	F
MTVG_1977	3300005253.a:Ga0073583_1203564||full	tvOTU_2419	tVG 3510	tVC 1114_0	MPG_11240	3300005253_3	-	Unassigned	Unassigned	Unassigned	10985	16	1.45653	0.427765	0.3417	3.1155	F
MTVG_1978	3300005253.a:Ga0073583_1132561||full	tvOTU_528	tVG 36	tVC 1113_0	MPG_11240	3300005253_3	-	Unassigned	Unassigned	Unassigned	10251	18	1.75593	0.433909	0.352	3.1092	F
MTVG_1979	3300005253.a:Ga0073583_1144770||full	tvOTU_2420	tVG 3511	tVC 1114_0	MPG_11240	3300005253_3	-	Unassigned	Unassigned	Unassigned	11132	16	1.4373	0.417715	0.3194	3.0739	F
MTVG_1980	3300005253.a:Ga0073583_1125330||full	tvOTU_2421	tVG 3512	-	MPG_11240	3300005253_3	-	Unassigned	Unassigned	Unassigned	7088	11	1.55192	0.426269	0.3041	2.9609	F
MTVG_1981	3300005253.a:Ga0073583_1034158||full	tvOTU_2422	tVG 3513	-	MPG_11240	3300005253_3	-	Unassigned	Unassigned	Unassigned	12448	21	1.68702	0.42786	0.4154	3.1316	F
MTVG_1982	3300005253.a:Ga0073583_1131058||full	tvOTU_2423	tVG 3514	-	MPG_11240	3300005253_3	-	Unassigned	Unassigned	Unassigned	5294	4	0.755572	0.50398	0.3606	3.0105	T
MTVG_1983	3300005253.a:Ga0073583_1158534||full	tvOTU_2424	tVG 3515	-	MPG_11240	3300005253_3	-	Unassigned	Unassigned	Unassigned	11493	22	1.91421	0.43148	0.319	3.0079	F
MTVG_1984	3300005253.a:Ga0073583_1048659||full	tvOTU_2425	tVG 3516	-	MPG_11240	3300005253_3	-	Unassigned	Unassigned	Unassigned	6139	13	2.11761	0.408536	0.4385	3.2042	F
MTVG_1985	3300005253.a:Ga0073583_1123066||full	tvOTU_2426	tVG 3517	-	MPG_11240	3300005253_3	-	Unassigned	Unassigned	Unassigned	6305	5	0.793021	0.495976	0.3337	2.8433	F
MTVG_1986	3300005253.a:Ga0073583_1140256||full	tvOTU_2427	tVG 3518	-	MPG_11240	3300005253_3	-	Unassigned	Unassigned	Unassigned	9341	17	1.81993	0.437748	0.3872	3.026	F
MTVG_1987	3300005253.a:Ga0073583_1133593||full	tvOTU_2428	tVG 3519	-	MPG_11240	3300005253_3	-	Unassigned	Unassigned	Unassigned	17420	43	2.46843	0.413777	0.4056	3.1969	F
MTVG_1988	3300005253.a:Ga0073583_1126199||full	tvOTU_2429	tVG 3520	-	MPG_11240	3300005253_3	-	Unassigned	Unassigned	Unassigned	15268	25	1.63741	0.403244	0.3163	2.9182	F
MTVG_1989	3300005253.a:Ga0073583_1128098||full	tvOTU_2430	tVG 3521	tVC 1117_0	MPG_11240	3300005253_3	-	Unassigned	Unassigned	Unassigned	15464	24	1.55199	0.43501	0.3077	2.9538	F
MTVG_1990	3300005253.a:Ga0073583_1196585||full	tvOTU_2431	tVG 3522	-	MPG_11240	3300005253_3	-	Unassigned	Unassigned	Unassigned	18815	35	1.86022	0.433271	0.3718	3.0434	F
MTVG_1991	3300005253.a:Ga0073583_1138674||full	tvOTU_2432	tVG 3523	-	MPG_11240	3300005253_3	-	Unassigned	Unassigned	Unassigned	5475	9	1.64384	0.384475	0.3524	3.1677	F
MTVG_1992	3300005253.a:Ga0073583_1139716||full	tvOTU_2433	tVG 3524	tVC 1110_0	MPG_11240	3300005253_3	-	Unassigned	Unassigned	Unassigned	32426	58	1.78869	0.397891	0.3713	3.046	F
MTVG_1993	3300005253.a:Ga0073583_1147926||full	tvOTU_2434	tVG 41	-	MPG_11240	3300005253_3	-	Unassigned	Unassigned	Unassigned	8928	25	2.80018	0.396905	0.3728	3.1694	T
MTVG_1994	3300005253.a:Ga0073583_1103142||full	tvOTU_2435	tVG 3525	-	MPG_11240	3300005253_3	-	Unassigned	Unassigned	Unassigned	5939	12	2.02054	0.449739	0.3481	3.0976	F
MTVG_1995	3300005253.a:Ga0073583_1074119||full	tvOTU_702	tVG 31	-	MPG_11240	3300005253_3	-	Unassigned	Unassigned	Unassigned	6408	10	1.56055	0.387016	0.3144	3.0987	F
MTVG_1996	3300005253.a:Ga0073583_1181862||full	tvOTU_2436	tVG 3526	-	MPG_11240	3300005253_3	-	Unassigned	Unassigned	Unassigned	7305	16	2.19028	0.403047	0.4132	3.0879	T
MTVG_1997	3300005253.a:Ga0073583_1054647||full	tvOTU_2437	tVG 3527	-	MPG_11240	3300005253_3	"majority-rules approach"	Caudoviricetes	Unassigned	Unassigned	8501	9	1.0587	0.399953	0.3028	2.9416	F
MTVG_1998	3300005253.a:Ga0073583_1164853||full	tvOTU_2438	tVG 3528	-	MPG_11240	3300005253_3	-	Unassigned	Unassigned	Unassigned	8793	19	2.16081	0.398954	0.4193	3.0419	F
MTVG_1999	3300005253.a:Ga0073583_1049521||full	tvOTU_2439	tVG 3529	-	MPG_11240	3300005253_3	-	Unassigned	Unassigned	Unassigned	6365	11	1.7282	0.404242	0.2865	2.819	F
[truncated: 10,919 more rows]
