# Supplementary material for: A systematic analysis of marine lysogens and proviruses
Source: Nat Commun. 2023 Sep 27;14:6013. doi: 10.1038/s41467-023-41699-4 (PMC10533544; doi:10.1038/s41467-023-41699-4)
Supplement: Supplementary file 8 — Supplementary Data 5 [file 41467_2023_41699_MOESM8_ESM.xls]

## Sheet: Supplementary Data 5
One-side Mann-Whitney U-test was used to measure confidence scores for each VC prediction (Adj P-value). Adjustments were made for multiple comparisons
Temperate viral genome ID	Size	tVC Subcluster	tVC Subcluster Size	Quality	Adj P-value	Topology Confidence Score	Genera in VC	Families in VC	Orders in VC	Genus Confidence Score
MTVG_1	3	tVC 932_0	3	0.0449	0.553978	0.0249	1	1	1	1
MTVG_11	1	tVC 484_0	1	0	1	0	1	1	1	1
MTVG_14	2	tVC 935_0	2	0.6079	0.814453	0.4951	1	1	1	1
MTVG_15	53	tVC 168_0	53	0.5301	1	0.5301	1	1	1	0.9724
MTVG_16	45	tVC 583_0	45	0.476	1	0.476	1	1	1	1
MTVG_19	16	tVC 1163_0	16	0.9726	1	0.9726	1	1	1	1
MTVG_20	4	tVC 1200_0	4	0.9818	0.994554	0.9764	1	1	1	1
MTVG_23	11	tVC 970_0	11	0.6103	1	0.6103	1	1	1	1
MTVG_24	2	tVC 1148_0	2	0.813	0.5	0.4065	1	1	1	1
MTVG_25	7	tVC 394_0	7	0.4672	1	0.4672	1	1	1	1
MTVG_27	6	tVC 1351_0	6	0.9699	0.999999	0.9699	1	1	1	1
MTVG_28	4	tVC 1332_0	4	0.7958	0.999653	0.7956	1	1	1	1
MTVG_29	2	tVC 249_0	2	0.4883	0.94346	0.4607	1	2	2	1
MTVG_38	27	tVC 379_1	27	0.7678	1	0.7678	1	1	1	1
MTVG_41	5	tVC 1410_0	5	0.7736	0.999931	0.7736	1	1	1	1
MTVG_42	13	tVC 979_0	13	0.3651	1	0.3651	1	1	1	1
MTVG_43	5	tVC 1393_0	5	0.787	0.974085	0.7666	1	1	1	1
MTVG_45	29	tVC 926_0	29	0.749	1	0.749	1	1	1	1
MTVG_46	8	tVC 805_0	8	0.9378	0.999998	0.9378	2	2	2	1
MTVG_47	23	tVC 148_0	23	0.7476	1	0.7476	1	1	1	1
MTVG_49	3	tVC 588_0	3	0.7438	0.993732	0.7392	1	1	1	1
MTVG_51	14	tVC 1208_0	14	1	1	1	1	1	1	1
MTVG_52	7	tVC 1179_0	7	1	1	1	1	1	1	1
MTVG_53	29	tVC 1003_0	29	0.5094	1	0.5094	1	1	1	1
MTVG_61	45	tVC 583_0	45	0.476	1	0.476	1	1	1	1
MTVG_62	12	tVC 439_0	12	0.2057	1	0.2057	1	1	1	0.9545
MTVG_64	29	tVC 890_0	29	0.8617	1	0.8617	1	1	1	1
MTVG_66	15	tVC 1414_0	15	0.8382	1	0.8382	1	1	1	1
MTVG_67	2	tVC 1467_0	2	1	1	1	1	1	1	1
MTVG_68	3	tVC 305_0	3	0.1694	0.998325	0.1691	1	1	1	1
MTVG_69	2	tVC 288_0	2	0.0277	0.930582	0.0258	1	1	1	1
MTVG_73	3	tVC 1093_0	3	0.5798	0.998001	0.5786	1	1	1	1
MTVG_77	4	tVC 566_0	4	0.3899	0.999948	0.3899	1	1	1	1
MTVG_78	2	tVC 1530_0	2	0.1833	0.773373	0.1418	1	1	1	1
MTVG_80	2	tVC 1556_0	2	1	1	1	1	1	1	1
MTVG_81	2	tVC 1558_0	2	1	1	1	1	1	1	1
MTVG_88	11	tVC 1292_0	11	0.8908	1	0.8908	1	1	1	1
MTVG_90	3	tVC 1190_0	3	0.8281	0.98908	0.819	1	1	1	1
MTVG_91	36	tVC 1008_0	36	0.5975	1	0.5975	1	1	1	1
MTVG_92	12	tVC 987_0	12	0.2187	1	0.2187	1	1	1	1
MTVG_93	9	tVC 1337_0	9	0.9987	0.949497	0.9483	1	1	1	1
MTVG_96	7	tVC 394_0	7	0.4672	1	0.4672	1	1	1	1
MTVG_100	58	tVC 1078_0	58	0.8428	1	0.8428	1	1	1	1
MTVG_103	26	tVC 922_0	26	0.804	1	0.804	1	1	1	1
MTVG_105	6	tVC 942_0	6	0.7449	1	0.7449	1	1	1	1
MTVG_106	9	tVC 878_0	9	0.9455	1	0.9455	1	1	1	1
MTVG_110	36	tVC 1008_0	36	0.5975	1	0.5975	1	1	1	1
MTVG_111	8	tVC 766_0	8	0.4753	0.997579	0.4741	1	1	1	1
MTVG_113	12	tVC 1143_0	12	0.7887	1	0.7887	1	1	1	1
MTVG_115	58	tVC 1078_0	58	0.8428	1	0.8428	1	1	1	1
MTVG_116	78	tVC 409_0	78	0.6572	1	0.6572	10	2	2	0.9787
MTVG_117	4	tVC 664_0	4	0.8014	0.999736	0.8011	1	1	1	1
MTVG_120	3	tVC 287_0	3	0.1618	0.955234	0.1546	1	1	1	1
MTVG_122	16	tVC 188_0	16	0.363	1	0.363	1	2	2	0.9333
MTVG_124	16	tVC 918_0	16	0.6994	1	0.6994	1	1	1	1
MTVG_129	2	tVC 1068_0	2	0.2641	0.729854	0.1927	1	1	1	1
MTVG_131	2	tVC 1381_0	2	0.9108	0.933193	0.85	1	1	1	1
MTVG_139	4	tVC 981_0	4	0.8112	0.999822	0.811	1	1	1	1
MTVG_140	4	tVC 949_0	4	0.2484	0.999661	0.2483	1	1	1	1
MTVG_141	2	tVC 969_0	2	0.3897	0.855578	0.3334	1	1	1	1
MTVG_143	11	tVC 970_0	11	0.6103	1	0.6103	1	1	1	1
MTVG_152	2	tVC 373_0	2	0.6436	0.946732	0.6093	1	1	1	1
MTVG_153	43	tVC 586_0	43	0.7269	1	0.7269	1	1	1	1
MTVG_162	45	tVC 583_0	45	0.476	1	0.476	1	1	1	1
MTVG_165	25	tVC 425_0	25	0.8293	1	0.8293	1	1	1	1
MTVG_166	6	tVC 615_0	6	0.2632	1	0.2632	1	1	1	1
MTVG_167	29	tVC 926_0	29	0.749	1	0.749	1	1	1	1
MTVG_168	78	tVC 409_0	78	0.6572	1	0.6572	10	2	2	0.9787
MTVG_170	3	tVC 1145_0	3	0.6938	0.931981	0.6466	1	1	1	1
MTVG_171	6	tVC 1150_0	6	0.8664	0.991303	0.8588	1	1	1	1
MTVG_178	33	tVC 587_0	33	0.7071	1	0.7071	1	1	1	0.9678
MTVG_179	134	tVC 955_0	134	0.9186	1	0.9186	1	1	1	1
MTVG_188	3	tVC 177_0	3	0.5694	0.997015	0.5677	1	1	1	1
MTVG_189	11	tVC 1149_0	11	0.8407	1	0.8407	1	1	1	1
MTVG_190	2	tVC 1184_0	2	1	1	1	1	1	1	1
MTVG_193	38	tVC 1001_0	38	0.9152	1	0.9152	1	1	1	1
MTVG_199	17	tVC 286_0	17	0.7207	1	0.7207	1	2	2	0.8162
MTVG_200	21	tVC 99_0	21	0.5218	1	0.5218	1	1	1	1
MTVG_202	8	tVC 1206_0	8	0.8819	1	0.8819	1	1	1	1
MTVG_205	4	tVC 674_0	4	0.1627	0.999981	0.1627	1	1	1	1
MTVG_208	2	tVC 1192_0	2	0.7099	0.729854	0.5181	1	1	1	1
MTVG_209	26	tVC 1232_0	26	0.9691	1	0.9691	1	1	1	1
MTVG_210	2	tVC 1240_0	2	0.7009	0.879217	0.6162	1	1	1	1
MTVG_211	1	tVC 374_0	1	0	1	0	1	1	1	1
MTVG_212	134	tVC 955_0	134	0.9186	1	0.9186	1	1	1	1
MTVG_217	15	tVC 891_0	15	0.5009	1	0.5009	1	1	1	1
MTVG_219	2	tVC 1260_0	2	0.1733	0.851865	0.1476	1	1	1	1
MTVG_225	6	tVC 1265_0	6	0.7844	0.999985	0.7844	1	1	1	1
MTVG_227	2	tVC 994_0	2	0.3204	0.955262	0.306	1	1	1	1
MTVG_228	7	tVC 1046_0	7	0.2802	1	0.2802	1	1	1	1
MTVG_229	17	tVC 917_0	17	0.5088	1	0.5088	1	1	1	1
MTVG_230	2	tVC 1106_0	2	0.0876	0.86233	0.0755	1	1	1	1
MTVG_234	2	tVC 1289_0	2	0.3884	0.930857	0.3616	1	1	1	1
MTVG_237	9	tVC 671_0	9	0.4404	1	0.4404	1	1	1	1
MTVG_239	8	tVC 1206_0	8	0.8819	1	0.8819	1	1	1	1
MTVG_242	34	tVC 861_0	34	0.7533	1	0.7533	1	1	1	1
MTVG_243	10	tVC 1161_0	10	0.6547	1	0.6547	1	1	1	1
MTVG_244	33	tVC 956_0	33	0.8427	1	0.8427	1	1	1	1
MTVG_245	6	tVC 357_0	6	0.9343	0.998495	0.9329	2	2	2	0.9333
MTVG_249	6	tVC 357_0	6	0.9343	0.998495	0.9329	2	2	2	0.9333
MTVG_250	10	tVC 1313_0	10	0.9375	0.999999	0.9375	1	1	1	1
MTVG_258	3	tVC 920_0	3	0.3851	0.997015	0.3839	1	1	1	1
MTVG_260	38	tVC 1001_0	38	0.9152	1	0.9152	1	1	1	1
MTVG_261	9	tVC 1195_0	9	0.7738	1	0.7738	1	1	1	1
MTVG_262	2	tVC 1326_0	2	0.4976	0.922636	0.4591	1	1	1	1
MTVG_264	10	tVC 201_0	10	0.6854	1	0.6854	4	2	2	1
MTVG_267	5	tVC 1091_0	5	0.211	1	0.211	1	1	1	1
MTVG_270	33	tVC 956_0	33	0.8427	1	0.8427	1	1	1	1
MTVG_271	27	tVC 954_0	27	1	1	1	1	1	1	1
MTVG_272	25	tVC 866_0	25	0.9411	1	0.9411	1	1	1	1
MTVG_273	12	tVC 958_0	12	0.9937	1	0.9937	1	1	1	1
MTVG_274	25	tVC 769_0	25	0.6174	1	0.6174	1	1	1	1
MTVG_275	34	tVC 861_0	34	0.7533	1	0.7533	1	1	1	1
MTVG_276	3	tVC 627_0	3	0.1192	0.998549	0.119	1	1	1	1
MTVG_278	2	tVC 1340_0	2	1	1	1	1	1	1	1
MTVG_283	4	tVC 571_0	4	0.0559	0.618062	0.0346	1	1	1	1
MTVG_285	24	tVC 1077_0	24	0.4398	1	0.4398	1	1	1	1
MTVG_293	4	tVC 1348_0	4	1	1	1	1	1	1	1
MTVG_297	2	tVC 1352_0	2	1	1	1	1	1	1	1
MTVG_298	9	tVC 299_0	9	0.4382	1	0.4382	1	1	1	1
MTVG_301	2	tVC 132_0	2	0.1265	0.949227	0.1201	1	1	1	1
MTVG_303	3	tVC 1131_0	3	0.1617	0.978651	0.1583	1	1	1	1
MTVG_304	9	tVC 470_0	9	0.534	1	0.534	1	1	1	1
MTVG_305	9	tVC 1137_0	9	0.6013	1	0.6013	1	1	1	1
MTVG_307	6	tVC 1351_0	6	0.9699	0.999999	0.9699	1	1	1	1
MTVG_308	4	tVC 1332_0	4	0.7958	0.999653	0.7956	1	1	1	1
MTVG_310	3	tVC 56_0	3	0.1811	0.998233	0.1808	2	2	2	1
MTVG_311	3	tVC 1369_0	3	1	1	1	1	1	1	1
MTVG_312	7	tVC 829_0	7	0.3255	1	0.3255	1	1	1	1
MTVG_313	21	tVC 99_0	21	0.5218	1	0.5218	1	1	1	1
MTVG_314	21	tVC 99_0	21	0.5218	1	0.5218	1	1	1	1
MTVG_322	2	tVC 69_0	2	0.0695	0.8921	0.062	1	1	1	1
MTVG_323	2	tVC 429_0	2	0.0908	0.955991	0.0868	1	1	1	1
MTVG_325	2	tVC 1283_0	2	1	1	1	1	1	1	1
MTVG_326	3	tVC 1284_0	3	1	1	1	1	1	1	1
MTVG_327	78	tVC 409_0	78	0.6572	1	0.6572	10	2	2	0.9787
MTVG_329	29	tVC 1003_0	29	0.5094	1	0.5094	1	1	1	1
MTVG_331	9	tVC 1273_0	9	0.9248	1	0.9248	1	1	1	1
MTVG_333	53	tVC 168_0	53	0.5301	1	0.5301	1	1	1	0.9724
MTVG_334	2	tVC 275_0	2	0	1	0	1	1	1	1
MTVG_338	9	tVC 299_0	9	0.4382	1	0.4382	1	1	1	1
MTVG_339	18	tVC 577_0	18	0.4982	1	0.4982	6	2	2	1
MTVG_340	3	tVC 494_0	3	0.3361	0.998207	0.3355	1	2	2	1
MTVG_344	3	tVC 601_0	3	0.3245	0.997871	0.3238	1	1	1	1
MTVG_345	2	tVC 1400_0	2	1	1	1	1	1	1	1
MTVG_347	2	tVC 1400_0	2	1	1	1	1	1	1	1
MTVG_349	3	tVC 494_0	3	0.3361	0.998207	0.3355	1	2	2	1
MTVG_351	3	tVC 1405_0	3	1	0	0	1	1	1	1
MTVG_353	5	tVC 1408_0	5	0.8962	0.995763	0.8924	1	1	1	1
MTVG_357	2	tVC 1372_0	2	0.4193	0.94413	0.3959	1	1	1	1
MTVG_362	3	tVC 1127_0	3	0.7735	0.729854	0.5645	1	1	1	1
MTVG_366	4	tVC 1418_0	4	0.9682	0.997651	0.9659	1	1	1	1
MTVG_367	4	tVC 1418_0	4	0.9682	0.997651	0.9659	1	1	1	1
MTVG_374	3	tVC 1420_0	3	0.3611	0.877361	0.3168	1	1	1	1
MTVG_376	2	tVC 190_0	2	0.0949	0.953935	0.0905	1	1	1	1
MTVG_378	3	tVC 1251_0	3	0.4883	0.99648	0.4866	1	1	1	1
MTVG_379	15	tVC 891_0	15	0.5009	1	0.5009	1	1	1	1
MTVG_380	12	tVC 960_0	12	0.7567	1	0.7567	1	1	1	1
MTVG_390	2	tVC 1435_0	2	1	1	1	1	1	1	1
MTVG_395	4	tVC 300_0	4	0.689	0.998673	0.6881	1	1	1	1
MTVG_396	2	tVC 1438_0	2	0.9051	0.5	0.4525	1	1	1	1
MTVG_397	2	tVC 1439_0	2	1	1	1	1	1	1	1
MTVG_405	2	tVC 1438_0	2	0.9051	0.5	0.4525	1	1	1	1
MTVG_406	3	tVC 1440_0	3	1	1	1	1	1	1	1
MTVG_408	12	tVC 1154_0	12	0.774	1	0.774	1	1	1	1
MTVG_413	6	tVC 1146_0	6	0.7692	0.999901	0.7691	1	1	1	1
MTVG_415	6	tVC 697_0	6	0.8027	1	0.8027	1	1	1	1
MTVG_418	3	tVC 1457_0	3	0.9264	0.959572	0.8889	1	1	1	1
MTVG_420	4	tVC 1017_0	4	0.4321	0.999982	0.4321	1	1	1	1
MTVG_425	38	tVC 1001_0	38	0.9152	1	0.9152	1	1	1	1
MTVG_426	5	tVC 435_0	5	0.4659	1	0.4659	1	1	1	1
MTVG_427	9	tVC 1195_0	9	0.7738	1	0.7738	1	1	1	1
MTVG_432	4	tVC 1029_0	4	0.5777	0.99998	0.5777	1	1	1	1
MTVG_434	9	tVC 399_0	9	0.8787	1	0.8787	1	1	1	1
MTVG_435	2	tVC 992_0	2	0.9454	0.729854	0.69	1	1	1	1
MTVG_436	23	tVC 334_0	23	0.5641	1	0.5641	1	1	1	1
MTVG_440	8	tVC 775_0	8	0.1466	1	0.1466	1	1	1	1
MTVG_441	134	tVC 955_0	134	0.9186	1	0.9186	1	1	1	1
MTVG_442	15	tVC 717_0	15	0.7386	1	0.7386	1	1	1	1
MTVG_443	45	tVC 583_0	45	0.476	1	0.476	1	1	1	1
MTVG_445	5	tVC 345_0	5	0.4518	1	0.4518	1	1	1	1
MTVG_447	21	tVC 99_0	21	0.5218	1	0.5218	1	1	1	1
MTVG_448	2	tVC 609_0	2	0.0756	0.949205	0.0718	1	1	1	1
MTVG_451	6	tVC 1280_0	6	0.6517	0.999996	0.6517	1	1	1	1
MTVG_455	2	tVC 1279_0	2	0.5625	0.879217	0.4946	1	1	1	1
MTVG_457	25	tVC 866_0	25	0.9411	1	0.9411	1	1	1	1
MTVG_458	27	tVC 954_0	27	1	1	1	1	1	1	1
MTVG_459	33	tVC 956_0	33	0.8427	1	0.8427	1	1	1	1
MTVG_460	12	tVC 958_0	12	0.9937	1	0.9937	1	1	1	1
MTVG_461	25	tVC 769_0	25	0.6174	1	0.6174	1	1	1	1
MTVG_462	34	tVC 861_0	34	0.7533	1	0.7533	1	1	1	1
MTVG_464	13	tVC 979_0	13	0.3651	1	0.3651	1	1	1	1
MTVG_470	2	tVC 1482_0	2	1	1	1	1	1	1	1
MTVG_477	2	tVC 478_0	2	0.5648	0.940853	0.5314	1	1	1	1
MTVG_482	7	tVC 661_0	7	0.4728	0.999999	0.4728	1	1	1	1
MTVG_483	3	tVC 252_0	3	0.1548	0.998237	0.1545	1	1	1	1
MTVG_486	2	tVC 1388_0	2	0.6472	0.89848	0.5815	1	1	1	1
MTVG_490	3	tVC 137_3	3	0.1318	0.991686	0.1307	1	1	1	0.6667
MTVG_496	4	tVC 613_0	4	0.2192	0.999973	0.2192	1	1	1	1
MTVG_497	30	tVC 147_0	30	0.5191	1	0.5191	4	2	2	1
MTVG_500	5	tVC 1091_0	5	0.211	1	0.211	1	1	1	1
MTVG_501	8	tVC 1295_0	8	0.857	1	0.857	1	1	1	1
MTVG_503	2	tVC 1497_0	2	0.5928	0.76025	0.4507	1	1	1	1
MTVG_504	28	tVC 144_0	28	0.5215	1	0.5215	3	2	2	1
MTVG_505	29	tVC 890_0	29	0.8617	1	0.8617	1	1	1	1
MTVG_506	2	tVC 614_0	2	0.3887	0.952302	0.3702	1	1	1	1
MTVG_510	3	tVC 449_0	3	0.5904	0.996606	0.5884	1	1	1	1
MTVG_512	13	tVC 979_0	13	0.3651	1	0.3651	1	1	1	1
MTVG_513	5	tVC 345_0	5	0.4518	1	0.4518	1	1	1	1
MTVG_519	134	tVC 955_0	134	0.9186	1	0.9186	1	1	1	1
MTVG_521	38	tVC 1001_0	38	0.9152	1	0.9152	1	1	1	1
MTVG_522	3	tVC 1022_0	3	0.0609	0.77769	0.0474	1	1	1	1
MTVG_524	10	tVC 633_0	10	0.6533	1	0.6533	1	1	1	1
MTVG_525	15	tVC 891_0	15	0.5009	1	0.5009	1	1	1	1
MTVG_526	13	tVC 979_0	13	0.3651	1	0.3651	1	1	1	1
MTVG_528	2	tVC 997_0	2	0.5486	0.954293	0.5236	1	1	1	1
MTVG_533	13	tVC 505_0	13	0.484	1	0.484	1	1	1	1
MTVG_534	3	tVC 1226_0	3	0.3948	0.995099	0.3928	1	1	1	1
MTVG_540	2	tVC 1515_0	2	0.9051	0.5	0.4526	1	1	1	1
MTVG_541	6	tVC 511_0	6	0.3307	0.999991	0.3307	1	1	1	1
MTVG_542	5	tVC 1005_0	5	0.181	1	0.181	1	1	1	1
MTVG_548	33	tVC 587_0	33	0.7071	1	0.7071	1	1	1	0.9678
MTVG_550	4	tVC 1318_0	4	0.8332	0.992893	0.8273	1	1	1	1
MTVG_554	2	tVC 565_0	2	0.083	0.80762	0.0671	1	1	1	1
MTVG_556	2	tVC 1515_0	2	0.9051	0.5	0.4526	1	1	1	1
MTVG_557	4	tVC 169_0	4	0.7665	0.99994	0.7665	1	1	1	1
MTVG_559	4	tVC 496_0	4	0.4507	0.999609	0.4505	1	1	1	1
MTVG_564	8	tVC 799_0	8	0.3998	0.586409	0.2344	1	1	1	1
MTVG_567	8	tVC 799_0	8	0.3998	0.586409	0.2344	1	1	1	1
MTVG_584	2	tVC 644_0	2	0.1531	0.80759	0.1237	1	1	1	1
MTVG_592	2	tVC 644_0	2	0.1531	0.80759	0.1237	1	1	1	1
MTVG_599	2	tVC 1466_0	2	0.932	0.729854	0.6802	1	1	1	1
MTVG_601	2	tVC 1129_0	2	0.5105	0.933768	0.4767	1	1	1	1
MTVG_603	2	tVC 1527_0	2	0.7586	0.76025	0.5767	1	1	1	1
MTVG_604	3	tVC 445_0	3	0.3621	0.998295	0.3615	1	1	1	1
MTVG_605	15	tVC 1414_0	15	0.8382	1	0.8382	1	1	1	1
MTVG_608	26	tVC 1232_0	26	0.9691	1	0.9691	1	1	1	1
MTVG_609	3	tVC 1096_1	3	0.4629	0.997861	0.4619	1	1	1	1
MTVG_610	15	tVC 1414_0	15	0.8382	1	0.8382	1	1	1	1
MTVG_612	11	tVC 659_0	11	0.6506	0.95688	0.6225	1	1	1	1
MTVG_619	4	tVC 1449_0	4	1	1	1	1	1	1	1
MTVG_620	6	tVC 1351_0	6	0.9699	0.999999	0.9699	1	1	1	1
MTVG_625	19	tVC 251_0	19	0.4046	1	0.4046	1	1	1	1
MTVG_628	2	tVC 466_0	2	0.0688	0.956176	0.0658	1	1	1	1
MTVG_631	36	tVC 410_0	36	0.6878	1	0.6878	8	2	2	1
MTVG_634	43	tVC 586_0	43	0.7269	1	0.7269	1	1	1	1
MTVG_637	45	tVC 583_0	45	0.476	1	0.476	1	1	1	1
MTVG_638	2	tVC 444_0	2	0.7478	0.923105	0.6903	1	1	1	1
MTVG_643	17	tVC 917_0	17	0.5088	1	0.5088	1	1	1	1
MTVG_645	6	tVC 1150_0	6	0.8664	0.991303	0.8588	1	1	1	1
MTVG_646	18	tVC 577_0	18	0.4982	1	0.4982	6	2	2	1
MTVG_648	4	tVC 898_0	4	0.6265	0.999975	0.6265	1	2	2	1
MTVG_649	9	tVC 1054_0	9	0.6438	1	0.6438	1	1	1	0.7222
MTVG_650	2	tVC 392_0	2	0.3042	0.926249	0.2818	1	1	1	1
MTVG_653	9	tVC 399_0	9	0.8787	1	0.8787	1	1	1	1
MTVG_657	12	tVC 1021_0	12	0.8469	1	0.8469	1	1	1	1
MTVG_660	7	tVC 661_0	7	0.4728	0.999999	0.4728	1	1	1	1
MTVG_661	9	tVC 1266_0	9	0.7832	1	0.7832	1	1	1	1
MTVG_662	3	tVC 1387_0	3	0.8974	0.986558	0.8853	1	1	1	1
MTVG_668	2	tVC 1282_0	2	0.2035	0.944605	0.1923	1	1	1	1
MTVG_669	2	tVC 1282_0	2	0.2035	0.944605	0.1923	1	1	1	1
MTVG_671	4	tVC 271_0	4	0.5002	0.999968	0.5001	2	2	2	1
MTVG_672	2	tVC 669_0	2	0.297	0.923575	0.2743	1	2	2	1
MTVG_676	6	tVC 70_0	6	0.4497	1	0.4497	1	1	1	1
MTVG_677	2	tVC 1167_0	2	0.4055	0.946904	0.384	1	1	1	1
MTVG_680	4	tVC 71_0	4	0.3002	0.999965	0.3002	1	1	1	1
MTVG_696	2	tVC 903_0	2	0.1015	0.786457	0.0798	1	1	1	1
MTVG_703	28	tVC 144_0	28	0.5215	1	0.5215	3	2	2	1
MTVG_705	2	tVC 7_0	2	0.8235	0.855578	0.7046	1	1	1	1
MTVG_706	53	tVC 168_0	53	0.5301	1	0.5301	1	1	1	0.9724
MTVG_707	10	tVC 634_0	10	0.6472	1	0.6472	1	1	1	1
MTVG_708	12	tVC 1040_0	12	0.1661	1	0.1661	1	1	1	1
MTVG_709	21	tVC 99_0	21	0.5218	1	0.5218	1	1	1	1
MTVG_711	6	tVC 97_0	6	0.3373	1	0.3373	1	1	1	1
MTVG_712	53	tVC 168_0	53	0.5301	1	0.5301	1	1	1	0.9724
MTVG_713	45	tVC 583_0	45	0.476	1	0.476	1	1	1	1
MTVG_718	2	tVC 318_0	2	0.9887	0.76025	0.7516	1	1	1	1
MTVG_740	43	tVC 586_0	43	0.7269	1	0.7269	1	1	1	1
MTVG_741	3	tVC 1554_0	3	1	1	1	1	1	1	1
MTVG_742	20	tVC 773_0	20	0.2769	1	0.2769	1	1	1	1
MTVG_746	2	tVC 1556_0	2	1	1	1	1	1	1	1
MTVG_747	2	tVC 1558_0	2	1	1	1	1	1	1	1
MTVG_752	3	tVC 72_0	3	0.1548	0.99836	0.1546	1	1	1	1
MTVG_753	19	tVC 251_0	19	0.4046	1	0.4046	1	1	1	1
MTVG_755	4	tVC 1348_0	4	1	1	1	1	1	1	1
MTVG_756	3	tVC 1220_0	3	0.1574	0.998185	0.1571	1	1	1	1
MTVG_760	2	tVC 1503_0	2	1	1	1	1	1	1	1
MTVG_766	3	tVC 177_0	3	0.5694	0.997015	0.5677	1	1	1	1
MTVG_768	2	tVC 1384_0	2	0.1995	0.5	0.0998	1	1	1	1
MTVG_770	4	tVC 857_0	4	0.1786	0.99998	0.1786	1	2	2	1
MTVG_774	6	tVC 1153_0	6	0.2299	1	0.2299	1	1	1	1
MTVG_775	29	tVC 926_0	29	0.749	1	0.749	1	1	1	1
MTVG_776	8	tVC 927_0	8	0.1386	0.999985	0.1386	1	1	1	1
MTVG_777	8	tVC 1043_0	8	0.7742	1	0.7742	1	1	1	1
MTVG_778	29	tVC 926_0	29	0.749	1	0.749	1	1	1	1
MTVG_782	2	tVC 1563_0	2	1	1	1	1	1	1	1
MTVG_785	13	tVC 965_0	13	0.6192	1	0.6192	1	1	1	1
MTVG_786	13	tVC 965_0	13	0.6192	1	0.6192	1	1	1	1
MTVG_788	2	tVC 950_0	2	0.1218	0.948248	0.1155	1	1	1	1
MTVG_792	25	tVC 866_0	25	0.9411	1	0.9411	1	1	1	1
MTVG_793	27	tVC 954_0	27	1	1	1	1	1	1	1
MTVG_794	25	tVC 769_0	25	0.6174	1	0.6174	1	1	1	1
MTVG_795	34	tVC 861_0	34	0.7533	1	0.7533	1	1	1	1
MTVG_796	8	tVC 766_0	8	0.4753	0.997579	0.4741	1	1	1	1
MTVG_798	9	tVC 604_0	9	0.1559	1	0.1559	1	1	1	1
MTVG_799	10	tVC 1313_0	10	0.9375	0.999999	0.9375	1	1	1	1
MTVG_805	13	tVC 979_0	13	0.3651	1	0.3651	1	1	1	1
MTVG_807	3	tVC 1220_0	3	0.1574	0.998185	0.1571	1	1	1	1
MTVG_808	12	tVC 1154_0	12	0.774	1	0.774	1	1	1	1
MTVG_810	2	tVC 1164_0	2	0.2327	0.948479	0.2207	1	1	1	1
MTVG_814	17	tVC 917_0	17	0.5088	1	0.5088	1	1	1	1
MTVG_820	2	tVC 236_0	2	0.0378	0.905329	0.0342	1	1	1	1
MTVG_821	34	tVC 1087_0	34	0.7209	1	0.7209	1	1	1	1
MTVG_824	13	tVC 965_0	13	0.6192	1	0.6192	1	1	1	1
MTVG_825	5	tVC 1403_0	5	0.6104	0.999999	0.6104	1	1	1	1
MTVG_826	10	tVC 427_0	10	0.1108	1	0.1108	1	1	1	0.9333
MTVG_827	78	tVC 409_0	78	0.6572	1	0.6572	10	2	2	0.9787
MTVG_830	38	tVC 1001_0	38	0.9152	1	0.9152	1	1	1	1
MTVG_831	12	tVC 987_0	12	0.2187	1	0.2187	1	1	1	1
MTVG_832	2	tVC 1164_0	2	0.2327	0.948479	0.2207	1	1	1	1
MTVG_838	5	tVC 563_0	5	0.0822	0.877221	0.0721	1	1	1	1
MTVG_840	2	tVC 537_0	2	0.0304	0.883201	0.0268	1	1	1	1
MTVG_841	3	tVC 1440_0	3	1	1	1	1	1	1	1
MTVG_844	2	tVC 315_0	2	0.1123	0.953731	0.1071	1	1	1	1
MTVG_845	134	tVC 955_0	134	0.9186	1	0.9186	1	1	1	1
MTVG_849	11	tVC 649_0	11	0.2576	1	0.2576	1	1	1	1
MTVG_850	34	tVC 1087_0	34	0.7209	1	0.7209	1	1	1	1
MTVG_855	2	tVC 1262_0	2	0.674	0.855578	0.5767	1	1	1	1
MTVG_856	8	tVC 1105_0	8	0.7305	0.992564	0.725	1	1	1	1
MTVG_860	2	tVC 349_0	2	0.0849	0.95159	0.0808	1	1	1	1
MTVG_865	26	tVC 922_0	26	0.804	1	0.804	1	1	1	1
MTVG_866	5	tVC 354_0	5	0.8207	0.999991	0.8207	1	1	1	1
MTVG_867	5	tVC 446_0	5	0.1829	1	0.1829	1	1	1	1
MTVG_868	9	tVC 1273_0	9	0.9248	1	0.9248	1	1	1	1
MTVG_886	29	tVC 890_0	29	0.8617	1	0.8617	1	1	1	1
MTVG_890	9	tVC 470_0	9	0.534	1	0.534	1	1	1	1
MTVG_891	9	tVC 1137_0	9	0.6013	1	0.6013	1	1	1	1
MTVG_892	134	tVC 955_0	134	0.9186	1	0.9186	1	1	1	1
MTVG_893	9	tVC 1101_0	9	0.661	1	0.661	1	1	1	1
MTVG_895	6	tVC 840_0	6	0.634	1	0.634	1	1	1	1
MTVG_896	3	tVC 85_0	3	0.2337	0.997456	0.2332	1	1	1	1
MTVG_897	6	tVC 1170_0	6	0.3232	1	0.3232	1	1	1	1
MTVG_898	21	tVC 99_0	21	0.5218	1	0.5218	1	1	1	1
MTVG_900	5	tVC 232_0	5	0.497	1	0.497	1	1	1	1
MTVG_903	24	tVC 1077_0	24	0.4398	1	0.4398	1	1	1	1
MTVG_906	17	tVC 286_0	17	0.7207	1	0.7207	1	2	2	0.8162
MTVG_907	6	tVC 97_0	6	0.3373	1	0.3373	1	1	1	1
MTVG_908	17	tVC 286_0	17	0.7207	1	0.7207	1	2	2	0.8162
MTVG_912	3	tVC 302_0	3	0.5418	0.998178	0.5408	1	1	1	1
MTVG_913	134	tVC 955_0	134	0.9186	1	0.9186	1	1	1	1
MTVG_914	7	tVC 1505_0	7	0.7689	0.999996	0.7689	1	1	1	1
MTVG_915	3	tVC 1554_0	3	1	1	1	1	1	1	1
MTVG_921	24	tVC 1070_0	24	0.7189	1	0.7189	1	1	1	1
MTVG_923	6	tVC 1211_0	6	0.7335	1	0.7335	1	1	1	1
MTVG_924	2	tVC 1582_0	2	1	1	1	1	1	1	1
MTVG_925	2	tVC 1582_0	2	1	1	1	1	1	1	1
MTVG_926	1	tVC 153_0	1	0	1	0	1	1	1	1
MTVG_927	2	tVC 1585_0	2	1	1	1	1	1	1	1
MTVG_930	2	tVC 1585_0	2	1	1	1	1	1	1	1
MTVG_931	3	tVC 1323_0	3	0.6698	0.995122	0.6665	1	1	1	1
MTVG_934	4	tVC 1587_0	4	1	1	1	1	1	1	1
MTVG_945	9	tVC 778_0	9	0.4069	0.999999	0.4069	1	1	1	1
MTVG_946	3	tVC 1411_0	3	1	1	1	1	1	1	1
MTVG_948	3	tVC 574_0	3	0.7463	0.979881	0.7313	1	1	1	1
MTVG_949	3	tVC 1191_0	3	0.6384	0.988877	0.6313	1	1	1	1
MTVG_962	33	tVC 956_0	33	0.8427	1	0.8427	1	1	1	1
MTVG_963	27	tVC 954_0	27	1	1	1	1	1	1	1
MTVG_964	12	tVC 958_0	12	0.9937	1	0.9937	1	1	1	1
MTVG_965	25	tVC 866_0	25	0.9411	1	0.9411	1	1	1	1
MTVG_966	34	tVC 861_0	34	0.7533	1	0.7533	1	1	1	1
MTVG_967	25	tVC 769_0	25	0.6174	1	0.6174	1	1	1	1
MTVG_970	5	tVC 856_0	5	0.4419	0.999997	0.4419	1	1	1	0.9
MTVG_976	6	tVC 1437_0	6	0.7575	1	0.7575	1	1	1	1
MTVG_977	3	tVC 1474_0	3	0.6657	0.995698	0.6628	1	1	1	1
MTVG_980	6	tVC 736_0	6	0.7709	1	0.7709	1	1	1	1
MTVG_983	134	tVC 955_0	134	0.9186	1	0.9186	1	1	1	1
MTVG_984	134	tVC 955_0	134	0.9186	1	0.9186	1	1	1	1
MTVG_988	5	tVC 232_0	5	0.497	1	0.497	1	1	1	1
MTVG_992	4	tVC 1311_0	4	1	1	1	1	1	1	1
MTVG_997	58	tVC 1078_0	58	0.8428	1	0.8428	1	1	1	1
MTVG_999	20	tVC 773_0	20	0.2769	1	0.2769	1	1	1	1
MTVG_1000	134	tVC 955_0	134	0.9186	1	0.9186	1	1	1	1
MTVG_1003	4	tVC 317_0	4	0.5228	0.999969	0.5228	1	1	1	1
MTVG_1004	4	tVC 317_0	4	0.5228	0.999969	0.5228	1	1	1	1
MTVG_1011	23	tVC 334_0	23	0.5641	1	0.5641	1	1	1	1
MTVG_1012	23	tVC 148_0	23	0.7476	1	0.7476	1	1	1	1
MTVG_1014	2	tVC 1596_0	2	1	1	1	1	1	1	1
MTVG_1015	3	tVC 1597_0	3	1	1	1	1	1	1	1
MTVG_1016	2	tVC 1528_0	2	0.3053	0.729854	0.2228	1	1	1	1
MTVG_1018	17	tVC 917_0	17	0.5088	1	0.5088	1	1	1	1
MTVG_1019	5	tVC 1094_0	5	0.9223	0.999992	0.9223	1	1	1	1
MTVG_1022	58	tVC 1078_0	58	0.8428	1	0.8428	1	1	1	1
MTVG_1024	29	tVC 926_0	29	0.749	1	0.749	1	1	1	1
MTVG_1036	2	tVC 725_0	2	0.1664	0.954659	0.1589	1	1	1	1
MTVG_1043	3	tVC 1512_0	3	0.7846	0.959572	0.7529	1	1	1	1
MTVG_1047	9	tVC 470_0	9	0.534	1	0.534	1	1	1	1
MTVG_1048	9	tVC 1137_0	9	0.6013	1	0.6013	1	1	1	1
MTVG_1054	19	tVC 251_0	19	0.4046	1	0.4046	1	1	1	1
MTVG_1056	12	tVC 439_0	12	0.2057	1	0.2057	1	1	1	0.9545
MTVG_1063	12	tVC 1040_0	12	0.1661	1	0.1661	1	1	1	1
MTVG_1066	3	tVC 137_1	3	0.0951	0.998143	0.0949	1	2	2	1
MTVG_1069	6	tVC 1286_0	6	1	1	1	1	1	1	1
MTVG_1072	2	tVC 52_0	2	0.1781	0.638163	0.1136	1	1	1	1
MTVG_1080	12	tVC 439_0	12	0.2057	1	0.2057	1	1	1	0.9545
MTVG_1081	8	tVC 927_0	8	0.1386	0.999985	0.1386	1	1	1	1
MTVG_1083	29	tVC 926_0	29	0.749	1	0.749	1	1	1	1
MTVG_1084	25	tVC 425_0	25	0.8293	1	0.8293	1	1	1	1
MTVG_1085	8	tVC 1043_0	8	0.7742	1	0.7742	1	1	1	1
MTVG_1087	2	tVC 1192_0	2	0.7099	0.729854	0.5181	1	1	1	1
MTVG_1090	23	tVC 334_0	23	0.5641	1	0.5641	1	1	1	1
MTVG_1096	2	tVC 978_0	2	0.699	0.855578	0.5981	1	1	1	1
MTVG_1097	2	tVC 1275_0	2	0.527	0.896402	0.4724	1	1	1	1
MTVG_1098	3	tVC 1378_0	3	0.7012	0.990548	0.6946	1	1	1	1
MTVG_1099	134	tVC 955_0	134	0.9186	1	0.9186	1	1	1	1
MTVG_1100	9	tVC 1101_0	9	0.661	1	0.661	1	1	1	1
MTVG_1103	4	tVC 1237_0	4	0.8629	0.999966	0.8629	1	1	1	1
MTVG_1104	3	tVC 85_0	3	0.2337	0.997456	0.2332	1	1	1	1
MTVG_1105	6	tVC 840_0	6	0.634	1	0.634	1	1	1	1
MTVG_1106	3	tVC 1316_0	3	0.797	0.963901	0.7682	1	1	1	1
MTVG_1107	21	tVC 99_0	21	0.5218	1	0.5218	1	1	1	1
MTVG_1113	15	tVC 891_0	15	0.5009	1	0.5009	1	1	1	1
MTVG_1114	2	tVC 636_0	2	0.0866	0.945741	0.0819	1	1	1	1
MTVG_1127	4	tVC 271_0	4	0.5002	0.999968	0.5001	2	2	2	1
MTVG_1128	2	tVC 256_0	2	0.1429	0.946033	0.1352	2	2	2	1
MTVG_1132	5	tVC 1007_0	5	0.9758	0.99709	0.9729	1	1	1	1
MTVG_1133	12	tVC 960_0	12	0.7567	1	0.7567	1	1	1	1
MTVG_1134	2	tVC 831_0	2	0.4988	0.89435	0.4461	1	1	1	1
MTVG_1135	2	tVC 1002_0	2	0.0609	0.953812	0.0581	1	1	1	1
MTVG_1140	6	tVC 840_0	6	0.634	1	0.634	1	1	1	1
MTVG_1144	2	tVC 1376_0	2	1	1	1	1	1	1	1
MTVG_1145	3	tVC 1131_0	3	0.1617	0.978651	0.1583	1	1	1	1
MTVG_1147	3	tVC 1281_0	3	0.5299	0.987922	0.5235	1	1	1	1
MTVG_1148	3	tVC 441_0	3	0.8191	0.997357	0.8169	1	1	1	1
MTVG_1149	3	tVC 1281_0	3	0.5299	0.987922	0.5235	1	1	1	1
MTVG_1153	45	tVC 583_0	45	0.476	1	0.476	1	1	1	1
MTVG_1155	9	tVC 470_0	9	0.534	1	0.534	1	1	1	1
MTVG_1156	9	tVC 1137_0	9	0.6013	1	0.6013	1	1	1	1
MTVG_1161	27	tVC 379_1	27	0.7678	1	0.7678	1	1	1	1
MTVG_1163	11	tVC 1149_0	11	0.8407	1	0.8407	1	1	1	1
MTVG_1166	12	tVC 439_0	12	0.2057	1	0.2057	1	1	1	0.9545
MTVG_1167	2	tVC 1614_0	2	1	1	1	1	1	1	1
MTVG_1170	3	tVC 1225_0	3	0.6023	0.995931	0.5998	1	1	1	1
MTVG_1172	3	tVC 858_0	3	0.7501	0.98222	0.7367	1	1	1	1
MTVG_1176	34	tVC 1087_0	34	0.7209	1	0.7209	1	1	1	1
MTVG_1178	2	tVC 1249_0	2	0.0775	0.931383	0.0722	1	1	1	1
MTVG_1185	3	tVC 1281_0	3	0.5299	0.987922	0.5235	1	1	1	1
MTVG_1186	3	tVC 441_0	3	0.8191	0.997357	0.8169	1	1	1	1
MTVG_1188	5	tVC 442_0	5	0.3788	1	0.3788	1	1	1	1
MTVG_1189	134	tVC 955_0	134	0.9186	1	0.9186	1	1	1	1
MTVG_1190	7	tVC 923_0	7	0.2923	1	0.2923	2	2	2	1
MTVG_1191	4	tVC 613_0	4	0.2192	0.999973	0.2192	1	1	1	1
MTVG_1194	7	tVC 718_0	7	0.6455	1	0.6455	1	1	1	1
MTVG_1195	24	tVC 1070_0	24	0.7189	1	0.7189	1	1	1	1
MTVG_1203	2	tVC 1045_0	2	0.0694	0.851684	0.0591	1	1	1	1
MTVG_1227	2	tVC 1498_0	2	0.6408	0.5	0.3204	1	1	1	1
MTVG_1233	8	tVC 811_0	8	0.2337	1	0.2337	1	1	1	0.8929
MTVG_1234	3	tVC 1597_0	3	1	1	1	1	1	1	1
MTVG_1240	4	tVC 1200_0	4	0.9818	0.994554	0.9764	1	1	1	1
MTVG_1241	2	tVC 1051_0	2	0.9361	0.729854	0.6833	1	1	1	1
MTVG_1243	134	tVC 955_0	134	0.9186	1	0.9186	1	1	1	1
MTVG_1249	3	tVC 535_0	3	0.5522	0.997828	0.551	1	1	1	1
MTVG_1252	7	tVC 1391_0	7	0.8175	0.99999	0.8175	1	1	1	1
MTVG_1258	14	tVC 1208_0	14	1	1	1	1	1	1	1
MTVG_1259	7	tVC 1179_0	7	1	1	1	1	1	1	1
MTVG_1262	4	tVC 366_0	4	0.3415	0.999979	0.3415	1	1	1	0.8333
MTVG_1263	4	tVC 366_0	4	0.3415	0.999979	0.3415	1	1	1	0.8333
MTVG_1264	4	tVC 366_0	4	0.3415	0.999979	0.3415	1	1	1	0.8333
MTVG_1265	4	tVC 366_0	4	0.3415	0.999979	0.3415	1	1	1	0.8333
MTVG_1267	7	tVC 972_0	7	0.4358	1	0.4358	1	1	1	1
MTVG_1269	8	tVC 848_0	8	0.779	0.999994	0.779	1	1	1	1
MTVG_1275	7	tVC 1012_0	7	0.5586	1	0.5586	1	1	1	1
MTVG_1282	3	tVC 601_0	3	0.3245	0.997871	0.3238	1	1	1	1
MTVG_1284	2	tVC 1446_0	2	0.5081	0.912378	0.4636	1	1	1	1
MTVG_1286	2	tVC 1508_0	2	0.6499	0.5	0.325	1	1	1	1
MTVG_1287	3	tVC 573_0	3	0.6928	0.996719	0.6905	1	1	1	1
MTVG_1296	3	tVC 1550_0	3	1	1	1	1	1	1	1
MTVG_1298	3	tVC 129_0	3	0.0529	0.998527	0.0528	1	1	1	1
MTVG_1299	4	tVC 879_0	4	0.4113	0.99991	0.4112	1	1	1	1
MTVG_1302	7	tVC 632_0	7	0.2607	1	0.2607	1	1	1	1
MTVG_1303	26	tVC 1023_0	26	0.8748	1	0.8748	1	1	1	1
MTVG_1304	5	tVC 1236_0	5	0.7607	0.999999	0.7606	1	1	1	1
MTVG_1306	58	tVC 1078_0	58	0.8428	1	0.8428	1	1	1	1
MTVG_1311	9	tVC 1266_0	9	0.7832	1	0.7832	1	1	1	1
MTVG_1315	2	tVC 509_0	2	0.1636	0.885449	0.1449	1	1	1	1
MTVG_1319	25	tVC 1099_0	25	0.8622	1	0.8622	1	1	1	1
MTVG_1320	5	tVC 1252_0	5	0.7412	0.999997	0.7412	1	1	1	1
MTVG_1321	43	tVC 586_0	43	0.7269	1	0.7269	1	1	1	1
MTVG_1322	43	tVC 586_0	43	0.7269	1	0.7269	1	1	1	1
MTVG_1324	45	tVC 583_0	45	0.476	1	0.476	1	1	1	1
MTVG_1326	3	tVC 441_0	3	0.8191	0.997357	0.8169	1	1	1	1
MTVG_1330	78	tVC 409_0	78	0.6572	1	0.6572	10	2	2	0.9787
MTVG_1332	1	tVC 333_1	1	0	1	0	1	1	1	1
MTVG_1336	10	tVC 1161_0	10	0.6547	1	0.6547	1	1	1	1
MTVG_1337	34	tVC 861_0	34	0.7533	1	0.7533	1	1	1	1
MTVG_1338	33	tVC 956_0	33	0.8427	1	0.8427	1	1	1	1
MTVG_1340	6	tVC 1165_0	6	0.7506	1	0.7506	1	1	1	1
MTVG_1346	5	tVC 1287_0	5	0.8557	0.998665	0.8545	1	1	1	1
MTVG_1347	4	tVC 1016_0	4	0.4356	0.999977	0.4356	1	1	1	1
MTVG_1348	2	tVC 1026_0	2	0.9407	0.76025	0.7152	1	1	1	1
MTVG_1349	3	tVC 1422_0	3	0.8103	0.963901	0.7811	1	1	1	1
MTVG_1350	2	tVC 1423_0	2	0.939	0.868224	0.8152	1	1	1	1
MTVG_1355	2	tVC 81_0	2	0.4121	0.930857	0.3836	1	1	1	1
MTVG_1357	29	tVC 1003_0	29	0.5094	1	0.5094	1	1	1	1
MTVG_1373	5	tVC 881_0	5	0.3425	0.999792	0.3424	1	1	1	1
MTVG_1386	3	tVC 1421_0	3	0.8252	0.877361	0.724	1	1	1	1
MTVG_1387	2	tVC 1623_0	2	1	1	1	1	1	1	1
MTVG_1392	1	tVC 45_0	1	0	1	0	1	1	1	1
MTVG_1405	4	tVC 842_0	4	0.1217	0.885502	0.1078	1	1	1	1
MTVG_1409	2	tVC 792_0	2	0.2284	0.775411	0.1771	1	1	1	1
MTVG_1414	11	tVC 790_0	11	0.4471	0.999999	0.4471	1	1	1	1
MTVG_1418	2	tVC 489_0	2	0.0232	0.937887	0.0218	1	1	1	1
MTVG_1422	3	tVC 589_0	3	0.0505	0.788264	0.0398	1	1	1	1
MTVG_1426	9	tVC 567_0	9	0.5381	1	0.5381	1	2	2	0.9444
MTVG_1434	4	tVC 801_0	4	0.3976	0.999914	0.3976	1	1	1	0.6667
MTVG_1435	3	tVC 1174_0	3	0.1721	0.997906	0.1717	1	1	1	1
MTVG_1441	2	tVC 1623_0	2	1	1	1	1	1	1	1
MTVG_1446	9	tVC 567_0	9	0.5381	1	0.5381	1	2	2	0.9444
MTVG_1469	2	tVC 489_0	2	0.0232	0.937887	0.0218	1	1	1	1
MTVG_1471	19	tVC 170_0	19	0.567	1	0.567	1	1	1	1
MTVG_1473	3	tVC 1175_0	3	0.2656	0.770229	0.2046	1	1	1	1
MTVG_1474	3	tVC 1300_0	3	0.5776	0.816922	0.4719	1	1	1	1
MTVG_1491	3	tVC 1174_0	3	0.1721	0.997906	0.1717	1	1	1	1
MTVG_1498	4	tVC 496_0	4	0.4507	0.999609	0.4505	1	1	1	1
MTVG_1506	9	tVC 567_0	9	0.5381	1	0.5381	1	2	2	0.9444
MTVG_1509	3	tVC 1512_0	3	0.7846	0.959572	0.7529	1	1	1	1
MTVG_1510	3	tVC 589_0	3	0.0505	0.788264	0.0398	1	1	1	1
MTVG_1511	3	tVC 68_0	3	0.1229	0.855912	0.1052	1	1	1	1
MTVG_1535	3	tVC 1174_0	3	0.1721	0.997906	0.1717	1	1	1	1
MTVG_1539	5	tVC 459_0	5	0.3591	1	0.3591	1	1	1	1
MTVG_1541	2	tVC 1248_0	2	0.5097	0.953475	0.486	1	1	1	1
MTVG_1542	12	tVC 1065_0	12	0.4334	1	0.4334	1	1	1	1
MTVG_1546	2	tVC 1212_0	2	0.1717	0.945404	0.1624	1	1	1	1
MTVG_1547	3	tVC 1181_0	3	0.5713	0.993318	0.5675	1	1	1	1
MTVG_1548	7	tVC 661_0	7	0.4728	0.999999	0.4728	1	1	1	1
MTVG_1554	1	tVC 41_2	1	0	1	0	1	1	1	1
MTVG_1555	3	tVC 1597_0	3	1	1	1	1	1	1	1
MTVG_1557	1	tVC 41_3	1	0	1	0	1	1	1	1
MTVG_1574	2	tVC 1249_0	2	0.0775	0.931383	0.0722	1	1	1	1
MTVG_1581	4	tVC 716_0	4	0.2822	0.999982	0.2822	2	2	2	1
MTVG_1583	4	tVC 19_1	4	0.4022	0.974393	0.3919	2	2	2	0.8333
MTVG_1585	10	tVC 999_0	10	0.7855	1	0.7855	1	1	1	0.7778
MTVG_1586	38	tVC 1001_0	38	0.9152	1	0.9152	1	1	1	1
MTVG_1592	5	tVC 856_0	5	0.4419	0.999997	0.4419	1	1	1	0.9
MTVG_1593	6	tVC 1437_0	6	0.7575	1	0.7575	1	1	1	1
MTVG_1594	9	tVC 880_0	9	0.6952	0.999969	0.6952	1	1	1	1
MTVG_1599	4	tVC 1361_0	4	1	1	1	1	1	1	1
MTVG_1600	9	tVC 772_0	9	0.2133	1	0.2133	1	1	1	1
MTVG_1601	9	tVC 1101_0	9	0.661	1	0.661	1	1	1	1
MTVG_1603	9	tVC 772_0	9	0.2133	1	0.2133	1	1	1	1
MTVG_1604	134	tVC 955_0	134	0.9186	1	0.9186	1	1	1	1
MTVG_1609	3	tVC 1093_0	3	0.5798	0.998001	0.5786	1	1	1	1
MTVG_1611	3	tVC 1259_0	3	0.3676	0.877361	0.3225	1	1	1	1
MTVG_1612	14	tVC 1_0	14	0.7475	1	0.7475	5	2	2	1
MTVG_1617	3	tVC 1386_0	3	0.8606	0.981556	0.8447	1	1	1	1
MTVG_1620	1	tVC 1238_0	1	0	1	0	1	1	1	1
MTVG_1624	78	tVC 409_0	78	0.6572	1	0.6572	10	2	2	0.9787
MTVG_1627	3	tVC 1196_0	3	0.6652	0.953355	0.6342	1	1	1	1
MTVG_1628	26	tVC 1023_0	26	0.8748	1	0.8748	1	1	1	1
MTVG_1631	5	tVC 1035_0	5	0.6007	0.999712	0.6005	1	1	1	1
MTVG_1634	2	tVC 1507_0	2	1	1	1	1	1	1	1
MTVG_1635	3	tVC 995_0	3	0.7809	0.996002	0.7778	1	1	1	1
MTVG_1636	4	tVC 1200_0	4	0.9818	0.994554	0.9764	1	1	1	1
MTVG_1637	9	tVC 671_0	9	0.4404	1	0.4404	1	1	1	1
MTVG_1639	26	tVC 922_0	26	0.804	1	0.804	1	1	1	1
MTVG_1641	4	tVC 517_0	4	0.1323	0.544935	0.0721	1	1	1	1
MTVG_1647	28	tVC 144_0	28	0.5215	1	0.5215	3	2	2	1
MTVG_1657	26	tVC 922_0	26	0.804	1	0.804	1	1	1	1
MTVG_1662	19	tVC 134_0	19	0.5323	1	0.5323	3	2	2	1
MTVG_1663	2	tVC 1277_0	2	0.5418	0.952409	0.5161	1	1	1	1
MTVG_1664	2	tVC 882_0	2	0.1505	0.95498	0.1437	1	1	1	1
MTVG_1665	8	tVC 1112_0	8	0.7678	1	0.7678	1	1	1	1
MTVG_1666	2	tVC 1521_0	2	0.8975	0.5	0.4487	1	1	1	1
MTVG_1669	2	tVC 939_0	2	0.9154	0.729854	0.6681	1	1	1	1
MTVG_1680	7	tVC 762_0	7	0.1921	0.689475	0.1325	2	2	2	1
MTVG_1687	2	tVC 455_0	2	0.1433	0.885769	0.127	1	1	1	1
MTVG_1688	2	tVC 939_0	2	0.9154	0.729854	0.6681	1	1	1	1
MTVG_1690	2	tVC 940_0	2	1	1	1	1	1	1	1
MTVG_1698	2	tVC 941_0	2	0.8597	0.729854	0.6275	1	1	1	1
MTVG_1705	2	tVC 943_0	2	1	1	1	1	1	1	1
MTVG_1706	2	tVC 941_0	2	0.8597	0.729854	0.6275	1	1	1	1
MTVG_1712	2	tVC 947_0	2	1	1	1	1	1	1	1
MTVG_1713	2	tVC 943_0	2	1	1	1	1	1	1	1
MTVG_1714	2	tVC 940_0	2	1	1	1	1	1	1	1
MTVG_1724	11	tVC 659_0	11	0.6506	0.95688	0.6225	1	1	1	1
MTVG_1743	25	tVC 866_0	25	0.9411	1	0.9411	1	1	1	1
MTVG_1744	27	tVC 954_0	27	1	1	1	1	1	1	1
MTVG_1745	33	tVC 956_0	33	0.8427	1	0.8427	1	1	1	1
MTVG_1746	12	tVC 958_0	12	0.9937	1	0.9937	1	1	1	1
MTVG_1747	25	tVC 769_0	25	0.6174	1	0.6174	1	1	1	1
MTVG_1748	34	tVC 861_0	34	0.7533	1	0.7533	1	1	1	1
MTVG_1753	12	tVC 960_0	12	0.7567	1	0.7567	1	1	1	1
MTVG_1760	1	tVC 963_0	1	0	1	0	1	1	1	1
MTVG_1762	6	tVC 407_0	6	0.071	0.999999	0.071	1	1	1	1
MTVG_1763	4	tVC 968_0	4	1	1	1	1	1	1	1
MTVG_1764	25	tVC 560_0	25	0.7533	1	0.7533	17	3	2	1
MTVG_1770	4	tVC 971_0	4	0.5792	0.999966	0.5792	1	1	1	1
MTVG_1774	4	tVC 555_0	4	0.4638	0.999969	0.4637	1	1	1	0.6667
MTVG_1777	2	tVC 976_0	2	1	1	1	1	1	1	1
MTVG_1782	2	tVC 455_0	2	0.1433	0.885769	0.127	1	1	1	1
MTVG_1784	4	tVC 971_0	4	0.5792	0.999966	0.5792	1	1	1	1
MTVG_1786	3	tVC 983_0	3	0.3584	0.998256	0.3578	1	1	1	1
MTVG_1787	3	tVC 984_0	3	1	1	1	1	1	1	1
MTVG_1788	3	tVC 984_0	3	1	1	1	1	1	1	1
MTVG_1791	5	tVC 986_0	5	0.8687	0.999993	0.8687	1	1	1	1
MTVG_1796	4	tVC 991_0	4	0.6769	0.998421	0.6758	1	1	1	1
MTVG_1805	38	tVC 1001_0	38	0.9152	1	0.9152	1	1	1	1
MTVG_1807	3	tVC 51_0	3	0.1375	0.986038	0.1355	1	1	1	1
MTVG_1813	5	tVC 1007_0	5	0.9758	0.99709	0.9729	1	1	1	1
MTVG_1816	19	tVC 134_0	19	0.5323	1	0.5323	3	2	2	1
MTVG_1817	134	tVC 955_0	134	0.9186	1	0.9186	1	1	1	1
MTVG_1820	4	tVC 993_0	4	0.0701	0.999987	0.0701	1	1	1	1
MTVG_1821	134	tVC 955_0	134	0.9186	1	0.9186	1	1	1	1
MTVG_1822	53	tVC 168_0	53	0.5301	1	0.5301	1	1	1	0.9724
MTVG_1823	4	tVC 993_0	4	0.0701	0.999987	0.0701	1	1	1	1
MTVG_1825	4	tVC 993_0	4	0.0701	0.999987	0.0701	1	1	1	1
MTVG_1834	12	tVC 1021_0	12	0.8469	1	0.8469	1	1	1	1
MTVG_1836	26	tVC 1023_0	26	0.8748	1	0.8748	1	1	1	1
MTVG_1841	1	tVC 691_1	1	0	1	0	1	1	1	1
MTVG_1844	2	tVC 1034_0	2	1	1	1	1	1	1	1
MTVG_1847	3	tVC 289_0	3	0.7211	0.981556	0.7078	1	1	1	1
MTVG_1850	3	tVC 1036_0	3	0.6886	0.994377	0.6847	1	1	1	1
MTVG_1853	134	tVC 955_0	134	0.9186	1	0.9186	1	1	1	1
MTVG_1854	3	tVC 1037_0	3	0.6801	0.808633	0.55	1	1	1	1
MTVG_1855	2	tVC 1039_0	2	0.6913	0.5	0.3456	1	1	1	1
MTVG_1859	28	tVC 144_0	28	0.5215	1	0.5215	3	2	2	1
MTVG_1860	15	tVC 717_0	15	0.7386	1	0.7386	1	1	1	1
MTVG_1861	7	tVC 718_0	7	0.6455	1	0.6455	1	1	1	1
MTVG_1862	7	tVC 972_0	7	0.4358	1	0.4358	1	1	1	1
MTVG_1870	7	tVC 661_0	7	0.4728	0.999999	0.4728	1	1	1	1
MTVG_1877	4	tVC 850_0	4	0.9126	0.999717	0.9123	1	1	1	1
MTVG_1880	2	tVC 1052_0	2	0.7446	0.913279	0.68	1	1	1	1
MTVG_1882	8	tVC 811_0	8	0.2337	1	0.2337	1	1	1	0.8929
MTVG_1883	13	tVC 810_0	13	0.4884	1	0.4884	1	1	1	0.8974
MTVG_1886	30	tVC 147_0	30	0.5191	1	0.5191	4	2	2	1
MTVG_1888	3	tVC 1061_0	3	0.8592	0.947404	0.814	1	1	1	1
MTVG_1889	5	tVC 442_0	5	0.3788	1	0.3788	1	1	1	1
MTVG_1890	12	tVC 1065_0	12	0.4334	1	0.4334	1	1	1	1
MTVG_1900	5	tVC 1069_0	5	0.8202	0.998813	0.8193	1	1	1	1
MTVG_1903	2	tVC 877_0	2	0.5989	0.855578	0.5124	1	1	1	1
MTVG_1904	5	tVC 854_0	5	0.8526	0.999893	0.8526	1	1	1	1
MTVG_1906	23	tVC 334_0	23	0.5641	1	0.5641	1	1	1	1
MTVG_1907	4	tVC 301_0	4	0.1116	0.999223	0.1116	1	1	1	1
MTVG_1908	2	tVC 246_2	2	0.0902	0.936861	0.0845	1	1	1	1
MTVG_1909	5	tVC 267_0	5	0.4391	0.999978	0.4391	1	1	1	0.5
MTVG_1910	1	tVC 97_1	1	0	1	0	1	1	1	1
MTVG_1911	17	tVC 286_0	17	0.7207	1	0.7207	1	2	2	0.8162
MTVG_1914	58	tVC 1078_0	58	0.8428	1	0.8428	1	1	1	1
MTVG_1917	3	tVC 465_0	3	0.6525	0.996473	0.6502	1	1	1	1
MTVG_1923	9	tVC 399_0	9	0.8787	1	0.8787	1	1	1	1
MTVG_1926	7	tVC 972_0	7	0.4358	1	0.4358	1	1	1	1
MTVG_1927	12	tVC 1040_0	12	0.1661	1	0.1661	1	1	1	1
MTVG_1928	2	tVC 1090_0	2	1	1	1	1	1	1	1
MTVG_1929	16	tVC 188_0	16	0.363	1	0.363	1	2	2	0.9333
MTVG_1932	1	tVC 80_1	1	0	1	0	1	1	1	1
MTVG_1933	4	tVC 308_0	4	0.8584	0.999936	0.8584	1	1	1	1
MTVG_1934	24	tVC 1070_0	24	0.7189	1	0.7189	1	1	1	1
MTVG_1936	15	tVC 891_0	15	0.5009	1	0.5009	1	1	1	1
MTVG_1937	38	tVC 1001_0	38	0.9152	1	0.9152	1	1	1	1
MTVG_1940	23	tVC 148_0	23	0.7476	1	0.7476	1	1	1	1
MTVG_1942	4	tVC 1092_0	4	0.9607	0.966623	0.9286	1	1	1	1
MTVG_1945	5	tVC 1094_0	5	0.9223	0.999992	0.9223	1	1	1	1
MTVG_1948	17	tVC 917_0	17	0.5088	1	0.5088	1	1	1	1
MTVG_1949	2	tVC 1096_0	2	0.3073	0.947336	0.2911	1	1	1	1
MTVG_1951	3	tVC 437_0	3	0.1182	0.998136	0.118	1	1	1	1
MTVG_1952	1	tVC 824_0	1	0	1	0	1	1	1	1
MTVG_1953	2	tVC 151_0	2	0.2403	0.946327	0.2274	1	2	2	1
MTVG_1954	8	tVC 848_0	8	0.779	0.999994	0.779	1	1	1	1
MTVG_1956	20	tVC 773_0	20	0.2769	1	0.2769	1	1	1	1
MTVG_1957	25	tVC 1099_0	25	0.8622	1	0.8622	1	1	1	1
MTVG_1958	25	tVC 1099_0	25	0.8622	1	0.8622	1	1	1	1
MTVG_1960	134	tVC 955_0	134	0.9186	1	0.9186	1	1	1	1
MTVG_1964	45	tVC 583_0	45	0.476	1	0.476	1	1	1	1
MTVG_1970	5	tVC 1110_0	5	0.8395	0.925582	0.777	1	1	1	1
MTVG_1972	5	tVC 1110_0	5	0.8395	0.925582	0.777	1	1	1	1
MTVG_1977	2	tVC 1114_0	2	0.4819	0.904785	0.436	1	1	1	1
MTVG_1978	2	tVC 1113_0	2	0.6423	0.89435	0.5744	1	1	1	1
MTVG_1979	2	tVC 1114_0	2	0.4819	0.904785	0.436	1	1	1	1
MTVG_1989	5	tVC 1117_0	5	0.909	0.999312	0.9083	1	1	1	1
MTVG_1992	5	tVC 1110_0	5	0.8395	0.925582	0.777	1	1	1	1
MTVG_2003	2	tVC 980_0	2	0.478	0.919414	0.4395	1	1	1	1
MTVG_2011	2	tVC 1118_0	2	0.7799	0.729854	0.5692	1	1	1	1
MTVG_2019	5	tVC 1110_0	5	0.8395	0.925582	0.777	1	1	1	1
MTVG_2020	2	tVC 1118_0	2	0.7799	0.729854	0.5692	1	1	1	1
MTVG_2022	27	tVC 379_1	27	0.7678	1	0.7678	1	1	1	1
MTVG_2023	36	tVC 1008_0	36	0.5975	1	0.5975	1	1	1	1
MTVG_2029	38	tVC 1001_0	38	0.9152	1	0.9152	1	1	1	1
MTVG_2031	26	tVC 922_0	26	0.804	1	0.804	1	1	1	1
MTVG_2032	2	tVC 1122_0	2	1	1	1	1	1	1	1
MTVG_2033	134	tVC 955_0	134	0.9186	1	0.9186	1	1	1	1
MTVG_2035	3	tVC 332_0	3	0.3383	0.974044	0.3295	1	1	1	1
MTVG_2036	2	tVC 346_0	2	0.4862	0.933941	0.454	1	1	1	1
MTVG_2037	2	tVC 1124_0	2	1	1	1	1	1	1	1
MTVG_2041	2	tVC 1126_0	2	0.6386	0.928816	0.5932	1	1	1	1
MTVG_2054	4	tVC 590_0	4	0.9484	0.995943	0.9446	3	2	2	1
MTVG_2058	8	tVC 848_0	8	0.779	0.999994	0.779	1	1	1	1
MTVG_2059	6	tVC 615_0	6	0.2632	1	0.2632	1	1	1	1
MTVG_2060	15	tVC 891_0	15	0.5009	1	0.5009	1	1	1	1
MTVG_2061	8	tVC 766_0	8	0.4753	0.997579	0.4741	1	1	1	1
MTVG_2062	6	tVC 796_0	6	0.9916	0.935557	0.9277	1	1	1	1
MTVG_2063	8	tVC 848_0	8	0.779	0.999994	0.779	1	1	1	1
MTVG_2068	38	tVC 1001_0	38	0.9152	1	0.9152	1	1	1	1
MTVG_2069	2	tVC 1002_0	2	0.0609	0.953812	0.0581	1	1	1	1
MTVG_2077	10	tVC 360_0	10	0.2508	1	0.2508	1	2	2	0.8889
MTVG_2079	12	tVC 1143_0	12	0.7887	1	0.7887	1	1	1	1
MTVG_2080	2	tVC 793_0	2	0.0912	0.946279	0.0863	1	1	1	1
MTVG_2081	6	tVC 697_0	6	0.8027	1	0.8027	1	1	1	1
MTVG_2084	1	tVC 79_0	1	0	1	0	1	1	1	1
MTVG_2086	4	tVC 517_0	4	0.1323	0.544935	0.0721	1	1	1	1
MTVG_2087	2	tVC 603_0	2	0.3254	0.952874	0.31	1	1	1	1
MTVG_2088	2	tVC 603_0	2	0.3254	0.952874	0.31	1	1	1	1
MTVG_2090	25	tVC 425_0	25	0.8293	1	0.8293	1	1	1	1
MTVG_2097	2	tVC 1147_0	2	1	1	1	1	1	1	1
MTVG_2101	2	tVC 1148_0	2	0.813	0.5	0.4065	1	1	1	1
MTVG_2103	12	tVC 439_0	12	0.2057	1	0.2057	1	1	1	0.9545
MTVG_2104	11	tVC 1149_0	11	0.8407	1	0.8407	1	1	1	1
MTVG_2105	45	tVC 583_0	45	0.476	1	0.476	1	1	1	1
MTVG_2107	4	tVC 183_0	4	0.1542	0.99817	0.154	2	2	2	1
MTVG_2109	3	tVC 332_0	3	0.3383	0.974044	0.3295	1	1	1	1
MTVG_2111	25	tVC 1099_0	25	0.8622	1	0.8622	1	1	1	1
MTVG_2112	134	tVC 955_0	134	0.9186	1	0.9186	1	1	1	1
MTVG_2114	53	tVC 168_0	53	0.5301	1	0.5301	1	1	1	0.9724
MTVG_2119	7	tVC 661_0	7	0.4728	0.999999	0.4728	1	1	1	1
MTVG_2120	2	tVC 1151_0	2	1	1	1	1	1	1	1
MTVG_2121	6	tVC 1153_0	6	0.2299	1	0.2299	1	1	1	1
MTVG_2127	25	tVC 1099_0	25	0.8622	1	0.8622	1	1	1	1
MTVG_2128	2	tVC 316_0	2	0.0573	0.954635	0.0547	1	1	1	1
MTVG_2129	3	tVC 1156_0	3	0.8459	0.997548	0.8438	1	1	1	1
MTVG_2130	3	tVC 1157_0	3	0.9602	0.963901	0.9255	1	1	1	1
MTVG_2134	28	tVC 144_0	28	0.5215	1	0.5215	3	2	2	1
MTVG_2136	3	tVC 1160_0	3	0.2782	0.551361	0.1534	1	1	1	1
MTVG_2140	10	tVC 1161_0	10	0.6547	1	0.6547	1	1	1	1
MTVG_2141	33	tVC 956_0	33	0.8427	1	0.8427	1	1	1	1
MTVG_2142	34	tVC 861_0	34	0.7533	1	0.7533	1	1	1	1
MTVG_2143	6	tVC 1165_0	6	0.7506	1	0.7506	1	1	1	1
MTVG_2144	3	tVC 445_0	3	0.3621	0.998295	0.3615	1	1	1	1
MTVG_2145	7	tVC 829_0	7	0.3255	1	0.3255	1	1	1	1
MTVG_2146	3	tVC 598_0	3	0.54	0.998357	0.5391	1	1	1	1
MTVG_2147	11	tVC 666_0	11	0.6099	1	0.6099	2	2	2	0.7455
MTVG_2152	2	tVC 559_0	2	0.1728	0.907714	0.1568	1	1	1	1
MTVG_2159	4	tVC 842_0	4	0.1217	0.885502	0.1078	1	1	1	1
MTVG_2163	2	tVC 1173_0	2	0.6033	0.729854	0.4403	1	1	1	1
MTVG_2166	3	tVC 1175_0	3	0.2656	0.770229	0.2046	1	1	1	1
MTVG_2167	13	tVC 505_0	13	0.484	1	0.484	1	1	1	1
MTVG_2171	7	tVC 841_0	7	0.3813	0.790816	0.3015	1	2	2	1
MTVG_2173	23	tVC 148_0	23	0.7476	1	0.7476	1	1	1	1
MTVG_2174	5	tVC 820_0	5	0.829	1	0.829	1	1	1	1
MTVG_2178	6	tVC 796_0	6	0.9916	0.935557	0.9277	1	1	1	1
MTVG_2180	2	tVC 741_0	2	0.3384	0.5	0.1692	1	1	1	1
MTVG_2184	2	tVC 1178_0	2	0.8077	0.5	0.4039	1	1	1	1
MTVG_2187	7	tVC 1179_0	7	1	1	1	1	1	1	1
MTVG_2194	6	tVC 157_0	6	0.4009	0.99992	0.4008	1	1	1	1
MTVG_2200	1	tVC 246_1	1	0	1	0	1	1	1	1
MTVG_2201	17	tVC 286_0	17	0.7207	1	0.7207	1	2	2	0.8162
MTVG_2202	23	tVC 334_0	23	0.5641	1	0.5641	1	1	1	1
MTVG_2216	2	tVC 39_0	2	0.3054	0.943772	0.2882	1	1	1	1
MTVG_2218	2	tVC 1185_0	2	1	1	1	1	1	1	1
MTVG_2220	5	tVC 881_0	5	0.3425	0.999792	0.3424	1	1	1	1
MTVG_2226	2	tVC 1188_0	2	0.3325	0.729854	0.2427	1	1	1	1
MTVG_2227	2	tVC 798_0	2	0.0566	0.718583	0.0407	1	1	1	1
MTVG_2231	4	tVC 412_0	4	0.1607	0.999987	0.1607	1	1	1	1
MTVG_2232	24	tVC 1077_0	24	0.4398	1	0.4398	1	1	1	1
MTVG_2233	3	tVC 1190_0	3	0.8281	0.98908	0.819	1	1	1	1
MTVG_2236	6	tVC 796_0	6	0.9916	0.935557	0.9277	1	1	1	1
MTVG_2256	134	tVC 955_0	134	0.9186	1	0.9186	1	1	1	1
MTVG_2265	2	tVC 667_0	2	0.0445	0.658363	0.0293	1	1	1	1
MTVG_2268	28	tVC 144_0	28	0.5215	1	0.5215	3	2	2	1
MTVG_2269	10	tVC 919_0	10	0.4504	0.999953	0.4504	2	2	2	1
MTVG_2270	7	tVC 653_0	7	0.7364	1	0.7364	1	1	1	1
MTVG_2272	2	tVC 1193_0	2	0.9684	0.729854	0.7068	1	1	1	1
MTVG_2274	3	tVC 631_0	3	0.2179	0.998281	0.2175	1	1	1	1
MTVG_2276	1	tVC 35_11	1	0	1	0	1	1	1	1
MTVG_2277	8	tVC 766_0	8	0.4753	0.997579	0.4741	1	1	1	1
MTVG_2279	2	tVC 1194_0	2	1	1	1	1	1	1	1
MTVG_2280	27	tVC 379_1	27	0.7678	1	0.7678	1	1	1	1
MTVG_2281	2	tVC 1120_0	2	0.0417	0.93549	0.039	1	1	1	1
MTVG_2287	11	tVC 1149_0	11	0.8407	1	0.8407	1	1	1	1
MTVG_2313	38	tVC 1001_0	38	0.9152	1	0.9152	1	1	1	1
MTVG_2314	10	tVC 999_0	10	0.7855	1	0.7855	1	1	1	0.7778
MTVG_2319	3	tVC 1199_0	3	0.1701	0.949309	0.1614	1	1	1	1
MTVG_2320	2	tVC 1201_0	2	0.7467	0.855578	0.6388	1	1	1	1
MTVG_2322	78	tVC 409_0	78	0.6572	1	0.6572	10	2	2	0.9787
MTVG_2324	5	tVC 1038_0	5	0.8558	0.999939	0.8557	1	1	1	1
MTVG_2325	9	tVC 878_0	9	0.9455	1	0.9455	1	1	1	1
MTVG_2326	9	tVC 878_0	9	0.9455	1	0.9455	1	1	1	1
MTVG_2331	4	tVC 1204_0	4	0.8781	0.985907	0.8657	1	1	1	1
MTVG_2333	16	tVC 188_0	16	0.363	1	0.363	1	2	2	0.9333
MTVG_2334	4	tVC 183_0	4	0.1542	0.99817	0.154	2	2	2	1
MTVG_2337	2	tVC 561_0	2	0.3446	0.904785	0.3118	1	2	2	1
MTVG_2338	8	tVC 811_0	8	0.2337	1	0.2337	1	1	1	0.8929
MTVG_2339	13	tVC 810_0	13	0.4884	1	0.4884	1	1	1	0.8974
MTVG_2348	9	tVC 612_0	9	0.6201	1	0.6201	1	1	1	1
MTVG_2358	4	tVC 1029_0	4	0.5777	0.99998	0.5777	1	1	1	1
MTVG_2363	14	tVC 1208_0	14	1	1	1	1	1	1	1
MTVG_2370	10	tVC 1161_0	10	0.6547	1	0.6547	1	1	1	1
MTVG_2373	34	tVC 861_0	34	0.7533	1	0.7533	1	1	1	1
MTVG_2374	33	tVC 956_0	33	0.8427	1	0.8427	1	1	1	1
MTVG_2375	6	tVC 70_0	6	0.4497	1	0.4497	1	1	1	1
MTVG_2376	4	tVC 71_0	4	0.3002	0.999965	0.3002	1	1	1	1
MTVG_2377	2	tVC 1167_0	2	0.4055	0.946904	0.384	1	1	1	1
MTVG_2379	6	tVC 1210_0	6	0.6218	1	0.6218	1	1	1	1
MTVG_2384	4	tVC 1214_0	4	0.6851	0.959572	0.6574	1	1	1	1
MTVG_2389	4	tVC 1214_0	4	0.6851	0.959572	0.6574	1	1	1	1
MTVG_2392	4	tVC 1214_0	4	0.6851	0.959572	0.6574	1	1	1	1
MTVG_2397	3	tVC 535_0	3	0.5522	0.997828	0.551	1	1	1	1
MTVG_2401	19	tVC 251_0	19	0.4046	1	0.4046	1	1	1	1
MTVG_2402	16	tVC 1163_0	16	0.9726	1	0.9726	1	1	1	1
MTVG_2403	2	tVC 1223_0	2	0.7663	0.940651	0.7208	1	1	1	1
MTVG_2404	2	tVC 1224_0	2	1	1	1	1	1	1	1
MTVG_2405	2	tVC 1222_0	2	0.8982	0.933193	0.8382	1	1	1	1
MTVG_2406	58	tVC 1078_0	58	0.8428	1	0.8428	1	1	1	1
MTVG_2409	6	tVC 1210_0	6	0.6218	1	0.6218	1	1	1	1
MTVG_2410	33	tVC 587_0	33	0.7071	1	0.7071	1	1	1	0.9678
MTVG_2412	4	tVC 255_0	4	0.1951	0.99994	0.1951	2	2	2	0.8333
MTVG_2416	3	tVC 363_0	3	0.7303	0.99423	0.726	1	1	1	1
MTVG_2417	3	tVC 1229_0	3	0.4895	0.814453	0.3987	1	1	1	1
MTVG_2423	15	tVC 717_0	15	0.7386	1	0.7386	1	1	1	1
MTVG_2426	2	tVC 792_0	2	0.2284	0.775411	0.1771	1	1	1	1
MTVG_2435	6	tVC 407_0	6	0.071	0.999999	0.071	1	1	1	1
MTVG_2437	7	tVC 394_0	7	0.4672	1	0.4672	1	1	1	1
MTVG_2438	134	tVC 955_0	134	0.9186	1	0.9186	1	1	1	1
MTVG_2440	3	tVC 1234_0	3	0.2132	0.99806	0.2128	1	1	1	1
MTVG_2450	4	tVC 885_0	4	0.6493	0.999771	0.6491	1	1	1	1
MTVG_2451	26	tVC 1023_0	26	0.8748	1	0.8748	1	1	1	1
MTVG_2452	33	tVC 956_0	33	0.8427	1	0.8427	1	1	1	1
MTVG_2453	27	tVC 954_0	27	1	1	1	1	1	1	1
MTVG_2454	25	tVC 866_0	25	0.9411	1	0.9411	1	1	1	1
MTVG_2455	25	tVC 769_0	25	0.6174	1	0.6174	1	1	1	1
MTVG_2456	34	tVC 861_0	34	0.7533	1	0.7533	1	1	1	1
MTVG_2468	13	tVC 810_0	13	0.4884	1	0.4884	1	1	1	0.8974
MTVG_2469	16	tVC 1163_0	16	0.9726	1	0.9726	1	1	1	1
MTVG_2474	11	tVC 790_0	11	0.4471	0.999999	0.4471	1	1	1	1
MTVG_2476	3	tVC 1250_0	3	0.9629	0.827111	0.7964	1	1	1	1
MTVG_2477	3	tVC 512_0	3	0.3357	0.995144	0.3341	1	1	1	1
MTVG_2482	3	tVC 512_0	3	0.3357	0.995144	0.3341	1	1	1	1
MTVG_2484	2	tVC 797_0	2	0.5937	0.923575	0.5483	1	1	1	1
MTVG_2486	13	tVC 979_0	13	0.3651	1	0.3651	1	1	1	1
MTVG_2487	15	tVC 891_0	15	0.5009	1	0.5009	1	1	1	1
MTVG_2488	5	tVC 1252_0	5	0.7412	0.999997	0.7412	1	1	1	1
MTVG_2490	8	tVC 766_0	8	0.4753	0.997579	0.4741	1	1	1	1
MTVG_2501	10	tVC 602_0	10	0.5412	1	0.5412	1	1	1	1
MTVG_2502	14	tVC 794_0	14	0.4462	1	0.4462	1	2	2	1
MTVG_2503	28	tVC 834_0	28	0.729	1	0.729	1	1	1	1
MTVG_2504	7	tVC 1254_0	7	0.4967	1	0.4967	1	1	1	1
MTVG_2505	14	tVC 818_0	14	0.5769	1	0.5769	1	1	1	1
MTVG_2506	14	tVC 807_0	14	0.4221	1	0.4221	1	2	2	1
MTVG_2507	9	tVC 1246_0	9	0.3043	1	0.3043	1	1	1	1
MTVG_2508	7	tVC 469_0	7	0.3428	1	0.3428	1	1	1	1
MTVG_2512	16	tVC 918_0	16	0.6994	1	0.6994	1	1	1	1
MTVG_2513	26	tVC 922_0	26	0.804	1	0.804	1	1	1	1
MTVG_2514	29	tVC 890_0	29	0.8617	1	0.8617	1	1	1	1
MTVG_2516	4	tVC 457_0	4	0.5251	0.999963	0.5251	1	1	1	1
MTVG_2519	3	tVC 776_0	3	0.0793	0.997701	0.0791	1	1	1	1
MTVG_2520	2	tVC 391_0	2	0.3705	0.947928	0.3513	1	1	1	1
MTVG_2523	8	tVC 1112_0	8	0.7678	1	0.7678	1	1	1	1
MTVG_2526	2	tVC 1256_0	2	0.1341	0.5	0.0671	1	1	1	1
MTVG_2531	6	tVC 283_0	6	0.2554	1	0.2554	1	1	1	1
MTVG_2533	3	tVC 284_0	3	0.8219	0.992876	0.816	1	1	1	1
MTVG_2534	2	tVC 1257_0	2	1	1	1	1	1	1	1
MTVG_2535	2	tVC 1257_0	2	1	1	1	1	1	1	1
MTVG_2538	3	tVC 1258_0	3	0.3576	0.995802	0.3561	1	1	1	1
MTVG_2539	3	tVC 1259_0	3	0.3676	0.877361	0.3225	1	1	1	1
MTVG_2545	2	tVC 391_0	2	0.3705	0.947928	0.3513	1	1	1	1
MTVG_2558	4	tVC 452_0	4	0.1512	0.999728	0.1511	1	1	1	1
MTVG_2560	2	tVC 1263_0	2	0.4322	0.86175	0.3724	1	1	1	1
MTVG_2562	9	tVC 671_0	9	0.4404	1	0.4404	1	1	1	1
MTVG_2567	26	tVC 1232_0	26	0.9691	1	0.9691	1	1	1	1
MTVG_2568	2	tVC 1264_0	2	0.4644	0.814453	0.3782	1	1	1	1
MTVG_2571	18	tVC 577_0	18	0.4982	1	0.4982	6	2	2	1
MTVG_2575	2	tVC 1244_0	2	0.7712	0.76025	0.5863	1	1	1	1
MTVG_2578	25	tVC 425_0	25	0.8293	1	0.8293	1	1	1	1
MTVG_2579	6	tVC 1116_0	6	0.4308	1	0.4308	1	1	1	1
MTVG_2581	2	tVC 1267_0	2	0.174	0.5	0.087	1	1	1	1
MTVG_2584	3	tVC 1268_0	3	0.9124	0.729854	0.6659	1	1	1	1
MTVG_2587	45	tVC 583_0	45	0.476	1	0.476	1	1	1	1
MTVG_2591	26	tVC 1023_0	26	0.8748	1	0.8748	1	1	1	1
MTVG_2593	2	tVC 1216_0	2	0.0523	0.951041	0.0498	1	1	1	1
MTVG_2595	2	tVC 1216_0	2	0.0523	0.951041	0.0498	1	1	1	1
MTVG_2600	34	tVC 1087_0	34	0.7209	1	0.7209	1	1	1	1
MTVG_2602	4	tVC 827_0	4	0.4233	0.944694	0.3999	1	1	1	1
MTVG_2605	9	tVC 1273_0	9	0.9248	1	0.9248	1	1	1	1
MTVG_2606	29	tVC 1003_0	29	0.5094	1	0.5094	1	1	1	1
MTVG_2607	53	tVC 168_0	53	0.5301	1	0.5301	1	1	1	0.9724
MTVG_2609	2	tVC 1278_0	2	0.6312	0.868224	0.548	1	1	1	1
MTVG_2611	134	tVC 955_0	134	0.9186	1	0.9186	1	1	1	1
MTVG_2612	53	tVC 168_0	53	0.5301	1	0.5301	1	1	1	0.9724
MTVG_2613	2	tVC 1279_0	2	0.5625	0.879217	0.4946	1	1	1	1
MTVG_2615	6	tVC 1280_0	6	0.6517	0.999996	0.6517	1	1	1	1
MTVG_2616	8	tVC 805_0	8	0.9378	0.999998	0.9378	2	2	2	1
MTVG_2620	3	tVC 1255_0	3	0.7329	0.974085	0.7139	1	1	1	1
MTVG_2621	24	tVC 1077_0	24	0.4398	1	0.4398	1	1	1	1
MTVG_2622	7	tVC 73_0	7	0.5744	1	0.5744	1	2	2	1
MTVG_2629	2	tVC 1120_0	2	0.0417	0.93549	0.039	1	1	1	1
MTVG_2631	2	tVC 7_0	2	0.8235	0.855578	0.7046	1	1	1	1
MTVG_2634	8	tVC 1105_0	8	0.7305	0.992564	0.725	1	1	1	1
MTVG_2635	2	tVC 1283_0	2	1	1	1	1	1	1	1
MTVG_2636	3	tVC 1284_0	3	1	1	1	1	1	1	1
MTVG_2637	4	tVC 514_0	4	0.8563	0.999771	0.8561	1	2	2	1
MTVG_2638	2	tVC 344_0	2	0.136	0.954337	0.1298	1	1	1	1
MTVG_2640	2	tVC 1285_0	2	0.9482	0.5	0.4741	1	1	1	1
MTVG_2641	6	tVC 1286_0	6	1	1	1	1	1	1	1
MTVG_2644	5	tVC 1287_0	5	0.8557	0.998665	0.8545	1	1	1	1
MTVG_2656	6	tVC 796_0	6	0.9916	0.935557	0.9277	1	1	1	1
MTVG_2663	2	tVC 349_0	2	0.0849	0.95159	0.0808	1	1	1	1
MTVG_2667	9	tVC 1266_0	9	0.7832	1	0.7832	1	1	1	1
MTVG_2668	9	tVC 1266_0	9	0.7832	1	0.7832	1	1	1	1
MTVG_2674	27	tVC 379_1	27	0.7678	1	0.7678	1	1	1	1
MTVG_2677	4	tVC 767_0	4	0.4703	0.999847	0.4702	1	1	1	1
MTVG_2678	8	tVC 848_0	8	0.779	0.999994	0.779	1	1	1	1
MTVG_2680	4	tVC 767_0	4	0.4703	0.999847	0.4702	1	1	1	1
MTVG_2685	26	tVC 922_0	26	0.804	1	0.804	1	1	1	1
MTVG_2687	5	tVC 1035_0	5	0.6007	0.999712	0.6005	1	1	1	1
MTVG_2692	7	tVC 73_0	7	0.5744	1	0.5744	1	2	2	1
MTVG_2693	3	tVC 85_0	3	0.2337	0.997456	0.2332	1	1	1	1
MTVG_2694	3	tVC 72_0	3	0.1548	0.99836	0.1546	1	1	1	1
MTVG_2696	134	tVC 955_0	134	0.9186	1	0.9186	1	1	1	1
MTVG_2702	16	tVC 1163_0	16	0.9726	1	0.9726	1	1	1	1
MTVG_2703	2	tVC 1290_0	2	1	1	1	1	1	1	1
MTVG_2707	2	tVC 1291_0	2	1	1	1	1	1	1	1
MTVG_2709	1	tVC 234_0	1	0	1	0	1	1	1	1
MTVG_2710	43	tVC 586_0	43	0.7269	1	0.7269	1	1	1	1
MTVG_2712	5	tVC 930_0	5	0.741	0.999989	0.7409	1	1	1	1
MTVG_2713	2	tVC 1028_0	2	0.1141	0.773373	0.0882	1	1	1	1
MTVG_2714	3	tVC 990_0	3	0.7363	0.997376	0.7344	1	1	1	1
MTVG_2715	3	tVC 1294_0	3	1	1	1	1	1	1	1
MTVG_2716	3	tVC 1095_0	3	0.9268	0.995624	0.9228	1	1	1	1
MTVG_2717	78	tVC 409_0	78	0.6572	1	0.6572	10	2	2	0.9787
MTVG_2718	3	tVC 414_0	3	0.0969	0.998534	0.0968	1	1	1	1
MTVG_2719	4	tVC 973_0	4	0.0704	0.855514	0.0602	1	1	1	0.8333
MTVG_2720	6	tVC 407_0	6	0.071	0.999999	0.071	1	1	1	1
MTVG_2723	58	tVC 1078_0	58	0.8428	1	0.8428	1	1	1	1
MTVG_2724	5	tVC 211_0	5	0.4061	0.999995	0.4061	2	2	2	0.9
MTVG_2725	5	tVC 211_0	5	0.4061	0.999995	0.4061	2	2	2	0.9
MTVG_2727	9	tVC 1101_0	9	0.661	1	0.661	1	1	1	1
MTVG_2728	27	tVC 954_0	27	1	1	1	1	1	1	1
MTVG_2730	3	tVC 1299_0	3	0.8796	0.814453	0.7164	1	1	1	1
MTVG_2736	3	tVC 1301_0	3	0.9037	0.814453	0.736	1	1	1	1
MTVG_2737	11	tVC 1292_0	11	0.8908	1	0.8908	1	1	1	1
MTVG_2740	9	tVC 1195_0	9	0.7738	1	0.7738	1	1	1	1
MTVG_2744	9	tVC 1054_0	9	0.6438	1	0.6438	1	1	1	0.7222
MTVG_2746	10	tVC 427_0	10	0.1108	1	0.1108	1	1	1	0.9333
MTVG_2750	8	tVC 799_0	8	0.3998	0.586409	0.2344	1	1	1	1
MTVG_2755	3	tVC 631_0	3	0.2179	0.998281	0.2175	1	1	1	1
MTVG_2756	17	tVC 917_0	17	0.5088	1	0.5088	1	1	1	1
MTVG_2758	10	tVC 634_0	10	0.6472	1	0.6472	1	1	1	1
MTVG_2759	78	tVC 409_0	78	0.6572	1	0.6572	10	2	2	0.9787
MTVG_2768	1	tVC 1307_1	1	0	1	0	1	1	1	1
MTVG_2769	3	tVC 430_0	3	0.295	0.987049	0.2912	1	1	1	1
MTVG_2772	2	tVC 174_0	2	0.1062	0.785928	0.0835	1	1	1	1
MTVG_2775	2	tVC 132_0	2	0.1265	0.949227	0.1201	1	1	1	1
MTVG_2788	2	tVC 1308_0	2	1	1	1	1	1	1	1
MTVG_2789	2	tVC 1115_0	2	0.3032	0.729854	0.2213	1	1	1	1
MTVG_2792	2	tVC 1115_0	2	0.3032	0.729854	0.2213	1	1	1	1
MTVG_2840	4	tVC 1247_0	4	0.3014	0.99998	0.3014	1	1	1	1
MTVG_2843	2	tVC 1197_0	2	0.3055	0.919414	0.2809	1	1	1	1
MTVG_2844	9	tVC 1054_0	9	0.6438	1	0.6438	1	1	1	0.7222
MTVG_2845	4	tVC 812_0	4	0.2021	0.999985	0.2021	1	1	1	1
MTVG_2846	3	tVC 1196_0	3	0.6652	0.953355	0.6342	1	1	1	1
MTVG_2847	7	tVC 829_0	7	0.3255	1	0.3255	1	1	1	1
MTVG_2849	1	tVC 808_0	1	0	1	0	1	1	1	1
MTVG_2850	10	tVC 360_0	10	0.2508	1	0.2508	1	2	2	0.8889
MTVG_2852	4	tVC 1311_0	4	1	1	1	1	1	1	1
MTVG_2855	2	tVC 1130_0	2	0.678	0.943772	0.6399	1	1	1	1
MTVG_2856	2	tVC 1312_0	2	1	1	1	1	1	1	1
MTVG_2860	10	tVC 1313_0	10	0.9375	0.999999	0.9375	1	1	1	1
MTVG_2863	12	tVC 1040_0	12	0.1661	1	0.1661	1	1	1	1
MTVG_2867	134	tVC 955_0	134	0.9186	1	0.9186	1	1	1	1
MTVG_2868	20	tVC 773_0	20	0.2769	1	0.2769	1	1	1	1
MTVG_2869	4	tVC 238_0	4	0.4872	0.999977	0.4872	1	1	1	1
MTVG_2890	1	tVC 83_0	1	0	1	0	1	1	1	1
MTVG_2894	3	tVC 1315_0	3	0.8306	0.959572	0.797	1	1	1	1
MTVG_2897	2	tVC 1317_0	2	0.9592	0.729854	0.7	1	1	1	1
MTVG_2901	11	tVC 790_0	11	0.4471	0.999999	0.4471	1	1	1	1
MTVG_2902	2	tVC 785_0	2	0.4262	0.855578	0.3646	1	1	1	1
MTVG_2903	4	tVC 1318_0	4	0.8332	0.992893	0.8273	1	1	1	1
MTVG_2904	4	tVC 1319_0	4	1	1	1	1	1	1	1
MTVG_2905	2	tVC 902_0	2	0.1832	0.929816	0.1703	1	1	1	1
MTVG_2908	7	tVC 1012_0	7	0.5586	1	0.5586	1	1	1	1
MTVG_2909	3	tVC 1320_0	3	0.7248	0.997408	0.7229	1	1	1	1
MTVG_2910	3	tVC 1304_0	3	0.6498	0.998025	0.6486	1	1	1	1
MTVG_2911	38	tVC 1001_0	38	0.9152	1	0.9152	1	1	1	1
MTVG_2912	10	tVC 999_0	10	0.7855	1	0.7855	1	1	1	0.7778
MTVG_2913	6	tVC 1211_0	6	0.7335	1	0.7335	1	1	1	1
MTVG_2914	78	tVC 409_0	78	0.6572	1	0.6572	10	2	2	0.9787
MTVG_2915	3	tVC 1321_0	3	1	1	1	1	1	1	1
MTVG_2916	1	tVC 760_0	1	0	1	0	1	1	1	1
MTVG_2917	1	tVC 246_7	1	0	1	0	1	1	1	1
MTVG_2919	3	tVC 261_0	3	0.3778	0.981821	0.371	1	2	2	1
MTVG_2921	3	tVC 287_0	3	0.1618	0.955234	0.1546	1	1	1	1
MTVG_2923	16	tVC 188_0	16	0.363	1	0.363	1	2	2	0.9333
MTVG_2927	2	tVC 1322_0	2	0.6171	0.904785	0.5583	1	1	1	1
MTVG_2931	3	tVC 631_0	3	0.2179	0.998281	0.2175	1	1	1	1
MTVG_2932	5	tVC 354_0	5	0.8207	0.999991	0.8207	1	1	1	1
MTVG_2933	2	tVC 1325_0	2	1	1	1	1	1	1	1
MTVG_2935	2	tVC 91_0	2	0.8131	0.814453	0.6622	1	1	1	1
MTVG_2936	3	tVC 900_0	3	0.4727	0.97852	0.4625	1	1	1	1
MTVG_2938	1	tVC 760_1	1	0	1	0	1	1	1	1
MTVG_2940	10	tVC 602_0	10	0.5412	1	0.5412	1	1	1	1
MTVG_2941	14	tVC 818_0	14	0.5769	1	0.5769	1	1	1	1
MTVG_2943	14	tVC 807_0	14	0.4221	1	0.4221	1	2	2	1
MTVG_2944	14	tVC 794_0	14	0.4462	1	0.4462	1	2	2	1
MTVG_2945	28	tVC 834_0	28	0.729	1	0.729	1	1	1	1
MTVG_2946	29	tVC 1003_0	29	0.5094	1	0.5094	1	1	1	1
MTVG_2959	36	tVC 1008_0	36	0.5975	1	0.5975	1	1	1	1
MTVG_2966	2	tVC 1327_0	2	0.8561	0.729854	0.6249	1	1	1	1
MTVG_2967	2	tVC 1328_0	2	0.9155	0.5	0.4578	1	1	1	1
MTVG_2968	2	tVC 1327_0	2	0.8561	0.729854	0.6249	1	1	1	1
MTVG_2972	2	tVC 1328_0	2	0.9155	0.5	0.4578	1	1	1	1
MTVG_2982	2	tVC 1293_0	2	0.606	0.879217	0.5328	1	1	1	1
MTVG_2989	3	tVC 440_0	3	0.34	0.998299	0.3394	1	1	1	1
MTVG_2992	4	tVC 1247_0	4	0.3014	0.99998	0.3014	1	1	1	1
MTVG_2996	26	tVC 922_0	26	0.804	1	0.804	1	1	1	1
MTVG_2998	8	tVC 927_0	8	0.1386	0.999985	0.1386	1	1	1	1
MTVG_2999	23	tVC 148_0	23	0.7476	1	0.7476	1	1	1	1
MTVG_3004	3	tVC 1294_0	3	1	1	1	1	1	1	1
MTVG_3005	3	tVC 1095_0	3	0.9268	0.995624	0.9228	1	1	1	1
MTVG_3006	78	tVC 409_0	78	0.6572	1	0.6572	10	2	2	0.9787
MTVG_3007	3	tVC 990_0	3	0.7363	0.997376	0.7344	1	1	1	1
MTVG_3008	3	tVC 414_0	3	0.0969	0.998534	0.0968	1	1	1	1
MTVG_3015	53	tVC 168_0	53	0.5301	1	0.5301	1	1	1	0.9724
MTVG_3016	134	tVC 955_0	134	0.9186	1	0.9186	1	1	1	1
MTVG_3018	38	tVC 1001_0	38	0.9152	1	0.9152	1	1	1	1
MTVG_3019	2	tVC 831_0	2	0.4988	0.89435	0.4461	1	1	1	1
MTVG_3021	4	tVC 1329_0	4	0.9617	0.99962	0.9613	1	1	1	1
MTVG_3022	34	tVC 1087_0	34	0.7209	1	0.7209	1	1	1	1
MTVG_3027	3	tVC 1006_0	3	0.5165	0.974907	0.5035	1	1	1	1
MTVG_3029	2	tVC 1331_0	2	0.8138	0.879217	0.7155	1	1	1	1
MTVG_3034	4	tVC 1332_0	4	0.7958	0.999653	0.7956	1	1	1	1
MTVG_3035	2	tVC 561_1	2	0.2881	0.945201	0.2723	1	2	2	1
MTVG_3043	2	tVC 585_0	2	0.4308	0.94613	0.4076	1	1	1	1
MTVG_3044	26	tVC 922_0	26	0.804	1	0.804	1	1	1	1
MTVG_3045	30	tVC 147_0	30	0.5191	1	0.5191	4	2	2	1
MTVG_3046	15	tVC 717_0	15	0.7386	1	0.7386	1	1	1	1
MTVG_3048	2	tVC 479_0	2	0.0846	0.918562	0.0777	1	1	1	1
MTVG_3049	26	tVC 1023_0	26	0.8748	1	0.8748	1	1	1	1
MTVG_3050	2	tVC 1334_0	2	0.9247	0.729854	0.6749	1	1	1	1
MTVG_3052	16	tVC 1163_0	16	0.9726	1	0.9726	1	1	1	1
MTVG_3053	3	tVC 1221_0	3	0.6462	0.995018	0.643	1	1	1	1
MTVG_3058	6	tVC 1116_0	6	0.4308	1	0.4308	1	1	1	1
MTVG_3059	2	tVC 1335_0	2	1	1	1	1	1	1	1
MTVG_3060	78	tVC 409_0	78	0.6572	1	0.6572	10	2	2	0.9787
MTVG_3061	5	tVC 428_0	5	0.1217	1	0.1217	1	1	1	1
MTVG_3062	3	tVC 1250_0	3	0.9629	0.827111	0.7964	1	1	1	1
MTVG_3064	5	tVC 1336_0	5	0.7901	0.999995	0.7901	1	1	1	1
MTVG_3065	12	tVC 987_0	12	0.2187	1	0.2187	1	1	1	1
MTVG_3066	9	tVC 1337_0	9	0.9987	0.949497	0.9483	1	1	1	1
MTVG_3068	2	tVC 950_0	2	0.1218	0.948248	0.1155	1	1	1	1
MTVG_3071	14	tVC 807_0	14	0.4221	1	0.4221	1	2	2	1
MTVG_3073	14	tVC 818_0	14	0.5769	1	0.5769	1	1	1	1
MTVG_3074	14	tVC 794_0	14	0.4462	1	0.4462	1	2	2	1
MTVG_3075	28	tVC 834_0	28	0.729	1	0.729	1	1	1	1
MTVG_3076	7	tVC 1254_0	7	0.4967	1	0.4967	1	1	1	1
MTVG_3077	10	tVC 602_0	10	0.5412	1	0.5412	1	1	1	1
MTVG_3078	9	tVC 1246_0	9	0.3043	1	0.3043	1	1	1	1
MTVG_3079	7	tVC 469_0	7	0.3428	1	0.3428	1	1	1	1
MTVG_3084	3	tVC 440_0	3	0.34	0.998299	0.3394	1	1	1	1
MTVG_3085	2	tVC 395_0	2	0.036	0.87943	0.0317	1	1	1	1
MTVG_3089	5	tVC 780_0	5	0.3689	0.99986	0.3689	1	1	1	1
MTVG_3090	8	tVC 95_2	8	0.4307	0.99999	0.4307	1	2	2	0.8929
MTVG_3097	3	tVC 724_0	3	0.714	0.996862	0.7118	1	1	1	1
MTVG_3104	11	tVC 659_0	11	0.6506	0.95688	0.6225	1	1	1	1
MTVG_3107	43	tVC 586_0	43	0.7269	1	0.7269	1	1	1	1
MTVG_3108	10	tVC 634_0	10	0.6472	1	0.6472	1	1	1	1
MTVG_3109	2	tVC 1051_0	2	0.9361	0.729854	0.6833	1	1	1	1
MTVG_3110	2	tVC 988_0	2	0.1429	0.840002	0.12	1	1	1	1
MTVG_3112	24	tVC 1077_0	24	0.4398	1	0.4398	1	1	1	1
MTVG_3113	134	tVC 955_0	134	0.9186	1	0.9186	1	1	1	1
MTVG_3116	10	tVC 919_0	10	0.4504	0.999953	0.4504	2	2	2	1
MTVG_3117	7	tVC 653_0	7	0.7364	1	0.7364	1	1	1	1
MTVG_3118	28	tVC 144_0	28	0.5215	1	0.5215	3	2	2	1
MTVG_3119	45	tVC 583_0	45	0.476	1	0.476	1	1	1	1
MTVG_3121	7	tVC 1179_0	7	1	1	1	1	1	1	1
MTVG_3123	3	tVC 932_0	3	0.0449	0.553978	0.0249	1	1	1	1
MTVG_3125	24	tVC 1077_0	24	0.4398	1	0.4398	1	1	1	1
MTVG_3126	4	tVC 514_0	4	0.8563	0.999771	0.8561	1	2	2	1
MTVG_3127	2	tVC 1272_0	2	0.3861	0.926249	0.3577	1	1	1	1
MTVG_3138	2	tVC 1159_0	2	0.282	0.5	0.141	1	1	1	1
MTVG_3150	9	tVC 470_0	9	0.534	1	0.534	1	1	1	1
MTVG_3151	9	tVC 1137_0	9	0.6013	1	0.6013	1	1	1	1
MTVG_3154	7	tVC 1064_0	7	0.7671	1	0.7671	1	1	1	1
MTVG_3156	43	tVC 586_0	43	0.7269	1	0.7269	1	1	1	1
MTVG_3157	2	tVC 997_0	2	0.5486	0.954293	0.5236	1	1	1	1
MTVG_3160	33	tVC 956_0	33	0.8427	1	0.8427	1	1	1	1
MTVG_3161	6	tVC 937_0	6	0.077	0.99999	0.077	1	1	1	1
MTVG_3162	4	tVC 974_0	4	0.1891	0.99826	0.1888	1	1	1	1
MTVG_3163	2	tVC 945_0	2	0.7212	0.814453	0.5874	1	1	1	1
MTVG_3164	7	tVC 718_0	7	0.6455	1	0.6455	1	1	1	1
MTVG_3165	4	tVC 613_0	4	0.2192	0.999973	0.2192	1	1	1	1
MTVG_3166	29	tVC 890_0	29	0.8617	1	0.8617	1	1	1	1
MTVG_3167	16	tVC 918_0	16	0.6994	1	0.6994	1	1	1	1
MTVG_3178	2	tVC 1189_0	2	0.017	0.724259	0.0123	1	1	1	1
MTVG_3180	2	tVC 1341_0	2	1	1	1	1	1	1	1
MTVG_3181	10	tVC 1027_0	10	0.3758	1	0.3758	1	1	1	0.8
MTVG_3182	3	tVC 1205_0	3	0.3971	0.998306	0.3964	1	1	1	1
MTVG_3183	2	tVC 9_0	2	0.1119	0.95442	0.1068	1	1	1	1
MTVG_3184	2	tVC 174_0	2	0.1062	0.785928	0.0835	1	1	1	1
MTVG_3200	38	tVC 1001_0	38	0.9152	1	0.9152	1	1	1	1
MTVG_3201	2	tVC 1343_0	2	0.8509	0.5	0.4255	1	1	1	1
MTVG_3202	27	tVC 379_1	27	0.7678	1	0.7678	1	1	1	1
MTVG_3203	36	tVC 1008_0	36	0.5975	1	0.5975	1	1	1	1
MTVG_3205	30	tVC 147_0	30	0.5191	1	0.5191	4	2	2	1
MTVG_3206	26	tVC 922_0	26	0.804	1	0.804	1	1	1	1
MTVG_3207	30	tVC 147_0	30	0.5191	1	0.5191	4	2	2	1
MTVG_3210	4	tVC 993_0	4	0.0701	0.999987	0.0701	1	1	1	1
MTVG_3211	33	tVC 956_0	33	0.8427	1	0.8427	1	1	1	1
MTVG_3212	27	tVC 954_0	27	1	1	1	1	1	1	1
MTVG_3213	25	tVC 769_0	25	0.6174	1	0.6174	1	1	1	1
MTVG_3214	25	tVC 866_0	25	0.9411	1	0.9411	1	1	1	1
MTVG_3215	34	tVC 861_0	34	0.7533	1	0.7533	1	1	1	1
MTVG_3219	9	tVC 772_0	9	0.2133	1	0.2133	1	1	1	1
MTVG_3220	134	tVC 955_0	134	0.9186	1	0.9186	1	1	1	1
MTVG_3221	20	tVC 773_0	20	0.2769	1	0.2769	1	1	1	1
MTVG_3222	4	tVC 974_0	4	0.1891	0.99826	0.1888	1	1	1	1
MTVG_3226	34	tVC 1087_0	34	0.7209	1	0.7209	1	1	1	1
MTVG_3229	2	tVC 1307_0	2	0	1	0	1	1	1	1
MTVG_3230	2	tVC 1307_0	2	0	1	0	1	1	1	1
MTVG_3239	34	tVC 1087_0	34	0.7209	1	0.7209	1	1	1	1
MTVG_3240	58	tVC 1078_0	58	0.8428	1	0.8428	1	1	1	1
MTVG_3241	134	tVC 955_0	134	0.9186	1	0.9186	1	1	1	1
MTVG_3242	53	tVC 168_0	53	0.5301	1	0.5301	1	1	1	0.9724
MTVG_3244	18	tVC 577_0	18	0.4982	1	0.4982	6	2	2	1
MTVG_3245	4	tVC 971_0	4	0.5792	0.999966	0.5792	1	1	1	1
MTVG_3246	2	tVC 1345_0	2	1	1	1	1	1	1	1
MTVG_3247	2	tVC 1346_0	2	1	1	1	1	1	1	1
MTVG_3248	2	tVC 1347_0	2	1	1	1	1	1	1	1
MTVG_3249	24	tVC 1070_0	24	0.7189	1	0.7189	1	1	1	1
MTVG_3251	53	tVC 168_0	53	0.5301	1	0.5301	1	1	1	0.9724
MTVG_3253	53	tVC 168_0	53	0.5301	1	0.5301	1	1	1	0.9724
MTVG_3254	134	tVC 955_0	134	0.9186	1	0.9186	1	1	1	1
MTVG_3256	11	tVC 790_0	11	0.4471	0.999999	0.4471	1	1	1	1
MTVG_3258	10	tVC 999_0	10	0.7855	1	0.7855	1	1	1	0.7778
MTVG_3259	38	tVC 1001_0	38	0.9152	1	0.9152	1	1	1	1
MTVG_3261	2	tVC 1285_0	2	0.9482	0.5	0.4741	1	1	1	1
MTVG_3263	2	tVC 344_0	2	0.136	0.954337	0.1298	1	1	1	1
MTVG_3265	11	tVC 970_0	11	0.6103	1	0.6103	1	1	1	1
MTVG_3266	24	tVC 1077_0	24	0.4398	1	0.4398	1	1	1	1
MTVG_3268	3	tVC 1353_0	3	0.9379	0.827111	0.7757	1	1	1	1
MTVG_3269	2	tVC 994_0	2	0.3204	0.955262	0.306	1	1	1	1
MTVG_3270	7	tVC 1046_0	7	0.2802	1	0.2802	1	1	1	1
MTVG_3271	25	tVC 425_0	25	0.8293	1	0.8293	1	1	1	1
MTVG_3279	30	tVC 147_0	30	0.5191	1	0.5191	4	2	2	1
MTVG_3280	26	tVC 922_0	26	0.804	1	0.804	1	1	1	1
MTVG_3282	6	tVC 279_0	6	0.2507	1	0.2507	1	2	2	1
MTVG_3284	3	tVC 1022_0	3	0.0609	0.77769	0.0474	1	1	1	1
MTVG_3288	2	tVC 1355_0	2	1	1	1	1	1	1	1
MTVG_3289	2	tVC 1355_0	2	1	1	1	1	1	1	1
MTVG_3291	2	tVC 988_0	2	0.1429	0.840002	0.12	1	1	1	1
MTVG_3292	3	tVC 449_0	3	0.5904	0.996606	0.5884	1	1	1	1
MTVG_3293	26	tVC 922_0	26	0.804	1	0.804	1	1	1	1
MTVG_3295	5	tVC 272_0	5	0.8091	0.999989	0.8091	1	1	1	1
MTVG_3296	26	tVC 1232_0	26	0.9691	1	0.9691	1	1	1	1
MTVG_3298	5	tVC 1357_0	5	0.8873	0.999982	0.8873	1	1	1	1
MTVG_3301	10	tVC 1027_0	10	0.3758	1	0.3758	1	1	1	0.8
MTVG_3302	3	tVC 1359_0	3	1	1	1	1	1	1	1
MTVG_3306	78	tVC 409_0	78	0.6572	1	0.6572	10	2	2	0.9787
MTVG_3307	2	tVC 74_0	2	0.2296	0.954592	0.2192	1	1	1	1
MTVG_3310	9	tVC 604_0	9	0.1559	1	0.1559	1	1	1	1
MTVG_3311	58	tVC 1078_0	58	0.8428	1	0.8428	1	1	1	1
MTVG_3312	2	tVC 91_0	2	0.8131	0.814453	0.6622	1	1	1	1
MTVG_3313	2	tVC 1325_0	2	1	1	1	1	1	1	1
MTVG_3315	30	tVC 147_0	30	0.5191	1	0.5191	4	2	2	1
MTVG_3322	3	tVC 305_0	3	0.1694	0.998325	0.1691	1	1	1	1
MTVG_3324	28	tVC 144_0	28	0.5215	1	0.5215	3	2	2	1
MTVG_3326	4	tVC 1360_0	4	1	1	1	1	1	1	1
MTVG_3331	4	tVC 867_0	4	0.154	0.999939	0.154	1	1	1	1
MTVG_3333	6	tVC 472_0	6	0.1309	1	0.1309	1	2	2	1
MTVG_3335	5	tVC 443_0	5	0.6013	0.999999	0.6013	1	1	1	1
MTVG_3337	4	tVC 403_0	4	0.43	0.999984	0.43	1	1	1	1
MTVG_3338	5	tVC 443_0	5	0.6013	0.999999	0.6013	1	1	1	1
MTVG_3340	4	tVC 812_0	4	0.2021	0.999985	0.2021	1	1	1	1
MTVG_3342	4	tVC 1361_0	4	1	1	1	1	1	1	1
MTVG_3349	2	tVC 594_0	2	0.0462	0.953096	0.0441	1	1	1	1
MTVG_3350	2	tVC 594_0	2	0.0462	0.953096	0.0441	1	1	1	1
MTVG_3353	27	tVC 379_1	27	0.7678	1	0.7678	1	1	1	1
MTVG_3365	2	tVC 978_0	2	0.699	0.855578	0.5981	1	1	1	1
MTVG_3366	2	tVC 1275_0	2	0.527	0.896402	0.4724	1	1	1	1
MTVG_3367	2	tVC 1362_0	2	1	1	1	1	1	1	1
MTVG_3368	16	tVC 918_0	16	0.6994	1	0.6994	1	1	1	1
MTVG_3369	30	tVC 147_0	30	0.5191	1	0.5191	4	2	2	1
MTVG_3370	30	tVC 147_0	30	0.5191	1	0.5191	4	2	2	1
MTVG_3371	7	tVC 718_0	7	0.6455	1	0.6455	1	1	1	1
MTVG_3372	2	tVC 1363_0	2	1	1	1	1	1	1	1
MTVG_3373	26	tVC 1232_0	26	0.9691	1	0.9691	1	1	1	1
MTVG_3375	2	tVC 1201_0	2	0.7467	0.855578	0.6388	1	1	1	1
MTVG_3377	6	tVC 736_0	6	0.7709	1	0.7709	1	1	1	1
MTVG_3379	4	tVC 308_0	4	0.8584	0.999936	0.8584	1	1	1	1
MTVG_3380	36	tVC 1008_0	36	0.5975	1	0.5975	1	1	1	1
MTVG_3381	5	tVC 1038_0	5	0.8558	0.999939	0.8557	1	1	1	1
MTVG_3383	3	tVC 1364_0	3	0.7387	0.931981	0.6884	1	1	1	1
MTVG_3384	53	tVC 168_0	53	0.5301	1	0.5301	1	1	1	0.9724
MTVG_3385	134	tVC 955_0	134	0.9186	1	0.9186	1	1	1	1
MTVG_3386	5	tVC 1038_0	5	0.8558	0.999939	0.8557	1	1	1	1
MTVG_3396	2	tVC 229_0	2	0.083	0.613971	0.0509	2	2	2	1
MTVG_3399	10	tVC 1313_0	10	0.9375	0.999999	0.9375	1	1	1	1
MTVG_3403	2	tVC 273_0	2	0.6095	0.935557	0.5702	1	1	1	1
MTVG_3405	2	tVC 1366_0	2	0.9782	0.76025	0.7437	1	1	1	1
MTVG_3406	2	tVC 1367_0	2	1	1	1	1	1	1	1
MTVG_3412	53	tVC 168_0	53	0.5301	1	0.5301	1	1	1	0.9724
MTVG_3414	134	tVC 955_0	134	0.9186	1	0.9186	1	1	1	1
MTVG_3415	8	tVC 805_0	8	0.9378	0.999998	0.9378	2	2	2	1
MTVG_3416	29	tVC 926_0	29	0.749	1	0.749	1	1	1	1
MTVG_3417	8	tVC 1043_0	8	0.7742	1	0.7742	1	1	1	1
MTVG_3418	27	tVC 954_0	27	1	1	1	1	1	1	1
MTVG_3419	25	tVC 866_0	25	0.9411	1	0.9411	1	1	1	1
MTVG_3420	25	tVC 769_0	25	0.6174	1	0.6174	1	1	1	1
MTVG_3421	33	tVC 956_0	33	0.8427	1	0.8427	1	1	1	1
MTVG_3422	12	tVC 958_0	12	0.9937	1	0.9937	1	1	1	1
MTVG_3423	34	tVC 861_0	34	0.7533	1	0.7533	1	1	1	1
MTVG_3424	20	tVC 773_0	20	0.2769	1	0.2769	1	1	1	1
MTVG_3425	134	tVC 955_0	134	0.9186	1	0.9186	1	1	1	1
MTVG_3428	23	tVC 334_0	23	0.5641	1	0.5641	1	1	1	1
MTVG_3429	2	tVC 1076_0	2	0.1187	0.954294	0.1133	1	1	1	1
MTVG_3432	6	tVC 743_0	6	0.6575	0.999995	0.6575	1	1	1	1
MTVG_3437	13	tVC 505_0	13	0.484	1	0.484	1	1	1	1
MTVG_3438	2	tVC 18_0	2	0.0252	0.955187	0.0241	1	1	1	1
MTVG_3449	13	tVC 965_0	13	0.6192	1	0.6192	1	1	1	1
MTVG_3452	2	tVC 1056_0	2	0.1965	0.927854	0.1823	1	1	1	1
MTVG_3462	9	tVC 671_0	9	0.4404	1	0.4404	1	1	1	1
MTVG_3463	45	tVC 583_0	45	0.476	1	0.476	1	1	1	1
MTVG_3466	2	tVC 1373_0	2	0.5836	0.729854	0.4259	1	1	1	1
MTVG_3467	2	tVC 1373_0	2	0.5836	0.729854	0.4259	1	1	1	1
MTVG_3468	2	tVC 1239_0	2	0.2938	0.913279	0.2683	1	1	1	1
MTVG_3469	23	tVC 334_0	23	0.5641	1	0.5641	1	1	1	1
MTVG_3471	6	tVC 283_0	6	0.2554	1	0.2554	1	1	1	1
MTVG_3472	3	tVC 284_0	3	0.8219	0.992876	0.816	1	1	1	1
MTVG_3473	2	tVC 280_0	2	0.2826	0.953508	0.2695	1	2	2	1
MTVG_3475	2	tVC 585_0	2	0.4308	0.94613	0.4076	1	1	1	1
MTVG_3479	3	tVC 1374_0	3	1	1	1	1	1	1	1
MTVG_3481	2	tVC 1302_0	2	0.1603	0.885769	0.142	1	1	1	1
MTVG_3482	2	tVC 1274_0	2	0.5048	0.941451	0.4752	1	1	1	1
MTVG_3483	2	tVC 1376_0	2	1	1	1	1	1	1	1
MTVG_3485	2	tVC 658_0	2	0.2372	0.922636	0.2188	2	2	2	1
MTVG_3489	3	tVC 1378_0	3	0.7012	0.990548	0.6946	1	1	1	1
MTVG_3495	28	tVC 144_0	28	0.5215	1	0.5215	3	2	2	1
MTVG_3498	3	tVC 916_0	3	0.0241	0.665996	0.016	1	1	1	1
MTVG_3515	10	tVC 1313_0	10	0.9375	0.999999	0.9375	1	1	1	1
MTVG_3517	53	tVC 168_0	53	0.5301	1	0.5301	1	1	1	0.9724
MTVG_3519	6	tVC 697_0	6	0.8027	1	0.8027	1	1	1	1
MTVG_3520	6	tVC 1146_0	6	0.7692	0.999901	0.7691	1	1	1	1
MTVG_3524	2	tVC 1381_0	2	0.9108	0.933193	0.85	1	1	1	1
MTVG_3533	11	tVC 790_0	11	0.4471	0.999999	0.4471	1	1	1	1
MTVG_3536	2	tVC 373_0	2	0.6436	0.946732	0.6093	1	1	1	1
MTVG_3539	25	tVC 866_0	25	0.9411	1	0.9411	1	1	1	1
MTVG_3540	27	tVC 954_0	27	1	1	1	1	1	1	1
MTVG_3541	33	tVC 956_0	33	0.8427	1	0.8427	1	1	1	1
MTVG_3542	25	tVC 769_0	25	0.6174	1	0.6174	1	1	1	1
MTVG_3543	34	tVC 861_0	34	0.7533	1	0.7533	1	1	1	1
MTVG_3549	3	tVC 1333_0	3	0.2055	0.858199	0.1763	1	1	1	1
MTVG_3550	23	tVC 334_0	23	0.5641	1	0.5641	1	1	1	1
MTVG_3551	17	tVC 286_0	17	0.7207	1	0.7207	1	2	2	0.8162
MTVG_3555	2	tVC 1015_0	2	0.0659	0.720182	0.0474	1	1	1	1
MTVG_3558	8	tVC 231_0	8	0.7497	1	0.7497	1	2	2	0.8214
MTVG_3559	43	tVC 586_0	43	0.7269	1	0.7269	1	1	1	1
MTVG_3560	2	tVC 1011_0	2	0.0689	0.719362	0.0496	1	1	1	1
MTVG_3561	2	tVC 1383_0	2	0.4561	0.5	0.228	1	1	1	1
MTVG_3563	134	tVC 955_0	134	0.9186	1	0.9186	1	1	1	1
MTVG_3565	2	tVC 1079_0	2	0.2917	0.681324	0.1988	1	1	1	1
MTVG_3566	7	tVC 426_0	7	0.7166	1	0.7166	1	1	1	1
MTVG_3567	34	tVC 1087_0	34	0.7209	1	0.7209	1	1	1	1
MTVG_3568	2	tVC 1384_0	2	0.1995	0.5	0.0998	1	1	1	1
MTVG_3570	12	tVC 1143_0	12	0.7887	1	0.7887	1	1	1	1
MTVG_3571	34	tVC 1087_0	34	0.7209	1	0.7209	1	1	1	1
MTVG_3575	78	tVC 409_0	78	0.6572	1	0.6572	10	2	2	0.9787
MTVG_3584	2	tVC 298_0	2	0.3776	0.94832	0.3581	1	1	1	1
MTVG_3585	53	tVC 168_0	53	0.5301	1	0.5301	1	1	1	0.9724
MTVG_3586	134	tVC 955_0	134	0.9186	1	0.9186	1	1	1	1
MTVG_3590	4	tVC 1200_0	4	0.9818	0.994554	0.9764	1	1	1	1
MTVG_3595	4	tVC 403_0	4	0.43	0.999984	0.43	1	1	1	1
MTVG_3597	6	tVC 472_0	6	0.1309	1	0.1309	1	2	2	1
MTVG_3599	5	tVC 443_0	5	0.6013	0.999999	0.6013	1	1	1	1
MTVG_3600	5	tVC 443_0	5	0.6013	0.999999	0.6013	1	1	1	1
MTVG_3603	2	tVC 1385_0	2	1	1	1	1	1	1	1
MTVG_3604	2	tVC 1385_0	2	1	1	1	1	1	1	1
MTVG_3606	12	tVC 1154_0	12	0.774	1	0.774	1	1	1	1
MTVG_3610	58	tVC 1078_0	58	0.8428	1	0.8428	1	1	1	1
MTVG_3611	78	tVC 409_0	78	0.6572	1	0.6572	10	2	2	0.9787
MTVG_3612	6	tVC 838_0	6	0.3389	1	0.3389	1	1	1	1
MTVG_3617	4	tVC 412_0	4	0.1607	0.999987	0.1607	1	1	1	1
MTVG_3618	24	tVC 1077_0	24	0.4398	1	0.4398	1	1	1	1
MTVG_3621	4	tVC 822_0	4	0.552	0.999914	0.552	1	1	1	1
MTVG_3623	11	tVC 1292_0	11	0.8908	1	0.8908	1	1	1	1
MTVG_3624	43	tVC 586_0	43	0.7269	1	0.7269	1	1	1	1
MTVG_3625	2	tVC 1169_0	2	0.1581	0.943488	0.1492	1	1	1	1
MTVG_3627	134	tVC 955_0	134	0.9186	1	0.9186	1	1	1	1
MTVG_3628	36	tVC 1008_0	36	0.5975	1	0.5975	1	1	1	1
MTVG_3629	2	tVC 1305_0	2	0.2967	0.912378	0.2707	1	1	1	1
MTVG_3630	45	tVC 583_0	45	0.476	1	0.476	1	1	1	1
MTVG_3631	2	tVC 444_0	2	0.7478	0.923105	0.6903	1	1	1	1
MTVG_3633	3	tVC 129_0	3	0.0529	0.998527	0.0528	1	1	1	1
MTVG_3637	5	tVC 1047_0	5	0.8071	0.999997	0.8071	1	1	1	1
MTVG_3640	6	tVC 511_0	6	0.3307	0.999991	0.3307	1	1	1	1
MTVG_3643	13	tVC 505_0	13	0.484	1	0.484	1	1	1	1
MTVG_3644	13	tVC 505_0	13	0.484	1	0.484	1	1	1	1
MTVG_3646	2	tVC 162_0	2	0.0196	0.90347	0.0177	1	1	1	1
MTVG_3647	29	tVC 890_0	29	0.8617	1	0.8617	1	1	1	1
MTVG_3658	2	tVC 18_0	2	0.0252	0.955187	0.0241	1	1	1	1
MTVG_3664	2	tVC 537_0	2	0.0304	0.883201	0.0268	1	1	1	1
MTVG_3684	3	tVC 1323_0	3	0.6698	0.995122	0.6665	1	1	1	1
MTVG_3719	3	tVC 1323_0	3	0.6698	0.995122	0.6665	1	1	1	1
MTVG_3723	25	tVC 866_0	25	0.9411	1	0.9411	1	1	1	1
MTVG_3724	27	tVC 954_0	27	1	1	1	1	1	1	1
MTVG_3725	33	tVC 956_0	33	0.8427	1	0.8427	1	1	1	1
MTVG_3726	12	tVC 958_0	12	0.9937	1	0.9937	1	1	1	1
MTVG_3727	25	tVC 769_0	25	0.6174	1	0.6174	1	1	1	1
MTVG_3728	34	tVC 861_0	34	0.7533	1	0.7533	1	1	1	1
MTVG_3740	3	tVC 512_0	3	0.3357	0.995144	0.3341	1	1	1	1
MTVG_3742	6	tVC 796_0	6	0.9916	0.935557	0.9277	1	1	1	1
MTVG_3749	20	tVC 773_0	20	0.2769	1	0.2769	1	1	1	1
MTVG_3750	4	tVC 871_0	4	0.496	0.999983	0.496	1	1	1	1
MTVG_3757	3	tVC 1309_0	3	0.8356	0.995233	0.8316	1	1	1	1
MTVG_3759	26	tVC 1232_0	26	0.9691	1	0.9691	1	1	1	1
MTVG_3762	9	tVC 648_0	9	0.3404	1	0.3404	1	1	1	1
MTVG_3763	38	tVC 1001_0	38	0.9152	1	0.9152	1	1	1	1
MTVG_3766	2	tVC 1390_0	2	0.1778	0.5	0.0889	1	1	1	1
MTVG_3769	78	tVC 409_0	78	0.6572	1	0.6572	10	2	2	0.9787
MTVG_3770	26	tVC 1232_0	26	0.9691	1	0.9691	1	1	1	1
MTVG_3771	7	tVC 1391_0	7	0.8175	0.99999	0.8175	1	1	1	1
MTVG_3772	14	tVC 1208_0	14	1	1	1	1	1	1	1
MTVG_3773	24	tVC 1077_0	24	0.4398	1	0.4398	1	1	1	1
MTVG_3779	3	tVC 627_0	3	0.1192	0.998549	0.119	1	1	1	1
MTVG_3780	2	tVC 1340_0	2	1	1	1	1	1	1	1
MTVG_3781	4	tVC 885_0	4	0.6493	0.999771	0.6491	1	1	1	1
MTVG_3782	29	tVC 926_0	29	0.749	1	0.749	1	1	1	1
MTVG_3784	2	tVC 1228_0	2	0.6419	0.5	0.321	1	1	1	1
MTVG_3785	2	tVC 1239_0	2	0.2938	0.913279	0.2683	1	1	1	1
MTVG_3786	5	tVC 1393_0	5	0.787	0.974085	0.7666	1	1	1	1
MTVG_3787	2	tVC 1228_0	2	0.6419	0.5	0.321	1	1	1	1
MTVG_3791	9	tVC 413_0	9	0.5256	1	0.5256	1	1	1	1
MTVG_3792	4	tVC 457_0	4	0.5251	0.999963	0.5251	1	1	1	1
MTVG_3793	43	tVC 586_0	43	0.7269	1	0.7269	1	1	1	1
MTVG_3802	3	tVC 1098_0	3	0.5998	0.995698	0.5972	1	1	1	1
MTVG_3803	2	tVC 1305_0	2	0.2967	0.912378	0.2707	1	1	1	1
MTVG_3804	3	tVC 1109_0	3	0.1589	0.984747	0.1565	1	1	1	1
MTVG_3815	12	tVC 1021_0	12	0.8469	1	0.8469	1	1	1	1
MTVG_3830	2	tVC 908_0	2	0.197	0.918488	0.181	1	1	1	1
MTVG_3842	2	tVC 1396_0	2	0.7275	0.729854	0.5309	1	1	1	1
MTVG_3843	6	tVC 942_0	6	0.7449	1	0.7449	1	1	1	1
MTVG_3844	12	tVC 1021_0	12	0.8469	1	0.8469	1	1	1	1
MTVG_3845	12	tVC 1021_0	12	0.8469	1	0.8469	1	1	1	1
MTVG_3846	4	tVC 1398_0	4	0.8617	0.999139	0.861	1	1	1	1
MTVG_3847	3	tVC 1397_0	3	0.8726	0.986234	0.8605	1	1	1	1
MTVG_3849	2	tVC 551_0	2	0.0682	0.947855	0.0647	1	1	1	1
MTVG_3850	5	tVC 143_0	5	0.0773	1	0.0773	3	2	2	1
MTVG_3860	2	tVC 1399_0	2	1	1	1	1	1	1	1
MTVG_3862	2	tVC 1363_0	2	1	1	1	1	1	1	1
MTVG_3863	26	tVC 1232_0	26	0.9691	1	0.9691	1	1	1	1
MTVG_3864	28	tVC 834_0	28	0.729	1	0.729	1	1	1	1
MTVG_3865	14	tVC 807_0	14	0.4221	1	0.4221	1	2	2	1
MTVG_3866	14	tVC 818_0	14	0.5769	1	0.5769	1	1	1	1
MTVG_3867	10	tVC 602_0	10	0.5412	1	0.5412	1	1	1	1
MTVG_3868	14	tVC 794_0	14	0.4462	1	0.4462	1	2	2	1
MTVG_3869	7	tVC 1254_0	7	0.4967	1	0.4967	1	1	1	1
MTVG_3870	9	tVC 1246_0	9	0.3043	1	0.3043	1	1	1	1
MTVG_3871	7	tVC 469_0	7	0.3428	1	0.3428	1	1	1	1
MTVG_3875	18	tVC 577_0	18	0.4982	1	0.4982	6	2	2	1
MTVG_3879	2	tVC 1244_0	2	0.7712	0.76025	0.5863	1	1	1	1
MTVG_3883	26	tVC 1232_0	26	0.9691	1	0.9691	1	1	1	1
MTVG_3884	7	tVC 73_0	7	0.5744	1	0.5744	1	2	2	1
MTVG_3886	2	tVC 487_0	2	0.1072	0.955988	0.1025	1	1	1	1
MTVG_3891	45	tVC 583_0	45	0.476	1	0.476	1	1	1	1
MTVG_3893	14	tVC 1208_0	14	1	1	1	1	1	1	1
MTVG_3901	3	tVC 1131_0	3	0.1617	0.978651	0.1583	1	1	1	1
MTVG_3905	5	tVC 1403_0	5	0.6104	0.999999	0.6104	1	1	1	1
MTVG_3906	2	tVC 621_0	2	0.0909	0.920344	0.0837	1	1	1	1
MTVG_3907	9	tVC 1054_0	9	0.6438	1	0.6438	1	1	1	0.7222
MTVG_3914	2	tVC 562_0	2	0.1674	0.5	0.0837	1	1	1	1
MTVG_3916	1	tVC 1088_0	1	0	1	0	1	1	1	1
MTVG_3917	10	tVC 919_0	10	0.4504	0.999953	0.4504	2	2	2	1
MTVG_3918	26	tVC 1232_0	26	0.9691	1	0.9691	1	1	1	1
MTVG_3919	2	tVC 1407_0	2	1	1	1	1	1	1	1
MTVG_3924	3	tVC 1127_0	3	0.7735	0.729854	0.5645	1	1	1	1
MTVG_3934	5	tVC 1401_0	5	0.6102	0.999987	0.6101	1	1	1	1
MTVG_3942	134	tVC 955_0	134	0.9186	1	0.9186	1	1	1	1
MTVG_3943	5	tVC 1410_0	5	0.7736	0.999931	0.7736	1	1	1	1
MTVG_3945	8	tVC 766_0	8	0.4753	0.997579	0.4741	1	1	1	1
MTVG_3946	3	tVC 1411_0	3	1	1	1	1	1	1	1
MTVG_3953	2	tVC 1412_0	2	0.8136	0.814453	0.6627	1	1	1	1
MTVG_3955	9	tVC 878_0	9	0.9455	1	0.9455	1	1	1	1
MTVG_3956	8	tVC 672_0	8	0.5618	1	0.5618	1	1	1	1
MTVG_3957	53	tVC 168_0	53	0.5301	1	0.5301	1	1	1	0.9724
MTVG_3958	5	tVC 1038_0	5	0.8558	0.999939	0.8557	1	1	1	1
MTVG_3959	45	tVC 583_0	45	0.476	1	0.476	1	1	1	1
MTVG_3960	2	tVC 1413_0	2	1	1	1	1	1	1	1
MTVG_3962	23	tVC 334_0	23	0.5641	1	0.5641	1	1	1	1
MTVG_3963	23	tVC 334_0	23	0.5641	1	0.5641	1	1	1	1
MTVG_3964	6	tVC 97_0	6	0.3373	1	0.3373	1	1	1	1
MTVG_3965	23	tVC 334_0	23	0.5641	1	0.5641	1	1	1	1
MTVG_3967	2	tVC 1276_0	2	0.344	0.948646	0.3263	1	1	1	1
MTVG_3968	2	tVC 1276_0	2	0.344	0.948646	0.3263	1	1	1	1
MTVG_3969	24	tVC 1077_0	24	0.4398	1	0.4398	1	1	1	1
MTVG_3973	38	tVC 1001_0	38	0.9152	1	0.9152	1	1	1	1
MTVG_3978	3	tVC 931_0	3	0.4826	0.996821	0.481	1	1	1	1
MTVG_3986	36	tVC 1008_0	36	0.5975	1	0.5975	1	1	1	1
MTVG_3987	2	tVC 783_0	2	0.2232	0.598706	0.1336	1	1	1	1
MTVG_3989	12	tVC 960_0	12	0.7567	1	0.7567	1	1	1	1
MTVG_3996	4	tVC 300_0	4	0.689	0.998673	0.6881	1	1	1	1
MTVG_3999	10	tVC 999_0	10	0.7855	1	0.7855	1	1	1	0.7778
MTVG_4001	38	tVC 1001_0	38	0.9152	1	0.9152	1	1	1	1
MTVG_4005	78	tVC 409_0	78	0.6572	1	0.6572	10	2	2	0.9787
MTVG_4006	4	tVC 1247_0	4	0.3014	0.99998	0.3014	1	1	1	1
MTVG_4009	9	tVC 612_0	9	0.6201	1	0.6201	1	1	1	1
MTVG_4011	7	tVC 73_0	7	0.5744	1	0.5744	1	2	2	1
MTVG_4013	6	tVC 1170_0	6	0.3232	1	0.3232	1	1	1	1
MTVG_4014	23	tVC 334_0	23	0.5641	1	0.5641	1	1	1	1
MTVG_4015	2	tVC 1076_0	2	0.1187	0.954294	0.1133	1	1	1	1
MTVG_4017	78	tVC 409_0	78	0.6572	1	0.6572	10	2	2	0.9787
MTVG_4018	14	tVC 818_0	14	0.5769	1	0.5769	1	1	1	1
MTVG_4019	14	tVC 807_0	14	0.4221	1	0.4221	1	2	2	1
MTVG_4020	10	tVC 602_0	10	0.5412	1	0.5412	1	1	1	1
MTVG_4021	14	tVC 794_0	14	0.4462	1	0.4462	1	2	2	1
MTVG_4022	28	tVC 834_0	28	0.729	1	0.729	1	1	1	1
MTVG_4023	7	tVC 1254_0	7	0.4967	1	0.4967	1	1	1	1
MTVG_4024	9	tVC 1246_0	9	0.3043	1	0.3043	1	1	1	1
MTVG_4025	7	tVC 469_0	7	0.3428	1	0.3428	1	1	1	1
MTVG_4027	2	tVC 1415_0	2	0.1385	0.729854	0.1011	1	1	1	1
MTVG_4028	2	tVC 1416_0	2	0.2932	0.5	0.1466	1	1	1	1
MTVG_4030	6	tVC 1351_0	6	0.9699	0.999999	0.9699	1	1	1	1
MTVG_4031	24	tVC 1077_0	24	0.4398	1	0.4398	1	1	1	1
MTVG_4032	5	tVC 856_0	5	0.4419	0.999997	0.4419	1	1	1	0.9
MTVG_4034	3	tVC 1417_0	3	1	1	1	1	1	1	1
MTVG_4035	19	tVC 251_0	19	0.4046	1	0.4046	1	1	1	1
MTVG_4036	134	tVC 955_0	134	0.9186	1	0.9186	1	1	1	1
MTVG_4037	53	tVC 168_0	53	0.5301	1	0.5301	1	1	1	0.9724
MTVG_4038	25	tVC 1099_0	25	0.8622	1	0.8622	1	1	1	1
MTVG_4039	6	tVC 736_0	6	0.7709	1	0.7709	1	1	1	1
MTVG_4041	4	tVC 308_0	4	0.8584	0.999936	0.8584	1	1	1	1
MTVG_4042	9	tVC 604_0	9	0.1559	1	0.1559	1	1	1	1
MTVG_4043	26	tVC 1232_0	26	0.9691	1	0.9691	1	1	1	1
MTVG_4046	3	tVC 1364_0	3	0.7387	0.931981	0.6884	1	1	1	1
MTVG_4047	3	tVC 508_0	3	0.2923	0.997865	0.2916	1	1	1	1
MTVG_4052	8	tVC 672_0	8	0.5618	1	0.5618	1	1	1	1
MTVG_4053	78	tVC 409_0	78	0.6572	1	0.6572	10	2	2	0.9787
MTVG_4056	3	tVC 471_0	3	0.1324	0.998553	0.1322	1	1	1	1
MTVG_4058	13	tVC 810_0	13	0.4884	1	0.4884	1	1	1	0.8974
MTVG_4059	21	tVC 338_0	21	0.5559	1	0.5559	3	2	2	0.7571
MTVG_4061	10	tVC 340_0	10	0.384	1	0.384	1	2	2	1
MTVG_4063	2	tVC 654_0	2	0.1781	0.946087	0.1685	1	1	1	1
MTVG_4069	2	tVC 909_0	2	1	1	1	1	1	1	1
MTVG_4071	2	tVC 1063_0	2	0.1249	0.720182	0.0899	1	1	1	1
MTVG_4075	3	tVC 284_0	3	0.8219	0.992876	0.816	1	1	1	1
MTVG_4076	78	tVC 409_0	78	0.6572	1	0.6572	10	2	2	0.9787
MTVG_4077	3	tVC 1377_0	3	0.8835	0.996201	0.8801	1	1	1	1
MTVG_4078	12	tVC 1065_0	12	0.4334	1	0.4334	1	1	1	1
MTVG_4079	3	tVC 574_0	3	0.7463	0.979881	0.7313	1	1	1	1
MTVG_4080	2	tVC 551_1	2	0.0566	0.948815	0.0537	1	1	1	1
MTVG_4081	36	tVC 410_0	36	0.6878	1	0.6878	8	2	2	1
MTVG_4082	6	tVC 472_0	6	0.1309	1	0.1309	1	2	2	1
MTVG_4085	9	tVC 612_0	9	0.6201	1	0.6201	1	1	1	1
MTVG_4086	4	tVC 450_0	4	0.6683	0.999566	0.6681	1	1	1	1
MTVG_4087	1	tVC 454_0	1	0	1	0	1	1	1	1
MTVG_4093	3	tVC 1125_0	3	0.5725	0.996376	0.5704	1	1	1	1
MTVG_4097	2	tVC 1026_0	2	0.9407	0.76025	0.7152	1	1	1	1
MTVG_4098	3	tVC 1422_0	3	0.8103	0.963901	0.7811	1	1	1	1
MTVG_4099	2	tVC 1423_0	2	0.939	0.868224	0.8152	1	1	1	1
MTVG_4105	2	tVC 1352_0	2	1	1	1	1	1	1	1
MTVG_4110	10	tVC 1313_0	10	0.9375	0.999999	0.9375	1	1	1	1
MTVG_4111	134	tVC 955_0	134	0.9186	1	0.9186	1	1	1	1
MTVG_4112	2	tVC 377_0	2	0.0094	0.605512	0.0057	1	1	1	1
MTVG_4116	3	tVC 938_0	3	0.86	0.877361	0.7546	1	1	1	1
MTVG_4117	3	tVC 938_0	3	0.86	0.877361	0.7546	1	1	1	1
MTVG_4118	3	tVC 938_0	3	0.86	0.877361	0.7546	1	1	1	1
MTVG_4120	3	tVC 1424_0	3	0.9887	0.814453	0.8053	1	1	1	1
MTVG_4124	4	tVC 973_0	4	0.0704	0.855514	0.0602	1	1	1	0.8333
MTVG_4126	134	tVC 955_0	134	0.9186	1	0.9186	1	1	1	1
MTVG_4128	3	tVC 1425_0	3	0.8453	0.814453	0.6884	1	1	1	1
MTVG_4129	2	tVC 1213_0	2	0.5751	0.5	0.2875	1	1	1	1
MTVG_4138	2	tVC 1213_0	2	0.5751	0.5	0.2875	1	1	1	1
MTVG_4141	2	tVC 725_0	2	0.1664	0.954659	0.1589	1	1	1	1
MTVG_4144	30	tVC 147_0	30	0.5191	1	0.5191	4	2	2	1
MTVG_4145	9	tVC 671_0	9	0.4404	1	0.4404	1	1	1	1
MTVG_4146	2	tVC 1215_0	2	0.1084	0.954341	0.1035	1	1	1	1
MTVG_4148	2	tVC 833_0	2	0.4355	0.948892	0.4132	1	1	1	1
MTVG_4150	45	tVC 583_0	45	0.476	1	0.476	1	1	1	1
MTVG_4151	2	tVC 1426_0	2	1	1	1	1	1	1	1
MTVG_4154	2	tVC 1426_0	2	1	1	1	1	1	1	1
MTVG_4160	11	tVC 649_0	11	0.2576	1	0.2576	1	1	1	1
MTVG_4164	78	tVC 409_0	78	0.6572	1	0.6572	10	2	2	0.9787
MTVG_4166	7	tVC 620_0	7	0.5758	1	0.5758	1	1	1	1
MTVG_4167	7	tVC 620_0	7	0.5758	1	0.5758	1	1	1	1
MTVG_4169	9	tVC 1337_0	9	0.9987	0.949497	0.9483	1	1	1	1
MTVG_4170	3	tVC 1427_0	3	1	1	1	1	1	1	1
MTVG_4171	2	tVC 1428_0	2	1	1	1	1	1	1	1
MTVG_4175	2	tVC 1428_0	2	1	1	1	1	1	1	1
MTVG_4177	23	tVC 148_0	23	0.7476	1	0.7476	1	1	1	1
MTVG_4180	36	tVC 1008_0	36	0.5975	1	0.5975	1	1	1	1
MTVG_4182	2	tVC 495_0	2	0.3983	0.947507	0.3774	1	1	1	1
MTVG_4183	2	tVC 495_0	2	0.3983	0.947507	0.3774	1	1	1	1
MTVG_4184	33	tVC 587_0	33	0.7071	1	0.7071	1	1	1	0.9678
MTVG_4204	4	tVC 1016_0	4	0.4356	0.999977	0.4356	1	1	1	1
MTVG_4205	8	tVC 1206_0	8	0.8819	1	0.8819	1	1	1	1
MTVG_4207	2	tVC 1429_0	2	1	1	1	1	1	1	1
MTVG_4209	3	tVC 1430_0	3	1	1	1	1	1	1	1
MTVG_4215	2	tVC 1431_0	2	0.9257	0.729854	0.6756	1	1	1	1
MTVG_4217	6	tVC 157_0	6	0.4009	0.99992	0.4008	1	1	1	1
MTVG_4218	3	tVC 746_0	3	0.3269	0.998348	0.3264	1	1	1	1
MTVG_4225	3	tVC 1432_0	3	0.9937	0.93068	0.9248	1	1	1	1
MTVG_4236	2	tVC 1433_0	2	0.8845	0.729854	0.6455	1	1	1	1
MTVG_4239	2	tVC 1434_0	2	1	1	1	1	1	1	1
MTVG_4241	134	tVC 955_0	134	0.9186	1	0.9186	1	1	1	1
MTVG_4247	3	tVC 1255_0	3	0.7329	0.974085	0.7139	1	1	1	1
MTVG_4248	3	tVC 1255_0	3	0.7329	0.974085	0.7139	1	1	1	1
MTVG_4249	8	tVC 799_0	8	0.3998	0.586409	0.2344	1	1	1	1
MTVG_4252	2	tVC 1436_0	2	0.779	0.814453	0.6345	1	1	1	1
MTVG_4253	4	tVC 879_0	4	0.4113	0.99991	0.4112	1	1	1	1
MTVG_4254	9	tVC 880_0	9	0.6952	0.999969	0.6952	1	1	1	1
MTVG_4259	9	tVC 880_0	9	0.6952	0.999969	0.6952	1	1	1	1
MTVG_4260	9	tVC 880_0	9	0.6952	0.999969	0.6952	1	1	1	1
MTVG_4267	9	tVC 880_0	9	0.6952	0.999969	0.6952	1	1	1	1
MTVG_4272	4	tVC 857_0	4	0.1786	0.99998	0.1786	1	2	2	1
MTVG_4273	2	tVC 873_0	2	0.1204	0.95474	0.1149	1	1	1	1
MTVG_4274	9	tVC 1142_0	9	0.8552	1	0.8552	1	1	1	1
MTVG_4285	8	tVC 848_0	8	0.779	0.999994	0.779	1	1	1	1
MTVG_4291	13	tVC 979_0	13	0.3651	1	0.3651	1	1	1	1
MTVG_4292	15	tVC 891_0	15	0.5009	1	0.5009	1	1	1	1
MTVG_4293	13	tVC 979_0	13	0.3651	1	0.3651	1	1	1	1
MTVG_4297	29	tVC 890_0	29	0.8617	1	0.8617	1	1	1	1
MTVG_4298	29	tVC 890_0	29	0.8617	1	0.8617	1	1	1	1
MTVG_4300	134	tVC 955_0	134	0.9186	1	0.9186	1	1	1	1
MTVG_4301	3	tVC 655_0	3	0.3993	0.997797	0.3984	1	1	1	1
MTVG_4302	29	tVC 926_0	29	0.749	1	0.749	1	1	1	1
MTVG_4303	8	tVC 1043_0	8	0.7742	1	0.7742	1	1	1	1
MTVG_4304	7	tVC 632_0	7	0.2607	1	0.2607	1	1	1	1
MTVG_4306	29	tVC 890_0	29	0.8617	1	0.8617	1	1	1	1
MTVG_4307	26	tVC 922_0	26	0.804	1	0.804	1	1	1	1
MTVG_4308	25	tVC 425_0	25	0.8293	1	0.8293	1	1	1	1
MTVG_4312	58	tVC 1078_0	58	0.8428	1	0.8428	1	1	1	1
MTVG_4314	134	tVC 955_0	134	0.9186	1	0.9186	1	1	1	1
MTVG_4316	2	tVC 1548_0	2	0.0429	0.940875	0.0404	1	1	1	1
MTVG_4317	11	tVC 270_0	11	0.2756	1	0.2756	4	2	2	0.8545
MTVG_4318	134	tVC 955_0	134	0.9186	1	0.9186	1	1	1	1
MTVG_4319	27	tVC 379_1	27	0.7678	1	0.7678	1	1	1	1
MTVG_4324	7	tVC 394_0	7	0.4672	1	0.4672	1	1	1	1
MTVG_4325	9	tVC 1142_0	9	0.8552	1	0.8552	1	1	1	1
MTVG_4327	134	tVC 955_0	134	0.9186	1	0.9186	1	1	1	1
MTVG_4328	1	tVC 771_0	1	0	1	0	1	1	1	1
MTVG_4330	2	tVC 1215_0	2	0.1084	0.954341	0.1035	1	1	1	1
MTVG_4331	3	tVC 1419_0	3	0.5295	0.967434	0.5122	1	1	1	1
MTVG_4333	8	tVC 1105_0	8	0.7305	0.992564	0.725	1	1	1	1
MTVG_4334	2	tVC 1441_0	2	1	1	1	1	1	1	1
MTVG_4336	19	tVC 134_0	19	0.5323	1	0.5323	3	2	2	1
MTVG_4338	36	tVC 1008_0	36	0.5975	1	0.5975	1	1	1	1
MTVG_4339	28	tVC 144_0	28	0.5215	1	0.5215	3	2	2	1
MTVG_4341	7	tVC 632_0	7	0.2607	1	0.2607	1	1	1	1
MTVG_4342	11	tVC 649_0	11	0.2576	1	0.2576	1	1	1	1
MTVG_4344	28	tVC 144_0	28	0.5215	1	0.5215	3	2	2	1
MTVG_4346	16	tVC 918_0	16	0.6994	1	0.6994	1	1	1	1
MTVG_4349	4	tVC 1360_0	4	1	1	1	1	1	1	1
MTVG_4352	3	tVC 1309_0	3	0.8356	0.995233	0.8316	1	1	1	1
MTVG_4353	78	tVC 409_0	78	0.6572	1	0.6572	10	2	2	0.9787
MTVG_4355	4	tVC 1444_0	4	0.7449	0.998341	0.7436	1	1	1	1
MTVG_4356	4	tVC 1445_0	4	0.5206	0.988283	0.5145	1	1	1	1
MTVG_4357	3	tVC 1447_0	3	0.7176	0.991885	0.7117	1	1	1	1
MTVG_4358	3	tVC 1448_0	3	0.7872	0.93068	0.7326	1	1	1	1
MTVG_4361	2	tVC 1379_0	2	0.0549	0.5	0.0274	1	1	1	1
MTVG_4367	134	tVC 955_0	134	0.9186	1	0.9186	1	1	1	1
MTVG_4370	4	tVC 1332_0	4	0.7958	0.999653	0.7956	1	1	1	1
MTVG_4371	4	tVC 1449_0	4	1	1	1	1	1	1	1
MTVG_4372	6	tVC 1351_0	6	0.9699	0.999999	0.9699	1	1	1	1
MTVG_4373	8	tVC 1105_0	8	0.7305	0.992564	0.725	1	1	1	1
MTVG_4375	2	tVC 1345_0	2	1	1	1	1	1	1	1
MTVG_4379	2	tVC 1450_0	2	1	1	1	1	1	1	1
MTVG_4389	2	tVC 1451_0	2	1	1	1	1	1	1	1
MTVG_4390	36	tVC 1008_0	36	0.5975	1	0.5975	1	1	1	1
MTVG_4391	10	tVC 1027_0	10	0.3758	1	0.3758	1	1	1	0.8
MTVG_4393	4	tVC 698_0	4	0.9849	0.89435	0.8808	1	1	1	1
MTVG_4394	2	tVC 1452_0	2	1	1	1	1	1	1	1
MTVG_4395	6	tVC 1286_0	6	1	1	1	1	1	1	1
MTVG_4396	9	tVC 299_0	9	0.4382	1	0.4382	1	1	1	1
MTVG_4398	2	tVC 1453_0	2	0.8598	0.729854	0.6275	1	1	1	1
MTVG_4413	27	tVC 379_1	27	0.7678	1	0.7678	1	1	1	1
MTVG_4414	134	tVC 955_0	134	0.9186	1	0.9186	1	1	1	1
MTVG_4415	2	tVC 770_0	2	0.1658	0.953801	0.1582	1	1	1	1
MTVG_4417	8	tVC 1105_0	8	0.7305	0.992564	0.725	1	1	1	1
MTVG_4420	43	tVC 586_0	43	0.7269	1	0.7269	1	1	1	1
MTVG_4422	5	tVC 237_0	5	0.2389	1	0.2389	1	1	1	1
MTVG_4423	5	tVC 237_0	5	0.2389	1	0.2389	1	1	1	1
MTVG_4424	53	tVC 168_0	53	0.5301	1	0.5301	1	1	1	0.9724
MTVG_4426	11	tVC 1149_0	11	0.8407	1	0.8407	1	1	1	1
MTVG_4438	2	tVC 28_0	2	0.2923	0.934287	0.2731	1	1	1	1
MTVG_4439	2	tVC 1454_0	2	1	1	1	1	1	1	1
MTVG_4440	2	tVC 28_0	2	0.2923	0.934287	0.2731	1	1	1	1
MTVG_4447	53	tVC 168_0	53	0.5301	1	0.5301	1	1	1	0.9724
MTVG_4448	3	tVC 957_0	3	0.1937	0.969305	0.1877	1	1	1	1
MTVG_4452	2	tVC 1455_0	2	0.6227	0.855578	0.5328	1	1	1	1
MTVG_4456	24	tVC 1077_0	24	0.4398	1	0.4398	1	1	1	1
MTVG_4457	6	tVC 1437_0	6	0.7575	1	0.7575	1	1	1	1
MTVG_4461	2	tVC 1456_0	2	0.341	0.855578	0.2918	1	1	1	1
MTVG_4491	9	tVC 1273_0	9	0.9248	1	0.9248	1	1	1	1
MTVG_4492	29	tVC 1003_0	29	0.5094	1	0.5094	1	1	1	1
MTVG_4493	11	tVC 666_0	11	0.6099	1	0.6099	2	2	2	0.7455
MTVG_4497	16	tVC 1163_0	16	0.9726	1	0.9726	1	1	1	1
MTVG_4500	2	tVC 1458_0	2	1	1	1	1	1	1	1
MTVG_4503	2	tVC 1460_0	2	1	1	1	1	1	1	1
MTVG_4513	7	tVC 394_0	7	0.4672	1	0.4672	1	1	1	1
MTVG_4514	11	tVC 270_0	11	0.2756	1	0.2756	4	2	2	0.8545
MTVG_4515	11	tVC 270_0	11	0.2756	1	0.2756	4	2	2	0.8545
MTVG_4517	2	tVC 434_0	2	0.1787	0.956395	0.1709	1	1	1	1
MTVG_4518	29	tVC 1003_0	29	0.5094	1	0.5094	1	1	1	1
MTVG_4521	28	tVC 834_0	28	0.729	1	0.729	1	1	1	1
MTVG_4522	9	tVC 140_0	9	0.3338	1	0.3338	1	2	2	1
MTVG_4523	6	tVC 463_0	6	0.3407	1	0.3407	1	1	1	1
MTVG_4524	53	tVC 168_0	53	0.5301	1	0.5301	1	1	1	0.9724
MTVG_4528	2	tVC 1461_0	2	1	1	1	1	1	1	1
MTVG_4533	3	tVC 1061_0	3	0.8592	0.947404	0.814	1	1	1	1
MTVG_4536	1	tVC 606_0	1	0	1	0	1	1	1	1
MTVG_4541	10	tVC 633_0	10	0.6533	1	0.6533	1	1	1	1
MTVG_4542	23	tVC 148_0	23	0.7476	1	0.7476	1	1	1	1
MTVG_4544	7	tVC 1391_0	7	0.8175	0.99999	0.8175	1	1	1	1
MTVG_4545	134	tVC 955_0	134	0.9186	1	0.9186	1	1	1	1
MTVG_4546	2	tVC 1356_0	2	0.8616	0.922636	0.795	1	1	1	1
MTVG_4547	2	tVC 1303_0	2	0.4435	0.947113	0.4201	1	1	1	1
MTVG_4549	10	tVC 360_0	10	0.2508	1	0.2508	1	2	2	0.8889
MTVG_4550	6	tVC 838_0	6	0.3389	1	0.3389	1	1	1	1
MTVG_4552	30	tVC 147_0	30	0.5191	1	0.5191	4	2	2	1
MTVG_4554	2	tVC 1081_0	2	0.6343	0.946279	0.6002	1	1	1	1
MTVG_4555	9	tVC 1142_0	9	0.8552	1	0.8552	1	1	1	1
MTVG_4556	27	tVC 379_1	27	0.7678	1	0.7678	1	1	1	1
MTVG_4557	2	tVC 1380_0	2	0.9157	0.933193	0.8546	1	1	1	1
MTVG_4558	25	tVC 1099_0	25	0.8622	1	0.8622	1	1	1	1
MTVG_4559	3	tVC 1037_0	3	0.6801	0.808633	0.55	1	1	1	1
MTVG_4560	3	tVC 1463_0	3	0.9334	0.974085	0.9092	1	1	1	1
MTVG_4575	53	tVC 168_0	53	0.5301	1	0.5301	1	1	1	0.9724
MTVG_4576	2	tVC 380_0	2	0.4176	0.935557	0.3907	1	1	1	1
MTVG_4577	134	tVC 955_0	134	0.9186	1	0.9186	1	1	1	1
MTVG_4581	8	tVC 231_0	8	0.7497	1	0.7497	1	2	2	0.8214
MTVG_4582	53	tVC 168_0	53	0.5301	1	0.5301	1	1	1	0.9724
MTVG_4585	2	tVC 1465_0	2	1	1	1	1	1	1	1
MTVG_4586	23	tVC 148_0	23	0.7476	1	0.7476	1	1	1	1
MTVG_4588	58	tVC 1078_0	58	0.8428	1	0.8428	1	1	1	1
MTVG_4589	29	tVC 1003_0	29	0.5094	1	0.5094	1	1	1	1
MTVG_4591	11	tVC 649_0	11	0.2576	1	0.2576	1	1	1	1
MTVG_4592	4	tVC 1361_0	4	1	1	1	1	1	1	1
MTVG_4593	134	tVC 955_0	134	0.9186	1	0.9186	1	1	1	1
MTVG_4594	19	tVC 134_0	19	0.5323	1	0.5323	3	2	2	1
MTVG_4595	4	tVC 981_0	4	0.8112	0.999822	0.811	1	1	1	1
MTVG_4598	4	tVC 949_0	4	0.2484	0.999661	0.2483	1	1	1	1
MTVG_4600	5	tVC 1243_0	5	0.8784	0.992893	0.8722	1	1	1	1
MTVG_4601	5	tVC 1243_0	5	0.8784	0.992893	0.8722	1	1	1	1
MTVG_4609	9	tVC 772_0	9	0.2133	1	0.2133	1	1	1	1
MTVG_4611	8	tVC 1053_0	8	0.8295	0.999999	0.8295	1	1	1	1
MTVG_4615	5	tVC 1357_0	5	0.8873	0.999982	0.8873	1	1	1	1
MTVG_4625	8	tVC 95_2	8	0.4307	0.99999	0.4307	1	2	2	0.8929
MTVG_4634	3	tVC 1036_0	3	0.6886	0.994377	0.6847	1	1	1	1
MTVG_4635	12	tVC 1040_0	12	0.1661	1	0.1661	1	1	1	1
MTVG_4638	3	tVC 916_0	3	0.0241	0.665996	0.016	1	1	1	1
MTVG_4639	7	tVC 632_0	7	0.2607	1	0.2607	1	1	1	1
MTVG_4644	2	tVC 1467_0	2	1	1	1	1	1	1	1
MTVG_4645	4	tVC 716_0	4	0.2822	0.999982	0.2822	2	2	2	1
MTVG_4646	2	tVC 1197_0	2	0.3055	0.919414	0.2809	1	1	1	1
MTVG_4648	1	tVC 1044_0	1	0	1	0	1	1	1	1
MTVG_4653	3	tVC 588_0	3	0.7438	0.993732	0.7392	1	1	1	1
MTVG_4654	3	tVC 1469_0	3	0.9351	0.925543	0.8654	1	1	1	1
MTVG_4656	134	tVC 955_0	134	0.9186	1	0.9186	1	1	1	1
MTVG_4657	9	tVC 772_0	9	0.2133	1	0.2133	1	1	1	1
MTVG_4658	20	tVC 773_0	20	0.2769	1	0.2769	1	1	1	1
MTVG_4659	8	tVC 775_0	8	0.1466	1	0.1466	1	1	1	1
MTVG_4678	26	tVC 1232_0	26	0.9691	1	0.9691	1	1	1	1
MTVG_4680	10	tVC 1027_0	10	0.3758	1	0.3758	1	1	1	0.8
MTVG_4690	8	tVC 672_0	8	0.5618	1	0.5618	1	1	1	1
MTVG_4692	33	tVC 956_0	33	0.8427	1	0.8427	1	1	1	1
MTVG_4693	10	tVC 1161_0	10	0.6547	1	0.6547	1	1	1	1
MTVG_4694	34	tVC 861_0	34	0.7533	1	0.7533	1	1	1	1
MTVG_4695	6	tVC 1165_0	6	0.7506	1	0.7506	1	1	1	1
MTVG_4696	11	tVC 1292_0	11	0.8908	1	0.8908	1	1	1	1
MTVG_4699	17	tVC 917_0	17	0.5088	1	0.5088	1	1	1	1
MTVG_4703	43	tVC 586_0	43	0.7269	1	0.7269	1	1	1	1
MTVG_4705	28	tVC 144_0	28	0.5215	1	0.5215	3	2	2	1
MTVG_4706	3	tVC 1049_0	3	0.3104	0.997274	0.3095	1	1	1	1
MTVG_4713	3	tVC 1155_0	3	0.746	0.996791	0.7436	1	1	1	1
MTVG_4718	7	tVC 653_0	7	0.7364	1	0.7364	1	1	1	1
MTVG_4730	3	tVC 598_0	3	0.54	0.998357	0.5391	1	1	1	1
MTVG_4731	4	tVC 555_0	4	0.4638	0.999969	0.4637	1	1	1	0.6667
MTVG_4732	7	tVC 829_0	7	0.3255	1	0.3255	1	1	1	1
MTVG_4733	2	tVC 1056_0	2	0.1965	0.927854	0.1823	1	1	1	1
MTVG_4735	5	tVC 1007_0	5	0.9758	0.99709	0.9729	1	1	1	1
MTVG_4739	45	tVC 583_0	45	0.476	1	0.476	1	1	1	1
MTVG_4740	2	tVC 996_0	2	0.7042	0.942718	0.6639	1	1	1	1
MTVG_4742	78	tVC 409_0	78	0.6572	1	0.6572	10	2	2	0.9787
MTVG_4744	21	tVC 99_0	21	0.5218	1	0.5218	1	1	1	1
MTVG_4746	6	tVC 97_0	6	0.3373	1	0.3373	1	1	1	1
MTVG_4749	13	tVC 965_0	13	0.6192	1	0.6192	1	1	1	1
MTVG_4752	3	tVC 851_0	3	0.1691	0.9979	0.1687	1	1	1	1
MTVG_4756	2	tVC 1466_0	2	0.932	0.729854	0.6802	1	1	1	1
MTVG_4758	3	tVC 984_0	3	1	1	1	1	1	1	1
MTVG_4761	4	tVC 1418_0	4	0.9682	0.997651	0.9659	1	1	1	1
MTVG_4762	4	tVC 1418_0	4	0.9682	0.997651	0.9659	1	1	1	1
MTVG_4763	58	tVC 1078_0	58	0.8428	1	0.8428	1	1	1	1
MTVG_4764	5	tVC 946_0	5	0.4983	1	0.4983	1	1	1	1
MTVG_4768	6	tVC 743_0	6	0.6575	0.999995	0.6575	1	1	1	1
MTVG_4770	10	tVC 634_0	10	0.6472	1	0.6472	1	1	1	1
MTVG_4771	11	tVC 649_0	11	0.2576	1	0.2576	1	1	1	1
MTVG_4775	3	tVC 1320_0	3	0.7248	0.997408	0.7229	1	1	1	1
MTVG_4776	3	tVC 1304_0	3	0.6498	0.998025	0.6486	1	1	1	1
MTVG_4779	25	tVC 1099_0	25	0.8622	1	0.8622	1	1	1	1
MTVG_4780	134	tVC 955_0	134	0.9186	1	0.9186	1	1	1	1
MTVG_4781	53	tVC 168_0	53	0.5301	1	0.5301	1	1	1	0.9724
MTVG_4782	5	tVC 1382_0	5	0.4957	0.9992	0.4953	1	1	1	0.9
MTVG_4783	53	tVC 168_0	53	0.5301	1	0.5301	1	1	1	0.9724
MTVG_4788	9	tVC 413_0	9	0.5256	1	0.5256	1	1	1	1
MTVG_4789	7	tVC 1233_0	7	0.8846	1	0.8846	1	1	1	1
MTVG_4791	3	tVC 137_0	3	0.2143	0.997978	0.2139	1	1	1	1
MTVG_4796	2	tVC 361_0	2	0.0784	0.955153	0.0749	1	1	1	1
MTVG_4803	3	tVC 813_0	3	0.1735	0.998542	0.1733	1	1	1	1
MTVG_4804	14	tVC 818_0	14	0.5769	1	0.5769	1	1	1	1
MTVG_4805	28	tVC 834_0	28	0.729	1	0.729	1	1	1	1
MTVG_4806	23	tVC 148_0	23	0.7476	1	0.7476	1	1	1	1
MTVG_4807	4	tVC 1475_0	4	1	1	1	1	1	1	1
MTVG_4808	4	tVC 1476_0	4	0.9948	0.89435	0.8897	1	1	1	1
MTVG_4809	10	tVC 1161_0	10	0.6547	1	0.6547	1	1	1	1
MTVG_4810	34	tVC 861_0	34	0.7533	1	0.7533	1	1	1	1
MTVG_4811	33	tVC 956_0	33	0.8427	1	0.8427	1	1	1	1
MTVG_4812	6	tVC 937_0	6	0.077	0.99999	0.077	1	1	1	1
MTVG_4813	6	tVC 1165_0	6	0.7506	1	0.7506	1	1	1	1
MTVG_4819	3	tVC 1103_0	3	0.4157	0.650732	0.2705	1	1	1	1
MTVG_4821	10	tVC 784_0	10	0.571	1	0.571	1	2	2	1
MTVG_4822	10	tVC 784_0	10	0.571	1	0.571	1	2	2	1
MTVG_4823	30	tVC 147_0	30	0.5191	1	0.5191	4	2	2	1
MTVG_4825	7	tVC 73_0	7	0.5744	1	0.5744	1	2	2	1
MTVG_4827	3	tVC 1181_0	3	0.5713	0.993318	0.5675	1	1	1	1
MTVG_4829	29	tVC 890_0	29	0.8617	1	0.8617	1	1	1	1
MTVG_4830	19	tVC 134_0	19	0.5323	1	0.5323	3	2	2	1
MTVG_4831	21	tVC 338_0	21	0.5559	1	0.5559	3	2	2	0.7571
MTVG_4832	10	tVC 340_0	10	0.384	1	0.384	1	2	2	1
MTVG_4835	2	tVC 654_0	2	0.1781	0.946087	0.1685	1	1	1	1
MTVG_4840	27	tVC 954_0	27	1	1	1	1	1	1	1
MTVG_4841	9	tVC 1101_0	9	0.661	1	0.661	1	1	1	1
MTVG_4843	12	tVC 1143_0	12	0.7887	1	0.7887	1	1	1	1
MTVG_4845	3	tVC 1477_0	3	0.7588	0.976573	0.741	1	1	1	1
MTVG_4848	2	tVC 438_0	2	0.0242	0.943711	0.0228	1	1	1	1
MTVG_4849	4	tVC 635_0	4	0.1082	0.999071	0.1081	1	1	1	1
MTVG_4852	6	tVC 219_0	6	0.9924	0.935698	0.9286	2	2	2	1
MTVG_4853	2	tVC 1441_0	2	1	1	1	1	1	1	1
MTVG_4857	134	tVC 955_0	134	0.9186	1	0.9186	1	1	1	1
MTVG_4859	25	tVC 425_0	25	0.8293	1	0.8293	1	1	1	1
MTVG_4860	23	tVC 148_0	23	0.7476	1	0.7476	1	1	1	1
MTVG_4862	15	tVC 1202_0	15	0.4542	1	0.4542	1	1	1	1
MTVG_4864	21	tVC 99_0	21	0.5218	1	0.5218	1	1	1	1
MTVG_4865	4	tVC 301_0	4	0.1116	0.999223	0.1116	1	1	1	1
MTVG_4867	6	tVC 1211_0	6	0.7335	1	0.7335	1	1	1	1
MTVG_4872	2	tVC 1479_0	2	1	1	1	1	1	1	1
MTVG_4881	4	tVC 308_0	4	0.8584	0.999936	0.8584	1	1	1	1
MTVG_4882	2	tVC 1060_0	2	0.6818	0.729854	0.4976	1	1	1	1
MTVG_4890	43	tVC 586_0	43	0.7269	1	0.7269	1	1	1	1
MTVG_4891	3	tVC 746_0	3	0.3269	0.998348	0.3264	1	1	1	1
MTVG_4892	2	tVC 1431_0	2	0.9257	0.729854	0.6756	1	1	1	1
MTVG_4898	3	tVC 1432_0	3	0.9937	0.93068	0.9248	1	1	1	1
MTVG_4901	12	tVC 1040_0	12	0.1661	1	0.1661	1	1	1	1
MTVG_4902	5	tVC 1252_0	5	0.7412	0.999997	0.7412	1	1	1	1
MTVG_4905	4	tVC 1360_0	4	1	1	1	1	1	1	1
MTVG_4913	3	tVC 989_0	3	0.0823	0.559785	0.046	1	1	1	1
MTVG_4920	4	tVC 401_0	4	0.5218	0.999684	0.5216	1	1	1	1
MTVG_4925	2	tVC 1480_0	2	1	1	1	1	1	1	1
MTVG_4928	2	tVC 1472_0	2	0.5055	0.76025	0.3843	1	1	1	1
MTVG_4933	25	tVC 425_0	25	0.8293	1	0.8293	1	1	1	1
MTVG_4934	33	tVC 587_0	33	0.7071	1	0.7071	1	1	1	0.9678
MTVG_4937	7	tVC 762_0	7	0.1921	0.689475	0.1325	2	2	2	1
MTVG_4939	8	tVC 1206_0	8	0.8819	1	0.8819	1	1	1	1
MTVG_4944	2	tVC 1481_0	2	0.6396	0.729854	0.4668	1	1	1	1
MTVG_4950	2	tVC 379_0	2	0.1	0.955518	0.0956	1	1	1	1
MTVG_4951	36	tVC 1008_0	36	0.5975	1	0.5975	1	1	1	1
MTVG_4952	2	tVC 774_0	2	0.7318	0.814453	0.596	1	1	1	1
MTVG_4955	9	tVC 778_0	9	0.4069	0.999999	0.4069	1	1	1	1
MTVG_4960	13	tVC 979_0	13	0.3651	1	0.3651	1	1	1	1
MTVG_4961	2	tVC 774_0	2	0.7318	0.814453	0.596	1	1	1	1
MTVG_4964	15	tVC 1414_0	15	0.8382	1	0.8382	1	1	1	1
MTVG_4970	3	tVC 1020_0	3	0.242	0.99332	0.2404	1	1	1	1
MTVG_4972	5	tVC 1117_0	5	0.909	0.999312	0.9083	1	1	1	1
MTVG_4974	3	tVC 1309_0	3	0.8356	0.995233	0.8316	1	1	1	1
MTVG_4977	3	tVC 1205_0	3	0.3971	0.998306	0.3964	1	1	1	1
MTVG_4978	2	tVC 9_0	2	0.1119	0.95442	0.1068	1	1	1	1
MTVG_4984	134	tVC 955_0	134	0.9186	1	0.9186	1	1	1	1
MTVG_4990	24	tVC 1077_0	24	0.4398	1	0.4398	1	1	1	1
MTVG_4992	7	tVC 426_0	7	0.7166	1	0.7166	1	1	1	1
MTVG_5000	8	tVC 1105_0	8	0.7305	0.992564	0.725	1	1	1	1
MTVG_5001	38	tVC 1001_0	38	0.9152	1	0.9152	1	1	1	1
MTVG_5004	29	tVC 890_0	29	0.8617	1	0.8617	1	1	1	1
MTVG_5007	2	tVC 992_0	2	0.9454	0.729854	0.69	1	1	1	1
MTVG_5008	2	tVC 609_0	2	0.0756	0.949205	0.0718	1	1	1	1
MTVG_5009	3	tVC 1483_0	3	0.7468	0.5	0.3734	1	1	1	1
MTVG_5011	134	tVC 955_0	134	0.9186	1	0.9186	1	1	1	1
MTVG_5012	8	tVC 775_0	8	0.1466	1	0.1466	1	1	1	1
MTVG_5015	3	tVC 1190_0	3	0.8281	0.98908	0.819	1	1	1	1
MTVG_5016	3	tVC 1085_0	3	0.4645	0.984323	0.4573	1	1	1	1
MTVG_5017	3	tVC 977_0	3	0.7826	0.995931	0.7794	1	1	1	1
MTVG_5018	4	tVC 802_0	4	0.6552	0.996132	0.6527	1	1	1	1
MTVG_5019	9	tVC 567_0	9	0.5381	1	0.5381	1	2	2	0.9444
MTVG_5020	29	tVC 890_0	29	0.8617	1	0.8617	1	1	1	1
MTVG_5026	2	tVC 273_0	2	0.6095	0.935557	0.5702	1	1	1	1
MTVG_5029	9	tVC 878_0	9	0.9455	1	0.9455	1	1	1	1
MTVG_5030	134	tVC 955_0	134	0.9186	1	0.9186	1	1	1	1
MTVG_5031	8	tVC 775_0	8	0.1466	1	0.1466	1	1	1	1
MTVG_5034	2	tVC 389_0	2	0.404	0.931679	0.3764	1	1	1	1
MTVG_5035	9	tVC 1266_0	9	0.7832	1	0.7832	1	1	1	1
MTVG_5037	2	tVC 1465_0	2	1	1	1	1	1	1	1
MTVG_5041	29	tVC 1003_0	29	0.5094	1	0.5094	1	1	1	1
MTVG_5048	12	tVC 1021_0	12	0.8469	1	0.8469	1	1	1	1
MTVG_5051	3	tVC 1485_0	3	1	1	1	1	1	1	1
MTVG_5052	3	tVC 961_0	3	0.1532	0.998331	0.153	1	1	1	1
MTVG_5053	3	tVC 961_0	3	0.1532	0.998331	0.153	1	1	1	1
MTVG_5055	11	tVC 970_0	11	0.6103	1	0.6103	1	1	1	1
MTVG_5056	11	tVC 970_0	11	0.6103	1	0.6103	1	1	1	1
MTVG_5057	2	tVC 1486_0	2	0.9455	0.729854	0.6901	1	1	1	1
MTVG_5060	3	tVC 1389_0	3	0.9478	0.814453	0.7719	1	1	1	1
MTVG_5065	134	tVC 955_0	134	0.9186	1	0.9186	1	1	1	1
MTVG_5066	1	tVC 860_0	1	0	1	0	1	1	1	1
MTVG_5070	2	tVC 1487_0	2	1	1	1	1	1	1	1
MTVG_5073	5	tVC 423_0	5	0.2017	1	0.2017	1	1	1	1
MTVG_5074	78	tVC 409_0	78	0.6572	1	0.6572	10	2	2	0.9787
MTVG_5076	3	tVC 1377_0	3	0.8835	0.996201	0.8801	1	1	1	1
MTVG_5077	14	tVC 1_0	14	0.7475	1	0.7475	5	2	2	1
MTVG_5078	4	tVC 973_0	4	0.0704	0.855514	0.0602	1	1	1	0.8333
MTVG_5079	58	tVC 1078_0	58	0.8428	1	0.8428	1	1	1	1
MTVG_5081	16	tVC 1163_0	16	0.9726	1	0.9726	1	1	1	1
MTVG_5082	2	tVC 1488_0	2	1	1	1	1	1	1	1
MTVG_5083	16	tVC 1163_0	16	0.9726	1	0.9726	1	1	1	1
MTVG_5085	3	tVC 1221_0	3	0.6462	0.995018	0.643	1	1	1	1
MTVG_5087	3	tVC 1199_0	3	0.1701	0.949309	0.1614	1	1	1	1
MTVG_5088	12	tVC 1154_0	12	0.774	1	0.774	1	1	1	1
MTVG_5090	3	tVC 904_0	3	0.4251	0.996624	0.4237	1	1	1	1
MTVG_5094	29	tVC 1003_0	29	0.5094	1	0.5094	1	1	1	1
MTVG_5097	5	tVC 423_0	5	0.2017	1	0.2017	1	1	1	1
MTVG_5099	16	tVC 918_0	16	0.6994	1	0.6994	1	1	1	1
MTVG_5100	30	tVC 147_0	30	0.5191	1	0.5191	4	2	2	1
MTVG_5102	24	tVC 1070_0	24	0.7189	1	0.7189	1	1	1	1
MTVG_5103	3	tVC 893_0	3	0.1556	0.995593	0.1549	1	1	1	1
MTVG_5108	3	tVC 137_3	3	0.1318	0.991686	0.1307	1	1	1	0.6667
MTVG_5114	2	tVC 488_0	2	0.1507	0.950539	0.1432	1	1	1	1
MTVG_5115	18	tVC 577_0	18	0.4982	1	0.4982	6	2	2	1
MTVG_5116	18	tVC 577_0	18	0.4982	1	0.4982	6	2	2	1
MTVG_5118	2	tVC 1491_0	2	0.8997	0.76025	0.684	1	1	1	1
MTVG_5119	2	tVC 1492_0	2	1	1	1	1	1	1	1
MTVG_5128	5	tVC 780_0	5	0.3689	0.99986	0.3689	1	1	1	1
MTVG_5130	2	tVC 1074_0	2	0.3053	0.638163	0.1949	1	1	1	1
MTVG_5153	9	tVC 1273_0	9	0.9248	1	0.9248	1	1	1	1
MTVG_5154	29	tVC 1003_0	29	0.5094	1	0.5094	1	1	1	1
MTVG_5155	53	tVC 168_0	53	0.5301	1	0.5301	1	1	1	0.9724
MTVG_5172	1	tVC 747_0	1	0	1	0	1	1	1	1
MTVG_5185	26	tVC 1023_0	26	0.8748	1	0.8748	1	1	1	1
MTVG_5188	2	tVC 1494_0	2	0.964	0.5	0.482	1	1	1	1
MTVG_5191	9	tVC 470_0	9	0.534	1	0.534	1	1	1	1
MTVG_5192	9	tVC 1137_0	9	0.6013	1	0.6013	1	1	1	1
MTVG_5193	2	tVC 985_0	2	0.3525	0.855578	0.3016	1	1	1	1
MTVG_5194	5	tVC 1069_0	5	0.8202	0.998813	0.8193	1	1	1	1
MTVG_5197	7	tVC 1064_0	7	0.7671	1	0.7671	1	1	1	1
MTVG_5198	6	tVC 70_0	6	0.4497	1	0.4497	1	1	1	1
MTVG_5199	78	tVC 409_0	78	0.6572	1	0.6572	10	2	2	0.9787
MTVG_5202	3	tVC 1389_0	3	0.9478	0.814453	0.7719	1	1	1	1
MTVG_5207	7	tVC 762_0	7	0.1921	0.689475	0.1325	2	2	2	1
MTVG_5208	3	tVC 1420_0	3	0.3611	0.877361	0.3168	1	1	1	1
MTVG_5211	4	tVC 1361_0	4	1	1	1	1	1	1	1
MTVG_5213	5	tVC 1358_0	5	0.8248	0.999781	0.8246	1	1	1	1
MTVG_5220	29	tVC 890_0	29	0.8617	1	0.8617	1	1	1	1
MTVG_5221	16	tVC 918_0	16	0.6994	1	0.6994	1	1	1	1
MTVG_5228	45	tVC 583_0	45	0.476	1	0.476	1	1	1	1
MTVG_5229	3	tVC 1495_0	3	0.9578	0.814453	0.7801	1	1	1	1
MTVG_5230	19	tVC 251_0	19	0.4046	1	0.4046	1	1	1	1
MTVG_5237	2	tVC 1207_0	2	0.7504	0.927669	0.6961	1	1	1	1
MTVG_5243	24	tVC 1070_0	24	0.7189	1	0.7189	1	1	1	1
MTVG_5250	45	tVC 583_0	45	0.476	1	0.476	1	1	1	1
MTVG_5253	3	tVC 430_0	3	0.295	0.987049	0.2912	1	1	1	1
MTVG_5254	3	tVC 1127_0	3	0.7735	0.729854	0.5645	1	1	1	1
MTVG_5263	3	tVC 1405_0	3	1	0	0	1	1	1	1
MTVG_5265	3	tVC 1234_0	3	0.2132	0.99806	0.2128	1	1	1	1
MTVG_5266	29	tVC 890_0	29	0.8617	1	0.8617	1	1	1	1
MTVG_5267	3	tVC 1234_0	3	0.2132	0.99806	0.2128	1	1	1	1
MTVG_5275	34	tVC 1087_0	34	0.7209	1	0.7209	1	1	1	1
MTVG_5276	23	tVC 148_0	23	0.7476	1	0.7476	1	1	1	1
MTVG_5277	29	tVC 926_0	29	0.749	1	0.749	1	1	1	1
MTVG_5278	8	tVC 805_0	8	0.9378	0.999998	0.9378	2	2	2	1
MTVG_5284	2	tVC 908_0	2	0.197	0.918488	0.181	1	1	1	1
MTVG_5287	1	tVC 406_0	1	0	1	0	1	1	1	1
MTVG_5288	21	tVC 99_0	21	0.5218	1	0.5218	1	1	1	1
MTVG_5289	21	tVC 99_0	21	0.5218	1	0.5218	1	1	1	1
MTVG_5291	2	tVC 1498_0	2	0.6408	0.5	0.3204	1	1	1	1
MTVG_5292	134	tVC 955_0	134	0.9186	1	0.9186	1	1	1	1
MTVG_5297	2	tVC 1499_0	2	0.2241	0.729854	0.1636	1	1	1	1
MTVG_5300	2	tVC 1203_0	2	0.0762	0.955266	0.0728	1	1	1	1
MTVG_5302	3	tVC 733_0	3	0.9717	0.976573	0.9489	1	1	1	1
MTVG_5307	2	tVC 39_0	2	0.3054	0.943772	0.2882	1	1	1	1
MTVG_5318	5	tVC 145_0	5	0.077	1	0.077	1	1	1	1
MTVG_5319	10	tVC 919_0	10	0.4504	0.999953	0.4504	2	2	2	1
MTVG_5325	58	tVC 1078_0	58	0.8428	1	0.8428	1	1	1	1
MTVG_5328	7	tVC 1233_0	7	0.8846	1	0.8846	1	1	1	1
MTVG_5330	2	tVC 4_0	2	0.1381	0.952993	0.1316	1	1	1	1
MTVG_5338	43	tVC 586_0	43	0.7269	1	0.7269	1	1	1	1
MTVG_5340	8	tVC 231_0	8	0.7497	1	0.7497	1	2	2	0.8214
MTVG_5342	29	tVC 890_0	29	0.8617	1	0.8617	1	1	1	1
MTVG_5343	28	tVC 144_0	28	0.5215	1	0.5215	3	2	2	1
MTVG_5345	4	tVC 613_0	4	0.2192	0.999973	0.2192	1	1	1	1
MTVG_5346	27	tVC 954_0	27	1	1	1	1	1	1	1
MTVG_5348	9	tVC 1101_0	9	0.661	1	0.661	1	1	1	1
MTVG_5350	4	tVC 1444_0	4	0.7449	0.998341	0.7436	1	1	1	1
MTVG_5351	4	tVC 1445_0	4	0.5206	0.988283	0.5145	1	1	1	1
MTVG_5353	2	tVC 1011_0	2	0.0689	0.719362	0.0496	1	1	1	1
MTVG_5354	5	tVC 354_0	5	0.8207	0.999991	0.8207	1	1	1	1
MTVG_5356	28	tVC 144_0	28	0.5215	1	0.5215	3	2	2	1
MTVG_5358	7	tVC 653_0	7	0.7364	1	0.7364	1	1	1	1
MTVG_5359	10	tVC 919_0	10	0.4504	0.999953	0.4504	2	2	2	1
MTVG_5360	25	tVC 425_0	25	0.8293	1	0.8293	1	1	1	1
MTVG_5367	5	tVC 1382_0	5	0.4957	0.9992	0.4953	1	1	1	0.9
MTVG_5369	1	tVC 821_0	1	0	1	0	1	1	1	1
MTVG_5371	34	tVC 1087_0	34	0.7209	1	0.7209	1	1	1	1
MTVG_5372	38	tVC 1001_0	38	0.9152	1	0.9152	1	1	1	1
MTVG_5373	2	tVC 1326_0	2	0.4976	0.922636	0.4591	1	1	1	1
MTVG_5374	9	tVC 1195_0	9	0.7738	1	0.7738	1	1	1	1
MTVG_5376	26	tVC 1023_0	26	0.8748	1	0.8748	1	1	1	1
MTVG_5379	18	tVC 577_0	18	0.4982	1	0.4982	6	2	2	1
MTVG_5384	2	tVC 1502_0	2	1	1	1	1	1	1	1
MTVG_5386	4	tVC 1360_0	4	1	1	1	1	1	1	1
MTVG_5387	2	tVC 1497_0	2	0.5928	0.76025	0.4507	1	1	1	1
MTVG_5388	21	tVC 99_0	21	0.5218	1	0.5218	1	1	1	1
MTVG_5389	26	tVC 1023_0	26	0.8748	1	0.8748	1	1	1	1
MTVG_5396	4	tVC 566_0	4	0.3899	0.999948	0.3899	1	1	1	1
MTVG_5402	5	tVC 1243_0	5	0.8784	0.992893	0.8722	1	1	1	1
MTVG_5404	2	tVC 969_0	2	0.3897	0.855578	0.3334	1	1	1	1
MTVG_5410	7	tVC 762_0	7	0.1921	0.689475	0.1325	2	2	2	1
MTVG_5413	4	tVC 1476_0	4	0.9948	0.89435	0.8897	1	1	1	1
MTVG_5414	4	tVC 1475_0	4	1	1	1	1	1	1	1
MTVG_5416	11	tVC 790_0	11	0.4471	0.999999	0.4471	1	1	1	1
MTVG_5418	16	tVC 76_0	16	0.6441	1	0.6441	2	2	2	1
MTVG_5423	2	tVC 1187_0	2	0.1814	0.869214	0.1577	1	1	1	1
MTVG_5424	2	tVC 1503_0	2	1	1	1	1	1	1	1
MTVG_5426	30	tVC 147_0	30	0.5191	1	0.5191	4	2	2	1
MTVG_5427	16	tVC 918_0	16	0.6994	1	0.6994	1	1	1	1
MTVG_5432	2	tVC 1122_0	2	1	1	1	1	1	1	1
MTVG_5434	7	tVC 1505_0	7	0.7689	0.999996	0.7689	1	1	1	1
MTVG_5436	7	tVC 1505_0	7	0.7689	0.999996	0.7689	1	1	1	1
MTVG_5437	5	tVC 232_0	5	0.497	1	0.497	1	1	1	1
MTVG_5443	9	tVC 399_0	9	0.8787	1	0.8787	1	1	1	1
MTVG_5444	9	tVC 399_0	9	0.8787	1	0.8787	1	1	1	1
MTVG_5446	24	tVC 1077_0	24	0.4398	1	0.4398	1	1	1	1
MTVG_5448	53	tVC 168_0	53	0.5301	1	0.5301	1	1	1	0.9724
MTVG_5450	20	tVC 773_0	20	0.2769	1	0.2769	1	1	1	1
MTVG_5452	2	tVC 1506_0	2	0.5399	0.5	0.27	1	1	1	1
MTVG_5463	8	tVC 1053_0	8	0.8295	0.999999	0.8295	1	1	1	1
MTVG_5464	36	tVC 1008_0	36	0.5975	1	0.5975	1	1	1	1
MTVG_5465	2	tVC 379_0	2	0.1	0.955518	0.0956	1	1	1	1
MTVG_5466	2	tVC 1314_0	2	0.6776	0.729854	0.4945	1	1	1	1
MTVG_5468	34	tVC 861_0	34	0.7533	1	0.7533	1	1	1	1
MTVG_5469	10	tVC 1161_0	10	0.6547	1	0.6547	1	1	1	1
MTVG_5470	33	tVC 956_0	33	0.8427	1	0.8427	1	1	1	1
MTVG_5473	10	tVC 1027_0	10	0.3758	1	0.3758	1	1	1	0.8
MTVG_5474	15	tVC 1414_0	15	0.8382	1	0.8382	1	1	1	1
MTVG_5475	2	tVC 1507_0	2	1	1	1	1	1	1	1
MTVG_5476	43	tVC 586_0	43	0.7269	1	0.7269	1	1	1	1
MTVG_5477	11	tVC 1149_0	11	0.8407	1	0.8407	1	1	1	1
MTVG_5478	5	tVC 237_0	5	0.2389	1	0.2389	1	1	1	1
MTVG_5479	5	tVC 378_0	5	0.5759	0.999999	0.5759	1	1	1	1
MTVG_5482	2	tVC 1508_0	2	0.6499	0.5	0.325	1	1	1	1
MTVG_5483	6	tVC 511_0	6	0.3307	0.999991	0.3307	1	1	1	1
MTVG_5484	3	tVC 513_0	3	0.3398	0.988131	0.3358	1	1	1	1
MTVG_5485	3	tVC 573_0	3	0.6928	0.996719	0.6905	1	1	1	1
MTVG_5487	1	tVC 1198_0	1	0	1	0	1	1	1	1
MTVG_5488	2	tVC 1079_0	2	0.2917	0.681324	0.1988	1	1	1	1
MTVG_5490	2	tVC 1484_0	2	0.5342	0.5	0.2671	1	1	1	1
MTVG_5492	25	tVC 1099_0	25	0.8622	1	0.8622	1	1	1	1
MTVG_5493	2	tVC 1443_0	2	0.7788	0.729854	0.5684	1	1	1	1
MTVG_5494	3	tVC 1024_0	3	0.5315	0.988753	0.5255	1	1	1	1
MTVG_5495	34	tVC 1087_0	34	0.7209	1	0.7209	1	1	1	1
MTVG_5497	29	tVC 1003_0	29	0.5094	1	0.5094	1	1	1	1
MTVG_5504	2	tVC 1509_0	2	1	1	1	1	1	1	1
MTVG_5506	3	tVC 1156_0	3	0.8459	0.997548	0.8438	1	1	1	1
MTVG_5507	3	tVC 1157_0	3	0.9602	0.963901	0.9255	1	1	1	1
MTVG_5508	30	tVC 147_0	30	0.5191	1	0.5191	4	2	2	1
MTVG_5509	15	tVC 717_0	15	0.7386	1	0.7386	1	1	1	1
MTVG_5510	58	tVC 1078_0	58	0.8428	1	0.8428	1	1	1	1
MTVG_5511	7	tVC 661_0	7	0.4728	0.999999	0.4728	1	1	1	1
MTVG_5512	5	tVC 1035_0	5	0.6007	0.999712	0.6005	1	1	1	1
MTVG_5513	13	tVC 965_0	13	0.6192	1	0.6192	1	1	1	1
MTVG_5515	28	tVC 834_0	28	0.729	1	0.729	1	1	1	1
MTVG_5516	5	tVC 832_0	5	0.4988	1	0.4988	2	2	2	1
MTVG_5520	4	tVC 973_0	4	0.0704	0.855514	0.0602	1	1	1	0.8333
MTVG_5525	2	tVC 1510_0	2	1	1	1	1	1	1	1
MTVG_5529	4	tVC 1050_0	4	0.6321	0.999819	0.632	1	1	1	1
MTVG_5534	2	tVC 1102_0	2	0.3355	0.920703	0.3089	1	1	1	1
MTVG_5535	3	tVC 332_0	3	0.3383	0.974044	0.3295	1	1	1	1
MTVG_5536	134	tVC 955_0	134	0.9186	1	0.9186	1	1	1	1
MTVG_5537	3	tVC 1186_0	3	0.3872	0.994464	0.3851	1	1	1	1
MTVG_5538	15	tVC 891_0	15	0.5009	1	0.5009	1	1	1	1
MTVG_5539	3	tVC 724_0	3	0.714	0.996862	0.7118	1	1	1	1
MTVG_5540	53	tVC 168_0	53	0.5301	1	0.5301	1	1	1	0.9724
MTVG_5541	9	tVC 1273_0	9	0.9248	1	0.9248	1	1	1	1
MTVG_5542	29	tVC 1003_0	29	0.5094	1	0.5094	1	1	1	1
MTVG_5543	2	tVC 1511_0	2	0.7181	0.855578	0.6144	1	1	1	1
MTVG_5544	3	tVC 1468_0	3	0.7439	0.961739	0.7154	1	1	1	1
MTVG_5546	2	tVC 562_0	2	0.1674	0.5	0.0837	1	1	1	1
MTVG_5547	5	tVC 563_0	5	0.0822	0.877221	0.0721	1	1	1	1
MTVG_5550	3	tVC 513_0	3	0.3398	0.988131	0.3358	1	1	1	1
MTVG_5553	5	tVC 563_0	5	0.0822	0.877221	0.0721	1	1	1	1
MTVG_5555	3	tVC 1512_0	3	0.7846	0.959572	0.7529	1	1	1	1
MTVG_5560	2	tVC 572_0	2	0.05	0.953793	0.0477	1	1	1	1
MTVG_5561	3	tVC 1468_0	3	0.7439	0.961739	0.7154	1	1	1	1
MTVG_5564	2	tVC 798_0	2	0.0566	0.718583	0.0407	1	1	1	1
MTVG_5568	13	tVC 505_0	13	0.484	1	0.484	1	1	1	1
MTVG_5572	3	tVC 1468_0	3	0.7439	0.961739	0.7154	1	1	1	1
MTVG_5574	2	tVC 572_0	2	0.05	0.953793	0.0477	1	1	1	1
MTVG_5577	134	tVC 955_0	134	0.9186	1	0.9186	1	1	1	1
MTVG_5579	5	tVC 459_0	5	0.3591	1	0.3591	1	1	1	1
MTVG_5581	58	tVC 1078_0	58	0.8428	1	0.8428	1	1	1	1
[truncated: 2,729 more rows]
