# Supplementary material for: A systematic analysis of marine lysogens and proviruses
Source: Nat Commun. 2023 Sep 27;14:6013. doi: 10.1038/s41467-023-41699-4 (PMC10533544; doi:10.1038/s41467-023-41699-4)
Supplement: Supplementary file 9 — Supplementary Data 6 [file 41467_2023_41699_MOESM9_ESM.xls]

## Sheet: Detail information of tVCs
Viral cluster ID	Temperate viral genome ID	Number of viral genomes	Average genome size (bp)	Taxonomic assignment			Interaction with host genera (seawater)		Interaction with other tVCs (seawater)		Distribution (seawater)				Host range (seawater, only classified hosts were included)							Interaction with host genera (sediment)		Interaction with other tVCs (sediment)		Distribution (sediment)				Host range (sediment, only classified hosts were included)
				Class	Family	Genus	Host genus	Number of infections in host genus	tVC in coinfection	Number of coinfections	Total number of genomes	Number of genomes (epipelagic)	Number of genomes (mesopelagic)	Number of genomes (deep)	Host range (Superkindom)	Host range (Phylum)	Host range (Class)	Host range (Order)	Host range (Family)	Host range (Genus)	Host range (Species)	Host genus	Number of infections in host genus	tVC in coinfection	Number of coinfections	Total number of genomes	Number of genomes (epipelagic)	Number of genomes (mesopelagic)	Number of genomes (deep)	Host range (Superkindom)	Host range (Phylum)	Host range (Class)	Host range (Order)	Host range (Family)	Host range (Genus)	Host range (Species)
tVC 19_1	MTVG_12183;MTVG_1583	2	82223	Unassigned	Unassigned	Unassigned	Alteromonas;Polaribacter	1;1	289_0;656_0	1;1	1	1	0	0	1	2	2	2	2	2	2	-	-	-	-	1	1	0	0	0	0	0	0	0	0	0
tVC 1_0	MTVG_5077;MTVG_1612	2	43376.5	Caudoviricetes	Unassigned	Unassigned	GCA-2697205;Methylophaga	1;1	1377_0;973_0	1;1	0	-	-	-	1	1	1	2	2	2	2	-	-	-	-	0	-	-	-	0	0	0	0	0	0	0
tVC 144_0	MTVG_1859;MTVG_2134;MTVG_2268;MTVG_3118;MTVG_3324;MTVG_3495;MTVG_4339;MTVG_4344;MTVG_4705;MTVG_504;MTVG_5343;MTVG_5356;MTVG_5592;MTVG_6867;MTVG_703;MTVG_8563;MTVG_8564;MTVG_8641;MTVG_10123;MTVG_10393;MTVG_10456;MTVG_12428;MTVG_12538;MTVG_1647	24	31717.4	Unassigned	Unassigned	Unassigned	Aliivibrio;Vibrio	8;12	890_0;614_0;717_0;718_0;653_0;632_0;613_0;354_0	4;1;2;3;3;1;1;1	5	4	0	1	1	1	1	1	1	2	11	Oceanisphaera;Moritella;Psychromonas	1;1;1	-	-	5	4	1	1	1	1	1	1	2	3	3
tVC 156_0	MTVG_9186	1	12914	Caudoviricetes	Unassigned	Unassigned	Marinirhabdus	1	-	-	0	-	-	-	1	1	1	1	1	1	1	-	-	-	-	0	-	-	-	0	0	0	0	0	0	0
tVC 219_0	MTVG_4852	1	14097	Unassigned	Unassigned	Unassigned	Corynebacterium	1	-	-	1	0	0	1	1	1	1	1	1	1	1	-	-	-	-	1	0	1	1	0	0	0	0	0	0	0
tVC 227_0	MTVG_8762	1	14127	Caudoviricetes	Unassigned	Laroyevirus	UBA9410	1	-	-	1	1	0	0	1	1	1	1	1	1	0	-	-	-	-	1	1	0	0	0	0	0	0	0	0	0
tVC 229_0	MTVG_3396	1	11514	Caudoviricetes	Unassigned	Tankvirus	UBA7434	1	-	-	1	1	0	0	1	1	1	1	1	1	1	-	-	-	-	1	1	0	0	0	0	0	0	0	0	0
tVC 211_0	MTVG_2724;MTVG_2725;MTVG_12739	3	44326.7	Caudoviricetes	Unassigned	Unassigned	Aeromicrobium	1	-	-	1	0	0	1	1	1	1	1	1	1	0	Brevibacterium	1	-	-	1	0	1	1	1	1	1	1	1	1	0
tVC 249_0	MTVG_29	1	83847	Caudoviricetes	Unassigned	Becedseptimavirus	-	-	-	-	0	-	-	-	0	0	0	0	0	0	0	Thermosipho_A	1	-	-	0	-	-	-	1	1	1	1	1	1	0
tVC 255_0	MTVG_2412	1	28940	Caudoviricetes	Unassigned	Cecivirus	-	-	-	-	0	-	-	-	0	0	0	0	0	0	0	-	-	363_0;1229_0	1;1	0	-	-	-	1	1	1	1	1	0	0
tVC 279_0	MTVG_3282;MTVG_8948;MTVG_11165	3	38237.3	Caudoviricetes	Unassigned	Hubeivirus	Bacillus_A	1	-	-	1	1	0	0	1	1	1	1	1	1	1	Bacillus_A	2	283_0	2	1	1	0	0	1	1	1	1	1	1	2
tVC 280_0	MTVG_3473	1	59574	Unassigned	Unassigned	Unassigned	-	-	-	-	0	-	-	-	0	0	0	0	0	0	0	Bacillus_A	1	283_0;284_0	1;1	0	-	-	-	1	1	1	1	1	1	1
tVC 286_0	MTVG_1911;MTVG_2201;MTVG_199;MTVG_3551;MTVG_6660;MTVG_7090;MTVG_7637;MTVG_8464;MTVG_8538;MTVG_906;MTVG_908;MTVG_10244;MTVG_10245;MTVG_10558;MTVG_10963;MTVG_11501	16	38103.2	Caudoviricetes	Unassigned	Spizizenvirus	Bacillus	5	99_0;334_0;267_0;267_2	1;4;1;1	3	1	0	2	1	1	1	1	1	1	3	Bacillus	6	97_0;302_0;334_0;267_0;99_0;301_0	2;2;2;1;2;1	3	1	2	2	1	1	1	1	1	1	4
tVC 183_0	MTVG_2107;MTVG_2334	2	38526.5	Caudoviricetes	Unassigned	Svunavirus	-	-	-	-	0	-	-	-	0	0	0	0	0	0	0	Jeotgalibacillus	1	-	-	0	-	-	-	1	1	1	1	1	1	1
tVC 151_0	MTVG_1953	1	42489	Unassigned	Unassigned	Unassigned	UBA2009	1	1096_0;824_0;848_0	1;1;1	1	0	0	1	1	1	1	1	1	1	1	-	-	-	-	1	0	1	1	0	0	0	0	0	0	0
tVC 357_0	MTVG_245;MTVG_249;MTVG_7516;MTVG_7609;MTVG_7611	5	16648.4	Caudoviricetes	Unassigned	Phabquatrovirus	-	-	-	-	5	5	0	0	1	2	2	2	2	0	0	-	-	-	-	5	5	0	0	0	0	0	0	0	0	0
tVC 321_0	MTVG_6534	1	39525	Caudoviricetes	Unassigned	Jenstvirus	-	-	-	-	0	-	-	-	0	0	0	0	0	0	0	Brevibacillus_B	1	-	-	0	-	-	-	1	1	1	1	1	1	1
tVC 409_0	MTVG_168;MTVG_2322;MTVG_2717;MTVG_2759;MTVG_2914;MTVG_3006;MTVG_3060;MTVG_3306;MTVG_3575;MTVG_3611;MTVG_327;MTVG_3769;MTVG_4005;MTVG_4017;MTVG_4053;MTVG_4076;MTVG_4164;MTVG_4353;MTVG_4742;MTVG_5074;MTVG_5199;MTVG_5641;MTVG_5659;MTVG_5677;MTVG_5724;MTVG_5986;MTVG_6261;MTVG_6393;MTVG_6644;MTVG_6698;MTVG_6988;MTVG_7425;MTVG_827;MTVG_8397;MTVG_8486;MTVG_8582;MTVG_8695;MTVG_9039;MTVG_9353;MTVG_9548;MT…	62	31516.3	Caudoviricetes	Peduoviridae	Unassigned	Halomonas;Psychrobacter;Pseudomonas;Pusillimonas_A;Alcanivorax_A;Pseudomonas_D;Marinobacter;Rs1;Acinetobacter;Phaeomarinobacter;Spongiibacter;Pseudomonas_E;Pseudomonas_A;Mf105b01;Thalassolituus	11;1;2;3;1;9;2;2;5;1;1;1;1;1;1	441_0;990_0;1095_0;74_0;604_0;838_0;1247_0;818_0;602_0;794_0;1246_0;471_0;810_0;811_0;587_0;170_0;1425_0;1420_0;1227_0;778_0;1318_0;767_0;1005_0;545_0;471_1;70_0;811_1	1;3;3;2;2;1;1;1;1;1;1;3;4;2;1;1;1;1;1;1;1;1;1;1;1;2;1	37	19	5	13	1	1	2	3	11	15	20	Paraperlucidibaca;Pseudoalteromonas;Pseudomonas_D;Nitrincola;Halomonas;Pseudomonas_A;Acinetobacter;Marinobacter_A;Marinobacter	2;1;3;1;2;1;1;1;1	425_0;615_0;70_0;1253_0	1;1;1;1	37	19	13	13	1	1	1	2	6	9	6
tVC 418_0	MTVG_7144;MTVG_7182;MTVG_7667;MTVG_10438;MTVG_10737;MTVG_11795;MTVG_12054	7	32877.1	Unassigned	Unassigned	Unassigned	PZPK01;Alteromonas_A;UBA7434;GCA-002733105	1;1;1;1	155_0	1	4	2	0	2	1	1	1	3	4	4	4	SZUA-467;SZUA-493	1;1	-	-	4	2	2	2	1	1	1	1	1	2	2
tVC 417_0	MTVG_6022;MTVG_7756	2	33856.5	Caudoviricetes	Unassigned	Bcepmuvirus	Psychrobacter	1	-	-	1	0	0	1	1	1	1	1	1	1	1	Psychrobacter	1	-	-	1	0	1	1	1	1	1	1	1	1	1
tVC 514_0	MTVG_2637;MTVG_3126;MTVG_6807	3	38755.7	Unassigned	Unassigned	Unassigned	Mesonia;Flavobacterium;Zunongwangia	1;1;1	671_0	1	1	0	0	1	1	1	1	1	1	3	3	-	-	-	-	1	0	1	1	0	0	0	0	0	0	0
tVC 504_0	MTVG_12339	1	25766	Caudoviricetes	Unassigned	Ficleduovirus	Muricauda	1	-	-	1	1	0	0	1	1	1	1	1	1	1	-	-	-	-	1	1	0	0	0	0	0	0	0	0	0
tVC 123_0	MTVG_8741	1	48320	Caudoviricetes	Zobellviridae	Unassigned	-	-	-	-	0	-	-	-	0	0	0	0	0	0	0	Crocinitomix	1	-	-	0	-	-	-	1	1	1	1	1	1	0
tVC 188_0	MTVG_1929;MTVG_2333;MTVG_2923;MTVG_5595;MTVG_7340;MTVG_9291;MTVG_10194;MTVG_10284;MTVG_10337;MTVG_10338;MTVG_10723;MTVG_122	12	19003	Unassigned	Unassigned	Unassigned	UBA7709;Lysinibacillus;Paenibacillus_O	1;1;1	-	-	2	1	0	1	1	2	2	3	3	3	2	MCWD3;Paenibacillus;Desulfosporosinus;Sporosarcina;SCSIO-06110	1;2;1;1;1	-	-	2	1	1	1	1	3	3	4	5	5	5
tVC 261_0	MTVG_2919;MTVG_7864	2	32490	Unassigned	Unassigned	Unassigned	-	-	-	-	0	-	-	-	0	0	0	0	0	0	0	Paenibacillus;SZUA-448	1;1	287_0	1	0	-	-	-	1	2	2	2	2	2	2
tVC 472_0	MTVG_3333;MTVG_3597;MTVG_4082;MTVG_11927	4	24284.8	Unassigned	Unassigned	Unassigned	Morganella;Kosakonia	3;1	443_0;551_1;410_0	3;1;1	0	-	-	-	1	1	1	1	1	2	1	-	-	-	-	0	-	-	-	0	0	0	0	0	0	0
tVC 135_1	MTVG_7817;MTVG_10733	2	36732	Unassigned	Unassigned	Unassigned	Enterobacter	1	551_0;551_1	1;1	0	-	-	-	1	1	1	1	1	1	1	-	-	-	-	0	-	-	-	0	0	0	0	0	0	0
tVC 143_0	MTVG_3850	1	28870	Caudoviricetes	Peduoviridae	Hpunavirus	Yersinia	1	551_0	1	0	-	-	-	1	1	1	1	1	1	1	-	-	-	-	0	-	-	-	0	0	0	0	0	0	0
tVC 560_0	MTVG_1764;MTVG_9416;MTVG_10741;MTVG_11876	4	39062	Caudoviricetes	Autographiviridae	Unassigned	UBA854;GCA-2699365;MedAcidi-G2A;Synechococcus_E	1;1;1;1	780_0	1	2	2	0	0	1	4	4	4	4	4	4	-	-	-	-	2	2	0	0	0	0	0	0	0	0	0
tVC 568_0	MTVG_7900	1	20015	Unassigned	Unassigned	Unassigned	Idiomarina	1	-	-	0	-	-	-	1	1	1	1	1	1	1	-	-	-	-	0	-	-	-	0	0	0	0	0	0	0
tVC 567_0	MTVG_5019;MTVG_6412;MTVG_7512;MTVG_11192;MTVG_1426;MTVG_1446;MTVG_1506	7	23814.4	Unassigned	Unassigned	Unassigned	Hyphomonas;Prochlorococcus_A;MarineAlpha5-Bin3	1;3;1	881_0;1421_0;790_0;801_0;170_0;1300_0;1512_0	1;1;1;1;1;1;1	4	4	0	0	1	2	2	3	3	3	4	-	-	-	-	4	4	0	0	0	0	0	0	0	0	0
tVC 561_0	MTVG_2337	1	107766	Unassigned	Unassigned	Unassigned	Synechococcus_C	1	-	-	1	1	0	0	1	1	1	1	1	1	0	-	-	-	-	1	1	0	0	0	0	0	0	0	0	0
tVC 95_2	MTVG_3090;MTVG_4625;MTVG_8065;MTVG_8282;MTVG_9450;MTVG_10572;MTVG_11290	7	36378.6	Unassigned	Unassigned	Unassigned	Paenibacillus	1	-	-	0	-	-	-	1	1	1	1	1	1	1	Halocella;Exiguobacterium;Bacillus_AB	1;4;1	246_4	1	0	-	-	-	1	2	2	3	3	3	4
tVC 56_0	MTVG_310;MTVG_8192	2	30061	Caudoviricetes	Unassigned	Gofduovirus	Ralstonia	2	829_0	2	2	0	1	1	1	1	1	1	1	1	1	-	-	-	-	2	0	1	1	0	0	0	0	0	0	0
tVC 590_0	MTVG_2054	1	48443	Unassigned	Unassigned	Unassigned	Pseudoalteromonas	1	848_0;615_0;766_0;796_0	1;1;1;1	1	0	0	1	1	1	1	1	1	1	1	-	-	-	-	1	0	1	1	0	0	0	0	0	0	0
tVC 134_0	MTVG_1816;MTVG_4336;MTVG_4594;MTVG_4830;MTVG_5590;MTVG_6457;MTVG_7545;MTVG_7689;MTVG_8048;MTVG_9554;MTVG_10310;MTVG_11950;MTVG_12129;MTVG_1662	14	35098.7	Caudoviricetes	Unassigned	Jilinvirus	Sulfitobacter;56-14-T64;Maridesulfovibrio;Phaeobacter	4;1;1;2	1008_0;955_0;595_0;379_1	3;3;2;1	5	2	2	1	1	2	2	2	2	4	4	56-14-T64;Pacificitalea;Halomonas;Pararhodobacter;Halodesulfovibrio	1;1;1;1;1	955_0;449_0;772_0;1540_0;348_0	2;1;1;1;1	5	2	1	1	1	2	3	3	3	5	3
tVC 592_0	MTVG_10577	1	19422	Caudoviricetes	Unassigned	Unassigned	Oceanicola	1	955_0	1	1	1	0	0	1	1	1	1	1	1	1	-	-	-	-	1	1	0	0	0	0	0	0	0	0	0
tVC 410_0	MTVG_4081;MTVG_631;MTVG_7204;MTVG_7206;MTVG_7207;MTVG_10734	6	28831	Caudoviricetes	Peduoviridae	Unassigned	Escherichia;Kosakonia	1;1	466_0;551_1;472_0	1;1;1	0	-	-	-	1	1	1	1	1	2	1	Escherichia	1	466_0	1	0	-	-	-	1	1	1	1	1	1	1
tVC 338_0	MTVG_4059;MTVG_4831	2	39617.5	Unassigned	Unassigned	Unassigned	Escherichia	2	340_0	2	0	-	-	-	1	1	1	1	1	1	1	-	-	-	-	0	-	-	-	0	0	0	0	0	0	0
tVC 619_0	MTVG_11572	1	35143	Unassigned	Unassigned	Unassigned	Morganella	1	-	-	0	-	-	-	1	1	1	1	1	1	1	-	-	-	-	0	-	-	-	0	0	0	0	0	0	0
tVC 623_0	MTVG_11195	1	15153	Unassigned	Unassigned	Unassigned	Alteromonas	1	-	-	0	-	-	-	1	1	1	1	1	1	1	-	-	-	-	0	-	-	-	0	0	0	0	0	0	0
tVC 340_0	MTVG_4061;MTVG_4832;MTVG_8142	3	34079.7	Unassigned	Unassigned	Unassigned	Escherichia	3	338_0;270_1;141_0	2;1;1	0	-	-	-	1	1	1	1	1	1	1	-	-	-	-	0	-	-	-	0	0	0	0	0	0	0
tVC 658_0	MTVG_3485	1	53773	Unassigned	Unassigned	Unassigned	Zhongshania	1	-	-	1	0	1	0	1	1	1	1	1	1	0	-	-	-	-	1	0	0	0	0	0	0	0	0	0	0
tVC 270_0	MTVG_4317;MTVG_4514;MTVG_4515;MTVG_7341;MTVG_10282;MTVG_10333;MTVG_11973	7	40099.6	Caudoviricetes	Unassigned	Unassigned	-	-	-	-	0	-	-	-	0	0	0	0	0	0	0	Ilyobacter;Desulfosporosinus	1;1	58_0	1	0	-	-	-	1	2	3	3	3	2	2
tVC 256_0	MTVG_1128	1	35593	Caudoviricetes	Unassigned	Lughvirus	-	-	-	-	0	-	-	-	0	0	0	0	0	0	0	Bacilliculturomica	1	271_0	1	0	-	-	-	1	1	1	1	1	1	0
tVC 271_0	MTVG_671;MTVG_10336;MTVG_1127	3	30163	Caudoviricetes	Unassigned	Mushuvirus	GCA-2733545	1	-	-	1	0	0	1	1	1	1	1	1	1	1	Bacilliculturomica	1	256_0	1	1	0	1	1	1	1	1	1	1	1	0
tVC 666_0	MTVG_2147;MTVG_4493;MTVG_5678;MTVG_6984;MTVG_10241;MTVG_10710	6	45409.7	Caudoviricetes	Duneviridae	Unahavirus	Winogradskyella;Flavobacterium;Aequorivita;Maribacter;Psychroserpens	2;1;1;1;1	-	-	5	5	0	0	1	1	1	1	1	5	5	-	-	-	-	5	5	0	0	0	0	0	0	0	0	0
tVC 680_1	MTVG_8787	1	50225	Unassigned	Unassigned	Unassigned	Gordonia	1	-	-	1	1	0	0	1	1	1	1	1	1	1	-	-	-	-	1	1	0	0	0	0	0	0	0	0	0
tVC 686_0	MTVG_7747	1	39862	Unassigned	Unassigned	Unassigned	-	-	-	-	0	-	-	-	0	0	0	0	0	0	0	Brevibacterium	1	-	-	0	-	-	-	1	1	1	1	1	1	0
tVC 420_0	MTVG_6951;MTVG_11598	2	27810	Unassigned	Unassigned	Unassigned	-	-	-	-	0	-	-	-	0	0	0	0	0	0	0	Mariprofundus	1	-	-	0	-	-	-	1	1	1	1	1	1	1
tVC 716_0	MTVG_4645;MTVG_1581	2	33315	Unassigned	Unassigned	Unassigned	Halomonas	2	-	-	2	0	1	1	1	1	1	1	1	1	1	-	-	-	-	2	0	1	1	0	0	0	0	0	0	0
tVC 735_0	MTVG_5776	1	21978	Caudoviricetes	Unassigned	Skunavirus	-	-	-	-	0	-	-	-	0	0	0	0	0	0	0	Oceanibaculum	1	168_0	1	0	-	-	-	1	1	1	1	1	1	1
tVC 577_0	MTVG_2571;MTVG_3244;MTVG_339;MTVG_3875;MTVG_5115;MTVG_5116;MTVG_5379;MTVG_5781;MTVG_646;MTVG_8039;MTVG_9836;MTVG_11954	12	33576.4	Caudoviricetes	Autographiviridae	Gyeongsanvirus	GCA-2689995;Pelagibacter;TMED25;Alteromonas;Pelagibacter_A;MED727;Pseudomonas_A;UBA9659	1;3;2;1;1;1;1;1	494_0;841_0;571_0	1;1;1	6	6	0	0	1	2	3	5	6	8	6	-	-	-	-	6	6	0	0	0	0	0	0	0	0	0
tVC 762_0	MTVG_4937;MTVG_5207;MTVG_5410;MTVG_7541;MTVG_11243;MTVG_1680	6	20524.5	Caudoviricetes	Unassigned	Myxoctovirus	UBA2160;UBA1146;UBA55;UBA4582;Thalassospira;GCA-2696645	1;1;1;1;1;1	939_0;455_0;941_0;947_0;659_0;587_0;1420_0;1001_0;999_0;1202_0;763_0	1;1;1;1;1;1;1;1;1;1;1	5	1	0	4	2	4	5	6	6	6	5	-	-	-	-	5	1	4	4	0	0	0	0	0	0	0
tVC 137_1	MTVG_7711;MTVG_1066	2	47117	Unassigned	Unassigned	Unassigned	Alcanivorax	1	-	-	1	1	0	0	1	1	1	1	1	1	1	-	-	-	-	1	1	0	0	0	0	0	0	0	0	0
tVC 784_0	MTVG_4821;MTVG_4822;MTVG_6599;MTVG_7672;MTVG_8155;MTVG_8578;MTVG_8706;MTVG_10249;MTVG_12378	9	25452.4	Unassigned	Unassigned	Unassigned	Pelagibacter;MED727;Pelagibacter_A	6;1;1	-	-	9	9	0	0	1	1	1	1	1	3	0	-	-	-	-	9	9	0	0	0	0	0	0	0	0	0
tVC 805_0	MTVG_2616;MTVG_3415;MTVG_5278;MTVG_46;MTVG_11634;MTVG_11640	6	13510.5	Tectiliviricetes	Corticoviridae	Corticovirus	Pseudoalteromonas	4	-	-	2	2	0	0	1	1	1	1	1	1	2	-	-	-	-	2	2	0	0	0	0	0	0	0	0	0
tVC 360_0	MTVG_2077;MTVG_2850;MTVG_4549;MTVG_7534;MTVG_8772;MTVG_10150;MTVG_12141;MTVG_12446	8	38819	Unassigned	Unassigned	Unassigned	Alcanivorax;Pseudomonas_A;Pseudomonas_D;Pseudomonas;Sphingorhabdus_A	1;1;3;2;1	812_0;1196_0;829_0;838_0;629_0;710_0;400_1;604_0;1077_0	1;1;1;2;2;2;2;1;1	7	6	0	1	1	1	2	2	3	5	5	-	-	-	-	7	6	1	1	0	0	0	0	0	0	0
tVC 76_0	MTVG_5418	1	83338	Caudoviricetes	Unassigned	Pakpunavirus	UBA9659	1	-	-	1	1	0	0	1	1	1	1	1	1	0	-	-	-	-	1	1	0	0	0	0	0	0	0	0	0
tVC 794_0	MTVG_2502;MTVG_2944;MTVG_3074;MTVG_3868;MTVG_4021;MTVG_5652;MTVG_6246;MTVG_7190;MTVG_7651;MTVG_10273;MTVG_10928;MTVG_12074	12	31542.2	Unassigned	Unassigned	Unassigned	Pseudomonas	12	602_0;818_0;1246_0;409_0;832_0	10;10;9;1;2	5	5	0	0	1	1	1	1	1	1	1	-	-	-	-	5	5	0	0	0	0	0	0	0	0	0
tVC 710_0	MTVG_7533;MTVG_11784;MTVG_12444	3	33188.7	Unassigned	Unassigned	Unassigned	Pseudomonas	3	629_0;360_0;400_1	2;2;3	1	1	0	0	1	1	1	1	1	1	1	-	-	-	-	1	1	0	0	0	0	0	0	0	0	0
tVC 807_0	MTVG_2506;MTVG_2943;MTVG_3071;MTVG_3865;MTVG_4019;MTVG_5653;MTVG_6250;MTVG_7187;MTVG_7655;MTVG_10851;MTVG_10929	11	39386.5	Unassigned	Unassigned	Unassigned	Pseudomonas;50-400-T64	10;1	-	-	6	5	0	1	1	1	1	1	2	2	2	-	-	-	-	6	5	1	1	0	0	0	0	0	0	0
tVC 140_0	MTVG_4522;MTVG_6714;MTVG_7936;MTVG_9309;MTVG_9957;MTVG_11155;MTVG_11236	7	44831.7	Unassigned	Unassigned	Unassigned	-	-	-	-	0	-	-	-	0	0	0	0	0	0	0	-	-	-	-	0	-	-	-	0	0	0	0	0	0	0
tVC 629_0	MTVG_7532;MTVG_12445	2	29178.5	Unassigned	Unassigned	Unassigned	Pseudomonas	2	710_0;360_0;400_1	2;2;2	1	1	0	0	1	1	1	1	1	1	1	-	-	-	-	1	1	0	0	0	0	0	0	0	0	0
tVC 832_0	MTVG_5516;MTVG_10274;MTVG_12079	3	52910.7	Caudoviricetes	Unassigned	Hollowayvirus	Pseudomonas	3	794_0	2	0	-	-	-	1	1	1	1	1	1	1	-	-	-	-	0	-	-	-	0	0	0	0	0	0	0
tVC 73_0	MTVG_2622;MTVG_2692;MTVG_3884;MTVG_4011;MTVG_4825;MTVG_11809	6	36528.3	Unassigned	Unassigned	Unassigned	Psychrobacter	5	85_0;72_0	1;1	4	0	2	2	1	1	1	1	1	1	2	Psychrobacter	1	-	-	4	0	2	2	1	1	1	1	1	1	0
tVC 494_0	MTVG_340;MTVG_349	2	59098	Unassigned	Unassigned	Unassigned	GCA-2689995	1	577_0	1	0	-	-	-	1	1	1	1	1	1	1	-	-	-	-	0	-	-	-	0	0	0	0	0	0	0
tVC 231_0	MTVG_3558;MTVG_4581;MTVG_5340;MTVG_10059;MTVG_10063;MTVG_12565	6	46934.5	Unassigned	Unassigned	Unassigned	Hoeflea;Mesorhizobium_E;Jiella	1;1;2	586_0;168_0;379_1	3;1;1	4	1	0	3	1	1	1	1	1	3	4	Agrobacterium	1	379_1;586_0	1;1	4	1	3	3	1	1	1	1	1	1	1
tVC 857_0	MTVG_4272;MTVG_770;MTVG_8220	3	34307.7	Unassigned	Unassigned	Unassigned	Tistrella	1	-	-	0	-	-	-	1	1	1	1	1	1	1	-	-	-	-	0	-	-	-	0	0	0	0	0	0	0
tVC 540_0	MTVG_5989;MTVG_9745	2	44209.5	Caudoviricetes	Unassigned	Sleepyheadvirus	Rhodococcus	1	1185_0	1	0	-	-	-	1	1	1	1	1	1	1	Rhodococcus	1	1525_0	1	0	-	-	-	1	1	1	1	1	1	1
tVC 886_0	MTVG_5784	1	13392	Unassigned	Unassigned	Unassigned	-	-	-	-	0	-	-	-	0	0	0	0	0	0	0	Chryseobacterium	1	-	-	0	-	-	-	1	1	1	1	1	1	1
tVC 147_0	MTVG_1886;MTVG_3045;MTVG_3205;MTVG_3207;MTVG_3279;MTVG_3315;MTVG_3369;MTVG_3370;MTVG_4144;MTVG_4552;MTVG_4823;MTVG_5100;MTVG_497;MTVG_5426;MTVG_5508;MTVG_6117;MTVG_7429;MTVG_7847;MTVG_8177;MTVG_9286;MTVG_9823;MTVG_9885;MTVG_10102;MTVG_10111;MTVG_11817;MTVG_12504	26	33009.2	Caudoviricetes	Peduoviridae	Unassigned	Vibrio;Enterovibrio	23;1	613_0;717_0;718_0;632_0	1;3;1;1	4	3	1	0	1	1	1	1	1	2	8	Vibrio	1	354_0	1	4	3	0	0	1	1	1	1	1	1	1
tVC 58_0	MTVG_6349;MTVG_7339;MTVG_7870;MTVG_11265	4	42578.5	Caudoviricetes	Unassigned	Brunovirus	Methylobacterium;Acinetobacter	1;1	157_0	1	1	0	0	1	1	1	2	2	2	2	2	Desulfosporosinus;Acinetobacter	1;1	270_0	1	1	0	1	1	1	2	2	2	2	2	2
tVC 826_0	MTVG_8945	1	107847	Unassigned	Unassigned	Unassigned	-	-	-	-	0	-	-	-	0	0	0	0	0	0	0	-	-	-	-	0	-	-	-	0	0	0	0	0	0	0
tVC 329_0	MTVG_6332	1	63426	Caudoviricetes	Unassigned	Biseptimavirus	Staphylococcus	1	-	-	0	-	-	-	1	1	1	1	1	1	1	-	-	-	-	0	-	-	-	0	0	0	0	0	0	0
tVC 320_0	MTVG_6331	1	42252	Caudoviricetes	Unassigned	Phietavirus	Staphylococcus	1	-	-	0	-	-	-	1	1	1	1	1	1	1	-	-	-	-	0	-	-	-	0	0	0	0	0	0	0
tVC 895_0	MTVG_6334	1	31242	Unassigned	Unassigned	Unassigned	Staphylococcus	1	-	-	0	-	-	-	1	1	1	1	1	1	1	-	-	-	-	0	-	-	-	0	0	0	0	0	0	0
tVC 898_0	MTVG_6157;MTVG_648;MTVG_10442	3	26118.7	Unassigned	Unassigned	Unassigned	Pseudomonas_A;Stenotrophomonas	1;2	1054_0;392_0;399_0	1;1;3	3	0	0	3	1	1	1	2	2	2	2	-	-	-	-	3	0	3	3	0	0	0	0	0	0	0
tVC 597_0	MTVG_10224	1	88179	Unassigned	Unassigned	Unassigned	-	-	-	-	0	-	-	-	0	0	0	0	0	0	0	-	-	-	-	0	-	-	-	1	1	1	1	1	0	0
tVC 221_0	MTVG_11596	1	44444	Unassigned	Unassigned	Unassigned	-	-	-	-	0	-	-	-	0	0	0	0	0	0	0	Streptomyces	1	-	-	0	-	-	-	1	1	1	1	1	1	1
tVC 201_0	MTVG_264;MTVG_11889;MTVG_11917	3	36961	Caudoviricetes	Unassigned	Austintatiousvirus	Kitasatospora	1	900_0	1	0	-	-	-	1	1	1	1	1	1	1	Streptomyces	2	-	-	0	-	-	-	1	1	1	1	1	1	1
tVC 390_0	MTVG_6515;MTVG_12216	2	40709	Unassigned	Unassigned	Unassigned	Sulfitobacter	2	1008_0	2	2	2	0	0	1	1	1	1	1	1	1	-	-	-	-	2	2	0	0	0	0	0	0	0	0	0
tVC 561_1	MTVG_3035	1	82066	Unassigned	Unassigned	Unassigned	UBA4457	1	-	-	1	1	0	0	1	1	1	1	1	1	1	-	-	-	-	1	1	0	0	0	0	0	0	0	0	0
tVC 570_0	MTVG_8491	1	54012	Unassigned	Unassigned	Unassigned	HTCC2207	1	-	-	0	-	-	-	1	1	1	1	1	1	1	-	-	-	-	0	-	-	-	0	0	0	0	0	0	0
tVC 294_0	MTVG_9903	1	38373	Unassigned	Unassigned	Unassigned	Alcanivorax	1	4_0	1	1	1	0	0	1	1	1	1	1	1	1	-	-	-	-	1	1	0	0	0	0	0	0	0	0	0
tVC 909_0	MTVG_4069	1	14377	Unassigned	Unassigned	Unassigned	-	-	-	-	0	-	-	-	0	0	0	0	0	0	0	Thermococcus_B	1	-	-	0	-	-	-	1	1	1	1	1	1	0
tVC 913_0	MTVG_12551	1	11065	Unassigned	Unassigned	Unassigned	UBA9659	1	-	-	1	1	0	0	1	1	1	1	1	1	0	-	-	-	-	1	1	0	0	0	0	0	0	0	0	0
tVC 841_0	MTVG_2171;MTVG_7256;MTVG_8330;MTVG_9834;MTVG_11099;MTVG_11839	6	15653.2	Unassigned	Unassigned	Unassigned	Winogradskyella;Joostella;GCA-002704185;UBA9659;Croceibacter;GCA-2704625	1;1;1;1;1;1	1421_0;170_0;1227_0;587_0;780_0;778_0;577_0;571_0	1;2;1;3;1;2;1;1	4	3	0	1	1	2	3	3	3	6	5	-	-	-	-	4	3	1	1	0	0	0	0	0	0	0
tVC 342_0	MTVG_7381	1	14290	Unassigned	Unassigned	Unassigned	GCA-002701455	1	-	-	0	-	-	-	1	1	1	1	1	1	1	-	-	-	-	0	-	-	-	0	0	0	0	0	0	0
tVC 155_0	MTVG_12056	1	35329	Unassigned	Unassigned	Unassigned	GCA-002733105	1	418_0	1	1	0	0	1	1	1	1	1	1	1	1	-	-	-	-	1	0	1	1	0	0	0	0	0	0	0
tVC 923_0	MTVG_7836;MTVG_8230;MTVG_1190	3	13377.3	Unassigned	Unassigned	Unassigned	Vibrio	3	-	-	0	-	-	-	1	1	1	1	1	1	3	-	-	-	-	0	-	-	-	0	0	0	0	0	0	0
tVC 919_0	MTVG_2269;MTVG_3116;MTVG_3917;MTVG_5319;MTVG_5359;MTVG_6634;MTVG_11627;MTVG_12300	8	18318.1	Faserviricetes	Inoviridae	Saetivirus	Vibrio	6	-	-	1	1	0	0	1	1	1	1	1	1	3	Pseudoalteromonas	1	-	-	1	1	0	0	1	1	1	1	1	1	1
tVC 582_0	MTVG_7403;MTVG_12090	2	37883.5	Caudoviricetes	Unassigned	Alachuavirus	Methyloprofundus	1	659_0;1230_0	1;1	1	1	0	0	1	1	1	1	1	1	0	B134-G9	1	-	-	1	1	0	0	1	1	1	1	1	1	1
tVC 932_0	MTVG_1;MTVG_3123;MTVG_6718	3	20318	Unassigned	Unassigned	Unassigned	Robiginitomaculum_A	1	-	-	2	0	0	2	1	1	1	2	1	1	1	Sphingomonas	1	-	-	2	0	2	2	1	1	1	1	1	1	0
tVC 935_0	MTVG_14;MTVG_7114	2	21411.5	Unassigned	Unassigned	Unassigned	MGIIb-O2;TMED15	1;1	-	-	1	1	0	0	2	2	2	2	2	2	2	-	-	-	-	1	1	0	0	0	0	0	0	0	0	0
tVC 939_0	MTVG_1688;MTVG_1669	2	24906.5	Unassigned	Unassigned	Unassigned	UBA2160	1	762_0;455_0;941_0;947_0;659_0	1;1;1;1;1	2	2	0	0	1	1	1	1	1	1	1	-	-	-	-	2	2	0	0	0	0	0	0	0	0	0
tVC 940_0	MTVG_1690;MTVG_1714	2	13886	Unassigned	Unassigned	Unassigned	UBA2160	1	-	-	2	2	0	0	1	1	1	1	1	1	1	-	-	-	-	2	2	0	0	0	0	0	0	0	0	0
tVC 941_0	MTVG_1698;MTVG_1706	2	24797.5	Unassigned	Unassigned	Unassigned	UBA2160	1	939_0;762_0;455_0;947_0;659_0	1;1;1;1;1	2	2	0	0	1	1	1	1	1	1	1	-	-	-	-	2	2	0	0	0	0	0	0	0	0	0
tVC 943_0	MTVG_1705;MTVG_1713	2	13312	Unassigned	Unassigned	Unassigned	UBA2160	1	-	-	2	2	0	0	1	1	1	1	1	1	1	-	-	-	-	2	2	0	0	0	0	0	0	0	0	0
tVC 947_0	MTVG_1712;MTVG_10843	2	14648.5	Unassigned	Unassigned	Unassigned	UBA2160;GCA-2687025	1;1	939_0;762_0;455_0;941_0;659_0;1559_0;1566_0	1;1;1;1;1;1;1	2	2	0	0	1	2	2	2	2	2	1	-	-	-	-	2	2	0	0	0	0	0	0	0	0	0
tVC 659_0	MTVG_1724;MTVG_3104;MTVG_5797;MTVG_612;MTVG_6728;MTVG_8184;MTVG_8802;MTVG_8955;MTVG_11012;MTVG_11548;MTVG_12093	11	28802.9	Unassigned	Unassigned	Unassigned	Desulfobacula;UBA2160;Magnetovibrio;UBA5109;Vibrio;Pseudoalteromonas;Marinobacterium;Halomonas;Methyloprofundus	1;1;1;1;1;1;1;1;1	1414_0;939_0;762_0;455_0;941_0;947_0;890_0;726_1;407_0;1054_0;582_0;1230_0	1;1;1;1;1;1;1;1;1;1;1;1	6	4	1	1	1	3	4	6	9	9	5	Aliidiomarina	1	-	-	6	4	1	1	1	1	1	1	1	1	1
tVC 866_0	MTVG_1743;MTVG_2454;MTVG_272;MTVG_3214;MTVG_3419;MTVG_3539;MTVG_3723;MTVG_457;MTVG_5719;MTVG_5739;MTVG_5790;MTVG_6128;MTVG_6239;MTVG_6682;MTVG_7153;MTVG_7909;MTVG_792;MTVG_8069;MTVG_8109;MTVG_9406;MTVG_9540;MTVG_9674;MTVG_965;MTVG_10424;MTVG_10433	25	36689.5	Unassigned	Unassigned	Unassigned	Epibacterium	24	956_0;954_0;769_0	20;21;21	24	20	1	3	1	1	1	1	1	1	1	Epibacterium	1	954_0;769_0	1;1	24	20	3	3	1	1	1	1	1	1	1
tVC 954_0	MTVG_1744;MTVG_2453;MTVG_2728;MTVG_271;MTVG_3212;MTVG_3418;MTVG_3540;MTVG_3724;MTVG_4840;MTVG_458;MTVG_5346;MTVG_5718;MTVG_5738;MTVG_6240;MTVG_6681;MTVG_7152;MTVG_7910;MTVG_793;MTVG_8070;MTVG_8734;MTVG_9405;MTVG_9537;MTVG_9673;MTVG_963;MTVG_9816;MTVG_10422;MTVG_10428	27	29895.1	Unassigned	Unassigned	Unassigned	Epibacterium	25	956_0;866_0;769_0;1101_0	20;21;21;4	24	23	1	0	1	1	1	1	1	1	1	Epibacterium	2	866_0;769_0;1101_0	1;1;1	24	23	0	0	1	1	1	1	1	1	1
tVC 956_0	MTVG_1745;MTVG_2141;MTVG_2374;MTVG_2452;MTVG_244;MTVG_270;MTVG_3160;MTVG_3211;MTVG_3421;MTVG_3541;MTVG_3725;MTVG_4692;MTVG_4811;MTVG_459;MTVG_5470;MTVG_5720;MTVG_5737;MTVG_6241;MTVG_6683;MTVG_7151;MTVG_7911;MTVG_7941;MTVG_8068;MTVG_8410;MTVG_8861;MTVG_9536;MTVG_9675;MTVG_962;MTVG_10423;MTVG_10429;MTVG_11360;MTVG_11820;MTVG_1338	33	14719.2	Unassigned	Unassigned	Unassigned	Epibacterium	33	1161_0;954_0;866_0;769_0;937_0	10;20;20;22;2	31	30	1	0	1	1	1	1	1	1	2	-	-	-	-	31	30	0	0	0	0	0	0	0	0	0
tVC 958_0	MTVG_1746;MTVG_273;MTVG_3422;MTVG_3726;MTVG_460;MTVG_5721;MTVG_5741;MTVG_6242;MTVG_9538;MTVG_964;MTVG_10425;MTVG_10431	12	11483	Unassigned	Unassigned	Unassigned	Epibacterium	12	-	-	12	11	1	0	1	1	1	1	1	1	1	-	-	-	-	12	11	0	0	0	0	0	0	0	0	0
tVC 769_0	MTVG_1747;MTVG_2455;MTVG_274;MTVG_3213;MTVG_3420;MTVG_3542;MTVG_3727;MTVG_461;MTVG_5723;MTVG_5740;MTVG_6243;MTVG_6684;MTVG_7155;MTVG_7913;MTVG_794;MTVG_8067;MTVG_9407;MTVG_9539;MTVG_9672;MTVG_967;MTVG_10426;MTVG_10430;MTVG_11359;MTVG_11363;MTVG_11821	25	33435.2	Unassigned	Unassigned	Unassigned	Epibacterium	23	956_0;954_0;866_0	22;21;21	21	20	1	0	1	1	1	1	1	1	1	Epibacterium	1	866_0;954_0	1;1	21	20	0	0	1	1	1	1	1	1	1
tVC 861_0	MTVG_1748;MTVG_2142;MTVG_2373;MTVG_2456;MTVG_242;MTVG_275;MTVG_3215;MTVG_3423;MTVG_3543;MTVG_3728;MTVG_4694;MTVG_4810;MTVG_462;MTVG_5468;MTVG_5722;MTVG_5742;MTVG_5789;MTVG_6127;MTVG_6244;MTVG_6685;MTVG_7154;MTVG_7912;MTVG_7940;MTVG_795;MTVG_8066;MTVG_8411;MTVG_8859;MTVG_9408;MTVG_9541;MTVG_9676;MTVG_966;MTVG_10427;MTVG_10432;MTVG_1337	34	37594.1	Unassigned	Unassigned	Unassigned	Epibacterium	33	-	-	33	30	1	2	1	1	1	1	1	1	1	Epibacterium	1	-	-	33	30	2	2	1	1	1	1	1	1	1
tVC 960_0	MTVG_1753;MTVG_3989;MTVG_380;MTVG_5682;MTVG_5999;MTVG_8044;MTVG_8749;MTVG_10617;MTVG_10654;MTVG_1133;MTVG_12001;MTVG_12147	12	45165.7	Unassigned	Unassigned	Unassigned	Alteromonas	12	-	-	11	8	3	0	1	1	1	1	1	1	1	-	-	-	-	11	8	0	0	0	0	0	0	0	0	0
tVC 963_0	MTVG_1760	1	26525	Unassigned	Unassigned	Unassigned	-	-	-	-	0	-	-	-	0	0	0	0	0	0	0	Pseudooceanicola	1	-	-	0	-	-	-	1	1	1	1	1	1	1
tVC 407_0	MTVG_1762;MTVG_2435;MTVG_2720;MTVG_7480;MTVG_10226;MTVG_11014	6	31083.3	Unassigned	Unassigned	Unassigned	Gilvimarinus;Alcanivorax;Marinobacter;Marinobacterium	1;1;2;1	394_0;587_0;1132_0;778_0;659_0	1;1;1;1;1	5	3	0	2	1	1	1	1	4	4	4	Marinobacterium	1	973_0	1	5	3	2	2	1	1	1	1	1	1	1
tVC 968_0	MTVG_1763;MTVG_7737;MTVG_9238;MTVG_10959	4	21567.8	Unassigned	Unassigned	Unassigned	UBA854;UBA6935;MED-G14;GCA-002719095	1;1;1;1	-	-	1	1	0	0	1	4	4	4	4	4	4	-	-	-	-	1	1	0	0	0	0	0	0	0	0	0
tVC 971_0	MTVG_1770;MTVG_1784;MTVG_3245;MTVG_12329	4	34386.8	Unassigned	Unassigned	Unassigned	Alteromonas	4	-	-	3	2	0	1	1	1	1	1	1	1	3	-	-	-	-	3	2	1	1	0	0	0	0	0	0	0
tVC 555_0	MTVG_1774;MTVG_4731;MTVG_5644;MTVG_10079	4	44597	Unassigned	Unassigned	Unassigned	Ralstonia	1	829_0	1	1	0	0	1	1	1	1	1	1	1	1	Pseudomonas_E	1	-	-	1	0	1	1	1	1	1	1	1	1	1
tVC 976_0	MTVG_1777;MTVG_8886	2	38259	Unassigned	Unassigned	Unassigned	GCA-2712005	2	-	-	1	1	0	0	1	1	1	1	1	1	1	-	-	-	-	1	1	0	0	0	0	0	0	0	0	0
tVC 455_0	MTVG_1782;MTVG_1687	2	29615.5	Unassigned	Unassigned	Unassigned	UBA2160	1	939_0;762_0;941_0;947_0;659_0	1;1;1;1;1	1	1	0	0	1	1	1	1	1	1	1	E29-bin14	1	-	-	1	1	0	0	1	1	1	1	1	1	1
tVC 981_0	MTVG_139;MTVG_4595;MTVG_6433;MTVG_12003	4	11747.2	Unassigned	Unassigned	Unassigned	UBA7800	3	970_0;1243_0	2;1	2	2	0	0	1	1	1	1	1	1	2	-	-	-	-	2	2	0	0	0	0	0	0	0	0	0
tVC 983_0	MTVG_1786;MTVG_9531;MTVG_12131	3	42850.3	Unassigned	Unassigned	Unassigned	Alteromonas;EC70	2;1	-	-	1	1	0	0	1	2	2	2	2	2	2	-	-	-	-	1	1	0	0	0	0	0	0	0	0	0
tVC 984_0	MTVG_1787;MTVG_1788;MTVG_4758	3	23714.7	Unassigned	Unassigned	Unassigned	UBA6055;GCA-2699585	1;1	-	-	2	2	0	0	1	1	1	1	1	2	1	-	-	-	-	2	2	0	0	0	0	0	0	0	0	0
tVC 986_0	MTVG_1791;MTVG_5907;MTVG_5967;MTVG_9210;MTVG_10889	5	14960.6	Unassigned	Unassigned	Unassigned	Alcanivorax	5	-	-	4	0	1	3	1	1	1	1	1	1	2	-	-	-	-	4	0	3	3	0	0	0	0	0	0	0
tVC 991_0	MTVG_1796;MTVG_6693;MTVG_8942;MTVG_8943	4	22698.5	Unassigned	Unassigned	Unassigned	Hylemonella	1	-	-	1	1	0	0	1	1	1	1	1	1	1	Thiogranum;Mariprofundus	1;1	1166_0	1	1	1	0	0	1	1	2	2	2	2	0
tVC 949_0	MTVG_140;MTVG_4598;MTVG_6434;MTVG_6435	4	12404.5	Unassigned	Unassigned	Unassigned	UBA7800	2	-	-	2	2	0	0	1	1	1	1	1	1	2	-	-	-	-	2	2	0	0	0	0	0	0	0	0	0
tVC 1001_0	MTVG_1805;MTVG_1937;MTVG_2029;MTVG_2068;MTVG_193;MTVG_2313;MTVG_2911;MTVG_260;MTVG_3018;MTVG_3200;MTVG_3259;MTVG_3763;MTVG_3973;MTVG_4001;MTVG_425;MTVG_5001;MTVG_5372;MTVG_521;MTVG_5956;MTVG_6005;MTVG_6058;MTVG_6572;MTVG_7068;MTVG_7479;MTVG_7538;MTVG_7840;MTVG_8004;MTVG_830;MTVG_8623;MTVG_8890;MTVG_9614;MTVG_10200;MTVG_11521;MTVG_11957;MTVG_12306;MTVG_12682;MTVG_1586	37	18485.4	Unassigned	Unassigned	Unassigned	Thalassospira	29	1195_0;435_0;987_0;999_0;1002_0;831_0;415_0;315_0;762_0	3;1;1;7;1;1;1;1;1	18	14	1	3	1	1	1	1	1	1	12	Thalassospira	6	999_0;1195_0;415_0;1189_0	2;2;1;1	18	14	3	3	1	1	1	1	1	1	4
tVC 51_0	MTVG_1807;MTVG_7219;MTVG_8902	3	12172.3	Unassigned	Unassigned	Unassigned	UBA213;UBA7326;UBA9145	1;1;1	-	-	0	-	-	-	2	2	3	3	3	3	3	-	-	-	-	0	-	-	-	0	0	0	0	0	0	0
tVC 969_0	MTVG_141;MTVG_5404	2	13269	Unassigned	Unassigned	Unassigned	UBA7800	2	-	-	1	1	0	0	1	1	1	1	1	1	2	-	-	-	-	1	1	0	0	0	0	0	0	0	0	0
tVC 1007_0	MTVG_1813;MTVG_4735;MTVG_10891;MTVG_11222;MTVG_1132	5	15265	Unassigned	Unassigned	Unassigned	Pseudohongiella;UBA9145	4;1	-	-	4	1	2	1	1	1	1	1	1	2	3	-	-	-	-	4	1	1	1	0	0	0	0	0	0	0
tVC 955_0	MTVG_1817;MTVG_1821;MTVG_1853;MTVG_1960;MTVG_2033;MTVG_2112;MTVG_179;MTVG_2256;MTVG_2438;MTVG_212;MTVG_2611;MTVG_2696;MTVG_2867;MTVG_3016;MTVG_3113;MTVG_3220;MTVG_3241;MTVG_3254;MTVG_3385;MTVG_3414;MTVG_3425;MTVG_3563;MTVG_3586;MTVG_3627;MTVG_3942;MTVG_4036;MTVG_4111;MTVG_4126;MTVG_4241;MTVG_4300;MTVG_4314;MTVG_4318;MTVG_4327;MTVG_4367;MTVG_4414;MTVG_4545;MTVG_4577;MTVG_4593;MTVG_4656;MTVG_441;MT…	134	14440.1	Unassigned	Unassigned	Unassigned	Antarctobacter;Marinibacterium;Pseudooceanicola;Palleronia;Roseicyclus;Ascidiaceihabitans;Sulfitobacter_C;UBA3077;Marinovum;Pelagimonas;Nioella;UBA4421;Albimonas;Octadecabacter;Mameliella;Ruegeria;Pseudophaeobacter_A;LPB0142;Oceaniglobus;Puniceibacterium;Mangrovicoccus;Tropicibacter;Salipiger;UBA3069;Roseovarius;Paracoccus;Maritimibacter;CPC320;56-14-T64;Thalassobius;Aliiroseovarius;Celeribacter;…	2;3;5;2;5;1;1;2;1;1;2;1;2;2;3;1;2;1;1;1;1;1;3;1;1;4;1;3;4;1;1;2;1;1;1;1;3;1;1;1;1;4;2;3;1;1;1;1;2;1;1;1;1;1;2;1;2;2	177_0;1184_0;374_0;773_0;1101_0;772_0;168_0;1037_0;1099_0;238_0;1038_0;379_1;1142_0;770_0;134_0;860_0;595_0;592_0;236_0;904_0;998_0	1;1;1;8;2;3;12;1;4;2;2;3;2;1;3;1;2;1;1;1;1	85	59	5	21	1	1	2	2	2	58	61	D4M1;56-14-T64;Mameliella;Marinibacterium;Pseudooceanicola;Celeribacter;Roseovarius;Paracoccus;Pontibaca;Palleronia;Pararhodobacter;Shimia	1;3;2;1;2;2;1;5;1;1;1;2	315_0;1101_0;134_0;773_0;1099_0;772_0;168_0;380_0;595_0;873_0;238_0;1142_0;379_1;867_0	1;2;2;3;3;2;4;1;1;1;1;1;1;1	85	59	21	21	1	1	1	1	1	12	16
tVC 993_0	MTVG_1820;MTVG_1823;MTVG_1825;MTVG_3210	4	26311.5	Unassigned	Unassigned	Unassigned	Nioella;Jannaschia	1;1	-	-	4	1	3	0	1	1	1	1	1	2	2	-	-	-	-	4	1	0	0	0	0	0	0	0	0	0
tVC 168_0	MTVG_1822;MTVG_15;MTVG_2114;MTVG_2607;MTVG_2612;MTVG_3015;MTVG_3242;MTVG_3251;MTVG_3253;MTVG_3384;MTVG_3412;MTVG_3517;MTVG_3585;MTVG_333;MTVG_3957;MTVG_4037;MTVG_4424;MTVG_4447;MTVG_4524;MTVG_4575;MTVG_4582;MTVG_4781;MTVG_4783;MTVG_5155;MTVG_5448;MTVG_5540;MTVG_5774;MTVG_5871;MTVG_6003;MTVG_6211;MTVG_6587;MTVG_6677;MTVG_7109;MTVG_706;MTVG_712;MTVG_7782;MTVG_8138;MTVG_8140;MTVG_9218;MTVG_9592;MTVG…	53	35671	Unassigned	Unassigned	Unassigned	Parvibaculum;TMED2;Oceanibaculum;Nioella;Albimonas;Ruegeria;LPB0142;Oceaniglobus;Mangrovicoccus;Tropicibacter;Thioclava;Mesorhizobium_E;Paracoccus;Thalassobius;Albibacillus;Mf105b01;Oceanicaulis;Ponticoccus;D4M1;Pseudoruegeria;Marivita;Thalassobacter;Shimia;Pararhodobacter;Maricaulis	2;6;1;1;1;1;1;1;1;1;1;1;2;1;1;1;1;1;1;1;1;1;1;1;3	583_0;1003_0;1273_0;7_0;955_0;1099_0;1038_0;957_0;231_0;1511_0;1512_0;867_0;786_0;1069_0;854_0;877_0;772_0;379_1	3;6;5;1;12;2;1;1;1;1;1;1;1;1;1;1;1;1	28	18	3	7	1	1	1	6	6	25	20	Pseudooceanicola;Celeribacter;Paracoccus;Georhizobium;Acuticoccus;Oceanibaculum;Jiella;Sulfitobacter	1;1;3;1;1;1;1;1	955_0;237_0;380_0;735_0;586_0;1008_0	4;1;1;1;1;1	28	18	7	7	1	1	1	3	4	8	7
tVC 970_0	MTVG_143;MTVG_23;MTVG_3265;MTVG_5055;MTVG_5056;MTVG_6431;MTVG_9041;MTVG_9497;MTVG_10944;MTVG_12172;MTVG_12755	11	40122.9	Unassigned	Unassigned	Unassigned	Rhodopirellula;UBA7800;Rubripirellula;Rhodopirellula_A	1;2;2;1	1148_0;981_0;1243_0	1;2;1	6	4	0	2	1	1	2	3	4	4	2	Rhodopirellula_B	1	-	-	6	4	2	2	1	1	1	1	1	1	0
tVC 1021_0	MTVG_1834;MTVG_3815;MTVG_3844;MTVG_3845;MTVG_5048;MTVG_657;MTVG_7082;MTVG_7780;MTVG_8711;MTVG_10600;MTVG_11399;MTVG_12513	12	22664.7	Unassigned	Unassigned	Unassigned	Planktomarina;Marinobacterium_A	1;1	-	-	8	6	0	2	1	1	2	4	4	2	1	B3-LCP;SZUA-152	1;1	-	-	8	6	2	2	1	2	2	2	2	2	1
tVC 1023_0	MTVG_1836;MTVG_2451;MTVG_2591;MTVG_3049;MTVG_5185;MTVG_5376;MTVG_5389;MTVG_5836;MTVG_6569;MTVG_6768;MTVG_7096;MTVG_8213;MTVG_8488;MTVG_8794;MTVG_9231;MTVG_10478;MTVG_10867;MTVG_11160;MTVG_11892;MTVG_12286;MTVG_12589;MTVG_12640;MTVG_12677;MTVG_12741;MTVG_1303;MTVG_1628	26	27174.1	Unassigned	Unassigned	Unassigned	Enterovibrio;Moorea;UBA2778;UBA1672;GCA-2401685;Actibacterium	3;1;1;1;1;1	-	-	8	5	0	3	1	2	3	8	8	6	5	Desulfobulbus_A;TS1B11;Marinobacter;MTP4;Methylomicrobium_A;SZUA-265;UBA3076;B23-G16;Streptomyces	1;1;1;1;1;1;1;1;1	-	-	8	5	3	3	2	7	9	11	11	9	7
tVC 691_1	MTVG_1841	1	78395	Unassigned	Unassigned	Unassigned	-	-	-	-	0	-	-	-	0	0	0	0	0	0	0	Mycobacterium	1	1034_0	1	0	-	-	-	1	1	1	1	1	1	1
tVC 1034_0	MTVG_1844;MTVG_10903	2	12647	Unassigned	Unassigned	Unassigned	-	-	-	-	0	-	-	-	0	0	0	0	0	0	0	Mycobacterium;Nesterenkonia	1;1	691_1	1	0	-	-	-	1	1	1	2	2	2	2
tVC 289_0	MTVG_1847;MTVG_12185;MTVG_12394	3	33818	Unassigned	Unassigned	Unassigned	Polaribacter;UBA887	1;1	19_1;656_0;240_0	1;1;1	0	-	-	-	1	2	2	2	2	2	2	-	-	-	-	0	-	-	-	1	1	1	1	0	0	0
tVC 1036_0	MTVG_1850;MTVG_4634;MTVG_6762	3	23589	Unassigned	Unassigned	Unassigned	GCA-2746115	1	-	-	2	1	0	1	1	2	2	2	1	1	1	Paracoccus	1	-	-	2	1	1	1	1	1	1	1	1	1	1
tVC 1037_0	MTVG_1854;MTVG_4559;MTVG_5691	3	65504.3	Unassigned	Unassigned	Unassigned	Roseicyclus;Roseovarius	1;2	955_0;1142_0;379_1;1099_0	1;2;2;2	3	1	0	2	1	1	1	1	1	2	1	-	-	-	-	3	1	2	2	0	0	0	0	0	0	0
tVC 1039_0	MTVG_1855;MTVG_8805	2	16056.5	Unassigned	Unassigned	Unassigned	Catenovulum	1	-	-	2	2	0	0	1	1	1	1	1	1	1	-	-	-	-	2	2	0	0	0	0	0	0	0	0	0
tVC 717_0	MTVG_1860;MTVG_2423;MTVG_3046;MTVG_442;MTVG_5509;MTVG_5700;MTVG_7951;MTVG_8396;MTVG_9285;MTVG_10012;MTVG_10455;MTVG_10807;MTVG_11302;MTVG_12456	14	32774.8	Unassigned	Unassigned	Unassigned	Vibrio;Photobacterium;Aliivibrio	11;1;2	144_0;718_0;147_0;890_0	2;2;3;2	1	1	0	0	1	1	1	1	1	3	8	-	-	-	-	1	1	0	0	0	0	0	0	0	0	0
tVC 718_0	MTVG_1861;MTVG_3164;MTVG_3371;MTVG_6017;MTVG_10125;MTVG_10454;MTVG_1194	7	30406.6	Unassigned	Unassigned	Unassigned	Vibrio	7	613_0;144_0;717_0;147_0;890_0	2;3;2;1;1	3	3	0	0	1	1	1	1	1	1	5	-	-	-	-	3	3	0	0	0	0	0	0	0	0	0
tVC 972_0	MTVG_1862;MTVG_1926;MTVG_7606;MTVG_8475;MTVG_8634;MTVG_11159;MTVG_1267	7	28895.3	Unassigned	Unassigned	Unassigned	Alteromonas;Idiomarina	1;2	848_0	1	3	2	0	1	1	1	1	1	1	2	3	Idiomarina	3	-	-	3	2	1	1	1	1	1	1	1	1	1
tVC 661_0	MTVG_1870;MTVG_2119;MTVG_482;MTVG_5511;MTVG_660;MTVG_10046;MTVG_1548	7	28678.1	Unassigned	Unassigned	Unassigned	Desulfocapsa;Desulfobacterium_B	1;1	-	-	2	0	0	2	1	1	2	2	2	2	0	Desulfatibacillum;Desulfonema	1;1	-	-	2	0	2	2	1	1	2	2	3	2	2
tVC 850_0	MTVG_1877;MTVG_7575;MTVG_7576;MTVG_10781	4	24833	Unassigned	Unassigned	Unassigned	GCA-2700365	3	-	-	3	3	0	0	1	1	1	1	1	1	1	-	-	-	-	3	3	0	0	0	0	0	0	0	0	0
tVC 1052_0	MTVG_1880;MTVG_11657	2	37922	Unassigned	Unassigned	Unassigned	UBA7937	1	-	-	1	1	0	0	1	1	1	1	1	1	1	-	-	-	-	1	1	0	0	0	0	0	0	0	0	0
tVC 811_0	MTVG_1882;MTVG_2338;MTVG_5609;MTVG_5657;MTVG_7424;MTVG_10366;MTVG_11023;MTVG_1233	8	37007.4	Unassigned	Unassigned	Unassigned	Pseudomonas_D	5	810_0;409_0	3;2	5	3	0	2	1	1	1	1	1	1	2	Pseudomonas_D	2	-	-	5	3	2	2	1	1	1	1	1	1	1
tVC 810_0	MTVG_1883;MTVG_2339;MTVG_2468;MTVG_4058;MTVG_5610;MTVG_6697;MTVG_8401;MTVG_8583;MTVG_9561;MTVG_10041;MTVG_12380;MTVG_12784	12	42486.8	Unassigned	Unassigned	Unassigned	Pseudomonas_D	10	811_0;409_0;471_0;471_1	3;4;3;1	9	7	1	1	1	1	1	1	1	1	3	-	-	-	-	9	7	1	1	0	0	0	0	0	0	0
tVC 1061_0	MTVG_1888;MTVG_4533;MTVG_9229	3	60137.7	Unassigned	Unassigned	Unassigned	-	-	-	-	3	3	0	0	1	1	1	1	2	0	0	-	-	-	-	3	3	0	0	0	0	0	0	0	0	0
tVC 442_0	MTVG_1889;MTVG_8665;MTVG_8988;MTVG_9612;MTVG_1188	5	36020.6	Unassigned	Unassigned	Unassigned	Pusillimonas_A	5	-	-	5	5	0	0	1	1	1	1	1	1	1	-	-	-	-	5	5	0	0	0	0	0	0	0	0	0
tVC 1065_0	MTVG_1890;MTVG_4078;MTVG_6325;MTVG_6630;MTVG_7062;MTVG_8553;MTVG_8781;MTVG_9940;MTVG_10179;MTVG_10396;MTVG_10762;MTVG_1542	12	14559	Unassigned	Unassigned	Unassigned	UBA4479;Planktomarina;UBA2136;Afipia	1;1;1;2	1469_0;1476_0	1;1	9	9	0	0	1	1	1	6	4	4	3	Ruegeria;Methyloceanibacter	1;1	583_0	1	9	9	0	0	1	1	1	2	2	2	2
tVC 1069_0	MTVG_1900;MTVG_5194;MTVG_7106;MTVG_7108;MTVG_10847	5	31098.8	Unassigned	Unassigned	Unassigned	Oceanicaulis;Hyphomonas	3;1	877_0;854_0;168_0	2;3;1	2	1	0	1	1	1	1	1	2	2	2	-	-	-	-	2	1	1	1	0	0	0	0	0	0	0
tVC 877_0	MTVG_1903;MTVG_7112	2	23224	Unassigned	Unassigned	Unassigned	Oceanicaulis	2	1069_0;854_0;168_0	2;2;1	0	-	-	-	1	1	1	1	1	1	1	-	-	-	-	0	-	-	-	0	0	0	0	0	0	0
tVC 854_0	MTVG_1904;MTVG_7110;MTVG_7111;MTVG_10849;MTVG_10850	5	36431	Unassigned	Unassigned	Unassigned	Oceanicaulis	3	1069_0;877_0;168_0	3;2;1	2	2	0	0	1	1	1	1	1	1	1	-	-	-	-	2	2	0	0	0	0	0	0	0	0	0
tVC 373_0	MTVG_152;MTVG_3536	2	84827	Unassigned	Unassigned	Unassigned	Oricola;Sulfitobacter	1;1	586_0;790_0	1;1	0	-	-	-	1	1	1	2	2	2	2	-	-	-	-	0	-	-	-	0	0	0	0	0	0	0
tVC 334_0	MTVG_1906;MTVG_2202;MTVG_3428;MTVG_3469;MTVG_3550;MTVG_3962;MTVG_3963;MTVG_3965;MTVG_4014;MTVG_436;MTVG_6270;MTVG_6271;MTVG_7586;MTVG_8537;MTVG_8764;MTVG_1011;MTVG_10247;MTVG_10559;MTVG_10962;MTVG_1090;MTVG_11502;MTVG_12633;MTVG_12636	23	32681.7	Unassigned	Unassigned	Unassigned	Bacillus	10	286_0;1076_0;267_0;267_2	4;2;1;1	2	0	0	2	1	1	1	1	1	1	4	Bacillus	7	286_0;97_0;302_0;301_0	2;2;1;1	2	0	2	2	1	1	1	1	1	1	3
tVC 301_0	MTVG_1907;MTVG_4865;MTVG_7636;MTVG_12635	4	30280.8	Unassigned	Unassigned	Unassigned	Bacillus	1	99_0	1	0	-	-	-	1	1	1	1	1	1	1	Bacillus	2	99_0;286_0;334_0	1;1;1	0	-	-	-	1	1	1	1	1	1	2
tVC 246_2	MTVG_1908;MTVG_6798	2	47640.5	Unassigned	Unassigned	Unassigned	Bacillus	1	81_1	1	0	-	-	-	1	1	1	1	1	1	1	-	-	-	-	0	-	-	-	0	0	0	0	0	0	0
tVC 267_0	MTVG_1909;MTVG_7089;MTVG_8463;MTVG_8465;MTVG_10246	5	36935.8	Unassigned	Unassigned	Unassigned	Bacillus	1	286_0;334_0	1;1	0	-	-	-	1	1	1	1	1	1	1	Bacillus	1	286_0;99_0	1;1	0	-	-	-	1	1	1	1	1	1	1
tVC 97_1	MTVG_1910	1	44490	Unassigned	Unassigned	Unassigned	-	-	-	-	0	-	-	-	0	0	0	0	0	0	0	-	-	-	-	0	-	-	-	0	0	0	0	0	0	0
tVC 1078_0	MTVG_1914;MTVG_2406;MTVG_2723;MTVG_3240;MTVG_3311;MTVG_3610;MTVG_4312;MTVG_4588;MTVG_4763;MTVG_5079;MTVG_5325;MTVG_5510;MTVG_5581;MTVG_6010;MTVG_6099;MTVG_6141;MTVG_6419;MTVG_6663;MTVG_6745;MTVG_6771;MTVG_6839;MTVG_6960;MTVG_7016;MTVG_7356;MTVG_7844;MTVG_8372;MTVG_8681;MTVG_8708;MTVG_8830;MTVG_9046;MTVG_9236;MTVG_9454;MTVG_9534;MTVG_9922;MTVG_997;MTVG_10076;MTVG_10131;MTVG_10161;MTVG_1022;MTVG_10…	58	14951.6	Unassigned	Unassigned	Unassigned	Erythrobacter_A;Altererythrobacter_B;Porphyrobacter;Erythrobacter_B;Citromicrobium;Altererythrobacter;Croceicoccus;ZODW24;Novosphingobium	29;2;3;5;10;1;1;1;1	1129_0;1338_0;401_0	1;1;1	43	21	3	19	1	1	1	1	1	9	18	Erythrobacter_B;Croceibacterium;Novosphingobium	2;1;1	1099_0;1437_0	1;2	43	21	19	19	1	1	1	1	1	3	4
tVC 586_0	MTVG_153;MTVG_2710;MTVG_3107;MTVG_3156;MTVG_3559;MTVG_3624;MTVG_3793;MTVG_4420;MTVG_4703;MTVG_4890;MTVG_5338;MTVG_5476;MTVG_634;MTVG_6586;MTVG_7440;MTVG_740;MTVG_7671;MTVG_7820;MTVG_7854;MTVG_8156;MTVG_8195;MTVG_8221;MTVG_8303;MTVG_8668;MTVG_9004;MTVG_9648;MTVG_9752;MTVG_10060;MTVG_10144;MTVG_10303;MTVG_10645;MTVG_10784;MTVG_10941;MTVG_11050;MTVG_11419;MTVG_12560;MTVG_12647;MTVG_12721;MTVG_12818;…	43	15535.9	Unassigned	Unassigned	Unassigned	Oricola;Nitratireductor;Aurantimonas;RCIO01;Roseitalea;Hoeflea;Pseudorhizobium;Jiella;Martelella;Nitratireductor_B;Pseudohoeflea;Pseudochrobactrum;Zhengella;GCA-2401155;Aquamicrobium_A	4;2;2;4;8;4;1;2;2;2;1;1;1;1;1	373_0;234_0;231_0;237_0;378_0;379_1;1083_0;571_0;1099_0;776_0;1177_0	1;1;3;2;3;2;2;1;1;2;1	29	19	1	9	1	1	1	1	1	15	14	Aurantimonas;Jiella;Agrobacterium	3;1;1	746_0;1432_0;168_0;379_1;231_0	2;2;1;1;1	29	19	9	9	1	1	1	1	1	3	1
tVC 465_0	MTVG_1917;MTVG_6158;MTVG_11833	3	11933.7	Unassigned	Unassigned	Unassigned	Stenotrophomonas	3	-	-	3	0	1	2	1	1	1	1	1	1	1	-	-	-	-	3	0	2	2	0	0	0	0	0	0	0
tVC 399_0	MTVG_1923;MTVG_434;MTVG_5443;MTVG_5444;MTVG_6154;MTVG_6156;MTVG_653;MTVG_8946;MTVG_10441	9	25223.2	Unassigned	Unassigned	Unassigned	Stenotrophomonas;Pseudomonas_A	5;1	992_0;898_0;1054_0;392_0	1;3;1;1	8	0	1	7	1	1	1	2	2	2	3	Luteimonas	1	-	-	8	0	7	7	1	1	1	1	1	1	1
tVC 1040_0	MTVG_1927;MTVG_2863;MTVG_4635;MTVG_4901;MTVG_708;MTVG_8478;MTVG_9146;MTVG_9990;MTVG_1063;MTVG_11750;MTVG_12196	11	24404.5	Unassigned	Unassigned	Unassigned	Sinobacterium;GCA-2746115;BRH-c54;Marinirhabdus;Fabibacter_A	1;1;2;1;1	-	-	5	1	1	3	1	2	2	3	5	5	3	Shewanella;UBA12077;SZUA-76	1;1;2	-	-	5	1	3	3	1	2	2	3	3	3	1
tVC 1090_0	MTVG_1928;MTVG_7825	2	18064	Unassigned	Unassigned	Unassigned	Vibrio	2	-	-	1	1	0	0	1	1	1	1	1	1	1	-	-	-	-	1	1	0	0	0	0	0	0	0	0	0
tVC 80_1	MTVG_1932	1	128507	Unassigned	Unassigned	Unassigned	Haliea	1	-	-	0	-	-	-	1	1	1	1	1	1	1	-	-	-	-	0	-	-	-	0	0	0	0	0	0	0
tVC 308_0	MTVG_1933;MTVG_3379;MTVG_4041;MTVG_4881	4	57152	Unassigned	Unassigned	Unassigned	-	-	-	-	0	-	-	-	0	0	0	0	0	0	0	Exiguobacterium	4	736_0	2	0	-	-	-	1	1	1	1	1	1	0
tVC 1070_0	MTVG_1934;MTVG_3249;MTVG_5102;MTVG_5243;MTVG_5752;MTVG_6019;MTVG_6100;MTVG_6121;MTVG_6597;MTVG_8296;MTVG_8752;MTVG_921;MTVG_10268;MTVG_1195;MTVG_12729;MTVG_12742;MTVG_12788;MTVG_12800;MTVG_12815;MTVG_12822;MTVG_12824;MTVG_12829;MTVG_12883;MTVG_12909	24	13532.1	Unassigned	Unassigned	Unassigned	Hyphomonas;Ponticaulis;Henriciella;Hirschia;UBA5336	2;7;7;2;5	893_0;1297_0;1082_0;1099_0	2;1;1;1	19	5	0	14	1	1	1	1	1	5	12	-	-	-	-	19	5	14	14	0	0	0	0	0	0	0
tVC 891_0	MTVG_1936;MTVG_2060;MTVG_2487;MTVG_217;MTVG_379;MTVG_4292;MTVG_525;MTVG_5538;MTVG_6411;MTVG_7524;MTVG_8939;MTVG_1113;MTVG_11464;MTVG_12295;MTVG_12372	15	30339.2	Unassigned	Unassigned	Unassigned	Alteromonas;Ponticaulis;Pseudoalteromonas;Paraglaciecola;Marisediminitalea;Alteromonas_A	4;1;1;3;2;1	-	-	9	5	1	3	1	1	2	2	2	6	8	-	-	-	-	9	5	3	3	0	0	0	0	0	0	0
tVC 148_0	MTVG_1940;MTVG_2173;MTVG_2999;MTVG_4177;MTVG_4542;MTVG_4586;MTVG_4806;MTVG_4860;MTVG_5276;MTVG_47;MTVG_6980;MTVG_8673;MTVG_8858;MTVG_9503;MTVG_9506;MTVG_1012;MTVG_10324;MTVG_10704;MTVG_10976;MTVG_11515;MTVG_11617;MTVG_11937;MTVG_12225	23	29489.8	Unassigned	Unassigned	Unassigned	Pseudoalteromonas;Moritella	17;3	633_0;425_0	1;3	12	9	1	2	1	1	1	1	2	2	9	Pseudoalteromonas;Moritella	2;1	-	-	12	9	2	2	1	1	1	1	2	2	3
tVC 1092_0	MTVG_1942;MTVG_5656;MTVG_10931;MTVG_10933	4	25801.2	Unassigned	Unassigned	Unassigned	Pseudomonas_D;Pseudomonas	1;2	-	-	4	4	0	0	1	1	1	1	1	2	1	-	-	-	-	4	4	0	0	0	0	0	0	0	0	0
tVC 583_0	MTVG_162;MTVG_1964;MTVG_16;MTVG_2105;MTVG_2587;MTVG_3119;MTVG_3463;MTVG_3630;MTVG_3891;MTVG_3959;MTVG_4150;MTVG_4739;MTVG_443;MTVG_5228;MTVG_5250;MTVG_5891;MTVG_6227;MTVG_6324;MTVG_6589;MTVG_637;MTVG_6676;MTVG_6732;MTVG_6917;MTVG_61;MTVG_7184;MTVG_713;MTVG_7385;MTVG_7394;MTVG_7666;MTVG_8128;MTVG_8293;MTVG_8295;MTVG_8375;MTVG_8921;MTVG_9329;MTVG_9722;MTVG_10535;MTVG_11462;MTVG_1153;MTVG_12206;MTVG…	45	17224.6	Unassigned	Unassigned	Unassigned	Parvibaculum;Roseibium;Afipia;OCS116;Mf105b01;Stappia;Pelagibacterium;UBA6038;Pseudovibrio;Zavarzinia	10;2;1;2;5;1;1;2;1;1	168_0;444_0;1305_0;996_0;234_1;235_0;1141_0	3;2;1;2;1;1;1	23	17	1	5	1	1	1	4	7	10	10	Methyloligella;Methyloceanibacter;Roseibium;Acuticoccus;Devosia;Stappia	1;4;3;1;1;1	1065_0;232_0;1099_0;379_1;1109_0;1505_0	1;1;1;1;1;1	23	17	5	5	1	1	1	1	5	6	8
tVC 1094_0	MTVG_1945;MTVG_6564;MTVG_7039;MTVG_8782;MTVG_1019	5	10225	Unassigned	Unassigned	Unassigned	Vibrio	5	-	-	0	-	-	-	1	1	1	1	1	1	1	-	-	-	-	0	-	-	-	0	0	0	0	0	0	0
tVC 917_0	MTVG_1948;MTVG_229;MTVG_2756;MTVG_4699;MTVG_6399;MTVG_6567;MTVG_643;MTVG_6760;MTVG_7042;MTVG_814;MTVG_8785;MTVG_9197;MTVG_9670;MTVG_9986;MTVG_1018;MTVG_11073	16	19710.9	Unassigned	Unassigned	Unassigned	Vibrio	16	-	-	0	-	-	-	1	1	1	1	1	1	6	-	-	-	-	0	-	-	-	0	0	0	0	0	0	0
tVC 1096_0	MTVG_1949;MTVG_11214	2	51454	Unassigned	Unassigned	Unassigned	UBA2009	2	824_0;151_0;848_0	1;1;1	2	0	1	1	1	1	1	1	1	1	1	-	-	-	-	2	0	1	1	0	0	0	0	0	0	0
tVC 437_0	MTVG_1951;MTVG_11215;MTVG_11796	3	31322	Unassigned	Unassigned	Unassigned	UBA2009;Oleibacter	2;1	-	-	3	1	1	1	1	1	1	1	1	2	2	-	-	-	-	3	1	1	1	0	0	0	0	0	0	0
tVC 824_0	MTVG_1952	1	74374	Unassigned	Unassigned	Unassigned	UBA2009	1	1096_0;151_0;848_0	1;1;1	1	0	0	1	1	1	1	1	1	1	1	-	-	-	-	1	0	1	1	0	0	0	0	0	0	0
tVC 848_0	MTVG_1954;MTVG_2058;MTVG_2063;MTVG_2678;MTVG_4285;MTVG_5895;MTVG_7331;MTVG_1269	8	30645.8	Unassigned	Unassigned	Unassigned	Alteromonas;UBA2009;Pseudoalteromonas;Pseudooceanicola;QNFC01;GCA-002733185	1;1;1;1;1;1	972_0;1096_0;824_0;151_0;590_0;615_0;766_0;796_0;379_1;767_0	1;1;1;1;1;1;1;1;1;1	6	1	0	5	1	2	3	5	5	6	5	-	-	-	-	6	1	5	5	0	0	0	0	0	0	0
tVC 773_0	MTVG_1956;MTVG_2868;MTVG_3221;MTVG_3424;MTVG_3749;MTVG_4658;MTVG_5450;MTVG_6009;MTVG_6438;MTVG_6852;MTVG_7180;MTVG_742;MTVG_8608;MTVG_9036;MTVG_9322;MTVG_999;MTVG_10675;MTVG_10885;MTVG_10998;MTVG_11487	20	35364.1	Unassigned	Unassigned	Unassigned	Salipiger;Sulfitobacter_C;Mameliella;Puniceibacterium;Sulfitobacter;Thalassobius;Amylibacter;Marinibacterium;Albimonas;Pseudorhodobacter	1;1;2;1;5;1;1;2;1;1	955_0;238_0;772_0;1008_0;1099_0	8;2;1;2;2	14	6	0	8	1	1	1	1	1	10	10	Mameliella;Marinibacterium;Marinosulfonomonas	2;1;1	1099_0;955_0;772_0;238_0;1142_0	2;3;1;1;1	14	6	8	8	1	1	1	1	1	3	1
tVC 1099_0	MTVG_1957;MTVG_1958;MTVG_2111;MTVG_2127;MTVG_4038;MTVG_4558;MTVG_4779;MTVG_5492;MTVG_5582;MTVG_5687;MTVG_5993;MTVG_6302;MTVG_6304;MTVG_6598;MTVG_6737;MTVG_6738;MTVG_7177;MTVG_7391;MTVG_8605;MTVG_8810;MTVG_9650;MTVG_10369;MTVG_10678;MTVG_10693;MTVG_1319	25	14412.8	Unassigned	Unassigned	Unassigned	Citromicrobium;Albimonas;Salinisphaera;Ponticaulis;Roseovarius;Paracoccus;Sulfitobacter;Zhengella;Roseitalea;Mameliella;59-46-T64	1;2;1;2;2;1;2;1;1;1;1	955_0;168_0;1142_0;379_1;1037_0;1008_0;1070_0;773_0;586_0;238_0	4;2;2;2;2;1;1;2;1;1	11	8	1	2	1	1	2	5	5	11	12	Mameliella;Croceibacterium;Pontibaca;Acuticoccus	2;1;1;1	773_0;955_0;1078_0;583_0;379_1;238_0;1142_0	2;3;1;1;1;1;1	11	8	2	2	1	1	1	3	3	4	3
tVC 1110_0	MTVG_1970;MTVG_1972;MTVG_1992;MTVG_2019;MTVG_8202	5	32880.8	Unassigned	Unassigned	Unassigned	-	-	-	-	0	-	-	-	0	0	0	0	0	0	0	Pricia	1	1117_0;980_0;1118_0	1;1;1	0	-	-	-	1	1	1	1	1	1	0
tVC 1114_0	MTVG_1977;MTVG_1979	2	11058.5	Unassigned	Unassigned	Unassigned	-	-	-	-	0	-	-	-	0	0	0	0	0	0	0	Pricia	1	-	-	0	-	-	-	1	1	1	1	1	1	0
tVC 1113_0	MTVG_1978;MTVG_11706	2	10438	Unassigned	Unassigned	Unassigned	-	-	-	-	0	-	-	-	0	0	0	0	0	0	0	Pricia	1	-	-	0	-	-	-	1	1	1	1	1	1	0
tVC 425_0	MTVG_165;MTVG_2090;MTVG_2578;MTVG_3271;MTVG_4308;MTVG_4859;MTVG_4933;MTVG_5360;MTVG_5743;MTVG_5913;MTVG_6011;MTVG_7100;MTVG_8441;MTVG_9128;MTVG_9302;MTVG_9621;MTVG_10702;MTVG_1084;MTVG_10974;MTVG_11385;MTVG_11682;MTVG_12100;MTVG_12135;MTVG_12606;MTVG_12692	25	45104	Unassigned	Unassigned	Unassigned	Pseudoalteromonas	23	148_0;615_0;633_0	3;1;1	18	16	2	0	1	1	1	1	1	1	13	Pseudoalteromonas	2	615_0;409_0	1;1	18	16	0	0	1	1	1	1	1	1	2
tVC 1117_0	MTVG_1989;MTVG_4972;MTVG_6864;MTVG_10829;MTVG_10919	5	16766.8	Unassigned	Unassigned	Unassigned	Desulfobacula	3	1414_0;1020_0;995_0;1412_0	3;1;2;1	4	4	0	0	1	2	2	2	2	1	0	Pricia	1	1110_0;980_0;1118_0	1;1;1	4	4	0	0	1	1	1	1	1	1	0
tVC 980_0	MTVG_2003;MTVG_7883	2	40677.5	Unassigned	Unassigned	Unassigned	-	-	-	-	0	-	-	-	0	0	0	0	0	0	0	Pricia	1	1110_0;1117_0;1118_0	1;1;1	0	-	-	-	1	2	2	2	2	1	0
tVC 1118_0	MTVG_2011;MTVG_2020	2	35539	Unassigned	Unassigned	Unassigned	-	-	-	-	0	-	-	-	0	0	0	0	0	0	0	Pricia	1	1110_0;1117_0;980_0	1;1;1	0	-	-	-	1	1	1	1	1	1	0
tVC 615_0	MTVG_166;MTVG_2059;MTVG_9049;MTVG_9618;MTVG_11394;MTVG_11636	6	40447.8	Unassigned	Unassigned	Unassigned	Pseudoalteromonas	4	590_0;848_0;766_0;796_0;425_0	1;1;1;1;1	4	3	0	1	1	1	1	1	1	1	3	Pseudoalteromonas	1	425_0;409_0	1;1	4	3	1	1	1	1	1	1	1	1	1
tVC 379_1	MTVG_2022;MTVG_2280;MTVG_2674;MTVG_3202;MTVG_3353;MTVG_38;MTVG_4319;MTVG_4413;MTVG_4556;MTVG_5686;MTVG_6036;MTVG_6354;MTVG_6843;MTVG_7395;MTVG_7819;MTVG_7965;MTVG_8125;MTVG_9217;MTVG_9570;MTVG_9980;MTVG_9982;MTVG_10057;MTVG_10609;MTVG_11078;MTVG_1161;MTVG_12128;MTVG_12558	27	18330.3	Unassigned	Unassigned	Unassigned	Stappia;Sulfitobacter;Rhodopseudomonas_A;Pseudooceanicola;Pelagibacterium;Roseovarius;Maritimibacter;Thioclava;Monaibacterium;Paracoccus;Pseudohoeflea;Ponticoccus;Jiella	1;5;1;1;1;3;2;2;1;1;1;1;1	1008_0;1120_0;767_0;848_0;955_0;770_0;1142_0;1099_0;1037_0;380_0;586_0;168_0;231_0;236_0;134_0	4;1;1;1;3;2;3;2;2;1;2;1;1;1;1	15	8	1	6	1	1	1	2	5	13	15	Pseudophaeobacter;Acuticoccus;Shimia;Cereibacter;Agrobacterium	1;1;1;1;1	1099_0;583_0;955_0;1101_0;595_0;586_0;231_0	1;1;1;1;1;1;1	15	8	6	6	1	1	1	2	3	5	5
tVC 1008_0	MTVG_2023;MTVG_2959;MTVG_3203;MTVG_3380;MTVG_3628;MTVG_3986;MTVG_4180;MTVG_4338;MTVG_4390;MTVG_4951;MTVG_5464;MTVG_5924;MTVG_5991;MTVG_6080;MTVG_6455;MTVG_6516;MTVG_6851;MTVG_7071;MTVG_7592;MTVG_8031;MTVG_8307;MTVG_8430;MTVG_8811;MTVG_9340;MTVG_9569;MTVG_9632;MTVG_9797;MTVG_9815;MTVG_10547;MTVG_91;MTVG_11488;MTVG_12022;MTVG_12130;MTVG_12217;MTVG_12335;MTVG_110	36	14067.7	Unassigned	Unassigned	Unassigned	Sulfitobacter	26	766_0;379_1;1038_0;134_0;379_0;1099_0;390_0;773_0;1142_0	1;4;1;3;2;1;2;2;1	18	6	2	10	1	1	1	1	1	1	7	Sulfitobacter	9	1142_0;168_0	1;1	18	6	10	10	1	1	1	1	1	1	3
tVC 922_0	MTVG_2031;MTVG_2513;MTVG_2685;MTVG_2996;MTVG_3044;MTVG_3206;MTVG_3280;MTVG_3293;MTVG_4307;MTVG_6016;MTVG_6969;MTVG_7410;MTVG_865;MTVG_9208;MTVG_9822;MTVG_9905;MTVG_9978;MTVG_10180;MTVG_10628;MTVG_10868;MTVG_11301;MTVG_103;MTVG_12299;MTVG_12427;MTVG_1639;MTVG_1657	26	14684.8	Unassigned	Unassigned	Unassigned	Vibrio	23	-	-	6	5	0	1	1	1	1	1	1	1	11	Vibrio	2	-	-	6	5	1	1	1	1	1	1	1	1	2
tVC 1122_0	MTVG_2032;MTVG_5432	2	27151.5	Unassigned	Unassigned	Unassigned	UBA3534;BACL24	1;1	-	-	1	1	0	0	1	1	1	1	2	2	2	-	-	-	-	1	1	0	0	0	0	0	0	0	0	0
tVC 926_0	MTVG_167;MTVG_3416;MTVG_3782;MTVG_4302;MTVG_45;MTVG_5277;MTVG_5744;MTVG_5912;MTVG_7099;MTVG_775;MTVG_778;MTVG_7861;MTVG_8174;MTVG_8205;MTVG_8440;MTVG_8610;MTVG_8637;MTVG_8836;MTVG_8892;MTVG_9301;MTVG_9616;MTVG_1024;MTVG_1083;MTVG_11637;MTVG_11786;MTVG_12134;MTVG_12302;MTVG_12573;MTVG_12691	29	36605.8	Unassigned	Unassigned	Unassigned	Pseudoalteromonas	22	-	-	17	17	0	0	1	1	1	1	1	1	14	Pseudoalteromonas	3	-	-	17	17	0	0	1	1	1	1	1	1	2
tVC 332_0	MTVG_2035;MTVG_2109;MTVG_5535	3	18553.3	Unassigned	Unassigned	Unassigned	Bacillus_C	1	-	-	1	0	0	1	1	1	1	1	1	1	1	Bacillus_D;Jeotgalibacillus	1;1	-	-	1	0	1	1	1	1	1	1	2	2	2
tVC 346_0	MTVG_2036;MTVG_8130	2	39536	Unassigned	Unassigned	Unassigned	-	-	-	-	0	-	-	-	0	0	0	0	0	0	0	Hydrogenothermus	1	-	-	0	-	-	-	1	1	1	1	1	1	0
tVC 1124_0	MTVG_2037;MTVG_7365	2	17909.5	Unassigned	Unassigned	Unassigned	UBA10364;UBA7328	1;1	-	-	2	2	0	0	1	1	1	2	2	2	2	-	-	-	-	2	2	0	0	0	0	0	0	0	0	0
tVC 1126_0	MTVG_2041;MTVG_12671	2	13594	Unassigned	Unassigned	Unassigned	-	-	-	-	0	-	-	-	0	0	0	0	0	0	0	B5-G16	2	-	-	0	-	-	-	1	1	1	1	1	1	1
tVC 766_0	MTVG_2061;MTVG_2277;MTVG_2490;MTVG_3945;MTVG_796;MTVG_10502;MTVG_11311;MTVG_111	8	21696.9	Unassigned	Unassigned	Unassigned	Sulfitobacter;Pseudoalteromonas;SCGC-AAA160-P02;BRH-c54;Marinirhabdus;Phenylobacterium	1;1;1;1;1;1	1008_0;590_0;848_0;615_0;796_0;170_0;1300_0;1299_0	1;1;1;1;1;1;1;1	3	2	0	1	1	2	3	4	5	6	5	-	-	-	-	3	2	1	1	0	0	0	0	0	0	0
tVC 796_0	MTVG_2062;MTVG_2178;MTVG_2236;MTVG_2656;MTVG_3742;MTVG_8889	6	32714	Unassigned	Unassigned	Unassigned	Pseudoalteromonas;MB11C04;Phaeodactylibacter;Ekhidna;Desulforhopalus	1;1;1;1;1	590_0;848_0;615_0;766_0;820_0;741_0	1;1;1;1;1;1	4	0	0	4	1	4	4	5	5	5	3	Maribacter	1	-	-	4	0	4	4	1	1	1	1	1	1	0
tVC 1002_0	MTVG_2069;MTVG_1135	2	20096	Unassigned	Unassigned	Unassigned	Thalassospira	2	831_0;1001_0	1;1	2	1	0	1	1	1	1	1	1	1	1	-	-	-	-	2	1	1	1	0	0	0	0	0	0	0
tVC 1143_0	MTVG_2079;MTVG_3570;MTVG_4843;MTVG_7165;MTVG_7804;MTVG_8968;MTVG_9000;MTVG_9521;MTVG_10490;MTVG_10680;MTVG_11681;MTVG_113	12	50627	Unassigned	Unassigned	Unassigned	Balneola	12	-	-	12	12	0	0	1	1	1	1	1	1	1	-	-	-	-	12	12	0	0	0	0	0	0	0	0	0
tVC 793_0	MTVG_2080;MTVG_7718	2	13906	Unassigned	Unassigned	Unassigned	Pelagibacter_A;Pelagibacter	1;1	-	-	2	2	0	0	1	1	1	1	1	2	0	-	-	-	-	2	2	0	0	0	0	0	0	0	0	0
tVC 1145_0	MTVG_170;MTVG_6711;MTVG_9882	3	19082.3	Unassigned	Unassigned	Unassigned	UBA10364;TMED48;GCA-002712965	1;1;1	-	-	1	0	1	0	1	3	3	3	3	3	2	-	-	-	-	1	0	0	0	0	0	0	0	0	0	0
tVC 697_0	MTVG_2081;MTVG_3519;MTVG_415;MTVG_9716;MTVG_10522;MTVG_12595	6	29246.3	Unassigned	Unassigned	Unassigned	Microbacterium	6	-	-	6	2	2	2	1	1	1	1	1	1	1	-	-	-	-	6	2	2	2	0	0	0	0	0	0	0
tVC 79_0	MTVG_2084	1	114763	Unassigned	Unassigned	Unassigned	Methylophaga	1	517_0;603_0	1;1	0	-	-	-	1	1	1	1	1	1	1	-	-	-	-	0	-	-	-	0	0	0	0	0	0	0
tVC 517_0	MTVG_2086;MTVG_9253;MTVG_12750;MTVG_1641	4	22213.5	Unassigned	Unassigned	Unassigned	Leeuwenhoekiella;Methylophaga;PIVX01;Pustulibacterium	1;1;1;1	79_0;603_0	1;1	3	0	0	3	1	2	2	3	3	4	2	-	-	-	-	3	0	3	3	0	0	0	0	0	0	0
tVC 603_0	MTVG_2087;MTVG_2088	2	45887	Unassigned	Unassigned	Unassigned	Methylophaga	1	79_0;517_0	1;1	0	-	-	-	1	1	1	1	1	1	1	-	-	-	-	0	-	-	-	0	0	0	0	0	0	0
tVC 1147_0	MTVG_2097;MTVG_7752	2	10803	Unassigned	Unassigned	Unassigned	-	-	-	-	0	-	-	-	0	0	0	0	0	0	0	Oceanithermus	1	-	-	0	-	-	-	1	1	1	1	1	1	0
tVC 1148_0	MTVG_2101;MTVG_24	2	19808	Unassigned	Unassigned	Unassigned	Rhodopirellula	1	970_0	1	0	-	-	-	1	1	1	1	1	1	0	-	-	-	-	0	-	-	-	1	1	1	1	1	0	0
tVC 439_0	MTVG_2103;MTVG_62;MTVG_7821;MTVG_8127;MTVG_9726;MTVG_10370;MTVG_1056;MTVG_1080;MTVG_1166;MTVG_12563;MTVG_12630;MTVG_12669	12	34509.9	Unassigned	Unassigned	Unassigned	Roseibium;Hoeflea;Stappia;Pseudohoeflea;Roseitalea;Pelagibacterium	2;1;2;1;1;1	-	-	4	3	0	1	1	1	1	1	3	6	6	Roseibium;Agrobacterium;Stappia	2;1;1	-	-	4	3	1	1	1	1	1	1	2	3	3
tVC 1149_0	MTVG_2104;MTVG_189;MTVG_2287;MTVG_4426;MTVG_5477;MTVG_6602;MTVG_8671;MTVG_9003;MTVG_10304;MTVG_11779;MTVG_1163	11	35939.7	Unassigned	Unassigned	Unassigned	Antarctobacter;Stappia;Rhodopseudomonas_A;Martelella;Roseibium;Nitratireductor;GCA-2401155	1;2;1;2;2;1;1	-	-	6	4	1	1	1	1	1	2	4	7	6	Georhizobium	1	-	-	6	4	1	1	1	1	1	1	1	1	1
tVC 1150_0	MTVG_171;MTVG_645;MTVG_6948;MTVG_9581;MTVG_9597;MTVG_9747	6	47067.3	Unassigned	Unassigned	Unassigned	Balneola	6	587_0;1464_0;880_0	1;1;1	6	5	1	0	1	1	1	1	1	1	0	-	-	-	-	6	5	0	0	0	0	0	0	0	0	0
tVC 587_0	MTVG_178;MTVG_2410;MTVG_4184;MTVG_4934;MTVG_548;MTVG_6370;MTVG_6990;MTVG_6991;MTVG_6994;MTVG_7001;MTVG_7003;MTVG_7008;MTVG_7013;MTVG_7095;MTVG_7268;MTVG_7275;MTVG_7354;MTVG_7485;MTVG_7488;MTVG_7489;MTVG_8288;MTVG_8335;MTVG_8337;MTVG_8348;MTVG_8354;MTVG_8884;MTVG_9147;MTVG_10360;MTVG_10863;MTVG_10908;MTVG_11130;MTVG_12233;MTVG_12494	33	21772.4	Unassigned	Unassigned	Unassigned	Balneola;UBA721;UBA2985;Thalassospira;UBA1146;TMED108;Pusillimonas_A;MED-G52;Joostella;GCA-2721365;Marinobacter;AG-422-B15;GCA-002704185;UBA952;Marinirhabdus;SCGC-AAA160-P02;Salinisphaera;Croceibacter	1;1;1;1;1;1;1;1;1;1;1;1;1;1;1;1;1;1	1150_0;1515_0;1005_0;1318_0;495_0;762_0;780_0;160_0;160_1;1095_0;409_0;990_0;170_0;1425_0;1420_0;1227_0;778_0;767_0;1421_0;841_0;1080_0;407_0;1132_0;790_0;1581_0;1141_0;987_0	1;1;3;3;1;1;2;1;1;1;1;1;5;1;1;2;4;1;1;3;1;1;1;1;1;1;1	15	7	2	6	1	5	8	14	15	18	14	Marinobacter	1	-	-	15	7	6	6	1	1	1	1	1	1	0
tVC 1151_0	MTVG_2120;MTVG_7977	2	12037	Unassigned	Unassigned	Unassigned	Marinobacter	2	-	-	2	0	2	0	1	1	1	1	1	1	1	-	-	-	-	2	0	0	0	0	0	0	0	0	0	0
tVC 1153_0	MTVG_2121;MTVG_774;MTVG_10686;MTVG_11644;MTVG_12007;MTVG_12795	6	29285.8	Unassigned	Unassigned	Unassigned	Tistrella;Marinobacter;Halomonas;PZPK01	1;1;1;1	-	-	3	1	1	1	1	1	2	2	3	4	3	Alcanivorax;Psychromonas	1;1	-	-	3	1	1	1	1	1	1	2	2	2	2
tVC 316_0	MTVG_2128;MTVG_7921	2	40805.5	Unassigned	Unassigned	Unassigned	-	-	-	-	0	-	-	-	0	0	0	0	0	0	0	Parageobacillus	1	-	-	0	-	-	-	1	2	2	2	2	1	1
tVC 1156_0	MTVG_2129;MTVG_5506;MTVG_5970	3	27778	Unassigned	Unassigned	Unassigned	-	-	-	-	0	-	-	-	0	0	0	0	0	0	0	Thiobacillus	3	-	-	0	-	-	-	1	1	1	1	1	1	1
tVC 1157_0	MTVG_2130;MTVG_5507;MTVG_5971	3	36700	Unassigned	Unassigned	Unassigned	-	-	-	-	0	-	-	-	0	0	0	0	0	0	0	Thiobacillus	3	-	-	0	-	-	-	1	1	1	1	1	1	1
tVC 1160_0	MTVG_2136;MTVG_10508;MTVG_12340	3	24505.7	Unassigned	Unassigned	Unassigned	Muricauda;Marinifilum	2;1	-	-	3	2	0	1	1	1	1	2	2	2	3	-	-	-	-	3	2	1	1	0	0	0	0	0	0	0
tVC 1161_0	MTVG_2140;MTVG_2370;MTVG_243;MTVG_4693;MTVG_4809;MTVG_5469;MTVG_7939;MTVG_8409;MTVG_8860;MTVG_1336	10	46213	Unassigned	Unassigned	Unassigned	Epibacterium	10	956_0;937_0	10;1	10	10	0	0	1	1	1	1	1	1	1	-	-	-	-	10	10	0	0	0	0	0	0	0	0	0
tVC 1163_0	MTVG_19;MTVG_2402;MTVG_2469;MTVG_2702;MTVG_3052;MTVG_4497;MTVG_5081;MTVG_5083;MTVG_6625;MTVG_7746;MTVG_7957;MTVG_9459;MTVG_9960;MTVG_10519;MTVG_10835;MTVG_12596	16	21890	Unassigned	Unassigned	Unassigned	Aeromicrobium;Microbacterium;Nocardioides	1;10;2	-	-	9	4	3	2	1	1	1	2	2	3	4	Brevibacterium;Microbacterium	1;1	-	-	9	4	2	2	1	1	1	1	2	2	0
tVC 1165_0	MTVG_2143;MTVG_4695;MTVG_4813;MTVG_7943;MTVG_8863;MTVG_1340	6	84193.3	Unassigned	Unassigned	Unassigned	Epibacterium	6	-	-	6	6	0	0	1	1	1	1	1	1	1	-	-	-	-	6	6	0	0	0	0	0	0	0	0	0
tVC 1171_0	MTVG_6209	1	24442	Unassigned	Unassigned	Unassigned	-	-	-	-	0	-	-	-	0	0	0	0	0	0	0	-	-	-	-	0	-	-	-	0	0	0	0	0	0	0
tVC 445_0	MTVG_2144;MTVG_604;MTVG_10771	3	32076.3	Unassigned	Unassigned	Unassigned	-	-	-	-	0	-	-	-	0	0	0	0	0	0	0	Pseudohongiella	3	-	-	0	-	-	-	1	1	1	1	1	1	0
tVC 829_0	MTVG_2145;MTVG_2847;MTVG_312;MTVG_4732;MTVG_5643;MTVG_8194;MTVG_10080	7	37590.6	Unassigned	Unassigned	Unassigned	Ralstonia;Pseudomonas_A	3;1	56_0;812_0;1196_0;360_0;555_0	2;1;1;1;1	4	1	1	2	1	1	1	2	2	2	2	-	-	-	-	4	1	2	2	0	0	0	0	0	0	0
tVC 598_0	MTVG_2146;MTVG_4730;MTVG_5642	3	44356.3	Unassigned	Unassigned	Unassigned	-	-	-	-	0	-	-	-	0	0	0	0	0	0	0	-	-	-	-	0	-	-	-	0	0	0	0	0	0	0
tVC 559_0	MTVG_2152;MTVG_6166	2	14912	Unassigned	Unassigned	Unassigned	Winogradskyella;Roseibacillus	1;1	-	-	1	1	0	0	1	2	2	2	2	2	2	-	-	-	-	1	1	0	0	0	0	0	0	0	0	0
tVC 842_0	MTVG_2159;MTVG_7258;MTVG_7831;MTVG_1405	4	14926	Unassigned	Unassigned	Unassigned	Hyphomonas;Winogradskyella;Joostella;Pseudomonas_D	1;1;1;1	-	-	2	1	0	1	1	2	3	3	3	4	4	-	-	-	-	2	1	1	1	0	0	0	0	0	0	0
tVC 1173_0	MTVG_2163;MTVG_10083	2	13408	Unassigned	Unassigned	Unassigned	Winogradskyella;MGIIa-K1	1;1	-	-	1	1	0	0	2	2	2	2	2	2	2	-	-	-	-	1	1	0	0	0	0	0	0	0	0	0
tVC 1175_0	MTVG_2166;MTVG_11098;MTVG_1473	3	13888.7	Unassigned	Unassigned	Unassigned	Hyphomonas;Winogradskyella;Croceibacter	1;1;1	-	-	2	2	0	0	1	2	2	2	2	3	3	-	-	-	-	2	2	0	0	0	0	0	0	0	0	0
tVC 505_0	MTVG_2167;MTVG_3437;MTVG_3643;MTVG_3644;MTVG_5568;MTVG_533;MTVG_5947;MTVG_8317;MTVG_9958;MTVG_11225;MTVG_11308;MTVG_12579;MTVG_12584	13	29724	Unassigned	Unassigned	Unassigned	UBA721;Winogradskyella;TMED15;TMED2;Croceibacter;GCA-002704185;Marinisoma;IMCC9063;Phenylobacterium;HC6-5	1;1;1;1;1;1;1;1;1;1	-	-	7	6	0	1	1	6	6	8	8	10	9	-	-	-	-	7	6	1	1	0	0	0	0	0	0	0
tVC 177_0	MTVG_188;MTVG_766;MTVG_10467	3	40137.3	Unassigned	Unassigned	Unassigned	Antarctobacter;Methylophaga	1;1	955_0;1184_0	1;1	0	-	-	-	1	1	2	2	2	2	2	SZUA-265	1	-	-	0	-	-	-	1	1	1	1	1	1	1
tVC 820_0	MTVG_2174;MTVG_5614;MTVG_5695;MTVG_11249;MTVG_12068	5	56134.6	Unassigned	Unassigned	Unassigned	MB11C04;Pseudoalteromonas	1;4	796_0;741_0;363_0;1229_0	1;1;1;1	1	1	0	0	1	2	2	2	2	2	4	-	-	-	-	1	1	0	0	0	0	0	0	0	0	0
tVC 741_0	MTVG_2180;MTVG_11446	2	12821.5	Unassigned	Unassigned	Unassigned	MB11C04	1	820_0;796_0	1;1	0	-	-	-	1	1	1	1	1	1	1	-	-	-	-	0	-	-	-	0	0	0	0	0	0	0
tVC 1178_0	MTVG_2184;MTVG_12858	2	16209.5	Unassigned	Unassigned	Unassigned	Hyphomonas	1	-	-	2	1	0	1	1	1	1	2	2	1	1	-	-	-	-	2	1	1	1	0	0	0	0	0	0	0
tVC 1179_0	MTVG_2187;MTVG_3121;MTVG_5768;MTVG_52;MTVG_8975;MTVG_10578;MTVG_1259	7	11939	Unassigned	Unassigned	Unassigned	-	-	-	-	7	7	0	0	1	1	1	1	1	0	0	-	-	-	-	7	7	0	0	0	0	0	0	0	0	0
tVC 157_0	MTVG_2194;MTVG_4217;MTVG_6348;MTVG_6959;MTVG_8383;MTVG_11768	6	35492	Unassigned	Unassigned	Unassigned	Muricauda;Methylobacterium;Robiginitomaculum_A	1;1;1	58_0;452_0	1;1	3	2	0	1	1	2	2	4	4	3	2	Marinobacter_A	1	-	-	3	2	1	1	1	1	1	1	1	1	1
tVC 1184_0	MTVG_190;MTVG_6050	2	22899.5	Unassigned	Unassigned	Unassigned	Antarctobacter	1	955_0;177_0	1;1	0	-	-	-	1	1	1	1	1	1	1	-	-	-	-	0	-	-	-	0	0	0	0	0	0	0
tVC 246_1	MTVG_2200	1	166462	Unassigned	Unassigned	Unassigned	Bacillus	1	-	-	1	0	0	1	1	1	1	1	1	1	1	-	-	-	-	1	0	1	1	0	0	0	0	0	0	0
tVC 39_0	MTVG_2216;MTVG_5307	2	11444	Unassigned	Unassigned	Unassigned	Nitrosopumilus	2	-	-	2	0	0	2	1	1	1	1	1	1	1	-	-	-	-	2	0	2	2	0	0	0	0	0	0	0
tVC 1185_0	MTVG_2218;MTVG_9744	2	51688.5	Unassigned	Unassigned	Unassigned	Rhodococcus	1	540_0	1	0	-	-	-	1	1	1	1	1	1	1	Gordonia	1	-	-	0	-	-	-	1	1	1	1	1	1	1
tVC 881_0	MTVG_2220;MTVG_9315;MTVG_10873;MTVG_12356;MTVG_1373	5	23408.4	Unassigned	Unassigned	Unassigned	Hyphomonas;Algoriphagus;MedAcidi-G2A;Leeuwenhoekiella;UBA2170	1;1;1;1;1	1421_0;790_0;567_0;801_0;170_0;1300_0;1512_0	1;1;1;3;1;1;1	2	1	0	1	1	4	4	5	5	5	4	-	-	-	-	2	1	1	1	0	0	0	0	0	0	0
tVC 1188_0	MTVG_2226;MTVG_7287	2	16197	Unassigned	Unassigned	Unassigned	Algoriphagus;Joostella	1;1	-	-	1	0	0	1	1	1	1	2	2	2	2	-	-	-	-	1	0	1	1	0	0	0	0	0	0	0
tVC 798_0	MTVG_2227;MTVG_5564	2	16595	Unassigned	Unassigned	Unassigned	Algoriphagus;TMED2	1;1	-	-	0	-	-	-	1	2	2	2	2	2	2	-	-	-	-	0	-	-	-	0	0	0	0	0	0	0
tVC 412_0	MTVG_2231;MTVG_3617;MTVG_8697;MTVG_9275	4	35091.8	Unassigned	Unassigned	Unassigned	Sphingopyxis	4	1077_0	4	4	4	0	0	1	1	1	1	1	1	1	-	-	-	-	4	4	0	0	0	0	0	0	0	0	0
tVC 1077_0	MTVG_2232;MTVG_2621;MTVG_3112;MTVG_3125;MTVG_285;MTVG_3266;MTVG_3618;MTVG_3773;MTVG_3969;MTVG_4031;MTVG_4456;MTVG_4990;MTVG_5446;MTVG_5757;MTVG_6396;MTVG_7714;MTVG_8698;MTVG_8854;MTVG_903;MTVG_9035;MTVG_9272;MTVG_10883;MTVG_12140;MTVG_12632	24	15407.7	Unassigned	Unassigned	Unassigned	Sphingorhabdus_A;Sphingopyxis;Sandaracinobacter;Sphingorhabdus_B;Sphingomonas;Sphingobium;Blastomonas	5;5;1;1;3;2;1	412_0;856_0;1437_0;1296_0;809_0;451_0;401_0;360_0	4;2;1;2;1;1;1;1	15	9	1	5	1	1	1	1	1	7	10	Sphingorhabdus_A;Sphingomonas;Sphingomonas_G;Elkelangia	1;2;1;1	1276_0;1437_0	1;1	15	9	5	5	1	1	1	1	1	4	3
tVC 1190_0	MTVG_2233;MTVG_5015;MTVG_90	3	16097.3	Unassigned	Unassigned	Unassigned	-	-	-	-	0	-	-	-	0	0	0	0	0	0	0	SOJZ01;UBA233	1;2	-	-	0	-	-	-	1	1	1	1	2	2	2
tVC 667_0	MTVG_2265;MTVG_11541	2	26833.5	Unassigned	Unassigned	Unassigned	Salegentibacter	2	-	-	2	1	1	0	1	1	1	1	1	1	1	-	-	-	-	2	1	0	0	0	0	0	0	0	0	0
tVC 653_0	MTVG_2270;MTVG_3117;MTVG_4718;MTVG_5358;MTVG_6970;MTVG_12301;MTVG_12518	7	84369.4	Unassigned	Unassigned	Unassigned	Vibrio;UBA6626	6;1	144_0;354_0	3;1	3	3	0	0	1	2	2	2	2	2	3	-	-	-	-	3	3	0	0	0	0	0	0	0	0	0
tVC 1193_0	MTVG_2272;MTVG_7796	2	16226	Unassigned	Unassigned	Unassigned	PCYB01	1	-	-	2	2	0	0	2	2	2	2	1	1	0	-	-	-	-	2	2	0	0	0	0	0	0	0	0	0
tVC 631_0	MTVG_2274;MTVG_2755;MTVG_2931	3	55450.7	Unassigned	Unassigned	Unassigned	Vibrio	3	354_0	1	2	2	0	0	1	1	1	1	1	1	3	-	-	-	-	2	2	0	0	0	0	0	0	0	0	0
tVC 35_11	MTVG_2276	1	189106	Unassigned	Unassigned	Unassigned	Prochlorococcus_A	1	-	-	1	1	0	0	1	1	1	1	1	1	1	-	-	-	-	1	1	0	0	0	0	0	0	0	0	0
tVC 1194_0	MTVG_2279;MTVG_6298	2	14209	Unassigned	Unassigned	Unassigned	LS-NOB	2	-	-	2	2	0	0	1	1	1	1	1	1	0	-	-	-	-	2	2	0	0	0	0	0	0	0	0	0
tVC 1120_0	MTVG_2281;MTVG_2629	2	15539	Unassigned	Unassigned	Unassigned	Rhodopseudomonas_A;Oceanibaculum	1;1	379_1;7_0	1;1	2	1	0	1	1	1	1	2	2	2	2	-	-	-	-	2	1	1	1	0	0	0	0	0	0	0
tVC 999_0	MTVG_2314;MTVG_2912;MTVG_3258;MTVG_3999;MTVG_6571;MTVG_7069;MTVG_7539;MTVG_11955;MTVG_12897;MTVG_1585	10	43198.4	Unassigned	Unassigned	Unassigned	Thalassospira	8	1001_0;762_0;1195_0	7;1;1	3	2	0	1	1	1	1	1	1	1	6	Thalassospira	2	1001_0	2	3	2	1	1	1	1	1	1	1	1	1
tVC 1199_0	MTVG_2319;MTVG_5087;MTVG_6665	3	11428.7	Unassigned	Unassigned	Unassigned	Salinicola;Marinobacter;Pseudomonas	1;1;1	818_0	1	2	0	1	1	1	1	1	1	3	3	1	-	-	-	-	2	0	1	1	0	0	0	0	0	0	0
tVC 1200_0	MTVG_20;MTVG_3590;MTVG_1240;MTVG_1636	4	23120.2	Unassigned	Unassigned	Unassigned	Aeromicrobium	4	-	-	4	4	0	0	1	1	1	1	1	1	1	-	-	-	-	4	4	0	0	0	0	0	0	0	0	0
tVC 1201_0	MTVG_2320;MTVG_3375	2	32705	Unassigned	Unassigned	Unassigned	-	-	-	-	0	-	-	-	0	0	0	0	0	0	0	Micromonospora	1	-	-	0	-	-	-	1	1	1	1	1	1	1
tVC 1038_0	MTVG_2324;MTVG_3381;MTVG_3386;MTVG_3958;MTVG_6027	5	16295.8	Unassigned	Unassigned	Unassigned	Actibacterium;Sulfitobacter;Oceaniglobus;MYP11	1;1;1;1	1008_0;168_0;955_0	1;1;2	1	1	0	0	1	1	1	1	1	4	4	-	-	-	-	1	1	0	0	0	0	0	0	0	0	0
tVC 878_0	MTVG_2325;MTVG_2326;MTVG_3955;MTVG_5029;MTVG_7604;MTVG_8527;MTVG_9113;MTVG_10271;MTVG_106	9	34508	Unassigned	Unassigned	Unassigned	UBA6502	8	-	-	7	6	1	0	1	1	1	1	1	1	1	-	-	-	-	7	6	0	0	0	0	0	0	0	0	0
tVC 1204_0	MTVG_2331;MTVG_6577;MTVG_10769;MTVG_12844	4	24192.8	Unassigned	Unassigned	Unassigned	Gimesia	3	-	-	3	1	0	2	1	1	1	1	1	1	2	-	-	-	-	3	1	2	2	0	0	0	0	0	0	0
tVC 99_0	MTVG_200;MTVG_313;MTVG_314;MTVG_4744;MTVG_447;MTVG_4864;MTVG_5288;MTVG_5289;MTVG_5388;MTVG_7091;MTVG_709;MTVG_7634;MTVG_8466;MTVG_8559;MTVG_898;MTVG_9967;MTVG_10096;MTVG_10261;MTVG_10529;MTVG_1107;MTVG_12690	21	31450.5	Unassigned	Unassigned	Unassigned	Bacillus	5	286_0;301_0	1;1	5	4	0	1	1	1	1	1	1	1	3	Bacillus	12	97_0;267_0;286_0;301_0	2;1;2;1	5	4	1	1	1	1	1	1	1	1	4
tVC 612_0	MTVG_2348;MTVG_4009;MTVG_4085;MTVG_5845;MTVG_7199;MTVG_8694;MTVG_9916;MTVG_12048	8	28557.4	Unassigned	Unassigned	Unassigned	Cobetia	5	-	-	3	2	0	1	1	1	1	1	1	1	1	Cobetia	1	-	-	3	2	1	1	1	1	1	1	1	1	1
tVC 1206_0	MTVG_202;MTVG_239;MTVG_4205;MTVG_4939;MTVG_5812;MTVG_7439;MTVG_9611;MTVG_11187	8	39070	Unassigned	Unassigned	Unassigned	Nocardioides	8	-	-	8	6	2	0	1	1	1	1	1	1	1	-	-	-	-	8	6	0	0	0	0	0	0	0	0	0
tVC 1029_0	MTVG_2358;MTVG_432	2	57458.5	Unassigned	Unassigned	Unassigned	Limnobacter	2	-	-	2	2	0	0	1	1	1	1	1	1	1	-	-	-	-	2	2	0	0	0	0	0	0	0	0	0
tVC 1208_0	MTVG_2363;MTVG_3772;MTVG_3893;MTVG_5765;MTVG_5889;MTVG_51;MTVG_6090;MTVG_7521;MTVG_8238;MTVG_8598;MTVG_8974;MTVG_10262;MTVG_11047;MTVG_1258	14	14642.7	Unassigned	Unassigned	Unassigned	-	-	-	-	14	14	0	0	1	2	2	3	2	0	0	-	-	-	-	14	14	0	0	0	0	0	0	0	0	0
tVC 70_0	MTVG_2375;MTVG_5198;MTVG_676;MTVG_10119;MTVG_10154;MTVG_12308	6	30742.3	Unassigned	Unassigned	Unassigned	Acinetobacter	4	71_0;409_0	2;2	3	1	0	2	1	1	1	1	1	1	2	Acinetobacter	1	409_0	1	3	1	2	2	1	1	1	1	1	1	0
tVC 71_0	MTVG_2376;MTVG_680;MTVG_9052;MTVG_10155	4	28273.5	Unassigned	Unassigned	Unassigned	Acinetobacter	3	70_0	2	1	1	0	0	1	1	1	1	1	1	1	-	-	-	-	1	1	0	0	0	0	0	0	0	0	0
tVC 1167_0	MTVG_2377;MTVG_677	2	16095	Unassigned	Unassigned	Unassigned	Acinetobacter	2	-	-	1	1	0	0	1	1	1	1	1	1	1	-	-	-	-	1	1	0	0	0	0	0	0	0	0	0
tVC 1210_0	MTVG_2379;MTVG_2409;MTVG_6134;MTVG_7739;MTVG_9952;MTVG_11655	6	44838.2	Unassigned	Unassigned	Unassigned	-	-	-	-	0	-	-	-	0	0	0	0	0	0	0	Marinitoga	1	-	-	0	-	-	-	1	1	1	1	1	1	1
tVC 674_0	MTVG_205;MTVG_7498;MTVG_10071;MTVG_10217	4	34331.8	Unassigned	Unassigned	Unassigned	Hel1-33-131	1	885_0;1112_0	1;1	1	1	0	0	1	1	1	1	1	1	1	Marinilabilia	1	-	-	1	1	0	0	1	1	1	1	1	1	1
tVC 1214_0	MTVG_2384;MTVG_2389;MTVG_2392;MTVG_12071	4	32331	Unassigned	Unassigned	Unassigned	E29-bin54	1	-	-	1	0	1	0	1	1	1	1	1	1	0	-	-	-	-	1	0	0	0	1	1	1	1	1	0	0
tVC 535_0	MTVG_2397;MTVG_11959;MTVG_1249	3	36949	Unassigned	Unassigned	Unassigned	Psychrilyobacter	3	-	-	0	-	-	-	1	1	1	1	1	1	1	-	-	-	-	0	-	-	-	0	0	0	0	0	0	0
tVC 251_0	MTVG_2401;MTVG_4035;MTVG_5230;MTVG_625;MTVG_753;MTVG_8277;MTVG_8374;MTVG_8680;MTVG_9404;MTVG_9558;MTVG_10097;MTVG_10139;MTVG_10401;MTVG_1054;MTVG_10689;MTVG_10780;MTVG_10917;MTVG_12287;MTVG_12460	19	19694.6	Unassigned	Unassigned	Unassigned	Rhodopirellula_B;S36-B12;UBA7388;Tateyamaria	1;1;1;1	-	-	5	5	0	0	1	5	6	6	6	4	3	HR1;MTP4;Persephonella	1;3;2	-	-	5	5	0	0	2	5	5	5	5	3	3
tVC 1223_0	MTVG_2403;MTVG_6232	2	20666	Unassigned	Unassigned	Unassigned	-	-	-	-	2	0	0	2	1	1	1	1	0	0	0	-	-	-	-	2	0	2	2	0	0	0	0	0	0	0
tVC 1224_0	MTVG_2404;MTVG_6233	2	14835	Unassigned	Unassigned	Unassigned	-	-	-	-	2	0	0	2	1	1	1	1	0	0	0	-	-	-	-	2	0	2	2	0	0	0	0	0	0	0
tVC 1222_0	MTVG_2405;MTVG_6234	2	12540	Unassigned	Unassigned	Unassigned	-	-	-	-	2	0	0	2	1	1	1	1	0	0	0	-	-	-	-	2	0	2	2	0	0	0	0	0	0	0
tVC 1192_0	MTVG_208;MTVG_1087	2	21122	Unassigned	Unassigned	Unassigned	Synechococcus_C	2	-	-	2	2	0	0	1	1	1	1	1	1	2	-	-	-	-	2	2	0	0	0	0	0	0	0	0	0
tVC 363_0	MTVG_2416;MTVG_11250;MTVG_11873	3	38832	Unassigned	Unassigned	Unassigned	Pseudoalteromonas	2	820_0;1229_0	1;1	0	-	-	-	1	1	1	1	1	1	1	-	-	255_0;1229_0	1;1	0	-	-	-	1	1	1	1	1	0	0
tVC 1229_0	MTVG_2417;MTVG_9913;MTVG_11251	3	15496.7	Unassigned	Unassigned	Unassigned	Pseudoalteromonas	2	820_0;363_0	1;1	0	-	-	-	1	1	1	1	1	1	1	-	-	255_0;363_0	1;1	0	-	-	-	1	1	1	1	1	0	0
tVC 792_0	MTVG_2426;MTVG_1409	2	14600.5	Unassigned	Unassigned	Unassigned	Hyphomonas;MED-G14	1;1	-	-	1	1	0	0	1	2	2	2	2	2	2	-	-	-	-	1	1	0	0	0	0	0	0	0	0	0
tVC 1232_0	MTVG_209;MTVG_2567;MTVG_3296;MTVG_3373;MTVG_3759;MTVG_3770;MTVG_3863;MTVG_3883;MTVG_3918;MTVG_4043;MTVG_4678;MTVG_5911;MTVG_608;MTVG_6977;MTVG_7183;MTVG_7740;MTVG_7881;MTVG_8035;MTVG_9061;MTVG_9321;MTVG_9855;MTVG_11006;MTVG_11977;MTVG_12733;MTVG_12756;MTVG_12816	26	28844.7	Unassigned	Unassigned	Unassigned	Oleibacter;Ketobacter;Marinobacter;GCA-2702065	9;9;2;1	-	-	17	9	1	7	1	2	2	2	4	4	6	Desulfobacter;SZUA-76;SZUA-493	1;1;1	-	-	17	9	7	7	1	2	2	3	3	3	2
tVC 394_0	MTVG_2437;MTVG_25;MTVG_4324;MTVG_4513;MTVG_96;MTVG_11173;MTVG_11694	7	28402.7	Unassigned	Unassigned	Unassigned	Alcanivorax	7	407_0	1	6	5	0	1	1	1	1	1	1	1	2	-	-	-	-	6	5	1	1	0	0	0	0	0	0	0
tVC 1234_0	MTVG_2440;MTVG_5265;MTVG_5267	3	12907.3	Unassigned	Unassigned	Unassigned	Vibrio	2	-	-	0	-	-	-	1	1	1	1	1	1	1	-	-	-	-	0	-	-	-	0	0	0	0	0	0	0
tVC 1240_0	MTVG_210;MTVG_6576	2	23620	Unassigned	Unassigned	Unassigned	Synechococcus_C	2	-	-	2	2	0	0	1	1	1	1	1	1	1	-	-	-	-	2	2	0	0	0	0	0	0	0	0	0
tVC 885_0	MTVG_2450;MTVG_3781;MTVG_10216;MTVG_11472	4	53986.5	Unassigned	Unassigned	Unassigned	Hel1-33-131;Leeuwenhoekiella	1;1	674_0;1112_0	1;1	2	2	0	0	1	1	1	1	1	2	2	Flavicella;Negadavirga	1;1	-	-	2	2	0	0	1	1	1	2	2	2	2
tVC 374_0	MTVG_211	1	51843	Unassigned	Unassigned	Unassigned	Marinibacterium	1	955_0	1	0	-	-	-	1	1	1	1	1	1	1	-	-	-	-	0	-	-	-	0	0	0	0	0	0	0
tVC 790_0	MTVG_2474;MTVG_2901;MTVG_3256;MTVG_3533;MTVG_5416;MTVG_8967;MTVG_9139;MTVG_9951;MTVG_10718;MTVG_12132;MTVG_1414	11	23301.6	Unassigned	Unassigned	Unassigned	Hyphomonas;UBA5109;Thalassospira;Sulfitobacter;Marinirhabdus;AG-337-I02;Pseudoalteromonas	1;1;1;1;1;1;1	881_0;1421_0;567_0;801_0;170_0;1300_0;1512_0;785_0;1318_0;1319_0;373_0;1581_0;587_0;1141_0;633_0	1;1;1;1;1;1;1;1;2;1;1;1;1;1;1	4	3	1	0	1	2	3	8	8	7	6	BM002	1	-	-	4	3	0	0	1	1	1	1	1	1	1
tVC 1250_0	MTVG_2476;MTVG_3062;MTVG_7461	3	21539.3	Unassigned	Unassigned	Unassigned	UBA5081	1	-	-	1	1	0	0	1	1	1	1	1	1	1	-	-	-	-	1	1	0	0	0	0	0	0	0	0	0
tVC 512_0	MTVG_2477;MTVG_2482;MTVG_3740	3	22394	Unassigned	Unassigned	Unassigned	Ekhidna	1	-	-	1	0	0	1	1	1	1	1	1	1	0	-	-	-	-	1	0	1	1	0	0	0	0	0	0	0
tVC 797_0	MTVG_2484;MTVG_7509	2	19952	Unassigned	Unassigned	Unassigned	UBA852	2	-	-	2	2	0	0	1	1	1	1	1	1	1	-	-	-	-	2	2	0	0	0	0	0	0	0	0	0
tVC 979_0	MTVG_2486;MTVG_4291;MTVG_4293;MTVG_42;MTVG_464;MTVG_4960;MTVG_512;MTVG_526;MTVG_6069;MTVG_6480;MTVG_7168;MTVG_7172;MTVG_805	13	15328.8	Unassigned	Unassigned	Unassigned	Alteromonas;Paraglaciecola	9;1	-	-	12	0	2	10	1	1	1	1	1	2	3	-	-	-	-	12	0	10	10	0	0	0	0	0	0	0
tVC 1252_0	MTVG_2488;MTVG_4902;MTVG_8260;MTVG_9939;MTVG_1320	5	70055.2	Unassigned	Unassigned	Unassigned	BRH-c54	5	-	-	4	4	0	0	1	1	1	1	1	1	1	-	-	-	-	4	4	0	0	0	0	0	0	0	0	0
tVC 602_0	MTVG_2501;MTVG_2940;MTVG_3077;MTVG_3867;MTVG_4020;MTVG_5650;MTVG_6245;MTVG_7191;MTVG_7656;MTVG_10926	10	48759	Unassigned	Unassigned	Unassigned	Pseudomonas	10	794_0;818_0;1246_0;409_0	10;10;9;1	5	5	0	0	1	1	1	1	1	1	1	-	-	-	-	5	5	0	0	0	0	0	0	0	0	0
tVC 834_0	MTVG_2503;MTVG_2945;MTVG_3075;MTVG_3864;MTVG_4022;MTVG_4521;MTVG_4805;MTVG_5515;MTVG_5655;MTVG_6247;MTVG_6264;MTVG_6667;MTVG_6713;MTVG_7188;MTVG_7529;MTVG_7652;MTVG_7935;MTVG_9310;MTVG_9737;MTVG_9956;MTVG_10272;MTVG_10932;MTVG_11154;MTVG_11235;MTVG_11783;MTVG_12075;MTVG_12441	27	18188.8	Unassigned	Unassigned	Unassigned	Pseudomonas	20	-	-	7	7	0	0	1	1	1	1	1	1	1	-	-	-	-	7	7	0	0	0	0	0	0	0	0	0
tVC 1254_0	MTVG_2504;MTVG_3076;MTVG_3869;MTVG_4023;MTVG_6248;MTVG_7189;MTVG_7653	7	11413.6	Unassigned	Unassigned	Unassigned	Pseudomonas	7	-	-	2	2	0	0	1	1	1	1	1	1	1	-	-	-	-	2	2	0	0	0	0	0	0	0	0	0
tVC 818_0	MTVG_2505;MTVG_2941;MTVG_3073;MTVG_3866;MTVG_4018;MTVG_4804;MTVG_5651;MTVG_6249;MTVG_6263;MTVG_6668;MTVG_7186;MTVG_7654;MTVG_9738;MTVG_10927	14	48559.6	Unassigned	Unassigned	Unassigned	Pseudomonas	14	602_0;794_0;1246_0;409_0;813_0;1199_0	10;10;9;1;3;1	6	6	0	0	1	1	1	1	1	1	1	-	-	-	-	6	6	0	0	0	0	0	0	0	0	0
tVC 1246_0	MTVG_2507;MTVG_3078;MTVG_3870;MTVG_4024;MTVG_5654;MTVG_6251;MTVG_7193;MTVG_7657;MTVG_10930	9	28574.2	Unassigned	Unassigned	Unassigned	Pseudomonas	9	602_0;794_0;818_0;409_0	9;9;9;1	4	4	0	0	1	1	1	1	1	1	1	-	-	-	-	4	4	0	0	0	0	0	0	0	0	0
tVC 469_0	MTVG_2508;MTVG_3079;MTVG_3871;MTVG_4025;MTVG_6252;MTVG_7192;MTVG_7658	7	20194.6	Unassigned	Unassigned	Unassigned	Pseudomonas	7	-	-	2	2	0	0	1	1	1	1	1	1	1	-	-	-	-	2	2	0	0	0	0	0	0	0	0	0
tVC 918_0	MTVG_2512;MTVG_3167;MTVG_3368;MTVG_4346;MTVG_5099;MTVG_5221;MTVG_5427;MTVG_8178;MTVG_8636;MTVG_9284;MTVG_9544;MTVG_11003;MTVG_11594;MTVG_124	14	13344	Unassigned	Unassigned	Unassigned	Vibrio	13	-	-	3	2	0	1	1	1	1	1	1	1	5	Photobacterium	1	-	-	3	2	1	1	1	1	1	1	1	1	1
tVC 890_0	MTVG_2514;MTVG_3166;MTVG_3647;MTVG_4297;MTVG_4298;MTVG_4306;MTVG_4829;MTVG_5004;MTVG_5020;MTVG_5220;MTVG_5266;MTVG_505;MTVG_5342;MTVG_6679;MTVG_6705;MTVG_6759;MTVG_64;MTVG_7708;MTVG_8095;MTVG_8208;MTVG_8642;MTVG_886;MTVG_8803;MTVG_9977;MTVG_10014;MTVG_10124;MTVG_10808;MTVG_11001;MTVG_11210	29	30460.4	Unassigned	Unassigned	Unassigned	Moritella;Aliivibrio;Vibrio	2;5;17	144_0;614_0;613_0;659_0;717_0;718_0	4;1;1;1;2;1	6	2	2	2	1	1	1	1	2	3	12	Vibrio;Psychromonas	2;1	632_0	1	6	2	2	2	1	1	1	1	2	2	2
tVC 457_0	MTVG_2516;MTVG_3792;MTVG_11420;MTVG_12651	4	35153.8	Unassigned	Unassigned	Unassigned	Hoeflea	4	-	-	4	0	0	4	1	1	1	1	1	1	0	-	-	-	-	4	0	4	4	0	0	0	0	0	0	0
tVC 776_0	MTVG_2519;MTVG_11418;MTVG_12649	3	14669	Unassigned	Unassigned	Unassigned	Hoeflea	3	391_0;586_0	1;2	3	0	0	3	1	1	1	1	1	1	0	-	-	-	-	3	0	3	3	0	0	0	0	0	0	0
tVC 391_0	MTVG_2520;MTVG_2545	2	23543.5	Unassigned	Unassigned	Unassigned	Hoeflea;Salipiger	1;1	776_0	1	2	0	0	2	1	1	1	2	2	2	0	-	-	-	-	2	0	2	2	0	0	0	0	0	0	0
tVC 1112_0	MTVG_2523;MTVG_8075;MTVG_9449;MTVG_10218;MTVG_10501;MTVG_11620;MTVG_1665	7	34690.1	Unassigned	Unassigned	Unassigned	Tenacibaculum;Muricauda;Hel1-33-131;Zunongwangia	1;1;1;1	885_0;674_0	1;1	4	1	1	2	1	1	1	1	1	4	4	Galbibacter	1	-	-	4	1	2	2	1	1	1	1	1	1	1
tVC 1256_0	MTVG_2526;MTVG_12257	2	11713	Unassigned	Unassigned	Unassigned	GCA-002718655;TMED25	1;1	-	-	2	2	0	0	1	2	2	2	2	2	2	-	-	-	-	2	2	0	0	0	0	0	0	0	0	0
tVC 283_0	MTVG_2531;MTVG_3471;MTVG_6910;MTVG_8588;MTVG_8949;MTVG_11164	6	31897.5	Unassigned	Unassigned	Unassigned	-	-	-	-	0	-	-	-	0	0	0	0	0	0	0	Bacillus_A	6	284_0;280_0;288_0;279_0	2;1;1;2	0	-	-	-	1	1	1	1	1	1	5
tVC 284_0	MTVG_2533;MTVG_3472;MTVG_4075	3	67061.3	Unassigned	Unassigned	Unassigned	-	-	-	-	0	-	-	-	0	0	0	0	0	0	0	Bacillus_A	3	283_0;280_0	2;1	0	-	-	-	1	1	1	1	1	1	2
tVC 1257_0	MTVG_2534;MTVG_2535	2	13161	Unassigned	Unassigned	Unassigned	-	-	-	-	0	-	-	-	0	0	0	0	0	0	0	Bacillus_A	1	-	-	0	-	-	-	1	1	1	1	1	1	1
tVC 1258_0	MTVG_2538;MTVG_11859;MTVG_12347	3	23668.3	Unassigned	Unassigned	Unassigned	GCA-2696965;UBA7446;UBA2170	1;1;1	-	-	2	2	0	0	1	2	2	2	3	3	2	-	-	-	-	2	2	0	0	0	0	0	0	0	0	0
tVC 1259_0	MTVG_2539;MTVG_7411;MTVG_1611	3	12194.7	Unassigned	Unassigned	Unassigned	LS-NOB;GCA-2696965;UBA1924	1;1;1	-	-	2	1	0	1	1	3	3	3	3	3	1	-	-	-	-	2	1	1	1	0	0	0	0	0	0	0
tVC 452_0	MTVG_2558;MTVG_5981;MTVG_7066;MTVG_11767	4	21248.2	Unassigned	Unassigned	Unassigned	Marinobacter;UBA9611	1;1	157_0	1	3	3	0	0	1	2	3	3	4	2	2	-	-	-	-	3	3	0	0	0	0	0	0	0	0	0
tVC 1263_0	MTVG_2560;MTVG_10726	2	16099.5	Unassigned	Unassigned	Unassigned	Tamlana_A	1	-	-	0	-	-	-	1	1	1	1	1	1	1	Arenibacter	1	-	-	0	-	-	-	1	1	1	1	1	1	1
tVC 1260_0	MTVG_219;MTVG_10406	2	16761	Unassigned	Unassigned	Unassigned	Alteromonas	2	-	-	2	1	0	1	1	1	1	1	1	1	2	-	-	-	-	2	1	1	1	0	0	0	0	0	0	0
tVC 671_0	MTVG_2562;MTVG_237;MTVG_3462;MTVG_4145;MTVG_6640;MTVG_6808;MTVG_7700;MTVG_11174;MTVG_1637	9	32482.1	Unassigned	Unassigned	Unassigned	Leeuwenhoekiella;Maribacter;Tamlana_A;Zunongwangia	5;1;1;1	1215_0;514_0	1;1	6	2	3	1	1	1	1	1	1	4	4	-	-	-	-	6	2	1	1	0	0	0	0	0	0	0
tVC 1264_0	MTVG_2568;MTVG_12052	2	29941	Unassigned	Unassigned	Unassigned	-	-	-	-	0	-	-	-	0	0	0	0	0	0	0	-	-	945_0	1	0	-	-	-	1	1	1	1	0	0	0
tVC 1244_0	MTVG_2575;MTVG_3879	2	13305	Unassigned	Unassigned	Unassigned	TMED25	2	-	-	1	1	0	0	1	1	1	1	1	1	1	-	-	-	-	1	1	0	0	0	0	0	0	0	0	0
tVC 1116_0	MTVG_2579;MTVG_3058;MTVG_9753;MTVG_11622;MTVG_12101;MTVG_12524	6	37518.3	Unassigned	Unassigned	Unassigned	Pseudoalteromonas;GCA-2709665	5;1	-	-	4	1	0	3	1	2	2	2	2	2	3	-	-	-	-	4	1	3	3	0	0	0	0	0	0	0
tVC 1265_0	MTVG_225;MTVG_5997;MTVG_6160;MTVG_8188;MTVG_11041;MTVG_11069	6	29228.7	Unassigned	Unassigned	Unassigned	-	-	-	-	6	6	0	0	1	1	1	0	0	0	0	-	-	-	-	6	6	0	0	0	0	0	0	0	0	0
tVC 1267_0	MTVG_2581;MTVG_10524	2	41146.5	Unassigned	Unassigned	Unassigned	-	-	-	-	0	-	-	-	0	0	0	0	0	0	0	-	-	-	-	0	-	-	-	1	1	1	1	1	0	0
tVC 1268_0	MTVG_2584;MTVG_5665;MTVG_5666	3	37296.3	Unassigned	Unassigned	Unassigned	-	-	-	-	0	-	-	-	0	0	0	0	0	0	0	MO-CFX2	1	-	-	0	-	-	-	1	2	2	2	2	1	1
tVC 1216_0	MTVG_2593;MTVG_2595	2	27218.5	Unassigned	Unassigned	Unassigned	-	-	-	-	0	-	-	-	0	0	0	0	0	0	0	E44-bin39	1	-	-	0	-	-	-	1	1	1	1	1	1	1
tVC 1087_0	MTVG_2600;MTVG_3022;MTVG_3226;MTVG_3239;MTVG_3567;MTVG_3571;MTVG_5275;MTVG_5371;MTVG_5495;MTVG_5608;MTVG_5685;MTVG_6071;MTVG_6492;MTVG_6662;MTVG_6785;MTVG_7043;MTVG_7218;MTVG_7428;MTVG_7587;MTVG_7857;MTVG_7894;MTVG_8104;MTVG_821;MTVG_850;MTVG_8864;MTVG_9271;MTVG_9919;MTVG_10135;MTVG_10744;MTVG_1176;MTVG_11979;MTVG_12150;MTVG_12466;MTVG_12475	34	22331.9	Unassigned	Unassigned	Unassigned	MS024-2A_A;UBA4419;SHAN690;UBA4465;UBA8316	2;9;12;9;2	-	-	33	33	0	0	1	1	1	2	3	5	6	-	-	-	-	33	33	0	0	0	0	0	0	0	0	0
tVC 827_0	MTVG_2602;MTVG_9727;MTVG_11221;MTVG_11561	4	19800.8	Unassigned	Unassigned	Unassigned	Pseudoalteromonas	1	-	-	1	0	1	0	1	2	2	2	1	1	1	Roseibium	1	-	-	1	0	0	0	1	1	1	1	1	1	0
tVC 1273_0	MTVG_2605;MTVG_331;MTVG_4491;MTVG_5153;MTVG_5541;MTVG_6212;MTVG_868;MTVG_11755;MTVG_11813	9	36408.9	Unassigned	Unassigned	Unassigned	TMED2	9	1003_0;168_0;1511_0;1512_0;786_0	8;5;1;1;1	5	5	0	0	1	1	1	1	1	1	1	-	-	-	-	5	5	0	0	0	0	0	0	0	0	0
tVC 1003_0	MTVG_2606;MTVG_2946;MTVG_329;MTVG_4492;MTVG_4518;MTVG_4589;MTVG_5041;MTVG_5094;MTVG_5154;MTVG_5497;MTVG_5542;MTVG_6002;MTVG_6148;MTVG_6213;MTVG_53;MTVG_8182;MTVG_8594;MTVG_8746;MTVG_9245;MTVG_9559;MTVG_11754;MTVG_11812;MTVG_12191;MTVG_12642;MTVG_12676;MTVG_12728;MTVG_12797;MTVG_12806;MTVG_1357	29	16793.4	Unassigned	Unassigned	Unassigned	UBA2638;TMED2;UBA9664;TMED27;Casp-alpha2;GCA-2708415;UBA2705;UBA11136;GCA-2746255	2;9;5;2;1;1;1;1;1	1273_0;168_0;1511_0;1512_0;786_0;1517_0	8;6;1;1;1;1	19	14	0	5	1	1	1	6	6	9	5	UBA1573	1	-	-	19	14	5	5	1	1	1	1	1	1	1
tVC 994_0	MTVG_227;MTVG_3269	2	30858	Unassigned	Unassigned	Unassigned	Emcibacter	2	1046_0	2	2	2	0	0	1	1	1	1	1	1	1	-	-	-	-	2	2	0	0	0	0	0	0	0	0	0
tVC 1278_0	MTVG_2609;MTVG_10159	2	20697.5	Unassigned	Unassigned	Unassigned	-	-	-	-	0	-	-	-	0	0	0	0	0	0	0	-	-	-	-	0	-	-	-	1	1	1	1	1	0	0
tVC 1279_0	MTVG_2613;MTVG_455	2	14355.5	Unassigned	Unassigned	Unassigned	Alcanivorax	1	-	-	1	0	0	1	1	1	1	1	1	1	1	-	-	-	-	1	0	1	1	0	0	0	0	0	0	0
tVC 1280_0	MTVG_2615;MTVG_451;MTVG_6527;MTVG_8092;MTVG_8093;MTVG_12343	6	14389.3	Unassigned	Unassigned	Unassigned	Alcanivorax;Spongiibacter	3;1	-	-	5	4	0	1	1	1	1	1	2	2	2	-	-	-	-	5	4	1	1	0	0	0	0	0	0	0
tVC 1255_0	MTVG_2620;MTVG_4247;MTVG_4248	3	20226	Unassigned	Unassigned	Unassigned	GCA-002733185;GCA-2697505	1;1	-	-	1	1	0	0	1	1	1	1	2	2	1	-	-	-	-	1	1	0	0	0	0	0	0	0	0	0
tVC 1046_0	MTVG_228;MTVG_3270;MTVG_6712;MTVG_6766;MTVG_8176;MTVG_9803;MTVG_10516	7	16281.1	Unassigned	Unassigned	Unassigned	Emcibacter;Emcibacter_A	3;3	994_0;1045_0	2;1	5	2	0	3	1	1	1	1	1	2	4	-	-	-	-	5	2	3	3	0	0	0	0	0	0	0
tVC 7_0	MTVG_2631;MTVG_705	2	15639	Unassigned	Unassigned	Unassigned	Oceanibaculum	2	168_0;1120_0	1;1	2	1	0	1	1	1	1	1	1	1	2	-	-	-	-	2	1	1	1	0	0	0	0	0	0	0
tVC 1105_0	MTVG_2634;MTVG_4333;MTVG_4373;MTVG_4417;MTVG_5000;MTVG_6721;MTVG_6756;MTVG_856	8	25242.9	Unassigned	Unassigned	Unassigned	Prochlorococcus_A	7	-	-	7	7	0	0	1	1	1	1	1	1	7	-	-	-	-	7	7	0	0	0	0	0	0	0	0	0
tVC 1283_0	MTVG_2635;MTVG_325	2	17709	Unassigned	Unassigned	Unassigned	Nocardioides	2	-	-	0	-	-	-	1	1	1	1	1	1	0	-	-	-	-	0	-	-	-	0	0	0	0	0	0	0
tVC 1284_0	MTVG_2636;MTVG_326;MTVG_12687	3	12807	Unassigned	Unassigned	Unassigned	Nocardioides	3	-	-	1	1	0	0	1	1	1	1	1	1	0	-	-	-	-	1	1	0	0	0	0	0	0	0	0	0
tVC 344_0	MTVG_2638;MTVG_3263	2	21690	Unassigned	Unassigned	Unassigned	-	-	-	-	0	-	-	-	0	0	0	0	0	0	0	-	-	-	-	0	-	-	-	0	0	0	0	0	0	0
tVC 1285_0	MTVG_2640;MTVG_3261	2	17336.5	Unassigned	Unassigned	Unassigned	-	-	-	-	0	-	-	-	0	0	0	0	0	0	0	-	-	-	-	0	-	-	-	0	0	0	0	0	0	0
tVC 1286_0	MTVG_2641;MTVG_4395;MTVG_6809;MTVG_10192;MTVG_1069;MTVG_11074	6	18779.2	Unassigned	Unassigned	Unassigned	GCA-2717225;Roseibacillus;UBA1096;AAA164-E04	1;1;3;1	-	-	3	3	0	0	1	2	2	3	4	4	3	-	-	-	-	3	3	0	0	0	0	0	0	0	0	0
tVC 1287_0	MTVG_2644;MTVG_8842;MTVG_9495;MTVG_11233;MTVG_1346	5	20992.4	Unassigned	Unassigned	Unassigned	-	-	-	-	2	2	0	0	1	1	1	1	1	0	0	B120-G9;SM23-73-3	1;1	-	-	2	2	0	0	1	1	1	2	2	2	0
tVC 1106_0	MTVG_230;MTVG_12754	2	18466	Unassigned	Unassigned	Unassigned	UBA1908	1	-	-	2	1	0	1	1	1	1	2	2	1	1	-	-	-	-	2	1	1	1	0	0	0	0	0	0	0
tVC 349_0	MTVG_2663;MTVG_860	2	24648.5	Unassigned	Unassigned	Unassigned	-	-	-	-	0	-	-	-	0	0	0	0	0	0	0	-	-	-	-	0	-	-	-	1	1	1	1	1	0	0
tVC 1266_0	MTVG_2667;MTVG_2668;MTVG_5035;MTVG_661;MTVG_9421;MTVG_9422;MTVG_10866;MTVG_11846;MTVG_1311	9	47641.3	Unassigned	Unassigned	Unassigned	-	-	-	-	0	-	-	-	0	0	0	0	0	0	0	Desulfatibacillum;Desulfosarcina;UBA3076;Desulfatiglans	1;2;1;1	1387_0;389_0;430_0	1;1;1	0	-	-	-	1	1	2	3	4	4	3
tVC 1289_0	MTVG_234;MTVG_10318	2	11313.5	Unassigned	Unassigned	Unassigned	Vibrio	2	-	-	0	-	-	-	1	1	1	1	1	1	1	-	-	-	-	0	-	-	-	0	0	0	0	0	0	0
tVC 767_0	MTVG_2677;MTVG_2680;MTVG_7011;MTVG_11157	4	23953.2	Unassigned	Unassigned	Unassigned	Pseudooceanicola;Pusillimonas_A;MGIIb-O5	1;1;1	379_1;848_0;1095_0;409_0;990_0;587_0;170_0;1425_0;1420_0;1227_0;778_0;1318_0;1005_0	1;1;1;1;1;1;1;1;1;1;1;1;1	0	-	-	-	2	2	3	3	3	3	3	-	-	-	-	0	-	-	-	0	0	0	0	0	0	0
tVC 1035_0	MTVG_2687;MTVG_5512;MTVG_6841;MTVG_11295;MTVG_1631	5	18017	Unassigned	Unassigned	Unassigned	-	-	-	-	0	-	-	-	0	0	0	0	0	0	0	Desulfoluna;Desulfonema	1;1	-	-	0	-	-	-	1	2	2	2	3	2	1
tVC 85_0	MTVG_2693;MTVG_896;MTVG_1104	3	29453.7	Unassigned	Unassigned	Unassigned	Psychrobacter	2	840_0;73_0;72_0	1;1;1	1	1	0	0	1	1	1	1	1	1	2	Psychrobacter	1	840_0	1	1	1	0	0	1	1	1	1	1	1	1
tVC 72_0	MTVG_2694;MTVG_7475;MTVG_752	3	36906.7	Unassigned	Unassigned	Unassigned	Psychrobacter	1	73_0;85_0	1;1	0	-	-	-	1	1	1	1	1	1	1	Psychrobacter	1	840_0	1	0	-	-	-	1	1	1	1	1	1	0
tVC 1290_0	MTVG_2703;MTVG_11606	2	24002.5	Unassigned	Unassigned	Unassigned	UBA9033	2	1291_0;1560_0	2;1	1	1	0	0	1	1	1	1	1	1	1	-	-	-	-	1	1	0	0	0	0	0	0	0	0	0
tVC 1291_0	MTVG_2707;MTVG_11608	2	18201.5	Unassigned	Unassigned	Unassigned	UBA9033	2	1290_0;1560_0	2;1	1	1	0	0	1	1	1	1	1	1	1	-	-	-	-	1	1	0	0	0	0	0	0	0	0	0
tVC 234_0	MTVG_2709	1	72073	Unassigned	Unassigned	Unassigned	Aurantimonas	1	586_0	1	0	-	-	-	1	1	1	1	1	1	1	-	-	-	-	0	-	-	-	0	0	0	0	0	0	0
tVC 930_0	MTVG_2712;MTVG_6217;MTVG_10701;MTVG_11313;MTVG_12139	5	24590.8	Unassigned	Unassigned	Unassigned	GCA-2708415;TMED2;Phenylobacterium;UBA1328	1;1;1;1	-	-	2	2	0	0	1	2	2	4	4	4	2	GCA-2684655	1	-	-	2	2	0	0	1	1	1	1	1	1	0
tVC 1028_0	MTVG_2713;MTVG_12830	2	37027.5	Unassigned	Unassigned	Unassigned	GCA-2708415;UBA9664	1;1	-	-	2	1	0	1	1	1	1	1	1	2	0	-	-	-	-	2	1	1	1	0	0	0	0	0	0	0
tVC 990_0	MTVG_2714;MTVG_3007;MTVG_6989	3	25034.7	Unassigned	Unassigned	Unassigned	Pusillimonas_A	3	1095_0;409_0;587_0;170_0;1425_0;1420_0;1227_0;778_0;1318_0;767_0;1005_0	3;3;1;1;1;1;1;1;1;1;1	2	2	0	0	1	1	1	1	1	1	1	-	-	-	-	2	2	0	0	0	0	0	0	0	0	0
tVC 1294_0	MTVG_2715;MTVG_3004;MTVG_6985	3	19948.3	Unassigned	Unassigned	Unassigned	Pusillimonas_A	3	-	-	2	2	0	0	1	1	1	1	1	1	1	-	-	-	-	2	2	0	0	0	0	0	0	0	0	0
tVC 1095_0	MTVG_2716;MTVG_3005;MTVG_6987	3	38143.3	Unassigned	Unassigned	Unassigned	Pusillimonas_A	3	990_0;409_0;587_0;170_0;1425_0;1420_0;1227_0;778_0;1318_0;767_0;1005_0	3;3;1;1;1;1;1;1;1;1;1	2	2	0	0	1	1	1	1	1	1	1	-	-	-	-	2	2	0	0	0	0	0	0	0	0	0
tVC 414_0	MTVG_2718;MTVG_3008;MTVG_6986	3	19267	Unassigned	Unassigned	Unassigned	Pusillimonas_A	3	-	-	2	2	0	0	1	1	1	1	1	1	1	-	-	-	-	2	2	0	0	0	0	0	0	0	0	0
tVC 973_0	MTVG_2719;MTVG_4124;MTVG_5078;MTVG_5520	4	45121	Unassigned	Unassigned	Unassigned	Oleibacter;Methylophaga;Glaciecola	1;1;1	1377_0;1_0	1;1	2	2	0	0	1	1	1	3	3	3	3	Marinobacterium	1	407_0	1	2	2	0	0	1	1	1	1	1	1	1
tVC 1101_0	MTVG_2727;MTVG_4841;MTVG_5348;MTVG_8732;MTVG_893;MTVG_9817;MTVG_9983;MTVG_1100;MTVG_1601	9	11425.8	Unassigned	Unassigned	Unassigned	UBA3077;Pelagimonas;Epibacterium	1;1;4	955_0;772_0;954_0	2;1;4	5	4	0	1	1	1	1	1	1	3	2	D4M1;Epibacterium;Shimia	1;1;1	955_0;954_0;379_1	2;1;1	5	4	1	1	1	1	1	1	1	3	3
tVC 1299_0	MTVG_2730;MTVG_11344;MTVG_11349	3	13847	Unassigned	Unassigned	Unassigned	PSPT01;Phenylobacterium	1;1	170_0;766_0;1300_0	1;1;1	1	1	0	0	2	2	2	2	2	2	1	-	-	-	-	1	1	0	0	0	0	0	0	0	0	0
tVC 1301_0	MTVG_2736;MTVG_11312;MTVG_12345	3	28388.7	Unassigned	Unassigned	Unassigned	PSPT01;Phenylobacterium;UBA2170	1;1;1	-	-	2	2	0	0	2	3	3	3	3	3	1	-	-	-	-	2	2	0	0	0	0	0	0	0	0	0
tVC 1292_0	MTVG_2737;MTVG_3623;MTVG_4696;MTVG_7670;MTVG_8099;MTVG_8987;MTVG_9269;MTVG_9751;MTVG_10143;MTVG_88;MTVG_10940	11	40750.3	Unassigned	Unassigned	Unassigned	Roseitalea	11	-	-	11	11	0	0	1	1	1	1	1	1	1	-	-	-	-	11	11	0	0	0	0	0	0	0	0	0
tVC 1195_0	MTVG_2740;MTVG_261;MTVG_427;MTVG_5374;MTVG_5632;MTVG_6057;MTVG_6059;MTVG_8115;MTVG_11956	9	37930.8	Unassigned	Unassigned	Unassigned	Thalassospira	6	1001_0;435_0;999_0	3;1;1	4	4	0	0	1	1	1	1	1	1	3	Thalassospira	2	1001_0	2	4	4	0	0	1	1	1	1	1	1	2
tVC 1054_0	MTVG_2744;MTVG_2844;MTVG_3907;MTVG_5713;MTVG_649;MTVG_7142;MTVG_8558;MTVG_10407;MTVG_11547	9	50288.9	Unassigned	Unassigned	Unassigned	Pseudomonas_A;Halomonas;Alteromonas	1;3;1	898_0;392_0;399_0;1247_0;952_0;659_0	1;1;1;1;1;1	4	2	0	2	1	1	1	2	3	3	4	Salinicola;Halomonas	1;1	-	-	4	2	2	2	1	1	1	1	1	2	2
tVC 427_0	MTVG_2746;MTVG_6953;MTVG_7627;MTVG_7630;MTVG_8053;MTVG_826;MTVG_9031;MTVG_10011;MTVG_11569;MTVG_11621	10	32943.6	Unassigned	Unassigned	Unassigned	Halomonas;Methylophaga;Halomonas_E;Marinobacter;Pseudodesulfovibrio;Morganella	1;1;1;2;1;1	-	-	6	2	1	3	1	2	2	4	5	6	4	Desulfocurvibacter	1	-	-	6	2	3	3	1	1	1	1	1	1	1
tVC 799_0	MTVG_2750;MTVG_4249;MTVG_564;MTVG_567;MTVG_10350;MTVG_10649;MTVG_10650;MTVG_10651	8	37578.4	Unassigned	Unassigned	Unassigned	UBA3537;Porticoccus;GCA-2697505;Alteromonas_A;UBA4465	1;1;1;1;1	879_0;880_0	1;1	7	7	0	0	1	2	2	4	5	5	5	-	-	-	-	7	7	0	0	0	0	0	0	0	0	0
tVC 634_0	MTVG_2758;MTVG_3108;MTVG_4770;MTVG_5764;MTVG_707;MTVG_8989;MTVG_9832;MTVG_10755;MTVG_11631	9	35245.4	Unassigned	Unassigned	Unassigned	Pararheinheimera;Shewanella	1;1	-	-	1	1	0	0	1	1	1	1	2	2	1	Shewanella	5	-	-	1	1	0	0	1	1	1	1	1	1	5
tVC 1307_1	MTVG_2768	1	160023	Unassigned	Unassigned	Unassigned	-	-	-	-	0	-	-	-	0	0	0	0	0	0	0	B4-G1	1	-	-	0	-	-	-	1	1	1	1	1	1	1
tVC 430_0	MTVG_2769;MTVG_5253;MTVG_11847	3	51186.3	Unassigned	Unassigned	Unassigned	-	-	-	-	0	-	-	-	0	0	0	0	0	0	0	B4-G1;B87-G9;Desulfatiglans	1;1;1	174_0;132_0;1127_0;1266_0	1;1;1;1	0	-	-	-	2	3	3	3	3	3	3
tVC 174_0	MTVG_2772;MTVG_3184	2	27140.5	Unassigned	Unassigned	Unassigned	-	-	-	-	0	-	-	-	0	0	0	0	0	0	0	B4-G1	1	430_0;132_0	1;1	0	-	-	-	1	1	1	1	1	1	1
tVC 132_0	MTVG_2775;MTVG_301	2	37345.5	Unassigned	Unassigned	Unassigned	-	-	-	-	0	-	-	-	0	0	0	0	0	0	0	B4-G1	1	430_0;174_0	1;1	0	-	-	-	1	1	1	1	1	1	1
tVC 1308_0	MTVG_2788;MTVG_10896	2	18175.5	Unassigned	Unassigned	Unassigned	-	-	-	-	0	-	-	-	0	0	0	0	0	0	0	B4-G1	2	-	-	0	-	-	-	1	1	1	1	1	1	1
tVC 1115_0	MTVG_2789;MTVG_2792	2	12978	Unassigned	Unassigned	Unassigned	-	-	-	-	0	-	-	-	0	0	0	0	0	0	0	B4-G1	1	-	-	0	-	-	-	1	1	1	1	1	1	1
tVC 1247_0	MTVG_2840;MTVG_2992;MTVG_4006;MTVG_11609	4	32785.8	Unassigned	Unassigned	Unassigned	Halomonas	2	1054_0;409_0	1;1	2	2	0	0	1	1	1	1	1	1	2	Halomonas	1	-	-	2	2	0	0	1	1	1	1	1	1	1
tVC 1197_0	MTVG_2843;MTVG_4646	2	10467	Unassigned	Unassigned	Unassigned	Halomonas	2	-	-	2	1	0	1	1	1	1	1	1	1	2	-	-	-	-	2	1	1	1	0	0	0	0	0	0	0
tVC 812_0	MTVG_2845;MTVG_3340;MTVG_6259;MTVG_11968	4	33682.5	Unassigned	Unassigned	Unassigned	Pseudomonas_A	2	1196_0;829_0;360_0	2;1;1	1	1	0	0	1	1	1	1	1	1	1	-	-	-	-	1	1	0	0	0	0	0	0	0	0	0
tVC 1196_0	MTVG_2846;MTVG_6260;MTVG_1627	3	15814.7	Unassigned	Unassigned	Unassigned	Alcanivorax;Pseudomonas_A	1;2	812_0;829_0;360_0	2;1;1	2	1	0	1	1	1	1	1	2	2	2	-	-	-	-	2	1	1	1	0	0	0	0	0	0	0
tVC 808_0	MTVG_2849	1	10296	Unassigned	Unassigned	Unassigned	Pseudomonas_A	1	-	-	1	1	0	0	1	1	1	1	1	1	1	-	-	-	-	1	1	0	0	0	0	0	0	0	0	0
tVC 1311_0	MTVG_2852;MTVG_7893;MTVG_7944;MTVG_992	4	13145	Unassigned	Unassigned	Unassigned	Alcanivorax	4	-	-	4	2	2	0	1	1	1	1	1	1	1	-	-	-	-	4	2	0	0	0	0	0	0	0	0	0
tVC 1130_0	MTVG_2855;MTVG_10208	2	28882	Unassigned	Unassigned	Unassigned	-	-	-	-	0	-	-	-	0	0	0	0	0	0	0	-	-	-	-	0	-	-	-	1	1	1	1	0	0	0
tVC 1312_0	MTVG_2856;MTVG_10209	2	12488	Unassigned	Unassigned	Unassigned	-	-	-	-	0	-	-	-	0	0	0	0	0	0	0	-	-	-	-	0	-	-	-	1	1	1	1	0	0	0
tVC 1313_0	MTVG_2860;MTVG_250;MTVG_3399;MTVG_3515;MTVG_4110;MTVG_6649;MTVG_799;MTVG_9866;MTVG_11207;MTVG_12047	10	14738.7	Unassigned	Unassigned	Unassigned	-	-	-	-	10	10	0	0	1	1	1	1	1	0	0	-	-	-	-	10	10	0	0	0	0	0	0	0	0	0
tVC 238_0	MTVG_2869;MTVG_8607;MTVG_10392;MTVG_10676	4	44135	Unassigned	Unassigned	Unassigned	Mameliella;Pseudooceanicola	2;1	955_0;773_0;1099_0	2;2;1	3	2	0	1	1	1	1	1	1	2	2	Mameliella	1	955_0;1099_0;773_0;1142_0	1;1;1;1	3	2	1	1	1	1	1	1	1	1	1
tVC 83_0	MTVG_2890	1	43378	Unassigned	Unassigned	Unassigned	-	-	-	-	0	-	-	-	0	0	0	0	0	0	0	Pseudomonas_E	1	-	-	0	-	-	-	1	1	1	1	1	1	1
tVC 1315_0	MTVG_2894;MTVG_9160;MTVG_9193	3	16149.7	Unassigned	Unassigned	Unassigned	Aequorivita;Marinirhabdus	1;1	-	-	1	1	0	0	1	1	1	1	1	2	2	-	-	-	-	1	1	0	0	0	0	0	0	0	0	0
tVC 1317_0	MTVG_2897;MTVG_8938	2	13590	Unassigned	Unassigned	Unassigned	Marisediminitalea	2	-	-	2	2	0	0	1	1	1	1	1	1	1	-	-	-	-	2	2	0	0	0	0	0	0	0	0	0
tVC 920_0	MTVG_258;MTVG_7017;MTVG_12373	3	28603.3	Unassigned	Unassigned	Unassigned	Methylophaga;Paraglaciecola	2;1	-	-	3	2	1	0	1	1	1	2	2	2	2	-	-	-	-	3	2	0	0	0	0	0	0	0	0	0
tVC 785_0	MTVG_2902;MTVG_7713	2	14492	Unassigned	Unassigned	Unassigned	UBA5109;GCA-002705045	1;1	790_0;1318_0;1319_0	1;1;1	0	-	-	-	1	1	2	2	2	2	2	-	-	-	-	0	-	-	-	0	0	0	0	0	0	0
tVC 1318_0	MTVG_2903;MTVG_550;MTVG_7006;MTVG_9142	4	20359.5	Unassigned	Unassigned	Unassigned	UBA721;UBA5109;Pusillimonas_A;Marinirhabdus	1;1;1;1	1515_0;1005_0;587_0;790_0;785_0;1319_0;1095_0;409_0;990_0;170_0;1425_0;1420_0;1227_0;778_0;767_0;1581_0;1141_0	1;2;3;2;1;1;1;1;1;1;1;1;1;1;1;1;1	0	-	-	-	1	3	3	4	4	4	4	-	-	-	-	0	-	-	-	0	0	0	0	0	0	0
tVC 1319_0	MTVG_2904;MTVG_11405;MTVG_11409;MTVG_12012	4	17409.8	Unassigned	Unassigned	Unassigned	UBA5109;Marinirhabdus;UBA9664	1;1;1	790_0;785_0;1318_0;170_0	1;1;1;1	0	-	-	-	1	2	3	3	3	3	3	-	-	-	-	0	-	-	-	0	0	0	0	0	0	0
tVC 902_0	MTVG_2905;MTVG_8763	2	18057	Unassigned	Unassigned	Unassigned	GCA-002728675;UBA9410	1;1	-	-	1	1	0	0	1	2	2	2	2	2	1	-	-	-	-	1	1	0	0	0	0	0	0	0	0	0
tVC 1012_0	MTVG_2908;MTVG_6137;MTVG_6163;MTVG_8704;MTVG_10642;MTVG_12451;MTVG_1275	7	17287.3	Unassigned	Unassigned	Unassigned	Alcanivorax;Marinobacter	5;1	-	-	6	0	3	3	1	1	1	1	2	2	4	PGZG01	1	-	-	6	0	3	3	1	1	1	1	1	1	0
tVC 1320_0	MTVG_2909;MTVG_4775;MTVG_8851	3	47120.7	Unassigned	Unassigned	Unassigned	Halioglobus	3	1304_0	3	2	2	0	0	1	1	1	1	1	1	1	-	-	-	-	2	2	0	0	0	0	0	0	0	0	0
tVC 1304_0	MTVG_2910;MTVG_4776;MTVG_8850	3	39135	Unassigned	Unassigned	Unassigned	Halioglobus	3	1320_0	3	2	2	0	0	1	1	1	1	1	1	1	-	-	-	-	2	2	0	0	0	0	0	0	0	0	0
tVC 1211_0	MTVG_2913;MTVG_4867;MTVG_7087;MTVG_923;MTVG_9710;MTVG_11625	6	32663	Unassigned	Unassigned	Unassigned	-	-	-	-	0	-	-	-	0	0	0	0	0	0	0	-	-	-	-	0	-	-	-	0	0	0	0	0	0	0
tVC 1321_0	MTVG_2915;MTVG_8227;MTVG_12323	3	16756	Unassigned	Unassigned	Unassigned	-	-	-	-	0	-	-	-	0	0	0	0	0	0	0	Streptomyces	3	-	-	0	-	-	-	1	1	1	1	1	1	1
tVC 760_0	MTVG_2916	1	151949	Unassigned	Unassigned	Unassigned	-	-	-	-	0	-	-	-	0	0	0	0	0	0	0	Streptomyces	1	-	-	0	-	-	-	1	1	1	1	1	1	0
tVC 246_7	MTVG_2917	1	159325	Unassigned	Unassigned	Unassigned	-	-	-	-	0	-	-	-	0	0	0	0	0	0	0	Paenibacillus	1	-	-	0	-	-	-	1	1	1	1	1	1	1
tVC 287_0	MTVG_2921;MTVG_9069;MTVG_120	3	30960.7	Unassigned	Unassigned	Unassigned	-	-	-	-	0	-	-	-	0	0	0	0	0	0	0	MCWD3;Paenibacillus	1;1	261_0	1	0	-	-	-	1	2	2	2	2	2	2
tVC 1322_0	MTVG_2927;MTVG_11030	2	32343.5	Unassigned	Unassigned	Unassigned	-	-	-	-	0	-	-	-	0	0	0	0	0	0	0	SLFE01;SOIV01	1;1	1535_0;1427_0	1;1	0	-	-	-	1	2	2	2	2	2	0
tVC 354_0	MTVG_2932;MTVG_5354;MTVG_866;MTVG_9824;MTVG_9904	5	38870.2	Unassigned	Unassigned	Unassigned	Vibrio	4	631_0;144_0;653_0	1;1;1	1	1	0	0	1	1	1	1	1	1	2	Vibrio	1	147_0	1	1	1	0	0	1	1	1	1	1	1	1
tVC 1325_0	MTVG_2933;MTVG_3313	2	18470	Unassigned	Unassigned	Unassigned	-	-	-	-	0	-	-	-	0	0	0	0	0	0	0	Micromonospora	2	900_0	1	0	-	-	-	1	1	1	1	1	1	2
tVC 91_0	MTVG_2935;MTVG_3312	2	32106	Unassigned	Unassigned	Unassigned	-	-	-	-	0	-	-	-	0	0	0	0	0	0	0	Micromonospora	2	-	-	0	-	-	-	1	1	1	1	1	1	2
tVC 900_0	MTVG_2936;MTVG_9426;MTVG_11888	3	31862	Unassigned	Unassigned	Unassigned	Kitasatospora	1	201_0	1	0	-	-	-	1	1	1	1	1	1	1	Micromonospora;Streptomyces	1;1	1325_0	1	0	-	-	-	1	1	1	2	2	2	2
tVC 760_1	MTVG_2938	1	85477	Unassigned	Unassigned	Unassigned	-	-	-	-	0	-	-	-	0	0	0	0	0	0	0	Micromonospora	1	-	-	0	-	-	-	1	1	1	1	1	1	1
tVC 1326_0	MTVG_262;MTVG_5373	2	25658	Unassigned	Unassigned	Unassigned	Thalassospira	1	-	-	0	-	-	-	1	1	1	1	1	1	1	Thalassospira	1	-	-	0	-	-	-	1	1	1	1	1	1	1
tVC 1327_0	MTVG_2966;MTVG_2968	2	13927.5	Unassigned	Unassigned	Unassigned	-	-	-	-	0	-	-	-	0	0	0	0	0	0	0	-	-	-	-	0	-	-	-	1	1	1	1	1	0	0
tVC 1328_0	MTVG_2967;MTVG_2972	2	12902.5	Unassigned	Unassigned	Unassigned	-	-	-	-	0	-	-	-	0	0	0	0	0	0	0	-	-	-	-	0	-	-	-	1	1	1	1	1	0	0
tVC 1293_0	MTVG_2982;MTVG_11758	2	17026.5	Unassigned	Unassigned	Unassigned	TMED27	2	-	-	1	0	0	1	1	1	1	1	1	1	2	-	-	-	-	1	0	1	1	0	0	0	0	0	0	0
tVC 440_0	MTVG_2989;MTVG_3084;MTVG_6806	3	27543.3	Unassigned	Unassigned	Unassigned	UBA1479	2	-	-	1	1	0	0	1	1	1	1	1	1	1	-	-	-	-	1	1	0	0	0	0	0	0	0	0	0
tVC 927_0	MTVG_2998;MTVG_7594;MTVG_776;MTVG_7968;MTVG_9622;MTVG_1081;MTVG_11635;MTVG_11787	8	16320.9	Unassigned	Unassigned	Unassigned	Pseudoalteromonas	5	-	-	5	4	0	1	1	1	1	1	1	1	4	-	-	-	-	5	4	1	1	0	0	0	0	0	0	0
tVC 1091_0	MTVG_267;MTVG_500;MTVG_8446;MTVG_8832;MTVG_11274	5	22544	Unassigned	Unassigned	Unassigned	Hyphomonas	5	931_0	1	5	3	0	2	1	1	1	1	1	1	1	-	-	-	-	5	3	2	2	0	0	0	0	0	0	0
tVC 831_0	MTVG_3019;MTVG_1134	2	12849	Unassigned	Unassigned	Unassigned	Thalassospira	2	1002_0;1001_0	1;1	1	0	0	1	1	1	1	1	1	1	2	-	-	-	-	1	0	1	1	0	0	0	0	0	0	0
tVC 1329_0	MTVG_3021;MTVG_5996;MTVG_11070;MTVG_11674	4	10297	Unassigned	Unassigned	Unassigned	-	-	-	-	4	4	0	0	1	1	1	0	0	0	0	-	-	-	-	4	4	0	0	0	0	0	0	0	0	0
tVC 1006_0	MTVG_3027;MTVG_7046;MTVG_9680	3	17067.7	Unassigned	Unassigned	Unassigned	Oceanospirillum;Marinomonas	1;1	-	-	1	1	0	0	1	1	1	1	2	2	2	Oceanospirillum	1	-	-	1	1	0	0	1	1	1	1	1	1	0
tVC 1331_0	MTVG_3029;MTVG_7047	2	18185.5	Unassigned	Unassigned	Unassigned	Oceanospirillum	1	-	-	0	-	-	-	1	1	1	1	1	1	1	Oceanospirillum	1	-	-	0	-	-	-	1	1	1	1	1	1	0
tVC 1332_0	MTVG_3034;MTVG_308;MTVG_28;MTVG_4370	4	19436.2	Unassigned	Unassigned	Unassigned	Gracilimonas	4	-	-	3	3	0	0	1	1	1	1	1	1	1	-	-	-	-	3	3	0	0	0	0	0	0	0	0	0
tVC 585_0	MTVG_3043;MTVG_3475	2	21451	Unassigned	Unassigned	Unassigned	Devosia	1	-	-	1	1	0	0	1	1	1	1	1	1	1	Devosia	1	-	-	1	1	0	0	1	1	1	1	1	1	1
tVC 479_0	MTVG_3048;MTVG_8666	2	34723.5	Unassigned	Unassigned	Unassigned	Zhongshania	1	-	-	1	1	0	0	1	1	1	1	1	1	1	TS1B11	1	1334_0	1	1	1	0	0	1	1	1	1	1	1	1
tVC 1334_0	MTVG_3050;MTVG_10404	2	32863	Unassigned	Unassigned	Unassigned	-	-	-	-	0	-	-	-	0	0	0	0	0	0	0	TS1B11	2	479_0	1	0	-	-	-	1	1	1	1	1	1	2
tVC 1221_0	MTVG_3053;MTVG_5085;MTVG_12594	3	15002	Unassigned	Unassigned	Unassigned	Microbacterium	3	-	-	2	1	0	1	1	1	1	1	1	1	2	-	-	-	-	2	1	1	1	0	0	0	0	0	0	0
tVC 1335_0	MTVG_3059;MTVG_8259	2	18419.5	Unassigned	Unassigned	Unassigned	-	-	-	-	0	-	-	-	0	0	0	0	0	0	0	-	-	-	-	0	-	-	-	0	0	0	0	0	0	0
tVC 428_0	MTVG_3061;MTVG_9589;MTVG_11010;MTVG_11715;MTVG_11717	5	36893.4	Unassigned	Unassigned	Unassigned	Marinobacterium	1	-	-	1	1	0	0	1	1	1	1	1	1	1	Nitrincola;Neptunomonas	1;1	-	-	1	1	0	0	1	1	1	1	1	2	1
tVC 1336_0	MTVG_3064;MTVG_6426;MTVG_8788;MTVG_9943;MTVG_11286	5	16334	Unassigned	Unassigned	Unassigned	Rhodococcus;Gordonia	4;1	-	-	5	1	0	4	1	1	1	1	1	2	2	-	-	-	-	5	1	4	4	0	0	0	0	0	0	0
tVC 987_0	MTVG_3065;MTVG_5977;MTVG_6309;MTVG_6596;MTVG_7201;MTVG_7759;MTVG_8116;MTVG_831;MTVG_9205;MTVG_9897;MTVG_10358;MTVG_92	12	29443.3	Unassigned	Unassigned	Unassigned	Thalassospira;GCA-2696645;UBA4479	1;1;1	1001_0;1202_0;1141_0;587_0	1;1;1;1	10	10	0	0	1	1	1	3	4	3	2	-	-	-	-	10	10	0	0	0	0	0	0	0	0	0
tVC 1337_0	MTVG_3066;MTVG_4169;MTVG_6916;MTVG_7613;MTVG_8580;MTVG_9202;MTVG_10359;MTVG_93;MTVG_12758	9	14712.8	Unassigned	Unassigned	Unassigned	UBA6544;Puniceispirillum;Ketobacter	1;1;1	-	-	8	7	0	1	1	1	2	6	4	3	1	-	-	-	-	8	7	1	1	0	0	0	0	0	0	0
tVC 950_0	MTVG_3068;MTVG_788	2	34507.5	Unassigned	Unassigned	Unassigned	-	-	-	-	2	2	0	0	1	1	1	1	1	0	0	-	-	-	-	2	2	0	0	0	0	0	0	0	0	0
tVC 395_0	MTVG_3085;MTVG_8358	2	39257.5	Unassigned	Unassigned	Unassigned	Methylophaga	2	780_0	1	2	1	0	1	1	1	1	1	1	1	2	-	-	-	-	2	1	1	1	0	0	0	0	0	0	0
tVC 780_0	MTVG_3089;MTVG_5128;MTVG_6369;MTVG_8316;MTVG_9414	5	33386.8	Unassigned	Unassigned	Unassigned	Methylophaga;Epibacterium;TMED108;GCA-002704185;GCA-2699365	1;1;1;1;1	395_0;1074_0;587_0;160_0;1005_0;160_1;778_0;170_0;841_0;560_0	1;1;2;1;1;1;1;1;1;1	2	1	0	1	1	3	4	5	5	5	5	-	-	-	-	2	1	1	1	0	0	0	0	0	0	0
tVC 724_0	MTVG_3097;MTVG_5539;MTVG_7542	3	41701.7	Unassigned	Unassigned	Unassigned	Methylophaga;Paraglaciecola	2;1	-	-	2	2	0	0	1	1	1	2	2	2	2	-	-	-	-	2	2	0	0	0	0	0	0	0	0	0
tVC 1051_0	MTVG_3109;MTVG_1241	2	13296.5	Unassigned	Unassigned	Unassigned	-	-	-	-	0	-	-	-	0	0	0	0	0	0	0	Brevefilum	2	-	-	0	-	-	-	1	1	1	1	1	1	0
tVC 988_0	MTVG_3110;MTVG_3291	2	26333.5	Unassigned	Unassigned	Unassigned	GCA-2717565	1	1355_0	1	0	-	-	-	1	1	1	1	1	1	1	-	-	-	-	0	-	-	-	1	1	1	1	1	0	0
tVC 1272_0	MTVG_3127;MTVG_7343	2	32842	Unassigned	Unassigned	Unassigned	Flavobacterium	2	-	-	0	-	-	-	1	1	1	1	1	1	2	-	-	-	-	0	-	-	-	0	0	0	0	0	0	0
tVC 1159_0	MTVG_3138;MTVG_6000	2	16346	Unassigned	Unassigned	Unassigned	-	-	-	-	0	-	-	-	0	0	0	0	0	0	0	HB2-32-21	1	-	-	0	-	-	-	1	1	1	2	2	1	1
tVC 627_0	MTVG_276;MTVG_3779;MTVG_9109	3	40573	Unassigned	Unassigned	Unassigned	-	-	-	-	0	-	-	-	0	0	0	0	0	0	0	Ralstonia	3	-	-	0	-	-	-	1	1	1	1	1	1	0
tVC 470_0	MTVG_3150;MTVG_304;MTVG_5191;MTVG_6461;MTVG_7588;MTVG_890;MTVG_1047;MTVG_10673;MTVG_1155	9	36918	Unassigned	Unassigned	Unassigned	-	-	-	-	0	-	-	-	0	0	0	0	0	0	0	Pseudomonas_A	9	1137_0	9	0	-	-	-	1	1	1	1	1	1	1
tVC 1137_0	MTVG_3151;MTVG_305;MTVG_5192;MTVG_6462;MTVG_7589;MTVG_891;MTVG_1048;MTVG_10674;MTVG_1156	9	38578	Unassigned	Unassigned	Unassigned	-	-	-	-	0	-	-	-	0	0	0	0	0	0	0	Pseudomonas_A	9	470_0	9	0	-	-	-	1	1	1	1	1	1	1
tVC 1064_0	MTVG_3154;MTVG_5197;MTVG_6224;MTVG_6360;MTVG_9332;MTVG_11044;MTVG_11656	7	23082.6	Unassigned	Unassigned	Unassigned	-	-	-	-	7	7	0	0	1	1	1	1	1	0	0	-	-	-	-	7	7	0	0	0	0	0	0	0	0	0
tVC 997_0	MTVG_3157;MTVG_528	2	33592	Unassigned	Unassigned	Unassigned	UBA6503	2	-	-	2	2	0	0	1	1	1	1	1	1	1	-	-	-	-	2	2	0	0	0	0	0	0	0	0	0
tVC 937_0	MTVG_3161;MTVG_4812;MTVG_9469;MTVG_9471;MTVG_9472;MTVG_11761	6	23133.2	Unassigned	Unassigned	Unassigned	Epibacterium	2	956_0;1161_0	2;1	2	2	0	0	1	1	1	1	1	1	2	Pseudophaeobacter;Pseudodonghicola	1;1	595_0	1	2	2	0	0	1	1	1	1	1	2	2
tVC 974_0	MTVG_3162;MTVG_3222;MTVG_6126;MTVG_8010	4	57915.2	Unassigned	Unassigned	Unassigned	Epibacterium;56-14-T64	2;1	-	-	3	1	0	2	1	1	1	1	1	2	2	Marinibacterium	1	-	-	3	1	2	2	1	1	1	1	1	1	0
tVC 945_0	MTVG_3163;MTVG_12053	2	38149	Unassigned	Unassigned	Unassigned	J130	1	-	-	1	1	0	0	1	1	1	1	1	1	0	-	-	1264_0	1	1	1	0	0	1	1	1	1	0	0	0
tVC 613_0	MTVG_3165;MTVG_496;MTVG_5345;MTVG_1191	4	39076	Unassigned	Unassigned	Unassigned	Vibrio;Aliivibrio	3;1	147_0;718_0;890_0;144_0	1;2;1;1	0	-	-	-	1	1	1	1	1	2	4	-	-	-	-	0	-	-	-	0	0	0	0	0	0	0
tVC 1340_0	MTVG_278;MTVG_3780	2	44960	Unassigned	Unassigned	Unassigned	-	-	-	-	0	-	-	-	0	0	0	0	0	0	0	Ralstonia	2	-	-	0	-	-	-	1	1	1	1	1	1	0
tVC 1189_0	MTVG_3178;MTVG_11523	2	11475	Unassigned	Unassigned	Unassigned	-	-	-	-	0	-	-	-	0	0	0	0	0	0	0	Thalassospira	1	1001_0;415_0	1;1	0	-	-	-	1	1	1	1	1	1	1
tVC 1341_0	MTVG_3180;MTVG_12159	2	11813.5	Unassigned	Unassigned	Unassigned	-	-	-	-	0	-	-	-	0	0	0	0	0	0	0	B47-G16	1	-	-	0	-	-	-	1	1	1	1	1	1	1
tVC 1027_0	MTVG_3181;MTVG_3301;MTVG_4391;MTVG_4680;MTVG_5473;MTVG_6273;MTVG_8032;MTVG_10994	8	84293.9	Unassigned	Unassigned	Unassigned	Pelagibacter	8	-	-	8	8	0	0	1	1	1	1	1	1	3	-	-	-	-	8	8	0	0	0	0	0	0	0	0	0
tVC 1205_0	MTVG_3182;MTVG_4977;MTVG_8821	3	43618.3	Unassigned	Unassigned	Unassigned	Halomonas	2	9_0	2	0	-	-	-	1	1	1	1	1	1	1	-	-	-	-	0	-	-	-	0	0	0	0	0	0	0
tVC 9_0	MTVG_3183;MTVG_4978	2	75975.5	Unassigned	Unassigned	Unassigned	Halomonas	2	1205_0	2	0	-	-	-	1	1	1	1	1	1	1	-	-	-	-	0	-	-	-	0	0	0	0	0	0	0
tVC 571_0	MTVG_283;MTVG_7020;MTVG_9006;MTVG_9839	4	27661	Unassigned	Unassigned	Unassigned	Halomonas;Marinicaulis;Nitratireductor;UBA9659	1;1;1;1	378_0;586_0;841_0;577_0	1;1;1;1	3	2	0	1	1	1	2	3	4	4	3	-	-	-	-	3	2	1	1	0	0	0	0	0	0	0
tVC 1343_0	MTVG_3201;MTVG_5838	2	14849	Unassigned	Unassigned	Unassigned	GCA-2401685	1	-	-	1	0	0	1	1	1	1	1	1	1	0	Kordiimonas	1	-	-	1	0	1	1	1	1	1	1	1	1	1
tVC 772_0	MTVG_3219;MTVG_4609;MTVG_4657;MTVG_7687;MTVG_7724;MTVG_7779;MTVG_7781;MTVG_1600;MTVG_1603	9	35419.7	Unassigned	Unassigned	Unassigned	Pelagimonas;Phaeobacter;Thalassobius;Planktomarina;Paracoccus	1;1;1;1;1	1101_0;955_0;773_0;168_0	1;3;1;1	6	5	1	0	1	1	1	1	1	5	4	Marinibacterium;Pararhodobacter	1;1	955_0;773_0;134_0	2;1;1	6	5	0	0	1	1	1	1	1	2	1
tVC 1307_0	MTVG_3229;MTVG_3230	2	27343.5	Unassigned	Unassigned	Unassigned	-	-	-	-	0	-	-	-	0	0	0	0	0	0	0	GCA-2721545	1	-	-	0	-	-	-	1	1	1	1	1	1	1
tVC 1345_0	MTVG_3246;MTVG_4375	2	12273	Unassigned	Unassigned	Unassigned	Microbacterium	1	-	-	0	-	-	-	1	1	1	1	1	1	1	-	-	-	-	0	-	-	-	0	0	0	0	0	0	0
tVC 1346_0	MTVG_3247;MTVG_6130	2	43779	Unassigned	Unassigned	Unassigned	Alteromonas	2	-	-	2	2	0	0	1	1	1	1	1	1	1	-	-	-	-	2	2	0	0	0	0	0	0	0	0	0
tVC 1347_0	MTVG_3248;MTVG_6131	2	49313.5	Unassigned	Unassigned	Unassigned	Alteromonas	2	-	-	2	2	0	0	1	1	1	1	1	1	1	-	-	-	-	2	2	0	0	0	0	0	0	0	0	0
tVC 1348_0	MTVG_293;MTVG_755;MTVG_11902;MTVG_12395	4	23974.2	Unassigned	Unassigned	Unassigned	S36-B12;UBA887	1;1	-	-	0	-	-	-	1	2	2	2	2	2	2	-	-	-	-	0	-	-	-	0	0	0	0	0	0	0
tVC 1351_0	MTVG_27;MTVG_307;MTVG_4030;MTVG_4372;MTVG_620;MTVG_9795	6	27822	Unassigned	Unassigned	Unassigned	Gracilimonas	6	-	-	4	4	0	0	1	1	1	1	1	1	1	-	-	-	-	4	4	0	0	0	0	0	0	0	0	0
tVC 1352_0	MTVG_297;MTVG_4105	2	14422	Unassigned	Unassigned	Unassigned	-	-	-	-	0	-	-	-	0	0	0	0	0	0	0	Kocuria	2	-	-	0	-	-	-	1	1	1	1	1	1	1
tVC 1353_0	MTVG_3268;MTVG_9991;MTVG_10548	3	29178	Unassigned	Unassigned	Unassigned	UBA6770	1	-	-	2	1	0	1	1	1	1	1	1	1	1	-	-	-	-	2	1	1	1	1	1	1	1	1	0	0
tVC 299_0	MTVG_298;MTVG_338;MTVG_4396;MTVG_6351;MTVG_9068;MTVG_9070;MTVG_10787;MTVG_10788;MTVG_10790	9	40481.3	Unassigned	Unassigned	Unassigned	-	-	-	-	0	-	-	-	0	0	0	0	0	0	0	Bacillus_V;Caloranaerobacter;Inordinaticella	2;1;1	275_0;324_0;1604_0	1;1;1	0	-	-	-	1	3	3	4	4	3	2
tVC 1022_0	MTVG_3284;MTVG_522;MTVG_10819	3	11778.7	Unassigned	Unassigned	Unassigned	Methanothrix_A	1	-	-	1	1	0	0	1	1	1	1	1	1	1	SZUA-152	1	-	-	1	1	0	0	1	1	1	2	2	1	0
tVC 1355_0	MTVG_3288;MTVG_3289	2	34931.5	Unassigned	Unassigned	Unassigned	GCA-2717565	1	988_0	1	0	-	-	-	1	1	1	1	1	1	1	-	-	-	-	0	-	-	-	0	0	0	0	0	0	0
tVC 449_0	MTVG_3292;MTVG_510;MTVG_7546	3	43347.3	Unassigned	Unassigned	Unassigned	Vibrio	1	-	-	0	-	-	-	1	1	1	1	1	1	1	Halomonas	1	134_0	1	0	-	-	-	1	1	1	1	1	1	0
tVC 272_0	MTVG_3295;MTVG_8546;MTVG_9028;MTVG_11949;MTVG_11951	5	20483.4	Unassigned	Unassigned	Unassigned	Pseudodesulfovibrio	2	-	-	1	1	0	0	1	1	1	1	1	1	1	Desulfobacter;Halodesulfovibrio	1;1	-	-	1	1	0	0	1	1	2	2	2	2	1
tVC 1357_0	MTVG_3298;MTVG_4615;MTVG_6417;MTVG_7577;MTVG_9307	5	15915.2	Unassigned	Unassigned	Unassigned	Ga0077529	2	-	-	2	2	0	0	1	1	1	1	1	1	0	Ga0077529	1	1358_0	1	2	2	0	0	1	1	1	1	1	1	0
tVC 1359_0	MTVG_3302;MTVG_12145;MTVG_12146	3	19132	Unassigned	Unassigned	Unassigned	Alteromonas	2	-	-	1	1	0	0	1	1	1	1	1	1	2	-	-	-	-	1	1	0	0	0	0	0	0	0	0	0
tVC 74_0	MTVG_3307;MTVG_12694	2	28146.5	Unassigned	Unassigned	Unassigned	Halomonas	2	409_0;604_0	2;1	2	1	1	0	1	1	1	1	1	1	1	-	-	-	-	2	1	0	0	0	0	0	0	0	0	0
tVC 604_0	MTVG_3310;MTVG_4042;MTVG_5617;MTVG_798;MTVG_8523;MTVG_9430;MTVG_10134;MTVG_10148;MTVG_11024	9	26906.8	Unassigned	Unassigned	Unassigned	Halomonas;Pseudomonas_D;Alcanivorax;Spongiibacter	1;4;1;1	409_0;74_0;838_0;360_0	2;1;1;1	7	7	0	0	1	1	1	1	4	4	5	Pseudomonas_E	1	-	-	7	7	0	0	1	1	1	1	1	1	1
tVC 305_0	MTVG_3322;MTVG_68;MTVG_8790	3	48602.3	Unassigned	Unassigned	Unassigned	-	-	-	-	0	-	-	-	0	0	0	0	0	0	0	Bacillus_A	3	288_0	1	0	-	-	-	1	1	1	1	1	1	3
tVC 1360_0	MTVG_3326;MTVG_4349;MTVG_4905;MTVG_5386	4	28956.5	Unassigned	Unassigned	Unassigned	UBA1924	3	1497_0	1	3	3	0	0	1	1	1	1	1	1	1	-	-	-	-	3	3	0	0	0	0	0	0	0	0	0
tVC 867_0	MTVG_3331;MTVG_5870;MTVG_6874;MTVG_12059	4	22258.5	Unassigned	Unassigned	Unassigned	Vannielia;Albibacillus	1;1	168_0	1	1	1	0	0	1	1	1	1	1	2	1	UBA5972;56-14-T64	1;1	904_0;955_0	1;1	1	1	0	0	1	1	1	1	1	2	0
tVC 1131_0	MTVG_303;MTVG_3901;MTVG_1145	3	19661	Unassigned	Unassigned	Unassigned	Casp-Chloro-G4;UBA1123	1;1	-	-	2	1	0	1	1	1	1	1	1	2	0	-	-	-	-	2	1	1	1	0	0	0	0	0	0	0
tVC 443_0	MTVG_3335;MTVG_3338;MTVG_3599;MTVG_3600;MTVG_11930	5	13273.8	Unassigned	Unassigned	Unassigned	Morganella	3	472_0	3	0	-	-	-	1	1	1	1	1	1	1	-	-	-	-	0	-	-	-	0	0	0	0	0	0	0
tVC 403_0	MTVG_3337;MTVG_3595;MTVG_11570;MTVG_11929	4	15521	Unassigned	Unassigned	Unassigned	Morganella	4	-	-	0	-	-	-	1	1	1	1	1	1	2	-	-	-	-	0	-	-	-	0	0	0	0	0	0	0
tVC 1361_0	MTVG_3342;MTVG_4592;MTVG_5211;MTVG_1599	4	11767.2	Unassigned	Unassigned	Unassigned	Pseudomonas_A	1	-	-	1	1	0	0	1	1	1	1	1	1	1	Pseudomonas_A	1	-	-	1	1	0	0	1	1	1	1	1	1	1
tVC 594_0	MTVG_3349;MTVG_3350	2	32768.5	Unassigned	Unassigned	Unassigned	-	-	-	-	0	-	-	-	0	0	0	0	0	0	0	-	-	-	-	0	-	-	-	0	0	0	0	0	0	0
tVC 978_0	MTVG_3365;MTVG_1096	2	36694	Unassigned	Unassigned	Unassigned	GCA-2705995;Thalassospira	1;1	-	-	1	1	0	0	1	2	2	2	2	2	2	-	-	-	-	1	1	0	0	0	0	0	0	0	0	0
tVC 1275_0	MTVG_3366;MTVG_1097	2	20566	Unassigned	Unassigned	Unassigned	GCA-2705995;Thalassospira	1;1	-	-	1	1	0	0	1	2	2	2	2	2	2	-	-	-	-	1	1	0	0	0	0	0	0	0	0	0
tVC 1362_0	MTVG_3367;MTVG_11066	2	16446.5	Unassigned	Unassigned	Unassigned	-	-	-	-	2	2	0	0	1	1	1	0	0	0	0	-	-	-	-	2	2	0	0	0	0	0	0	0	0	0
tVC 1363_0	MTVG_3372;MTVG_3862	2	24499.5	Unassigned	Unassigned	Unassigned	Aequorivita	2	-	-	2	1	1	0	1	1	1	1	1	1	1	-	-	-	-	2	1	0	0	0	0	0	0	0	0	0
tVC 736_0	MTVG_3377;MTVG_4039;MTVG_9316;MTVG_980;MTVG_10089;MTVG_11980	6	34665	Unassigned	Unassigned	Unassigned	Exiguobacterium	1	-	-	0	-	-	-	1	1	1	1	1	1	1	Exiguobacterium_A;Exiguobacterium	2;2	308_0	2	0	-	-	-	1	1	1	1	1	2	2
tVC 1364_0	MTVG_3383;MTVG_4046;MTVG_8758	3	34158	Unassigned	Unassigned	Unassigned	GCA-2733885	1	-	-	1	0	0	1	1	1	1	1	1	1	1	Halarcobacter	1	-	-	1	0	1	1	1	1	1	1	1	1	1
tVC 273_0	MTVG_3403;MTVG_5026	2	29176	Unassigned	Unassigned	Unassigned	-	-	-	-	0	-	-	-	0	0	0	0	0	0	0	-	-	-	-	0	-	-	-	1	1	1	1	1	0	0
tVC 1366_0	MTVG_3405;MTVG_8362	2	22712	Unassigned	Unassigned	Unassigned	-	-	-	-	0	-	-	-	0	0	0	0	0	0	0	SMWT01	2	-	-	0	-	-	-	1	1	1	1	1	1	1
tVC 1367_0	MTVG_3406;MTVG_8361	2	41289	Unassigned	Unassigned	Unassigned	-	-	-	-	0	-	-	-	0	0	0	0	0	0	0	SMWT01	2	-	-	0	-	-	-	1	1	1	1	1	1	1
tVC 1043_0	MTVG_3417;MTVG_4303;MTVG_5745;MTVG_6981;MTVG_777;MTVG_9305;MTVG_9617;MTVG_1085	8	41945.5	Unassigned	Unassigned	Unassigned	Pseudoalteromonas	7	-	-	7	7	0	0	1	1	1	1	1	1	6	-	-	-	-	7	7	0	0	0	0	0	0	0	0	0
tVC 1369_0	MTVG_311;MTVG_8193;MTVG_10078	3	14001.3	Unassigned	Unassigned	Unassigned	Ralstonia	3	-	-	3	0	1	2	1	1	1	1	1	1	1	-	-	-	-	3	0	2	2	0	0	0	0	0	0	0
tVC 1076_0	MTVG_3429;MTVG_4015	2	15200	Unassigned	Unassigned	Unassigned	Bacillus	2	334_0	2	0	-	-	-	1	1	1	1	1	1	1	-	-	-	-	0	-	-	-	0	0	0	0	0	0	0
tVC 743_0	MTVG_3432;MTVG_4768;MTVG_10259;MTVG_10419;MTVG_10826;MTVG_10827	6	48909.8	Unassigned	Unassigned	Unassigned	UBA3465	5	-	-	5	5	0	0	1	1	1	1	1	1	1	-	-	-	-	5	5	0	0	0	0	0	0	0	0	0
tVC 18_0	MTVG_3438;MTVG_3658	2	19847	Unassigned	Unassigned	Unassigned	UBA2588	1	-	-	2	1	0	1	1	2	2	2	2	1	1	-	-	-	-	2	1	1	1	0	0	0	0	0	0	0
tVC 965_0	MTVG_3449;MTVG_4749;MTVG_5513;MTVG_6774;MTVG_785;MTVG_786;MTVG_824;MTVG_8992;MTVG_9754;MTVG_10267;MTVG_11248;MTVG_11623;MTVG_12523	13	30384.5	Unassigned	Unassigned	Unassigned	Pseudoalteromonas	11	633_0	3	6	3	0	3	1	1	1	1	1	1	8	Pseudoalteromonas	1	-	-	6	3	3	3	1	1	1	1	1	1	1
tVC 1056_0	MTVG_3452;MTVG_4733	2	21068.5	Unassigned	Unassigned	Unassigned	Variovorax	1	-	-	0	-	-	-	1	1	1	1	1	1	1	-	-	-	-	0	-	-	-	0	0	0	0	0	0	0
tVC 1373_0	MTVG_3466;MTVG_3467	2	25570.5	Unassigned	Unassigned	Unassigned	ECT2AJA-110-A	1	-	-	2	2	0	0	1	1	1	1	1	1	0	-	-	-	-	2	2	0	0	0	0	0	0	0	0	0
tVC 1239_0	MTVG_3468;MTVG_3785	2	28610	Unassigned	Unassigned	Unassigned	Synechococcus_C	2	1393_0	1	2	2	0	0	1	1	1	1	1	1	1	-	-	-	-	2	2	0	0	0	0	0	0	0	0	0
tVC 1374_0	MTVG_3479;MTVG_5980;MTVG_9851	3	26145	Unassigned	Unassigned	Unassigned	UBA8438;UBA9611	1;1	-	-	0	-	-	-	1	2	2	2	2	2	2	-	-	-	-	0	-	-	-	0	0	0	0	0	0	0
tVC 1302_0	MTVG_3481;MTVG_8359	2	12803.5	Unassigned	Unassigned	Unassigned	UBA8438;Methylophaga	1;1	-	-	1	0	0	1	1	2	2	2	2	2	2	-	-	-	-	1	0	1	1	0	0	0	0	0	0	0
tVC 1274_0	MTVG_3482;MTVG_10570	2	24437	Unassigned	Unassigned	Unassigned	UBA8438;TMED2	1;1	-	-	1	1	0	0	1	2	2	2	2	2	2	-	-	-	-	1	1	0	0	0	0	0	0	0	0	0
tVC 1376_0	MTVG_3483;MTVG_1144	2	15862.5	Unassigned	Unassigned	Unassigned	Casp-Chloro-G4;UBA8438	1;1	-	-	1	1	0	0	1	2	2	2	2	2	1	-	-	-	-	1	1	0	0	0	0	0	0	0	0	0
tVC 1378_0	MTVG_3489;MTVG_1098;MTVG_11978	3	20121.7	Unassigned	Unassigned	Unassigned	-	-	-	-	3	3	0	0	1	1	1	1	1	0	0	-	-	-	-	3	3	0	0	0	0	0	0	0	0	0
tVC 916_0	MTVG_3498;MTVG_4638;MTVG_10458	3	10561.3	Unassigned	Unassigned	Unassigned	Aliivibrio;Vibrio	1;2	-	-	1	0	0	1	1	1	1	1	1	2	2	-	-	-	-	1	0	1	1	0	0	0	0	0	0	0
tVC 1146_0	MTVG_3520;MTVG_413;MTVG_7956;MTVG_9715;MTVG_10518;MTVG_12593	6	11113.3	Unassigned	Unassigned	Unassigned	Microbacterium	6	-	-	6	2	2	2	1	1	1	1	1	1	1	-	-	-	-	6	2	2	2	0	0	0	0	0	0	0
tVC 1381_0	MTVG_3524;MTVG_131	2	15648.5	Unassigned	Unassigned	Unassigned	Sulfitobacter	2	-	-	2	2	0	0	1	1	1	1	1	1	1	-	-	-	-	2	2	0	0	0	0	0	0	0	0	0
tVC 69_0	MTVG_322;MTVG_8302	2	18905.5	Unassigned	Unassigned	Unassigned	-	-	-	-	0	-	-	-	0	0	0	0	0	0	0	Acinetobacter	1	-	-	0	-	-	-	1	1	1	1	1	1	1
tVC 1333_0	MTVG_3549;MTVG_8815;MTVG_11676	3	20565	Unassigned	Unassigned	Unassigned	UBA2664;Gracilimonas;RHLJ01	1;1;1	-	-	3	3	0	0	1	1	1	1	1	3	2	-	-	-	-	3	3	0	0	0	0	0	0	0	0	0
tVC 1015_0	MTVG_3555;MTVG_5621	2	10547	Unassigned	Unassigned	Unassigned	-	-	-	-	0	-	-	-	0	0	0	0	0	0	0	-	-	-	-	0	-	-	-	0	0	0	0	0	0	0
tVC 429_0	MTVG_323;MTVG_7871	2	36852.5	Unassigned	Unassigned	Unassigned	-	-	-	-	0	-	-	-	0	0	0	0	0	0	0	Acinetobacter	2	-	-	0	-	-	-	1	1	1	1	1	1	2
tVC 1011_0	MTVG_3560;MTVG_5353	2	17550.5	Unassigned	Unassigned	Unassigned	UBA2137	1	-	-	1	1	0	0	1	1	1	1	1	1	1	-	-	-	-	1	1	0	0	0	0	0	0	0	0	0
tVC 1383_0	MTVG_3561;MTVG_7210	2	33563	Unassigned	Unassigned	Unassigned	UBA2137;UBA1672	1;1	-	-	2	2	0	0	1	1	1	1	1	2	2	-	-	-	-	2	2	0	0	0	0	0	0	0	0	0
tVC 1079_0	MTVG_3565;MTVG_5488	2	15513.5	Unassigned	Unassigned	Unassigned	UBA11650;UBA9611	1;1	-	-	2	0	0	2	1	1	1	1	1	2	2	-	-	-	-	2	0	2	2	0	0	0	0	0	0	0
tVC 426_0	MTVG_3566;MTVG_4992;MTVG_7496;MTVG_8081;MTVG_8627;MTVG_9842;MTVG_12484	7	38181	Unassigned	Unassigned	Unassigned	Methylophaga	7	-	-	6	6	0	0	1	1	1	1	1	1	1	-	-	-	-	6	6	0	0	0	0	0	0	0	0	0
tVC 1384_0	MTVG_3568;MTVG_768	2	26751	Unassigned	Unassigned	Unassigned	Methylophaga;UBA4421	1;1	-	-	1	1	0	0	1	1	1	2	2	2	1	-	-	-	-	1	1	0	0	0	0	0	0	0	0	0
tVC 298_0	MTVG_3584;MTVG_5615	2	31578	Unassigned	Unassigned	Unassigned	-	-	-	-	0	-	-	-	0	0	0	0	0	0	0	-	-	-	-	0	-	-	-	0	0	0	0	0	0	0
tVC 1385_0	MTVG_3603;MTVG_3604	2	26694.5	Unassigned	Unassigned	Unassigned	Sphaerochaeta	1	-	-	2	0	0	2	1	1	1	1	1	1	0	-	-	-	-	2	0	2	2	0	0	0	0	0	0	0
tVC 1154_0	MTVG_3606;MTVG_408;MTVG_5088;MTVG_7491;MTVG_8052;MTVG_808;MTVG_8703;MTVG_9059;MTVG_9863;MTVG_10147;MTVG_10258;MTVG_10768	12	21242	Unassigned	Unassigned	Unassigned	Marinobacter;Oleibacter	7;1	-	-	5	1	1	3	1	1	1	1	2	2	4	Marinobacter	3	-	-	5	1	3	3	1	1	1	1	1	1	2
tVC 838_0	MTVG_3612;MTVG_4550;MTVG_6389;MTVG_8521;MTVG_8771;MTVG_10568	6	35531.7	Unassigned	Unassigned	Unassigned	Pseudomonas_D	6	409_0;360_0;604_0	1;2;1	6	6	0	0	1	1	1	1	1	1	2	-	-	-	-	6	6	0	0	0	0	0	0	0	0	0
tVC 822_0	MTVG_3621;MTVG_10311;MTVG_10934;MTVG_12662	4	35111.5	Unassigned	Unassigned	Unassigned	MGIIa-L2;Alteromonas;UBA721;UBA8592	1;1;1;1	-	-	1	1	0	0	2	4	4	4	4	4	4	-	-	-	-	1	1	0	0	0	0	0	0	0	0	0
tVC 1169_0	MTVG_3625;MTVG_7048	2	24790	Unassigned	Unassigned	Unassigned	-	-	-	-	0	-	-	-	0	0	0	0	0	0	0	Marinobacter;Oceanospirillum	1;1	-	-	0	-	-	-	1	1	1	1	2	2	0
tVC 1305_0	MTVG_3629;MTVG_3803	2	29147	Unassigned	Unassigned	Unassigned	OCS116	2	583_0;444_0;1109_0	1;1;1	2	0	0	2	1	1	1	1	1	1	0	-	-	-	-	2	0	2	2	0	0	0	0	0	0	0
tVC 444_0	MTVG_3631;MTVG_638	2	39595.5	Unassigned	Unassigned	Unassigned	OCS116	2	583_0;1305_0	2;1	2	0	0	2	1	1	1	1	1	1	1	-	-	-	-	2	0	2	2	0	0	0	0	0	0	0
tVC 129_0	MTVG_3633;MTVG_11305;MTVG_1298	3	27978	Unassigned	Unassigned	Unassigned	UBA1994;Alteromonas;Phenylobacterium	1;1;1	-	-	2	2	0	0	1	2	3	3	3	3	3	-	-	-	-	2	2	0	0	0	0	0	0	0	0	0
tVC 1047_0	MTVG_3637;MTVG_5855;MTVG_10821;MTVG_11064;MTVG_12453	5	15731	Unassigned	Unassigned	Unassigned	Alcanivorax;Flavobacterium	4;1	-	-	3	1	1	1	1	2	2	2	2	2	5	-	-	-	-	3	1	1	1	0	0	0	0	0	0	0
tVC 511_0	MTVG_3640;MTVG_5483;MTVG_541;MTVG_11320;MTVG_12582;MTVG_12583	6	12999	Unassigned	Unassigned	Unassigned	UBA721;TMED15;Gelidibacter;Phenylobacterium;HC6-5	1;1;1;1;1	-	-	3	3	0	0	1	4	4	4	4	5	4	-	-	-	-	3	3	0	0	0	0	0	0	0	0	0
tVC 162_0	MTVG_3646;MTVG_9313	2	22411	Unassigned	Unassigned	Unassigned	TMED15;UBA3537_A	1;1	-	-	0	-	-	-	1	2	2	2	2	2	2	-	-	-	-	0	-	-	-	0	0	0	0	0	0	0
tVC 537_0	MTVG_3664;MTVG_840	2	14794.5	Unassigned	Unassigned	Unassigned	BRH-c0	1	-	-	1	1	0	0	2	2	2	1	1	1	1	-	-	-	-	1	1	0	0	0	0	0	0	0	0	0
tVC 1323_0	MTVG_3684;MTVG_3719;MTVG_931	3	32215.3	Unassigned	Unassigned	Unassigned	-	-	-	-	2	2	0	0	1	1	1	0	0	0	0	SZUA-160	1	-	-	2	2	0	0	1	1	1	1	1	1	0
tVC 275_0	MTVG_334;MTVG_6845	2	41853.5	Unassigned	Unassigned	Unassigned	-	-	-	-	0	-	-	-	0	0	0	0	0	0	0	Desulfallas_B	1	299_0;312_0	1;1	0	-	-	-	1	1	2	2	2	1	0
tVC 871_0	MTVG_3750;MTVG_6437;MTVG_6850;MTVG_9037	4	49068	Unassigned	Unassigned	Unassigned	Sulfitobacter	4	-	-	4	0	0	4	1	1	1	1	1	1	1	-	-	-	-	4	0	4	4	0	0	0	0	0	0	0
tVC 1309_0	MTVG_3757;MTVG_4352;MTVG_4974	3	25568.3	Unassigned	Unassigned	Unassigned	Halomonas	2	-	-	2	0	2	0	1	1	1	1	1	1	1	Halomonas	1	-	-	2	0	0	0	1	1	1	1	1	1	0
tVC 648_0	MTVG_3762;MTVG_6024;MTVG_7372;MTVG_8510;MTVG_8629;MTVG_8937;MTVG_9505;MTVG_10945;MTVG_11872	9	33333.7	Unassigned	Unassigned	Unassigned	Rheinheimera;Pseudoalteromonas	1;6	-	-	4	4	0	0	1	1	1	1	1	2	5	Pseudoalteromonas	2	-	-	4	4	0	0	1	1	1	1	1	1	1
tVC 1390_0	MTVG_3766;MTVG_6529	2	22408	Unassigned	Unassigned	Unassigned	Microbacterium	1	-	-	0	-	-	-	1	1	1	1	1	1	0	-	-	-	-	0	-	-	-	1	1	1	1	1	0	0
tVC 1391_0	MTVG_3771;MTVG_4544;MTVG_7519;MTVG_8647;MTVG_8958;MTVG_11045;MTVG_1252	7	17517.4	Unassigned	Unassigned	Unassigned	-	-	-	-	7	7	0	0	1	1	1	1	1	0	0	-	-	-	-	7	7	0	0	0	0	0	0	0	0	0
tVC 1228_0	MTVG_3784;MTVG_3787	2	24894.5	Unassigned	Unassigned	Unassigned	Synechococcus_C	1	-	-	2	2	0	0	1	1	1	1	1	1	1	-	-	-	-	2	2	0	0	0	0	0	0	0	0	0
tVC 1393_0	MTVG_3786;MTVG_43;MTVG_5716;MTVG_6458;MTVG_9756	5	17492.6	Unassigned	Unassigned	Unassigned	Synechococcus_C;Synechococcus_E	2;1	1239_0	1	3	3	0	0	1	1	1	1	1	2	2	-	-	-	-	3	3	0	0	0	0	0	0	0	0	0
tVC 413_0	MTVG_3791;MTVG_4788;MTVG_7231;MTVG_8554;MTVG_8555;MTVG_9910;MTVG_10230;MTVG_10900;MTVG_12369	9	34275.3	Unassigned	Unassigned	Unassigned	Brevundimonas	8	1233_0	6	9	2	0	7	1	1	1	1	1	1	1	-	-	-	-	9	2	7	7	0	0	0	0	0	0	0
tVC 1098_0	MTVG_3802;MTVG_5727;MTVG_9771	3	17170	Unassigned	Unassigned	Unassigned	OCS116;Moritella	1;1	-	-	2	0	0	2	1	1	2	2	2	2	0	-	-	-	-	2	0	2	2	0	0	0	0	0	0	0
tVC 1109_0	MTVG_3804;MTVG_7665;MTVG_8062	3	20807.3	Unassigned	Unassigned	Unassigned	OCS116	1	1305_0;1074_0	1;1	2	1	0	1	1	1	1	1	2	1	0	Methyloceanibacter	1	583_0	1	2	1	1	1	1	1	1	1	1	1	1
tVC 908_0	MTVG_3830;MTVG_5284	2	10522.5	Unassigned	Unassigned	Unassigned	GCA-2689925;BACL24	1;1	-	-	1	1	0	0	1	2	2	2	2	2	2	-	-	-	-	1	1	0	0	0	0	0	0	0	0	0
tVC 1396_0	MTVG_3842;MTVG_12808	2	20374	Unassigned	Unassigned	Unassigned	-	-	-	-	1	0	0	1	1	1	1	0	0	0	0	-	-	-	-	1	0	1	1	0	0	0	0	0	0	0
tVC 942_0	MTVG_3843;MTVG_6423;MTVG_9965;MTVG_10017;MTVG_11746;MTVG_105	6	15806	Unassigned	Unassigned	Unassigned	UBA8079	4	-	-	6	6	0	0	1	1	1	1	1	1	0	-	-	-	-	6	6	0	0	0	0	0	0	0	0	0
tVC 1398_0	MTVG_3846;MTVG_8305;MTVG_10510;MTVG_11055	4	11865	Unassigned	Unassigned	Unassigned	-	-	-	-	0	-	-	-	0	0	0	0	0	0	0	-	-	-	-	0	-	-	-	1	1	1	1	0	0	0
tVC 1397_0	MTVG_3847;MTVG_10511;MTVG_11056	3	11599.7	Unassigned	Unassigned	Unassigned	-	-	-	-	0	-	-	-	0	0	0	0	0	0	0	-	-	-	-	0	-	-	-	1	1	1	1	0	0	0
tVC 551_0	MTVG_3849;MTVG_7807	2	39969	Unassigned	Unassigned	Unassigned	Yersinia;Enterobacter	1;1	143_0;551_1;135_1	1;1;1	0	-	-	-	1	1	1	1	1	2	2	-	-	-	-	0	-	-	-	0	0	0	0	0	0	0
tVC 601_0	MTVG_344;MTVG_8329;MTVG_1282	3	16225.3	Unassigned	Unassigned	Unassigned	GCA-2689995;UBA1994;GCA-002704185	1;1;1	-	-	1	1	0	0	1	3	3	3	3	3	3	-	-	-	-	1	1	0	0	0	0	0	0	0	0	0
tVC 1399_0	MTVG_3860;MTVG_11499	2	14204.5	Unassigned	Unassigned	Unassigned	Arctic96AD-7	2	-	-	2	0	1	1	1	1	1	1	1	1	1	-	-	-	-	2	0	1	1	0	0	0	0	0	0	0
tVC 1400_0	MTVG_345;MTVG_347	2	14011	Unassigned	Unassigned	Unassigned	GCA-2689995	1	-	-	0	-	-	-	1	1	1	1	1	1	1	-	-	-	-	0	-	-	-	0	0	0	0	0	0	0
tVC 487_0	MTVG_3886;MTVG_8038	2	25665	Unassigned	Unassigned	Unassigned	EC70;Pseudomonas_A	1;1	-	-	0	-	-	-	1	2	2	2	2	2	2	-	-	-	-	0	-	-	-	0	0	0	0	0	0	0
tVC 1403_0	MTVG_3905;MTVG_7626;MTVG_825;MTVG_9033;MTVG_9507	5	14555.8	Unassigned	Unassigned	Unassigned	Halomonas;Halomonas_E	1;1	-	-	2	1	0	1	1	1	1	1	1	2	1	Halomonas	2	-	-	2	1	1	1	1	1	1	1	1	1	1
tVC 621_0	MTVG_3906;MTVG_8162	2	15488	Unassigned	Unassigned	Unassigned	-	-	-	-	0	-	-	-	0	0	0	0	0	0	0	Halomonas	2	-	-	0	-	-	-	1	1	1	1	1	1	2
tVC 562_0	MTVG_3914;MTVG_5546	2	16353	Unassigned	Unassigned	Unassigned	UBA8592;TMED2	1;1	-	-	1	1	0	0	1	2	2	2	2	2	2	-	-	-	-	1	1	0	0	0	0	0	0	0	0	0
tVC 1405_0	MTVG_351;MTVG_5263;MTVG_6956	3	15906	Unassigned	Unassigned	Unassigned	Rhodococcus	3	-	-	3	0	0	3	1	1	1	1	1	1	1	-	-	-	-	3	0	3	3	0	0	0	0	0	0	0
tVC 1088_0	MTVG_3916	1	51746	Unassigned	Unassigned	Unassigned	MED-G14	1	-	-	1	1	0	0	1	1	1	1	1	1	0	-	-	-	-	1	1	0	0	0	0	0	0	0	0	0
tVC 1407_0	MTVG_3919;MTVG_7880	2	11924.5	Unassigned	Unassigned	Unassigned	Ketobacter	2	-	-	2	2	0	0	1	1	1	1	1	1	1	-	-	-	-	2	2	0	0	0	0	0	0	0	0	0
tVC 1127_0	MTVG_3924;MTVG_362;MTVG_5254	3	27877.7	Unassigned	Unassigned	Unassigned	-	-	-	-	0	-	-	-	0	0	0	0	0	0	0	UBA7939;Methanoculleus;B87-G9	1;1;1	430_0	1	0	-	-	-	1	2	3	3	3	3	2
tVC 1408_0	MTVG_353;MTVG_7729;MTVG_9633;MTVG_9634;MTVG_9970	5	25784.8	Unassigned	Unassigned	Unassigned	GCA-002712045;UBA6935;GCA-2704625;GCA-2711925	1;1;1;1	-	-	0	-	-	-	1	2	3	4	4	4	4	-	-	-	-	0	-	-	-	0	0	0	0	0	0	0
tVC 1401_0	MTVG_3934;MTVG_6538;MTVG_8929;MTVG_10695;MTVG_12161	5	23371	Unassigned	Unassigned	Unassigned	Oceanispirochaeta	3	-	-	1	0	0	1	1	1	1	1	2	1	1	Oceanispirochaeta	1	-	-	1	0	1	1	1	1	1	1	1	1	0
tVC 1410_0	MTVG_3943;MTVG_41;MTVG_7169;MTVG_9827;MTVG_12629	5	14774.6	Unassigned	Unassigned	Unassigned	Alteromonas	5	-	-	5	0	0	5	1	1	1	1	1	1	1	-	-	-	-	5	0	5	5	0	0	0	0	0	0	0
tVC 1411_0	MTVG_3946;MTVG_5624;MTVG_946	3	28491	Unassigned	Unassigned	Unassigned	Marinirhabdus;BACL21	2;1	-	-	1	1	0	0	1	1	1	1	1	2	2	-	-	-	-	1	1	0	0	0	0	0	0	0	0	0
tVC 1412_0	MTVG_3953;MTVG_10833	2	26768	Unassigned	Unassigned	Unassigned	Desulfobacula	1	1414_0;1117_0;995_0	1;1;1	1	1	0	0	1	1	1	1	1	1	0	-	-	-	-	1	1	0	0	1	1	1	1	0	0	0
tVC 672_0	MTVG_3956;MTVG_4052;MTVG_4690;MTVG_10772;MTVG_10853;MTVG_11740;MTVG_12284;MTVG_12478	8	30527.6	Unassigned	Unassigned	Unassigned	Aequorivita	8	-	-	7	7	0	0	1	1	1	1	1	1	1	-	-	-	-	7	7	0	0	0	0	0	0	0	0	0
tVC 1413_0	MTVG_3960;MTVG_12667	2	12827	Unassigned	Unassigned	Unassigned	Pelagibacterium	2	-	-	2	2	0	0	1	1	1	1	1	1	1	-	-	-	-	2	2	0	0	0	0	0	0	0	0	0
tVC 1372_0	MTVG_357;MTVG_9877	2	15675	Unassigned	Unassigned	Unassigned	Halomonas	1	-	-	1	1	0	0	1	1	1	1	1	1	1	-	-	-	-	1	1	0	0	0	0	0	0	0	0	0
tVC 97_0	MTVG_3964;MTVG_4746;MTVG_711;MTVG_907;MTVG_10557;MTVG_11500	6	40569.3	Unassigned	Unassigned	Unassigned	-	-	-	-	0	-	-	-	0	0	0	0	0	0	0	Bacillus	5	99_0;286_0;302_0;334_0	2;2;2;2	0	-	-	-	1	1	1	1	1	1	4
tVC 1276_0	MTVG_3967;MTVG_3968	2	37775.5	Unassigned	Unassigned	Unassigned	-	-	-	-	0	-	-	-	0	0	0	0	0	0	0	Sphingomonas_G	1	1077_0	1	0	-	-	-	1	1	1	1	1	1	0
tVC 931_0	MTVG_3978;MTVG_8448;MTVG_8831	3	23333.7	Unassigned	Unassigned	Unassigned	Hyphomonas	3	1091_0	1	3	0	0	3	1	1	1	1	1	1	2	-	-	-	-	3	0	3	3	0	0	0	0	0	0	0
tVC 783_0	MTVG_3987;MTVG_11582	2	30046.5	Unassigned	Unassigned	Unassigned	Sulfitobacter;GCA-2691145	1;1	-	-	0	-	-	-	1	1	1	2	2	2	2	-	-	-	-	0	-	-	-	0	0	0	0	0	0	0
tVC 300_0	MTVG_3996;MTVG_395;MTVG_7987;MTVG_9425	4	19194	Unassigned	Unassigned	Unassigned	Acinetobacter;UBA8437;GCA-2724675	1;1;1	1435_0;1440_0	1;1	2	2	0	0	1	3	3	3	3	3	2	-	-	-	-	2	2	0	0	0	0	0	0	0	0	0
tVC 1170_0	MTVG_4013;MTVG_7757;MTVG_8387;MTVG_897;MTVG_9053;MTVG_10152	6	15619.5	Unassigned	Unassigned	Unassigned	Psychrobacter;Acinetobacter	3;1	-	-	3	1	0	2	1	1	1	1	1	2	4	Psychrobacter	1	-	-	3	1	2	2	1	1	1	1	1	1	1
tVC 1415_0	MTVG_4027;MTVG_12342	2	21164.5	Unassigned	Unassigned	Unassigned	GCA-2691245	1	-	-	1	1	0	0	1	1	1	1	1	1	0	Bacillus_A	1	-	-	1	1	0	0	1	1	1	1	1	1	1
tVC 1416_0	MTVG_4028;MTVG_7771	2	20742.5	Unassigned	Unassigned	Unassigned	Alteromonas	1	-	-	0	-	-	-	1	1	1	1	1	1	1	Bacillus_A	1	-	-	0	-	-	-	1	1	1	1	1	1	1
tVC 899_0	MTVG_8679;MTVG_11597	2	19154	Unassigned	Unassigned	Unassigned	-	-	-	-	0	-	-	-	0	0	0	0	0	0	0	Streptomyces	2	-	-	0	-	-	-	1	1	1	1	1	1	2
tVC 856_0	MTVG_4032;MTVG_5755;MTVG_5756;MTVG_970;MTVG_1592	5	44692	Unassigned	Unassigned	Unassigned	Sphingomonas;Sphingobium	1;1	1077_0;1296_0;809_0;451_0	2;1;1;1	2	0	0	2	1	1	1	1	1	2	2	Sphingobium	2	1437_0	1	2	0	2	2	1	1	1	1	1	1	2
tVC 1417_0	MTVG_4034;MTVG_6424;MTVG_7673	3	13223.7	Unassigned	Unassigned	Unassigned	-	-	-	-	3	3	0	0	1	1	1	1	1	0	0	-	-	-	-	3	3	0	0	0	0	0	0	0	0	0
tVC 1418_0	MTVG_366;MTVG_367;MTVG_4761;MTVG_4762	4	49798.8	Unassigned	Unassigned	Unassigned	-	-	-	-	0	-	-	-	0	0	0	0	0	0	0	-	-	-	-	0	-	-	-	0	0	0	0	0	0	0
tVC 508_0	MTVG_4047;MTVG_10605;MTVG_11063	3	29307.3	Unassigned	Unassigned	Unassigned	Flavobacterium	3	-	-	2	2	0	0	1	1	1	1	1	1	2	-	-	-	-	2	2	0	0	0	0	0	0	0	0	0
tVC 471_0	MTVG_4056;MTVG_8398;MTVG_8584	3	36011.3	Unassigned	Unassigned	Unassigned	Pseudomonas_D	3	409_0;810_0	3;3	2	1	1	0	1	1	1	1	1	1	1	-	-	-	-	2	1	0	0	0	0	0	0	0	0	0
tVC 654_0	MTVG_4063;MTVG_4835	2	13140.5	Unassigned	Unassigned	Unassigned	Escherichia	2	-	-	0	-	-	-	1	1	1	1	1	1	1	-	-	-	-	0	-	-	-	0	0	0	0	0	0	0
tVC 1063_0	MTVG_4071;MTVG_8750	2	18238	Unassigned	Unassigned	Unassigned	Planktomarina	1	-	-	1	1	0	0	1	1	1	1	1	1	1	Desulfobacula	1	-	-	1	1	0	0	1	1	1	1	1	1	0
tVC 1377_0	MTVG_4077;MTVG_5076;MTVG_9112	3	36932.7	Unassigned	Unassigned	Unassigned	Methylophaga	3	1_0;973_0	1;1	2	2	0	0	1	1	1	1	1	1	1	-	-	-	-	2	2	0	0	0	0	0	0	0	0	0
tVC 574_0	MTVG_4079;MTVG_948;MTVG_11391	3	18614	Unassigned	Unassigned	Unassigned	WH-5701;Synechococcus_E	2;1	-	-	3	3	0	0	1	1	1	1	1	2	1	-	-	-	-	3	3	0	0	0	0	0	0	0	0	0
tVC 551_1	MTVG_4080;MTVG_7809	2	45577.5	Unassigned	Unassigned	Unassigned	Kosakonia;Enterobacter	1;1	410_0;472_0;551_0;135_1	1;1;1;1	0	-	-	-	1	1	1	1	1	2	1	-	-	-	-	0	-	-	-	0	0	0	0	0	0	0
tVC 450_0	MTVG_4086;MTVG_5588;MTVG_6975;MTVG_11887	4	15448.2	Unassigned	Unassigned	Unassigned	Maridesulfovibrio	3	-	-	0	-	-	-	1	1	1	1	1	1	1	-	-	-	-	0	-	-	-	0	0	0	0	0	0	0
tVC 454_0	MTVG_4087	1	15701	Unassigned	Unassigned	Unassigned	-	-	-	-	0	-	-	-	0	0	0	0	0	0	0	-	-	-	-	0	-	-	-	0	0	0	0	0	0	0
tVC 1125_0	MTVG_4093;MTVG_5599;MTVG_10730	3	35743.7	Unassigned	Unassigned	Unassigned	-	-	-	-	0	-	-	-	0	0	0	0	0	0	0	Archaeoglobus	3	1212_0	1	0	-	-	-	1	1	1	1	1	1	1
tVC 1026_0	MTVG_4097;MTVG_1348	2	11731	Unassigned	Unassigned	Unassigned	-	-	-	-	0	-	-	-	0	0	0	0	0	0	0	-	-	-	-	0	-	-	-	0	0	0	0	0	0	0
tVC 1420_0	MTVG_374;MTVG_5208;MTVG_7000	3	28715	Unassigned	Unassigned	Unassigned	UBA55;Pusillimonas_A	1;1	762_0;1095_0;409_0;990_0;587_0;170_0;1425_0;1227_0;778_0;1318_0;767_0;1005_0	1;1;1;1;1;1;1;1;1;1;1;1	1	1	0	0	2	3	3	3	3	2	2	-	-	-	-	1	1	0	0	0	0	0	0	0	0	0
tVC 1422_0	MTVG_4098;MTVG_10020;MTVG_1349	3	39587	Unassigned	Unassigned	Unassigned	-	-	-	-	0	-	-	-	0	0	0	0	0	0	0	-	-	-	-	0	-	-	-	0	0	0	0	0	0	0
tVC 1423_0	MTVG_4099;MTVG_1350	2	44588	Unassigned	Unassigned	Unassigned	-	-	-	-	0	-	-	-	0	0	0	0	0	0	0	-	-	-	-	0	-	-	-	0	0	0	0	0	0	0
tVC 377_0	MTVG_4112;MTVG_12023	2	22950	Unassigned	Unassigned	Unassigned	Sulfitobacter	1	-	-	1	0	0	1	1	1	1	1	1	1	1	56-14-T64	1	-	-	1	0	1	1	1	1	1	1	1	1	0
tVC 190_0	MTVG_376;MTVG_12686	2	36538	Unassigned	Unassigned	Unassigned	Bacillus_AA	2	-	-	0	-	-	-	1	1	1	1	1	1	1	-	-	-	-	0	-	-	-	0	0	0	0	0	0	0
tVC 938_0	MTVG_4116;MTVG_4117;MTVG_4118	3	34746	Unassigned	Unassigned	Unassigned	-	-	-	-	0	-	-	-	0	0	0	0	0	0	0	-	-	-	-	0	-	-	-	0	0	0	0	0	0	0
tVC 1424_0	MTVG_4120;MTVG_10158;MTVG_11441	3	12706.7	Unassigned	Unassigned	Unassigned	GCA-2731375	3	-	-	3	3	0	0	1	1	1	1	1	1	0	-	-	-	-	3	3	0	0	0	0	0	0	0	0	0
tVC 1425_0	MTVG_4128;MTVG_6996;MTVG_7009	3	18695.7	Unassigned	Unassigned	Unassigned	MedAcidi-G3;Pusillimonas_A	1;1	1095_0;409_0;990_0;587_0;170_0;1420_0;1227_0;778_0;1318_0;767_0;1005_0	1;1;1;1;1;1;1;1;1;1;1	1	1	0	0	1	2	2	2	2	2	1	-	-	-	-	1	1	0	0	0	0	0	0	0	0	0
tVC 1213_0	MTVG_4129;MTVG_4138	2	13690.5	Unassigned	Unassigned	Unassigned	-	-	-	-	0	-	-	-	0	0	0	0	0	0	0	4484-232	1	-	-	0	-	-	-	1	1	1	1	1	1	1
tVC 725_0	MTVG_4141;MTVG_1036	2	33818	Unassigned	Unassigned	Unassigned	Marinobacter	2	-	-	2	2	0	0	1	1	1	1	1	1	2	-	-	-	-	2	2	0	0	0	0	0	0	0	0	0
tVC 1215_0	MTVG_4146;MTVG_4330	2	33118	Unassigned	Unassigned	Unassigned	Tamlana_A;Algorimicrobium	1;1	671_0	1	1	1	0	0	1	1	1	1	1	2	2	-	-	-	-	1	1	0	0	0	0	0	0	0	0	0
tVC 1251_0	MTVG_378;MTVG_8426;MTVG_12702	3	61111.3	Unassigned	Unassigned	Unassigned	Winogradskyella	3	-	-	3	3	0	0	1	1	1	1	1	1	0	-	-	-	-	3	3	0	0	0	0	0	0	0	0	0
tVC 833_0	MTVG_4148;MTVG_9872	2	50486	Unassigned	Unassigned	Unassigned	-	-	-	-	0	-	-	-	0	0	0	0	0	0	0	-	-	-	-	0	-	-	-	0	0	0	0	0	0	0
tVC 1426_0	MTVG_4151;MTVG_4154	2	21921	Unassigned	Unassigned	Unassigned	GCA-2711415	1	-	-	0	-	-	-	1	1	1	1	1	1	1	-	-	-	-	0	-	-	-	0	0	0	0	0	0	0
tVC 649_0	MTVG_4160;MTVG_4342;MTVG_4591;MTVG_4771;MTVG_5747;MTVG_7332;MTVG_7607;MTVG_8476;MTVG_849;MTVG_9976;MTVG_11158	11	36836.1	Unassigned	Unassigned	Unassigned	Vibrio;Idiomarina;Gallaecimonas	4;2;1	-	-	4	2	0	2	1	1	1	1	3	3	7	Shewanella;Idiomarina	1;3	-	-	4	2	2	2	1	1	1	1	2	2	2
tVC 620_0	MTVG_4166;MTVG_4167;MTVG_5714;MTVG_7141;MTVG_9040;MTVG_10685;MTVG_11610	7	14101.6	Unassigned	Unassigned	Unassigned	Halomonas	4	-	-	5	2	0	3	1	1	1	1	1	1	4	-	-	-	-	5	2	3	3	0	0	0	0	0	0	0
tVC 1427_0	MTVG_4170;MTVG_6562;MTVG_11036	3	21769.7	Unassigned	Unassigned	Unassigned	-	-	-	-	0	-	-	-	0	0	0	0	0	0	0	Aminicenans;SOIV01	1;1	1428_0;1535_0;1536_0;982_0;1322_0	1;2;1;1;1	0	-	-	-	1	2	2	2	2	2	1
tVC 1428_0	MTVG_4171;MTVG_4175	2	12328	Unassigned	Unassigned	Unassigned	-	-	-	-	0	-	-	-	0	0	0	0	0	0	0	Aminicenans	1	1427_0	1	0	-	-	-	1	1	1	1	1	1	1
tVC 495_0	MTVG_4182;MTVG_4183	2	74496.5	Unassigned	Unassigned	Unassigned	Thalassospira	1	587_0	1	0	-	-	-	1	1	1	1	1	1	1	-	-	-	-	0	-	-	-	0	0	0	0	0	0	0
tVC 1016_0	MTVG_4204;MTVG_9920;MTVG_12058;MTVG_1347	4	44903.8	Unassigned	Unassigned	Unassigned	-	-	-	-	0	-	-	-	0	0	0	0	0	0	0	-	-	-	-	0	-	-	-	0	0	0	0	0	0	0
tVC 1429_0	MTVG_4207;MTVG_11294	2	26545.5	Unassigned	Unassigned	Unassigned	GCA-2733415	1	-	-	1	0	0	1	1	1	1	1	1	1	1	-	-	-	-	1	0	1	1	0	0	0	0	0	0	0
tVC 1430_0	MTVG_4209;MTVG_6133;MTVG_9876	3	17496	Unassigned	Unassigned	Unassigned	GCA-2733415;Marixanthomonas	2;1	-	-	3	1	0	2	1	1	1	1	1	2	2	-	-	-	-	3	1	2	2	0	0	0	0	0	0	0
tVC 1431_0	MTVG_4215;MTVG_4892	2	16032	Unassigned	Unassigned	Unassigned	-	-	-	-	0	-	-	-	0	0	0	0	0	0	0	Aurantimonas	1	-	-	0	-	-	-	1	1	1	1	1	1	0
tVC 746_0	MTVG_4218;MTVG_4891;MTVG_10646	3	34747.7	Unassigned	Unassigned	Unassigned	-	-	-	-	0	-	-	-	0	0	0	0	0	0	0	Aurantimonas	2	586_0;1432_0	2;2	0	-	-	-	1	1	1	1	1	1	0
tVC 1432_0	MTVG_4225;MTVG_4898;MTVG_10648	3	35920.3	Unassigned	Unassigned	Unassigned	-	-	-	-	0	-	-	-	0	0	0	0	0	0	0	Aurantimonas	2	586_0;746_0	2;2	0	-	-	-	1	1	1	1	1	1	0
tVC 1433_0	MTVG_4236;MTVG_10142	2	31502	Unassigned	Unassigned	Unassigned	-	-	-	-	0	-	-	-	0	0	0	0	0	0	0	-	-	-	-	0	-	-	-	0	0	0	0	0	0	0
tVC 1434_0	MTVG_4239;MTVG_7150	2	35097.5	Unassigned	Unassigned	Unassigned	-	-	-	-	0	-	-	-	0	0	0	0	0	0	0	-	-	-	-	0	-	-	-	0	0	0	0	0	0	0
tVC 1435_0	MTVG_390;MTVG_5734	2	11205.5	Unassigned	Unassigned	Unassigned	Acinetobacter;Pseudomonas_A	1;1	300_0;1440_0;473_0	1;1;1	1	1	0	0	1	1	1	1	2	2	2	-	-	-	-	1	1	0	0	0	0	0	0	0	0	0
tVC 1436_0	MTVG_4252;MTVG_11858	2	16094	Unassigned	Unassigned	Unassigned	GCA-2697505;UBA7446	1;1	-	-	0	-	-	-	1	1	1	1	2	2	2	-	-	-	-	0	-	-	-	0	0	0	0	0	0	0
tVC 879_0	MTVG_4253;MTVG_11861;MTVG_12259;MTVG_1299	4	32919.5	Unassigned	Unassigned	Unassigned	UBA1994;GCA-2697505;UBA7446;TMED25	1;1;1;1	1508_0;573_0;799_0;880_0;801_0;1141_0;170_0	1;1;1;1;1;1;1	2	2	0	0	1	2	2	3	4	4	4	-	-	-	-	2	2	0	0	0	0	0	0	0	0	0
tVC 880_0	MTVG_4254;MTVG_4259;MTVG_4260;MTVG_4267;MTVG_5804;MTVG_7685;MTVG_7930;MTVG_9601;MTVG_1594	9	15859.2	Unassigned	Unassigned	Unassigned	TCS55;GCA-2697505;TMED123;GCA-2688265;GCA-2722105;Balneola	1;1;1;1;1;1	799_0;879_0;1150_0	1;1;1	5	5	0	0	2	3	4	4	5	6	1	-	-	-	-	5	5	0	0	0	0	0	0	0	0	0
tVC 873_0	MTVG_4273;MTVG_6765	2	31239.5	Unassigned	Unassigned	Unassigned	-	-	-	-	0	-	-	-	0	0	0	0	0	0	0	Palleronia	1	955_0;595_0	1;1	0	-	-	-	1	1	1	1	1	1	0
tVC 1142_0	MTVG_4274;MTVG_4325;MTVG_4555;MTVG_5688;MTVG_6035;MTVG_7070;MTVG_8609;MTVG_9651;MTVG_12021	9	38847.6	Unassigned	Unassigned	Unassigned	Mameliella;Roseovarius;Thioclava;Albimonas;Sulfitobacter	1;2;1;1;1	955_0;379_1;1099_0;1037_0;1008_0	2;3;2;2;1	5	2	0	3	1	1	1	1	1	5	5	Sulfitobacter;Mameliella	1;1	1008_0;955_0;1099_0;238_0;773_0	1;1;1;1;1	5	2	3	3	1	1	1	1	1	2	2
tVC 1438_0	MTVG_396;MTVG_405	2	12947.5	Unassigned	Unassigned	Unassigned	Acinetobacter	1	-	-	0	-	-	-	1	1	1	1	1	1	1	-	-	-	-	0	-	-	-	0	0	0	0	0	0	0
tVC 655_0	MTVG_4301;MTVG_7438;MTVG_11196	3	66307.7	Unassigned	Unassigned	Unassigned	Vibrio;Alteromonas	1;1	-	-	0	-	-	-	1	1	1	1	2	2	2	-	-	-	-	0	-	-	-	0	0	0	0	0	0	0
tVC 632_0	MTVG_4304;MTVG_4341;MTVG_4639;MTVG_9211;MTVG_10101;MTVG_11626;MTVG_1302	7	58424.9	Unassigned	Unassigned	Unassigned	Enterovibrio;Vibrio	3;3	144_0;147_0	1;1	2	2	0	0	1	1	1	1	1	2	6	Vibrio	1	890_0	1	2	2	0	0	1	1	1	1	1	1	1
tVC 1439_0	MTVG_397;MTVG_5736	2	12206	Unassigned	Unassigned	Unassigned	Acinetobacter;Pseudomonas_A	1;1	-	-	1	1	0	0	1	1	1	1	2	2	2	-	-	-	-	1	1	0	0	0	0	0	0	0	0	0
tVC 1548_0	MTVG_4316;MTVG_7031	2	33869.5	Unassigned	Unassigned	Unassigned	-	-	-	-	0	-	-	-	0	0	0	0	0	0	0	-	-	-	-	0	-	-	-	0	0	0	0	0	0	0
tVC 771_0	MTVG_4328	1	18835	Unassigned	Unassigned	Unassigned	Mameliella	1	-	-	1	1	0	0	1	1	1	1	1	1	1	-	-	-	-	1	1	0	0	0	0	0	0	0	0	0
tVC 1440_0	MTVG_406;MTVG_841;MTVG_10413	3	22989.3	Unassigned	Unassigned	Unassigned	Acinetobacter;BRH-c0	1;1	1435_0;300_0	1;1	0	-	-	-	1	1	1	1	2	2	2	-	-	1485_0	1	0	-	-	-	1	1	1	1	1	0	0
tVC 1419_0	MTVG_4331;MTVG_9199;MTVG_10892	3	45930.7	Unassigned	Unassigned	Unassigned	Planctomyces_B;UBA9145	1;1	-	-	2	1	0	1	1	2	2	2	2	2	1	-	-	-	-	2	1	1	1	0	0	0	0	0	0	0
tVC 1441_0	MTVG_4334;MTVG_4853	2	14008.5	Unassigned	Unassigned	Unassigned	Synechococcus_C	1	-	-	1	1	0	0	1	1	1	1	1	1	1	-	-	-	-	1	1	0	0	0	0	0	0	0	0	0
tVC 1444_0	MTVG_4355;MTVG_5350;MTVG_5862;MTVG_11300	4	34760.2	Unassigned	Unassigned	Unassigned	Owenweeksia	4	-	-	3	1	1	1	1	1	1	1	1	1	1	-	-	-	-	3	1	1	1	0	0	0	0	0	0	0
tVC 1445_0	MTVG_4356;MTVG_5351;MTVG_5863;MTVG_5865	4	17845	Unassigned	Unassigned	Unassigned	Owenweeksia	3	-	-	3	1	0	2	1	1	1	1	1	1	1	-	-	-	-	3	1	2	2	0	0	0	0	0	0	0
tVC 1447_0	MTVG_4357;MTVG_7420;MTVG_8916	3	15620	Unassigned	Unassigned	Unassigned	-	-	-	-	1	0	1	0	1	1	1	1	1	0	0	B140-G9	1	-	-	1	0	0	0	1	1	1	1	1	1	0
tVC 1448_0	MTVG_4358;MTVG_8917;MTVG_9607	3	32010.3	Unassigned	Unassigned	Unassigned	-	-	-	-	0	-	-	-	1	1	1	1	1	0	0	B140-G9	1	-	-	0	-	-	-	1	1	1	1	1	1	0
tVC 1379_0	MTVG_4361;MTVG_7899	2	12383.5	Unassigned	Unassigned	Unassigned	Idiomarina	1	-	-	0	-	-	-	1	1	1	1	1	1	1	UBA8639	1	-	-	0	-	-	-	1	1	1	1	1	1	1
tVC 1449_0	MTVG_4371;MTVG_619;MTVG_9794;MTVG_11802	4	12628.8	Unassigned	Unassigned	Unassigned	Gracilimonas	4	-	-	2	2	0	0	1	1	1	1	1	1	1	-	-	-	-	2	2	0	0	0	0	0	0	0	0	0
tVC 1450_0	MTVG_4379;MTVG_8417	2	10703	Unassigned	Unassigned	Unassigned	-	-	-	-	0	-	-	-	0	0	0	0	0	0	0	UBA10656	1	-	-	0	-	-	-	1	1	1	1	1	1	1
tVC 1451_0	MTVG_4389;MTVG_5620	2	14818.5	Unassigned	Unassigned	Unassigned	LFER01	2	-	-	2	2	0	0	1	1	1	1	1	1	0	-	-	-	-	2	2	0	0	0	0	0	0	0	0	0
tVC 698_0	MTVG_4393;MTVG_7088;MTVG_9115;MTVG_10178	4	15373	Unassigned	Unassigned	Unassigned	Rhodoglobus;Schumannella	1;2	-	-	1	0	1	0	1	1	1	1	1	2	1	Demequina	1	-	-	1	0	0	0	1	1	1	1	1	1	1
tVC 1452_0	MTVG_4394;MTVG_7919	2	17414	Unassigned	Unassigned	Unassigned	Rhodoglobus	2	-	-	0	-	-	-	1	1	1	1	1	1	0	-	-	-	-	0	-	-	-	0	0	0	0	0	0	0
tVC 1453_0	MTVG_4398;MTVG_10448	2	28071	Unassigned	Unassigned	Unassigned	-	-	-	-	2	2	0	0	1	1	1	1	1	0	0	-	-	-	-	2	2	0	0	0	0	0	0	0	0	0
tVC 770_0	MTVG_4415;MTVG_7966	2	19019	Unassigned	Unassigned	Unassigned	Maritimibacter	2	379_1;955_0	2;1	2	2	0	0	1	1	1	1	1	1	1	-	-	-	-	2	2	0	0	0	0	0	0	0	0	0
tVC 237_0	MTVG_4422;MTVG_4423;MTVG_5478;MTVG_8672;MTVG_11994	5	36323.2	Unassigned	Unassigned	Unassigned	Martelella	3	586_0;378_0	2;3	2	2	0	0	1	1	1	1	1	1	1	Georhizobium	1	168_0	1	2	2	0	0	1	1	1	1	1	1	1
tVC 28_0	MTVG_4438;MTVG_4440	2	16896	Unassigned	Unassigned	Unassigned	-	-	-	-	0	-	-	-	0	0	0	0	0	0	0	B17-G15	1	-	-	0	-	-	-	1	1	1	1	1	1	1
tVC 1454_0	MTVG_4439;MTVG_6946	2	15932	Unassigned	Unassigned	Unassigned	-	-	-	-	0	-	-	-	0	0	0	0	0	0	0	B17-G15	2	-	-	0	-	-	-	1	1	1	1	1	1	1
tVC 957_0	MTVG_4448;MTVG_8273;MTVG_12458	3	31363.3	Unassigned	Unassigned	Unassigned	Thioclava;Cycloclasticus	1;1	168_0	1	2	1	0	1	1	1	2	2	2	2	2	Sulfitobacter	1	-	-	2	1	1	1	1	1	1	1	1	1	0
tVC 1455_0	MTVG_4452;MTVG_9901	2	14596.5	Unassigned	Unassigned	Unassigned	Pacificitalea	2	-	-	0	-	-	-	1	1	1	1	1	1	1	-	-	-	-	0	-	-	-	0	0	0	0	0	0	0
tVC 1437_0	MTVG_4457;MTVG_8371;MTVG_8853;MTVG_976;MTVG_10160;MTVG_1593	6	40802.2	Unassigned	Unassigned	Unassigned	Sphingomonas	1	1077_0	1	1	0	0	1	1	1	1	1	1	1	1	Croceicoccus;Sphingobium;Novosphingobium;Sphingomonas;Erythrobacter_B	1;1;1;1;1	856_0;1078_0;1077_0	1;2;1	1	0	1	1	1	1	1	1	1	5	5
tVC 1456_0	MTVG_4461;MTVG_8759	2	17069.5	Unassigned	Unassigned	Unassigned	TMED220;UBA9410	1;1	-	-	1	1	0	0	1	2	2	2	2	2	1	-	-	-	-	1	1	0	0	0	0	0	0	0	0	0
tVC 1457_0	MTVG_418;MTVG_6824;MTVG_11435	3	17545.7	Unassigned	Unassigned	Unassigned	-	-	-	-	3	3	0	0	1	1	1	1	1	0	0	-	-	-	-	3	3	0	0	0	0	0	0	0	0	0
tVC 1458_0	MTVG_4500;MTVG_12283	2	15423	Unassigned	Unassigned	Unassigned	Nitrosopelagicus	2	-	-	2	0	0	2	1	1	1	1	1	1	1	-	-	-	-	2	0	2	2	0	0	0	0	0	0	0
tVC 1460_0	MTVG_4503;MTVG_12275	2	10271	Unassigned	Unassigned	Unassigned	Nitrosopelagicus	2	-	-	2	0	0	2	1	1	1	1	1	1	1	-	-	-	-	2	0	2	2	0	0	0	0	0	0	0
tVC 434_0	MTVG_4517;MTVG_8596	2	31618	Unassigned	Unassigned	Unassigned	TMED27	2	-	-	1	1	0	0	1	1	1	1	1	1	1	-	-	-	-	1	1	0	0	0	0	0	0	0	0	0
tVC 463_0	MTVG_4523;MTVG_6715;MTVG_7937;MTVG_9955;MTVG_11156;MTVG_11237	6	51178	Unassigned	Unassigned	Unassigned	-	-	-	-	0	-	-	-	0	0	0	0	0	0	0	-	-	-	-	0	-	-	-	0	0	0	0	0	0	0
tVC 1461_0	MTVG_4528;MTVG_7397	2	17031	Unassigned	Unassigned	Unassigned	-	-	-	-	0	-	-	-	0	0	0	0	0	0	0	Acuticoccus	2	-	-	0	-	-	-	1	1	1	1	1	1	2
tVC 1017_0	MTVG_420;MTVG_8701;MTVG_8820;MTVG_11051	4	34601.5	Unassigned	Unassigned	Unassigned	Rubripirellula;Marinobacter	1;2	-	-	2	0	2	0	1	2	2	2	2	2	2	-	-	-	-	2	0	0	0	0	0	0	0	0	0	0
tVC 606_0	MTVG_4536	1	16011	Unassigned	Unassigned	Unassigned	GCA-2707205	1	-	-	0	-	-	-	1	1	1	1	1	1	1	-	-	-	-	0	-	-	-	0	0	0	0	0	0	0
tVC 633_0	MTVG_4541;MTVG_524;MTVG_6942;MTVG_8002;MTVG_9755;MTVG_11624;MTVG_12103;MTVG_12133;MTVG_12525;MTVG_12641	10	51715	Unassigned	Unassigned	Unassigned	Pseudoalteromonas	9	148_0;965_0;425_0;790_0	1;3;1;1	8	4	0	4	1	1	1	1	1	1	6	Pseudoalteromonas	1	-	-	8	4	4	4	1	1	1	1	1	1	1
tVC 1356_0	MTVG_4546;MTVG_11188	2	35350.5	Unassigned	Unassigned	Unassigned	Neptuniibacter	2	1303_0	2	1	1	0	0	1	1	1	1	1	1	1	-	-	-	-	1	1	0	0	0	0	0	0	0	0	0
tVC 1303_0	MTVG_4547;MTVG_11191	2	27746	Unassigned	Unassigned	Unassigned	Neptuniibacter	2	1356_0	2	1	1	0	0	1	1	1	1	1	1	1	-	-	-	-	1	1	0	0	0	0	0	0	0	0	0
tVC 1081_0	MTVG_4554;MTVG_5690	2	47994	Unassigned	Unassigned	Unassigned	Roseovarius	2	-	-	2	0	0	2	1	1	1	1	1	1	1	-	-	-	-	2	0	2	2	0	0	0	0	0	0	0
tVC 1380_0	MTVG_4557;MTVG_5689	2	10026	Unassigned	Unassigned	Unassigned	Roseovarius	2	-	-	2	0	0	2	1	1	1	1	1	1	1	-	-	-	-	2	0	2	2	0	0	0	0	0	0	0
tVC 1463_0	MTVG_4560;MTVG_8645;MTVG_9056	3	19759.7	Unassigned	Unassigned	Unassigned	GCA-2718815;UBA890;UBA1328	1;1;1	-	-	2	1	1	0	1	3	3	3	3	3	2	-	-	-	-	2	1	0	0	0	0	0	0	0	0	0
tVC 435_0	MTVG_426;MTVG_5873;MTVG_6168;MTVG_7601;MTVG_12609	5	38645	Unassigned	Unassigned	Unassigned	Thalassospira	4	1001_0;1195_0	1;1	3	3	0	0	1	1	1	1	1	1	3	-	-	-	-	3	3	0	0	0	0	0	0	0	0	0
tVC 380_0	MTVG_4576;MTVG_6842	2	37428	Unassigned	Unassigned	Unassigned	Paracoccus	1	379_1	1	1	1	0	0	1	1	1	1	1	1	1	Paracoccus	1	168_0;955_0	1;1	1	1	0	0	1	1	1	1	1	1	1
tVC 1465_0	MTVG_4585;MTVG_5037	2	16092	Unassigned	Unassigned	Unassigned	-	-	-	-	0	-	-	-	0	0	0	0	0	0	0	Pseudodesulfovibrio;Desulfosarcina	1;1	-	-	0	-	-	-	1	1	2	2	2	2	0
tVC 1243_0	MTVG_4600;MTVG_4601;MTVG_5402;MTVG_6432;MTVG_11428	5	21051.6	Unassigned	Unassigned	Unassigned	UBA7800	2	970_0;981_0	1;1	2	2	0	0	1	1	1	1	1	1	1	-	-	-	-	2	2	0	0	0	0	0	0	0	0	0
tVC 1053_0	MTVG_4611;MTVG_5463;MTVG_5584;MTVG_7335;MTVG_8137;MTVG_9669;MTVG_10171;MTVG_10174	8	17360.2	Unassigned	Unassigned	Unassigned	-	-	-	-	0	-	-	-	0	0	0	0	0	0	0	SZUA-161;E44-bin26;UBA5760	1;1;1	-	-	0	-	-	-	1	1	1	3	4	3	2
tVC 1467_0	MTVG_4644;MTVG_67	2	17357	Unassigned	Unassigned	Unassigned	-	-	-	-	0	-	-	-	0	0	0	0	0	0	0	SURF-3	2	-	-	0	-	-	-	1	1	1	1	1	1	0
tVC 1044_0	MTVG_4648	1	10535	Unassigned	Unassigned	Unassigned	-	-	-	-	0	-	-	-	0	0	0	0	0	0	0	-	-	-	-	0	-	-	-	1	1	1	1	1	0	0
tVC 588_0	MTVG_4653;MTVG_49;MTVG_11613	3	14689.7	Unassigned	Unassigned	Unassigned	-	-	-	-	0	-	-	-	0	0	0	0	0	0	0	B3-B38	1	-	-	0	-	-	-	1	1	1	1	1	1	1
tVC 1469_0	MTVG_4654;MTVG_6632;MTVG_11679	3	16725	Unassigned	Unassigned	Unassigned	UBA2136	2	1065_0	1	2	2	0	0	1	1	1	1	1	1	2	-	-	-	-	2	2	0	0	0	0	0	0	0	0	0
tVC 775_0	MTVG_4659;MTVG_440;MTVG_5012;MTVG_5031;MTVG_5852;MTVG_6303;MTVG_7721;MTVG_7964	8	25705.2	Unassigned	Unassigned	Unassigned	Pseudooceanicola;Thalassobius;UBA3077;Celeribacter;Roseovarius;Maritimibacter	1;1;1;1;1;1	-	-	5	4	0	1	1	1	1	1	1	6	6	Pontibaca	1	-	-	5	4	1	1	1	1	1	1	1	1	0
tVC 992_0	MTVG_435;MTVG_5007	2	45444.5	Unassigned	Unassigned	Unassigned	Stenotrophomonas	2	399_0;609_0	1;1	2	0	0	2	1	1	1	1	1	1	2	-	-	-	-	2	0	2	2	0	0	0	0	0	0	0
tVC 852_0	MTVG_8690	1	24490	Unassigned	Unassigned	Unassigned	Sphingobium	1	-	-	1	0	0	1	1	1	1	1	1	1	1	-	-	-	-	1	0	1	1	0	0	0	0	0	0	0
tVC 1049_0	MTVG_4706;MTVG_10013;MTVG_10100	3	12412.7	Unassigned	Unassigned	Unassigned	Vibrio;Enterovibrio	2;1	-	-	2	2	0	0	1	1	1	1	1	2	3	-	-	-	-	2	2	0	0	0	0	0	0	0	0	0
tVC 1155_0	MTVG_4713;MTVG_7081;MTVG_11398	3	17194.7	Unassigned	Unassigned	Unassigned	-	-	-	-	3	3	0	0	1	1	1	1	1	0	0	-	-	-	-	3	3	0	0	0	0	0	0	0	0	0
tVC 996_0	MTVG_4740;MTVG_8294	2	44344.5	Unassigned	Unassigned	Unassigned	UBA6038	2	583_0	2	2	1	1	0	1	1	1	1	1	1	0	-	-	-	-	2	1	0	0	0	0	0	0	0	0	0
tVC 851_0	MTVG_4752;MTVG_12268;MTVG_12789	3	40671.7	Unassigned	Unassigned	Unassigned	Brevundimonas;Marinicaulis	2;1	-	-	3	2	0	1	1	1	1	1	2	2	1	-	-	-	-	3	2	1	1	0	0	0	0	0	0	0
tVC 1466_0	MTVG_4756;MTVG_599	2	21551.5	Unassigned	Unassigned	Unassigned	-	-	-	-	2	2	0	0	1	1	1	1	1	0	0	-	-	-	-	2	2	0	0	0	0	0	0	0	0	0
tVC 946_0	MTVG_4764;MTVG_9535;MTVG_9871;MTVG_11799;MTVG_12766	5	39150	Unassigned	Unassigned	Unassigned	Citromicrobium	5	-	-	5	4	0	1	1	1	1	1	1	1	1	-	-	-	-	5	4	1	1	0	0	0	0	0	0	0
tVC 345_0	MTVG_445;MTVG_513;MTVG_5816;MTVG_7149;MTVG_8928	5	32936.6	Unassigned	Unassigned	Unassigned	NORP36	1	-	-	1	0	0	1	1	1	1	1	1	1	1	Hydrogenimonas	1	-	-	1	0	1	1	1	1	1	1	1	1	0
tVC 1382_0	MTVG_4782;MTVG_5367;MTVG_5793;MTVG_6844;MTVG_12464	5	57655.6	Unassigned	Unassigned	Unassigned	Paracoccus;Thioclava;Epibacterium;56-14-T64	2;1;1;1	-	-	5	3	0	2	1	1	1	1	1	4	4	-	-	-	-	5	3	2	2	0	0	0	0	0	0	0
tVC 1233_0	MTVG_4789;MTVG_5328;MTVG_7232;MTVG_9909;MTVG_10228;MTVG_10901;MTVG_12370	7	31104	Unassigned	Unassigned	Unassigned	Brevundimonas	7	413_0	6	7	0	0	7	1	1	1	1	1	1	1	-	-	-	-	7	0	7	7	0	0	0	0	0	0	0
tVC 137_0	MTVG_4791;MTVG_7748;MTVG_12331	3	43650.7	Unassigned	Unassigned	Unassigned	Methylophaga	2	-	-	2	2	0	0	1	1	1	1	1	1	1	Methylophaga	1	-	-	2	2	0	0	1	1	1	1	1	1	0
tVC 361_0	MTVG_4796;MTVG_6341	2	45017.5	Unassigned	Unassigned	Unassigned	Pseudomonas_A	1	-	-	1	1	0	0	1	1	1	1	1	1	1	Pseudomonas_A	1	-	-	1	1	0	0	1	1	1	1	1	1	1
tVC 609_0	MTVG_448;MTVG_5008	2	37683	Unassigned	Unassigned	Unassigned	Marinicella;Stenotrophomonas	1;1	992_0	1	2	1	0	1	1	1	1	1	2	2	1	-	-	-	-	2	1	1	1	0	0	0	0	0	0	0
tVC 813_0	MTVG_4803;MTVG_6262;MTVG_9736	3	85640	Unassigned	Unassigned	Unassigned	Pseudomonas	3	818_0	3	1	1	0	0	1	1	1	1	1	1	1	-	-	-	-	1	1	0	0	0	0	0	0	0	0	0
tVC 1475_0	MTVG_4807;MTVG_5414;MTVG_8664;MTVG_8778	4	34263	Unassigned	Unassigned	Unassigned	-	-	-	-	4	4	0	0	1	1	1	1	1	0	0	-	-	-	-	4	4	0	0	0	0	0	0	0	0	0
tVC 1476_0	MTVG_4808;MTVG_5413;MTVG_8663;MTVG_8780	4	16285.2	Unassigned	Unassigned	Unassigned	-	-	1065_0	1	4	4	0	0	1	1	1	1	1	0	0	-	-	-	-	4	4	0	0	0	0	0	0	0	0	0
tVC 1103_0	MTVG_4819;MTVG_8135;MTVG_10767	3	34365.7	Unassigned	Unassigned	Unassigned	Shewanella	1	-	-	1	0	0	1	1	1	1	1	1	1	0	Paludibacter	1	-	-	1	0	1	1	1	1	1	1	1	1	1
tVC 1181_0	MTVG_4827;MTVG_9443;MTVG_1547	3	26598	Unassigned	Unassigned	Unassigned	Muricauda	2	-	-	2	2	0	0	1	1	1	1	1	1	0	Muricauda	1	-	-	2	2	0	0	1	1	1	1	1	1	0
tVC 1477_0	MTVG_4845;MTVG_8999;MTVG_12416	3	18927	Unassigned	Unassigned	Unassigned	UBA5680	3	-	-	3	0	3	0	1	1	1	1	1	1	1	-	-	-	-	3	0	0	0	0	0	0	0	0	0	0
tVC 438_0	MTVG_4848;MTVG_5772	2	31237.5	Unassigned	Unassigned	Unassigned	GCA-002402085	1	635_0	1	2	0	0	2	1	2	2	2	2	1	1	-	-	-	-	2	0	2	2	0	0	0	0	0	0	0
tVC 635_0	MTVG_4849;MTVG_7345;MTVG_8369;MTVG_12767	4	32692.5	Unassigned	Unassigned	Unassigned	GCA-002402085;GCA-2400775;Ferrimonas;Ketobacter	1;1;1;1	438_0	1	4	1	0	3	1	1	1	3	4	4	3	-	-	-	-	4	1	3	3	0	0	0	0	0	0	0
tVC 1202_0	MTVG_4862;MTVG_6140;MTVG_6595;MTVG_6788;MTVG_7579;MTVG_7776;MTVG_8249;MTVG_8292;MTVG_8445;MTVG_8621;MTVG_8848;MTVG_10018;MTVG_11240;MTVG_11484;MTVG_12292	15	14517.3	Unassigned	Unassigned	Unassigned	GCA-2696645	15	987_0;763_0;762_0	1;6;1	13	6	0	7	1	1	1	1	1	1	2	-	-	-	-	13	6	7	7	0	0	0	0	0	0	0
tVC 1479_0	MTVG_4872;MTVG_7097	2	25032	Unassigned	Unassigned	Unassigned	TCS61	1	-	-	1	1	0	0	1	1	1	1	1	1	0	-	-	-	-	1	1	0	0	0	0	0	0	0	0	0
tVC 1060_0	MTVG_4882;MTVG_8565	2	14459	Unassigned	Unassigned	Unassigned	Vibrio	1	-	-	0	-	-	-	1	1	1	1	1	1	1	Psychromonas	1	-	-	0	-	-	-	1	1	1	1	1	1	1
tVC 1220_0	MTVG_756;MTVG_807	2	12461	Unassigned	Unassigned	Unassigned	S36-B12	2	-	-	1	1	0	0	1	1	1	1	1	1	2	-	-	-	-	1	1	0	0	0	0	0	0	0	0	0
tVC 989_0	MTVG_4913;MTVG_6514;MTVG_12714	3	33925	Unassigned	Unassigned	Unassigned	Haliea;Salinisphaera;Algiphilus	1;1;1	-	-	3	2	0	1	1	1	1	2	3	3	1	-	-	-	-	3	2	1	1	0	0	0	0	0	0	0
tVC 401_0	MTVG_4920;MTVG_7549;MTVG_9047;MTVG_10882	4	20986	Unassigned	Unassigned	Unassigned	Citromicrobium;Blastomonas	3;1	1078_0;1077_0;1296_0	1;1;1	3	0	0	3	1	1	1	1	1	2	2	-	-	-	-	3	0	3	3	0	0	0	0	0	0	0
tVC 1480_0	MTVG_4925;MTVG_12084	2	12494	Unassigned	Unassigned	Unassigned	-	-	-	-	2	2	0	0	1	1	1	1	0	0	0	-	-	-	-	2	2	0	0	0	0	0	0	0	0	0
tVC 1472_0	MTVG_4928;MTVG_10067	2	13062.5	Unassigned	Unassigned	Unassigned	Vibrio	2	-	-	0	-	-	-	1	1	1	1	1	1	2	-	-	-	-	0	-	-	-	0	0	0	0	0	0	0
tVC 1481_0	MTVG_4944;MTVG_11769	2	23841	Unassigned	Unassigned	Unassigned	-	-	-	-	0	-	-	-	0	0	0	0	0	0	0	-	-	-	-	0	-	-	-	0	0	0	0	0	0	0
tVC 379_0	MTVG_4950;MTVG_5465	2	65088.5	Unassigned	Unassigned	Unassigned	Sulfitobacter	2	1008_0	2	2	2	0	0	1	1	1	1	1	1	1	-	-	-	-	2	2	0	0	0	0	0	0	0	0	0
tVC 774_0	MTVG_4952;MTVG_4961	2	13155.5	Unassigned	Unassigned	Unassigned	Alteromonas	1	-	-	2	0	0	2	1	1	1	1	1	1	1	-	-	-	-	2	0	2	2	0	0	0	0	0	0	0
tVC 778_0	MTVG_4955;MTVG_7005;MTVG_7492;MTVG_8320;MTVG_8331;MTVG_8725;MTVG_945;MTVG_11097;MTVG_11127	9	20350.3	Unassigned	Unassigned	Unassigned	HIMB114;Alteromonas;Pusillimonas_A;Marinobacter;GCA-002704185;UBA8649;Croceibacter	1;1;1;1;1;1;1	1095_0;409_0;990_0;587_0;170_0;1425_0;1420_0;1227_0;1318_0;767_0;1005_0;407_0;1132_0;780_0;841_0	1;1;1;4;2;1;1;1;1;1;1;1;1;1;2	4	2	0	2	1	2	3	6	6	7	7	-	-	-	-	4	2	2	2	0	0	0	0	0	0	0
tVC 1414_0	MTVG_4964;MTVG_5474;MTVG_605;MTVG_610;MTVG_7030;MTVG_7619;MTVG_66;MTVG_9233;MTVG_10211;MTVG_10828;MTVG_10918;MTVG_11184;MTVG_11741;MTVG_12326;MTVG_12503	15	42513.7	Unassigned	Unassigned	Unassigned	Desulfobacula	15	659_0;1020_0;1117_0;995_0;1412_0	1;1;3;2;1	14	14	0	0	1	1	1	1	1	1	0	-	-	-	-	14	14	0	0	0	0	0	0	0	0	0
tVC 1020_0	MTVG_4970;MTVG_7441;MTVG_12087	3	18531.3	Unassigned	Unassigned	Unassigned	Desulfobacula	2	1414_0;1117_0	1;1	3	3	0	0	1	2	2	2	1	1	0	-	-	-	-	3	3	0	0	0	0	0	0	0	0	0
tVC 1482_0	MTVG_470;MTVG_6505	2	13309	Unassigned	Unassigned	Unassigned	GCA-2729495;Roseibacillus	1;1	-	-	0	-	-	-	1	2	2	2	2	2	2	-	-	-	-	0	-	-	-	0	0	0	0	0	0	0
tVC 1483_0	MTVG_5009;MTVG_7696;MTVG_7697	3	22470	Unassigned	Unassigned	Unassigned	-	-	-	-	0	-	-	-	0	0	0	0	0	0	0	Archaeoglobus	1	-	-	0	-	-	-	2	2	2	1	1	1	0
tVC 1085_0	MTVG_5016;MTVG_8206;MTVG_10740	3	19564.3	Unassigned	Unassigned	Unassigned	UBA5951;UBA12202	1;2	-	-	3	3	0	0	1	1	1	1	2	2	1	-	-	-	-	3	3	0	0	0	0	0	0	0	0	0
tVC 478_0	MTVG_477;MTVG_8080	2	32852.5	Unassigned	Unassigned	Unassigned	4572-104	1	-	-	1	0	0	1	1	1	1	1	1	1	0	-	-	-	-	1	0	1	1	0	0	0	0	0	0	0
tVC 977_0	MTVG_5017;MTVG_5814;MTVG_11238	3	16356.3	Unassigned	Unassigned	Unassigned	-	-	-	-	3	3	0	0	1	1	0	0	0	0	0	-	-	-	-	3	3	0	0	0	0	0	0	0	0	0
tVC 802_0	MTVG_5018;MTVG_5786;MTVG_8114;MTVG_9746	4	20465.5	Unassigned	Unassigned	Unassigned	Prochlorococcus_A	4	-	-	4	4	0	0	1	1	1	1	1	1	3	-	-	-	-	4	4	0	0	0	0	0	0	0	0	0
tVC 389_0	MTVG_5034;MTVG_8414	2	43199	Unassigned	Unassigned	Unassigned	Desulfosarcina	1	-	-	1	1	0	0	1	1	1	1	1	1	1	Desulfosarcina	1	1266_0	1	1	1	0	0	1	1	1	1	1	1	0
tVC 1485_0	MTVG_5051;MTVG_7998;MTVG_10410	3	20802	Unassigned	Unassigned	Unassigned	-	-	-	-	0	-	-	-	0	0	0	0	0	0	0	-	-	1440_0	1	0	-	-	-	1	1	1	1	1	0	0
tVC 961_0	MTVG_5052;MTVG_5053;MTVG_6231	3	53500	Unassigned	Unassigned	Unassigned	Persicobacter	1	-	-	1	0	0	1	1	1	1	2	2	1	1	-	-	-	-	1	0	1	1	0	0	0	0	0	0	0
tVC 1486_0	MTVG_5057;MTVG_9409	2	36911	Unassigned	Unassigned	Unassigned	Rhodopirellula_B	1	-	-	1	1	0	0	1	1	1	1	1	1	0	Rhodopirellula_B	1	-	-	1	1	0	0	1	1	1	1	1	1	0
tVC 1389_0	MTVG_5060;MTVG_5202;MTVG_11772	3	26275.3	Unassigned	Unassigned	Unassigned	-	-	-	-	0	-	-	-	0	0	0	0	0	0	0	-	-	-	-	0	-	-	-	1	1	1	1	1	0	0
tVC 860_0	MTVG_5066	1	32208	Unassigned	Unassigned	Unassigned	Dinoroseobacter	1	955_0	1	1	1	0	0	1	1	1	1	1	1	0	-	-	-	-	1	1	0	0	0	0	0	0	0	0	0
tVC 1487_0	MTVG_5070;MTVG_12317	2	15929.5	Unassigned	Unassigned	Unassigned	UBA8087;TMED88	1;1	-	-	0	-	-	-	1	2	2	2	2	2	2	-	-	-	-	0	-	-	-	0	0	0	0	0	0	0
tVC 423_0	MTVG_5073;MTVG_5097;MTVG_5896;MTVG_8280;MTVG_11818	5	33898.2	Unassigned	Unassigned	Unassigned	-	-	-	-	0	-	-	-	0	0	0	0	0	0	0	Pseudomonas_A	2	-	-	0	-	-	-	1	1	1	1	1	1	1
tVC 252_0	MTVG_483;MTVG_6736;MTVG_10321	3	24044.3	Unassigned	Unassigned	Unassigned	Desulfocapsa	1	-	-	1	0	0	1	1	1	1	1	1	1	0	SOJT01	1	-	-	1	0	1	1	1	1	1	1	1	1	1
tVC 1488_0	MTVG_5082;MTVG_7984	2	24613	Unassigned	Unassigned	Unassigned	Microbacterium	1	-	-	0	-	-	-	1	1	1	1	1	1	1	Microbacterium	1	-	-	0	-	-	-	1	1	1	1	1	1	1
tVC 904_0	MTVG_5090;MTVG_6870;MTVG_11824	3	39476	Unassigned	Unassigned	Unassigned	Thioclava;Phaeobacter	1;1	955_0	1	1	1	0	0	1	1	1	1	1	2	2	UBA5972	1	867_0	1	1	1	0	0	1	1	1	1	1	1	0
tVC 893_0	MTVG_5103;MTVG_8753;MTVG_8877	3	46905.7	Unassigned	Unassigned	Unassigned	Hyphomonas;Henriciella	1;1	1070_0	2	3	2	0	1	1	1	1	1	2	2	2	-	-	-	-	3	2	1	1	0	0	0	0	0	0	0
tVC 137_3	MTVG_5108;MTVG_490;MTVG_10253	3	40848.7	Unassigned	Unassigned	Unassigned	Pseudomonas_E;Pusillimonas_A	2;1	-	-	3	1	1	1	1	1	1	2	2	2	2	-	-	-	-	3	1	1	1	0	0	0	0	0	0	0
tVC 1388_0	MTVG_486;MTVG_9492	2	21844	Unassigned	Unassigned	Unassigned	Pseudomonas_E	2	-	-	1	0	0	1	1	1	1	1	1	1	2	-	-	-	-	1	0	1	1	0	0	0	0	0	0	0
tVC 488_0	MTVG_5114;MTVG_11135	2	18310	Unassigned	Unassigned	Unassigned	Alteromonas;Croceibacter	1;1	-	-	1	1	0	0	1	2	2	2	2	2	2	-	-	-	-	1	1	0	0	0	0	0	0	0	0	0
tVC 1491_0	MTVG_5118;MTVG_10347	2	10509	Unassigned	Unassigned	Unassigned	Alteromonas;Alteromonas_A	1;1	-	-	1	1	0	0	1	1	1	1	1	2	2	-	-	-	-	1	1	0	0	0	0	0	0	0	0	0
tVC 1492_0	MTVG_5119;MTVG_10351	2	11167	Unassigned	Unassigned	Unassigned	Alteromonas;Alteromonas_A	1;1	-	-	1	1	0	0	1	1	1	1	1	2	2	-	-	-	-	1	1	0	0	0	0	0	0	0	0	0
tVC 1074_0	MTVG_5130;MTVG_8061	2	33950	Unassigned	Unassigned	Unassigned	Epibacterium	1	780_0;1109_0	1;1	2	1	0	1	1	1	1	2	2	1	1	-	-	-	-	2	1	1	1	0	0	0	0	0	0	0
tVC 747_0	MTVG_5172	1	14777	Unassigned	Unassigned	Unassigned	-	-	-	-	0	-	-	-	0	0	0	0	0	0	0	-	-	-	-	0	-	-	-	0	0	0	0	0	0	0
tVC 1494_0	MTVG_5188;MTVG_9230	2	24493.5	Unassigned	Unassigned	Unassigned	Mesonia	2	-	-	2	2	0	0	1	1	1	1	1	1	1	-	-	-	-	2	2	0	0	0	0	0	0	0	0	0
tVC 985_0	MTVG_5193;MTVG_6770	2	35283	Unassigned	Unassigned	Unassigned	UBA2679;ISS155	1;1	-	-	2	2	0	0	1	1	1	1	2	2	2	-	-	-	-	2	2	0	0	0	0	0	0	0	0	0
tVC 1358_0	MTVG_5213;MTVG_6415;MTVG_9444;MTVG_9445;MTVG_12836	5	34730.2	Unassigned	Unassigned	Unassigned	Blastopirellula_A	1	951_0	1	2	1	0	1	1	2	2	2	2	1	0	Ga0077529	1	1357_0	1	2	1	1	1	1	1	1	1	1	1	0
tVC 1495_0	MTVG_5229;MTVG_6098;MTVG_12472	3	13544.3	Unassigned	Unassigned	Unassigned	Parvibaculum	3	-	-	3	3	0	0	1	1	1	1	1	1	0	-	-	-	-	3	3	0	0	0	0	0	0	0	0	0
tVC 1295_0	MTVG_501;MTVG_6947;MTVG_7019;MTVG_9337;MTVG_11193;MTVG_11357;MTVG_12125;MTVG_12265	8	25671.9	Unassigned	Unassigned	Unassigned	Hyphomonas	6	-	-	6	6	0	0	1	1	1	1	1	1	1	-	-	-	-	6	6	0	0	0	0	0	0	0	0	0
tVC 1207_0	MTVG_5237;MTVG_12042	2	76850.5	Unassigned	Unassigned	Unassigned	Marinirhabdus	1	-	-	1	1	0	0	1	1	1	1	1	1	1	-	-	-	-	1	1	0	0	0	0	0	0	0	0	0
tVC 1497_0	MTVG_503;MTVG_5387	2	17198	Unassigned	Unassigned	Unassigned	UBA1924	1	1360_0	1	1	1	0	0	1	1	1	1	1	1	1	-	-	-	-	1	1	0	0	0	0	0	0	0	0	0
tVC 406_0	MTVG_5287	1	19550	Unassigned	Unassigned	Unassigned	TMED27	1	-	-	1	1	0	0	1	1	1	1	1	1	1	-	-	-	-	1	1	0	0	0	0	0	0	0	0	0
tVC 1498_0	MTVG_5291;MTVG_1227	2	24711	Unassigned	Unassigned	Unassigned	Psychrobacter	2	-	-	1	1	0	0	1	1	1	1	1	1	1	-	-	-	-	1	1	0	0	0	0	0	0	0	0	0
tVC 1499_0	MTVG_5297;MTVG_11838	2	10365	Unassigned	Unassigned	Unassigned	HTCC2207;ASP10-02a	1;1	-	-	2	2	0	0	1	1	1	1	2	2	2	-	-	-	-	2	2	0	0	0	0	0	0	0	0	0
tVC 1203_0	MTVG_5300;MTVG_7835	2	20149.5	Unassigned	Unassigned	Unassigned	UBA6929	2	-	-	1	1	0	0	1	1	1	1	1	1	1	-	-	-	-	1	1	0	0	0	0	0	0	0	0	0
tVC 733_0	MTVG_5302;MTVG_8370;MTVG_10688	3	15531	Unassigned	Unassigned	Unassigned	-	-	-	-	0	-	-	-	0	0	0	0	0	0	0	-	-	-	-	0	-	-	-	0	0	0	0	0	0	0
tVC 145_0	MTVG_5318;MTVG_6888;MTVG_8131;MTVG_8132	4	29684.8	Unassigned	Unassigned	Unassigned	Shewanella	1	-	-	2	0	0	2	1	1	1	1	1	1	0	Pseudoalteromonas;Shewanella	1;1	-	-	2	0	2	2	1	1	1	1	2	2	2
tVC 4_0	MTVG_5330;MTVG_9902	2	38789	Unassigned	Unassigned	Unassigned	Alcanivorax	2	294_0	1	2	2	0	0	1	1	1	1	1	1	1	-	-	-	-	2	2	0	0	0	0	0	0	0	0	0
tVC 614_0	MTVG_506;MTVG_6132	2	40720.5	Unassigned	Unassigned	Unassigned	Aliivibrio	2	144_0;890_0	1;1	0	-	-	-	1	1	1	1	1	1	1	-	-	-	-	0	-	-	-	0	0	0	0	0	0	0
tVC 821_0	MTVG_5369	1	53716	Unassigned	Unassigned	Unassigned	-	-	-	-	0	-	-	-	0	0	0	0	0	0	0	-	-	-	-	0	-	-	-	0	0	0	0	0	0	0
tVC 1502_0	MTVG_5384;MTVG_6448	2	19035	Unassigned	Unassigned	Unassigned	Vibrio	2	-	-	0	-	-	-	1	1	1	1	1	1	2	-	-	-	-	0	-	-	-	0	0	0	0	0	0	0
tVC 566_0	MTVG_5396;MTVG_8818;MTVG_77;MTVG_10699	4	26421	Unassigned	Unassigned	Unassigned	MGIIa-L1;UBA721;UBA1668	1;1;1	-	-	1	1	0	0	2	2	3	3	3	3	3	-	-	-	-	1	1	0	0	0	0	0	0	0	0	0
tVC 1187_0	MTVG_5423;MTVG_8845	2	75210	Unassigned	Unassigned	Unassigned	GCA-2715965	1	1503_0	1	1	1	0	0	1	2	2	2	2	1	1	-	-	-	-	1	1	0	0	0	0	0	0	0	0	0
tVC 1503_0	MTVG_5424;MTVG_760	2	19148	Unassigned	Unassigned	Unassigned	S36-B12;GCA-2715965	1;1	1187_0	1	0	-	-	-	1	2	2	2	2	2	2	-	-	-	-	0	-	-	-	0	0	0	0	0	0	0
tVC 1505_0	MTVG_5434;MTVG_5436;MTVG_6327;MTVG_6603;MTVG_914;MTVG_9725;MTVG_11781	7	21224	Unassigned	Unassigned	Unassigned	Roseibium;GCA-2746425	4;1	232_0	1	5	4	1	0	1	1	1	1	2	2	1	Roseibium	1	583_0	1	5	4	0	0	1	1	1	1	1	1	0
tVC 232_0	MTVG_5437;MTVG_6590;MTVG_900;MTVG_9524;MTVG_988	5	40874.4	Unassigned	Unassigned	Unassigned	Pelagibacterium;Roseibium	3;1	1505_0	1	4	4	0	0	1	1	1	1	2	2	2	Roseibium	1	583_0	1	4	4	0	0	1	1	1	1	1	1	0
tVC 1506_0	MTVG_5452;MTVG_11469	2	28749	Unassigned	Unassigned	Unassigned	MedAcidi-G1	1	-	-	0	-	-	-	1	1	1	1	1	1	1	-	-	-	-	0	-	-	-	0	0	0	0	0	0	0
tVC 1314_0	MTVG_5466;MTVG_10583	2	15363.5	Unassigned	Unassigned	Unassigned	Sulfitobacter	2	-	-	2	1	0	1	1	1	1	1	1	1	2	-	-	-	-	2	1	1	1	0	0	0	0	0	0	0
tVC 1507_0	MTVG_5475;MTVG_1634	2	10854.5	Unassigned	Unassigned	Unassigned	Desulfobacula	2	-	-	2	2	0	0	1	1	1	1	1	1	0	-	-	-	-	2	2	0	0	0	0	0	0	0	0	0
tVC 378_0	MTVG_5479;MTVG_8669;MTVG_8745;MTVG_9002;MTVG_11993	5	38417.8	Unassigned	Unassigned	Unassigned	Martelella;Nitratireductor	3;1	586_0;237_0;571_0	3;3;1	3	2	0	1	1	1	1	1	1	2	2	Nitratireductor	1	-	-	3	2	1	1	1	1	1	1	1	1	1
tVC 1508_0	MTVG_5482;MTVG_1286	2	23657.5	Unassigned	Unassigned	Unassigned	UBA1994;Gelidibacter	1;1	573_0;879_0	2;1	2	2	0	0	1	1	1	2	2	2	1	-	-	-	-	2	2	0	0	0	0	0	0	0	0	0
tVC 513_0	MTVG_5484;MTVG_5550;MTVG_11584	3	27372.3	Unassigned	Unassigned	Unassigned	Gelidibacter;TMED2;GCA-2691145	1;1;1	-	-	1	1	0	0	1	2	2	3	3	3	2	-	-	-	-	1	1	0	0	0	0	0	0	0	0	0
tVC 573_0	MTVG_5485;MTVG_5932;MTVG_1287	3	38150.3	Unassigned	Unassigned	Unassigned	UBA1994;Gelidibacter;Croceibacter	1;1;1	1508_0;879_0	2;1	3	3	0	0	1	1	1	2	2	3	2	-	-	-	-	3	3	0	0	0	0	0	0	0	0	0
tVC 1198_0	MTVG_5487	1	16258	Unassigned	Unassigned	Unassigned	-	-	-	-	0	-	-	-	0	0	0	0	0	0	0	-	-	-	-	0	-	-	-	0	0	0	0	0	0	0
tVC 1484_0	MTVG_5490;MTVG_12732	2	27006	Unassigned	Unassigned	Unassigned	UBA4479	1	-	-	1	0	0	1	1	1	1	1	1	1	0	Propionivibrio	1	-	-	1	0	1	1	1	1	1	1	1	1	1
tVC 1443_0	MTVG_5493;MTVG_8700	2	13762.5	Unassigned	Unassigned	Unassigned	Vibrio	1	-	-	0	-	-	-	1	1	1	1	1	1	1	-	-	-	-	0	-	-	-	0	0	0	0	0	0	0
tVC 1024_0	MTVG_5494;MTVG_6445;MTVG_11877	3	19591.3	Unassigned	Unassigned	Unassigned	Synechococcus_E	1	-	-	1	1	0	0	1	1	1	1	1	1	1	-	-	-	-	1	1	0	0	0	0	0	0	0	0	0
tVC 1509_0	MTVG_5504;MTVG_12105	2	12041	Unassigned	Unassigned	Unassigned	-	-	-	-	0	-	-	-	0	0	0	0	0	0	0	B26-G2	2	-	-	0	-	-	-	1	1	1	1	1	1	1
tVC 1510_0	MTVG_5525;MTVG_12437	2	21829	Unassigned	Unassigned	Unassigned	-	-	-	-	2	2	0	0	1	1	1	1	1	0	0	-	-	-	-	2	2	0	0	0	0	0	0	0	0	0
tVC 1050_0	MTVG_5529;MTVG_7226;MTVG_12783	3	17692	Unassigned	Unassigned	Unassigned	Shewanella	1	-	-	1	1	0	0	1	1	1	1	1	1	1	Shewanella	2	-	-	1	1	0	0	1	1	1	1	1	1	2
tVC 1102_0	MTVG_5534;MTVG_8500	2	47143	Unassigned	Unassigned	Unassigned	Pelagibacter	2	-	-	2	2	0	0	1	1	1	1	1	1	0	-	-	-	-	2	2	0	0	0	0	0	0	0	0	0
tVC 1186_0	MTVG_5537;MTVG_11863;MTVG_12358	3	21768	Unassigned	Unassigned	Unassigned	UBA4457;UBA7446;UBA2170	1;1;1	-	-	2	2	0	0	1	3	3	3	3	3	1	-	-	-	-	2	2	0	0	0	0	0	0	0	0	0
tVC 1511_0	MTVG_5543;MTVG_9277	2	60676.5	Unassigned	Unassigned	Unassigned	TMED2;UBA9145	1;1	168_0;1273_0;1003_0;1512_0;196_0;240_0	1;1;1;1;1;1	0	-	-	-	1	1	2	2	2	2	2	-	-	-	-	0	-	-	-	0	0	0	0	0	0	0
tVC 1468_0	MTVG_5544;MTVG_5561;MTVG_5572	3	13211	Unassigned	Unassigned	Unassigned	TMED2	1	-	-	0	-	-	-	1	1	1	1	1	1	1	-	-	-	-	0	-	-	-	0	0	0	0	0	0	0
tVC 563_0	MTVG_5547;MTVG_5553;MTVG_6018;MTVG_8324;MTVG_838	5	18569.4	Unassigned	Unassigned	Unassigned	BRH-c0;TMED2;UBA9926;GCA-002704185	1;1;1;1	-	-	0	-	-	-	1	1	2	3	4	4	4	-	-	-	-	0	-	-	-	0	0	0	0	0	0	0
tVC 1512_0	MTVG_5555;MTVG_1043;MTVG_1509	3	32064.7	Unassigned	Unassigned	Unassigned	GCA-002701455;Hyphomonas;TMED2	1;1;1	881_0;1421_0;790_0;567_0;801_0;170_0;1300_0;168_0;1273_0;1003_0;1511_0	1;1;1;1;1;1;1;1;1;1;1	0	-	-	-	1	1	1	3	3	3	3	-	-	-	-	0	-	-	-	0	0	0	0	0	0	0
tVC 572_0	MTVG_5560;MTVG_5574	2	17159.5	Unassigned	Unassigned	Unassigned	TMED2	1	-	-	0	-	-	-	1	1	1	1	1	1	1	-	-	-	-	0	-	-	-	0	0	0	0	0	0	0
tVC 459_0	MTVG_5579;MTVG_5859;MTVG_7676;MTVG_12683;MTVG_1539	5	34142.4	Unassigned	Unassigned	Unassigned	Oleibacter;Thalassolituus	2;1	-	-	3	2	1	0	1	1	1	1	1	2	2	-	-	-	-	3	2	0	0	0	0	0	0	0	0	0
tVC 1513_0	MTVG_5593;MTVG_10533;MTVG_10534	3	37960	Unassigned	Unassigned	Unassigned	-	-	-	-	0	-	-	-	0	0	0	0	0	0	0	Paenibacillus;BRH-c8a	1;1	313_0;275_1	1;1	0	-	-	-	1	2	2	2	2	2	1
tVC 1212_0	MTVG_5600;MTVG_1546	2	35633.5	Unassigned	Unassigned	Unassigned	-	-	-	-	0	-	-	-	0	0	0	0	0	0	0	Kosmotoga_B;Archaeoglobus	1;1	1125_0	1	0	-	-	-	2	2	2	2	2	2	2
tVC 1226_0	MTVG_534;MTVG_6997;MTVG_7481	3	19307.7	Unassigned	Unassigned	Unassigned	UBA721;Pusillimonas_A;Marinobacter	1;1;1	-	-	1	0	0	1	1	2	2	3	3	3	3	-	-	-	-	1	0	1	1	0	0	0	0	0	0	0
tVC 1514_0	MTVG_5619;MTVG_9288	2	23976	Unassigned	Unassigned	Unassigned	-	-	-	-	0	-	-	-	0	0	0	0	0	0	0	-	-	-	-	0	-	-	-	1	1	1	1	0	0	0
tVC 317_0	MTVG_5637;MTVG_5638;MTVG_1003;MTVG_1004	4	28857.5	Unassigned	Unassigned	Unassigned	-	-	-	-	0	-	-	-	0	0	0	0	0	0	0	Desulfosporosinus	1	-	-	0	-	-	-	1	1	1	1	1	1	1
tVC 1515_0	MTVG_540;MTVG_556	2	38542.5	Unassigned	Unassigned	Unassigned	UBA721	1	1005_0;587_0;1318_0	1;1;1	0	-	-	-	1	1	1	1	1	1	1	-	-	-	-	0	-	-	-	0	0	0	0	0	0	0
tVC 81_0	MTVG_5676;MTVG_1355	2	194705	Unassigned	Unassigned	Unassigned	-	-	-	-	0	-	-	-	0	0	0	0	0	0	0	Oceanobacillus	2	-	-	0	-	-	-	1	1	1	1	1	1	1
tVC 1516_0	MTVG_5679;MTVG_11132;MTVG_11408	3	12062	Unassigned	Unassigned	Unassigned	Aequorivita;Croceibacter;Marinirhabdus	1;1;1	-	-	2	2	0	0	1	1	1	1	1	3	3	-	-	-	-	2	2	0	0	0	0	0	0	0	0	0
tVC 1517_0	MTVG_5681;MTVG_12194	2	31878	Unassigned	Unassigned	Unassigned	Aequorivita;GCA-2746255	1;1	1003_0	1	2	1	0	1	1	2	2	2	2	2	2	-	-	-	-	2	1	1	1	0	0	0	0	0	0	0
tVC 1005_0	MTVG_542;MTVG_6382;MTVG_6395;MTVG_7012;MTVG_11478	5	31488.2	Unassigned	Unassigned	Unassigned	UBA721;TMED108;ASP10-02a;Pusillimonas_A;TMED25	1;1;1;1;1	1515_0;587_0;1318_0;780_0;160_0;160_1;1095_0;409_0;990_0;170_0;1425_0;1420_0;1227_0;778_0;767_0	1;3;2;1;1;1;1;1;1;1;1;1;1;1;1	1	1	0	0	1	3	4	5	5	5	5	-	-	-	-	1	1	0	0	0	0	0	0	0	0	0
tVC 473_0	MTVG_5733;MTVG_6115;MTVG_7827;MTVG_8212	4	39736.2	Unassigned	Unassigned	Unassigned	Pseudomonas_A	3	1435_0	1	2	2	0	0	1	1	1	1	1	1	1	Pseudomonas_A	1	-	-	2	2	0	0	1	1	1	1	1	1	1
tVC 1518_0	MTVG_5748;MTVG_8153	2	18367	Unassigned	Unassigned	Unassigned	-	-	-	-	1	1	0	0	1	1	1	1	1	0	0	-	-	-	-	1	1	0	0	0	0	0	0	0	0	0
tVC 1296_0	MTVG_5753;MTVG_6901;MTVG_10884;MTVG_12037	4	11561.8	Unassigned	Unassigned	Unassigned	Sphingobium;Croceicoccus;Blastomonas	1;1;1	856_0;1077_0;809_0;451_0;401_0	1;2;1;1;1	1	0	0	1	1	1	1	1	1	3	3	-	-	-	-	1	0	1	1	0	0	0	0	0	0	0
tVC 809_0	MTVG_5758;MTVG_10106	2	37785	Unassigned	Unassigned	Unassigned	Sphingobium;Pacificimonas	1;1	1296_0;856_0;1077_0;451_0	1;1;1;1	2	1	0	1	1	1	1	1	1	2	2	-	-	-	-	2	1	1	1	0	0	0	0	0	0	0
tVC 451_0	MTVG_5761;MTVG_12065	2	30589.5	Unassigned	Unassigned	Unassigned	Sphingobium;Citromicrobium	1;1	1296_0;856_0;1077_0;809_0	1;1;1;1	1	0	0	1	1	1	1	1	1	2	2	-	-	-	-	1	0	1	1	0	0	0	0	0	0	0
tVC 1520_0	MTVG_5769;MTVG_5771	2	19060.5	Unassigned	Unassigned	Unassigned	UBA11883	1	-	-	0	-	-	-	1	1	1	1	1	1	1	-	-	-	-	0	-	-	-	0	0	0	0	0	0	0
tVC 1519_0	MTVG_5770;MTVG_5944	2	21032	Unassigned	Unassigned	Unassigned	UBA11883;Croceibacter	1;1	-	-	1	1	0	0	1	2	2	2	2	2	2	-	-	-	-	1	1	0	0	0	0	0	0	0	0	0
tVC 1500_0	MTVG_5785;MTVG_10099	2	34780.5	Unassigned	Unassigned	Unassigned	-	-	-	-	0	-	-	-	0	0	0	0	0	0	0	Chryseobacterium	1	-	-	0	-	-	-	1	1	1	1	1	1	1
tVC 1521_0	MTVG_1666	1	11572	Unassigned	Unassigned	Unassigned	Synechococcus_E	1	-	-	1	1	0	0	1	1	1	1	1	1	1	-	-	-	-	1	1	0	0	0	0	0	0	0	0	0
tVC 948_0	MTVG_5798;MTVG_6028	2	40118.5	Unassigned	Unassigned	Unassigned	UBA2988	2	-	-	2	2	0	0	1	1	1	1	1	1	1	-	-	-	-	2	2	0	0	0	0	0	0	0	0	0
tVC 1522_0	MTVG_5810;MTVG_6585;MTVG_7359	3	26266	Unassigned	Unassigned	Unassigned	UBA7328	1	-	-	1	1	0	0	1	1	1	1	1	1	1	B16-G9;Flammeovirga	1;1	-	-	1	1	0	0	1	1	1	2	2	2	2
tVC 312_0	MTVG_5817;MTVG_6847	2	28811.5	Unassigned	Unassigned	Unassigned	-	-	-	-	0	-	-	-	0	0	0	0	0	0	0	Desulfallas_B	1	275_0	1	0	-	-	-	1	1	1	1	1	1	0
tVC 1031_0	MTVG_5823;MTVG_12334	2	89974.5	Unassigned	Unassigned	Unassigned	Pelagibacter;SYDM01	1;1	-	-	2	2	0	0	1	1	1	1	1	2	1	-	-	-	-	2	2	0	0	0	0	0	0	0	0	0
tVC 565_0	MTVG_554;MTVG_10494	2	10754	Unassigned	Unassigned	Unassigned	UBA721;Pseudoalteromonas	1;1	-	-	0	-	-	-	1	2	2	2	2	2	2	-	-	-	-	0	-	-	-	0	0	0	0	0	0	0
tVC 847_0	MTVG_5856;MTVG_12082	2	11018	Unassigned	Unassigned	Unassigned	Alcanivorax	1	-	-	1	0	1	0	1	1	1	1	1	1	1	-	-	-	-	1	0	0	0	0	0	0	0	0	0	0
tVC 1218_0	MTVG_5867;MTVG_10308	2	18939	Unassigned	Unassigned	Unassigned	-	-	-	-	0	-	-	-	0	0	0	0	0	0	0	-	-	-	-	0	-	-	-	0	0	0	0	0	0	0
tVC 169_0	MTVG_557;MTVG_6051;MTVG_6430;MTVG_9066	4	14508.5	Unassigned	Unassigned	Unassigned	Sneathiella	4	-	-	2	2	0	0	1	1	1	1	1	1	2	-	-	-	-	2	2	0	0	0	0	0	0	0	0	0
tVC 22_0	MTVG_5882	1	31840	Unassigned	Unassigned	Unassigned	-	-	-	-	0	-	-	-	0	0	0	0	0	0	0	UBA3077	1	-	-	0	-	-	-	1	1	1	1	1	1	0
tVC 1136_0	MTVG_5893;MTVG_5894	2	20732	Unassigned	Unassigned	Unassigned	GCA-002733185	1	-	-	2	0	0	2	1	1	1	1	1	1	1	-	-	-	-	2	0	2	2	0	0	0	0	0	0	0
tVC 814_0	MTVG_5897;MTVG_8281;MTVG_11819	3	44181	Unassigned	Unassigned	Unassigned	-	-	-	-	0	-	-	-	0	0	0	0	0	0	0	-	-	-	-	0	-	-	-	0	0	0	0	0	0	0
tVC 951_0	MTVG_5901;MTVG_9446;MTVG_12833;MTVG_12835	4	21488	Unassigned	Unassigned	Unassigned	Blastopirellula_A	1	1358_0	1	2	0	0	2	1	1	1	1	1	1	0	SURF-32	1	-	-	2	0	2	2	1	1	1	1	1	1	0
tVC 496_0	MTVG_559;MTVG_6992;MTVG_11403;MTVG_1498	4	20324	Unassigned	Unassigned	Unassigned	Sneathiella;Hyphomonas;Pusillimonas_A;Marinirhabdus	1;1;1;1	-	-	0	-	-	-	1	2	3	4	4	4	4	-	-	-	-	0	-	-	-	0	0	0	0	0	0	0
tVC 1524_0	MTVG_5934;MTVG_10345	2	10817.5	Unassigned	Unassigned	Unassigned	Croceibacter;Alteromonas_A	1;1	-	-	2	2	0	0	1	2	2	2	2	2	2	-	-	-	-	2	2	0	0	0	0	0	0	0	0	0
tVC 415_0	MTVG_5958;MTVG_11522	2	26504	Unassigned	Unassigned	Unassigned	Thalassospira	1	1001_0;315_0	1;1	1	1	0	0	1	1	1	1	1	1	1	Thalassospira	1	1001_0;1189_0	1;1	1	1	0	0	1	1	1	1	1	1	1
tVC 315_0	MTVG_5960;MTVG_844	2	23862.5	Unassigned	Unassigned	Unassigned	Thalassospira	1	1001_0;415_0	1;1	1	1	0	0	1	1	1	1	1	1	1	-	-	955_0	1	1	1	0	0	1	1	1	1	1	0	0
tVC 1525_0	MTVG_5988;MTVG_5990	2	14847.5	Unassigned	Unassigned	Unassigned	-	-	-	-	0	-	-	-	0	0	0	0	0	0	0	Rhodococcus	1	540_0	1	0	-	-	-	1	1	1	1	1	1	1
tVC 934_0	MTVG_5994;MTVG_12387	2	14911.5	Unassigned	Unassigned	Unassigned	Sulfitobacter	1	-	-	1	0	1	0	1	1	1	1	1	1	1	Sulfitobacter	1	-	-	1	0	0	0	1	1	1	1	1	1	1
tVC 1271_0	MTVG_5995;MTVG_8279;MTVG_9704	3	10826.7	Unassigned	Unassigned	Unassigned	-	-	-	-	3	3	0	0	1	1	1	0	0	0	0	-	-	-	-	3	3	0	0	0	0	0	0	0	0	0
tVC 1526_0	MTVG_6015;MTVG_12517	2	13003	Unassigned	Unassigned	Unassigned	Vibrio	2	-	-	2	2	0	0	1	1	1	1	1	1	0	-	-	-	-	2	2	0	0	0	0	0	0	0	0	0
tVC 1297_0	MTVG_6020;MTVG_11719	2	20616	Unassigned	Unassigned	Unassigned	Hirschia	2	1070_0	1	1	1	0	0	1	1	1	1	1	1	1	-	-	-	-	1	1	0	0	0	0	0	0	0	0	0
tVC 1166_0	MTVG_6038;MTVG_6692	2	15565	Unassigned	Unassigned	Unassigned	-	-	-	-	1	1	0	0	1	1	1	1	1	0	0	Thiogranum	1	991_0	1	1	1	0	0	1	1	1	1	1	1	0
tVC 644_0	MTVG_584;MTVG_592	2	49571.5	Unassigned	Unassigned	Unassigned	-	-	-	-	0	-	-	-	0	0	0	0	0	0	0	BM002	1	-	-	0	-	-	-	1	1	1	1	1	1	0
tVC 446_0	MTVG_6092;MTVG_6506;MTVG_6823;MTVG_7976;MTVG_867	5	39108.2	Unassigned	Unassigned	Unassigned	Pseudomonas_A	2	-	-	2	0	0	2	1	1	1	1	1	1	1	Pseudomonas_A	1	-	-	2	0	2	2	1	1	1	1	1	1	1
tVC 545_0	MTVG_6095;MTVG_9355;MTVG_9356;MTVG_9357	4	29053.2	Unassigned	Unassigned	Unassigned	Gilvibacter;Rs1	1;1	409_0	1	4	0	0	4	1	2	2	2	2	2	0	-	-	-	-	4	0	4	4	0	0	0	0	0	0	0
tVC 161_0	MTVG_6116	1	11514	Unassigned	Unassigned	Unassigned	HTCC2207	1	-	-	1	1	0	0	1	1	1	1	1	1	0	-	-	-	-	1	1	0	0	0	0	0	0	0	0	0
tVC 1082_0	MTVG_6120;MTVG_10738;MTVG_10739	3	52344.3	Unassigned	Unassigned	Unassigned	Henriciella	2	1070_0	1	3	3	0	0	1	1	1	1	1	1	1	-	-	-	-	3	3	0	0	0	0	0	0	0	0	0
tVC 333_0	MTVG_6181	1	41805	Unassigned	Unassigned	Unassigned	-	-	-	-	1	1	0	0	1	1	1	1	1	0	0	-	-	-	-	1	1	0	0	0	0	0	0	0	0	0
tVC 52_0	MTVG_6187;MTVG_1072	2	14542	Unassigned	Unassigned	Unassigned	UBA1014	1	-	-	1	1	0	0	2	2	2	2	2	1	1	-	-	-	-	1	1	0	0	0	0	0	0	0	0	0
tVC 786_0	MTVG_6215;MTVG_6218	2	30914	Unassigned	Unassigned	Unassigned	TMED2	1	168_0;1273_0;1003_0	1;1;1	0	-	-	-	1	1	1	1	1	1	1	-	-	-	-	0	-	-	-	0	0	0	0	0	0	0
tVC 1129_0	MTVG_601;MTVG_7845	2	40535.5	Unassigned	Unassigned	Unassigned	Altererythrobacter_A;Erythrobacter_A	1;1	1078_0	1	2	0	1	1	1	1	1	1	1	2	0	-	-	-	-	2	0	1	1	0	0	0	0	0	0	0
tVC 1080_0	MTVG_6237;MTVG_7355	2	15955	Unassigned	Unassigned	Unassigned	GCA-2721365	2	587_0	1	1	1	0	0	1	1	1	1	1	1	1	-	-	-	-	1	1	0	0	0	0	0	0	0	0	0
tVC 1025_0	MTVG_6238;MTVG_7353	2	15655	Unassigned	Unassigned	Unassigned	GCA-2721365	2	-	-	1	1	0	0	1	1	1	1	1	1	1	-	-	-	-	1	1	0	0	0	0	0	0	0	0	0
tVC 1527_0	MTVG_603;MTVG_7625	2	13022	Unassigned	Unassigned	Unassigned	UBA7797	2	-	-	2	2	0	0	1	1	1	1	1	1	1	-	-	-	-	2	2	0	0	0	0	0	0	0	0	0
tVC 600_0	MTVG_6275;MTVG_6289;MTVG_8339;MTVG_11683	4	16335.8	Unassigned	Unassigned	Unassigned	UBA1994;GCA-002704185	1;1	-	-	3	3	0	0	1	2	2	3	3	2	2	-	-	-	-	3	3	0	0	0	0	0	0	0	0	0
tVC 1446_0	MTVG_6284;MTVG_1284	2	12862	Unassigned	Unassigned	Unassigned	UBA1994	2	-	-	2	2	0	0	1	1	1	1	1	1	1	-	-	-	-	2	2	0	0	0	0	0	0	0	0	0
tVC 1529_0	MTVG_6294;MTVG_8073	2	38518	Unassigned	Unassigned	Unassigned	Muricauda	1	-	-	1	0	0	1	1	1	1	1	1	1	1	Muricauda	1	-	-	1	0	1	1	1	1	1	1	1	1	0
tVC 1386_0	MTVG_6342;MTVG_10330;MTVG_1617	3	20584	Unassigned	Unassigned	Unassigned	Pseudomonas_A	2	-	-	2	2	0	0	1	1	1	1	1	1	2	-	-	-	-	2	2	0	0	0	0	0	0	0	0	0
tVC 1096_1	MTVG_609;MTVG_9060;MTVG_11797	3	63751.3	Unassigned	Unassigned	Unassigned	Oleibacter	3	-	-	2	2	0	0	1	1	1	1	1	1	1	-	-	-	-	2	2	0	0	0	0	0	0	0	0	0
tVC 324_0	MTVG_6352;MTVG_9639	2	21850.5	Unassigned	Unassigned	Unassigned	-	-	-	-	0	-	-	-	0	0	0	0	0	0	0	Caloranaerobacter	1	299_0	1	0	-	-	-	1	1	1	1	1	1	1
tVC 799_1	MTVG_6357	1	207716	Unassigned	Unassigned	Unassigned	UBA6614	1	-	-	0	-	-	-	1	1	1	1	1	1	1	-	-	-	-	0	-	-	-	0	0	0	0	0	0	0
tVC 160_0	MTVG_6374	1	335231	Unassigned	Unassigned	Unassigned	TMED108	1	780_0;587_0;1005_0;160_1	1;1;1;1	0	-	-	-	1	1	1	1	1	1	1	-	-	-	-	0	-	-	-	0	0	0	0	0	0	0
tVC 564_0	MTVG_6380	1	10144	Unassigned	Unassigned	Unassigned	TMED108	1	-	-	0	-	-	-	1	1	1	1	1	1	1	-	-	-	-	0	-	-	-	0	0	0	0	0	0	0
tVC 160_1	MTVG_6384	1	153204	Unassigned	Unassigned	Unassigned	TMED108	1	780_0;587_0;160_0;1005_0	1;1;1;1	0	-	-	-	1	1	1	1	1	1	1	-	-	-	-	0	-	-	-	0	0	0	0	0	0	0
tVC 1324_0	MTVG_6400;MTVG_9543	2	53033	Unassigned	Unassigned	Unassigned	Vibrio	2	-	-	0	-	-	-	1	1	1	1	1	1	1	-	-	-	-	0	-	-	-	0	0	0	0	0	0	0
tVC 1531_0	MTVG_6407;MTVG_8913	2	57507	Unassigned	Unassigned	Unassigned	-	-	-	-	0	-	-	-	0	0	0	0	0	0	0	Hymenobacter	1	-	-	0	-	-	-	1	1	1	1	1	1	0
tVC 1532_0	MTVG_6418;MTVG_6493;MTVG_9242	3	13534.3	Unassigned	Unassigned	Unassigned	UBA7803;Thioclava	1;1	-	-	2	2	0	0	1	1	2	2	2	2	2	Guyparkeria	1	-	-	2	2	0	0	1	1	1	1	1	1	1
tVC 611_0	MTVG_6421;MTVG_6652;MTVG_7159	3	14761.7	Unassigned	Unassigned	Unassigned	Alcanivorax	3	-	-	3	1	1	1	1	1	1	1	1	1	3	-	-	-	-	3	1	1	1	0	0	0	0	0	0	0
tVC 1121_0	MTVG_6425;MTVG_9912	2	12423.5	Unassigned	Unassigned	Unassigned	Vibrio	2	-	-	0	-	-	-	1	1	1	1	1	1	1	-	-	-	-	0	-	-	-	0	0	0	0	0	0	0
tVC 1533_0	MTVG_6428;MTVG_6429	2	42594	Unassigned	Unassigned	Unassigned	Deinococcus	1	-	-	2	0	0	2	1	1	1	1	1	1	1	-	-	-	-	2	0	2	2	0	0	0	0	0	0	0
tVC 1496_0	MTVG_6449;MTVG_7618;MTVG_10233	3	17018.3	Unassigned	Unassigned	Unassigned	Vibrio	3	-	-	0	-	-	-	1	1	1	1	1	1	2	-	-	-	-	0	-	-	-	0	0	0	0	0	0	0
tVC 246_8	MTVG_6454	1	163909	Unassigned	Unassigned	Unassigned	-	-	-	-	0	-	-	-	0	0	0	0	0	0	0	Virgibacillus_G	1	-	-	0	-	-	-	1	1	1	1	1	1	1
tVC 1277_0	MTVG_6463;MTVG_1663	2	46368	Unassigned	Unassigned	Unassigned	Minwuia	2	882_0	2	2	2	0	0	1	1	1	1	1	1	1	-	-	-	-	2	2	0	0	0	0	0	0	0	0	0
tVC 882_0	MTVG_6464;MTVG_1664	2	41529.5	Unassigned	Unassigned	Unassigned	Minwuia	2	1277_0	2	2	2	0	0	1	1	1	1	1	1	1	-	-	-	-	2	2	0	0	0	0	0	0	0	0	0
tVC 1534_0	MTVG_6470;MTVG_7405	2	24544	Unassigned	Unassigned	Unassigned	-	-	-	-	0	-	-	-	0	0	0	0	0	0	0	B134-G9	1	-	-	0	-	-	-	1	2	2	2	2	1	1
tVC 466_0	MTVG_628;MTVG_7202	2	47862	Unassigned	Unassigned	Unassigned	Escherichia	1	410_0	1	0	-	-	-	1	1	1	1	1	1	1	Escherichia	1	410_0	1	0	-	-	-	1	1	1	1	1	1	1
tVC 873_1	MTVG_6524	1	71654	Unassigned	Unassigned	Unassigned	Pararhodobacter	1	-	-	1	0	0	1	1	1	1	1	1	1	1	-	-	-	-	1	0	1	1	0	0	0	0	0	0	0
tVC 98_0	MTVG_6531;MTVG_6532;MTVG_6533	3	30925	Unassigned	Unassigned	Unassigned	-	-	-	-	0	-	-	-	0	0	0	0	0	0	0	Brevibacillus_B	1	-	-	0	-	-	-	1	1	1	1	1	1	1
tVC 1409_0	MTVG_6539;MTVG_10696;MTVG_12162	3	17060	Unassigned	Unassigned	Unassigned	Oceanispirochaeta	3	-	-	0	-	-	-	1	1	1	1	1	1	1	-	-	-	-	0	-	-	-	0	0	0	0	0	0	0
tVC 1535_0	MTVG_6551;MTVG_11026	2	18170	Unassigned	Unassigned	Unassigned	-	-	-	-	0	-	-	-	0	0	0	0	0	0	0	SOIV01	1	1536_0;982_0;1427_0;1322_0	1;1;2;1	0	-	-	-	1	2	2	2	2	1	0
tVC 1536_0	MTVG_6555;MTVG_9898	2	38428	Unassigned	Unassigned	Unassigned	-	-	-	-	0	-	-	-	0	0	0	0	0	0	0	SOJC01	1	1535_0;982_0;1427_0	1;1;1	0	-	-	-	2	2	2	2	2	1	1
tVC 982_0	MTVG_6561	1	21454	Unassigned	Unassigned	Unassigned	-	-	-	-	0	-	-	-	0	0	0	0	0	0	0	-	-	1535_0;1536_0;1427_0	1;1;1	0	-	-	-	1	1	1	1	1	0	0
tVC 1392_0	MTVG_6563;MTVG_11645;MTVG_11646;MTVG_11647	4	11999.5	Unassigned	Unassigned	Unassigned	-	-	-	-	0	-	-	-	0	0	0	0	0	0	0	Croceicoccus	2	-	-	0	-	-	-	1	1	1	1	1	1	1
tVC 1111_0	MTVG_6584;MTVG_7417;MTVG_10556	3	27535	Unassigned	Unassigned	Unassigned	GCA-2729595;B6-G9	1;1	-	-	2	2	0	0	1	1	1	2	2	2	0	Flammeovirga	1	-	-	2	2	0	0	1	1	1	1	1	1	1
tVC 313_0	MTVG_6593;MTVG_10531	2	21682.5	Unassigned	Unassigned	Unassigned	-	-	-	-	0	-	-	-	0	0	0	0	0	0	0	Thermosediminibacter;BRH-c8a	1;1	275_1;1513_0	1;1	0	-	-	-	1	2	2	2	2	2	1
tVC 1537_0	MTVG_6594	1	13651	Unassigned	Unassigned	Unassigned	-	-	-	-	0	-	-	-	0	0	0	0	0	0	0	Thermosediminibacter	1	-	-	0	-	-	-	1	1	1	1	1	1	1
tVC 207_3	MTVG_6600	1	87616	Unassigned	Unassigned	Unassigned	-	-	-	-	0	-	-	-	0	0	0	0	0	0	0	Streptomyces	1	-	-	0	-	-	-	1	1	1	1	1	1	0
tVC 173_0	MTVG_6615;MTVG_8814;MTVG_10991;MTVG_11219	4	29382.5	Unassigned	Unassigned	Unassigned	Gracilimonas	1	-	-	1	1	0	0	1	1	1	1	1	1	1	Spiro-10;SZUA-474	1;1	-	-	1	1	0	0	1	2	2	2	2	2	2
tVC 1354_0	MTVG_6618;MTVG_9671	2	13305	Unassigned	Unassigned	Unassigned	-	-	-	-	0	-	-	-	0	0	0	0	0	0	0	Desulfopertinax	2	-	-	0	-	-	-	1	1	1	1	1	1	1
tVC 1538_0	MTVG_6619;MTVG_11387	2	25263.5	Unassigned	Unassigned	Unassigned	Marivirga;Sunxiuqinia	1;1	-	-	2	1	0	1	1	1	1	2	2	2	0	-	-	-	-	2	1	1	1	0	0	0	0	0	0	0
tVC 207_0	MTVG_6656	1	62936	Unassigned	Unassigned	Unassigned	-	-	-	-	0	-	-	-	0	0	0	0	0	0	0	Streptomyces	1	-	-	0	-	-	-	1	1	1	1	1	1	1
tVC 1539_0	MTVG_6671;MTVG_10711	2	26255.5	Unassigned	Unassigned	Unassigned	GCA-2689995	1	-	-	1	1	0	0	1	2	2	1	1	1	0	-	-	-	-	1	1	0	0	0	0	0	0	0	0	0
tVC 1350_0	MTVG_6675;MTVG_7386	2	34749.5	Unassigned	Unassigned	Unassigned	Mf105b01	2	-	-	2	2	0	0	1	1	1	1	1	1	1	-	-	-	-	2	2	0	0	0	0	0	0	0	0	0
tVC 234_1	MTVG_6731	1	55465	Unassigned	Unassigned	Unassigned	Roseibium	1	583_0;235_0	1;1	1	1	0	0	1	1	1	1	1	1	0	-	-	-	-	1	1	0	0	0	0	0	0	0	0	0
tVC 235_0	MTVG_6733;MTVG_6734	2	21390	Unassigned	Unassigned	Unassigned	Roseibium	1	234_1;583_0	1;1	2	2	0	0	1	1	1	1	1	1	0	-	-	-	-	2	2	0	0	0	0	0	0	0	0	0
tVC 1540_0	MTVG_6746;MTVG_7704;MTVG_11945;MTVG_12680	4	14578.8	Unassigned	Unassigned	Unassigned	-	-	-	-	1	1	0	0	1	1	1	0	0	0	0	Halodesulfovibrio	3	348_0;134_0	1;1	1	1	0	0	1	1	1	1	1	1	2
tVC 392_0	MTVG_650;MTVG_10305	2	40985.5	Unassigned	Unassigned	Unassigned	Pseudomonas_A	1	898_0;1054_0;399_0	1;1;1	2	0	0	2	1	1	1	2	2	1	1	-	-	-	-	2	0	2	2	0	0	0	0	0	0	0
tVC 595_0	MTVG_6764;MTVG_8047;MTVG_9468;MTVG_9553;MTVG_10611;MTVG_11671	6	24735.2	Unassigned	Unassigned	Unassigned	Phaeobacter;GCA-2706885	2;1	134_0;955_0;1014_0	2;2;1	2	2	0	0	1	2	2	2	2	2	2	Palleronia;Pseudophaeobacter;Cereibacter	1;1;1	955_0;873_0;937_0;379_1	1;1;1;1	2	2	0	0	1	1	1	1	1	3	2
tVC 1344_0	MTVG_6767;MTVG_10201	2	37202	Unassigned	Unassigned	Unassigned	Emcibacter;Thalassospira	1;1	-	-	1	1	0	0	1	1	1	2	2	2	2	-	-	-	-	1	1	0	0	0	0	0	0	0	0	0
tVC 81_1	MTVG_6792	1	65127	Unassigned	Unassigned	Unassigned	Bacillus	1	246_2	1	0	-	-	-	1	1	1	1	1	1	1	-	-	-	-	0	-	-	-	0	0	0	0	0	0	0
tVC 1541_0	MTVG_6815;MTVG_6816	2	14492	Unassigned	Unassigned	Unassigned	TMED48	1	-	-	0	-	-	-	1	1	1	1	1	1	1	-	-	-	-	0	-	-	-	0	0	0	0	0	0	0
tVC 1542_0	MTVG_6825;MTVG_11490	2	12595.5	Unassigned	Unassigned	Unassigned	UBA3002	2	-	-	2	2	0	0	1	1	1	1	1	1	1	-	-	-	-	2	2	0	0	0	0	0	0	0	0	0
tVC 1375_0	MTVG_6826;MTVG_11489	2	34205.5	Unassigned	Unassigned	Unassigned	UBA3002	2	1107_0;1108_0	2;2	2	2	0	0	1	1	1	1	1	1	1	-	-	-	-	2	2	0	0	0	0	0	0	0	0	0
tVC 869_0	MTVG_6828;MTVG_11495	2	12012.5	Unassigned	Unassigned	Unassigned	UBA3002	2	-	-	2	2	0	0	1	1	1	1	1	1	1	-	-	-	-	2	2	0	0	0	0	0	0	0	0	0
tVC 1107_0	MTVG_6829;MTVG_11491	2	19050	Unassigned	Unassigned	Unassigned	UBA3002	2	1375_0;1108_0	2;2	2	2	0	0	1	1	1	1	1	1	1	-	-	-	-	2	2	0	0	0	0	0	0	0	0	0
tVC 1543_0	MTVG_6830;MTVG_11498	2	14557.5	Unassigned	Unassigned	Unassigned	UBA3002	2	-	-	2	2	0	0	1	1	1	1	1	1	1	-	-	-	-	2	2	0	0	0	0	0	0	0	0	0
tVC 1108_0	MTVG_6831;MTVG_11494	2	25774	Unassigned	Unassigned	Unassigned	UBA3002	2	1375_0;1107_0	2;2	2	2	0	0	1	1	1	1	1	1	1	-	-	-	-	2	2	0	0	0	0	0	0	0	0	0
tVC 1544_0	MTVG_6832;MTVG_11497	2	38612.5	Unassigned	Unassigned	Unassigned	UBA3002	2	-	-	2	2	0	0	1	1	1	1	1	1	1	-	-	-	-	2	2	0	0	0	0	0	0	0	0	0
tVC 1387_0	MTVG_662;MTVG_8033;MTVG_8871	3	12229	Unassigned	Unassigned	Unassigned	Desulfatibacillum;Pseudodesulfovibrio	1;1	791_0;789_0;853_0	1;1;1	2	0	0	2	1	1	2	2	2	2	0	Desulfatibacillum	1	1266_0	1	2	0	2	2	1	1	1	1	1	1	1
tVC 1075_0	MTVG_6893;MTVG_12899;MTVG_12900	3	24090.7	Unassigned	Unassigned	Unassigned	Glycocaulis	2	-	-	3	0	0	3	1	1	1	1	1	1	1	-	-	-	-	3	0	3	3	0	0	0	0	0	0	0
tVC 1545_0	MTVG_6894;MTVG_12898	2	11259	Unassigned	Unassigned	Unassigned	Glycocaulis	2	-	-	2	0	0	2	1	1	1	1	1	1	1	-	-	-	-	2	0	2	2	0	0	0	0	0	0	0
tVC 1546_0	MTVG_6900;MTVG_11247	2	25570	Unassigned	Unassigned	Unassigned	-	-	-	-	0	-	-	-	0	0	0	0	0	0	0	Hydrotalea	2	-	-	0	-	-	-	1	1	1	1	1	1	1
tVC 1282_0	MTVG_668;MTVG_669	2	22594.5	Unassigned	Unassigned	Unassigned	Marichromatium	1	-	-	0	-	-	-	1	1	1	1	1	1	1	-	-	-	-	0	-	-	-	0	0	0	0	0	0	0
tVC 1237_0	MTVG_6950;MTVG_7105;MTVG_8154;MTVG_1103	4	59258.2	Unassigned	Unassigned	Unassigned	Pseudohongiella	4	-	-	3	2	0	1	1	1	1	1	1	1	1	-	-	-	-	3	2	1	1	0	0	0	0	0	0	0
tVC 1014_0	MTVG_6955;MTVG_11669	2	22195	Unassigned	Unassigned	Unassigned	GCA-2706885	1	595_0	1	0	-	-	-	1	1	1	1	1	1	1	-	-	-	-	0	-	-	-	1	1	1	1	1	0	0
tVC 862_0	MTVG_6962	1	17050	Unassigned	Unassigned	Unassigned	Erythrobacter_A	1	-	-	1	1	0	0	1	1	1	1	1	1	0	-	-	-	-	1	1	0	0	0	0	0	0	0	0	0
tVC 41_0	MTVG_6964	1	47056	Unassigned	Unassigned	Unassigned	UA16	1	-	-	0	-	-	-	1	1	1	1	1	1	1	-	-	-	-	0	-	-	-	0	0	0	0	0	0	0
tVC 669_0	MTVG_672	1	89473	Caudoviricetes	Intestiviridae	Carjivirus	GCA-2733545	1	-	-	1	0	0	1	1	1	1	1	1	1	1	-	-	-	-	1	0	1	1	0	0	0	0	0	0	0
tVC 1310_0	MTVG_6968;MTVG_8472	2	13273.5	Unassigned	Unassigned	Unassigned	Halomonas	1	-	-	1	1	0	0	1	1	1	1	1	1	1	Halomonas	1	-	-	1	1	0	0	1	1	1	1	1	1	1
tVC 1097_0	MTVG_6983;MTVG_9644	2	53292	Unassigned	Unassigned	Unassigned	Marinomonas	1	-	-	1	1	0	0	1	1	1	1	1	1	1	Marinomonas	1	1230_0	1	1	1	0	0	1	1	1	1	1	1	1
tVC 170_0	MTVG_6993;MTVG_6995;MTVG_7007;MTVG_7010;MTVG_7259;MTVG_7294;MTVG_7313;MTVG_7319;MTVG_8289;MTVG_8322;MTVG_10371;MTVG_10864;MTVG_11306;MTVG_11316;MTVG_11406;MTVG_11407;MTVG_11804;MTVG_12256;MTVG_1471	19	18509.4	Unassigned	Unassigned	Unassigned	Hyphomonas;Pusillimonas_A;Joostella;AG-422-B15;GCA-002704185;UBA721;SCGC-AAA160-P02;Phenylobacterium;Marinirhabdus;Gracilimonas;TMED25	1;1;1;1;1;1;1;1;1;1;1	881_0;1421_0;790_0;567_0;801_0;1300_0;1512_0;1095_0;409_0;990_0;587_0;1425_0;1420_0;1227_0;778_0;1318_0;767_0;1005_0;841_0;780_0;766_0;1299_0;1319_0;879_0	1;2;1;1;1;2;1;1;1;1;5;1;1;2;2;1;1;1;2;1;1;1;1;1	8	4	0	4	1	3	5	7	9	11	10	-	-	-	-	8	4	4	4	0	0	0	0	0	0	0
tVC 1227_0	MTVG_7002;MTVG_7261;MTVG_7273;MTVG_7307	4	20566	Unassigned	Unassigned	Unassigned	Pusillimonas_A;Joostella	1;1	1095_0;409_0;990_0;587_0;170_0;1425_0;1420_0;778_0;1318_0;767_0;1005_0;1421_0;841_0	1;1;1;2;2;1;1;1;1;1;1;1;1	3	0	0	3	1	2	2	2	2	2	2	-	-	-	-	3	0	3	3	0	0	0	0	0	0	0
tVC 883_0	MTVG_7014;MTVG_7775;MTVG_8291;MTVG_8847;MTVG_9366;MTVG_11242;MTVG_11485;MTVG_12291	8	32715.4	Unassigned	Unassigned	Unassigned	Pusillimonas_A;GCA-2696645	1;7	-	-	7	0	0	7	1	1	2	2	2	2	2	-	-	-	-	7	0	7	7	0	0	0	0	0	0	0
tVC 1547_0	MTVG_7026;MTVG_7138	2	15665.5	Unassigned	Unassigned	Unassigned	TCS55;TMED15	1;1	-	-	1	1	0	0	1	2	2	2	2	2	1	-	-	-	-	1	1	0	0	0	0	0	0	0	0	0
tVC 1288_0	MTVG_7052;MTVG_7055	2	12167.5	Unassigned	Unassigned	Unassigned	CG-Epi1	1	-	-	2	2	0	0	1	1	1	1	1	1	0	-	-	-	-	2	2	0	0	0	0	0	0	0	0	0
tVC 952_0	MTVG_7093;MTVG_9420;MTVG_10091;MTVG_10405	4	52564	Unassigned	Unassigned	Unassigned	Alteromonas_A;Alteromonas	1;3	1054_0	1	4	1	1	2	1	1	1	1	1	2	4	-	-	-	-	4	1	2	2	0	0	0	0	0	0	0
tVC 824_1	MTVG_7113	1	219479	Unassigned	Unassigned	Unassigned	GCA-2401725	1	-	-	1	0	0	1	1	1	1	1	1	1	0	-	-	-	-	1	0	1	1	0	0	0	0	0	0	0
tVC 1549_0	MTVG_7115;MTVG_7117	2	27850.5	Unassigned	Unassigned	Unassigned	TMED15	1	-	-	0	-	-	-	1	1	1	1	1	1	1	-	-	-	-	0	-	-	-	0	0	0	0	0	0	0
tVC 903_0	MTVG_696;MTVG_10446	2	15178	Unassigned	Unassigned	Unassigned	Roseibium	1	-	-	2	1	0	1	1	1	1	2	1	1	0	-	-	-	-	2	1	1	1	0	0	0	0	0	0	0
tVC 576_0	MTVG_7129;MTVG_7134;MTVG_7139;MTVG_10698	4	21146.8	Unassigned	Unassigned	Unassigned	TMED15;UBA1668	1;1	-	-	0	-	-	-	1	2	2	2	2	2	2	-	-	-	-	0	-	-	-	0	0	0	0	0	0	0
tVC 1550_0	MTVG_7132;MTVG_8017;MTVG_1296	3	24444.7	Unassigned	Unassigned	Unassigned	UBA1994;TMED15	1;1	-	-	1	1	0	0	1	2	2	2	2	2	2	LD21	1	-	-	1	1	0	0	1	1	1	1	1	1	0
tVC 1489_0	MTVG_7198;MTVG_7641	2	29787.5	Unassigned	Unassigned	Unassigned	Cognatishimia;Maritimibacter	1;1	-	-	2	1	0	1	1	1	1	1	1	2	1	-	-	-	-	2	1	1	1	0	0	0	0	0	0	0
tVC 1132_0	MTVG_7227;MTVG_7486	2	38921.5	Unassigned	Unassigned	Unassigned	Marinobacter	2	407_0;587_0;778_0	1;1;1	2	0	0	2	1	1	1	1	1	1	2	-	-	-	-	2	0	2	2	0	0	0	0	0	0	0
tVC 1421_0	MTVG_7245;MTVG_7293;MTVG_1386	3	17127.7	Unassigned	Unassigned	Unassigned	Hyphomonas;Joostella	1;1	881_0;790_0;567_0;801_0;170_0;1300_0;1512_0;841_0;1227_0;587_0	1;1;1;1;2;1;1;1;1;1	2	0	0	2	1	2	2	2	2	2	2	-	-	-	-	2	0	2	2	0	0	0	0	0	0	0
tVC 1395_0	MTVG_7272;MTVG_7284;MTVG_7290;MTVG_8343	4	13224.8	Unassigned	Unassigned	Unassigned	Joostella;GCA-002704185	1;1	-	-	3	0	0	3	1	2	2	2	2	2	2	-	-	-	-	3	0	3	3	0	0	0	0	0	0	0
tVC 787_0	MTVG_7300;MTVG_10187	2	11570.5	Unassigned	Unassigned	Unassigned	Joostella;Winogradskyella	1;1	-	-	2	1	0	1	1	1	1	1	1	2	2	-	-	-	-	2	1	1	1	0	0	0	0	0	0	0
tVC 1553_0	MTVG_7377;MTVG_10914	2	33334	Unassigned	Unassigned	Unassigned	-	-	-	-	0	-	-	-	0	0	0	0	0	0	0	DG-78	1	-	-	0	-	-	-	1	2	2	2	2	1	1
tVC 318_0	MTVG_718;MTVG_9442	2	38210.5	Unassigned	Unassigned	Unassigned	-	-	-	-	0	-	-	-	0	0	0	0	0	0	0	-	-	-	-	0	-	-	-	1	1	1	1	1	0	0
tVC 928_0	MTVG_7434;MTVG_8113	2	38391.5	Unassigned	Unassigned	Unassigned	-	-	-	-	0	-	-	-	0	0	0	0	0	0	0	-	-	-	-	0	-	-	-	0	0	0	0	0	0	0
tVC 800_0	MTVG_7450;MTVG_10390;MTVG_10911	3	24889.3	Unassigned	Unassigned	Unassigned	Algorimicrobium;UBA974	1;1	-	-	1	1	0	0	1	1	1	1	2	2	2	-	-	-	-	1	1	0	0	1	1	1	1	1	0	0
tVC 270_2	MTVG_7455	1	50708	Unassigned	Unassigned	Unassigned	-	-	-	-	0	-	-	-	0	0	0	0	0	0	0	Paenibacillus	1	-	-	0	-	-	-	1	1	1	1	1	1	1
tVC 1191_0	MTVG_7457;MTVG_949;MTVG_9757	3	20267.3	Unassigned	Unassigned	Unassigned	-	-	-	-	0	-	-	-	0	0	0	0	0	0	0	B24	2	-	-	0	-	-	-	1	1	1	1	1	1	1
tVC 694_0	MTVG_7465;MTVG_7467;MTVG_9451	3	36329.7	Unassigned	Unassigned	Unassigned	Rhodococcus	1	-	-	1	1	0	0	1	1	1	1	1	1	1	Rhodococcus	1	-	-	1	1	0	0	1	1	1	1	1	1	0
tVC 840_0	MTVG_7472;MTVG_895;MTVG_9820;MTVG_1105;MTVG_1140;MTVG_12005	6	40830.8	Unassigned	Unassigned	Unassigned	Psychrobacter	3	85_0	1	3	3	0	0	1	1	1	1	1	1	3	Psychrobacter	2	85_0;72_0	1;1	3	3	0	0	1	1	1	1	1	1	1
tVC 1554_0	MTVG_741;MTVG_915;MTVG_10191	3	12657	Unassigned	Unassigned	Unassigned	UBA1096	3	-	-	3	3	0	0	1	1	1	1	1	1	0	-	-	-	-	3	3	0	0	0	0	0	0	0	0	0
tVC 460_0	MTVG_7493;MTVG_10227	2	25197	Unassigned	Unassigned	Unassigned	Marinobacter	2	-	-	2	0	0	2	1	1	1	1	1	1	1	-	-	-	-	2	0	2	2	0	0	0	0	0	0	0
tVC 1555_0	MTVG_7510;MTVG_7511	2	36743	Unassigned	Unassigned	Unassigned	-	-	-	-	2	0	0	2	1	1	1	1	1	0	0	-	-	-	-	2	0	2	2	0	0	0	0	0	0	0
tVC 400_1	MTVG_7537;MTVG_11785;MTVG_12447	3	43393	Unassigned	Unassigned	Unassigned	Pseudomonas	3	629_0;710_0;360_0	2;3;2	1	1	0	0	1	1	1	1	1	1	1	-	-	-	-	1	1	0	0	0	0	0	0	0	0	0
tVC 1556_0	MTVG_746;MTVG_80	2	12909	Unassigned	Unassigned	Unassigned	-	-	-	-	0	-	-	-	0	0	0	0	0	0	0	UBA10656	1	-	-	0	-	-	-	1	1	1	1	1	1	1
tVC 1557_0	MTVG_7561;MTVG_12205	2	18735.5	Unassigned	Unassigned	Unassigned	UA16	2	-	-	1	1	0	0	1	1	1	1	1	1	2	-	-	-	-	1	1	0	0	0	0	0	0	0	0	0
tVC 1558_0	MTVG_747;MTVG_81	2	11629	Unassigned	Unassigned	Unassigned	-	-	-	-	0	-	-	-	0	0	0	0	0	0	0	UBA10656	1	-	-	0	-	-	-	1	1	1	1	1	1	1
tVC 914_0	MTVG_7564;MTVG_7616	2	13243	Unassigned	Unassigned	Unassigned	Vibrio	2	-	-	0	-	-	-	1	1	1	1	1	1	2	-	-	-	-	0	-	-	-	0	0	0	0	0	0	0
tVC 806_0	MTVG_7593;MTVG_7969;MTVG_9615	3	15502.7	Unassigned	Unassigned	Unassigned	Pseudoalteromonas	3	-	-	3	3	0	0	1	1	1	1	1	1	2	-	-	-	-	3	3	0	0	0	0	0	0	0	0	0
tVC 1261_0	MTVG_7596;MTVG_7970	2	12405	Unassigned	Unassigned	Unassigned	Pseudoalteromonas	2	-	-	2	2	0	0	1	1	1	1	1	1	1	-	-	-	-	2	2	0	0	0	0	0	0	0	0	0
tVC 1368_0	MTVG_7599;MTVG_7971	2	15516.5	Unassigned	Unassigned	Unassigned	Pseudoalteromonas	2	-	-	2	2	0	0	1	1	1	1	1	1	1	-	-	-	-	2	2	0	0	0	0	0	0	0	0	0
tVC 1559_0	MTVG_7646;MTVG_10837	2	13165	Unassigned	Unassigned	Unassigned	GCA-2687025	2	947_0;1566_0	1;1	2	2	0	0	1	1	1	1	1	1	0	-	-	-	-	2	2	0	0	0	0	0	0	0	0	0
tVC 1248_0	MTVG_7675;MTVG_1541	2	39215.5	Unassigned	Unassigned	Unassigned	-	-	-	-	0	-	-	-	0	0	0	0	0	0	0	-	-	-	-	0	-	-	-	0	0	0	0	0	0	0
tVC 1033_0	MTVG_7710;MTVG_8247	2	17863	Unassigned	Unassigned	Unassigned	-	-	-	-	2	2	0	0	1	1	1	2	2	0	0	-	-	-	-	2	2	0	0	0	0	0	0	0	0	0
tVC 1560_0	MTVG_7727;MTVG_11603	2	31458	Unassigned	Unassigned	Unassigned	UBA6935;UBA9033	1;1	788_0;1290_0;1291_0	1;1;1	0	-	-	-	1	2	2	2	2	2	2	-	-	-	-	0	-	-	-	0	0	0	0	0	0	0
tVC 788_0	MTVG_7731;MTVG_8513	2	17325.5	Unassigned	Unassigned	Unassigned	UBA6935	1	1560_0	1	1	0	0	1	1	2	2	2	2	1	1	-	-	-	-	1	0	1	1	0	0	0	0	0	0	0
tVC 1561_0	MTVG_7741;MTVG_7742	2	14273.5	Unassigned	Unassigned	Unassigned	UBA2126	1	-	-	0	-	-	-	1	1	1	1	1	1	1	-	-	-	-	0	-	-	-	0	0	0	0	0	0	0
tVC 998_0	MTVG_7744;MTVG_11962;MTVG_12123	3	11625.7	Unassigned	Unassigned	Unassigned	O448	1	955_0	1	1	0	0	1	1	1	1	1	1	1	0	JL08	1	-	-	1	0	1	1	1	1	1	1	1	1	1
tVC 1562_0	MTVG_7753;MTVG_7754;MTVG_7755	3	24124.3	Unassigned	Unassigned	Unassigned	GCA-002733185	1	-	-	3	3	0	0	1	1	1	1	1	1	0	-	-	-	-	3	3	0	0	0	0	0	0	0	0	0
tVC 763_0	MTVG_7774;MTVG_8290;MTVG_8849;MTVG_9362;MTVG_11241;MTVG_11486;MTVG_12293	7	38478	Unassigned	Unassigned	Unassigned	GCA-2696645	7	1202_0;762_0	6;1	7	0	0	7	1	1	1	1	1	1	1	-	-	-	-	7	0	7	7	0	0	0	0	0	0	0
tVC 589_0	MTVG_7777;MTVG_1422;MTVG_1510	3	11484.3	Unassigned	Unassigned	Unassigned	Hyphomonas;GCA-002700125	1;1	-	-	0	-	-	-	1	2	2	2	2	2	2	-	-	-	-	0	-	-	-	0	0	0	0	0	0	0
tVC 782_0	MTVG_7803;MTVG_9012	2	11460.5	Unassigned	Unassigned	Unassigned	UBA1994	1	-	-	2	2	0	0	1	2	2	2	1	1	1	-	-	-	-	2	2	0	0	0	0	0	0	0	0	0
tVC 1551_0	MTVG_7811;MTVG_7815	2	15159.5	Unassigned	Unassigned	Unassigned	Enterobacter	1	-	-	0	-	-	-	1	1	1	1	1	1	1	-	-	-	-	0	-	-	-	0	0	0	0	0	0	0
tVC 1349_0	MTVG_7839;MTVG_10199	2	20805.5	Unassigned	Unassigned	Unassigned	Thalassospira	2	-	-	2	2	0	0	1	1	1	1	1	1	1	-	-	-	-	2	2	0	0	0	0	0	0	0	0	0
tVC 1563_0	MTVG_782;MTVG_9678	2	12957	Unassigned	Unassigned	Unassigned	-	-	-	-	0	-	-	-	0	0	0	0	0	0	0	QNEE01	2	-	-	0	-	-	-	1	1	1	1	1	1	1
tVC 1068_0	MTVG_7850;MTVG_129	2	29885.5	Unassigned	Unassigned	Unassigned	Gracilimonas	1	-	-	2	2	0	0	1	1	2	2	1	1	1	-	-	-	-	2	2	0	0	0	0	0	0	0	0	0
tVC 726_0	MTVG_7862;MTVG_8835;MTVG_8894	3	47546	Unassigned	Unassigned	Unassigned	Pseudoalteromonas	3	-	-	1	1	0	0	1	1	1	1	1	1	1	-	-	-	-	1	1	0	0	0	0	0	0	0	0	0
tVC 1139_0	MTVG_7863;MTVG_8837;MTVG_8893	3	112733	Unassigned	Unassigned	Unassigned	Pseudoalteromonas	3	-	-	1	1	0	0	1	1	1	1	1	1	1	-	-	-	-	1	1	0	0	0	0	0	0	0	0	0
tVC 944_0	MTVG_7888	1	10695	Unassigned	Unassigned	Unassigned	Sulfitobacter	1	-	-	1	0	1	0	1	1	1	1	1	1	1	-	-	-	-	1	0	0	0	0	0	0	0	0	0	0
tVC 364_0	MTVG_7934;MTVG_10288	2	31289.5	Unassigned	Unassigned	Unassigned	UBA2775	1	-	-	1	1	0	0	1	1	1	1	1	1	1	-	-	-	-	1	1	0	0	0	0	0	0	0	0	0
tVC 781_0	MTVG_7955;MTVG_12357	2	14407.5	Unassigned	Unassigned	Unassigned	MarineAlpha5-Bin3;UBA2170	1;1	-	-	2	1	0	1	1	2	2	2	2	2	1	-	-	-	-	2	1	1	1	0	0	0	0	0	0	0
tVC 1564_0	MTVG_7974;MTVG_9122	2	12156	Unassigned	Unassigned	Unassigned	Limnobacter	2	-	-	1	1	0	0	1	1	1	1	1	1	1	-	-	-	-	1	1	0	0	0	0	0	0	0	0	0
tVC 1565_0	MTVG_7982;MTVG_9458	2	33689	Unassigned	Unassigned	Unassigned	Microbacterium	1	-	-	0	-	-	-	1	1	1	1	1	1	1	Microbacterium	1	-	-	0	-	-	-	1	1	1	1	1	1	1
tVC 335_0	MTVG_7990;MTVG_9121	2	17209.5	Unassigned	Unassigned	Unassigned	Limnobacter	2	-	-	2	1	1	0	1	1	1	1	1	1	1	-	-	-	-	2	1	0	0	0	0	0	0	0	0	0
tVC 1032_0	MTVG_8045;MTVG_9936	2	15319	Unassigned	Unassigned	Unassigned	Pelagibacter	2	-	-	2	2	0	0	1	1	1	1	1	1	0	-	-	-	-	2	2	0	0	0	0	0	0	0	0	0
tVC 1567_0	MTVG_8086;MTVG_10846	2	23014.5	Unassigned	Unassigned	Unassigned	GCA-2687025	2	-	-	2	2	0	0	1	1	1	1	1	1	0	-	-	-	-	2	2	0	0	0	0	0	0	0	0	0
tVC 1566_0	MTVG_8087;MTVG_10844	2	18103.5	Unassigned	Unassigned	Unassigned	GCA-2687025	2	1559_0;947_0	1;1	2	2	0	0	1	1	1	1	1	1	0	-	-	-	-	2	2	0	0	0	0	0	0	0	0	0
tVC 810_1	MTVG_8089	1	79328	Unassigned	Unassigned	Unassigned	-	-	-	-	0	-	-	-	0	0	0	0	0	0	0	-	-	-	-	0	-	-	-	0	0	0	0	0	0	0
tVC 1164_0	MTVG_810;MTVG_832	2	16474	Unassigned	Unassigned	Unassigned	-	-	-	-	0	-	-	-	0	0	0	0	0	0	0	Streptomyces	2	-	-	0	-	-	-	1	1	1	1	1	1	1
tVC 1042_0	MTVG_8136;MTVG_10189	2	23175.5	Unassigned	Unassigned	Unassigned	Shewanella;Yersinia	1;1	-	-	1	0	0	1	1	1	1	1	2	2	1	-	-	-	-	1	0	1	1	0	0	0	0	0	0	0
tVC 270_1	MTVG_8145	1	48386	Unassigned	Unassigned	Unassigned	Escherichia	1	340_0;141_0	1;1	0	-	-	-	1	1	1	1	1	1	1	-	-	-	-	0	-	-	-	0	0	0	0	0	0	0
tVC 141_0	MTVG_8148	1	13451	Unassigned	Unassigned	Unassigned	Escherichia	1	340_0;270_1	1;1	0	-	-	-	1	1	1	1	1	1	1	-	-	-	-	0	-	-	-	0	0	0	0	0	0	0
tVC 236_0	MTVG_820;MTVG_11080	2	34501.5	Unassigned	Unassigned	Unassigned	Thioclava	1	955_0;379_1	1;1	1	1	0	0	1	1	1	1	1	1	1	-	-	-	-	1	1	0	0	0	0	0	0	0	0	0
tVC 1083_0	MTVG_8200;MTVG_11048	2	31493	Unassigned	Unassigned	Unassigned	Pseudochrobactrum;RCIO01	1;1	586_0	2	1	1	0	0	1	1	1	1	1	2	1	-	-	-	-	1	1	0	0	0	0	0	0	0	0	0
tVC 1568_0	MTVG_8216;MTVG_8217	2	13087	Unassigned	Unassigned	Unassigned	-	-	-	-	0	-	-	-	0	0	0	0	0	0	0	-	-	-	-	0	-	-	-	0	0	0	0	0	0	0
tVC 384_0	MTVG_8219;MTVG_8222	2	29628	Unassigned	Unassigned	Unassigned	-	-	-	-	0	-	-	-	0	0	0	0	0	0	0	-	-	-	-	0	-	-	-	0	0	0	0	0	0	0
tVC 510_0	MTVG_8232;MTVG_8350;MTVG_8351;MTVG_11106;MTVG_11131	5	14424.2	Unassigned	Unassigned	Unassigned	GCA-002704185;Croceibacter	1;1	-	-	2	2	0	0	1	2	2	2	2	2	2	-	-	-	-	2	2	0	0	0	0	0	0	0	0	0
tVC 288_0	MTVG_69;MTVG_8586	2	13389.5	Unassigned	Unassigned	Unassigned	-	-	-	-	0	-	-	-	0	0	0	0	0	0	0	Bacillus_A	2	305_0;283_0	1;1	0	-	-	-	1	1	1	1	1	1	2
tVC 1176_0	MTVG_8234;MTVG_9017	2	13064	Unassigned	Unassigned	Unassigned	UBA1994	1	-	-	1	1	0	0	1	1	1	1	1	1	1	-	-	-	-	1	1	0	0	0	0	0	0	0	0	0
tVC 68_0	MTVG_8240;MTVG_11918;MTVG_1511	3	11968.7	Unassigned	Unassigned	Unassigned	Hyphomonas	1	-	-	1	1	0	0	1	1	2	2	2	1	1	-	-	-	-	1	1	0	0	1	1	1	1	1	0	0
tVC 1569_0	MTVG_12591	1	17813	Unassigned	Unassigned	Unassigned	-	-	-	-	0	-	-	-	0	0	0	0	0	0	0	-	-	-	-	0	-	-	-	0	0	0	0	0	0	0
tVC 1134_0	MTVG_8325;MTVG_8333	2	11320.5	Unassigned	Unassigned	Unassigned	GCA-002704185	1	-	-	0	-	-	-	1	1	1	1	1	1	1	-	-	-	-	0	-	-	-	0	0	0	0	0	0	0
tVC 905_0	MTVG_8406;MTVG_9739;MTVG_12598	3	19716.7	Unassigned	Unassigned	Unassigned	UBA4421;ASP10-02a	1;2	-	-	3	3	0	0	1	1	1	1	2	2	3	-	-	-	-	3	3	0	0	0	0	0	0	0	0	0
tVC 1471_0	MTVG_8427;MTVG_10127	2	37392	Unassigned	Unassigned	Unassigned	Winogradskyella	1	-	-	1	1	0	0	1	1	1	1	1	1	0	Winogradskyella	1	-	-	1	1	0	0	1	1	1	1	1	1	0
tVC 870_0	MTVG_8438;MTVG_9030;MTVG_12177	3	17598.7	Unassigned	Unassigned	Unassigned	GCA-002718515;Pseudodesulfovibrio;Glaciecola	1;1;1	791_0	1	2	2	0	0	1	3	3	3	3	3	0	-	-	-	-	2	2	0	0	0	0	0	0	0	0	0
tVC 1339_0	MTVG_8443;MTVG_9962	2	18250.5	Unassigned	Unassigned	Unassigned	Brevundimonas	2	-	-	2	2	0	0	1	1	1	1	1	1	0	-	-	-	-	2	2	0	0	0	0	0	0	0	0	0
tVC 1253_0	MTVG_8487	1	36598	Unassigned	Unassigned	Unassigned	-	-	-	-	0	-	-	-	0	0	0	0	0	0	0	Marinobacter	1	409_0	1	0	-	-	-	1	1	1	1	1	1	1
tVC 1464_0	MTVG_8502;MTVG_9582	2	33467	Unassigned	Unassigned	Unassigned	GCA-2400975;Balneola	1;1	1150_0	1	2	1	0	1	1	1	2	2	2	2	0	-	-	-	-	2	1	1	1	0	0	0	0	0	0	0
tVC 352_0	MTVG_8549;MTVG_12486	2	18117	Unassigned	Unassigned	Unassigned	Pseudodesulfovibrio	2	789_0;1462_0	1;1	1	1	0	0	1	1	1	1	1	1	1	-	-	-	-	1	1	0	0	0	0	0	0	0	0	0
tVC 1571_0	MTVG_8557;MTVG_12519	2	36884.5	Unassigned	Unassigned	Unassigned	GCA-2722175;UBA6626	1;1	-	-	0	-	-	-	1	2	2	2	2	2	2	-	-	-	-	0	-	-	-	0	0	0	0	0	0	0
tVC 1572_0	MTVG_8573;MTVG_9281	2	19578.5	Unassigned	Unassigned	Unassigned	UBA9145	1	-	-	0	-	-	-	1	1	1	1	1	1	1	-	-	-	-	0	-	-	-	0	0	0	0	0	0	0
tVC 1262_0	MTVG_855	1	82700	Unassigned	Unassigned	Unassigned	-	-	-	-	1	1	0	0	1	1	1	1	1	0	0	-	-	-	-	1	1	0	0	0	0	0	0	0	0	0
tVC 1573_0	MTVG_8611;MTVG_9306;MTVG_12136	3	13010.3	Unassigned	Unassigned	Unassigned	Pseudoalteromonas	3	-	-	1	1	0	0	1	1	1	1	1	1	3	-	-	-	-	1	1	0	0	0	0	0	0	0	0	0
tVC 1574_0	MTVG_8640;MTVG_12693	2	11131	Unassigned	Unassigned	Unassigned	Pseudoalteromonas	2	-	-	2	2	0	0	1	1	1	1	1	1	1	-	-	-	-	2	2	0	0	0	0	0	0	0	0	0
tVC 1575_0	MTVG_8646;MTVG_8747	2	19876	Unassigned	Unassigned	Unassigned	-	-	-	-	0	-	-	-	0	0	0	0	0	0	0	B140-G9	2	-	-	0	-	-	-	1	1	1	1	1	1	0
tVC 1330_0	MTVG_8678;MTVG_8740;MTVG_10072	3	27985.7	Unassigned	Unassigned	Unassigned	-	-	-	-	0	-	-	-	0	0	0	0	0	0	0	Saccharicrinis;Crocinitomix;Marinilabilia	1;1;1	-	-	0	-	-	-	1	1	1	2	2	3	2
tVC 1338_0	MTVG_8707;MTVG_8709	2	29547	Unassigned	Unassigned	Unassigned	ZODW24	1	1078_0	1	0	-	-	-	1	1	1	1	1	1	1	-	-	-	-	0	-	-	-	0	0	0	0	0	0	0
tVC 1577_0	MTVG_8717;MTVG_9064	2	11379	Unassigned	Unassigned	Unassigned	Rheinheimera	2	-	-	0	-	-	-	1	1	1	1	1	1	0	-	-	-	-	0	-	-	-	0	0	0	0	0	0	0
tVC 1048_0	MTVG_8757;MTVG_9493	2	12081	Unassigned	Unassigned	Unassigned	UBA2009	1	-	-	2	1	1	0	1	1	1	1	2	1	1	-	-	-	-	2	1	0	0	0	0	0	0	0	0	0
tVC 1013_0	MTVG_8777;MTVG_9410	2	21415	Unassigned	Unassigned	Unassigned	GCA-2730975;Rhodopirellula_B	1;1	-	-	1	1	0	0	1	2	2	2	2	2	1	-	-	-	-	1	1	0	0	0	0	0	0	0	0	0
tVC 1105_1	MTVG_8793	1	84645	Unassigned	Unassigned	Unassigned	Prochlorococcus_A	1	-	-	1	1	0	0	1	1	1	1	1	1	1	-	-	-	-	1	1	0	0	0	0	0	0	0	0	0
tVC 1523_0	MTVG_8798;MTVG_9741;MTVG_10092	3	33986.7	Unassigned	Unassigned	Unassigned	Alteromonas	3	-	-	3	1	0	2	1	1	1	1	1	1	2	-	-	-	-	3	1	2	2	0	0	0	0	0	0	0
tVC 1316_0	MTVG_8799;MTVG_9740;MTVG_1106	3	20390	Unassigned	Unassigned	Unassigned	Alteromonas	3	-	-	3	1	0	2	1	1	1	1	1	1	2	-	-	-	-	3	1	2	2	0	0	0	0	0	0	0
tVC 1187_1	MTVG_8844	1	152655	Unassigned	Unassigned	Unassigned	-	-	-	-	1	1	0	0	1	1	1	1	1	0	0	-	-	-	-	1	1	0	0	0	0	0	0	0	0	0
tVC 1187_2	MTVG_8846	1	64029	Unassigned	Unassigned	Unassigned	-	-	-	-	1	1	0	0	1	1	1	1	1	0	0	-	-	-	-	1	1	0	0	0	0	0	0	0	0	0
tVC 1474_0	MTVG_8857;MTVG_9455;MTVG_977	3	35696.7	Unassigned	Unassigned	Unassigned	Novosphingobium	1	-	-	1	0	0	1	1	1	1	1	1	1	1	Croceicoccus;Sphingomonas	1;1	-	-	1	0	1	1	1	1	1	1	1	2	2
tVC 1093_0	MTVG_73;MTVG_10355;MTVG_1609	3	13760.7	Unassigned	Unassigned	Unassigned	LS-NOB	2	-	-	1	1	0	0	1	1	1	1	1	1	0	SZUA-259	1	-	-	1	1	0	0	1	1	1	1	1	1	1
tVC 664_0	MTVG_8865;MTVG_10902;MTVG_11793;MTVG_117	4	16279.8	Unassigned	Unassigned	Unassigned	-	-	-	-	0	-	-	-	0	0	0	0	0	0	0	JdFR-88	2	-	-	0	-	-	-	1	1	1	1	1	1	1
tVC 791_0	MTVG_8866;MTVG_9029	2	31103.5	Unassigned	Unassigned	Unassigned	Pseudodesulfovibrio	2	789_0;1387_0;853_0;870_0	1;1;1;1	1	0	0	1	1	1	1	1	1	1	0	-	-	-	-	1	0	1	1	0	0	0	0	0	0	0
tVC 789_0	MTVG_8867;MTVG_12488	2	35641.5	Unassigned	Unassigned	Unassigned	Pseudodesulfovibrio	2	791_0;1387_0;853_0;352_0;1462_0	1;1;1;1;1	1	0	0	1	1	1	1	1	1	1	1	-	-	-	-	1	0	1	1	0	0	0	0	0	0	0
tVC 853_0	MTVG_8875;MTVG_11455	2	36436.5	Unassigned	Unassigned	Unassigned	Pseudodesulfovibrio;Maridesulfovibrio	1;1	791_0;789_0;1387_0;348_0;1235_0	1;1;1;1;1	2	0	0	2	1	1	1	1	1	2	1	-	-	-	-	2	0	2	2	0	0	0	0	0	0	0
tVC 374_1	MTVG_8909	1	49754	Unassigned	Unassigned	Unassigned	Salipiger	1	-	-	1	0	0	1	1	1	1	1	1	1	1	-	-	-	-	1	0	1	1	0	0	0	0	0	0	0
tVC 726_1	MTVG_8957;MTVG_9563	2	51089.5	Unassigned	Unassigned	Unassigned	Pseudoalteromonas	2	659_0	1	2	1	0	1	1	1	1	1	1	1	2	-	-	-	-	2	1	1	1	0	0	0	0	0	0	0
tVC 1578_0	MTVG_9019;MTVG_9020	2	45203.5	Unassigned	Unassigned	Unassigned	-	-	-	-	0	-	-	-	0	0	0	0	0	0	0	-	-	-	-	0	-	-	-	0	0	0	0	0	0	0
tVC 59_0	MTVG_9051;MTVG_10153	2	11789	Unassigned	Unassigned	Unassigned	Acinetobacter	1	-	-	0	-	-	-	1	1	1	1	1	1	1	-	-	-	-	0	-	-	-	0	0	0	0	0	0	0
tVC 1030_0	MTVG_9067;MTVG_9873	2	18627.5	Unassigned	Unassigned	Unassigned	Sneathiella	2	-	-	2	2	0	0	1	1	1	1	1	1	1	-	-	-	-	2	2	0	0	0	0	0	0	0	0	0
tVC 1580_0	MTVG_9078;MTVG_9486	2	10027	Unassigned	Unassigned	Unassigned	-	-	-	-	0	-	-	-	0	0	0	0	0	0	0	B26-G2	1	-	-	0	-	-	-	1	1	1	1	1	1	1
tVC 302_0	MTVG_912;MTVG_10561;MTVG_11504	3	44178	Unassigned	Unassigned	Unassigned	-	-	-	-	0	-	-	-	0	0	0	0	0	0	0	Bacillus	2	286_0;97_0;334_0	2;2;1	0	-	-	-	1	1	1	1	1	1	1
tVC 815_0	MTVG_9135;MTVG_12296	2	54856	Unassigned	Unassigned	Unassigned	-	-	-	-	0	-	-	-	0	0	0	0	0	0	0	Nitrosococcus	1	-	-	0	-	-	-	1	1	1	1	1	1	1
tVC 1581_0	MTVG_9140;MTVG_9165	2	20688.5	Unassigned	Unassigned	Unassigned	Marinirhabdus	1	790_0;1318_0;587_0;1141_0	1;1;1;1	0	-	-	-	1	1	1	1	1	1	1	-	-	-	-	0	-	-	-	0	0	0	0	0	0	0
tVC 1141_0	MTVG_9184;MTVG_9204;MTVG_10537;MTVG_11868	4	17143.2	Unassigned	Unassigned	Unassigned	Marinirhabdus;Mf105b01;UBA7446	1;1;1	790_0;1581_0;1318_0;587_0;987_0;583_0;801_0;879_0	1;1;1;1;1;1;1;1	2	2	0	0	1	2	2	3	2	3	3	-	-	-	-	2	2	0	0	0	0	0	0	0	0	0
tVC 982_1	MTVG_9214	1	107614	Unassigned	Unassigned	Unassigned	-	-	-	-	0	-	-	-	0	0	0	0	0	0	0	Lutibacter	1	-	-	0	-	-	-	1	1	1	1	1	1	0
tVC 1066_0	MTVG_9232;MTVG_11183	2	12810	Unassigned	Unassigned	Unassigned	Desulfobacula	2	-	-	2	2	0	0	1	1	1	1	1	1	0	-	-	-	-	2	2	0	0	0	0	0	0	0	0	0
tVC 1225_0	MTVG_9247;MTVG_10045;MTVG_1170	3	22291.3	Unassigned	Unassigned	Unassigned	Desulfobacter;Desulfobacterium_B	1;1	858_0;1019_0	1;1	2	1	0	1	1	1	1	1	1	2	1	-	-	-	-	2	1	1	1	0	0	0	0	0	0	0
tVC 858_0	MTVG_9249;MTVG_9251;MTVG_1172	3	14210	Unassigned	Unassigned	Unassigned	Desulfobacter	1	1225_0	1	1	1	0	0	1	1	1	1	1	1	1	-	-	-	-	1	1	0	0	0	0	0	0	0	0	0
tVC 196_0	MTVG_9276;MTVG_9282;MTVG_9687	3	78079.7	Unassigned	Unassigned	Unassigned	UBA9145;UBA10348	1;1	1511_0;240_0	1;1	1	1	0	0	1	2	2	2	2	2	2	-	-	-	-	1	1	0	0	0	0	0	0	0	0	0
tVC 240_0	MTVG_9278;MTVG_12396	2	43531.5	Unassigned	Unassigned	Unassigned	UBA9145;UBA887	1;1	196_0;1511_0;289_0	1;1;1	0	-	-	-	1	2	2	2	2	2	2	-	-	-	-	0	-	-	-	0	0	0	0	0	0	0
tVC 1582_0	MTVG_924;MTVG_925	2	17721.5	Unassigned	Unassigned	Unassigned	UBA9264	1	-	-	0	-	-	-	1	1	1	1	1	1	1	-	-	-	-	0	-	-	-	0	0	0	0	0	0	0
tVC 1583_0	MTVG_9299;MTVG_9300	2	11370	Unassigned	Unassigned	Unassigned	GCA-2746335	1	-	-	2	0	0	2	1	1	1	1	1	1	1	-	-	-	-	2	0	2	2	0	0	0	0	0	0	0
tVC 153_0	MTVG_926	1	17814	Unassigned	Unassigned	Unassigned	UBA9264	1	1585_0	1	0	-	-	-	1	1	1	1	1	1	1	-	-	-	-	0	-	-	-	0	0	0	0	0	0	0
tVC 1584_0	MTVG_9331;MTVG_10752	2	14778.5	Unassigned	Unassigned	Unassigned	-	-	-	-	2	2	0	0	1	1	1	1	1	0	0	-	-	-	-	2	2	0	0	0	0	0	0	0	0	0
tVC 1552_0	MTVG_9333;MTVG_10269;MTVG_11642	3	13041.3	Unassigned	Unassigned	Unassigned	UBA8248	3	-	-	3	3	0	0	1	1	1	1	1	1	0	-	-	-	-	3	3	0	0	0	0	0	0	0	0	0
tVC 1585_0	MTVG_927;MTVG_930	2	18063.5	Unassigned	Unassigned	Unassigned	UBA9264	1	153_0	1	0	-	-	-	1	1	1	1	1	1	1	-	-	-	-	0	-	-	-	0	0	0	0	0	0	0
tVC 1394_0	MTVG_9338;MTVG_9339	2	22328	Unassigned	Unassigned	Unassigned	Synechococcus_E	1	-	-	2	2	0	0	1	1	1	1	1	1	1	-	-	-	-	2	2	0	0	0	0	0	0	0	0	0
tVC 1242_0	MTVG_9348;MTVG_9630	2	40797.5	Unassigned	Unassigned	Unassigned	-	-	-	-	0	-	-	-	0	0	0	0	0	0	0	Brevirhabdus	2	-	-	0	-	-	-	1	1	1	1	1	1	1
tVC 959_0	MTVG_9403;MTVG_11913	2	24966	Unassigned	Unassigned	Unassigned	Actibacterium	2	-	-	1	0	1	0	1	1	1	1	1	1	1	-	-	-	-	1	0	0	0	0	0	0	0	0	0	0
tVC 1586_0	MTVG_9411;MTVG_9412	2	16829.5	Unassigned	Unassigned	Unassigned	Rhodopirellula_B	1	-	-	2	2	0	0	1	1	1	1	1	1	0	-	-	-	-	2	2	0	0	0	0	0	0	0	0	0
tVC 382_0	MTVG_11254	1	12442	Unassigned	Unassigned	Unassigned	Sulfitobacter	1	-	-	1	1	0	0	1	1	1	1	1	1	1	-	-	-	-	1	1	0	0	0	0	0	0	0	0	0
tVC 1587_0	MTVG_934;MTVG_9945;MTVG_11075;MTVG_12245	4	11823.5	Unassigned	Unassigned	Unassigned	AAA164-E04	3	-	-	3	3	0	0	1	1	1	1	1	1	1	-	-	-	-	3	3	0	0	0	0	0	0	0	0	0
tVC 826_3	MTVG_9462	1	80793	Unassigned	Unassigned	Unassigned	GCA-002733105	1	-	-	1	0	0	1	1	1	1	1	1	1	0	-	-	-	-	1	0	1	1	0	0	0	0	0	0	0
tVC 1241_0	MTVG_9466;MTVG_10008	2	15631.5	Unassigned	Unassigned	Unassigned	Leeuwenhoekiella	1	-	-	0	-	-	-	1	1	1	1	1	1	1	-	-	-	-	0	-	-	-	0	0	0	0	0	0	0
tVC 83_1	MTVG_9488	1	62403	Unassigned	Unassigned	Unassigned	Pseudomonas_E	1	-	-	0	-	-	-	1	1	1	1	1	1	1	-	-	-	-	0	-	-	-	0	0	0	0	0	0	0
tVC 1588_0	MTVG_9501;MTVG_10145	2	15640.5	Unassigned	Unassigned	Unassigned	-	-	-	-	0	-	-	-	0	0	0	0	0	0	0	-	-	-	-	0	-	-	-	1	1	1	1	0	0	0
tVC 239_0	MTVG_9564;MTVG_11057	2	33984.5	Unassigned	Unassigned	Unassigned	-	-	-	-	0	-	-	-	0	0	0	0	0	0	0	-	-	-	-	0	-	-	-	1	1	2	2	2	0	0
tVC 874_0	MTVG_9590	1	43557	Unassigned	Unassigned	Unassigned	D4M1	1	-	-	1	0	0	1	1	1	1	1	1	1	1	-	-	-	-	1	0	1	1	0	0	0	0	0	0	0
tVC 647_0	MTVG_9620	1	34917	Unassigned	Unassigned	Unassigned	Pseudoalteromonas	1	-	-	1	1	0	0	1	1	1	1	1	1	1	-	-	-	-	1	1	0	0	0	0	0	0	0	0	0
tVC 1230_0	MTVG_9643;MTVG_12094	2	34578	Unassigned	Unassigned	Unassigned	Methyloprofundus	1	582_0;659_0	1;1	1	1	0	0	1	1	1	1	1	1	0	Marinomonas	1	1097_0	1	1	1	0	0	1	1	1	1	1	1	1
tVC 826_1	MTVG_9663	1	81188	Unassigned	Unassigned	Unassigned	-	-	-	-	0	-	-	-	0	0	0	0	0	0	0	Rhodospira	1	-	-	0	-	-	-	1	1	1	1	1	1	0
tVC 1579_0	MTVG_9683;MTVG_10037	2	15723	Unassigned	Unassigned	Unassigned	UBA10348;GCA-002708145	1;1	-	-	1	1	0	0	1	2	2	2	2	2	2	-	-	-	-	1	1	0	0	0	0	0	0	0	0	0
tVC 1530_0	MTVG_78;MTVG_12247	2	18635.5	Unassigned	Unassigned	Unassigned	MGIIa-L1;TMED25	1;1	-	-	1	1	0	0	2	2	2	2	2	2	2	-	-	-	-	1	1	0	0	0	0	0	0	0	0	0
tVC 1590_0	MTVG_9698;MTVG_9699	2	19582.5	Unassigned	Unassigned	Unassigned	-	-	-	-	0	-	-	-	0	0	0	0	0	0	0	-	-	-	-	0	-	-	-	1	1	1	1	1	0	0
tVC 1365_0	MTVG_9712;MTVG_12364	2	33465.5	Unassigned	Unassigned	Unassigned	-	-	-	-	0	-	-	-	0	0	0	0	0	0	0	UBA3567	1	-	-	0	-	-	-	1	1	2	1	1	1	1
tVC 1576_0	MTVG_10817	1	121742	Unassigned	Unassigned	Unassigned	-	-	-	-	0	-	-	-	0	0	0	0	0	0	0	Desulfofervidus	1	-	-	0	-	-	-	1	1	1	1	1	1	1
tVC 636_0	MTVG_9787;MTVG_1114	2	15551.5	Unassigned	Unassigned	Unassigned	Alteromonas	1	-	-	1	1	0	0	1	1	1	1	1	1	1	-	-	-	-	1	1	0	0	0	0	0	0	0	0	0
tVC 100_0	MTVG_9793	1	64721	Unassigned	Unassigned	Unassigned	-	-	-	-	0	-	-	-	0	0	0	0	0	0	0	Bacillus_A	1	-	-	0	-	-	-	1	1	1	1	1	1	1
tVC 1045_0	MTVG_9805;MTVG_1203	2	16535	Unassigned	Unassigned	Unassigned	Emcibacter_A	1	1046_0	1	1	0	0	1	1	1	1	1	1	1	0	-	-	-	-	1	0	1	1	1	1	1	1	1	0	0
tVC 1591_0	MTVG_9925;MTVG_12657	2	16948.5	Unassigned	Unassigned	Unassigned	Arctic95D-9;UBA8592	1;1	-	-	0	-	-	-	1	2	2	2	2	2	2	-	-	-	-	0	-	-	-	0	0	0	0	0	0	0
tVC 843_0	MTVG_9994;MTVG_10659	2	21007	Unassigned	Unassigned	Unassigned	Methylophaga;UBA3495	1;1	-	-	0	-	-	-	1	2	2	2	2	2	2	-	-	-	-	0	-	-	-	0	0	0	0	0	0	0
tVC 149_0	MTVG_10009	1	12318	Unassigned	Unassigned	Unassigned	-	-	-	-	0	-	-	-	0	0	0	0	0	0	0	-	-	-	-	0	-	-	-	0	0	0	0	0	0	0
tVC 95_1	MTVG_10016	1	49251	Unassigned	Unassigned	Unassigned	-	-	-	-	0	-	-	-	0	0	0	0	0	0	0	Domibacillus	1	-	-	0	-	-	-	1	1	1	1	1	1	1
tVC 135_2	MTVG_10023	1	51855	Unassigned	Unassigned	Unassigned	Yersinia	1	-	-	0	-	-	-	1	1	1	1	1	1	1	-	-	-	-	0	-	-	-	0	0	0	0	0	0	0
tVC 471_1	MTVG_10040	1	101925	Unassigned	Unassigned	Unassigned	Pseudomonas_D	1	409_0;810_0	1;1	1	1	0	0	1	1	1	1	1	1	1	-	-	-	-	1	1	0	0	0	0	0	0	0	0	0
tVC 1019_0	MTVG_10048;MTVG_10049	2	11688.5	Unassigned	Unassigned	Unassigned	Desulfobacterium_B	1	1225_0	1	2	0	0	2	1	1	1	1	1	1	0	-	-	-	-	2	0	2	2	0	0	0	0	0	0	0
tVC 421_0	MTVG_10105	1	12917	Unassigned	Unassigned	Unassigned	Enterovibrio	1	-	-	1	1	0	0	1	1	1	1	1	1	1	-	-	-	-	1	1	0	0	0	0	0	0	0	0	0
tVC 1592_0	MTVG_10107;MTVG_10108;MTVG_10109	3	30412.3	Unassigned	Unassigned	Unassigned	ESFC-1	1	-	-	3	3	0	0	1	1	1	1	1	1	0	-	-	-	-	3	3	0	0	0	0	0	0	0	0	0
tVC 95_4	MTVG_10163	1	62217	Unassigned	Unassigned	Unassigned	-	-	-	-	0	-	-	-	0	0	0	0	0	0	0	-	-	1478_0	1	0	-	-	-	1	1	1	1	1	0	0
tVC 1478_0	MTVG_10164	1	82101	Unassigned	Unassigned	Unassigned	-	-	-	-	0	-	-	-	0	0	0	0	0	0	0	-	-	95_4	1	0	-	-	-	1	1	1	1	1	0	0
tVC 1306_0	MTVG_10184;MTVG_12881	2	11012.5	Unassigned	Unassigned	Unassigned	Vibrio;GCA-2720935	1;1	-	-	2	1	0	1	1	1	2	2	2	2	2	-	-	-	-	2	1	1	1	0	0	0	0	0	0	0
tVC 1473_0	MTVG_10219	1	20704	Unassigned	Unassigned	Unassigned	-	-	-	-	0	-	-	-	0	0	0	0	0	0	0	-	-	1594_0	1	0	-	-	-	1	1	1	1	1	0	0
tVC 1595_0	MTVG_10220;MTVG_12002	2	16616.5	Unassigned	Unassigned	Unassigned	-	-	-	-	0	-	-	-	0	0	0	0	0	0	0	-	-	-	-	0	-	-	-	1	1	1	1	1	0	0
tVC 1594_0	MTVG_10225;MTVG_11170	2	34507	Unassigned	Unassigned	Unassigned	-	-	-	-	0	-	-	-	0	0	0	0	0	0	0	-	-	1473_0	1	0	-	-	-	1	1	1	1	1	0	0
tVC 1596_0	MTVG_1014;MTVG_10503	2	33167	Unassigned	Unassigned	Unassigned	UBA2126	1	1597_0	1	1	1	0	0	1	1	1	1	1	1	1	-	-	-	-	1	1	0	0	0	0	0	0	0	0	0
tVC 1597_0	MTVG_1015;MTVG_1234;MTVG_1555	3	23478	Unassigned	Unassigned	Unassigned	UBA2126;GCA-002719695	2;1	1596_0;41_2	1;1	2	1	1	0	1	2	2	2	2	2	2	-	-	-	-	2	1	0	0	0	0	0	0	0	0	0
tVC 1528_0	MTVG_1016;MTVG_11323	2	15132	Unassigned	Unassigned	Unassigned	UBA2126;Phenylobacterium	1;1	-	-	1	1	0	0	1	2	2	2	2	2	2	-	-	-	-	1	1	0	0	0	0	0	0	0	0	0
tVC 1598_0	MTVG_10260;MTVG_10671	2	19088.5	Unassigned	Unassigned	Unassigned	GCA-2722105	2	-	-	2	2	0	0	1	1	1	1	1	1	0	-	-	-	-	2	2	0	0	0	0	0	0	0	0	0
tVC 1599_0	MTVG_10289;MTVG_10291	2	22062.5	Unassigned	Unassigned	Unassigned	-	-	-	-	0	-	-	-	0	0	0	0	0	0	0	-	-	-	-	0	-	-	-	0	0	0	0	0	0	0
tVC 1600_0	MTVG_10290;MTVG_10292	2	15953	Unassigned	Unassigned	Unassigned	-	-	-	-	0	-	-	-	0	0	0	0	0	0	0	-	-	-	-	0	-	-	-	0	0	0	0	0	0	0
tVC 461_0	MTVG_10328;MTVG_10329	2	11742.5	Unassigned	Unassigned	Unassigned	-	-	-	-	0	-	-	-	0	0	0	0	0	0	0	-	-	-	-	0	-	-	-	0	0	0	0	0	0	0
tVC 351_0	MTVG_10339;MTVG_10340	2	27631	Unassigned	Unassigned	Unassigned	-	-	-	-	0	-	-	-	0	0	0	0	0	0	0	-	-	-	-	0	-	-	-	0	0	0	0	0	0	0
tVC 1589_0	MTVG_10353;MTVG_11528	2	19865.5	Unassigned	Unassigned	Unassigned	Alteromonas_A;GCA-002697625	1;1	-	-	1	1	0	0	1	2	2	2	2	2	2	-	-	-	-	1	1	0	0	0	0	0	0	0	0	0
tVC 656_0	MTVG_10451;MTVG_11651;MTVG_12189	3	47342	Unassigned	Unassigned	Unassigned	Spongiibacter;Halomonas;Polaribacter	1;1;1	19_1;289_0	1;1	1	0	0	1	1	2	2	2	3	3	3	-	-	-	-	1	0	1	1	0	0	0	0	0	0	0
tVC 1231_0	MTVG_10462;MTVG_11310	2	14234	Unassigned	Unassigned	Unassigned	UBA7455;Phenylobacterium	1;1	-	-	0	-	-	-	1	1	2	2	2	2	2	-	-	-	-	0	-	-	-	0	0	0	0	0	0	0
tVC 811_1	MTVG_10513	1	44803	Unassigned	Unassigned	Unassigned	Pseudomonas_E	1	409_0	1	1	0	0	1	1	1	1	1	1	1	1	-	-	-	-	1	0	1	1	0	0	0	0	0	0	0
tVC 1236_0	MTVG_10515;MTVG_12545;MTVG_12546;MTVG_12547;MTVG_1304	5	28172.8	Unassigned	Unassigned	Unassigned	UBA8106;UBA4421;UBA9659	1;1;1	-	-	5	5	0	0	1	2	2	2	2	3	2	-	-	-	-	5	5	0	0	0	0	0	0	0	0	0
tVC 275_1	MTVG_10532	1	122204	Unassigned	Unassigned	Unassigned	-	-	-	-	0	-	-	-	0	0	0	0	0	0	0	BRH-c8a	1	313_0;1513_0	1;1	0	-	-	-	1	1	1	1	1	1	0
tVC 246_4	MTVG_10571	1	143015	Unassigned	Unassigned	Unassigned	-	-	-	-	0	-	-	-	0	0	0	0	0	0	0	Bacillus_AB	1	95_2	1	0	-	-	-	1	1	1	1	1	1	1
tVC 1601_0	MTVG_10586;MTVG_10589	2	13690	Unassigned	Unassigned	Unassigned	-	-	-	-	0	-	-	-	0	0	0	0	0	0	0	PIYA01	1	-	-	0	-	-	-	1	1	1	1	1	1	0
tVC 1602_0	MTVG_10587;MTVG_10588	2	13234	Unassigned	Unassigned	Unassigned	-	-	-	-	0	-	-	-	0	0	0	0	0	0	0	PIYA01	1	-	-	0	-	-	-	1	1	1	1	1	1	0
tVC 1084_0	MTVG_10620;MTVG_10622	2	29210.5	Unassigned	Unassigned	Unassigned	-	-	-	-	0	-	-	-	0	0	0	0	0	0	0	Zooshikella	1	448_0	1	0	-	-	-	1	1	1	1	1	1	1
tVC 448_0	MTVG_10625;MTVG_10626;MTVG_10627	3	38391.7	Unassigned	Unassigned	Unassigned	-	-	-	-	0	-	-	-	0	0	0	0	0	0	0	Zooshikella	1	1084_0	1	0	-	-	-	1	1	1	1	1	1	1
tVC 474_0	MTVG_10641	1	49920	Unassigned	Unassigned	Unassigned	Pseudomonas_E	1	-	-	1	1	0	0	1	1	1	1	1	1	1	-	-	-	-	1	1	0	0	0	0	0	0	0	0	0
tVC 475_0	MTVG_10731;MTVG_11716	2	34654	Unassigned	Unassigned	Unassigned	Rs1	1	-	-	1	0	0	1	1	1	1	1	1	1	0	Neptunomonas	1	-	-	1	0	1	1	1	1	1	1	1	1	1
tVC 646_0	MTVG_10754	1	14493	Unassigned	Unassigned	Unassigned	Shewanella	1	-	-	0	-	-	-	1	1	1	1	1	1	1	-	-	-	-	0	-	-	-	0	0	0	0	0	0	0
tVC 1501_0	MTVG_10758;MTVG_11960	2	43337	Unassigned	Unassigned	Unassigned	-	-	-	-	0	-	-	-	0	0	0	0	0	0	0	-	-	-	-	0	-	-	-	0	0	0	0	0	0	0
tVC 1603_0	MTVG_10765;MTVG_11273;MTVG_11299	3	48868	Unassigned	Unassigned	Unassigned	Muricauda	1	-	-	2	2	0	0	1	1	1	3	3	1	1	-	-	-	-	2	2	0	0	0	0	0	0	0	0	0
tVC 1604_0	MTVG_10789;MTVG_11724	2	37756	Unassigned	Unassigned	Unassigned	-	-	-	-	0	-	-	-	0	0	0	0	0	0	0	Inordinaticella	1	299_0	1	0	-	-	-	1	1	1	1	1	1	0
tVC 1605_0	MTVG_10831;MTVG_10923	2	12784	Unassigned	Unassigned	Unassigned	Desulfobacula	2	-	-	2	2	0	0	1	1	1	1	1	1	0	-	-	-	-	2	2	0	0	0	0	0	0	0	0	0
tVC 995_0	MTVG_10832;MTVG_10920;MTVG_1635	3	58078	Unassigned	Unassigned	Unassigned	Desulfobacula	3	1414_0;1117_0;1412_0	2;2;1	3	3	0	0	1	1	1	1	1	1	0	-	-	-	-	3	3	0	0	0	0	0	0	0	0	0
tVC 801_0	MTVG_10878;MTVG_11855;MTVG_12346;MTVG_1434	4	84035.2	Unassigned	Unassigned	Unassigned	Hyphomonas;Leeuwenhoekiella;UBA7446;UBA2170	1;1;1;1	881_0;1421_0;790_0;567_0;170_0;1300_0;1512_0;879_0;1141_0	3;1;1;1;1;1;1;1;1	2	1	0	1	1	3	3	3	3	4	3	-	-	-	-	2	1	1	1	0	0	0	0	0	0	0
tVC 575_0	MTVG_10937;MTVG_12000	2	16114	Unassigned	Unassigned	Unassigned	UBA721;GCA-2732015	1;1	-	-	0	-	-	-	1	2	2	2	2	2	2	-	-	-	-	0	-	-	-	0	0	0	0	0	0	0
tVC 1606_0	MTVG_10951;MTVG_10953	2	24662.5	Unassigned	Unassigned	Unassigned	-	-	-	-	2	0	0	2	1	1	1	1	1	0	0	-	-	-	-	2	0	2	2	0	0	0	0	0	0	0
tVC 267_2	MTVG_10964	1	67223	Unassigned	Unassigned	Unassigned	Bacillus	1	334_0;286_0	1;1	0	-	-	-	1	1	1	1	1	1	1	-	-	-	-	0	-	-	-	0	0	0	0	0	0	0
tVC 1119_0	MTVG_11034;MTVG_11037	2	14657.5	Unassigned	Unassigned	Unassigned	-	-	-	-	0	-	-	-	0	0	0	0	0	0	0	SOIV01	1	-	-	0	-	-	-	1	1	1	1	1	1	0
tVC 1607_0	MTVG_11166;MTVG_11167	2	29695.5	Unassigned	Unassigned	Unassigned	-	-	-	-	2	0	0	2	1	1	1	1	0	0	0	-	-	-	-	2	0	2	2	0	0	0	0	0	0	0
tVC 549_6	MTVG_11175	1	266420	Unassigned	Unassigned	Unassigned	Leeuwenhoekiella	1	-	-	0	-	-	-	1	1	1	1	1	1	1	-	-	-	-	0	-	-	-	0	0	0	0	0	0	0
tVC 309_1	MTVG_11185	1	48221	Unassigned	Unassigned	Unassigned	-	-	-	-	0	-	-	-	0	0	0	0	0	0	0	Domibacillus	1	-	-	0	-	-	-	1	1	1	1	1	1	1
tVC 1300_0	MTVG_11314;MTVG_11332;MTVG_1474	3	21850	Unassigned	Unassigned	Unassigned	Hyphomonas;Phenylobacterium	1;1	881_0;1421_0;790_0;567_0;801_0;170_0;1512_0;766_0;1299_0	1;1;1;1;1;2;1;1;1	0	-	-	-	1	1	1	1	2	2	2	-	-	-	-	0	-	-	-	0	0	0	0	0	0	0
tVC 1609_0	MTVG_11370;MTVG_11379	2	12667	Unassigned	Unassigned	Unassigned	-	-	-	-	2	2	0	0	1	1	1	1	1	0	0	-	-	-	-	2	2	0	0	0	0	0	0	0	0	0
tVC 1610_0	MTVG_11380	1	24196	Unassigned	Unassigned	Unassigned	-	-	-	-	1	1	0	0	1	1	1	1	1	0	0	-	-	-	-	1	1	0	0	0	0	0	0	0	0	0
tVC 1611_0	MTVG_11376;MTVG_12516	2	37638.5	Unassigned	Unassigned	Unassigned	-	-	-	-	1	1	0	0	1	1	1	1	1	0	0	-	-	-	-	1	1	0	0	0	0	0	0	0	0	0
tVC 171_0	MTVG_11414;MTVG_11803	2	13398.5	Unassigned	Unassigned	Unassigned	Marinirhabdus;Gracilimonas	1;1	-	-	1	1	0	0	1	1	2	2	2	2	2	-	-	-	-	1	1	0	0	0	0	0	0	0	0	0
tVC 348_0	MTVG_11450;MTVG_11948	2	47502.5	Unassigned	Unassigned	Unassigned	Maridesulfovibrio	1	1235_0;853_0	1;1	1	0	0	1	1	1	1	1	1	1	1	Halodesulfovibrio	1	1540_0;134_0	1;1	1	0	1	1	1	1	1	1	1	1	0
tVC 1235_0	MTVG_11453;MTVG_11456;MTVG_11457	3	27394.7	Unassigned	Unassigned	Unassigned	Maridesulfovibrio	1	348_0;853_0	1;1	3	0	0	3	1	1	1	1	1	1	1	-	-	-	-	3	0	3	3	0	0	0	0	0	0	0
tVC 1612_0	MTVG_11460;MTVG_11461	2	12522	Unassigned	Unassigned	Unassigned	Maridesulfovibrio	1	-	-	2	0	0	2	1	1	1	1	1	1	1	-	-	-	-	2	0	2	2	0	0	0	0	0	0	0
tVC 929_0	MTVG_11481;MTVG_12621	2	15516	Unassigned	Unassigned	Unassigned	RBG-16-57-9	2	-	-	2	2	0	0	1	1	1	1	1	1	0	-	-	-	-	2	2	0	0	0	0	0	0	0	0	0
tVC 79_1	MTVG_11525	1	151597	Unassigned	Unassigned	Unassigned	Idiomarina	1	-	-	0	-	-	-	1	1	1	1	1	1	1	-	-	-	-	0	-	-	-	0	0	0	0	0	0	0
tVC 1404_0	MTVG_11527;MTVG_11529	2	14428	Unassigned	Unassigned	Unassigned	GCA-002697625	1	-	-	0	-	-	-	1	1	1	1	1	1	1	-	-	-	-	0	-	-	-	0	0	0	0	0	0	0
tVC 41_5	MTVG_11557	1	113255	Unassigned	Unassigned	Unassigned	MED-G52	1	-	-	0	-	-	-	1	1	1	1	1	1	1	-	-	-	-	0	-	-	-	0	0	0	0	0	0	0
tVC 1613_0	MTVG_11578;MTVG_11589	2	19734.5	Unassigned	Unassigned	Unassigned	GCA-2691145	1	-	-	0	-	-	-	1	1	1	1	1	1	1	-	-	-	-	0	-	-	-	0	0	0	0	0	0	0
tVC 163_0	MTVG_11580;MTVG_11581;MTVG_11591	3	26369	Unassigned	Unassigned	Unassigned	GCA-2691145	1	-	-	0	-	-	-	1	1	1	1	1	1	1	-	-	-	-	0	-	-	-	0	0	0	0	0	0	0
tVC 164_0	MTVG_11583;MTVG_11592	2	34745	Unassigned	Unassigned	Unassigned	GCA-2691145	1	-	-	0	-	-	-	1	1	1	1	1	1	1	-	-	-	-	0	-	-	-	0	0	0	0	0	0	0
tVC 1281_0	MTVG_1147;MTVG_1149;MTVG_1185	3	38215	Unassigned	Unassigned	Unassigned	Psychrobacter	2	-	-	0	-	-	-	1	1	1	1	1	1	1	-	-	-	-	0	-	-	-	0	0	0	0	0	0	0
tVC 441_0	MTVG_1148;MTVG_1186;MTVG_1326	3	55185.3	Unassigned	Unassigned	Unassigned	Psychrobacter	3	409_0	1	1	0	1	0	1	1	1	1	1	1	2	-	-	-	-	1	0	0	0	0	0	0	0	0	0	0
tVC 975_0	MTVG_11670	1	12073	Unassigned	Unassigned	Unassigned	GCA-2706885	1	-	-	0	-	-	-	1	1	1	1	1	1	1	-	-	-	-	0	-	-	-	0	0	0	0	0	0	0
tVC 821_1	MTVG_11675	1	57835	Unassigned	Unassigned	Unassigned	Pseudomonas_D	1	-	-	1	1	0	0	1	1	1	1	1	1	1	-	-	-	-	1	1	0	0	0	0	0	0	0	0	0
tVC 509_0	MTVG_11726;MTVG_1315	2	26969.5	Unassigned	Unassigned	Unassigned	Muricauda;Gelidibacter	1;1	-	-	1	0	0	1	1	1	1	1	1	2	0	-	-	-	-	1	0	1	1	0	0	0	0	0	0	0
tVC 884_0	MTVG_11727;MTVG_11728	2	14820	Unassigned	Unassigned	Unassigned	Roseivivax	1	-	-	2	2	0	0	1	1	1	1	1	1	1	-	-	-	-	2	2	0	0	0	0	0	0	0	0	0
tVC 933_0	MTVG_11744;MTVG_12034;MTVG_12470	3	40821.3	Unassigned	Unassigned	Unassigned	Erythrobacter_A;Marinibacterium	1;1	-	-	1	1	0	0	1	1	1	2	2	2	1	-	-	-	-	1	1	0	0	0	0	0	0	0	0	0
tVC 1269_0	MTVG_11807	1	39249	Unassigned	Unassigned	Unassigned	Lacinutrix	1	-	-	1	1	0	0	1	1	1	1	1	1	1	-	-	-	-	1	1	0	0	0	0	0	0	0	0	0
tVC 1504_0	MTVG_11871	1	16200	Unassigned	Unassigned	Unassigned	UBA7446	1	-	-	0	-	-	-	1	1	1	1	1	1	1	-	-	-	-	0	-	-	-	0	0	0	0	0	0	0
tVC 1614_0	MTVG_1167;MTVG_12109	2	17843.5	Unassigned	Unassigned	Unassigned	UBA4466	1	-	-	1	0	0	1	1	1	1	1	1	1	1	Pseudaestuariivita	1	-	-	1	0	1	1	1	1	1	1	1	1	1
tVC 1615_0	MTVG_11890;MTVG_11891	2	21640	Unassigned	Unassigned	Unassigned	Kitasatospora	1	-	-	0	-	-	-	1	1	1	1	1	1	1	-	-	-	-	0	-	-	-	0	0	0	0	0	0	0
tVC 1616_0	MTVG_11923;MTVG_11924	2	16234	Unassigned	Unassigned	Unassigned	-	-	-	-	0	-	-	-	0	0	0	0	0	0	0	Pseudoduganella	1	-	-	0	-	-	-	1	1	1	1	1	1	1
tVC 41_1	MTVG_11935	1	97305	Unassigned	Unassigned	Unassigned	UBA11654	1	-	-	0	-	-	-	1	1	1	1	1	1	1	-	-	-	-	0	-	-	-	0	0	0	0	0	0	0
tVC 1249_0	MTVG_1178;MTVG_1574	2	11945.5	Unassigned	Unassigned	Unassigned	Afipia;MedAcidi-G2A	1;1	-	-	1	0	1	0	1	2	2	2	2	2	2	-	-	-	-	1	0	0	0	0	0	0	0	0	0	0
tVC 1618_0	MTVG_12289;MTVG_12290	2	32267	Unassigned	Unassigned	Unassigned	-	-	-	-	2	2	0	0	1	1	1	1	1	0	0	-	-	-	-	2	2	0	0	0	0	0	0	0	0	0
tVC 207_1	MTVG_12294	1	61034	Unassigned	Unassigned	Unassigned	-	-	-	-	0	-	-	-	0	0	0	0	0	0	0	Streptomyces	1	-	-	0	-	-	-	1	1	1	1	1	1	1
tVC 1057_1	MTVG_12344	1	28878	Unassigned	Unassigned	Unassigned	Spongiibacter	1	-	-	1	1	0	0	1	1	1	1	1	1	1	-	-	-	-	1	1	0	0	0	0	0	0	0	0	0
tVC 1177_0	MTVG_12467;MTVG_12722	2	13574.5	Unassigned	Unassigned	Unassigned	Marinibacterium;Oricola	1;1	586_0	1	2	2	0	0	1	1	1	2	2	2	1	-	-	-	-	2	2	0	0	0	0	0	0	0	0	0
tVC 1462_0	MTVG_12490;MTVG_12491;MTVG_12492	3	29225.7	Unassigned	Unassigned	Unassigned	Pseudodesulfovibrio	1	352_0;789_0	1;1	0	-	-	-	1	1	1	1	1	1	1	-	-	-	-	0	-	-	-	0	0	0	0	0	0	0
tVC 1570_0	MTVG_12507;MTVG_12508	2	15616.5	Unassigned	Unassigned	Unassigned	-	-	-	-	0	-	-	-	0	0	0	0	0	0	0	SZUA-181	1	-	-	0	-	-	-	1	1	1	1	1	1	1
tVC 1217_0	MTVG_12552	1	13309	Unassigned	Unassigned	Unassigned	-	-	-	-	0	-	-	-	0	0	0	0	0	0	0	-	-	-	-	0	-	-	-	0	0	0	0	0	0	0
tVC 1135_0	MTVG_12578;MTVG_12580;MTVG_12581	3	14153.3	Unassigned	Unassigned	Unassigned	HC6-5	1	-	-	3	3	0	0	1	1	1	1	1	1	1	-	-	-	-	3	3	0	0	0	0	0	0	0	0	0
tVC 48_0	MTVG_12656	1	80429	Unassigned	Unassigned	Unassigned	MedAcidi-G1	1	-	-	0	-	-	-	1	1	1	1	1	1	1	-	-	-	-	0	-	-	-	0	0	0	0	0	0	0
tVC 19_0	MTVG_12711;MTVG_12820	2	80153	Unassigned	Unassigned	Unassigned	Salipiger	2	-	-	2	0	0	2	1	1	1	1	1	1	1	-	-	-	-	2	0	2	2	0	0	0	0	0	0	0
tVC 1617_0	MTVG_12757;MTVG_12837;MTVG_12901	3	12428	Unassigned	Unassigned	Unassigned	Ketobacter	3	-	-	3	0	0	3	1	1	1	1	1	1	1	-	-	-	-	3	0	3	3	0	0	0	0	0	0	0
tVC 1608_0	MTVG_12772;MTVG_12913	2	48499	Unassigned	Unassigned	Unassigned	Flavilitoribacter	2	-	-	2	0	0	2	1	1	1	1	1	1	0	-	-	-	-	2	0	2	2	0	0	0	0	0	0	0
tVC 1089_0	MTVG_12774;MTVG_12872	2	26227.5	Unassigned	Unassigned	Unassigned	Flavilitoribacter	2	-	-	2	0	0	2	1	1	1	1	1	1	0	-	-	-	-	2	0	2	2	0	0	0	0	0	0	0
tVC 1619_0	MTVG_12775;MTVG_12873	2	17238.5	Unassigned	Unassigned	Unassigned	Flavilitoribacter	2	-	-	2	0	0	2	1	1	1	1	1	1	0	-	-	-	-	2	0	2	2	0	0	0	0	0	0	0
tVC 1620_0	MTVG_12776;MTVG_12915	2	14551	Unassigned	Unassigned	Unassigned	Flavilitoribacter	2	-	-	2	0	0	2	1	1	1	1	1	1	0	-	-	-	-	2	0	2	2	0	0	0	0	0	0	0
tVC 1621_0	MTVG_12790;MTVG_12812	2	45798	Unassigned	Unassigned	Unassigned	Marinicaulis	2	-	-	2	0	0	2	1	1	1	1	1	1	0	-	-	-	-	2	0	2	2	0	0	0	0	0	0	0
tVC 962_0	MTVG_12804;MTVG_12838;MTVG_12862;MTVG_12904	4	44832	Unassigned	Unassigned	Unassigned	Henriciella;Hyphomonas	1;3	-	-	4	1	0	3	1	1	1	1	1	2	2	-	-	-	-	4	1	3	3	0	0	0	0	0	0	0
tVC 1067_0	MTVG_12828;MTVG_12880	2	14075	Unassigned	Unassigned	Unassigned	GCA-2720935	2	-	-	2	0	0	2	1	1	1	1	1	1	1	-	-	-	-	2	0	2	2	0	0	0	0	0	0	0
tVC 366_0	MTVG_1262;MTVG_1263;MTVG_1264;MTVG_1265	4	41053.2	Unassigned	Unassigned	Unassigned	-	-	-	-	0	-	-	-	0	0	0	0	0	0	0	-	-	-	-	0	-	-	-	0	0	0	0	0	0	0
tVC 484_0	MTVG_11	1	15694	Unassigned	Unassigned	Unassigned	MGIIb-O2	1	-	-	1	1	0	0	1	1	1	1	1	1	1	-	-	-	-	1	1	0	0	0	0	0	0	0	0	0
tVC 362_0	MTVG_12864;MTVG_12892	2	26033.5	Unassigned	Unassigned	Unassigned	Erythrobacter_A	2	-	-	2	1	0	1	1	1	1	1	1	1	1	-	-	-	-	2	1	1	1	0	0	0	0	0	0	0
tVC 1622_0	MTVG_12877;MTVG_12891	2	17632	Unassigned	Unassigned	Unassigned	Aeromicrobium	2	-	-	2	1	0	1	1	1	1	1	1	1	0	-	-	-	-	2	1	1	1	0	0	0	0	0	0	0
tVC 333_1	MTVG_1332	1	469617	Unassigned	Unassigned	Unassigned	SOKP01	1	-	-	1	1	0	0	1	1	1	1	1	1	0	-	-	-	-	1	1	0	0	0	0	0	0	0	0	0
tVC 1623_0	MTVG_1387;MTVG_1441	2	13569.5	Unassigned	Unassigned	Unassigned	Hyphomonas	1	-	-	0	-	-	-	1	1	1	1	1	1	1	-	-	-	-	0	-	-	-	0	0	0	0	0	0	0
tVC 45_0	MTVG_1392	1	11735	Unassigned	Unassigned	Unassigned	Hyphomonas	1	-	-	0	-	-	-	1	1	1	1	1	1	1	-	-	-	-	0	-	-	-	0	0	0	0	0	0	0
tVC 489_0	MTVG_1418;MTVG_1469	2	22749	Unassigned	Unassigned	Unassigned	Hyphomonas	1	-	-	0	-	-	-	1	1	1	1	1	1	1	-	-	-	-	0	-	-	-	0	0	0	0	0	0	0
tVC 1174_0	MTVG_1435;MTVG_1491;MTVG_1535	3	14018.3	Unassigned	Unassigned	Unassigned	Hyphomonas	1	-	-	0	-	-	-	1	1	1	1	1	1	1	-	-	-	-	0	-	-	-	0	0	0	0	0	0	0
tVC 41_2	MTVG_1554	1	136879	Unassigned	Unassigned	Unassigned	GCA-002719695	1	1597_0	1	0	-	-	-	1	1	1	1	1	1	1	-	-	-	-	0	-	-	-	0	0	0	0	0	0	0
tVC 41_3	MTVG_1557	1	161038	Unassigned	Unassigned	Unassigned	UBA2962	1	-	-	0	-	-	-	1	1	1	1	1	1	1	-	-	-	-	0	-	-	-	0	0	0	0	0	0	0
tVC 1238_0	MTVG_1620	1	54646	Unassigned	Unassigned	Unassigned	Alcanivorax	1	-	-	1	1	0	0	1	1	1	1	1	1	1	-	-	-	-	1	1	0	0	0	0	0	0	0	0	0

## Sheet: Host prediction of 37 tVG
Host prediction of 37 tVG with host range across class/phylum/superkingdom aganist the MPGD and Refseq database prokaryotic genomes
Viral genus ID	Viral genome ID	Matched prokaryotic genome id	Predictied host taxa							Host prediction method
			Superkingdom	Phylum	Class	Order	Family	Genus	Species	CRISPR spacer homology (BLASTn: identity, mismatch, coverage)	Nucleotide sequence homology (BLASTn: identity, match length, coverage, e-value, bit score)
tVG 281	MTVG_8939	MPG_260	Bacteria	Proteobacteria	Gammaproteobacteria	Enterobacterales	Alteromonadaceae	Alteromonas	Alteromonas australica	ND	76.9,3694,0.1,0.0,2032.0;74.7,2773,0.075,0.0,1173.0
tVG 281	MTVG_1936	MPG_9568	Bacteria	Proteobacteria	Gammaproteobacteria	Enterobacterales	Alteromonadaceae	Alteromonas_A	Alteromonas_A sp002335925	100.0,0,1.0;100.0,0,1.0	ND
tVG 281	MTVG_1936	MPG_5302	Bacteria	Proteobacteria	Gammaproteobacteria	Enterobacterales	Alteromonadaceae	Alteromonas_A	Alteromonas_A sp002335925	100.0,0,1.0;100.0,0,1.0	ND
tVG 1382	MTVG_2407	MPG_11965	Bacteria	Proteobacteria	Alphaproteobacteria	Micavibrionales	Micavibrionaceae	GCA-2708415	Unclassified	ND	88.7,7891,0.353,0.0,9588.0;90.4,4004,0.179,0.0,5254.0;84.7,4505,0.201,0.0,4458.0
tVG 1382	MTVG_11757	MPG_11965	Bacteria	Proteobacteria	Alphaproteobacteria	Micavibrionales	Micavibrionaceae	GCA-2708415	Unclassified	ND	89.4,5759,0.368,0.0,7221.0;92.4,4308,0.275,0.0,6141.0;83.4,4536,0.29,0.0,4139.0
tVG 143	MTVG_2033	MPG_7032	Bacteria	Proteobacteria	Alphaproteobacteria	Rhodobacterales	Rhodobacteraceae	CPC320	CPC320 sp002336405	ND	86.9,7461,0.684,0.0,8322.0;85.8,3476,0.318,0.0,3683.0
tVG 143	MTVG_4139	MPG_7032	Bacteria	Proteobacteria	Alphaproteobacteria	Rhodobacterales	Rhodobacteraceae	CPC320	CPC320 sp002336405	ND	84.6,3497,0.553,0.0,3461.0;84.9,2827,0.447,0.0,2846.0
tVG 1718	MTVG_9859	MPG_4674	Bacteria	Proteobacteria	Gammaproteobacteria	Enterobacterales	Enterobacteriaceae	Escherichia	Escherichia flexneri	ND	96.9,18474,0.381,0.0,30899.0;95.6,3940,0.081,0.0,6283.0
tVG 143	MTVG_2033	MPG_5073	Bacteria	Proteobacteria	Alphaproteobacteria	Rhodobacterales	Rhodobacteraceae	CPC320	CPC320 sp002336405	ND	85.5,8110,0.743,0.0,8425.0;90.0,2767,0.254,0.0,3563.0
tVG 1204	MTVG_2271	MPG_2268	Bacteria	Marinisomatota	Marinisomatia	Marinisomatales	UBA1611	GCA-2722105	Unclassified	ND	99.6,6247,0.624,0.0,11404.0;96.1,3420,0.341,0.0,5555.0
tVG 329	MTVG_1962	MPG_11667	Bacteria	Actinobacteriota	Acidimicrobiia	Acidimicrobiales	MedAcidi-G1	UBA3125	Unclassified	ND	99.9,5291,0.768,0.0,9755.0;81.0,3918,0.569,0.0,3055.0
tVG 734	MTVG_3928	MPG_11667	Bacteria	Actinobacteriota	Acidimicrobiia	Acidimicrobiales	MedAcidi-G1	UBA3125	Unclassified	ND	99.9,5291,0.506,0.0,9755.0;81.0,3918,0.375,0.0,3061.0
tVG 329	MTVG_11649	MPG_11667	Bacteria	Actinobacteriota	Acidimicrobiia	Acidimicrobiales	MedAcidi-G1	UBA3125	Unclassified	ND	100.0,5291,0.694,0.0,9766.0;81.0,3918,0.514,0.0,3061.0
tVG 281	MTVG_6411	MPG_9770	Bacteria	Proteobacteria	Gammaproteobacteria	Enterobacterales	Alteromonadaceae	Alteromonas	Alteromonas australica	ND	75.9,4221,0.128,0.0,2093.0;77.4,2979,0.09,0.0,1736.0
tVG 281	MTVG_8939	MPG_9770	Bacteria	Proteobacteria	Gammaproteobacteria	Enterobacterales	Alteromonadaceae	Alteromonas	Alteromonas australica	ND	75.6,4660,0.126,0.0,2141.0;77.4,2979,0.081,0.0,1742.0
tVG 734	MTVG_1035	MPG_10038	Bacteria	Actinobacteriota	Acidimicrobiia	Acidimicrobiales	MedAcidi-G1	UBA3125	Unclassified	ND	98.5,3481,0.589,0.0,6144.0;100.0,2814,0.476,0.0,5197.0
tVG 329	MTVG_1962	MPG_10038	Bacteria	Actinobacteriota	Acidimicrobiia	Acidimicrobiales	MedAcidi-G1	UBA3125	Unclassified	ND	99.2,6883,0.999,0.0,12395.0;81.3,3917,0.569,0.0,3131.0
tVG 734	MTVG_3928	MPG_10038	Bacteria	Actinobacteriota	Acidimicrobiia	Acidimicrobiales	MedAcidi-G1	UBA3125	Unclassified	ND	99.9,7256,0.694,0.0,13350.0;98.3,3481,0.333,0.0,6100.0;81.3,3917,0.375,0.0,3131.0
tVG 329	MTVG_12531	MPG_10038	Bacteria	Actinobacteriota	Acidimicrobiia	Acidimicrobiales	MedAcidi-G1	UBA3125	Unclassified	ND	100.0,5291,1.0,0.0,9766.0;81.3,3917,0.74,0.0,3131.0
tVG 1177	MTVG_247	MPG_5825	Bacteria	Proteobacteria	Gammaproteobacteria	GCF-002020875	GCF-002020875	Unclassified	Unclassified	ND	99.9,5383,0.978,0.0,9897.0
tVG 1177	MTVG_8959	MPG_5825	Bacteria	Proteobacteria	Gammaproteobacteria	GCF-002020875	GCF-002020875	Unclassified	Unclassified	ND	100.0,5383,0.978,0.0,9930.0
tVG 1233	MTVG_3802	MPG_5337	Bacteria	Proteobacteria	Gammaproteobacteria	Methylococcales	Methylomonadaceae	OPU3-GD-OMZ	Unclassified	ND	98.6,6997,0.306,0.0,12388.0;92.9,5672,0.248,0.0,8248.0
tVG 1233	MTVG_5727	MPG_5337	Bacteria	Proteobacteria	Gammaproteobacteria	Methylococcales	Methylomonadaceae	OPU3-GD-OMZ	Unclassified	ND	98.6,6997,0.445,0.0,12388.0;92.3,5004,0.318,0.0,7097.0
tVG 1177	MTVG_247	MPG_8171	Bacteria	Proteobacteria	Gammaproteobacteria	GCF-002020875	GCF-002020875	Unclassified	Unclassified	ND	99.9,5383,0.978,0.0,9902.0
tVG 1177	MTVG_8959	MPG_8171	Bacteria	Proteobacteria	Gammaproteobacteria	GCF-002020875	GCF-002020875	Unclassified	Unclassified	ND	100.0,5383,0.978,0.0,9936.0
tVG 503	MTVG_7014	MPG_11145	Bacteria	Proteobacteria	Alphaproteobacteria	UBA8366	GCA-2696645	GCA-2696645	GCA-2696645 sp002696645	ND	100.0,5611,0.242,0.0,10362.0;100.0,4706,0.203,0.0,8685.0;100.0,4162,0.179,0.0,7681.0
tVG 503	MTVG_9366	MPG_11145	Bacteria	Proteobacteria	Alphaproteobacteria	UBA8366	GCA-2696645	GCA-2696645	GCA-2696645 sp002696645	ND	100.0,5611,0.28,0.0,10362.0;100.0,4706,0.235,0.0,8691.0
tVG 1718	MTVG_9859	MPG_1135	Bacteria	Bacteroidota	Bacteroidia	Flavobacteriales	Flavobacteriaceae	Leeuwenhoekiella	Leeuwenhoekiella nanhaiensis	ND	100.0,27743,0.572,0.0,51199.0;100.0,7815,0.161,0.0,14432.0;100.0,6614,0.136,0.0,12214.0;100.0,6308,0.13,0.0,11649.0
tVG 1177	MTVG_247	MPG_3381	Bacteria	Proteobacteria	Gammaproteobacteria	GCF-002020875	GCF-002020875	Unclassified	Unclassified	ND	99.9,5505,1.0,0.0,10139.0
tVG 1177	MTVG_8959	MPG_3381	Bacteria	Proteobacteria	Gammaproteobacteria	GCF-002020875	GCF-002020875	Unclassified	Unclassified	ND	100.0,5505,1.0,0.0,10161.0
tVG 1654	MTVG_2417	MPG_119	Bacteria	Proteobacteria	Gammaproteobacteria	Enterobacterales	Alteromonadaceae	Pseudoalteromonas	Unclassified	ND	99.9,9911,0.591,0.0,18244.0;100.0,3797,0.226,0.0,7007.0;100.0,2502,0.149,0.0,4621.0
tVG 1654	MTVG_11251	MPG_119	Bacteria	Proteobacteria	Gammaproteobacteria	Enterobacterales	Alteromonadaceae	Pseudoalteromonas	Unclassified	ND	100.0,6262,0.445,0.0,11553.0;100.0,3797,0.27,0.0,7007.0
tVG 376	MTVG_51	MPG_11269	Bacteria	Proteobacteria	Gammaproteobacteria	DSM-26407	DSM-26407	Unclassified	Unclassified	ND	100.0,5362,0.366,0.0,9902.0;100.0,4433,0.303,0.0,8179.0
tVG 376	MTVG_1258	MPG_11269	Bacteria	Proteobacteria	Gammaproteobacteria	DSM-26407	DSM-26407	Unclassified	Unclassified	ND	100.0,5362,0.366,0.0,9902.0;100.0,4433,0.303,0.0,8179.0
tVG 376	MTVG_2363	MPG_11269	Bacteria	Proteobacteria	Gammaproteobacteria	DSM-26407	DSM-26407	Unclassified	Unclassified	ND	100.0,5362,0.367,0.0,9897.0;100.0,4433,0.303,0.0,8179.0
tVG 376	MTVG_3772	MPG_11269	Bacteria	Proteobacteria	Gammaproteobacteria	DSM-26407	DSM-26407	Unclassified	Unclassified	ND	100.0,5362,0.366,0.0,9902.0;100.0,4433,0.303,0.0,8179.0
tVG 376	MTVG_3893	MPG_11269	Bacteria	Proteobacteria	Gammaproteobacteria	DSM-26407	DSM-26407	Unclassified	Unclassified	ND	100.0,5362,0.367,0.0,9902.0;100.0,4433,0.303,0.0,8179.0
tVG 376	MTVG_5765	MPG_11269	Bacteria	Proteobacteria	Gammaproteobacteria	DSM-26407	DSM-26407	Unclassified	Unclassified	ND	100.0,5362,0.366,0.0,9902.0;100.0,4433,0.303,0.0,8179.0
tVG 376	MTVG_5889	MPG_11269	Bacteria	Proteobacteria	Gammaproteobacteria	DSM-26407	DSM-26407	Unclassified	Unclassified	ND	100.0,5362,0.367,0.0,9902.0;100.0,4433,0.303,0.0,8179.0
tVG 376	MTVG_6090	MPG_11269	Bacteria	Proteobacteria	Gammaproteobacteria	DSM-26407	DSM-26407	Unclassified	Unclassified	ND	100.0,5362,0.366,0.0,9902.0;100.0,4433,0.303,0.0,8179.0
tVG 376	MTVG_7521	MPG_11269	Bacteria	Proteobacteria	Gammaproteobacteria	DSM-26407	DSM-26407	Unclassified	Unclassified	ND	100.0,5362,0.366,0.0,9902.0;100.0,4433,0.303,0.0,8179.0
tVG 376	MTVG_8238	MPG_11269	Bacteria	Proteobacteria	Gammaproteobacteria	DSM-26407	DSM-26407	Unclassified	Unclassified	ND	100.0,5362,0.366,0.0,9902.0;100.0,4433,0.303,0.0,8179.0
tVG 376	MTVG_8598	MPG_11269	Bacteria	Proteobacteria	Gammaproteobacteria	DSM-26407	DSM-26407	Unclassified	Unclassified	ND	100.0,5362,0.366,0.0,9902.0;100.0,4433,0.303,0.0,8179.0
tVG 376	MTVG_8974	MPG_11269	Bacteria	Proteobacteria	Gammaproteobacteria	DSM-26407	DSM-26407	Unclassified	Unclassified	ND	100.0,5362,0.366,0.0,9902.0;100.0,4433,0.303,0.0,8179.0
tVG 376	MTVG_10262	MPG_11269	Bacteria	Proteobacteria	Gammaproteobacteria	DSM-26407	DSM-26407	Unclassified	Unclassified	ND	100.0,5362,0.367,0.0,9902.0;100.0,4433,0.304,0.0,8179.0
tVG 376	MTVG_11047	MPG_11269	Bacteria	Proteobacteria	Gammaproteobacteria	DSM-26407	DSM-26407	Unclassified	Unclassified	ND	100.0,5362,0.366,0.0,9902.0;100.0,4433,0.303,0.0,8179.0
tVG 734	MTVG_3928	MPG_3424	Bacteria	Gemmatimonadota	Gemmatimonadetes	SG8-23	UBA6960	UBA1138	Unclassified	ND	99.1,6888,0.659,0.0,12366.0;80.9,4131,0.395,0.0,3219.0
tVG 329	MTVG_11649	MPG_3424	Bacteria	Gemmatimonadota	Gemmatimonadetes	SG8-23	UBA6960	UBA1138	Unclassified	ND	99.2,6883,0.903,0.0,12395.0;80.9,4131,0.542,0.0,3219.0
tVG 329	MTVG_12531	MPG_3424	Bacteria	Gemmatimonadota	Gemmatimonadetes	SG8-23	UBA6960	UBA1138	Unclassified	ND	99.9,5291,1.0,0.0,9755.0;81.0,4079,0.771,0.0,3201.0
tVG 281	MTVG_1936	MPG_11085	Bacteria	Proteobacteria	Gammaproteobacteria	Enterobacterales	Alteromonadaceae	Alteromonas_A	Alteromonas_A sp002335925	ND	91.8,12144,0.314,0.0,17254.0;85.9,6392,0.165,0.0,6772.0
tVG 281	MTVG_6411	MPG_11085	Bacteria	Proteobacteria	Gammaproteobacteria	Enterobacterales	Alteromonadaceae	Alteromonas_A	Alteromonas_A sp002335925	ND	89.4,3999,0.121,0.0,5027.0;84.5,4632,0.14,0.0,4741.0;84.3,2987,0.091,0.0,2902.0
tVG 281	MTVG_8939	MPG_11085	Bacteria	Proteobacteria	Gammaproteobacteria	Enterobacterales	Alteromonadaceae	Alteromonas_A	Alteromonas_A sp002335925	ND	89.4,3999,0.108,0.0,5035.0;85.1,4631,0.125,0.0,4695.0;84.1,3703,0.1,0.0,3565.0
tVG 1382	MTVG_2407	MPG_11906	Bacteria	Proteobacteria	Alphaproteobacteria	Micavibrionales	Micavibrionaceae	UBA9664	Unclassified	ND	90.6,5145,0.23,0.0,6813.0;89.1,4341,0.194,0.0,5373.0;90.0,4022,0.18,0.0,5179.0
tVG 1382	MTVG_11757	MPG_11906	Bacteria	Proteobacteria	Alphaproteobacteria	Micavibrionales	Micavibrionaceae	UBA9664	Unclassified	ND	88.0,4389,0.28,0.0,5136.0;90.3,3011,0.192,0.0,3940.0
tVG 1382	MTVG_12879	MPG_11906	Bacteria	Proteobacteria	Alphaproteobacteria	Micavibrionales	Micavibrionaceae	UBA9664	Unclassified	ND	90.8,5146,0.312,0.0,6866.0;90.2,3468,0.21,0.0,4503.0;83.4,4062,0.246,0.0,3703.0
tVG 281	MTVG_1936	MPG_4629	Bacteria	Proteobacteria	Gammaproteobacteria	Enterobacterales	Alteromonadaceae	Alteromonas	Alteromonas mediterranea	ND	74.4,4153,0.108,0.0,1683.0
tVG 281	MTVG_8939	MPG_4629	Bacteria	Proteobacteria	Gammaproteobacteria	Enterobacterales	Alteromonadaceae	Alteromonas	Alteromonas mediterranea	ND	74.6,2773,0.075,0.0,1162.0
tVG 1382	MTVG_2407	MPG_2614	Bacteria	Proteobacteria	Alphaproteobacteria	Micavibrionales	Micavibrionaceae	UBA9664	UBA9664 sp002710775	ND	90.0,4080,0.182,0.0,5267.0;85.4,4043,0.181,0.0,4139.0
tVG 1382	MTVG_12879	MPG_2614	Bacteria	Proteobacteria	Alphaproteobacteria	Micavibrionales	Micavibrionaceae	UBA9664	UBA9664 sp002710775	ND	92.6,4639,0.281,0.0,6656.0;89.1,3467,0.21,0.0,4292.0
tVG 1382	MTVG_2407	MPG_2146	Bacteria	Proteobacteria	Alphaproteobacteria	Micavibrionales	Micavibrionaceae	TMED27	TMED27 sp002167715	ND	75.0,5937,0.265,0.0,2599.0;75.8,4890,0.219,0.0,2351.0
tVG 1382	MTVG_12879	MPG_2146	Bacteria	Proteobacteria	Alphaproteobacteria	Micavibrionales	Micavibrionaceae	TMED27	TMED27 sp002167715	ND	82.2,5128,0.311,0.0,4313.0;74.9,5931,0.359,0.0,2558.0
tVG 1718	MTVG_1642	MPG_1945	Bacteria	Proteobacteria	Gammaproteobacteria	Enterobacterales	Enterobacteriaceae	Escherichia	Escherichia flexneri	ND	97.5,11522,0.415,0.0,19690.0;95.9,6299,0.227,0.0,10163.0;94.4,2817,0.102,0.0,4329.0;94.0,2809,0.101,0.0,4246.0
tVG 784	MTVG_4062	MPG_1945	Bacteria	Proteobacteria	Gammaproteobacteria	Enterobacterales	Enterobacteriaceae	Escherichia	Escherichia flexneri	ND	96.6,12458,0.501,0.0,20644.0;94.0,6288,0.253,0.0,9465.0;95.0,2784,0.112,0.0,4372.0;95.1,2776,0.112,0.0,4361.0
tVG 784	MTVG_4834	MPG_1945	Bacteria	Proteobacteria	Gammaproteobacteria	Enterobacterales	Enterobacteriaceae	Escherichia	Escherichia flexneri	ND	96.6,12458,0.503,0.0,20644.0;94.0,6288,0.254,0.0,9465.0;95.0,2784,0.112,0.0,4372.0;95.1,2776,0.112,0.0,4361.0
tVG 784	MTVG_5674	MPG_1945	Bacteria	Proteobacteria	Gammaproteobacteria	Enterobacterales	Enterobacteriaceae	Escherichia	Escherichia flexneri	ND	97.6,11517,0.775,0.0,19714.0;96.2,3127,0.21,0.0,5105.0
tVG 1718	MTVG_9859	MPG_1945	Bacteria	Proteobacteria	Gammaproteobacteria	Enterobacterales	Enterobacteriaceae	Escherichia	Escherichia flexneri	ND	97.6,11517,0.237,0.0,19714.0;95.9,6299,0.13,0.0,10163.0;94.4,2817,0.058,0.0,4329.0;94.0,2809,0.058,0.0,4246.0
tVG 1177	MTVG_247	MPG_6152	Bacteria	Proteobacteria	Gammaproteobacteria	DSM-26407	DSM-26407	Unclassified	Unclassified	ND	99.9,5505,1.0,0.0,10133.0
tVG 1177	MTVG_8959	MPG_6152	Bacteria	Proteobacteria	Gammaproteobacteria	DSM-26407	DSM-26407	Unclassified	Unclassified	ND	100.0,5505,1.0,0.0,10166.0
tVG 1382	MTVG_2407	MPG_2917	Bacteria	Proteobacteria	Alphaproteobacteria	Micavibrionales	Micavibrionaceae	UBA9664	UBA9664 sp002699085	ND	88.9,13162,0.588,0.0,16109.0;90.4,4029,0.18,0.0,5271.0
tVG 1382	MTVG_11757	MPG_2917	Bacteria	Proteobacteria	Alphaproteobacteria	Micavibrionales	Micavibrionaceae	UBA9664	UBA9664 sp002699085	ND	86.6,11046,0.706,0.0,12092.0;89.8,4331,0.277,0.0,5535.0
tVG 1382	MTVG_12879	MPG_2917	Bacteria	Proteobacteria	Alphaproteobacteria	Micavibrionales	Micavibrionaceae	UBA9664	UBA9664 sp002699085	ND	88.5,11395,0.69,0.0,13697.0;83.8,4447,0.269,0.0,4172.0
tVG 456	MTVG_614	MPG_342	Bacteria	Proteobacteria	Gammaproteobacteria	Pseudomonadales	Halomonadaceae	Halomonas	Halomonas meridiana	ND	99.8,5494,1.0,0.0,10087.0;99.9,5349,0.974,0.0,9832.0;99.6,5347,0.973,0.0,9755.0
tVG 456	MTVG_3977	MPG_342	Bacteria	Proteobacteria	Gammaproteobacteria	Pseudomonadales	Halomonadaceae	Halomonas	Halomonas meridiana	ND	99.9,5310,1.0,0.0,9780.0;99.8,5310,1.0,0.0,9744.0;99.7,5310,1.0,0.0,9720.0
tVG 456	MTVG_7487	MPG_342	Bacteria	Proteobacteria	Gammaproteobacteria	Pseudomonadales	Halomonadaceae	Halomonas	Halomonas meridiana	ND	99.9,5383,0.977,0.0,9895.0;99.8,5347,0.971,0.0,9821.0;99.6,5381,0.977,0.0,9817.0
tVG 281	MTVG_6411	MPG_9121	Bacteria	Proteobacteria	Gammaproteobacteria	Enterobacterales	Alteromonadaceae	Alteromonas	Alteromonas australica	ND	76.2,4110,0.125,0.0,2093.0;77.4,3493,0.106,0.0,2032.0
tVG 281	MTVG_8939	MPG_9121	Bacteria	Proteobacteria	Gammaproteobacteria	Enterobacterales	Alteromonadaceae	Alteromonas	Alteromonas australica	ND	75.8,4549,0.123,0.0,2152.0;77.4,3493,0.094,0.0,2037.0;73.5,2775,0.075,0.0,979.0
tVG 1177	MTVG_247	MPG_5157	Bacteria	Proteobacteria	Gammaproteobacteria	GCF-002020875	GCF-002020875	Unclassified	Unclassified	ND	99.9,5505,1.0,0.0,10133.0
tVG 1177	MTVG_8959	MPG_5157	Bacteria	Proteobacteria	Gammaproteobacteria	GCF-002020875	GCF-002020875	Unclassified	Unclassified	ND	100.0,5505,1.0,0.0,10166.0
tVG 281	MTVG_8939	MPG_5248	Bacteria	Proteobacteria	Gammaproteobacteria	Enterobacterales	Alteromonadaceae	Pseudoalteromonas	Pseudoalteromonas sp002684115	ND	77.2,3501,0.095,0.0,1997.0;73.9,2769,0.075,0.0,1044.0
tVG 281	MTVG_1936	MPG_4296	Bacteria	Proteobacteria	Gammaproteobacteria	Enterobacterales	Alteromonadaceae	Marisediminitalea	Marisediminitalea aggregata	ND	100.0,18427,0.477,0.0,33996.0;100.0,12028,0.311,0.0,22208.0
tVG 281	MTVG_6411	MPG_4296	Bacteria	Proteobacteria	Gammaproteobacteria	Enterobacterales	Alteromonadaceae	Marisediminitalea	Marisediminitalea aggregata	ND	99.4,17999,0.546,0.0,32836.0;99.4,8616,0.261,0.0,15706.0
tVG 281	MTVG_8939	MPG_4296	Bacteria	Proteobacteria	Gammaproteobacteria	Enterobacterales	Alteromonadaceae	Marisediminitalea	Marisediminitalea aggregata	ND	100.0,21304,0.576,0.0,39342.0;100.0,9342,0.253,0.0,17252.0
tVG 1171	MTVG_7516	MPG_7220	Bacteria	Marinisomatota	UBA8477	UBA8477	UBA8477	Unclassified	Unclassified	ND	99.8,20008,0.646,0.0,36705.0;99.8,10364,0.335,0.0,19017.0
tVG 143	MTVG_2033	MPG_10679	Bacteria	Proteobacteria	Alphaproteobacteria	Rhodobacterales	Rhodobacteraceae	CPC320	CPC320 sp002336405	ND	85.3,3790,0.347,0.0,3912.0;85.2,3359,0.308,0.0,3441.0
tVG 143	MTVG_4139	MPG_10679	Bacteria	Proteobacteria	Alphaproteobacteria	Rhodobacterales	Rhodobacteraceae	CPC320	CPC320 sp002336405	ND	85.2,3312,0.524,0.0,3391.0;84.6,3140,0.497,0.0,3125.0
tVG 734	MTVG_1035	MPG_10694	Bacteria	Actinobacteriota	Acidimicrobiia	Acidimicrobiales	MedAcidi-G1	UBA3125	Unclassified	ND	99.6,3065,0.518,0.0,5594.0;99.4,3025,0.512,0.0,5493.0
tVG 329	MTVG_1962	MPG_10694	Bacteria	Actinobacteriota	Acidimicrobiia	Acidimicrobiales	MedAcidi-G1	UBA3125	Unclassified	ND	99.2,6888,1.0,0.0,12416.0;81.5,3735,0.542,0.0,3029.0
tVG 734	MTVG_3928	MPG_10694	Bacteria	Actinobacteriota	Acidimicrobiia	Acidimicrobiales	MedAcidi-G1	UBA3125	Unclassified	ND	99.7,7467,0.715,0.0,13684.0;99.4,3114,0.298,0.0,5640.0;81.5,3735,0.357,0.0,3029.0
tVG 329	MTVG_11649	MPG_10694	Bacteria	Actinobacteriota	Acidimicrobiia	Acidimicrobiales	MedAcidi-G1	UBA3125	Unclassified	ND	100.0,7624,1.0,0.0,14068.0;81.5,3735,0.49,0.0,3029.0
tVG 329	MTVG_12531	MPG_10694	Bacteria	Actinobacteriota	Acidimicrobiia	Acidimicrobiales	MedAcidi-G1	UBA3125	Unclassified	ND	100.0,5291,1.0,0.0,9766.0;81.5,3735,0.706,0.0,3029.0
tVG 329	MTVG_1962	MPG_10103	Bacteria	Actinobacteriota	Acidimicrobiia	Acidimicrobiales	MedAcidi-G1	UBA3125	Unclassified	ND	99.9,4415,0.641,0.0,8126.0;81.1,3360,0.488,0.0,2651.0
tVG 734	MTVG_3928	MPG_10103	Bacteria	Actinobacteriota	Acidimicrobiia	Acidimicrobiales	MedAcidi-G1	UBA3125	Unclassified	ND	99.9,4415,0.422,0.0,8131.0;81.1,3360,0.322,0.0,2656.0
tVG 329	MTVG_11649	MPG_10103	Bacteria	Actinobacteriota	Acidimicrobiia	Acidimicrobiales	MedAcidi-G1	UBA3125	Unclassified	ND	100.0,4415,0.579,0.0,8142.0;81.1,3360,0.441,0.0,2656.0
tVG 329	MTVG_12531	MPG_10103	Bacteria	Actinobacteriota	Acidimicrobiia	Acidimicrobiales	MedAcidi-G1	UBA3125	Unclassified	ND	100.0,4162,0.787,0.0,7681.0;81.3,3308,0.625,0.0,2638.0
tVG 1653	MTVG_2416	MPG_672	Bacteria	Proteobacteria	Gammaproteobacteria	Enterobacterales	Alteromonadaceae	Pseudoalteromonas	Pseudoalteromonas distincta	ND	100.0,7420,0.308,0.0,13703.0;100.0,3671,0.153,0.0,6780.0;100.0,2889,0.12,0.0,5336.0
tVG 1654	MTVG_2417	MPG_672	Bacteria	Proteobacteria	Gammaproteobacteria	Enterobacterales	Alteromonadaceae	Pseudoalteromonas	Pseudoalteromonas distincta	ND	100.0,3700,0.221,0.0,6833.0;100.0,2886,0.172,0.0,5330.0;100.0,2795,0.167,0.0,5162.0
tVG 1653	MTVG_11250	MPG_672	Bacteria	Proteobacteria	Gammaproteobacteria	Enterobacterales	Alteromonadaceae	Pseudoalteromonas	Pseudoalteromonas distincta	ND	100.0,7420,0.22,0.0,13703.0;100.0,3671,0.109,0.0,6780.0;100.0,2889,0.086,0.0,5336.0
tVG 1654	MTVG_11251	MPG_672	Bacteria	Proteobacteria	Gammaproteobacteria	Enterobacterales	Alteromonadaceae	Pseudoalteromonas	Pseudoalteromonas distincta	ND	100.0,2886,0.205,0.0,5330.0;100.0,2795,0.199,0.0,5162.0
tVG 1233	MTVG_3802	MPG_2649	Bacteria	Proteobacteria	Gammaproteobacteria	Enterobacterales	Psychromonadaceae	Moritella	Unclassified	ND	99.9,15381,0.672,0.0,28332.0;99.7,5934,0.259,0.0,10874.0
tVG 1177	MTVG_247	MPG_8003	Bacteria	Proteobacteria	Gammaproteobacteria	GCF-002020875	GCF-002020875	Unclassified	Unclassified	ND	99.9,3147,0.572,0.0,5790.0
tVG 1177	MTVG_8959	MPG_8003	Bacteria	Proteobacteria	Gammaproteobacteria	GCF-002020875	GCF-002020875	Unclassified	Unclassified	ND	99.9,3147,0.572,0.0,5790.0
tVG 1718	MTVG_9859	MPG_3440	Bacteria	Proteobacteria	Gammaproteobacteria	Enterobacterales	Enterobacteriaceae	Escherichia	Escherichia flexneri	ND	98.1,3289,0.068,0.0,5720.0;94.4,3253,0.067,0.0,4987.0
tVG 1653	MTVG_11250	MPG_1942	Bacteria	Firmicutes	Bacilli	Bacillales	Anoxybacillaceae	Unclassified	Unclassified	ND	100.0,24056,0.713,0.0,44424.0;100.0,9026,0.268,0.0,16668.0
tVG 376	MTVG_51	MPG_11618	Bacteria	Proteobacteria	Gammaproteobacteria	Nitrosococcales	Unclassified	Unclassified	Unclassified	ND	100.0,8910,0.608,0.0,16454.0;100.0,5708,0.39,0.0,10541.0
tVG 376	MTVG_1258	MPG_11618	Bacteria	Proteobacteria	Gammaproteobacteria	Nitrosococcales	Unclassified	Unclassified	Unclassified	ND	100.0,8906,0.608,0.0,16447.0;100.0,5708,0.39,0.0,10541.0
tVG 376	MTVG_2363	MPG_11618	Bacteria	Proteobacteria	Gammaproteobacteria	Nitrosococcales	Unclassified	Unclassified	Unclassified	ND	100.0,8906,0.609,0.0,16447.0;100.0,5701,0.39,0.0,10523.0
tVG 376	MTVG_3772	MPG_11618	Bacteria	Proteobacteria	Gammaproteobacteria	Nitrosococcales	Unclassified	Unclassified	Unclassified	ND	100.0,8910,0.608,0.0,16454.0;100.0,5708,0.39,0.0,10541.0
tVG 376	MTVG_3893	MPG_11618	Bacteria	Proteobacteria	Gammaproteobacteria	Nitrosococcales	Unclassified	Unclassified	Unclassified	ND	100.0,8910,0.609,0.0,16454.0;100.0,5708,0.39,0.0,10541.0
tVG 376	MTVG_5765	MPG_11618	Bacteria	Proteobacteria	Gammaproteobacteria	Nitrosococcales	Unclassified	Unclassified	Unclassified	ND	100.0,8910,0.608,0.0,16454.0;100.0,5708,0.39,0.0,10536.0
tVG 376	MTVG_5889	MPG_11618	Bacteria	Proteobacteria	Gammaproteobacteria	Nitrosococcales	Unclassified	Unclassified	Unclassified	ND	100.0,8906,0.609,0.0,16447.0;100.0,5703,0.39,0.0,10532.0
tVG 376	MTVG_6090	MPG_11618	Bacteria	Proteobacteria	Gammaproteobacteria	Nitrosococcales	Unclassified	Unclassified	Unclassified	ND	100.0,8910,0.608,0.0,16454.0;100.0,5708,0.39,0.0,10541.0
tVG 376	MTVG_7521	MPG_11618	Bacteria	Proteobacteria	Gammaproteobacteria	Nitrosococcales	Unclassified	Unclassified	Unclassified	ND	100.0,8906,0.608,0.0,16447.0;100.0,5708,0.39,0.0,10541.0
tVG 376	MTVG_8238	MPG_11618	Bacteria	Proteobacteria	Gammaproteobacteria	Nitrosococcales	Unclassified	Unclassified	Unclassified	ND	100.0,8906,0.608,0.0,16447.0;100.0,5708,0.39,0.0,10541.0
tVG 376	MTVG_8598	MPG_11618	Bacteria	Proteobacteria	Gammaproteobacteria	Nitrosococcales	Unclassified	Unclassified	Unclassified	ND	100.0,8906,0.608,0.0,16447.0;100.0,5708,0.39,0.0,10541.0
tVG 376	MTVG_8974	MPG_11618	Bacteria	Proteobacteria	Gammaproteobacteria	Nitrosococcales	Unclassified	Unclassified	Unclassified	ND	100.0,8910,0.608,0.0,16454.0;100.0,5708,0.39,0.0,10541.0
tVG 376	MTVG_10262	MPG_11618	Bacteria	Proteobacteria	Gammaproteobacteria	Nitrosococcales	Unclassified	Unclassified	Unclassified	ND	100.0,8903,0.61,0.0,16441.0;100.0,5695,0.39,0.0,10517.0
tVG 376	MTVG_11047	MPG_11618	Bacteria	Proteobacteria	Gammaproteobacteria	Nitrosococcales	Unclassified	Unclassified	Unclassified	ND	100.0,8906,0.608,0.0,16447.0;100.0,5708,0.39,0.0,10541.0
tVG 143	MTVG_2033	MPG_11115	Bacteria	Proteobacteria	Alphaproteobacteria	Rhodobacterales	Rhodobacteraceae	CPC320	CPC320 sp002336405	ND	85.1,4858,0.445,0.0,4955.0;88.9,3963,0.363,0.0,4852.0
tVG 456	MTVG_614	MPG_7215	Bacteria	Proteobacteria	Gammaproteobacteria	Pseudomonadales	Halomonadaceae	Halomonas	Halomonas meridiana	ND	99.9,5497,1.001,0.0,10100.0;99.9,5349,0.974,0.0,9852.0
tVG 456	MTVG_3977	MPG_7215	Bacteria	Proteobacteria	Gammaproteobacteria	Pseudomonadales	Halomonadaceae	Halomonas	Halomonas meridiana	ND	99.9,5301,0.998,0.0,9764.0;99.8,5311,1.0,0.0,9758.0
tVG 456	MTVG_7487	MPG_7215	Bacteria	Proteobacteria	Gammaproteobacteria	Pseudomonadales	Halomonadaceae	Halomonas	Halomonas meridiana	ND	99.9,5383,0.977,0.0,9915.0;99.9,5350,0.971,0.0,9847.0
tVG 281	MTVG_1936	MPG_1352	Bacteria	Proteobacteria	Gammaproteobacteria	Enterobacterales	Alteromonadaceae	Alteromonas_A	Alteromonas_A sp002993365	ND	91.8,6203,0.161,0.0,8580.0
tVG 281	MTVG_8939	MPG_1352	Bacteria	Proteobacteria	Gammaproteobacteria	Enterobacterales	Alteromonadaceae	Alteromonas_A	Alteromonas_A sp002993365	ND	91.8,6203,0.168,0.0,8580.0
tVG 1382	MTVG_2407	MPG_11122	Bacteria	Proteobacteria	Alphaproteobacteria	Micavibrionales	Micavibrionaceae	TMED27	TMED27 sp002687495	ND	91.1,4004,0.179,0.0,5426.0;88.8,2660,0.119,0.0,3238.0
tVG 1718	MTVG_9859	MPG_2222	Bacteria	Proteobacteria	Gammaproteobacteria	Enterobacterales	Enterobacteriaceae	Escherichia	Escherichia flexneri	ND	96.9,18474,0.381,0.0,30899.0;95.6,3940,0.081,0.0,6283.0
tVG 1177	MTVG_247	MPG_2144	Bacteria	Proteobacteria	Gammaproteobacteria	GCF-002020875	GCF-002020875	Unclassified	Unclassified	ND	99.9,5505,1.0,0.0,10144.0
tVG 1177	MTVG_8959	MPG_2144	Bacteria	Proteobacteria	Gammaproteobacteria	GCF-002020875	GCF-002020875	Unclassified	Unclassified	ND	99.9,5505,1.0,0.0,10144.0
tVG 1718	MTVG_1642	MPG_48	Bacteria	Firmicutes	Bacilli	Bacillales	Amphibacillaceae	Oceanobacillus	Oceanobacillus profundus	ND	100.0,14839,0.535,0.0,27370.0;100.0,9513,0.343,0.0,17560.0;100.0,3427,0.124,0.0,6329.0
tVG 784	MTVG_4062	MPG_48	Bacteria	Firmicutes	Bacilli	Bacillales	Amphibacillaceae	Oceanobacillus	Oceanobacillus profundus	ND	97.1,14859,0.597,0.0,25036.0;96.0,3633,0.146,0.0,5893.0
tVG 784	MTVG_4834	MPG_48	Bacteria	Firmicutes	Bacilli	Bacillales	Amphibacillaceae	Oceanobacillus	Oceanobacillus profundus	ND	97.1,14859,0.599,0.0,25036.0;96.0,3633,0.147,0.0,5893.0
tVG 1718	MTVG_9859	MPG_48	Bacteria	Firmicutes	Bacilli	Bacillales	Amphibacillaceae	Oceanobacillus	Oceanobacillus profundus	ND	100.0,24209,0.499,0.0,44706.0;100.0,14840,0.306,0.0,27405.0;100.0,9513,0.196,0.0,17560.0
tVG 1177	MTVG_247	MPG_4845	Bacteria	Proteobacteria	Gammaproteobacteria	GCF-002020875	GCF-002020875	Unclassified	Unclassified	ND	99.9,3298,0.599,0.0,6080.0
tVG 1177	MTVG_8959	MPG_4845	Bacteria	Proteobacteria	Gammaproteobacteria	GCF-002020875	GCF-002020875	Unclassified	Unclassified	ND	99.8,3298,0.599,0.0,6047.0
tVG 1382	MTVG_2407	MPG_11855	Bacteria	Proteobacteria	Alphaproteobacteria	Rhodospirillales	Thalassospiraceae	Thalassospira	Thalassospira sp001613795	ND	90.7,3766,0.168,0.0,5011.0;84.7,3382,0.151,0.0,3352.0
tVG 1382	MTVG_11757	MPG_11855	Bacteria	Proteobacteria	Alphaproteobacteria	Rhodospirillales	Thalassospiraceae	Thalassospira	Thalassospira sp001613795	ND	93.0,2640,0.169,0.0,3851.0;87.0,3389,0.217,0.0,3781.0
tVG 1382	MTVG_12879	MPG_11855	Bacteria	Proteobacteria	Alphaproteobacteria	Rhodospirillales	Thalassospiraceae	Thalassospira	Thalassospira sp001613795	ND	100.0,5210,0.316,0.0,9622.0;100.0,4297,0.26,0.0,7936.0
tVG 1718	MTVG_9859	MPG_4155	Bacteria	Proteobacteria	Gammaproteobacteria	Enterobacterales	Enterobacteriaceae	Escherichia	Escherichia flexneri	ND	98.0,13910,0.287,0.0,24164.0;98.0,3685,0.076,0.0,6388.0;97.7,2838,0.058,0.0,4887.0
tVG 281	MTVG_1936	MPG_7576	Bacteria	Proteobacteria	Gammaproteobacteria	Enterobacterales	Alteromonadaceae	Marisediminitalea	Marisediminitalea aggregata	ND	100.0,13245,0.343,0.0,24454.0;99.7,12461,0.323,0.0,22829.0;99.8,2747,0.071,0.0,5040.0
tVG 281	MTVG_6411	MPG_7576	Bacteria	Proteobacteria	Gammaproteobacteria	Enterobacterales	Alteromonadaceae	Marisediminitalea	Marisediminitalea aggregata	ND	99.5,11738,0.356,0.0,21433.0;100.0,9988,0.303,0.0,18434.0;98.0,3461,0.105,0.0,6135.0;100.0,2939,0.089,0.0,5428.0
tVG 281	MTVG_8939	MPG_7576	Bacteria	Proteobacteria	Gammaproteobacteria	Enterobacterales	Alteromonadaceae	Marisediminitalea	Marisediminitalea aggregata	ND	100.0,13245,0.358,0.0,24454.0;100.0,12453,0.337,0.0,22991.0;100.0,3460,0.094,0.0,6390.0;100.0,2939,0.079,0.0,5428.0
tVG 1718	MTVG_1642	GCF_002512595	Bacteria	Proteobacteria	Gammaproteobacteria	Enterobacterales	Enterobacteriaceae	Escherichia	Escherichia coli	ND	95.9,5761,0.208,0.0,9323.0;95.7,4871,0.176,0.0,7823.0
tVG 784	MTVG_4062	GCF_002512595	Bacteria	Proteobacteria	Gammaproteobacteria	Enterobacterales	Enterobacteriaceae	Escherichia	Escherichia coli	ND	97.7,6892,0.277,0.0,11851.0;94.3,5787,0.233,0.0,8787.0
tVG 784	MTVG_4834	GCF_002512595	Bacteria	Proteobacteria	Gammaproteobacteria	Enterobacterales	Enterobacteriaceae	Escherichia	Escherichia coli	ND	97.7,6892,0.278,0.0,11851.0;94.3,5787,0.233,0.0,8787.0
tVG 784	MTVG_5674	GCF_002512595	Bacteria	Proteobacteria	Gammaproteobacteria	Enterobacterales	Enterobacteriaceae	Escherichia	Escherichia coli	ND	95.9,5761,0.388,0.0,9323.0
tVG 784	MTVG_8146	GCF_002512595	Bacteria	Proteobacteria	Gammaproteobacteria	Enterobacterales	Enterobacteriaceae	Escherichia	Escherichia coli	ND	95.6,5762,0.359,0.0,9217.0
tVG 1718	MTVG_9859	GCF_002512595	Bacteria	Proteobacteria	Gammaproteobacteria	Enterobacterales	Enterobacteriaceae	Escherichia	Escherichia coli	ND	95.9,5761,0.119,0.0,9323.0;95.7,4871,0.1,0.0,7823.0;97.2,2777,0.057,0.0,4689.0
tVG 1718	MTVG_1642	GCF_004378325	Bacteria	Proteobacteria	Gammaproteobacteria	Enterobacterales	Enterobacteriaceae	Escherichia	Escherichia coli_D	ND	97.5,14981,0.54,0.0,25571.0;94.5,3265,0.118,0.0,5024.0;94.4,2805,0.101,0.0,4301.0
tVG 784	MTVG_4062	GCF_004378325	Bacteria	Proteobacteria	Gammaproteobacteria	Enterobacterales	Enterobacteriaceae	Escherichia	Escherichia coli_D	ND	97.0,15029,0.604,0.0,25255.0;94.7,3339,0.134,0.0,5184.0;94.8,2772,0.111,0.0,4322.0
tVG 784	MTVG_4834	GCF_004378325	Bacteria	Proteobacteria	Gammaproteobacteria	Enterobacterales	Enterobacteriaceae	Escherichia	Escherichia coli_D	ND	97.0,15029,0.606,0.0,25255.0;94.7,3339,0.135,0.0,5184.0;94.8,2772,0.112,0.0,4322.0
tVG 784	MTVG_5674	GCF_004378325	Bacteria	Proteobacteria	Gammaproteobacteria	Enterobacterales	Enterobacteriaceae	Escherichia	Escherichia coli_D	ND	97.5,14835,0.998,0.0,25346.0
tVG 784	MTVG_8146	GCF_004378325	Bacteria	Proteobacteria	Gammaproteobacteria	Enterobacterales	Enterobacteriaceae	Escherichia	Escherichia coli_D	ND	97.0,13939,0.868,0.0,23400.0
tVG 1718	MTVG_9859	GCF_004378325	Bacteria	Proteobacteria	Gammaproteobacteria	Enterobacterales	Enterobacteriaceae	Escherichia	Escherichia coli_D	ND	97.5,14976,0.309,0.0,25595.0;94.5,3265,0.067,0.0,5024.0;94.4,2805,0.058,0.0,4301.0
tVG 784	MTVG_4062	GCF_002631485	Bacteria	Proteobacteria	Gammaproteobacteria	Enterobacterales	Enterobacteriaceae	Escherichia	Escherichia flexneri	ND	95.1,3208,0.129,0.0,5051.0
tVG 784	MTVG_4834	GCF_002631485	Bacteria	Proteobacteria	Gammaproteobacteria	Enterobacterales	Enterobacteriaceae	Escherichia	Escherichia flexneri	ND	95.1,3208,0.129,0.0,5051.0
tVG 784	MTVG_8146	GCF_002631485	Bacteria	Proteobacteria	Gammaproteobacteria	Enterobacterales	Enterobacteriaceae	Escherichia	Escherichia flexneri	ND	96.2,3209,0.2,0.0,5238.0
tVG 281	MTVG_1936	GCF_000934525	Bacteria	Proteobacteria	Gammaproteobacteria	Enterobacterales	Alteromonadaceae	Alteromonas	Alteromonas australica	ND	74.4,4153,0.108,0.0,1694.0
tVG 281	MTVG_6411	GCF_000934525	Bacteria	Proteobacteria	Gammaproteobacteria	Enterobacterales	Alteromonadaceae	Alteromonas	Alteromonas australica	ND	76.8,3694,0.112,0.0,2025.0
tVG 281	MTVG_8939	GCF_000934525	Bacteria	Proteobacteria	Gammaproteobacteria	Enterobacterales	Alteromonadaceae	Alteromonas	Alteromonas australica	ND	76.9,3694,0.1,0.0,2032.0;74.7,2773,0.075,0.0,1173.0
tVG 1718	MTVG_1642	GCF_013073705	Bacteria	Proteobacteria	Gammaproteobacteria	Enterobacterales	Enterobacteriaceae	Escherichia	Escherichia coli_D	ND	96.6,15002,0.541,0.0,24831.0;78.6,3144,0.113,0.0,2004.0
tVG 784	MTVG_4062	GCF_013073705	Bacteria	Proteobacteria	Gammaproteobacteria	Enterobacterales	Enterobacteriaceae	Escherichia	Escherichia coli_D	ND	95.8,15382,0.618,0.0,24727.0;78.6,3142,0.126,0.0,2004.0
tVG 784	MTVG_4834	GCF_013073705	Bacteria	Proteobacteria	Gammaproteobacteria	Enterobacterales	Enterobacteriaceae	Escherichia	Escherichia coli_D	ND	95.8,15382,0.62,0.0,24727.0;78.6,3142,0.127,0.0,2004.0
tVG 784	MTVG_5674	GCF_013073705	Bacteria	Proteobacteria	Gammaproteobacteria	Enterobacterales	Enterobacteriaceae	Escherichia	Escherichia coli_D	ND	96.6,14856,1.0,0.0,24637.0;78.6,3144,0.212,0.0,2004.0
tVG 784	MTVG_8146	GCF_013073705	Bacteria	Proteobacteria	Gammaproteobacteria	Enterobacterales	Enterobacteriaceae	Escherichia	Escherichia coli_D	ND	97.1,14289,0.89,0.0,24033.0;78.5,3143,0.196,0.0,1988.0
tVG 1718	MTVG_9859	GCF_013073705	Bacteria	Proteobacteria	Gammaproteobacteria	Enterobacterales	Enterobacteriaceae	Escherichia	Escherichia coli_D	ND	96.6,14997,0.309,0.0,24853.0;78.6,3144,0.065,0.0,2004.0
tVG 1718	MTVG_1642	GCF_001256815	Bacteria	Proteobacteria	Gammaproteobacteria	Enterobacterales	Enterobacteriaceae	Escherichia	Escherichia flexneri	ND	96.8,15551,0.561,0.0,25942.0;95.5,2549,0.092,0.0,4067.0;97.5,6731,0.243,0.0,11516.0;94.1,5442,0.196,0.0,8226.0;98.0,2944,0.106,0.0,5105.0;94.8,3279,0.118,0.0,5097.0
tVG 784	MTVG_4062	GCF_001256815	Bacteria	Proteobacteria	Gammaproteobacteria	Enterobacterales	Enterobacteriaceae	Escherichia	Escherichia flexneri	ND	95.9,15615,0.628,0.0,25215.0;95.7,2516,0.101,0.0,4054.0;98.2,6731,0.271,0.0,11749.0;93.4,5404,0.217,0.0,7941.0;98.1,4020,0.162,0.0,6998.0;95.1,3267,0.131,0.0,5140.0
tVG 784	MTVG_4834	GCF_001256815	Bacteria	Proteobacteria	Gammaproteobacteria	Enterobacterales	Enterobacteriaceae	Escherichia	Escherichia flexneri	ND	95.9,15615,0.63,0.0,25215.0;95.7,2516,0.101,0.0,4054.0;98.2,6731,0.272,0.0,11749.0;93.4,5404,0.218,0.0,7941.0;98.1,4020,0.162,0.0,6998.0;95.1,3267,0.132,0.0,5140.0
tVG 784	MTVG_5674	GCF_001256815	Bacteria	Proteobacteria	Gammaproteobacteria	Enterobacterales	Enterobacteriaceae	Escherichia	Escherichia flexneri	ND	96.8,14832,0.998,0.0,24759.0;97.5,6731,0.453,0.0,11516.0;98.2,2939,0.198,0.0,5129.0
tVG 784	MTVG_8146	GCF_001256815	Bacteria	Proteobacteria	Gammaproteobacteria	Enterobacterales	Enterobacteriaceae	Escherichia	Escherichia flexneri	ND	97.2,13947,0.869,0.0,23564.0;96.4,6732,0.419,0.0,11092.0;98.8,4019,0.25,0.0,7149.0
tVG 1718	MTVG_9859	GCF_001256815	Bacteria	Proteobacteria	Gammaproteobacteria	Enterobacterales	Enterobacteriaceae	Escherichia	Escherichia flexneri	ND	96.8,15546,0.32,0.0,25966.0;95.5,2549,0.053,0.0,4067.0;97.5,6731,0.139,0.0,11516.0;94.1,5442,0.112,0.0,8226.0;98.2,2939,0.061,0.0,5129.0;94.8,3279,0.068,0.0,5097.0
tVG 1718	MTVG_1642	GCF_005281115	Bacteria	Proteobacteria	Gammaproteobacteria	Enterobacterales	Enterobacteriaceae	Citrobacter	Citrobacter werkmanii	ND	74.1,4999,0.18,0.0,1888.0
tVG 784	MTVG_4062	GCF_005281115	Bacteria	Proteobacteria	Gammaproteobacteria	Enterobacterales	Enterobacteriaceae	Citrobacter	Citrobacter werkmanii	ND	74.0,5000,0.201,0.0,1853.0
tVG 784	MTVG_4834	GCF_005281115	Bacteria	Proteobacteria	Gammaproteobacteria	Enterobacterales	Enterobacteriaceae	Citrobacter	Citrobacter werkmanii	ND	74.0,5000,0.202,0.0,1853.0
tVG 1718	MTVG_9859	GCF_005281115	Bacteria	Proteobacteria	Gammaproteobacteria	Enterobacterales	Enterobacteriaceae	Citrobacter	Citrobacter werkmanii	ND	74.1,4999,0.103,0.0,1888.0
tVG 1718	MTVG_1642	GCF_009664185	Bacteria	Proteobacteria	Gammaproteobacteria	Enterobacterales	Enterobacteriaceae	Escherichia	Escherichia flexneri	ND	98.4,18479,0.666,0.0,32498.0
tVG 784	MTVG_4062	GCF_009664185	Bacteria	Proteobacteria	Gammaproteobacteria	Enterobacterales	Enterobacteriaceae	Escherichia	Escherichia flexneri	ND	96.6,19427,0.781,0.0,32149.0
tVG 784	MTVG_4834	GCF_009664185	Bacteria	Proteobacteria	Gammaproteobacteria	Enterobacterales	Enterobacteriaceae	Escherichia	Escherichia flexneri	ND	96.6,19427,0.784,0.0,32149.0
tVG 784	MTVG_5674	GCF_009664185	Bacteria	Proteobacteria	Gammaproteobacteria	Enterobacterales	Enterobacteriaceae	Escherichia	Escherichia flexneri	ND	99.0,14834,0.998,0.0,26613.0
tVG 784	MTVG_8146	GCF_009664185	Bacteria	Proteobacteria	Gammaproteobacteria	Enterobacterales	Enterobacteriaceae	Escherichia	Escherichia flexneri	ND	97.4,14852,0.925,0.0,25289.0
tVG 1718	MTVG_9859	GCF_009664185	Bacteria	Proteobacteria	Gammaproteobacteria	Enterobacterales	Enterobacteriaceae	Escherichia	Escherichia flexneri	ND	98.4,18474,0.381,0.0,32520.0
tVG 1718	MTVG_1642	GCF_900159475	Bacteria	Proteobacteria	Gammaproteobacteria	Enterobacterales	Enterobacteriaceae	Escherichia	Escherichia flexneri	ND	96.9,18007,0.649,0.0,30162.0;78.3,3733,0.135,0.0,2318.0;78.4,3142,0.113,0.0,1965.0
tVG 784	MTVG_4062	GCF_900159475	Bacteria	Proteobacteria	Gammaproteobacteria	Enterobacterales	Enterobacteriaceae	Escherichia	Escherichia flexneri	ND	96.6,19075,0.767,0.0,31615.0;78.0,3749,0.151,0.0,2233.0;78.4,3140,0.126,0.0,1965.0
tVG 784	MTVG_4834	GCF_900159475	Bacteria	Proteobacteria	Gammaproteobacteria	Enterobacterales	Enterobacteriaceae	Escherichia	Escherichia flexneri	ND	96.6,19075,0.769,0.0,31615.0;78.0,3749,0.151,0.0,2233.0;78.4,3140,0.127,0.0,1965.0
tVG 784	MTVG_5674	GCF_900159475	Bacteria	Proteobacteria	Gammaproteobacteria	Enterobacterales	Enterobacteriaceae	Escherichia	Escherichia flexneri	ND	97.4,14830,0.998,0.0,25217.0;79.6,3156,0.212,0.0,2187.0;78.4,3142,0.211,0.0,1965.0
tVG 784	MTVG_8146	GCF_900159475	Bacteria	Proteobacteria	Gammaproteobacteria	Enterobacterales	Enterobacteriaceae	Escherichia	Escherichia flexneri	ND	97.0,14987,0.934,0.0,25180.0;78.3,3140,0.196,0.0,1949.0
tVG 1718	MTVG_9859	GCF_900159475	Bacteria	Proteobacteria	Gammaproteobacteria	Enterobacterales	Enterobacteriaceae	Escherichia	Escherichia flexneri	ND	97.0,18002,0.371,0.0,30184.0;78.3,3733,0.077,0.0,2318.0;78.4,3142,0.065,0.0,1965.0
tVG 1718	MTVG_1642	GCF_900075885	Bacteria	Proteobacteria	Gammaproteobacteria	Enterobacterales	Enterobacteriaceae	Enterobacter	Enterobacter hormaechei_A	ND	76.9,5349,0.193,0.0,2961.0
tVG 784	MTVG_4062	GCF_900075885	Bacteria	Proteobacteria	Gammaproteobacteria	Enterobacterales	Enterobacteriaceae	Enterobacter	Enterobacter hormaechei_A	ND	77.1,5393,0.217,0.0,3044.0
tVG 784	MTVG_4834	GCF_900075885	Bacteria	Proteobacteria	Gammaproteobacteria	Enterobacterales	Enterobacteriaceae	Enterobacter	Enterobacter hormaechei_A	ND	77.1,5393,0.218,0.0,3044.0
tVG 784	MTVG_5674	GCF_900075885	Bacteria	Proteobacteria	Gammaproteobacteria	Enterobacterales	Enterobacteriaceae	Enterobacter	Enterobacter hormaechei_A	ND	77.0,5344,0.36,0.0,2983.0
tVG 784	MTVG_8146	GCF_900075885	Bacteria	Proteobacteria	Gammaproteobacteria	Enterobacterales	Enterobacteriaceae	Enterobacter	Enterobacter hormaechei_A	ND	77.1,5400,0.336,0.0,3059.0
tVG 1718	MTVG_9859	GCF_900075885	Bacteria	Proteobacteria	Gammaproteobacteria	Enterobacterales	Enterobacteriaceae	Enterobacter	Enterobacter hormaechei_A	ND	77.0,5344,0.11,0.0,2983.0
tVG 1718	MTVG_1642	GCF_002464705	Bacteria	Proteobacteria	Gammaproteobacteria	Enterobacterales	Enterobacteriaceae	Escherichia	Escherichia dysenteriae	ND	98.0,5885,0.212,0.0,10220.0;96.4,6126,0.221,0.0,10091.0
tVG 784	MTVG_4062	GCF_002464705	Bacteria	Proteobacteria	Gammaproteobacteria	Enterobacterales	Enterobacteriaceae	Escherichia	Escherichia dysenteriae	ND	98.2,5885,0.237,0.0,10270.0;96.2,6135,0.247,0.0,10026.0
tVG 784	MTVG_4834	GCF_002464705	Bacteria	Proteobacteria	Gammaproteobacteria	Enterobacterales	Enterobacteriaceae	Escherichia	Escherichia dysenteriae	ND	98.2,5885,0.237,0.0,10270.0;96.2,6135,0.247,0.0,10026.0
tVG 784	MTVG_5674	GCF_002464705	Bacteria	Proteobacteria	Gammaproteobacteria	Enterobacterales	Enterobacteriaceae	Escherichia	Escherichia dysenteriae	ND	98.0,5885,0.396,0.0,10220.0;96.4,6126,0.412,0.0,10091.0
tVG 784	MTVG_8146	GCF_002464705	Bacteria	Proteobacteria	Gammaproteobacteria	Enterobacterales	Enterobacteriaceae	Escherichia	Escherichia dysenteriae	ND	96.0,6127,0.382,0.0,9947.0;97.2,5885,0.367,0.0,9939.0
tVG 1718	MTVG_9859	GCF_002464705	Bacteria	Proteobacteria	Gammaproteobacteria	Enterobacterales	Enterobacteriaceae	Escherichia	Escherichia dysenteriae	ND	98.0,5885,0.121,0.0,10220.0;96.4,6126,0.126,0.0,10091.0;96.7,3007,0.062,0.0,4998.0
tVG 1718	MTVG_1642	GCF_018422285	Bacteria	Proteobacteria	Gammaproteobacteria	Enterobacterales	Enterobacteriaceae	Escherichia	Escherichia coli_D	ND	98.5,17078,0.616,0.0,30068.0;78.7,3729,0.134,0.0,2407.0;78.6,3141,0.113,0.0,2004.0
tVG 784	MTVG_4062	GCF_018422285	Bacteria	Proteobacteria	Gammaproteobacteria	Enterobacterales	Enterobacteriaceae	Escherichia	Escherichia coli_D	ND	97.2,18309,0.736,0.0,30932.0;78.3,3743,0.15,0.0,2305.0;78.6,3139,0.126,0.0,2004.0
tVG 784	MTVG_4834	GCF_018422285	Bacteria	Proteobacteria	Gammaproteobacteria	Enterobacterales	Enterobacteriaceae	Escherichia	Escherichia coli_D	ND	97.2,18309,0.739,0.0,30932.0;78.3,3743,0.151,0.0,2305.0;78.6,3139,0.127,0.0,2004.0
tVG 784	MTVG_5674	GCF_018422285	Bacteria	Proteobacteria	Gammaproteobacteria	Enterobacterales	Enterobacteriaceae	Escherichia	Escherichia coli_D	ND	98.7,14835,0.998,0.0,26290.0;80.0,3155,0.212,0.0,2265.0;78.6,3141,0.211,0.0,2004.0
tVG 784	MTVG_8146	GCF_018422285	Bacteria	Proteobacteria	Gammaproteobacteria	Enterobacterales	Enterobacteriaceae	Escherichia	Escherichia coli_D	ND	97.9,15331,0.955,0.0,26559.0;78.5,3140,0.196,0.0,1988.0
tVG 1718	MTVG_9859	GCF_018422285	Bacteria	Proteobacteria	Gammaproteobacteria	Enterobacterales	Enterobacteriaceae	Escherichia	Escherichia coli_D	ND	98.5,17073,0.352,0.0,30090.0;96.8,2778,0.057,0.0,4636.0;78.7,3729,0.077,0.0,2407.0;78.6,3141,0.065,0.0,2004.0
tVG 1718	MTVG_1642	GCF_003304525	Bacteria	Proteobacteria	Gammaproteobacteria	Enterobacterales	Enterobacteriaceae	Escherichia	Escherichia coli	ND	83.4,5383,0.194,0.0,4894.0;94.4,2929,0.106,0.0,4494.0
tVG 784	MTVG_4062	GCF_003304525	Bacteria	Proteobacteria	Gammaproteobacteria	Enterobacterales	Enterobacteriaceae	Escherichia	Escherichia coli	ND	92.2,3448,0.139,0.0,4855.0;81.8,5410,0.218,0.0,4399.0
tVG 784	MTVG_4834	GCF_003304525	Bacteria	Proteobacteria	Gammaproteobacteria	Enterobacterales	Enterobacteriaceae	Escherichia	Escherichia coli	ND	92.2,3448,0.139,0.0,4855.0;81.8,5410,0.218,0.0,4399.0
tVG 784	MTVG_5674	GCF_003304525	Bacteria	Proteobacteria	Gammaproteobacteria	Enterobacterales	Enterobacteriaceae	Escherichia	Escherichia coli	ND	83.4,5383,0.362,0.0,4894.0
tVG 784	MTVG_8146	GCF_003304525	Bacteria	Proteobacteria	Gammaproteobacteria	Enterobacterales	Enterobacteriaceae	Escherichia	Escherichia coli	ND	83.5,5381,0.335,0.0,4905.0
tVG 1718	MTVG_9859	GCF_003304525	Bacteria	Proteobacteria	Gammaproteobacteria	Enterobacterales	Enterobacteriaceae	Escherichia	Escherichia coli	ND	83.4,5383,0.111,0.0,4894.0;94.4,2929,0.06,0.0,4494.0
tVG 1718	MTVG_1642	GCF_005221925	Bacteria	Proteobacteria	Gammaproteobacteria	Enterobacterales	Enterobacteriaceae	Escherichia	Escherichia dysenteriae	ND	96.9,18457,0.665,0.0,30939.0;96.2,7909,0.285,0.0,12944.0;95.2,3272,0.118,0.0,5164.0;78.8,3673,0.132,0.0,2386.0;78.7,3671,0.132,0.0,2353.0;78.0,3492,0.126,0.0,2109.0;78.0,3492,0.126,0.0,2109.0;78.6,2574,0.093,0.0,1629.0;78.5,2593,0.093,0.0,1629.0
tVG 784	MTVG_4062	GCF_005221925	Bacteria	Proteobacteria	Gammaproteobacteria	Enterobacterales	Enterobacteriaceae	Escherichia	Escherichia dysenteriae	ND	97.2,20848,0.838,0.0,35224.0;96.5,7908,0.318,0.0,13055.0;95.0,3261,0.131,0.0,5123.0;78.1,3732,0.15,0.0,2250.0;77.9,3716,0.149,0.0,2198.0;77.2,3505,0.141,0.0,1940.0;77.2,3505,0.141,0.0,1940.0;78.4,2574,0.103,0.0,1607.0;78.4,2574,0.103,0.0,1607.0;77.0,2530,0.102,0.0,1386.0
tVG 784	MTVG_4834	GCF_005221925	Bacteria	Proteobacteria	Gammaproteobacteria	Enterobacterales	Enterobacteriaceae	Escherichia	Escherichia dysenteriae	ND	97.2,20848,0.841,0.0,35224.0;96.5,7908,0.319,0.0,13055.0;95.0,3261,0.132,0.0,5123.0;78.1,3732,0.151,0.0,2250.0;77.9,3716,0.15,0.0,2198.0;77.2,3505,0.141,0.0,1940.0;77.2,3505,0.141,0.0,1940.0;78.4,2574,0.104,0.0,1607.0;78.4,2574,0.104,0.0,1607.0;77.0,2530,0.102,0.0,1386.0
tVG 784	MTVG_5674	GCF_005221925	Bacteria	Proteobacteria	Gammaproteobacteria	Enterobacterales	Enterobacteriaceae	Escherichia	Escherichia dysenteriae	ND	97.2,14836,0.999,0.0,25104.0;96.2,7909,0.532,0.0,12944.0;80.0,3166,0.213,0.0,2272.0;79.9,3161,0.213,0.0,2239.0;79.2,2916,0.196,0.0,1956.0;79.2,2916,0.196,0.0,1956.0;78.6,2574,0.173,0.0,1629.0;78.5,2593,0.175,0.0,1629.0
tVG 784	MTVG_8146	GCF_005221925	Bacteria	Proteobacteria	Gammaproteobacteria	Enterobacterales	Enterobacteriaceae	Escherichia	Escherichia dysenteriae	ND	96.7,14274,0.889,0.0,23730.0;95.6,7910,0.493,0.0,12665.0;78.5,2572,0.16,0.0,1613.0;78.5,2572,0.16,0.0,1613.0
tVG 1718	MTVG_9859	GCF_005221925	Bacteria	Proteobacteria	Gammaproteobacteria	Enterobacterales	Enterobacteriaceae	Escherichia	Escherichia dysenteriae	ND	97.0,18452,0.38,0.0,30962.0;96.2,7909,0.163,0.0,12944.0;97.4,3749,0.077,0.0,6373.0;95.2,3272,0.067,0.0,5164.0;96.7,3007,0.062,0.0,4998.0;96.6,2845,0.059,0.0,4710.0;78.8,3673,0.076,0.0,2386.0;78.7,3671,0.076,0.0,2353.0;78.0,3492,0.072,0.0,2109.0;78.0,3492,0.072,0.0,2109.0;78.6,2574,0.053,0.0,1629.0;78.5,2593,0.053,0.0,1629.0
tVG 784	MTVG_8146	GCF_900488855	Bacteria	Proteobacteria	Gammaproteobacteria	Enterobacterales	Enterobacteriaceae	Escherichia	Escherichia flexneri	ND	99.0,2844,0.177,0.0,5092.0
tVG 1718	MTVG_1642	GCF_005037995	Bacteria	Proteobacteria	Gammaproteobacteria	Enterobacterales	Enterobacteriaceae	Escherichia	Escherichia flexneri	ND	99.3,4558,0.164,0.0,8235.0;93.4,2777,0.1,0.0,4102.0;79.4,3229,0.116,0.0,2224.0
tVG 784	MTVG_4062	GCF_005037995	Bacteria	Proteobacteria	Gammaproteobacteria	Enterobacterales	Enterobacteriaceae	Escherichia	Escherichia flexneri	ND	98.0,4559,0.183,0.0,7926.0;93.2,2777,0.112,0.0,4063.0;79.0,3250,0.131,0.0,2134.0
tVG 784	MTVG_4834	GCF_005037995	Bacteria	Proteobacteria	Gammaproteobacteria	Enterobacterales	Enterobacteriaceae	Escherichia	Escherichia flexneri	ND	98.0,4559,0.184,0.0,7926.0;93.2,2777,0.112,0.0,4063.0;79.0,3250,0.131,0.0,2134.0
tVG 784	MTVG_5674	GCF_005037995	Bacteria	Proteobacteria	Gammaproteobacteria	Enterobacterales	Enterobacteriaceae	Escherichia	Escherichia flexneri	ND	99.4,4553,0.306,0.0,8259.0;79.5,3159,0.213,0.0,2178.0
tVG 784	MTVG_8146	GCF_005037995	Bacteria	Proteobacteria	Gammaproteobacteria	Enterobacterales	Enterobacteriaceae	Escherichia	Escherichia flexneri	ND	98.6,4559,0.284,0.0,8070.0
tVG 1718	MTVG_9859	GCF_005037995	Bacteria	Proteobacteria	Gammaproteobacteria	Enterobacterales	Enterobacteriaceae	Escherichia	Escherichia flexneri	ND	99.4,4553,0.094,0.0,8259.0;93.4,2777,0.057,0.0,4102.0;79.4,3229,0.067,0.0,2224.0
tVG 1718	MTVG_1642	GCF_002512355	Bacteria	Proteobacteria	Gammaproteobacteria	Enterobacterales	Enterobacteriaceae	Escherichia	Escherichia flexneri	ND	97.7,14177,0.511,0.0,24363.0;96.2,3167,0.114,0.0,5177.0;94.8,3252,0.117,0.0,5059.0
tVG 784	MTVG_4062	GCF_002512355	Bacteria	Proteobacteria	Gammaproteobacteria	Enterobacterales	Enterobacteriaceae	Escherichia	Escherichia flexneri	ND	95.9,15402,0.619,0.0,24881.0;96.3,3323,0.134,0.0,5456.0;96.5,3129,0.126,0.0,5168.0
tVG 784	MTVG_4834	GCF_002512355	Bacteria	Proteobacteria	Gammaproteobacteria	Enterobacterales	Enterobacteriaceae	Escherichia	Escherichia flexneri	ND	95.9,15402,0.621,0.0,24881.0;96.3,3323,0.134,0.0,5456.0;96.5,3129,0.126,0.0,5168.0
tVG 784	MTVG_5674	GCF_002512355	Bacteria	Proteobacteria	Gammaproteobacteria	Enterobacterales	Enterobacteriaceae	Escherichia	Escherichia flexneri	ND	97.7,14172,0.954,0.0,24387.0
tVG 784	MTVG_8146	GCF_002512355	Bacteria	Proteobacteria	Gammaproteobacteria	Enterobacterales	Enterobacteriaceae	Escherichia	Escherichia flexneri	ND	97.2,15113,0.941,0.0,25521.0
tVG 1718	MTVG_9859	GCF_002512355	Bacteria	Proteobacteria	Gammaproteobacteria	Enterobacterales	Enterobacteriaceae	Escherichia	Escherichia flexneri	ND	97.7,14172,0.292,0.0,24387.0;97.7,2816,0.058,0.0,4837.0;96.2,3167,0.065,0.0,5177.0;94.8,3252,0.067,0.0,5059.0
tVG 1718	MTVG_9859	GCF_900044035	Bacteria	Proteobacteria	Gammaproteobacteria	Enterobacterales	Enterobacteriaceae	Escherichia	Escherichia flexneri	ND	96.8,2778,0.057,0.0,4639.0
tVG 1718	MTVG_1642	GCF_003008145	Bacteria	Proteobacteria	Gammaproteobacteria	Enterobacterales	Enterobacteriaceae	Escherichia	Escherichia flexneri	ND	95.3,2808,0.101,0.0,4440.0
tVG 784	MTVG_4062	GCF_003008145	Bacteria	Proteobacteria	Gammaproteobacteria	Enterobacterales	Enterobacteriaceae	Escherichia	Escherichia flexneri	ND	95.3,2773,0.111,0.0,4399.0
tVG 784	MTVG_4834	GCF_003008145	Bacteria	Proteobacteria	Gammaproteobacteria	Enterobacterales	Enterobacteriaceae	Escherichia	Escherichia flexneri	ND	95.3,2773,0.112,0.0,4399.0
tVG 1718	MTVG_9859	GCF_003008145	Bacteria	Proteobacteria	Gammaproteobacteria	Enterobacterales	Enterobacteriaceae	Escherichia	Escherichia flexneri	ND	95.3,2808,0.058,0.0,4440.0
tVG 1718	MTVG_9859	GCF_002486265	Bacteria	Proteobacteria	Gammaproteobacteria	Enterobacterales	Enterobacteriaceae	Escherichia	Escherichia flexneri	ND	97.9,4897,0.101,0.0,8466.0
tVG 1718	MTVG_1642	GCF_002965635	Bacteria	Proteobacteria	Gammaproteobacteria	Enterobacterales	Enterobacteriaceae	Escherichia	Escherichia albertii	ND	97.2,7441,0.268,0.0,12604.0;95.0,4018,0.145,0.0,6301.0;93.8,3178,0.115,0.0,4774.0
tVG 784	MTVG_4062	GCF_002965635	Bacteria	Proteobacteria	Gammaproteobacteria	Enterobacterales	Enterobacteriaceae	Escherichia	Escherichia albertii	ND	97.0,7441,0.299,0.0,12515.0;93.0,4045,0.163,0.0,5866.0;94.0,3179,0.128,0.0,4807.0
tVG 784	MTVG_4834	GCF_002965635	Bacteria	Proteobacteria	Gammaproteobacteria	Enterobacterales	Enterobacteriaceae	Escherichia	Escherichia albertii	ND	97.0,7441,0.3,0.0,12515.0;93.0,4045,0.163,0.0,5866.0;94.0,3179,0.128,0.0,4807.0
tVG 784	MTVG_5674	GCF_002965635	Bacteria	Proteobacteria	Gammaproteobacteria	Enterobacterales	Enterobacteriaceae	Escherichia	Escherichia albertii	ND	97.2,7441,0.501,0.0,12604.0;95.3,3118,0.21,0.0,4939.0;93.8,3178,0.214,0.0,4774.0
tVG 784	MTVG_8146	GCF_002965635	Bacteria	Proteobacteria	Gammaproteobacteria	Enterobacterales	Enterobacteriaceae	Escherichia	Escherichia albertii	ND	96.8,7441,0.463,0.0,12429.0;92.9,3179,0.198,0.0,4614.0
tVG 1718	MTVG_9859	GCF_002965635	Bacteria	Proteobacteria	Gammaproteobacteria	Enterobacterales	Enterobacteriaceae	Escherichia	Escherichia albertii	ND	97.2,7441,0.153,0.0,12604.0;95.0,4018,0.083,0.0,6301.0;93.8,3178,0.065,0.0,4774.0
tVG 1718	MTVG_1642	GCF_004567675	Bacteria	Proteobacteria	Gammaproteobacteria	Enterobacterales	Enterobacteriaceae	Escherichia	Escherichia flexneri	ND	97.6,14819,0.534,0.0,25398.0;98.2,3674,0.132,0.0,6420.0;95.4,3273,0.118,0.0,5208.0;95.2,2804,0.101,0.0,4418.0
tVG 784	MTVG_4062	GCF_004567675	Bacteria	Proteobacteria	Gammaproteobacteria	Enterobacterales	Enterobacteriaceae	Escherichia	Escherichia flexneri	ND	96.5,14833,0.596,0.0,24472.0;98.3,4031,0.162,0.0,7062.0;96.4,3322,0.134,0.0,5461.0;95.8,2769,0.111,0.0,4471.0
tVG 784	MTVG_4834	GCF_004567675	Bacteria	Proteobacteria	Gammaproteobacteria	Enterobacterales	Enterobacteriaceae	Escherichia	Escherichia flexneri	ND	96.5,14833,0.598,0.0,24472.0;98.3,4031,0.163,0.0,7062.0;96.4,3322,0.134,0.0,5461.0;95.8,2769,0.112,0.0,4471.0
tVG 784	MTVG_5674	GCF_004567675	Bacteria	Proteobacteria	Gammaproteobacteria	Enterobacterales	Enterobacteriaceae	Escherichia	Escherichia flexneri	ND	98.2,11179,0.752,0.0,19523.0;98.4,3669,0.247,0.0,6444.0
tVG 784	MTVG_8146	GCF_004567675	Bacteria	Proteobacteria	Gammaproteobacteria	Enterobacterales	Enterobacteriaceae	Escherichia	Escherichia flexneri	ND	97.4,10256,0.639,0.0,17435.0;98.5,4031,0.251,0.0,7112.0
tVG 1718	MTVG_9859	GCF_004567675	Bacteria	Proteobacteria	Gammaproteobacteria	Enterobacterales	Enterobacteriaceae	Escherichia	Escherichia flexneri	ND	97.6,14819,0.305,0.0,25398.0;98.4,3669,0.076,0.0,6444.0;97.3,2777,0.057,0.0,4711.0;98.6,2550,0.053,0.0,4508.0;95.4,3273,0.067,0.0,5208.0;95.2,2804,0.058,0.0,4418.0
tVG 1718	MTVG_1642	GCF_902505505	Bacteria	Proteobacteria	Gammaproteobacteria	Enterobacterales	Enterobacteriaceae	Escherichia	Escherichia coli	ND	97.3,8239,0.297,0.0,13974.0;94.6,2818,0.102,0.0,4362.0;77.8,2731,0.098,0.0,1622.0
tVG 784	MTVG_4062	GCF_902505505	Bacteria	Proteobacteria	Gammaproteobacteria	Enterobacterales	Enterobacteriaceae	Escherichia	Escherichia coli	ND	97.3,8268,0.332,0.0,14009.0;94.9,2784,0.112,0.0,4355.0;77.6,2730,0.11,0.0,1589.0
tVG 784	MTVG_4834	GCF_902505505	Bacteria	Proteobacteria	Gammaproteobacteria	Enterobacterales	Enterobacteriaceae	Escherichia	Escherichia coli	ND	97.3,8268,0.334,0.0,14009.0;94.9,2784,0.112,0.0,4355.0;77.6,2730,0.11,0.0,1589.0
tVG 784	MTVG_5674	GCF_902505505	Bacteria	Proteobacteria	Gammaproteobacteria	Enterobacterales	Enterobacteriaceae	Escherichia	Escherichia coli	ND	97.4,8234,0.554,0.0,13996.0
tVG 784	MTVG_8146	GCF_902505505	Bacteria	Proteobacteria	Gammaproteobacteria	Enterobacterales	Enterobacteriaceae	Escherichia	Escherichia coli	ND	96.8,8265,0.515,0.0,13780.0
tVG 1718	MTVG_9859	GCF_902505505	Bacteria	Proteobacteria	Gammaproteobacteria	Enterobacterales	Enterobacteriaceae	Escherichia	Escherichia coli	ND	97.4,8234,0.17,0.0,13996.0;94.6,2818,0.058,0.0,4362.0;77.8,2731,0.056,0.0,1622.0
tVG 1718	MTVG_1642	GCF_002765735	Bacteria	Proteobacteria	Gammaproteobacteria	Enterobacterales	Enterobacteriaceae	Escherichia	Escherichia flexneri	ND	97.6,5292,0.191,0.0,9075.0;96.1,3277,0.118,0.0,5336.0;98.3,2595,0.094,0.0,4549.0;95.9,2525,0.091,0.0,4084.0;84.2,2970,0.107,0.0,2843.0
tVG 784	MTVG_4062	GCF_002765735	Bacteria	Proteobacteria	Gammaproteobacteria	Enterobacterales	Enterobacteriaceae	Escherichia	Escherichia flexneri	ND	97.1,5292,0.213,0.0,8925.0;95.4,3265,0.131,0.0,5190.0;97.8,2595,0.104,0.0,4477.0;95.6,2513,0.101,0.0,4032.0;84.2,3018,0.121,0.0,2891.0
tVG 784	MTVG_4834	GCF_002765735	Bacteria	Proteobacteria	Gammaproteobacteria	Enterobacterales	Enterobacteriaceae	Escherichia	Escherichia flexneri	ND	97.1,5292,0.213,0.0,8925.0;95.4,3265,0.132,0.0,5190.0;97.8,2595,0.105,0.0,4477.0;95.6,2513,0.101,0.0,4032.0;84.2,3018,0.122,0.0,2891.0
tVG 784	MTVG_5674	GCF_002765735	Bacteria	Proteobacteria	Gammaproteobacteria	Enterobacterales	Enterobacteriaceae	Escherichia	Escherichia flexneri	ND	97.6,5292,0.356,0.0,9075.0;98.3,2595,0.175,0.0,4549.0
tVG 784	MTVG_8146	GCF_002765735	Bacteria	Proteobacteria	Gammaproteobacteria	Enterobacterales	Enterobacteriaceae	Escherichia	Escherichia flexneri	ND	97.2,5290,0.33,0.0,8946.0;97.7,2595,0.162,0.0,4460.0
tVG 1718	MTVG_9859	GCF_002765735	Bacteria	Proteobacteria	Gammaproteobacteria	Enterobacterales	Enterobacteriaceae	Escherichia	Escherichia flexneri	ND	97.6,5292,0.109,0.0,9075.0;97.1,3953,0.081,0.0,6671.0;96.4,2510,0.052,0.0,4124.0;96.1,3277,0.068,0.0,5336.0;97.0,2777,0.057,0.0,4662.0;98.3,2595,0.053,0.0,4549.0;95.9,2525,0.052,0.0,4084.0;84.2,2970,0.061,0.0,2843.0
tVG 1718	MTVG_1642	GCF_018095305	Bacteria	Proteobacteria	Gammaproteobacteria	Enterobacterales	Enterobacteriaceae	Escherichia	Escherichia flexneri	ND	97.3,9740,0.351,0.0,16532.0;98.3,6382,0.23,0.0,11171.0;89.7,3276,0.118,0.0,4150.0;79.0,3217,0.116,0.0,2122.0
tVG 784	MTVG_4062	GCF_018095305	Bacteria	Proteobacteria	Gammaproteobacteria	Enterobacterales	Enterobacteriaceae	Escherichia	Escherichia flexneri	ND	95.7,9765,0.393,0.0,15644.0;98.2,7589,0.305,0.0,13265.0;88.7,3296,0.133,0.0,3971.0;79.0,3215,0.129,0.0,2128.0
tVG 784	MTVG_4834	GCF_018095305	Bacteria	Proteobacteria	Gammaproteobacteria	Enterobacterales	Enterobacteriaceae	Escherichia	Escherichia flexneri	ND	95.7,9765,0.394,0.0,15644.0;98.2,7589,0.306,0.0,13265.0;88.7,3296,0.133,0.0,3971.0;79.0,3215,0.13,0.0,2128.0
tVG 784	MTVG_5674	GCF_018095305	Bacteria	Proteobacteria	Gammaproteobacteria	Enterobacterales	Enterobacteriaceae	Escherichia	Escherichia flexneri	ND	97.2,8466,0.57,0.0,14312.0;98.4,6377,0.429,0.0,11195.0;89.5,3138,0.211,0.0,3940.0;79.0,3217,0.217,0.0,2122.0
tVG 784	MTVG_8146	GCF_018095305	Bacteria	Proteobacteria	Gammaproteobacteria	Enterobacterales	Enterobacteriaceae	Escherichia	Escherichia flexneri	ND	98.2,7802,0.486,0.0,13631.0;97.0,7534,0.469,0.0,12670.0;78.9,3216,0.2,0.0,2111.0
tVG 1718	MTVG_9859	GCF_018095305	Bacteria	Proteobacteria	Gammaproteobacteria	Enterobacterales	Enterobacteriaceae	Escherichia	Escherichia flexneri	ND	97.3,9740,0.201,0.0,16532.0;98.4,6377,0.131,0.0,11195.0;89.7,3276,0.067,0.0,4150.0;79.0,3217,0.066,0.0,2122.0
tVG 1718	MTVG_1642	GCF_016776265	Bacteria	Proteobacteria	Gammaproteobacteria	Enterobacterales	Enterobacteriaceae	Escherichia	Escherichia coli_D	ND	96.6,17984,0.648,0.0,29815.0;96.5,11510,0.415,0.0,18988.0;95.3,6297,0.227,0.0,9984.0;95.0,3253,0.117,0.0,5090.0;94.8,2556,0.092,0.0,3982.0;82.9,3729,0.134,0.0,3295.0;78.8,3217,0.116,0.0,2073.0
tVG 784	MTVG_4062	GCF_016776265	Bacteria	Proteobacteria	Gammaproteobacteria	Enterobacterales	Enterobacteriaceae	Escherichia	Escherichia coli_D	ND	96.6,19209,0.772,0.0,31783.0;96.6,11867,0.477,0.0,19651.0;95.2,6284,0.253,0.0,9895.0;96.0,5278,0.212,0.0,8569.0;95.6,2562,0.103,0.0,4109.0;80.8,3748,0.151,0.0,2832.0;78.8,3215,0.129,0.0,2084.0
tVG 784	MTVG_4834	GCF_016776265	Bacteria	Proteobacteria	Gammaproteobacteria	Enterobacterales	Enterobacteriaceae	Escherichia	Escherichia coli_D	ND	96.6,19209,0.775,0.0,31783.0;96.6,11867,0.479,0.0,19651.0;95.2,6284,0.253,0.0,9895.0;96.0,5278,0.213,0.0,8569.0;95.6,2562,0.103,0.0,4109.0;80.8,3748,0.151,0.0,2832.0;78.8,3215,0.13,0.0,2084.0
tVG 784	MTVG_5674	GCF_016776265	Bacteria	Proteobacteria	Gammaproteobacteria	Enterobacterales	Enterobacteriaceae	Escherichia	Escherichia coli_D	ND	96.7,14848,0.999,0.0,24709.0;96.5,11505,0.774,0.0,19010.0;94.7,3127,0.21,0.0,4855.0;85.1,3153,0.212,0.0,3169.0;78.8,3217,0.217,0.0,2073.0
tVG 784	MTVG_8146	GCF_016776265	Bacteria	Proteobacteria	Gammaproteobacteria	Enterobacterales	Enterobacteriaceae	Escherichia	Escherichia coli_D	ND	96.7,16067,1.001,0.0,26694.0;96.2,11865,0.739,0.0,19422.0;78.6,3215,0.2,0.0,2050.0
tVG 1718	MTVG_9859	GCF_016776265	Bacteria	Proteobacteria	Gammaproteobacteria	Enterobacterales	Enterobacteriaceae	Escherichia	Escherichia coli_D	ND	96.7,17979,0.37,0.0,29839.0;96.5,11505,0.237,0.0,19010.0;95.3,6297,0.13,0.0,9984.0;97.5,3638,0.075,0.0,6213.0;95.0,3253,0.067,0.0,5090.0;97.0,2777,0.057,0.0,4667.0;94.8,2556,0.053,0.0,3982.0;82.9,3729,0.077,0.0,3295.0;78.8,3217,0.066,0.0,2073.0
tVG 1718	MTVG_1642	GCF_000969545	Bacteria	Proteobacteria	Gammaproteobacteria	Enterobacterales	Enterobacteriaceae	Escherichia	Escherichia flexneri	ND	97.3,7867,0.284,0.0,13357.0
tVG 784	MTVG_4062	GCF_000969545	Bacteria	Proteobacteria	Gammaproteobacteria	Enterobacterales	Enterobacteriaceae	Escherichia	Escherichia flexneri	ND	97.9,7862,0.316,0.0,13612.0
tVG 784	MTVG_4834	GCF_000969545	Bacteria	Proteobacteria	Gammaproteobacteria	Enterobacterales	Enterobacteriaceae	Escherichia	Escherichia flexneri	ND	97.9,7862,0.317,0.0,13612.0
tVG 784	MTVG_5674	GCF_000969545	Bacteria	Proteobacteria	Gammaproteobacteria	Enterobacterales	Enterobacteriaceae	Escherichia	Escherichia flexneri	ND	97.4,7862,0.529,0.0,13380.0
tVG 784	MTVG_8146	GCF_000969545	Bacteria	Proteobacteria	Gammaproteobacteria	Enterobacterales	Enterobacteriaceae	Escherichia	Escherichia flexneri	ND	97.6,7859,0.49,0.0,13461.0
tVG 1718	MTVG_9859	GCF_000969545	Bacteria	Proteobacteria	Gammaproteobacteria	Enterobacterales	Enterobacteriaceae	Escherichia	Escherichia flexneri	ND	97.4,7862,0.162,0.0,13380.0
tVG 1718	MTVG_1642	GCF_009600645	Bacteria	Proteobacteria	Gammaproteobacteria	Enterobacterales	Enterobacteriaceae	Escherichia	Escherichia flexneri	ND	97.1,11521,0.415,0.0,19438.0;95.2,6310,0.227,0.0,9949.0
tVG 784	MTVG_4062	GCF_009600645	Bacteria	Proteobacteria	Gammaproteobacteria	Enterobacterales	Enterobacteriaceae	Escherichia	Escherichia flexneri	ND	97.0,12727,0.512,0.0,21379.0;95.6,6281,0.253,0.0,10043.0
tVG 784	MTVG_4834	GCF_009600645	Bacteria	Proteobacteria	Gammaproteobacteria	Enterobacterales	Enterobacteriaceae	Escherichia	Escherichia flexneri	ND	97.0,12727,0.513,0.0,21379.0;95.6,6281,0.253,0.0,10043.0
tVG 784	MTVG_5674	GCF_009600645	Bacteria	Proteobacteria	Gammaproteobacteria	Enterobacterales	Enterobacteriaceae	Escherichia	Escherichia flexneri	ND	97.2,11516,0.775,0.0,19461.0;95.2,3139,0.211,0.0,4940.0
tVG 784	MTVG_8146	GCF_009600645	Bacteria	Proteobacteria	Gammaproteobacteria	Enterobacterales	Enterobacteriaceae	Escherichia	Escherichia flexneri	ND	97.9,12936,0.806,0.0,22347.0
tVG 1718	MTVG_9859	GCF_009600645	Bacteria	Proteobacteria	Gammaproteobacteria	Enterobacterales	Enterobacteriaceae	Escherichia	Escherichia flexneri	ND	97.2,11516,0.237,0.0,19461.0;95.2,6310,0.13,0.0,9949.0;97.7,3714,0.077,0.0,6392.0;98.6,2839,0.058,0.0,5014.0
tVG 1718	MTVG_1642	GCF_003017555	Bacteria	Proteobacteria	Gammaproteobacteria	Enterobacterales	Enterobacteriaceae	Escherichia	Escherichia flexneri	ND	98.6,4783,0.172,0.0,8473.0;97.0,2737,0.099,0.0,4590.0;78.6,3731,0.134,0.0,2390.0;79.7,3165,0.114,0.0,2204.0;78.5,3421,0.123,0.0,2148.0;78.3,3422,0.123,0.0,2119.0;78.1,3469,0.125,0.0,2102.0;81.7,2513,0.091,0.0,2058.0;80.3,2517,0.091,0.0,1855.0
tVG 784	MTVG_4062	GCF_003017555	Bacteria	Proteobacteria	Gammaproteobacteria	Enterobacterales	Enterobacteriaceae	Escherichia	Escherichia flexneri	ND	96.4,4804,0.193,0.0,7886.0;97.0,2737,0.11,0.0,4590.0;77.9,3753,0.151,0.0,2233.0;79.8,3164,0.127,0.0,2215.0;77.6,3480,0.14,0.0,1997.0;77.4,3485,0.14,0.0,1967.0;77.4,3487,0.14,0.0,1956.0;79.9,2528,0.102,0.0,1810.0
tVG 784	MTVG_4834	GCF_003017555	Bacteria	Proteobacteria	Gammaproteobacteria	Enterobacterales	Enterobacteriaceae	Escherichia	Escherichia flexneri	ND	96.4,4804,0.194,0.0,7886.0;97.0,2737,0.11,0.0,4590.0;77.9,3753,0.151,0.0,2233.0;79.8,3164,0.128,0.0,2215.0;77.6,3480,0.14,0.0,1997.0;77.4,3485,0.141,0.0,1967.0;77.4,3487,0.141,0.0,1956.0;79.9,2528,0.102,0.0,1810.0
tVG 784	MTVG_5674	GCF_003017555	Bacteria	Proteobacteria	Gammaproteobacteria	Enterobacterales	Enterobacteriaceae	Escherichia	Escherichia flexneri	ND	98.6,4783,0.322,0.0,8473.0;97.0,2737,0.184,0.0,4590.0;79.9,3153,0.212,0.0,2244.0;79.7,3165,0.213,0.0,2204.0;79.7,2913,0.196,0.0,2030.0;79.5,2914,0.196,0.0,2001.0;79.5,2891,0.195,0.0,1984.0
tVG 784	MTVG_8146	GCF_003017555	Bacteria	Proteobacteria	Gammaproteobacteria	Enterobacterales	Enterobacteriaceae	Escherichia	Escherichia flexneri	ND	98.1,4784,0.298,0.0,8318.0;97.1,2734,0.17,0.0,4610.0;79.7,3164,0.197,0.0,2198.0
tVG 1718	MTVG_9859	GCF_003017555	Bacteria	Proteobacteria	Gammaproteobacteria	Enterobacterales	Enterobacteriaceae	Escherichia	Escherichia flexneri	ND	98.6,4783,0.099,0.0,8473.0;97.0,2737,0.056,0.0,4590.0;78.6,3731,0.077,0.0,2390.0;79.7,3165,0.065,0.0,2204.0;78.5,3421,0.07,0.0,2148.0;78.3,3422,0.07,0.0,2119.0;78.1,3469,0.071,0.0,2102.0;81.7,2513,0.052,0.0,2058.0;80.3,2517,0.052,0.0,1855.0
tVG 1718	MTVG_1642	GCF_000303955	Bacteria	Proteobacteria	Gammaproteobacteria	Enterobacterales	Enterobacteriaceae	Escherichia	Escherichia dysenteriae	ND	96.4,6169,0.222,0.0,10148.0;98.1,5561,0.2,0.0,9677.0;95.8,2963,0.107,0.0,4783.0;94.9,2555,0.092,0.0,3988.0;78.6,2574,0.093,0.0,1629.0
tVG 784	MTVG_4062	GCF_000303955	Bacteria	Proteobacteria	Gammaproteobacteria	Enterobacterales	Enterobacteriaceae	Escherichia	Escherichia dysenteriae	ND	96.2,6178,0.248,0.0,10100.0;98.3,5561,0.224,0.0,9732.0;97.6,2963,0.119,0.0,5075.0;94.9,2555,0.103,0.0,3993.0;78.4,2574,0.103,0.0,1607.0
tVG 784	MTVG_4834	GCF_000303955	Bacteria	Proteobacteria	Gammaproteobacteria	Enterobacterales	Enterobacteriaceae	Escherichia	Escherichia dysenteriae	ND	96.2,6178,0.249,0.0,10100.0;98.3,5561,0.224,0.0,9732.0;97.6,2963,0.12,0.0,5075.0;94.9,2555,0.103,0.0,3993.0;78.4,2574,0.104,0.0,1607.0
tVG 784	MTVG_5674	GCF_000303955	Bacteria	Proteobacteria	Gammaproteobacteria	Enterobacterales	Enterobacteriaceae	Escherichia	Escherichia dysenteriae	ND	96.4,6169,0.415,0.0,10148.0;98.1,5561,0.374,0.0,9677.0;78.6,2574,0.173,0.0,1629.0
tVG 784	MTVG_8146	GCF_000303955	Bacteria	Proteobacteria	Gammaproteobacteria	Enterobacterales	Enterobacteriaceae	Escherichia	Escherichia dysenteriae	ND	96.0,6170,0.384,0.0,10009.0;97.2,5561,0.346,0.0,9402.0;78.5,2572,0.16,0.0,1613.0
tVG 1718	MTVG_9859	GCF_000303955	Bacteria	Proteobacteria	Gammaproteobacteria	Enterobacterales	Enterobacteriaceae	Escherichia	Escherichia dysenteriae	ND	96.4,6169,0.127,0.0,10148.0;98.1,5561,0.115,0.0,9677.0;96.7,3007,0.062,0.0,4998.0;95.8,2963,0.061,0.0,4783.0;94.9,2555,0.053,0.0,3988.0;78.6,2574,0.053,0.0,1629.0
tVG 1718	MTVG_1642	GCF_009905155	Bacteria	Proteobacteria	Gammaproteobacteria	Enterobacterales	Enterobacteriaceae	Enterobacter	Enterobacter hormaechei_A	ND	76.9,5353,0.193,0.0,2950.0
tVG 784	MTVG_4062	GCF_009905155	Bacteria	Proteobacteria	Gammaproteobacteria	Enterobacterales	Enterobacteriaceae	Enterobacter	Enterobacter hormaechei_A	ND	77.1,5377,0.216,0.0,3025.0
tVG 784	MTVG_4834	GCF_009905155	Bacteria	Proteobacteria	Gammaproteobacteria	Enterobacterales	Enterobacteriaceae	Enterobacter	Enterobacter hormaechei_A	ND	77.1,5377,0.217,0.0,3025.0
tVG 784	MTVG_5674	GCF_009905155	Bacteria	Proteobacteria	Gammaproteobacteria	Enterobacterales	Enterobacteriaceae	Enterobacter	Enterobacter hormaechei_A	ND	77.0,5348,0.36,0.0,2972.0
tVG 784	MTVG_8146	GCF_009905155	Bacteria	Proteobacteria	Gammaproteobacteria	Enterobacterales	Enterobacteriaceae	Enterobacter	Enterobacter hormaechei_A	ND	77.1,5382,0.335,0.0,3037.0
tVG 1718	MTVG_9859	GCF_009905155	Bacteria	Proteobacteria	Gammaproteobacteria	Enterobacterales	Enterobacteriaceae	Enterobacter	Enterobacter hormaechei_A	ND	77.0,5348,0.11,0.0,2972.0
tVG 1718	MTVG_1642	GCF_001249455	Bacteria	Proteobacteria	Gammaproteobacteria	Enterobacterales	Enterobacteriaceae	Escherichia	Escherichia flexneri	ND	97.0,17006,0.613,0.0,28598.0;94.7,3275,0.118,0.0,5070.0
tVG 784	MTVG_4062	GCF_001249455	Bacteria	Proteobacteria	Gammaproteobacteria	Enterobacterales	Enterobacteriaceae	Escherichia	Escherichia flexneri	ND	96.7,18109,0.728,0.0,30088.0;95.2,3264,0.131,0.0,5156.0
tVG 784	MTVG_4834	GCF_001249455	Bacteria	Proteobacteria	Gammaproteobacteria	Enterobacterales	Enterobacteriaceae	Escherichia	Escherichia flexneri	ND	96.7,18109,0.73,0.0,30088.0;95.2,3264,0.132,0.0,5156.0
tVG 784	MTVG_5674	GCF_001249455	Bacteria	Proteobacteria	Gammaproteobacteria	Enterobacterales	Enterobacteriaceae	Escherichia	Escherichia flexneri	ND	97.3,14830,0.998,0.0,25183.0
tVG 784	MTVG_8146	GCF_001249455	Bacteria	Proteobacteria	Gammaproteobacteria	Enterobacterales	Enterobacteriaceae	Escherichia	Escherichia flexneri	ND	97.0,14987,0.934,0.0,25152.0
tVG 1718	MTVG_9859	GCF_001249455	Bacteria	Proteobacteria	Gammaproteobacteria	Enterobacterales	Enterobacteriaceae	Escherichia	Escherichia flexneri	ND	97.1,17001,0.35,0.0,28622.0;94.7,3275,0.067,0.0,5070.0
tVG 1718	MTVG_1642	GCF_002485345	Bacteria	Proteobacteria	Gammaproteobacteria	Enterobacterales	Enterobacteriaceae	Escherichia	Escherichia coli	ND	97.3,14988,0.54,0.0,25451.0;94.5,2779,0.1,0.0,4287.0
tVG 784	MTVG_4062	GCF_002485345	Bacteria	Proteobacteria	Gammaproteobacteria	Enterobacterales	Enterobacteriaceae	Escherichia	Escherichia coli	ND	96.3,16210,0.652,0.0,26559.0;96.0,2777,0.112,0.0,4508.0
tVG 784	MTVG_4834	GCF_002485345	Bacteria	Proteobacteria	Gammaproteobacteria	Enterobacterales	Enterobacteriaceae	Escherichia	Escherichia coli	ND	96.3,16210,0.654,0.0,26559.0;96.0,2777,0.112,0.0,4508.0
tVG 784	MTVG_5674	GCF_002485345	Bacteria	Proteobacteria	Gammaproteobacteria	Enterobacterales	Enterobacteriaceae	Escherichia	Escherichia coli	ND	97.4,14842,0.999,0.0,25224.0
tVG 784	MTVG_8146	GCF_002485345	Bacteria	Proteobacteria	Gammaproteobacteria	Enterobacterales	Enterobacteriaceae	Escherichia	Escherichia coli	ND	96.7,15119,0.942,0.0,25095.0
tVG 1718	MTVG_9859	GCF_002485345	Bacteria	Proteobacteria	Gammaproteobacteria	Enterobacterales	Enterobacteriaceae	Escherichia	Escherichia coli	ND	97.4,14983,0.309,0.0,25473.0;97.7,4133,0.085,0.0,7094.0;94.5,2779,0.057,0.0,4287.0
tVG 1718	MTVG_1642	GCF_003300655	Bacteria	Proteobacteria	Gammaproteobacteria	Enterobacterales	Enterobacteriaceae	Escherichia	Escherichia coli	ND	95.8,10611,0.382,0.0,17102.0;82.5,7161,0.258,0.0,6119.0
tVG 784	MTVG_4062	GCF_003300655	Bacteria	Proteobacteria	Gammaproteobacteria	Enterobacterales	Enterobacteriaceae	Escherichia	Escherichia coli	ND	94.5,11153,0.448,0.0,17158.0;81.2,7181,0.289,0.0,5622.0
tVG 784	MTVG_4834	GCF_003300655	Bacteria	Proteobacteria	Gammaproteobacteria	Enterobacterales	Enterobacteriaceae	Escherichia	Escherichia coli	ND	94.5,11153,0.45,0.0,17158.0;81.2,7181,0.29,0.0,5622.0
tVG 784	MTVG_5674	GCF_003300655	Bacteria	Proteobacteria	Gammaproteobacteria	Enterobacterales	Enterobacteriaceae	Escherichia	Escherichia coli	ND	96.4,7003,0.471,0.0,11529.0;83.4,6584,0.443,0.0,5987.0
tVG 784	MTVG_8146	GCF_003300655	Bacteria	Proteobacteria	Gammaproteobacteria	Enterobacterales	Enterobacteriaceae	Escherichia	Escherichia coli	ND	95.8,6079,0.379,0.0,9788.0;83.4,5641,0.351,0.0,5107.0
tVG 1718	MTVG_9859	GCF_003300655	Bacteria	Proteobacteria	Gammaproteobacteria	Enterobacterales	Enterobacteriaceae	Escherichia	Escherichia coli	ND	95.8,10611,0.219,0.0,17102.0;82.5,7161,0.148,0.0,6119.0;97.1,2777,0.057,0.0,4678.0
tVG 1718	MTVG_1642	GCF_000618505	Bacteria	Proteobacteria	Gammaproteobacteria	Enterobacterales	Enterobacteriaceae	Escherichia	Escherichia dysenteriae	ND	96.1,4897,0.177,0.0,7973.0;95.7,3696,0.133,0.0,5938.0;96.7,3007,0.108,0.0,5003.0;95.1,3092,0.111,0.0,4874.0
tVG 784	MTVG_4062	GCF_000618505	Bacteria	Proteobacteria	Gammaproteobacteria	Enterobacterales	Enterobacteriaceae	Escherichia	Escherichia dysenteriae	ND	96.0,4906,0.197,0.0,7938.0;95.6,3695,0.149,0.0,5904.0;97.3,3364,0.135,0.0,5705.0;96.6,3058,0.123,0.0,5075.0
tVG 784	MTVG_4834	GCF_000618505	Bacteria	Proteobacteria	Gammaproteobacteria	Enterobacterales	Enterobacteriaceae	Escherichia	Escherichia dysenteriae	ND	96.0,4906,0.198,0.0,7938.0;95.6,3695,0.149,0.0,5904.0;97.3,3364,0.136,0.0,5705.0;96.6,3058,0.123,0.0,5075.0
tVG 784	MTVG_5674	GCF_000618505	Bacteria	Proteobacteria	Gammaproteobacteria	Enterobacterales	Enterobacteriaceae	Escherichia	Escherichia dysenteriae	ND	96.1,4897,0.33,0.0,7973.0;95.7,3696,0.249,0.0,5938.0;96.9,3002,0.202,0.0,5025.0
tVG 784	MTVG_8146	GCF_000618505	Bacteria	Proteobacteria	Gammaproteobacteria	Enterobacterales	Enterobacteriaceae	Escherichia	Escherichia dysenteriae	ND	95.5,4898,0.305,0.0,7817.0;97.1,3364,0.21,0.0,5677.0;94.4,3697,0.23,0.0,5659.0
tVG 1718	MTVG_9859	GCF_000618505	Bacteria	Proteobacteria	Gammaproteobacteria	Enterobacterales	Enterobacteriaceae	Escherichia	Escherichia dysenteriae	ND	96.1,4897,0.101,0.0,7973.0;95.7,3696,0.076,0.0,5938.0;96.9,3002,0.062,0.0,5025.0;95.1,3092,0.064,0.0,4874.0
tVG 1718	MTVG_1642	GCF_002462115	Bacteria	Proteobacteria	Gammaproteobacteria	Enterobacterales	Enterobacteriaceae	Escherichia	Escherichia flexneri	ND	98.6,4783,0.172,0.0,8473.0;97.0,2737,0.099,0.0,4590.0
tVG 784	MTVG_4062	GCF_002462115	Bacteria	Proteobacteria	Gammaproteobacteria	Enterobacterales	Enterobacteriaceae	Escherichia	Escherichia flexneri	ND	96.4,4804,0.193,0.0,7886.0;97.0,2737,0.11,0.0,4590.0
tVG 784	MTVG_4834	GCF_002462115	Bacteria	Proteobacteria	Gammaproteobacteria	Enterobacterales	Enterobacteriaceae	Escherichia	Escherichia flexneri	ND	96.4,4804,0.194,0.0,7886.0;97.0,2737,0.11,0.0,4590.0
tVG 784	MTVG_5674	GCF_002462115	Bacteria	Proteobacteria	Gammaproteobacteria	Enterobacterales	Enterobacteriaceae	Escherichia	Escherichia flexneri	ND	98.6,4783,0.322,0.0,8473.0;97.0,2737,0.184,0.0,4590.0
tVG 784	MTVG_8146	GCF_002462115	Bacteria	Proteobacteria	Gammaproteobacteria	Enterobacterales	Enterobacteriaceae	Escherichia	Escherichia flexneri	ND	98.1,4784,0.298,0.0,8318.0;97.1,2734,0.17,0.0,4610.0
tVG 1718	MTVG_9859	GCF_002462115	Bacteria	Proteobacteria	Gammaproteobacteria	Enterobacterales	Enterobacteriaceae	Escherichia	Escherichia flexneri	ND	98.6,4783,0.099,0.0,8473.0;98.0,3700,0.076,0.0,6427.0;97.0,2737,0.056,0.0,4590.0
tVG 1718	MTVG_1642	GCF_013421755	Bacteria	Proteobacteria	Gammaproteobacteria	Enterobacterales	Enterobacteriaceae	Escherichia	Escherichia dysenteriae	ND	99.0,4904,0.177,0.0,8796.0;96.8,5055,0.182,0.0,8421.0;98.2,4492,0.162,0.0,7830.0;78.7,3217,0.116,0.0,2073.0
tVG 784	MTVG_4062	GCF_013421755	Bacteria	Proteobacteria	Gammaproteobacteria	Enterobacterales	Enterobacteriaceae	Escherichia	Escherichia dysenteriae	ND	98.4,4850,0.195,0.0,8534.0;96.8,5055,0.203,0.0,8427.0;94.9,4928,0.198,0.0,7685.0;97.7,3267,0.131,0.0,5613.0;78.8,3220,0.129,0.0,2073.0
tVG 784	MTVG_4834	GCF_013421755	Bacteria	Proteobacteria	Gammaproteobacteria	Enterobacterales	Enterobacteriaceae	Escherichia	Escherichia dysenteriae	ND	98.4,4850,0.196,0.0,8534.0;96.8,5055,0.204,0.0,8427.0;94.9,4928,0.199,0.0,7685.0;97.7,3267,0.132,0.0,5613.0;78.8,3220,0.13,0.0,2073.0
tVG 784	MTVG_5674	GCF_013421755	Bacteria	Proteobacteria	Gammaproteobacteria	Enterobacterales	Enterobacteriaceae	Escherichia	Escherichia dysenteriae	ND	96.8,5055,0.34,0.0,8421.0;99.5,3124,0.21,0.0,5681.0;98.3,4487,0.302,0.0,7854.0;78.7,3217,0.217,0.0,2073.0
tVG 784	MTVG_8146	GCF_013421755	Bacteria	Proteobacteria	Gammaproteobacteria	Enterobacterales	Enterobacteriaceae	Escherichia	Escherichia dysenteriae	ND	98.0,4850,0.302,0.0,8423.0;96.2,5053,0.315,0.0,8259.0;78.9,3217,0.2,0.0,2095.0
tVG 1718	MTVG_9859	GCF_013421755	Bacteria	Proteobacteria	Gammaproteobacteria	Enterobacterales	Enterobacteriaceae	Escherichia	Escherichia dysenteriae	ND	99.0,4904,0.101,0.0,8796.0;96.8,5055,0.104,0.0,8421.0;98.3,4487,0.092,0.0,7854.0;78.7,3217,0.066,0.0,2073.0
tVG 1718	MTVG_1642	GCF_000026545	Bacteria	Proteobacteria	Gammaproteobacteria	Enterobacterales	Enterobacteriaceae	Escherichia	Escherichia coli	ND	88.1,6695,0.241,0.0,7877.0;94.7,3292,0.119,0.0,5099.0;94.5,3277,0.118,0.0,5053.0;93.8,2722,0.098,0.0,4085.0;77.9,2537,0.091,0.0,1519.0
tVG 784	MTVG_4062	GCF_000026545	Bacteria	Proteobacteria	Gammaproteobacteria	Enterobacterales	Enterobacteriaceae	Escherichia	Escherichia coli	ND	87.0,6711,0.27,0.0,7441.0;93.9,3281,0.132,0.0,4948.0;93.7,3267,0.131,0.0,4879.0;94.1,2721,0.109,0.0,4130.0;77.5,2526,0.102,0.0,1461.0
tVG 784	MTVG_4834	GCF_000026545	Bacteria	Proteobacteria	Gammaproteobacteria	Enterobacterales	Enterobacteriaceae	Escherichia	Escherichia coli	ND	87.0,6711,0.271,0.0,7441.0;93.9,3281,0.132,0.0,4948.0;93.7,3267,0.132,0.0,4879.0;94.1,2721,0.11,0.0,4130.0;77.5,2526,0.102,0.0,1461.0
tVG 784	MTVG_5674	GCF_000026545	Bacteria	Proteobacteria	Gammaproteobacteria	Enterobacterales	Enterobacteriaceae	Escherichia	Escherichia coli	ND	88.0,6557,0.441,0.0,7683.0
tVG 784	MTVG_8146	GCF_000026545	Bacteria	Proteobacteria	Gammaproteobacteria	Enterobacterales	Enterobacteriaceae	Escherichia	Escherichia coli	ND	86.8,5628,0.351,0.0,6196.0
tVG 1718	MTVG_9859	GCF_000026545	Bacteria	Proteobacteria	Gammaproteobacteria	Enterobacterales	Enterobacteriaceae	Escherichia	Escherichia coli	ND	88.1,6695,0.138,0.0,7877.0;94.7,3292,0.068,0.0,5099.0;94.5,3277,0.068,0.0,5053.0;93.8,2722,0.056,0.0,4085.0;77.9,2537,0.052,0.0,1519.0
tVG 1718	MTVG_1642	GCF_009799415	Bacteria	Proteobacteria	Gammaproteobacteria	Enterobacterales	Enterobacteriaceae	Escherichia	Escherichia flexneri	ND	97.5,11478,0.414,0.0,19568.0;96.6,3854,0.139,0.0,6392.0;97.8,3674,0.132,0.0,6342.0;97.8,3403,0.123,0.0,5864.0
tVG 784	MTVG_4062	GCF_009799415	Bacteria	Proteobacteria	Gammaproteobacteria	Enterobacterales	Enterobacteriaceae	Escherichia	Escherichia flexneri	ND	95.7,11490,0.462,0.0,18438.0;96.2,4610,0.185,0.0,7540.0;97.3,3901,0.157,0.0,6615.0;97.5,3403,0.137,0.0,5819.0
tVG 784	MTVG_4834	GCF_009799415	Bacteria	Proteobacteria	Gammaproteobacteria	Enterobacterales	Enterobacteriaceae	Escherichia	Escherichia flexneri	ND	95.7,11490,0.463,0.0,18438.0;96.2,4610,0.186,0.0,7540.0;97.3,3901,0.157,0.0,6615.0;97.5,3403,0.137,0.0,5819.0
tVG 784	MTVG_5674	GCF_009799415	Bacteria	Proteobacteria	Gammaproteobacteria	Enterobacterales	Enterobacteriaceae	Escherichia	Escherichia flexneri	ND	98.1,7838,0.528,0.0,13647.0;96.8,3849,0.259,0.0,6416.0;98.0,3669,0.247,0.0,6366.0;97.8,3403,0.229,0.0,5864.0
tVG 784	MTVG_8146	GCF_009799415	Bacteria	Proteobacteria	Gammaproteobacteria	Enterobacterales	Enterobacteriaceae	Escherichia	Escherichia flexneri	ND	98.1,6903,0.43,0.0,12004.0;96.9,4611,0.287,0.0,7710.0;96.6,3907,0.243,0.0,6488.0;97.0,3403,0.212,0.0,5720.0
tVG 1718	MTVG_9859	GCF_009799415	Bacteria	Proteobacteria	Gammaproteobacteria	Enterobacterales	Enterobacteriaceae	Escherichia	Escherichia flexneri	ND	97.5,11478,0.236,0.0,19568.0;96.8,3849,0.079,0.0,6416.0;98.0,3669,0.076,0.0,6366.0;97.8,3403,0.07,0.0,5864.0
tVG 1718	MTVG_1642	GCF_015321455	Bacteria	Proteobacteria	Gammaproteobacteria	Enterobacterales	Enterobacteriaceae	Klebsiella	Klebsiella pneumoniae	ND	100.0,27734,1.0,0.0,51182.0
tVG 784	MTVG_4062	GCF_015321455	Bacteria	Proteobacteria	Gammaproteobacteria	Enterobacterales	Enterobacteriaceae	Klebsiella	Klebsiella pneumoniae	ND	96.9,18467,0.742,0.0,30882.0
tVG 784	MTVG_4834	GCF_015321455	Bacteria	Proteobacteria	Gammaproteobacteria	Enterobacterales	Enterobacteriaceae	Klebsiella	Klebsiella pneumoniae	ND	96.9,18467,0.745,0.0,30882.0
tVG 784	MTVG_5674	GCF_015321455	Bacteria	Proteobacteria	Gammaproteobacteria	Enterobacterales	Enterobacteriaceae	Klebsiella	Klebsiella pneumoniae	ND	100.0,14825,0.998,0.0,27377.0
tVG 784	MTVG_8146	GCF_015321455	Bacteria	Proteobacteria	Gammaproteobacteria	Enterobacterales	Enterobacteriaceae	Klebsiella	Klebsiella pneumoniae	ND	98.0,13901,0.866,0.0,24147.0
tVG 1718	MTVG_9859	GCF_015321455	Bacteria	Proteobacteria	Gammaproteobacteria	Enterobacterales	Enterobacteriaceae	Klebsiella	Klebsiella pneumoniae	ND	100.0,48495,0.999,0.0,89554.0
tVG 1718	MTVG_1642	GCF_001268645	Bacteria	Proteobacteria	Gammaproteobacteria	Enterobacterales	Enterobacteriaceae	Escherichia	Escherichia dysenteriae	ND	97.8,8679,0.313,0.0,14981.0;97.7,5391,0.194,0.0,9252.0;95.0,4014,0.145,0.0,6300.0;95.2,3276,0.118,0.0,5180.0;97.6,2633,0.095,0.0,4519.0
tVG 784	MTVG_4062	GCF_001268645	Bacteria	Proteobacteria	Gammaproteobacteria	Enterobacterales	Enterobacteriaceae	Escherichia	Escherichia dysenteriae	ND	97.9,8679,0.349,0.0,15025.0;95.3,5361,0.216,0.0,8492.0;95.4,4012,0.161,0.0,6366.0;95.6,3263,0.131,0.0,5223.0;97.9,2633,0.106,0.0,4558.0
tVG 784	MTVG_4834	GCF_001268645	Bacteria	Proteobacteria	Gammaproteobacteria	Enterobacterales	Enterobacteriaceae	Escherichia	Escherichia dysenteriae	ND	97.9,8679,0.35,0.0,15025.0;95.3,5361,0.216,0.0,8492.0;95.4,4012,0.162,0.0,6366.0;95.6,3263,0.132,0.0,5223.0;97.9,2633,0.106,0.0,4558.0
tVG 784	MTVG_5674	GCF_001268645	Bacteria	Proteobacteria	Gammaproteobacteria	Enterobacterales	Enterobacteriaceae	Escherichia	Escherichia dysenteriae	ND	97.8,8679,0.584,0.0,14981.0;97.6,2633,0.177,0.0,4519.0
tVG 784	MTVG_8146	GCF_001268645	Bacteria	Proteobacteria	Gammaproteobacteria	Enterobacterales	Enterobacteriaceae	Escherichia	Escherichia dysenteriae	ND	97.5,8676,0.54,0.0,14835.0;99.3,3030,0.189,0.0,5478.0;97.1,2633,0.164,0.0,4436.0
tVG 1718	MTVG_9859	GCF_001268645	Bacteria	Proteobacteria	Gammaproteobacteria	Enterobacterales	Enterobacteriaceae	Escherichia	Escherichia dysenteriae	ND	97.8,8679,0.179,0.0,14981.0;97.7,5391,0.111,0.0,9252.0;98.1,5209,0.107,0.0,9062.0;99.0,2838,0.058,0.0,5092.0;95.0,4014,0.083,0.0,6300.0;95.2,3276,0.067,0.0,5180.0;97.6,2633,0.054,0.0,4519.0
tVG 1718	MTVG_1642	GCF_002866305	Bacteria	Firmicutes	Bacilli	Lactobacillales	Streptococcaceae	Streptococcus	Streptococcus pneumoniae	ND	99.8,2808,0.101,0.0,5153.0
tVG 784	MTVG_4062	GCF_002866305	Bacteria	Firmicutes	Bacilli	Lactobacillales	Streptococcaceae	Streptococcus	Streptococcus pneumoniae	ND	98.6,2808,0.113,0.0,4975.0
tVG 784	MTVG_4834	GCF_002866305	Bacteria	Firmicutes	Bacilli	Lactobacillales	Streptococcaceae	Streptococcus	Streptococcus pneumoniae	ND	98.6,2808,0.113,0.0,4975.0
tVG 784	MTVG_5674	GCF_002866305	Bacteria	Firmicutes	Bacilli	Lactobacillales	Streptococcaceae	Streptococcus	Streptococcus pneumoniae	ND	99.8,2808,0.189,0.0,5153.0
tVG 784	MTVG_8146	GCF_002866305	Bacteria	Firmicutes	Bacilli	Lactobacillales	Streptococcaceae	Streptococcus	Streptococcus pneumoniae	ND	97.2,2800,0.174,0.0,4739.0
tVG 1718	MTVG_9859	GCF_002866305	Bacteria	Firmicutes	Bacilli	Lactobacillales	Streptococcaceae	Streptococcus	Streptococcus pneumoniae	ND	99.8,3055,0.063,0.0,5614.0;99.8,2808,0.058,0.0,5153.0
tVG 1718	MTVG_1642	GCF_002546805	Bacteria	Proteobacteria	Gammaproteobacteria	Enterobacterales	Enterobacteriaceae	Escherichia	Escherichia flexneri	ND	97.5,11521,0.415,0.0,19655.0;97.1,6293,0.227,0.0,10621.0
tVG 784	MTVG_4062	GCF_002546805	Bacteria	Proteobacteria	Gammaproteobacteria	Enterobacterales	Enterobacteriaceae	Escherichia	Escherichia flexneri	ND	97.5,11878,0.478,0.0,20284.0;95.3,6284,0.253,0.0,9917.0
tVG 784	MTVG_4834	GCF_002546805	Bacteria	Proteobacteria	Gammaproteobacteria	Enterobacterales	Enterobacteriaceae	Escherichia	Escherichia flexneri	ND	97.5,11878,0.479,0.0,20284.0;95.3,6284,0.253,0.0,9917.0
tVG 784	MTVG_5674	GCF_002546805	Bacteria	Proteobacteria	Gammaproteobacteria	Enterobacterales	Enterobacteriaceae	Escherichia	Escherichia flexneri	ND	97.5,11516,0.775,0.0,19677.0;98.0,3124,0.21,0.0,5415.0
tVG 784	MTVG_8146	GCF_002546805	Bacteria	Proteobacteria	Gammaproteobacteria	Enterobacterales	Enterobacteriaceae	Escherichia	Escherichia flexneri	ND	97.1,11876,0.74,0.0,20011.0
tVG 1718	MTVG_9859	GCF_002546805	Bacteria	Proteobacteria	Gammaproteobacteria	Enterobacterales	Enterobacteriaceae	Escherichia	Escherichia flexneri	ND	97.5,11516,0.237,0.0,19677.0;97.1,6293,0.13,0.0,10621.0;97.2,2777,0.057,0.0,4700.0
tVG 1718	MTVG_1642	GCF_905133715	Bacteria	Proteobacteria	Gammaproteobacteria	Enterobacterales	Enterobacteriaceae	Escherichia	Escherichia coli	ND	97.9,14978,0.54,0.0,25946.0;95.1,2817,0.102,0.0,4440.0;94.0,3252,0.117,0.0,4913.0
tVG 784	MTVG_4062	GCF_905133715	Bacteria	Proteobacteria	Gammaproteobacteria	Enterobacterales	Enterobacteriaceae	Escherichia	Escherichia coli	ND	97.0,15055,0.605,0.0,25255.0;95.1,2817,0.113,0.0,4429.0;93.1,3327,0.134,0.0,4868.0
tVG 784	MTVG_4834	GCF_905133715	Bacteria	Proteobacteria	Gammaproteobacteria	Enterobacterales	Enterobacteriaceae	Escherichia	Escherichia coli	ND	97.0,15055,0.607,0.0,25255.0;95.1,2817,0.114,0.0,4429.0;93.1,3327,0.134,0.0,4868.0
tVG 784	MTVG_5674	GCF_905133715	Bacteria	Proteobacteria	Gammaproteobacteria	Enterobacterales	Enterobacteriaceae	Escherichia	Escherichia coli	ND	98.0,14835,0.998,0.0,25724.0
tVG 784	MTVG_8146	GCF_905133715	Bacteria	Proteobacteria	Gammaproteobacteria	Enterobacterales	Enterobacteriaceae	Escherichia	Escherichia coli	ND	97.5,13963,0.87,0.0,23843.0
tVG 1718	MTVG_9859	GCF_905133715	Bacteria	Proteobacteria	Gammaproteobacteria	Enterobacterales	Enterobacteriaceae	Escherichia	Escherichia coli	ND	98.0,14973,0.308,0.0,25968.0;95.1,2817,0.058,0.0,4440.0;94.0,3252,0.067,0.0,4913.0;96.6,2787,0.057,0.0,4625.0
tVG 1718	MTVG_1642	GCF_902703415	Bacteria	Proteobacteria	Gammaproteobacteria	Enterobacterales	Enterobacteriaceae	Escherichia	Escherichia coli	ND	95.5,10183,0.367,0.0,16247.0;91.2,3273,0.118,0.0,4425.0;93.8,2810,0.101,0.0,4218.0;94.4,2560,0.092,0.0,3927.0;79.0,3234,0.117,0.0,2139.0
tVG 784	MTVG_4062	GCF_902703415	Bacteria	Proteobacteria	Gammaproteobacteria	Enterobacterales	Enterobacteriaceae	Escherichia	Escherichia coli	ND	95.3,10201,0.41,0.0,16135.0;94.2,2808,0.113,0.0,4274.0;89.5,3293,0.132,0.0,4109.0;93.7,2565,0.103,0.0,3832.0;78.9,3233,0.13,0.0,2117.0
tVG 784	MTVG_4834	GCF_902703415	Bacteria	Proteobacteria	Gammaproteobacteria	Enterobacterales	Enterobacteriaceae	Escherichia	Escherichia coli	ND	95.3,10201,0.411,0.0,16135.0;94.2,2808,0.113,0.0,4274.0;89.5,3293,0.133,0.0,4109.0;93.7,2565,0.103,0.0,3832.0;78.9,3233,0.13,0.0,2117.0
tVG 784	MTVG_5674	GCF_902703415	Bacteria	Proteobacteria	Gammaproteobacteria	Enterobacterales	Enterobacteriaceae	Escherichia	Escherichia coli	ND	95.8,7011,0.472,0.0,11313.0;90.9,3132,0.211,0.0,4181.0;79.0,3234,0.218,0.0,2139.0
tVG 784	MTVG_8146	GCF_902703415	Bacteria	Proteobacteria	Gammaproteobacteria	Enterobacterales	Enterobacteriaceae	Escherichia	Escherichia coli	ND	95.5,6087,0.379,0.0,9699.0;79.0,3234,0.201,0.0,2128.0
tVG 1718	MTVG_9859	GCF_902703415	Bacteria	Proteobacteria	Gammaproteobacteria	Enterobacterales	Enterobacteriaceae	Escherichia	Escherichia coli	ND	95.5,10183,0.21,0.0,16247.0;91.2,3273,0.067,0.0,4425.0;93.8,2810,0.058,0.0,4218.0;94.4,2560,0.053,0.0,3927.0;79.0,3234,0.067,0.0,2139.0
tVG 1718	MTVG_1642	GCF_001309565	Bacteria	Proteobacteria	Gammaproteobacteria	Enterobacterales	Enterobacteriaceae	Escherichia	Escherichia flexneri	ND	97.6,7935,0.286,0.0,13594.0;98.3,3781,0.136,0.0,6641.0;96.1,5465,0.197,0.0,8913.0;98.2,4883,0.176,0.0,8530.0
tVG 784	MTVG_4062	GCF_001309565	Bacteria	Proteobacteria	Gammaproteobacteria	Enterobacterales	Enterobacteriaceae	Escherichia	Escherichia flexneri	ND	97.7,7948,0.32,0.0,13660.0;97.6,3781,0.152,0.0,6486.0;94.9,5466,0.22,0.0,8525.0;98.0,4895,0.197,0.0,8503.0
tVG 784	MTVG_4834	GCF_001309565	Bacteria	Proteobacteria	Gammaproteobacteria	Enterobacterales	Enterobacteriaceae	Escherichia	Escherichia flexneri	ND	97.7,7948,0.321,0.0,13660.0;97.6,3781,0.153,0.0,6486.0;94.9,5466,0.22,0.0,8525.0;98.0,4895,0.197,0.0,8503.0
tVG 784	MTVG_5674	GCF_001309565	Bacteria	Proteobacteria	Gammaproteobacteria	Enterobacterales	Enterobacteriaceae	Escherichia	Escherichia flexneri	ND	97.7,7930,0.534,0.0,13616.0;98.3,3781,0.254,0.0,6641.0;98.3,4878,0.328,0.0,8554.0
tVG 784	MTVG_8146	GCF_001309565	Bacteria	Proteobacteria	Gammaproteobacteria	Enterobacterales	Enterobacteriaceae	Escherichia	Escherichia flexneri	ND	97.3,7945,0.495,0.0,13503.0;97.5,3780,0.235,0.0,6466.0;97.8,4896,0.305,0.0,8444.0
tVG 1718	MTVG_9859	GCF_001309565	Bacteria	Proteobacteria	Gammaproteobacteria	Enterobacterales	Enterobacteriaceae	Escherichia	Escherichia flexneri	ND	97.7,7930,0.163,0.0,13616.0;98.3,3781,0.078,0.0,6641.0;96.1,5465,0.113,0.0,8913.0;98.3,4878,0.1,0.0,8554.0;97.5,3465,0.071,0.0,5908.0;97.1,3048,0.063,0.0,5134.0;97.2,2613,0.054,0.0,4414.0
tVG 1718	MTVG_1642	GCF_002513605	Bacteria	Proteobacteria	Gammaproteobacteria	Enterobacterales	Enterobacteriaceae	Escherichia	Escherichia coli	ND	97.3,10185,0.367,0.0,17248.0;95.8,7746,0.279,0.0,12499.0;94.5,2804,0.101,0.0,4318.0;95.5,2658,0.096,0.0,4239.0
tVG 784	MTVG_4062	GCF_002513605	Bacteria	Proteobacteria	Gammaproteobacteria	Enterobacterales	Enterobacteriaceae	Escherichia	Escherichia coli	ND	97.1,10231,0.411,0.0,17259.0;95.4,7762,0.312,0.0,12307.0;94.8,2770,0.111,0.0,4316.0;94.8,2658,0.107,0.0,4133.0
tVG 784	MTVG_4834	GCF_002513605	Bacteria	Proteobacteria	Gammaproteobacteria	Enterobacterales	Enterobacteriaceae	Escherichia	Escherichia coli	ND	97.1,10231,0.413,0.0,17259.0;95.4,7762,0.313,0.0,12307.0;94.8,2770,0.112,0.0,4316.0;94.8,2658,0.107,0.0,4133.0
tVG 784	MTVG_5674	GCF_002513605	Bacteria	Proteobacteria	Gammaproteobacteria	Enterobacterales	Enterobacteriaceae	Escherichia	Escherichia coli	ND	97.3,10180,0.685,0.0,17272.0;96.0,4721,0.318,0.0,7673.0
tVG 784	MTVG_8146	GCF_002513605	Bacteria	Proteobacteria	Gammaproteobacteria	Enterobacterales	Enterobacteriaceae	Escherichia	Escherichia coli	ND	97.3,10230,0.637,0.0,17357.0;96.3,3795,0.236,0.0,6226.0
tVG 1718	MTVG_9859	GCF_002513605	Bacteria	Proteobacteria	Gammaproteobacteria	Enterobacterales	Enterobacteriaceae	Escherichia	Escherichia coli	ND	97.3,10180,0.21,0.0,17272.0;95.8,7746,0.16,0.0,12499.0;98.2,3647,0.075,0.0,6379.0;98.5,2838,0.058,0.0,5003.0;97.4,2913,0.06,0.0,4957.0;94.5,2804,0.058,0.0,4318.0;95.5,2658,0.055,0.0,4239.0
tVG 1718	MTVG_1642	GCF_001730385	Bacteria	Proteobacteria	Gammaproteobacteria	Enterobacterales	Enterobacteriaceae	Escherichia	Escherichia flexneri	ND	93.4,2695,0.097,0.0,3982.0;94.7,2532,0.091,0.0,3932.0
tVG 784	MTVG_4062	GCF_001730385	Bacteria	Proteobacteria	Gammaproteobacteria	Enterobacterales	Enterobacteriaceae	Escherichia	Escherichia flexneri	ND	93.3,2696,0.108,0.0,3971.0
tVG 784	MTVG_4834	GCF_001730385	Bacteria	Proteobacteria	Gammaproteobacteria	Enterobacterales	Enterobacteriaceae	Escherichia	Escherichia flexneri	ND	93.3,2696,0.109,0.0,3971.0
tVG 1718	MTVG_9859	GCF_001730385	Bacteria	Proteobacteria	Gammaproteobacteria	Enterobacterales	Enterobacteriaceae	Escherichia	Escherichia flexneri	ND	93.4,2695,0.056,0.0,3982.0;94.7,2532,0.052,0.0,3932.0
tVG 1718	MTVG_9859	GCF_009880375	Bacteria	Proteobacteria	Gammaproteobacteria	Enterobacterales	Enterobacteriaceae	Escherichia	Escherichia dysenteriae	ND	98.0,2815,0.058,0.0,4887.0
tVG 1718	MTVG_1642	GCF_003885195	Bacteria	Proteobacteria	Gammaproteobacteria	Enterobacterales	Enterobacteriaceae	Escherichia	Escherichia coli	ND	97.9,14978,0.54,0.0,25941.0;95.1,2817,0.102,0.0,4440.0
tVG 784	MTVG_4062	GCF_003885195	Bacteria	Proteobacteria	Gammaproteobacteria	Enterobacterales	Enterobacteriaceae	Escherichia	Escherichia coli	ND	97.0,15055,0.605,0.0,25250.0;95.1,2817,0.113,0.0,4429.0
tVG 784	MTVG_4834	GCF_003885195	Bacteria	Proteobacteria	Gammaproteobacteria	Enterobacterales	Enterobacteriaceae	Escherichia	Escherichia coli	ND	97.0,15055,0.607,0.0,25250.0;95.1,2817,0.114,0.0,4429.0
tVG 784	MTVG_5674	GCF_003885195	Bacteria	Proteobacteria	Gammaproteobacteria	Enterobacterales	Enterobacteriaceae	Escherichia	Escherichia coli	ND	98.0,14835,0.998,0.0,25719.0
tVG 784	MTVG_8146	GCF_003885195	Bacteria	Proteobacteria	Gammaproteobacteria	Enterobacterales	Enterobacteriaceae	Escherichia	Escherichia coli	ND	97.5,13963,0.87,0.0,23837.0
tVG 1718	MTVG_9859	GCF_003885195	Bacteria	Proteobacteria	Gammaproteobacteria	Enterobacterales	Enterobacteriaceae	Escherichia	Escherichia coli	ND	98.0,14973,0.308,0.0,25963.0;95.1,2817,0.058,0.0,4440.0;96.6,2793,0.058,0.0,4625.0
tVG 1718	MTVG_1642	GCF_003181035	Bacteria	Proteobacteria	Gammaproteobacteria	Enterobacterales	Enterobacteriaceae	Escherichia	Escherichia coli	ND	97.8,14985,0.54,0.0,25791.0;95.8,10611,0.382,0.0,17097.0;82.3,7088,0.255,0.0,5999.0;94.4,2818,0.102,0.0,4324.0
tVG 784	MTVG_4062	GCF_003181035	Bacteria	Proteobacteria	Gammaproteobacteria	Enterobacterales	Enterobacteriaceae	Escherichia	Escherichia coli	ND	96.5,15946,0.641,0.0,26260.0;94.5,11153,0.448,0.0,17152.0;81.1,7113,0.286,0.0,5493.0;96.1,2784,0.112,0.0,4543.0
tVG 784	MTVG_4834	GCF_003181035	Bacteria	Proteobacteria	Gammaproteobacteria	Enterobacterales	Enterobacteriaceae	Escherichia	Escherichia coli	ND	96.5,15946,0.643,0.0,26260.0;94.5,11153,0.45,0.0,17152.0;81.1,7113,0.287,0.0,5493.0;96.1,2784,0.112,0.0,4543.0
tVG 784	MTVG_5674	GCF_003181035	Bacteria	Proteobacteria	Gammaproteobacteria	Enterobacterales	Enterobacteriaceae	Escherichia	Escherichia coli	ND	97.8,14842,0.999,0.0,25614.0;96.4,7003,0.471,0.0,11524.0;83.3,6511,0.438,0.0,5869.0
tVG 784	MTVG_8146	GCF_003181035	Bacteria	Proteobacteria	Gammaproteobacteria	Enterobacterales	Enterobacteriaceae	Escherichia	Escherichia coli	ND	96.6,14860,0.926,0.0,24594.0;95.7,6079,0.379,0.0,9782.0;83.2,5573,0.347,0.0,5003.0
tVG 1718	MTVG_9859	GCF_003181035	Bacteria	Proteobacteria	Gammaproteobacteria	Enterobacterales	Enterobacteriaceae	Escherichia	Escherichia coli	ND	97.8,14980,0.309,0.0,25813.0;95.8,10611,0.219,0.0,17097.0;82.3,7088,0.146,0.0,5999.0;97.1,2777,0.057,0.0,4678.0;94.4,2818,0.058,0.0,4324.0
tVG 1718	MTVG_1642	GCF_900500465	Bacteria	Proteobacteria	Gammaproteobacteria	Enterobacterales	Enterobacteriaceae	Escherichia	Escherichia coli	ND	97.6,11521,0.415,0.0,19704.0;97.0,6293,0.227,0.0,10560.0;78.2,3489,0.126,0.0,2156.0
tVG 784	MTVG_4062	GCF_900500465	Bacteria	Proteobacteria	Gammaproteobacteria	Enterobacterales	Enterobacteriaceae	Escherichia	Escherichia coli	ND	97.6,11879,0.478,0.0,20341.0;95.2,6284,0.253,0.0,9912.0;77.7,3333,0.134,0.0,1949.0
tVG 784	MTVG_4834	GCF_900500465	Bacteria	Proteobacteria	Gammaproteobacteria	Enterobacterales	Enterobacteriaceae	Escherichia	Escherichia coli	ND	97.6,11879,0.479,0.0,20341.0;95.2,6284,0.253,0.0,9912.0;77.7,3333,0.134,0.0,1949.0
tVG 784	MTVG_5674	GCF_900500465	Bacteria	Proteobacteria	Gammaproteobacteria	Enterobacterales	Enterobacteriaceae	Escherichia	Escherichia coli	ND	97.6,11516,0.775,0.0,19727.0;98.0,3124,0.21,0.0,5432.0;79.4,2910,0.196,0.0,2001.0
tVG 784	MTVG_8146	GCF_900500465	Bacteria	Proteobacteria	Gammaproteobacteria	Enterobacterales	Enterobacteriaceae	Escherichia	Escherichia coli	ND	97.2,11877,0.74,0.0,20094.0
tVG 1718	MTVG_9859	GCF_900500465	Bacteria	Proteobacteria	Gammaproteobacteria	Enterobacterales	Enterobacteriaceae	Escherichia	Escherichia coli	ND	97.6,11516,0.237,0.0,19727.0;97.0,6293,0.13,0.0,10560.0;96.9,2777,0.057,0.0,4656.0;78.2,3489,0.072,0.0,2156.0
tVG 1718	MTVG_1642	GCF_002195125	Bacteria	Proteobacteria	Gammaproteobacteria	Enterobacterales	Enterobacteriaceae	Escherichia	Escherichia dysenteriae	ND	96.4,6342,0.229,0.0,10445.0;98.1,5729,0.207,0.0,9971.0;78.5,2593,0.093,0.0,1629.0
tVG 784	MTVG_4062	GCF_002195125	Bacteria	Proteobacteria	Gammaproteobacteria	Enterobacterales	Enterobacteriaceae	Escherichia	Escherichia dysenteriae	ND	96.2,6349,0.255,0.0,10360.0;98.3,5729,0.23,0.0,10026.0;78.4,2574,0.103,0.0,1607.0
tVG 784	MTVG_4834	GCF_002195125	Bacteria	Proteobacteria	Gammaproteobacteria	Enterobacterales	Enterobacteriaceae	Escherichia	Escherichia dysenteriae	ND	96.2,6349,0.256,0.0,10360.0;98.3,5729,0.231,0.0,10026.0;78.4,2574,0.104,0.0,1607.0
tVG 784	MTVG_5674	GCF_002195125	Bacteria	Proteobacteria	Gammaproteobacteria	Enterobacterales	Enterobacteriaceae	Escherichia	Escherichia dysenteriae	ND	96.4,6342,0.427,0.0,10445.0;98.1,5729,0.386,0.0,9971.0;78.5,2593,0.175,0.0,1629.0
tVG 784	MTVG_8146	GCF_002195125	Bacteria	Proteobacteria	Gammaproteobacteria	Enterobacterales	Enterobacteriaceae	Escherichia	Escherichia dysenteriae	ND	96.0,6329,0.394,0.0,10281.0;97.2,5729,0.357,0.0,9696.0;78.5,2572,0.16,0.0,1613.0
tVG 1718	MTVG_9859	GCF_002195125	Bacteria	Proteobacteria	Gammaproteobacteria	Enterobacterales	Enterobacteriaceae	Escherichia	Escherichia dysenteriae	ND	96.4,6342,0.131,0.0,10445.0;98.1,5729,0.118,0.0,9971.0;97.1,3114,0.064,0.0,5256.0;96.7,3007,0.062,0.0,4998.0;97.1,2514,0.052,0.0,4244.0;78.5,2593,0.053,0.0,1629.0
tVG 1718	MTVG_1642	GCF_900488585	Bacteria	Proteobacteria	Gammaproteobacteria	Enterobacterales	Enterobacteriaceae	Escherichia	Escherichia flexneri	ND	96.9,18007,0.649,0.0,30134.0;95.1,2806,0.101,0.0,4407.0;93.8,2817,0.102,0.0,4224.0
tVG 784	MTVG_4062	GCF_900488585	Bacteria	Proteobacteria	Gammaproteobacteria	Enterobacterales	Enterobacteriaceae	Escherichia	Escherichia flexneri	ND	96.6,19075,0.767,0.0,31588.0;95.6,2771,0.111,0.0,4444.0;93.6,2817,0.113,0.0,4196.0
tVG 784	MTVG_4834	GCF_900488585	Bacteria	Proteobacteria	Gammaproteobacteria	Enterobacterales	Enterobacteriaceae	Escherichia	Escherichia flexneri	ND	96.6,19075,0.769,0.0,31588.0;95.6,2771,0.112,0.0,4444.0;93.6,2817,0.114,0.0,4196.0
tVG 784	MTVG_5674	GCF_900488585	Bacteria	Proteobacteria	Gammaproteobacteria	Enterobacterales	Enterobacteriaceae	Escherichia	Escherichia flexneri	ND	97.3,14830,0.998,0.0,25183.0
tVG 784	MTVG_8146	GCF_900488585	Bacteria	Proteobacteria	Gammaproteobacteria	Enterobacterales	Enterobacteriaceae	Escherichia	Escherichia flexneri	ND	97.0,14987,0.934,0.0,25152.0
tVG 1718	MTVG_9859	GCF_900488585	Bacteria	Proteobacteria	Gammaproteobacteria	Enterobacterales	Enterobacteriaceae	Escherichia	Escherichia flexneri	ND	96.9,18002,0.371,0.0,30156.0;95.1,2806,0.058,0.0,4407.0;93.8,2817,0.058,0.0,4224.0
tVG 1718	MTVG_1642	GCF_000777975	Bacteria	Proteobacteria	Gammaproteobacteria	Enterobacterales	Enterobacteriaceae	Escherichia	Escherichia coli	ND	82.8,5860,0.211,0.0,5114.0
tVG 784	MTVG_4062	GCF_000777975	Bacteria	Proteobacteria	Gammaproteobacteria	Enterobacterales	Enterobacteriaceae	Escherichia	Escherichia coli	ND	81.3,5884,0.237,0.0,4625.0
tVG 784	MTVG_4834	GCF_000777975	Bacteria	Proteobacteria	Gammaproteobacteria	Enterobacterales	Enterobacteriaceae	Escherichia	Escherichia coli	ND	81.3,5884,0.237,0.0,4625.0
tVG 784	MTVG_5674	GCF_000777975	Bacteria	Proteobacteria	Gammaproteobacteria	Enterobacterales	Enterobacteriaceae	Escherichia	Escherichia coli	ND	82.8,5860,0.394,0.0,5114.0
tVG 784	MTVG_8146	GCF_000777975	Bacteria	Proteobacteria	Gammaproteobacteria	Enterobacterales	Enterobacteriaceae	Escherichia	Escherichia coli	ND	83.1,5644,0.352,0.0,5020.0
tVG 1718	MTVG_9859	GCF_000777975	Bacteria	Proteobacteria	Gammaproteobacteria	Enterobacterales	Enterobacteriaceae	Escherichia	Escherichia coli	ND	82.8,5860,0.121,0.0,5114.0
tVG 1718	MTVG_1642	GCF_001520175	Bacteria	Proteobacteria	Gammaproteobacteria	Enterobacterales	Enterobacteriaceae	Escherichia	Escherichia coli_D	ND	98.5,12595,0.454,0.0,22179.0;94.4,2818,0.102,0.0,4324.0;78.3,2995,0.108,0.0,1844.0
tVG 784	MTVG_4062	GCF_001520175	Bacteria	Proteobacteria	Gammaproteobacteria	Enterobacterales	Enterobacteriaceae	Escherichia	Escherichia coli_D	ND	97.1,13553,0.545,0.0,22847.0;96.1,2784,0.112,0.0,4543.0;78.3,2995,0.12,0.0,1855.0
tVG 784	MTVG_4834	GCF_001520175	Bacteria	Proteobacteria	Gammaproteobacteria	Enterobacterales	Enterobacteriaceae	Escherichia	Escherichia coli_D	ND	97.1,13553,0.547,0.0,22847.0;96.1,2784,0.112,0.0,4543.0;78.3,2995,0.121,0.0,1855.0
tVG 784	MTVG_5674	GCF_001520175	Bacteria	Proteobacteria	Gammaproteobacteria	Enterobacterales	Enterobacteriaceae	Escherichia	Escherichia coli_D	ND	98.5,12590,0.847,0.0,22201.0;78.3,2995,0.202,0.0,1844.0
tVG 784	MTVG_8146	GCF_001520175	Bacteria	Proteobacteria	Gammaproteobacteria	Enterobacterales	Enterobacteriaceae	Escherichia	Escherichia coli_D	ND	96.9,13533,0.843,0.0,22657.0;78.2,2993,0.186,0.0,1844.0
tVG 1718	MTVG_9859	GCF_001520175	Bacteria	Proteobacteria	Gammaproteobacteria	Enterobacterales	Enterobacteriaceae	Escherichia	Escherichia coli_D	ND	98.5,12590,0.259,0.0,22201.0;94.4,2818,0.058,0.0,4324.0;78.3,2995,0.062,0.0,1844.0
tVG 1718	MTVG_1642	GCF_005402105	Bacteria	Proteobacteria	Gammaproteobacteria	Enterobacterales	Enterobacteriaceae	Escherichia	Escherichia flexneri	ND	96.8,7860,0.283,0.0,13130.0;95.7,6773,0.244,0.0,10883.0;97.7,3674,0.132,0.0,6320.0
tVG 784	MTVG_4062	GCF_005402105	Bacteria	Proteobacteria	Gammaproteobacteria	Enterobacterales	Enterobacteriaceae	Escherichia	Escherichia flexneri	ND	97.0,7860,0.316,0.0,13186.0;94.3,6782,0.273,0.0,10318.0;97.3,4270,0.172,0.0,7252.0
tVG 784	MTVG_4834	GCF_005402105	Bacteria	Proteobacteria	Gammaproteobacteria	Enterobacterales	Enterobacteriaceae	Escherichia	Escherichia flexneri	ND	97.0,7860,0.317,0.0,13186.0;94.3,6782,0.274,0.0,10318.0;97.3,4270,0.172,0.0,7252.0
tVG 784	MTVG_5674	GCF_005402105	Bacteria	Proteobacteria	Gammaproteobacteria	Enterobacterales	Enterobacteriaceae	Escherichia	Escherichia flexneri	ND	96.8,7860,0.529,0.0,13130.0;97.9,3669,0.247,0.0,6344.0;95.5,3133,0.211,0.0,4981.0
tVG 784	MTVG_8146	GCF_005402105	Bacteria	Proteobacteria	Gammaproteobacteria	Enterobacterales	Enterobacteriaceae	Escherichia	Escherichia flexneri	ND	97.2,7858,0.489,0.0,13295.0;98.4,4270,0.266,0.0,7511.0
tVG 1718	MTVG_9859	GCF_005402105	Bacteria	Proteobacteria	Gammaproteobacteria	Enterobacterales	Enterobacteriaceae	Escherichia	Escherichia flexneri	ND	96.8,7860,0.162,0.0,13130.0;95.7,6773,0.14,0.0,10883.0;97.9,3669,0.076,0.0,6344.0;97.4,2780,0.057,0.0,4728.0
tVG 1718	MTVG_1642	GCF_003303305	Bacteria	Proteobacteria	Gammaproteobacteria	Enterobacterales	Enterobacteriaceae	Escherichia	Escherichia flexneri	ND	98.0,5066,0.183,0.0,8802.0
tVG 784	MTVG_4062	GCF_003303305	Bacteria	Proteobacteria	Gammaproteobacteria	Enterobacterales	Enterobacteriaceae	Escherichia	Escherichia flexneri	ND	98.1,5066,0.204,0.0,8835.0
tVG 784	MTVG_4834	GCF_003303305	Bacteria	Proteobacteria	Gammaproteobacteria	Enterobacterales	Enterobacteriaceae	Escherichia	Escherichia flexneri	ND	98.1,5066,0.204,0.0,8835.0
tVG 784	MTVG_5674	GCF_003303305	Bacteria	Proteobacteria	Gammaproteobacteria	Enterobacterales	Enterobacteriaceae	Escherichia	Escherichia flexneri	ND	98.0,5066,0.341,0.0,8802.0
tVG 784	MTVG_8146	GCF_003303305	Bacteria	Proteobacteria	Gammaproteobacteria	Enterobacterales	Enterobacteriaceae	Escherichia	Escherichia flexneri	ND	97.8,5066,0.316,0.0,8741.0
tVG 1718	MTVG_9859	GCF_003303305	Bacteria	Proteobacteria	Gammaproteobacteria	Enterobacterales	Enterobacteriaceae	Escherichia	Escherichia flexneri	ND	98.0,5066,0.104,0.0,8802.0;97.2,2777,0.057,0.0,4700.0
tVG 1718	MTVG_1642	GCF_000627155	Bacteria	Proteobacteria	Gammaproteobacteria	Enterobacterales	Enterobacteriaceae	Escherichia	Escherichia flexneri	ND	94.9,3252,0.117,0.0,5075.0;95.1,2819,0.102,0.0,4429.0;79.9,2899,0.104,0.0,2056.0;78.1,3163,0.114,0.0,1927.0
tVG 784	MTVG_4062	GCF_000627155	Bacteria	Proteobacteria	Gammaproteobacteria	Enterobacterales	Enterobacteriaceae	Escherichia	Escherichia flexneri	ND	96.6,5277,0.212,0.0,8737.0;95.2,2784,0.112,0.0,4405.0;79.1,2914,0.117,0.0,1923.0;78.1,3165,0.127,0.0,1916.0
tVG 784	MTVG_4834	GCF_000627155	Bacteria	Proteobacteria	Gammaproteobacteria	Enterobacterales	Enterobacteriaceae	Escherichia	Escherichia flexneri	ND	96.6,5277,0.213,0.0,8737.0;95.2,2784,0.112,0.0,4405.0;79.1,2914,0.118,0.0,1923.0;78.1,3165,0.128,0.0,1916.0
tVG 784	MTVG_5674	GCF_000627155	Bacteria	Proteobacteria	Gammaproteobacteria	Enterobacterales	Enterobacteriaceae	Escherichia	Escherichia flexneri	ND	79.9,2899,0.195,0.0,2056.0;78.1,3163,0.213,0.0,1927.0
tVG 784	MTVG_8146	GCF_000627155	Bacteria	Proteobacteria	Gammaproteobacteria	Enterobacterales	Enterobacteriaceae	Escherichia	Escherichia flexneri	ND	78.2,3161,0.197,0.0,1938.0
tVG 1718	MTVG_9859	GCF_000627155	Bacteria	Proteobacteria	Gammaproteobacteria	Enterobacterales	Enterobacteriaceae	Escherichia	Escherichia flexneri	ND	94.9,3252,0.067,0.0,5075.0;95.1,2819,0.058,0.0,4429.0;79.9,2899,0.06,0.0,2056.0;78.1,3163,0.065,0.0,1927.0
tVG 1718	MTVG_1642	GCF_013150945	Bacteria	Proteobacteria	Gammaproteobacteria	Enterobacterales	Enterobacteriaceae	Escherichia	Escherichia flexneri	ND	93.1,2817,0.102,0.0,4119.0
tVG 784	MTVG_4062	GCF_013150945	Bacteria	Proteobacteria	Gammaproteobacteria	Enterobacterales	Enterobacteriaceae	Escherichia	Escherichia flexneri	ND	93.1,2818,0.113,0.0,4119.0
tVG 784	MTVG_4834	GCF_013150945	Bacteria	Proteobacteria	Gammaproteobacteria	Enterobacterales	Enterobacteriaceae	Escherichia	Escherichia flexneri	ND	93.1,2818,0.114,0.0,4119.0
tVG 1718	MTVG_9859	GCF_013150945	Bacteria	Proteobacteria	Gammaproteobacteria	Enterobacterales	Enterobacteriaceae	Escherichia	Escherichia flexneri	ND	93.1,2817,0.058,0.0,4119.0
tVG 1718	MTVG_1642	GCF_003322305	Bacteria	Proteobacteria	Gammaproteobacteria	Enterobacterales	Enterobacteriaceae	Escherichia	Escherichia coli_D	ND	98.8,2763,0.1,0.0,4926.0;96.1,2510,0.09,0.0,4084.0
tVG 784	MTVG_4062	GCF_003322305	Bacteria	Proteobacteria	Gammaproteobacteria	Enterobacterales	Enterobacteriaceae	Escherichia	Escherichia coli_D	ND	99.0,2763,0.111,0.0,4948.0
tVG 784	MTVG_4834	GCF_003322305	Bacteria	Proteobacteria	Gammaproteobacteria	Enterobacterales	Enterobacteriaceae	Escherichia	Escherichia coli_D	ND	99.0,2763,0.111,0.0,4948.0
tVG 784	MTVG_5674	GCF_003322305	Bacteria	Proteobacteria	Gammaproteobacteria	Enterobacterales	Enterobacteriaceae	Escherichia	Escherichia coli_D	ND	98.8,2763,0.186,0.0,4926.0
tVG 784	MTVG_8146	GCF_003322305	Bacteria	Proteobacteria	Gammaproteobacteria	Enterobacterales	Enterobacteriaceae	Escherichia	Escherichia coli_D	ND	98.3,2760,0.172,0.0,4843.0
tVG 1718	MTVG_9859	GCF_003322305	Bacteria	Proteobacteria	Gammaproteobacteria	Enterobacterales	Enterobacteriaceae	Escherichia	Escherichia coli_D	ND	98.8,2763,0.057,0.0,4926.0;96.8,2778,0.057,0.0,4641.0;96.1,2510,0.052,0.0,4084.0
tVG 1718	MTVG_1642	GCF_000268185	Bacteria	Proteobacteria	Gammaproteobacteria	Enterobacterales	Enterobacteriaceae	Escherichia	Escherichia flexneri	ND	93.0,2818,0.102,0.0,4102.0
tVG 784	MTVG_4062	GCF_000268185	Bacteria	Proteobacteria	Gammaproteobacteria	Enterobacterales	Enterobacteriaceae	Escherichia	Escherichia flexneri	ND	92.9,2818,0.113,0.0,4096.0
tVG 784	MTVG_4834	GCF_000268185	Bacteria	Proteobacteria	Gammaproteobacteria	Enterobacterales	Enterobacteriaceae	Escherichia	Escherichia flexneri	ND	92.9,2818,0.114,0.0,4096.0
tVG 1718	MTVG_9859	GCF_000268185	Bacteria	Proteobacteria	Gammaproteobacteria	Enterobacterales	Enterobacteriaceae	Escherichia	Escherichia flexneri	ND	93.0,2818,0.058,0.0,4102.0
tVG 1718	MTVG_1642	GCF_013608535	Bacteria	Proteobacteria	Gammaproteobacteria	Enterobacterales	Enterobacteriaceae	Escherichia	Escherichia coli_D	ND	97.7,14983,0.54,0.0,25741.0;94.4,3265,0.118,0.0,5007.0;94.6,2808,0.101,0.0,4340.0
tVG 784	MTVG_4062	GCF_013608535	Bacteria	Proteobacteria	Gammaproteobacteria	Enterobacterales	Enterobacteriaceae	Escherichia	Escherichia coli_D	ND	96.7,15363,0.618,0.0,25543.0;94.8,3339,0.134,0.0,5201.0;95.1,2774,0.112,0.0,4366.0
tVG 784	MTVG_4834	GCF_013608535	Bacteria	Proteobacteria	Gammaproteobacteria	Enterobacterales	Enterobacteriaceae	Escherichia	Escherichia coli_D	ND	96.7,15363,0.62,0.0,25543.0;94.8,3339,0.135,0.0,5201.0;95.1,2774,0.112,0.0,4366.0
tVG 784	MTVG_5674	GCF_013608535	Bacteria	Proteobacteria	Gammaproteobacteria	Enterobacterales	Enterobacteriaceae	Escherichia	Escherichia coli_D	ND	97.7,14837,0.999,0.0,25514.0
tVG 784	MTVG_8146	GCF_013608535	Bacteria	Proteobacteria	Gammaproteobacteria	Enterobacterales	Enterobacteriaceae	Escherichia	Escherichia coli_D	ND	97.6,14275,0.889,0.0,24450.0
tVG 1718	MTVG_9859	GCF_013608535	Bacteria	Proteobacteria	Gammaproteobacteria	Enterobacterales	Enterobacteriaceae	Escherichia	Escherichia coli_D	ND	97.7,14978,0.309,0.0,25763.0;94.4,3265,0.067,0.0,5007.0;97.3,2712,0.056,0.0,4597.0;94.6,2808,0.058,0.0,4340.0
tVG 1718	MTVG_1642	GCF_013424835	Bacteria	Proteobacteria	Gammaproteobacteria	Enterobacterales	Enterobacteriaceae	Escherichia	Escherichia flexneri	ND	94.3,3266,0.118,0.0,4998.0;94.3,3252,0.117,0.0,4975.0;94.7,2818,0.102,0.0,4373.0
tVG 784	MTVG_4062	GCF_013424835	Bacteria	Proteobacteria	Gammaproteobacteria	Enterobacterales	Enterobacteriaceae	Escherichia	Escherichia flexneri	ND	95.8,5278,0.212,0.0,8521.0;95.5,3338,0.134,0.0,5339.0;95.6,2785,0.112,0.0,4466.0
tVG 784	MTVG_4834	GCF_013424835	Bacteria	Proteobacteria	Gammaproteobacteria	Enterobacterales	Enterobacteriaceae	Escherichia	Escherichia flexneri	ND	95.8,5278,0.213,0.0,8521.0;95.5,3338,0.135,0.0,5339.0;95.6,2785,0.112,0.0,4466.0
tVG 1718	MTVG_9859	GCF_013424835	Bacteria	Proteobacteria	Gammaproteobacteria	Enterobacterales	Enterobacteriaceae	Escherichia	Escherichia flexneri	ND	98.3,5033,0.104,0.0,8817.0;97.7,3855,0.079,0.0,6625.0;94.3,3266,0.067,0.0,4998.0;94.3,3252,0.067,0.0,4975.0;94.7,2818,0.058,0.0,4373.0
tVG 1718	MTVG_1642	GCF_900486155	Bacteria	Proteobacteria	Gammaproteobacteria	Enterobacterales	Enterobacteriaceae	Escherichia	Escherichia flexneri	ND	93.2,2817,0.102,0.0,4141.0
tVG 784	MTVG_4062	GCF_900486155	Bacteria	Proteobacteria	Gammaproteobacteria	Enterobacterales	Enterobacteriaceae	Escherichia	Escherichia flexneri	ND	93.2,2818,0.113,0.0,4141.0
tVG 784	MTVG_4834	GCF_900486155	Bacteria	Proteobacteria	Gammaproteobacteria	Enterobacterales	Enterobacteriaceae	Escherichia	Escherichia flexneri	ND	93.2,2818,0.114,0.0,4141.0
tVG 1718	MTVG_9859	GCF_900486155	Bacteria	Proteobacteria	Gammaproteobacteria	Enterobacterales	Enterobacteriaceae	Escherichia	Escherichia flexneri	ND	93.2,2817,0.058,0.0,4141.0
tVG 1718	MTVG_1642	GCF_004100105	Bacteria	Proteobacteria	Gammaproteobacteria	Enterobacterales	Enterobacteriaceae	Escherichia	Escherichia coli	ND	94.4,2663,0.096,0.0,4096.0;78.7,3729,0.134,0.0,2407.0;78.7,3141,0.113,0.0,2010.0
tVG 784	MTVG_4062	GCF_004100105	Bacteria	Proteobacteria	Gammaproteobacteria	Enterobacterales	Enterobacteriaceae	Escherichia	Escherichia coli	ND	93.3,2686,0.108,0.0,3954.0;78.3,3743,0.15,0.0,2305.0;78.7,3139,0.126,0.0,2010.0
tVG 784	MTVG_4834	GCF_004100105	Bacteria	Proteobacteria	Gammaproteobacteria	Enterobacterales	Enterobacteriaceae	Escherichia	Escherichia coli	ND	93.3,2686,0.108,0.0,3954.0;78.3,3743,0.151,0.0,2305.0;78.7,3139,0.127,0.0,2010.0
tVG 784	MTVG_5674	GCF_004100105	Bacteria	Proteobacteria	Gammaproteobacteria	Enterobacterales	Enterobacteriaceae	Escherichia	Escherichia coli	ND	80.0,3155,0.212,0.0,2265.0;78.7,3141,0.211,0.0,2010.0
tVG 784	MTVG_8146	GCF_004100105	Bacteria	Proteobacteria	Gammaproteobacteria	Enterobacterales	Enterobacteriaceae	Escherichia	Escherichia coli	ND	78.6,3140,0.196,0.0,1993.0
tVG 1718	MTVG_9859	GCF_004100105	Bacteria	Proteobacteria	Gammaproteobacteria	Enterobacterales	Enterobacteriaceae	Escherichia	Escherichia coli	ND	96.6,2787,0.057,0.0,4625.0;94.4,2663,0.055,0.0,4096.0;78.7,3729,0.077,0.0,2407.0;78.7,3141,0.065,0.0,2010.0
tVG 1718	MTVG_1642	GCF_002225715	Bacteria	Proteobacteria	Gammaproteobacteria	Enterobacterales	Enterobacteriaceae	Escherichia	Escherichia flexneri	ND	98.5,14977,0.54,0.0,26411.0;78.4,3766,0.136,0.0,2326.0;78.1,3225,0.116,0.0,1947.0
tVG 784	MTVG_4062	GCF_002225715	Bacteria	Proteobacteria	Gammaproteobacteria	Enterobacterales	Enterobacteriaceae	Escherichia	Escherichia flexneri	ND	97.2,15359,0.617,0.0,25965.0;78.5,3757,0.151,0.0,2361.0;78.3,3225,0.13,0.0,1991.0
tVG 784	MTVG_4834	GCF_002225715	Bacteria	Proteobacteria	Gammaproteobacteria	Enterobacterales	Enterobacteriaceae	Escherichia	Escherichia flexneri	ND	97.2,15359,0.62,0.0,25965.0;78.5,3757,0.152,0.0,2361.0;78.3,3225,0.13,0.0,1991.0
tVG 784	MTVG_5674	GCF_002225715	Bacteria	Proteobacteria	Gammaproteobacteria	Enterobacterales	Enterobacteriaceae	Escherichia	Escherichia flexneri	ND	98.6,14834,0.998,0.0,26236.0;79.6,3184,0.214,0.0,2187.0;78.1,3225,0.217,0.0,1947.0
tVG 784	MTVG_8146	GCF_002225715	Bacteria	Proteobacteria	Gammaproteobacteria	Enterobacterales	Enterobacteriaceae	Escherichia	Escherichia flexneri	ND	97.8,14272,0.889,0.0,24633.0;78.5,3223,0.201,0.0,2025.0
tVG 1718	MTVG_9859	GCF_002225715	Bacteria	Proteobacteria	Gammaproteobacteria	Enterobacterales	Enterobacteriaceae	Escherichia	Escherichia flexneri	ND	98.5,14972,0.308,0.0,26435.0;78.4,3766,0.078,0.0,2326.0;78.1,3225,0.066,0.0,1947.0
tVG 1718	MTVG_1642	GCF_002941305	Bacteria	Proteobacteria	Gammaproteobacteria	Enterobacterales	Enterobacteriaceae	Escherichia	Escherichia flexneri	ND	99.6,4626,0.167,0.0,8449.0
tVG 784	MTVG_4062	GCF_002941305	Bacteria	Proteobacteria	Gammaproteobacteria	Enterobacterales	Enterobacteriaceae	Escherichia	Escherichia flexneri	ND	98.1,4626,0.186,0.0,8067.0
tVG 784	MTVG_4834	GCF_002941305	Bacteria	Proteobacteria	Gammaproteobacteria	Enterobacterales	Enterobacteriaceae	Escherichia	Escherichia flexneri	ND	98.1,4626,0.187,0.0,8067.0
tVG 784	MTVG_5674	GCF_002941305	Bacteria	Proteobacteria	Gammaproteobacteria	Enterobacterales	Enterobacteriaceae	Escherichia	Escherichia flexneri	ND	99.6,4626,0.311,0.0,8449.0
tVG 784	MTVG_8146	GCF_002941305	Bacteria	Proteobacteria	Gammaproteobacteria	Enterobacterales	Enterobacteriaceae	Escherichia	Escherichia flexneri	ND	98.5,4626,0.288,0.0,8155.0
tVG 1718	MTVG_9859	GCF_002941305	Bacteria	Proteobacteria	Gammaproteobacteria	Enterobacterales	Enterobacteriaceae	Escherichia	Escherichia flexneri	ND	99.6,4626,0.095,0.0,8449.0
tVG 1718	MTVG_1642	GCF_900488445	Bacteria	Proteobacteria	Gammaproteobacteria	Enterobacterales	Enterobacteriaceae	Escherichia	Escherichia flexneri	ND	96.9,18007,0.649,0.0,30134.0;93.8,2817,0.102,0.0,4224.0
tVG 784	MTVG_4062	GCF_900488445	Bacteria	Proteobacteria	Gammaproteobacteria	Enterobacterales	Enterobacteriaceae	Escherichia	Escherichia flexneri	ND	96.6,19075,0.767,0.0,31588.0;93.6,2817,0.113,0.0,4196.0
tVG 784	MTVG_4834	GCF_900488445	Bacteria	Proteobacteria	Gammaproteobacteria	Enterobacterales	Enterobacteriaceae	Escherichia	Escherichia flexneri	ND	96.6,19075,0.769,0.0,31588.0;93.6,2817,0.114,0.0,4196.0
tVG 784	MTVG_5674	GCF_900488445	Bacteria	Proteobacteria	Gammaproteobacteria	Enterobacterales	Enterobacteriaceae	Escherichia	Escherichia flexneri	ND	97.3,14830,0.998,0.0,25189.0
tVG 784	MTVG_8146	GCF_900488445	Bacteria	Proteobacteria	Gammaproteobacteria	Enterobacterales	Enterobacteriaceae	Escherichia	Escherichia flexneri	ND	97.0,14987,0.934,0.0,25158.0
tVG 1718	MTVG_9859	GCF_900488445	Bacteria	Proteobacteria	Gammaproteobacteria	Enterobacterales	Enterobacteriaceae	Escherichia	Escherichia flexneri	ND	96.9,18002,0.371,0.0,30156.0;93.8,2817,0.058,0.0,4224.0
tVG 1718	MTVG_1642	GCF_000781315	Bacteria	Proteobacteria	Gammaproteobacteria	Enterobacterales	Enterobacteriaceae	Escherichia	Escherichia coli	ND	96.6,10755,0.388,0.0,17834.0;95.1,3169,0.114,0.0,4992.0;95.6,2533,0.091,0.0,4043.0
tVG 784	MTVG_4062	GCF_000781315	Bacteria	Proteobacteria	Gammaproteobacteria	Enterobacterales	Enterobacteriaceae	Escherichia	Escherichia coli	ND	96.4,10801,0.434,0.0,17762.0;95.9,3167,0.127,0.0,5131.0;93.3,2542,0.102,0.0,3718.0
tVG 784	MTVG_4834	GCF_000781315	Bacteria	Proteobacteria	Gammaproteobacteria	Enterobacterales	Enterobacteriaceae	Escherichia	Escherichia coli	ND	96.4,10801,0.436,0.0,17762.0;95.9,3167,0.128,0.0,5131.0;93.3,2542,0.103,0.0,3718.0
tVG 784	MTVG_5674	GCF_000781315	Bacteria	Proteobacteria	Gammaproteobacteria	Enterobacterales	Enterobacteriaceae	Escherichia	Escherichia coli	ND	96.7,10750,0.724,0.0,17856.0;95.6,2533,0.17,0.0,4043.0
tVG 784	MTVG_8146	GCF_000781315	Bacteria	Proteobacteria	Gammaproteobacteria	Enterobacterales	Enterobacteriaceae	Escherichia	Escherichia coli	ND	96.7,10799,0.673,0.0,17974.0
tVG 1718	MTVG_9859	GCF_000781315	Bacteria	Proteobacteria	Gammaproteobacteria	Enterobacterales	Enterobacteriaceae	Escherichia	Escherichia coli	ND	96.7,10750,0.221,0.0,17856.0;95.1,3169,0.065,0.0,4992.0;95.6,2533,0.052,0.0,4043.0;96.8,2790,0.057,0.0,4652.0
tVG 1718	MTVG_1642	GCF_013201215	Bacteria	Proteobacteria	Gammaproteobacteria	Enterobacterales	Enterobacteriaceae	Escherichia	Escherichia flexneri	ND	97.9,2895,0.104,0.0,5014.0
tVG 784	MTVG_4062	GCF_013201215	Bacteria	Proteobacteria	Gammaproteobacteria	Enterobacterales	Enterobacteriaceae	Escherichia	Escherichia flexneri	ND	97.9,2893,0.116,0.0,5011.0
tVG 784	MTVG_4834	GCF_013201215	Bacteria	Proteobacteria	Gammaproteobacteria	Enterobacterales	Enterobacteriaceae	Escherichia	Escherichia flexneri	ND	97.9,2893,0.117,0.0,5011.0
tVG 784	MTVG_5674	GCF_013201215	Bacteria	Proteobacteria	Gammaproteobacteria	Enterobacterales	Enterobacteriaceae	Escherichia	Escherichia flexneri	ND	97.9,2895,0.195,0.0,5014.0
tVG 784	MTVG_8146	GCF_013201215	Bacteria	Proteobacteria	Gammaproteobacteria	Enterobacterales	Enterobacteriaceae	Escherichia	Escherichia flexneri	ND	98.0,2895,0.18,0.0,5025.0
tVG 1718	MTVG_9859	GCF_013201215	Bacteria	Proteobacteria	Gammaproteobacteria	Enterobacterales	Enterobacteriaceae	Escherichia	Escherichia flexneri	ND	97.9,2895,0.06,0.0,5014.0
tVG 1718	MTVG_1642	GCF_001891225	Bacteria	Proteobacteria	Gammaproteobacteria	Enterobacterales	Enterobacteriaceae	Escherichia	Escherichia flexneri	ND	94.7,3266,0.118,0.0,5075.0
tVG 784	MTVG_4062	GCF_001891225	Bacteria	Proteobacteria	Gammaproteobacteria	Enterobacterales	Enterobacteriaceae	Escherichia	Escherichia flexneri	ND	95.1,3338,0.134,0.0,5262.0
tVG 784	MTVG_4834	GCF_001891225	Bacteria	Proteobacteria	Gammaproteobacteria	Enterobacterales	Enterobacteriaceae	Escherichia	Escherichia flexneri	ND	95.1,3338,0.135,0.0,5262.0
tVG 1718	MTVG_9859	GCF_001891225	Bacteria	Proteobacteria	Gammaproteobacteria	Enterobacterales	Enterobacteriaceae	Escherichia	Escherichia flexneri	ND	94.7,3266,0.067,0.0,5075.0
tVG 1718	MTVG_1642	GCF_009821025	Bacteria	Proteobacteria	Gammaproteobacteria	Enterobacterales	Enterobacteriaceae	Escherichia	Escherichia flexneri	ND	97.4,8131,0.293,0.0,13854.0;96.2,2853,0.103,0.0,4662.0
tVG 784	MTVG_4062	GCF_009821025	Bacteria	Proteobacteria	Gammaproteobacteria	Enterobacterales	Enterobacteriaceae	Escherichia	Escherichia flexneri	ND	97.9,8183,0.329,0.0,14153.0;96.6,2820,0.113,0.0,4669.0
tVG 784	MTVG_4834	GCF_009821025	Bacteria	Proteobacteria	Gammaproteobacteria	Enterobacterales	Enterobacteriaceae	Escherichia	Escherichia flexneri	ND	97.9,8183,0.33,0.0,14153.0;96.6,2820,0.114,0.0,4669.0
tVG 784	MTVG_5674	GCF_009821025	Bacteria	Proteobacteria	Gammaproteobacteria	Enterobacterales	Enterobacteriaceae	Escherichia	Escherichia flexneri	ND	97.5,8126,0.547,0.0,13876.0
tVG 784	MTVG_8146	GCF_009821025	Bacteria	Proteobacteria	Gammaproteobacteria	Enterobacterales	Enterobacteriaceae	Escherichia	Escherichia flexneri	ND	97.2,8174,0.509,0.0,13841.0
tVG 1718	MTVG_9859	GCF_009821025	Bacteria	Proteobacteria	Gammaproteobacteria	Enterobacterales	Enterobacteriaceae	Escherichia	Escherichia flexneri	ND	97.5,8126,0.167,0.0,13876.0;96.2,2853,0.059,0.0,4662.0
tVG 1718	MTVG_1642	GCF_001651685	Bacteria	Proteobacteria	Gammaproteobacteria	Enterobacterales	Enterobacteriaceae	Escherichia	Escherichia flexneri	ND	98.3,14340,0.517,0.0,25122.0
tVG 784	MTVG_4062	GCF_001651685	Bacteria	Proteobacteria	Gammaproteobacteria	Enterobacterales	Enterobacteriaceae	Escherichia	Escherichia flexneri	ND	97.1,14722,0.592,0.0,24803.0
tVG 784	MTVG_4834	GCF_001651685	Bacteria	Proteobacteria	Gammaproteobacteria	Enterobacterales	Enterobacteriaceae	Escherichia	Escherichia flexneri	ND	97.1,14722,0.594,0.0,24803.0
tVG 784	MTVG_5674	GCF_001651685	Bacteria	Proteobacteria	Gammaproteobacteria	Enterobacterales	Enterobacteriaceae	Escherichia	Escherichia flexneri	ND	98.3,14335,0.965,0.0,25146.0
tVG 784	MTVG_8146	GCF_001651685	Bacteria	Proteobacteria	Gammaproteobacteria	Enterobacterales	Enterobacteriaceae	Escherichia	Escherichia flexneri	ND	97.7,14274,0.889,0.0,24528.0
tVG 1718	MTVG_9859	GCF_001651685	Bacteria	Proteobacteria	Gammaproteobacteria	Enterobacterales	Enterobacteriaceae	Escherichia	Escherichia flexneri	ND	98.3,14335,0.295,0.0,25146.0;97.1,2777,0.057,0.0,4678.0
tVG 1718	MTVG_1642	GCF_002512975	Bacteria	Proteobacteria	Gammaproteobacteria	Enterobacterales	Enterobacteriaceae	Escherichia	Escherichia coli	ND	95.5,10183,0.367,0.0,16247.0
tVG 784	MTVG_4062	GCF_002512975	Bacteria	Proteobacteria	Gammaproteobacteria	Enterobacterales	Enterobacteriaceae	Escherichia	Escherichia coli	ND	95.1,10202,0.41,0.0,16041.0
tVG 784	MTVG_4834	GCF_002512975	Bacteria	Proteobacteria	Gammaproteobacteria	Enterobacterales	Enterobacteriaceae	Escherichia	Escherichia coli	ND	95.1,10202,0.412,0.0,16041.0
tVG 784	MTVG_5674	GCF_002512975	Bacteria	Proteobacteria	Gammaproteobacteria	Enterobacterales	Enterobacteriaceae	Escherichia	Escherichia coli	ND	95.7,7011,0.472,0.0,11252.0
tVG 784	MTVG_8146	GCF_002512975	Bacteria	Proteobacteria	Gammaproteobacteria	Enterobacterales	Enterobacteriaceae	Escherichia	Escherichia coli	ND	95.2,6084,0.379,0.0,9594.0
tVG 1718	MTVG_9859	GCF_002512975	Bacteria	Proteobacteria	Gammaproteobacteria	Enterobacterales	Enterobacteriaceae	Escherichia	Escherichia coli	ND	95.5,10183,0.21,0.0,16247.0;97.6,4129,0.085,0.0,7060.0
tVG 1718	MTVG_1642	GCF_000387825	Bacteria	Proteobacteria	Gammaproteobacteria	Enterobacterales	Enterobacteriaceae	Escherichia	Escherichia coli	ND	97.1,11522,0.415,0.0,19402.0;94.9,3262,0.118,0.0,5084.0;94.3,3251,0.117,0.0,4970.0
tVG 784	MTVG_4062	GCF_000387825	Bacteria	Proteobacteria	Gammaproteobacteria	Enterobacterales	Enterobacteriaceae	Escherichia	Escherichia coli	ND	97.1,11548,0.464,0.0,19481.0;94.7,3323,0.134,0.0,5156.0;94.7,3272,0.132,0.0,5060.0
tVG 784	MTVG_4834	GCF_000387825	Bacteria	Proteobacteria	Gammaproteobacteria	Enterobacterales	Enterobacteriaceae	Escherichia	Escherichia coli	ND	97.1,11548,0.466,0.0,19481.0;94.7,3323,0.134,0.0,5156.0;94.7,3272,0.132,0.0,5060.0
tVG 784	MTVG_5674	GCF_000387825	Bacteria	Proteobacteria	Gammaproteobacteria	Enterobacterales	Enterobacteriaceae	Escherichia	Escherichia coli	ND	97.1,11517,0.775,0.0,19424.0;95.0,3121,0.21,0.0,4879.0
tVG 784	MTVG_8146	GCF_000387825	Bacteria	Proteobacteria	Gammaproteobacteria	Enterobacterales	Enterobacteriaceae	Escherichia	Escherichia coli	ND	96.7,11548,0.719,0.0,19224.0
tVG 1718	MTVG_9859	GCF_000387825	Bacteria	Proteobacteria	Gammaproteobacteria	Enterobacterales	Enterobacteriaceae	Escherichia	Escherichia coli	ND	97.1,11517,0.237,0.0,19424.0;94.9,3262,0.067,0.0,5084.0;94.3,3251,0.067,0.0,4970.0
tVG 1718	MTVG_1642	GCF_003572845	Bacteria	Proteobacteria	Gammaproteobacteria	Enterobacterales	Enterobacteriaceae	Escherichia	Escherichia flexneri	ND	93.2,2817,0.102,0.0,4141.0
tVG 784	MTVG_4062	GCF_003572845	Bacteria	Proteobacteria	Gammaproteobacteria	Enterobacterales	Enterobacteriaceae	Escherichia	Escherichia flexneri	ND	93.2,2818,0.113,0.0,4141.0
tVG 784	MTVG_4834	GCF_003572845	Bacteria	Proteobacteria	Gammaproteobacteria	Enterobacterales	Enterobacteriaceae	Escherichia	Escherichia flexneri	ND	93.2,2818,0.114,0.0,4141.0
tVG 1718	MTVG_9859	GCF_003572845	Bacteria	Proteobacteria	Gammaproteobacteria	Enterobacterales	Enterobacteriaceae	Escherichia	Escherichia flexneri	ND	93.2,2817,0.058,0.0,4141.0
tVG 1718	MTVG_1642	GCF_002548675	Bacteria	Proteobacteria	Gammaproteobacteria	Enterobacterales	Enterobacteriaceae	Escherichia	Escherichia coli	ND	94.6,2625,0.095,0.0,4050.0
tVG 784	MTVG_4062	GCF_002548675	Bacteria	Proteobacteria	Gammaproteobacteria	Enterobacterales	Enterobacteriaceae	Escherichia	Escherichia coli	ND	95.1,2591,0.104,0.0,4087.0
tVG 784	MTVG_4834	GCF_002548675	Bacteria	Proteobacteria	Gammaproteobacteria	Enterobacterales	Enterobacteriaceae	Escherichia	Escherichia coli	ND	95.1,2591,0.105,0.0,4087.0
tVG 1718	MTVG_9859	GCF_002548675	Bacteria	Proteobacteria	Gammaproteobacteria	Enterobacterales	Enterobacteriaceae	Escherichia	Escherichia coli	ND	96.9,3282,0.068,0.0,5485.0;94.6,2625,0.054,0.0,4050.0
tVG 1718	MTVG_1642	GCF_001059105	Bacteria	Proteobacteria	Gammaproteobacteria	Enterobacterales	Enterobacteriaceae	Escherichia	Escherichia coli_D	ND	96.4,6618,0.239,0.0,10870.0;77.4,2548,0.092,0.0,1435.0
tVG 784	MTVG_4062	GCF_001059105	Bacteria	Proteobacteria	Gammaproteobacteria	Enterobacterales	Enterobacteriaceae	Escherichia	Escherichia coli_D	ND	96.3,6618,0.266,0.0,10837.0;77.4,2548,0.102,0.0,1430.0
tVG 784	MTVG_4834	GCF_001059105	Bacteria	Proteobacteria	Gammaproteobacteria	Enterobacterales	Enterobacteriaceae	Escherichia	Escherichia coli_D	ND	96.3,6618,0.267,0.0,10837.0;77.4,2548,0.103,0.0,1430.0
tVG 784	MTVG_5674	GCF_001059105	Bacteria	Proteobacteria	Gammaproteobacteria	Enterobacterales	Enterobacteriaceae	Escherichia	Escherichia coli_D	ND	96.4,6618,0.445,0.0,10870.0;77.4,2548,0.171,0.0,1435.0
tVG 784	MTVG_8146	GCF_001059105	Bacteria	Proteobacteria	Gammaproteobacteria	Enterobacterales	Enterobacteriaceae	Escherichia	Escherichia coli_D	ND	96.0,6615,0.412,0.0,10735.0;77.2,2544,0.158,0.0,1419.0
tVG 1718	MTVG_9859	GCF_001059105	Bacteria	Proteobacteria	Gammaproteobacteria	Enterobacterales	Enterobacteriaceae	Escherichia	Escherichia coli_D	ND	96.4,6618,0.136,0.0,10870.0;97.3,2711,0.056,0.0,4595.0;77.4,2548,0.052,0.0,1435.0
tVG 1718	MTVG_1642	GCF_017254945	Bacteria	Proteobacteria	Gammaproteobacteria	Enterobacterales	Enterobacteriaceae	Escherichia	Escherichia flexneri	ND	97.3,11510,0.415,0.0,19509.0;98.1,3259,0.117,0.0,5681.0;94.4,2532,0.091,0.0,3877.0;98.0,3169,0.114,0.0,5494.0
tVG 784	MTVG_4062	GCF_017254945	Bacteria	Proteobacteria	Gammaproteobacteria	Enterobacterales	Enterobacteriaceae	Escherichia	Escherichia flexneri	ND	97.0,11557,0.465,0.0,19394.0;93.9,3286,0.132,0.0,4913.0;97.3,3169,0.127,0.0,5373.0
tVG 784	MTVG_4834	GCF_017254945	Bacteria	Proteobacteria	Gammaproteobacteria	Enterobacterales	Enterobacteriaceae	Escherichia	Escherichia flexneri	ND	97.0,11557,0.466,0.0,19394.0;93.9,3286,0.133,0.0,4913.0;97.3,3169,0.128,0.0,5373.0
tVG 784	MTVG_5674	GCF_017254945	Bacteria	Proteobacteria	Gammaproteobacteria	Enterobacterales	Enterobacteriaceae	Escherichia	Escherichia flexneri	ND	97.3,11505,0.774,0.0,19533.0;98.2,3118,0.21,0.0,5454.0;98.0,3169,0.213,0.0,5494.0
tVG 784	MTVG_8146	GCF_017254945	Bacteria	Proteobacteria	Gammaproteobacteria	Enterobacterales	Enterobacteriaceae	Escherichia	Escherichia flexneri	ND	96.6,11559,0.72,0.0,19176.0;97.3,3169,0.197,0.0,5373.0
tVG 1718	MTVG_9859	GCF_017254945	Bacteria	Proteobacteria	Gammaproteobacteria	Enterobacterales	Enterobacteriaceae	Escherichia	Escherichia flexneri	ND	97.3,11505,0.237,0.0,19533.0;98.1,3259,0.067,0.0,5681.0;94.4,2532,0.052,0.0,3877.0;97.9,4066,0.084,0.0,7027.0;98.0,3169,0.065,0.0,5494.0
tVG 1718	MTVG_1642	GCF_009820275	Bacteria	Proteobacteria	Gammaproteobacteria	Enterobacterales	Enterobacteriaceae	Escherichia	Escherichia flexneri	ND	97.5,11522,0.415,0.0,19693.0;97.2,4402,0.159,0.0,7441.0
tVG 784	MTVG_4062	GCF_009820275	Bacteria	Proteobacteria	Gammaproteobacteria	Enterobacterales	Enterobacteriaceae	Escherichia	Escherichia flexneri	ND	97.6,11880,0.478,0.0,20330.0;94.5,4429,0.178,0.0,6796.0
tVG 784	MTVG_4834	GCF_009820275	Bacteria	Proteobacteria	Gammaproteobacteria	Enterobacterales	Enterobacteriaceae	Escherichia	Escherichia flexneri	ND	97.6,11880,0.479,0.0,20330.0;94.5,4429,0.179,0.0,6796.0
tVG 784	MTVG_5674	GCF_009820275	Bacteria	Proteobacteria	Gammaproteobacteria	Enterobacterales	Enterobacteriaceae	Escherichia	Escherichia flexneri	ND	97.6,11517,0.775,0.0,19717.0;97.5,3118,0.21,0.0,5321.0
tVG 784	MTVG_8146	GCF_009820275	Bacteria	Proteobacteria	Gammaproteobacteria	Enterobacterales	Enterobacteriaceae	Escherichia	Escherichia flexneri	ND	97.2,11878,0.74,0.0,20085.0
tVG 1718	MTVG_9859	GCF_009820275	Bacteria	Proteobacteria	Gammaproteobacteria	Enterobacterales	Enterobacteriaceae	Escherichia	Escherichia flexneri	ND	97.6,11517,0.237,0.0,19717.0;97.2,4402,0.091,0.0,7441.0;96.9,2777,0.057,0.0,4656.0
tVG 1718	MTVG_1642	GCF_904810435	Bacteria	Proteobacteria	Gammaproteobacteria	Enterobacterales	Enterobacteriaceae	Escherichia	Escherichia coli_D	ND	97.4,18457,0.665,0.0,31444.0
tVG 784	MTVG_4062	GCF_904810435	Bacteria	Proteobacteria	Gammaproteobacteria	Enterobacterales	Enterobacteriaceae	Escherichia	Escherichia coli_D	ND	96.6,20520,0.825,0.0,33948.0
tVG 784	MTVG_4834	GCF_904810435	Bacteria	Proteobacteria	Gammaproteobacteria	Enterobacterales	Enterobacteriaceae	Escherichia	Escherichia coli_D	ND	96.6,20520,0.828,0.0,33948.0
tVG 784	MTVG_5674	GCF_904810435	Bacteria	Proteobacteria	Gammaproteobacteria	Enterobacterales	Enterobacteriaceae	Escherichia	Escherichia coli_D	ND	97.9,14834,0.998,0.0,25627.0
tVG 784	MTVG_8146	GCF_904810435	Bacteria	Proteobacteria	Gammaproteobacteria	Enterobacterales	Enterobacteriaceae	Escherichia	Escherichia coli_D	ND	97.2,13941,0.868,0.0,23595.0
tVG 1718	MTVG_9859	GCF_904810435	Bacteria	Proteobacteria	Gammaproteobacteria	Enterobacterales	Enterobacteriaceae	Escherichia	Escherichia coli_D	ND	97.5,18452,0.38,0.0,31468.0;97.3,2787,0.057,0.0,4735.0
tVG 1718	MTVG_1642	GCF_000458995	Bacteria	Proteobacteria	Gammaproteobacteria	Enterobacterales	Enterobacteriaceae	Escherichia	Escherichia coli	ND	97.1,11497,0.414,0.0,19402.0
tVG 784	MTVG_4062	GCF_000458995	Bacteria	Proteobacteria	Gammaproteobacteria	Enterobacterales	Enterobacteriaceae	Escherichia	Escherichia coli	ND	97.2,11523,0.463,0.0,19481.0
tVG 784	MTVG_4834	GCF_000458995	Bacteria	Proteobacteria	Gammaproteobacteria	Enterobacterales	Enterobacteriaceae	Escherichia	Escherichia coli	ND	97.2,11523,0.465,0.0,19481.0
tVG 784	MTVG_5674	GCF_000458995	Bacteria	Proteobacteria	Gammaproteobacteria	Enterobacterales	Enterobacteriaceae	Escherichia	Escherichia coli	ND	97.2,11492,0.773,0.0,19424.0
tVG 784	MTVG_8146	GCF_000458995	Bacteria	Proteobacteria	Gammaproteobacteria	Enterobacterales	Enterobacteriaceae	Escherichia	Escherichia coli	ND	96.8,11523,0.718,0.0,19224.0
tVG 1718	MTVG_9859	GCF_000458995	Bacteria	Proteobacteria	Gammaproteobacteria	Enterobacterales	Enterobacteriaceae	Escherichia	Escherichia coli	ND	97.2,11492,0.237,0.0,19424.0
tVG 1718	MTVG_1642	GCF_002515945	Bacteria	Proteobacteria	Gammaproteobacteria	Enterobacterales	Enterobacteriaceae	Escherichia	Escherichia flexneri	ND	98.2,8865,0.32,0.0,15466.0;96.5,6134,0.221,0.0,10111.0;94.7,3254,0.117,0.0,5046.0
tVG 784	MTVG_4062	GCF_002515945	Bacteria	Proteobacteria	Gammaproteobacteria	Enterobacterales	Enterobacteriaceae	Escherichia	Escherichia flexneri	ND	98.3,10071,0.405,0.0,17638.0;94.9,6159,0.248,0.0,9592.0;95.8,3287,0.132,0.0,5302.0;96.2,2532,0.102,0.0,4150.0
tVG 784	MTVG_4834	GCF_002515945	Bacteria	Proteobacteria	Gammaproteobacteria	Enterobacterales	Enterobacteriaceae	Escherichia	Escherichia flexneri	ND	98.3,10071,0.406,0.0,17638.0;94.9,6159,0.248,0.0,9592.0;95.8,3287,0.133,0.0,5302.0;96.2,2532,0.102,0.0,4150.0
tVG 784	MTVG_5674	GCF_002515945	Bacteria	Proteobacteria	Gammaproteobacteria	Enterobacterales	Enterobacteriaceae	Escherichia	Escherichia flexneri	ND	98.2,8860,0.596,0.0,15490.0;96.5,5996,0.404,0.0,9901.0
tVG 784	MTVG_8146	GCF_002515945	Bacteria	Proteobacteria	Gammaproteobacteria	Enterobacterales	Enterobacteriaceae	Escherichia	Escherichia flexneri	ND	98.0,11009,0.686,0.0,19128.0;95.9,5072,0.316,0.0,8192.0
tVG 1718	MTVG_9859	GCF_002515945	Bacteria	Proteobacteria	Gammaproteobacteria	Enterobacterales	Enterobacteriaceae	Escherichia	Escherichia flexneri	ND	98.2,8860,0.183,0.0,15490.0;96.5,3030,0.062,0.0,4996.0;96.5,6134,0.126,0.0,10111.0;94.7,3254,0.067,0.0,5046.0
tVG 1718	MTVG_1642	GCF_001520215	Bacteria	Proteobacteria	Gammaproteobacteria	Enterobacterales	Enterobacteriaceae	Escherichia	Escherichia coli	ND	96.0,3797,0.137,0.0,6156.0;84.9,2840,0.102,0.0,2833.0;80.2,3349,0.121,0.0,2423.0
tVG 784	MTVG_4062	GCF_001520215	Bacteria	Proteobacteria	Gammaproteobacteria	Enterobacterales	Enterobacteriaceae	Escherichia	Escherichia coli	ND	96.2,3797,0.153,0.0,6194.0;80.3,3349,0.135,0.0,2440.0;82.2,2860,0.115,0.0,2398.0
tVG 784	MTVG_4834	GCF_001520215	Bacteria	Proteobacteria	Gammaproteobacteria	Enterobacterales	Enterobacteriaceae	Escherichia	Escherichia coli	ND	96.2,3797,0.153,0.0,6194.0;80.3,3349,0.135,0.0,2440.0;82.2,2860,0.115,0.0,2398.0
tVG 784	MTVG_5674	GCF_001520215	Bacteria	Proteobacteria	Gammaproteobacteria	Enterobacterales	Enterobacteriaceae	Escherichia	Escherichia coli	ND	96.0,3797,0.256,0.0,6156.0;84.9,2840,0.191,0.0,2833.0;80.2,3349,0.225,0.0,2423.0
tVG 784	MTVG_8146	GCF_001520215	Bacteria	Proteobacteria	Gammaproteobacteria	Enterobacterales	Enterobacteriaceae	Escherichia	Escherichia coli	ND	95.2,3798,0.237,0.0,5984.0;80.1,3347,0.208,0.0,2407.0
tVG 1718	MTVG_9859	GCF_001520215	Bacteria	Proteobacteria	Gammaproteobacteria	Enterobacterales	Enterobacteriaceae	Escherichia	Escherichia coli	ND	97.6,4129,0.085,0.0,7071.0;96.0,3797,0.078,0.0,6156.0;84.9,2840,0.059,0.0,2833.0;80.2,3349,0.069,0.0,2423.0
tVG 1718	MTVG_1642	GCF_000358285	Bacteria	Proteobacteria	Gammaproteobacteria	Enterobacterales	Enterobacteriaceae	Escherichia	Escherichia flexneri	ND	97.7,13137,0.474,0.0,22543.0;95.2,5033,0.181,0.0,7928.0;91.2,2810,0.101,0.0,3801.0;79.1,3212,0.116,0.0,2145.0
tVG 784	MTVG_4062	GCF_000358285	Bacteria	Proteobacteria	Gammaproteobacteria	Enterobacterales	Enterobacteriaceae	Escherichia	Escherichia flexneri	ND	96.8,13519,0.544,0.0,22506.0;96.4,7055,0.284,0.0,11579.0;88.8,2831,0.114,0.0,3419.0;79.0,3210,0.129,0.0,2122.0
tVG 784	MTVG_4834	GCF_000358285	Bacteria	Proteobacteria	Gammaproteobacteria	Enterobacterales	Enterobacteriaceae	Escherichia	Escherichia flexneri	ND	96.8,13519,0.545,0.0,22506.0;96.4,7055,0.285,0.0,11579.0;88.8,2831,0.114,0.0,3419.0;79.0,3210,0.129,0.0,2122.0
tVG 784	MTVG_5674	GCF_000358285	Bacteria	Proteobacteria	Gammaproteobacteria	Enterobacterales	Enterobacteriaceae	Escherichia	Escherichia flexneri	ND	97.7,13132,0.884,0.0,22565.0;91.2,2810,0.189,0.0,3801.0;79.1,3212,0.216,0.0,2145.0
tVG 784	MTVG_8146	GCF_000358285	Bacteria	Proteobacteria	Gammaproteobacteria	Enterobacterales	Enterobacteriaceae	Escherichia	Escherichia flexneri	ND	97.8,13490,0.84,0.0,23298.0;79.1,3211,0.2,0.0,2134.0
tVG 1718	MTVG_9859	GCF_000358285	Bacteria	Proteobacteria	Gammaproteobacteria	Enterobacterales	Enterobacteriaceae	Escherichia	Escherichia flexneri	ND	97.7,13132,0.271,0.0,22565.0;95.2,5033,0.104,0.0,7928.0;96.7,2841,0.059,0.0,4730.0;91.2,2810,0.058,0.0,3801.0;79.1,3212,0.066,0.0,2145.0
tVG 1718	MTVG_1642	GCF_010668045	Bacteria	Proteobacteria	Gammaproteobacteria	Enterobacterales	Enterobacteriaceae	Escherichia	Escherichia flexneri	ND	97.3,18481,0.666,0.0,31370.0;95.0,2957,0.107,0.0,4639.0;93.7,2806,0.101,0.0,4196.0
tVG 784	MTVG_4062	GCF_010668045	Bacteria	Proteobacteria	Gammaproteobacteria	Enterobacterales	Enterobacteriaceae	Escherichia	Escherichia flexneri	ND	96.8,18851,0.758,0.0,31375.0;95.2,2957,0.119,0.0,4673.0;94.7,2772,0.111,0.0,4294.0
tVG 784	MTVG_4834	GCF_010668045	Bacteria	Proteobacteria	Gammaproteobacteria	Enterobacterales	Enterobacteriaceae	Escherichia	Escherichia flexneri	ND	96.8,18851,0.76,0.0,31375.0;95.2,2957,0.119,0.0,4673.0;94.7,2772,0.112,0.0,4294.0
tVG 784	MTVG_5674	GCF_010668045	Bacteria	Proteobacteria	Gammaproteobacteria	Enterobacterales	Enterobacteriaceae	Escherichia	Escherichia flexneri	ND	97.7,14835,0.998,0.0,25540.0
tVG 784	MTVG_8146	GCF_010668045	Bacteria	Proteobacteria	Gammaproteobacteria	Enterobacterales	Enterobacteriaceae	Escherichia	Escherichia flexneri	ND	97.2,14270,0.889,0.0,24149.0
tVG 1718	MTVG_9859	GCF_010668045	Bacteria	Proteobacteria	Gammaproteobacteria	Enterobacterales	Enterobacteriaceae	Escherichia	Escherichia flexneri	ND	97.3,18476,0.381,0.0,31394.0;95.0,2957,0.061,0.0,4639.0;93.7,2806,0.058,0.0,4196.0
tVG 1718	MTVG_1642	GCF_000464955	Bacteria	Proteobacteria	Gammaproteobacteria	Enterobacterales	Enterobacteriaceae	Escherichia	Escherichia flexneri	ND	98.2,2796,0.101,0.0,4881.0;78.7,3737,0.135,0.0,2405.0;78.3,3164,0.114,0.0,1949.0
tVG 784	MTVG_4062	GCF_000464955	Bacteria	Proteobacteria	Gammaproteobacteria	Enterobacterales	Enterobacteriaceae	Escherichia	Escherichia flexneri	ND	96.9,2881,0.116,0.0,4830.0;97.2,2555,0.103,0.0,4320.0;78.2,3751,0.151,0.0,2287.0;78.4,3164,0.127,0.0,1977.0
tVG 784	MTVG_4834	GCF_000464955	Bacteria	Proteobacteria	Gammaproteobacteria	Enterobacterales	Enterobacteriaceae	Escherichia	Escherichia flexneri	ND	96.9,2881,0.116,0.0,4830.0;97.2,2555,0.103,0.0,4320.0;78.2,3751,0.151,0.0,2287.0;78.4,3164,0.128,0.0,1977.0
tVG 784	MTVG_5674	GCF_000464955	Bacteria	Proteobacteria	Gammaproteobacteria	Enterobacterales	Enterobacteriaceae	Escherichia	Escherichia flexneri	ND	80.0,3156,0.212,0.0,2266.0;78.3,3164,0.213,0.0,1949.0
tVG 784	MTVG_8146	GCF_000464955	Bacteria	Proteobacteria	Gammaproteobacteria	Enterobacterales	Enterobacteriaceae	Escherichia	Escherichia flexneri	ND	97.5,2555,0.159,0.0,4370.0;78.5,3162,0.197,0.0,1988.0
tVG 1718	MTVG_9859	GCF_000464955	Bacteria	Proteobacteria	Gammaproteobacteria	Enterobacterales	Enterobacteriaceae	Escherichia	Escherichia flexneri	ND	98.2,2796,0.058,0.0,4881.0;98.0,2549,0.053,0.0,4429.0;78.7,3737,0.077,0.0,2405.0;78.3,3164,0.065,0.0,1949.0
tVG 1718	MTVG_1642	GCF_002310735	Bacteria	Proteobacteria	Gammaproteobacteria	Enterobacterales	Enterobacteriaceae	Escherichia	Escherichia flexneri	ND	97.4,14981,0.54,0.0,25479.0;94.9,3265,0.118,0.0,5103.0
tVG 784	MTVG_4062	GCF_002310735	Bacteria	Proteobacteria	Gammaproteobacteria	Enterobacterales	Enterobacteriaceae	Escherichia	Escherichia flexneri	ND	96.7,16212,0.652,0.0,26958.0;95.5,4824,0.194,0.0,7716.0
tVG 784	MTVG_4834	GCF_002310735	Bacteria	Proteobacteria	Gammaproteobacteria	Enterobacterales	Enterobacteriaceae	Escherichia	Escherichia flexneri	ND	96.7,16212,0.654,0.0,26958.0;95.5,4824,0.195,0.0,7716.0
tVG 784	MTVG_5674	GCF_002310735	Bacteria	Proteobacteria	Gammaproteobacteria	Enterobacterales	Enterobacteriaceae	Escherichia	Escherichia flexneri	ND	97.5,14835,0.998,0.0,25302.0
tVG 784	MTVG_8146	GCF_002310735	Bacteria	Proteobacteria	Gammaproteobacteria	Enterobacterales	Enterobacteriaceae	Escherichia	Escherichia flexneri	ND	97.6,15331,0.955,0.0,26286.0
tVG 1718	MTVG_9859	GCF_002310735	Bacteria	Proteobacteria	Gammaproteobacteria	Enterobacterales	Enterobacteriaceae	Escherichia	Escherichia flexneri	ND	97.4,14976,0.309,0.0,25501.0;94.9,3265,0.067,0.0,5103.0
tVG 1718	MTVG_1642	GCF_001254695	Bacteria	Proteobacteria	Gammaproteobacteria	Enterobacterales	Enterobacteriaceae	Escherichia	Escherichia flexneri	ND	96.6,12702,0.458,0.0,21069.0;97.0,5012,0.181,0.0,8429.0
tVG 784	MTVG_4062	GCF_001254695	Bacteria	Proteobacteria	Gammaproteobacteria	Enterobacterales	Enterobacteriaceae	Escherichia	Escherichia flexneri	ND	97.6,6759,0.272,0.0,11579.0;95.3,5881,0.236,0.0,9323.0;96.9,5071,0.204,0.0,8497.0
tVG 784	MTVG_4834	GCF_001254695	Bacteria	Proteobacteria	Gammaproteobacteria	Enterobacterales	Enterobacteriaceae	Escherichia	Escherichia flexneri	ND	97.6,6759,0.273,0.0,11579.0;95.3,5881,0.237,0.0,9323.0;96.9,5071,0.205,0.0,8497.0
tVG 784	MTVG_5674	GCF_001254695	Bacteria	Proteobacteria	Gammaproteobacteria	Enterobacterales	Enterobacteriaceae	Escherichia	Escherichia flexneri	ND	97.0,9544,0.642,0.0,16028.0;97.1,5007,0.337,0.0,8453.0
tVG 784	MTVG_8146	GCF_001254695	Bacteria	Proteobacteria	Gammaproteobacteria	Enterobacterales	Enterobacteriaceae	Escherichia	Escherichia flexneri	ND	96.6,8617,0.537,0.0,14301.0;97.0,5078,0.316,0.0,8527.0
tVG 1718	MTVG_9859	GCF_001254695	Bacteria	Proteobacteria	Gammaproteobacteria	Enterobacterales	Enterobacteriaceae	Escherichia	Escherichia flexneri	ND	96.6,12702,0.262,0.0,21069.0;97.1,5007,0.103,0.0,8453.0
tVG 784	MTVG_8146	GCF_003546205	Bacteria	Proteobacteria	Gammaproteobacteria	Enterobacterales	Enterobacteriaceae	Escherichia	Escherichia flexneri	ND	99.0,2844,0.177,0.0,5092.0
tVG 1718	MTVG_9859	GCF_003546205	Bacteria	Proteobacteria	Gammaproteobacteria	Enterobacterales	Enterobacteriaceae	Escherichia	Escherichia flexneri	ND	97.5,2815,0.058,0.0,4809.0
tVG 1718	MTVG_1642	GCF_900159865	Bacteria	Proteobacteria	Gammaproteobacteria	Enterobacterales	Enterobacteriaceae	Escherichia	Escherichia flexneri	ND	97.3,13508,0.487,0.0,22936.0;95.1,4415,0.159,0.0,6940.0;93.5,3306,0.119,0.0,4896.0;93.8,2817,0.102,0.0,4224.0
tVG 784	MTVG_4062	GCF_900159865	Bacteria	Proteobacteria	Gammaproteobacteria	Enterobacterales	Enterobacteriaceae	Escherichia	Escherichia flexneri	ND	96.9,14611,0.587,0.0,24404.0;95.3,4381,0.176,0.0,6931.0;92.8,3306,0.133,0.0,4780.0;93.6,2817,0.113,0.0,4196.0
tVG 784	MTVG_4834	GCF_900159865	Bacteria	Proteobacteria	Gammaproteobacteria	Enterobacterales	Enterobacteriaceae	Escherichia	Escherichia flexneri	ND	96.9,14611,0.589,0.0,24404.0;95.3,4381,0.177,0.0,6931.0;92.8,3306,0.133,0.0,4780.0;93.6,2817,0.114,0.0,4196.0
tVG 784	MTVG_5674	GCF_900159865	Bacteria	Proteobacteria	Gammaproteobacteria	Enterobacterales	Enterobacteriaceae	Escherichia	Escherichia flexneri	ND	97.4,13503,0.909,0.0,22960.0
tVG 784	MTVG_8146	GCF_900159865	Bacteria	Proteobacteria	Gammaproteobacteria	Enterobacterales	Enterobacteriaceae	Escherichia	Escherichia flexneri	ND	97.0,14585,0.908,0.0,24454.0
tVG 1718	MTVG_9859	GCF_900159865	Bacteria	Proteobacteria	Gammaproteobacteria	Enterobacterales	Enterobacteriaceae	Escherichia	Escherichia flexneri	ND	97.4,13503,0.278,0.0,22960.0;95.1,4415,0.091,0.0,6940.0;93.5,3306,0.068,0.0,4896.0;93.8,2817,0.058,0.0,4224.0
tVG 1718	MTVG_1642	GCF_900536385	Bacteria	Proteobacteria	Gammaproteobacteria	Enterobacterales	Enterobacteriaceae	Escherichia	Escherichia coli	ND	95.9,4260,0.154,0.0,6896.0;79.0,3234,0.117,0.0,2139.0
tVG 784	MTVG_4062	GCF_900536385	Bacteria	Proteobacteria	Gammaproteobacteria	Enterobacterales	Enterobacteriaceae	Escherichia	Escherichia coli	ND	94.2,4267,0.172,0.0,6453.0;78.9,3233,0.13,0.0,2117.0
tVG 784	MTVG_4834	GCF_900536385	Bacteria	Proteobacteria	Gammaproteobacteria	Enterobacterales	Enterobacteriaceae	Escherichia	Escherichia coli	ND	94.2,4267,0.172,0.0,6453.0;78.9,3233,0.13,0.0,2117.0
tVG 784	MTVG_5674	GCF_900536385	Bacteria	Proteobacteria	Gammaproteobacteria	Enterobacterales	Enterobacteriaceae	Escherichia	Escherichia coli	ND	95.9,4260,0.287,0.0,6896.0;79.0,3234,0.218,0.0,2139.0
tVG 784	MTVG_8146	GCF_900536385	Bacteria	Proteobacteria	Gammaproteobacteria	Enterobacterales	Enterobacteriaceae	Escherichia	Escherichia coli	ND	95.4,4261,0.265,0.0,6758.0;79.0,3234,0.201,0.0,2128.0
tVG 1718	MTVG_9859	GCF_900536385	Bacteria	Proteobacteria	Gammaproteobacteria	Enterobacterales	Enterobacteriaceae	Escherichia	Escherichia coli	ND	95.9,4260,0.088,0.0,6896.0;97.2,4076,0.084,0.0,6887.0;79.0,3234,0.067,0.0,2139.0
tVG 1718	MTVG_9859	GCF_002190455	Bacteria	Proteobacteria	Gammaproteobacteria	Enterobacterales	Enterobacteriaceae	Escherichia	Escherichia flexneri	ND	97.0,2777,0.057,0.0,4667.0
tVG 1718	MTVG_1642	GCF_009798185	Bacteria	Proteobacteria	Gammaproteobacteria	Enterobacterales	Enterobacteriaceae	Escherichia	Escherichia flexneri	ND	97.3,7860,0.283,0.0,13324.0;97.1,6293,0.227,0.0,10593.0;98.6,3674,0.132,0.0,6492.0;94.4,3276,0.118,0.0,5020.0
tVG 784	MTVG_4062	GCF_009798185	Bacteria	Proteobacteria	Gammaproteobacteria	Enterobacterales	Enterobacteriaceae	Escherichia	Escherichia flexneri	ND	97.2,7860,0.316,0.0,13269.0;95.9,6284,0.253,0.0,10150.0;98.1,4031,0.162,0.0,7012.0;95.0,3264,0.131,0.0,5112.0
tVG 784	MTVG_4834	GCF_009798185	Bacteria	Proteobacteria	Gammaproteobacteria	Enterobacterales	Enterobacteriaceae	Escherichia	Escherichia flexneri	ND	97.2,7860,0.317,0.0,13269.0;95.9,6284,0.253,0.0,10150.0;98.1,4031,0.163,0.0,7012.0;95.0,3264,0.132,0.0,5112.0
tVG 784	MTVG_5674	GCF_009798185	Bacteria	Proteobacteria	Gammaproteobacteria	Enterobacterales	Enterobacteriaceae	Escherichia	Escherichia flexneri	ND	97.3,7860,0.529,0.0,13324.0;98.7,3669,0.247,0.0,6516.0;99.0,3124,0.21,0.0,5598.0
tVG 784	MTVG_8146	GCF_009798185	Bacteria	Proteobacteria	Gammaproteobacteria	Enterobacterales	Enterobacteriaceae	Escherichia	Escherichia flexneri	ND	96.7,7858,0.489,0.0,13073.0;98.3,4031,0.251,0.0,7068.0
tVG 1718	MTVG_9859	GCF_009798185	Bacteria	Proteobacteria	Gammaproteobacteria	Enterobacterales	Enterobacteriaceae	Escherichia	Escherichia flexneri	ND	97.3,7860,0.162,0.0,13324.0;97.1,6293,0.13,0.0,10593.0;98.7,3669,0.076,0.0,6516.0;94.4,3276,0.067,0.0,5020.0
tVG 1718	MTVG_1642	GCF_013424925	Bacteria	Proteobacteria	Gammaproteobacteria	Enterobacterales	Enterobacteriaceae	Escherichia	Escherichia flexneri	ND	96.0,6304,0.227,0.0,10238.0;96.7,5153,0.186,0.0,8562.0;78.0,5350,0.193,0.0,3267.0
tVG 784	MTVG_4062	GCF_013424925	Bacteria	Proteobacteria	Gammaproteobacteria	Enterobacterales	Enterobacteriaceae	Escherichia	Escherichia flexneri	ND	94.0,6293,0.253,0.0,9474.0;96.5,5153,0.207,0.0,8506.0;78.2,5396,0.217,0.0,3378.0
tVG 784	MTVG_4834	GCF_013424925	Bacteria	Proteobacteria	Gammaproteobacteria	Enterobacterales	Enterobacteriaceae	Escherichia	Escherichia flexneri	ND	94.0,6293,0.254,0.0,9474.0;96.5,5153,0.208,0.0,8506.0;78.2,5396,0.218,0.0,3378.0
tVG 784	MTVG_5674	GCF_013424925	Bacteria	Proteobacteria	Gammaproteobacteria	Enterobacterales	Enterobacteriaceae	Escherichia	Escherichia flexneri	ND	96.7,5153,0.347,0.0,8562.0;96.5,3133,0.211,0.0,5160.0;78.0,5345,0.36,0.0,3284.0
tVG 784	MTVG_8146	GCF_013424925	Bacteria	Proteobacteria	Gammaproteobacteria	Enterobacterales	Enterobacteriaceae	Escherichia	Escherichia flexneri	ND	96.1,5148,0.321,0.0,8399.0;78.1,5402,0.336,0.0,3345.0
tVG 1718	MTVG_9859	GCF_013424925	Bacteria	Proteobacteria	Gammaproteobacteria	Enterobacterales	Enterobacteriaceae	Escherichia	Escherichia flexneri	ND	96.0,6304,0.13,0.0,10238.0;96.7,5153,0.106,0.0,8562.0;97.5,3109,0.064,0.0,5293.0;78.0,5345,0.11,0.0,3284.0
tVG 1718	MTVG_1642	GCF_009899175	Bacteria	Proteobacteria	Gammaproteobacteria	Enterobacterales	Enterobacteriaceae	Escherichia	Escherichia coli_C	ND	96.6,3629,0.131,0.0,6013.0;99.1,3273,0.118,0.0,5873.0
tVG 784	MTVG_4062	GCF_009899175	Bacteria	Proteobacteria	Gammaproteobacteria	Enterobacterales	Enterobacteriaceae	Escherichia	Escherichia coli_C	ND	98.0,3630,0.146,0.0,6300.0;96.9,3629,0.146,0.0,6080.0;96.2,3231,0.13,0.0,5280.0
tVG 784	MTVG_4834	GCF_009899175	Bacteria	Proteobacteria	Gammaproteobacteria	Enterobacterales	Enterobacteriaceae	Escherichia	Escherichia coli_C	ND	98.0,3630,0.146,0.0,6300.0;96.9,3629,0.146,0.0,6080.0;96.2,3231,0.13,0.0,5280.0
tVG 784	MTVG_5674	GCF_009899175	Bacteria	Proteobacteria	Gammaproteobacteria	Enterobacterales	Enterobacteriaceae	Escherichia	Escherichia coli_C	ND	96.6,3629,0.244,0.0,6013.0;99.2,3268,0.22,0.0,5897.0
tVG 784	MTVG_8146	GCF_009899175	Bacteria	Proteobacteria	Gammaproteobacteria	Enterobacterales	Enterobacteriaceae	Escherichia	Escherichia coli_C	ND	98.7,3630,0.226,0.0,6438.0;96.9,3626,0.226,0.0,6061.0
tVG 1718	MTVG_9859	GCF_009899175	Bacteria	Proteobacteria	Gammaproteobacteria	Enterobacterales	Enterobacteriaceae	Escherichia	Escherichia coli_C	ND	96.6,3629,0.075,0.0,6013.0;99.2,3268,0.067,0.0,5897.0;97.2,2774,0.057,0.0,4684.0;98.0,2549,0.053,0.0,4423.0
tVG 1718	MTVG_1642	GCF_900159125	Bacteria	Proteobacteria	Gammaproteobacteria	Enterobacterales	Enterobacteriaceae	Escherichia	Escherichia flexneri	ND	96.5,13329,0.48,0.0,22026.0;98.0,4703,0.17,0.0,8170.0;78.3,3733,0.135,0.0,2313.0;78.4,3142,0.113,0.0,1965.0
tVG 784	MTVG_4062	GCF_900159125	Bacteria	Proteobacteria	Gammaproteobacteria	Enterobacterales	Enterobacteriaceae	Escherichia	Escherichia flexneri	ND	95.8,13321,0.536,0.0,21477.0;98.4,5779,0.232,0.0,10174.0;77.9,3749,0.151,0.0,2228.0;78.4,3140,0.126,0.0,1965.0
tVG 784	MTVG_4834	GCF_900159125	Bacteria	Proteobacteria	Gammaproteobacteria	Enterobacterales	Enterobacteriaceae	Escherichia	Escherichia flexneri	ND	95.8,13321,0.537,0.0,21477.0;98.4,5779,0.233,0.0,10174.0;77.9,3749,0.151,0.0,2228.0;78.4,3140,0.127,0.0,1965.0
tVG 784	MTVG_5674	GCF_900159125	Bacteria	Proteobacteria	Gammaproteobacteria	Enterobacterales	Enterobacteriaceae	Escherichia	Escherichia flexneri	ND	97.0,10157,0.684,0.0,17064.0;98.1,4698,0.316,0.0,8194.0;79.5,3156,0.212,0.0,2182.0;78.4,3142,0.211,0.0,1965.0
tVG 784	MTVG_8146	GCF_900159125	Bacteria	Proteobacteria	Gammaproteobacteria	Enterobacterales	Enterobacteriaceae	Escherichia	Escherichia flexneri	ND	96.2,9233,0.575,0.0,15108.0;98.3,5779,0.36,0.0,10111.0;78.3,3140,0.196,0.0,1949.0
tVG 1718	MTVG_9859	GCF_900159125	Bacteria	Proteobacteria	Gammaproteobacteria	Enterobacterales	Enterobacteriaceae	Escherichia	Escherichia flexneri	ND	96.5,13329,0.275,0.0,22026.0;98.1,4698,0.097,0.0,8194.0;78.3,3733,0.077,0.0,2313.0;78.4,3142,0.065,0.0,1965.0
tVG 1718	MTVG_1642	GCF_004172545	Bacteria	Proteobacteria	Gammaproteobacteria	Enterobacterales	Enterobacteriaceae	Escherichia	Escherichia flexneri	ND	94.5,3252,0.117,0.0,5003.0
tVG 784	MTVG_4062	GCF_004172545	Bacteria	Proteobacteria	Gammaproteobacteria	Enterobacterales	Enterobacteriaceae	Escherichia	Escherichia flexneri	ND	96.1,5277,0.212,0.0,8599.0
tVG 784	MTVG_4834	GCF_004172545	Bacteria	Proteobacteria	Gammaproteobacteria	Enterobacterales	Enterobacteriaceae	Escherichia	Escherichia flexneri	ND	96.1,5277,0.213,0.0,8599.0
tVG 1718	MTVG_9859	GCF_004172545	Bacteria	Proteobacteria	Gammaproteobacteria	Enterobacterales	Enterobacteriaceae	Escherichia	Escherichia flexneri	ND	94.5,3252,0.067,0.0,5003.0;97.7,2778,0.057,0.0,4772.0
tVG 1718	MTVG_1642	GCF_001748625	Bacteria	Proteobacteria	Gammaproteobacteria	Enterobacterales	Enterobacteriaceae	Escherichia	Escherichia flexneri	ND	97.1,2891,0.104,0.0,4867.0
tVG 784	MTVG_4062	GCF_001748625	Bacteria	Proteobacteria	Gammaproteobacteria	Enterobacterales	Enterobacteriaceae	Escherichia	Escherichia flexneri	ND	96.0,2782,0.112,0.0,4516.0
tVG 784	MTVG_4834	GCF_001748625	Bacteria	Proteobacteria	Gammaproteobacteria	Enterobacterales	Enterobacteriaceae	Escherichia	Escherichia flexneri	ND	96.0,2782,0.112,0.0,4516.0
tVG 1718	MTVG_9859	GCF_001748625	Bacteria	Proteobacteria	Gammaproteobacteria	Enterobacterales	Enterobacteriaceae	Escherichia	Escherichia flexneri	ND	97.1,2891,0.06,0.0,4867.0
tVG 1718	MTVG_1642	GCF_017164475	Bacteria	Proteobacteria	Gammaproteobacteria	Enterobacterales	Enterobacteriaceae	Escherichia	Escherichia coli_D	ND	95.4,3656,0.132,0.0,5808.0;94.6,3631,0.131,0.0,5602.0;93.4,3252,0.117,0.0,4807.0;96.6,2827,0.102,0.0,4687.0;96.7,2784,0.1,0.0,4632.0
tVG 784	MTVG_4062	GCF_017164475	Bacteria	Proteobacteria	Gammaproteobacteria	Enterobacterales	Enterobacteriaceae	Escherichia	Escherichia coli_D	ND	96.4,3627,0.146,0.0,5971.0;95.1,3656,0.147,0.0,5753.0;93.7,3327,0.134,0.0,4968.0;96.6,2749,0.111,0.0,4560.0;96.5,2750,0.111,0.0,4542.0
tVG 784	MTVG_4834	GCF_017164475	Bacteria	Proteobacteria	Gammaproteobacteria	Enterobacterales	Enterobacteriaceae	Escherichia	Escherichia coli_D	ND	96.4,3627,0.146,0.0,5971.0;95.1,3656,0.147,0.0,5753.0;93.7,3327,0.134,0.0,4968.0;96.6,2749,0.111,0.0,4560.0;96.5,2750,0.111,0.0,4542.0
tVG 784	MTVG_5674	GCF_017164475	Bacteria	Proteobacteria	Gammaproteobacteria	Enterobacterales	Enterobacteriaceae	Escherichia	Escherichia coli_D	ND	95.4,3656,0.246,0.0,5808.0;94.6,3631,0.244,0.0,5602.0
tVG 784	MTVG_8146	GCF_017164475	Bacteria	Proteobacteria	Gammaproteobacteria	Enterobacterales	Enterobacteriaceae	Escherichia	Escherichia coli_D	ND	96.0,3656,0.228,0.0,5936.0;94.6,3355,0.209,0.0,5175.0
tVG 1718	MTVG_9859	GCF_017164475	Bacteria	Proteobacteria	Gammaproteobacteria	Enterobacterales	Enterobacteriaceae	Escherichia	Escherichia coli_D	ND	95.4,3656,0.075,0.0,5808.0;94.6,3631,0.075,0.0,5602.0;93.4,3252,0.067,0.0,4807.0;96.6,2827,0.058,0.0,4687.0;96.7,2784,0.057,0.0,4632.0
tVG 1718	MTVG_1642	GCF_002458695	Bacteria	Proteobacteria	Gammaproteobacteria	Enterobacterales	Enterobacteriaceae	Escherichia	Escherichia dysenteriae	ND	96.9,5269,0.19,0.0,8811.0;99.4,4291,0.155,0.0,7786.0;98.2,2823,0.102,0.0,4926.0
tVG 784	MTVG_4062	GCF_002458695	Bacteria	Proteobacteria	Gammaproteobacteria	Enterobacterales	Enterobacteriaceae	Escherichia	Escherichia dysenteriae	ND	96.9,5269,0.212,0.0,8817.0;94.7,4318,0.174,0.0,6663.0;98.8,2823,0.113,0.0,5020.0
tVG 784	MTVG_4834	GCF_002458695	Bacteria	Proteobacteria	Gammaproteobacteria	Enterobacterales	Enterobacteriaceae	Escherichia	Escherichia dysenteriae	ND	96.9,5269,0.213,0.0,8817.0;94.7,4318,0.174,0.0,6663.0;98.8,2823,0.114,0.0,5020.0
tVG 784	MTVG_5674	GCF_002458695	Bacteria	Proteobacteria	Gammaproteobacteria	Enterobacterales	Enterobacteriaceae	Escherichia	Escherichia dysenteriae	ND	96.9,5269,0.355,0.0,8811.0;99.6,3118,0.21,0.0,5681.0;98.2,2823,0.19,0.0,4926.0
tVG 784	MTVG_8146	GCF_002458695	Bacteria	Proteobacteria	Gammaproteobacteria	Enterobacterales	Enterobacteriaceae	Escherichia	Escherichia dysenteriae	ND	96.3,5267,0.328,0.0,8648.0;98.3,2823,0.176,0.0,4948.0
tVG 1718	MTVG_9859	GCF_002458695	Bacteria	Proteobacteria	Gammaproteobacteria	Enterobacterales	Enterobacteriaceae	Escherichia	Escherichia dysenteriae	ND	96.9,5269,0.109,0.0,8811.0;99.4,4291,0.088,0.0,7786.0;98.2,2823,0.058,0.0,4926.0
tVG 1718	MTVG_1642	GCF_003338945	Bacteria	Proteobacteria	Gammaproteobacteria	Enterobacterales	Enterobacteriaceae	Escherichia	Escherichia coli_D	ND	96.6,8241,0.297,0.0,13638.0;95.0,5860,0.211,0.0,9175.0
tVG 784	MTVG_4062	GCF_003338945	Bacteria	Proteobacteria	Gammaproteobacteria	Enterobacterales	Enterobacteriaceae	Escherichia	Escherichia coli_D	ND	96.8,8598,0.346,0.0,14364.0;94.1,5882,0.236,0.0,8896.0;95.3,2508,0.101,0.0,3982.0
tVG 784	MTVG_4834	GCF_003338945	Bacteria	Proteobacteria	Gammaproteobacteria	Enterobacterales	Enterobacteriaceae	Escherichia	Escherichia coli_D	ND	96.8,8598,0.347,0.0,14364.0;94.1,5882,0.237,0.0,8896.0;95.3,2508,0.101,0.0,3982.0
tVG 784	MTVG_5674	GCF_003338945	Bacteria	Proteobacteria	Gammaproteobacteria	Enterobacterales	Enterobacteriaceae	Escherichia	Escherichia coli_D	ND	96.6,8236,0.554,0.0,13662.0;95.0,5860,0.394,0.0,9175.0
tVG 784	MTVG_8146	GCF_003338945	Bacteria	Proteobacteria	Gammaproteobacteria	Enterobacterales	Enterobacteriaceae	Escherichia	Escherichia coli_D	ND	96.2,8599,0.536,0.0,14039.0;95.1,5508,0.343,0.0,8648.0
tVG 1718	MTVG_9859	GCF_003338945	Bacteria	Proteobacteria	Gammaproteobacteria	Enterobacterales	Enterobacteriaceae	Escherichia	Escherichia coli_D	ND	96.6,8236,0.17,0.0,13662.0;95.0,5860,0.121,0.0,9175.0
tVG 1718	MTVG_1642	GCF_002133835	Bacteria	Proteobacteria	Gammaproteobacteria	Enterobacterales	Enterobacteriaceae	Escherichia	Escherichia flexneri	ND	98.5,15907,0.573,0.0,28003.0
tVG 784	MTVG_4062	GCF_002133835	Bacteria	Proteobacteria	Gammaproteobacteria	Enterobacterales	Enterobacteriaceae	Escherichia	Escherichia flexneri	ND	97.0,16288,0.655,0.0,27320.0
tVG 784	MTVG_4834	GCF_002133835	Bacteria	Proteobacteria	Gammaproteobacteria	Enterobacterales	Enterobacteriaceae	Escherichia	Escherichia flexneri	ND	97.0,16288,0.657,0.0,27320.0
tVG 784	MTVG_5674	GCF_002133835	Bacteria	Proteobacteria	Gammaproteobacteria	Enterobacterales	Enterobacteriaceae	Escherichia	Escherichia flexneri	ND	98.8,14834,0.998,0.0,26400.0
tVG 784	MTVG_8146	GCF_002133835	Bacteria	Proteobacteria	Gammaproteobacteria	Enterobacterales	Enterobacteriaceae	Escherichia	Escherichia flexneri	ND	97.9,14272,0.889,0.0,24672.0
tVG 1718	MTVG_9859	GCF_002133835	Bacteria	Proteobacteria	Gammaproteobacteria	Enterobacterales	Enterobacteriaceae	Escherichia	Escherichia flexneri	ND	98.5,15902,0.328,0.0,28027.0
tVG 1718	MTVG_1642	GCF_006351505	Bacteria	Proteobacteria	Gammaproteobacteria	Enterobacterales	Enterobacteriaceae	Escherichia	Escherichia flexneri	ND	97.7,14017,0.505,0.0,24114.0;95.5,4325,0.156,0.0,6916.0;95.2,2629,0.095,0.0,4157.0
tVG 784	MTVG_4062	GCF_006351505	Bacteria	Proteobacteria	Gammaproteobacteria	Enterobacterales	Enterobacteriaceae	Escherichia	Escherichia flexneri	ND	96.7,14603,0.587,0.0,24232.0;95.9,4325,0.174,0.0,6994.0;96.5,2627,0.106,0.0,4337.0
tVG 784	MTVG_4834	GCF_006351505	Bacteria	Proteobacteria	Gammaproteobacteria	Enterobacterales	Enterobacteriaceae	Escherichia	Escherichia flexneri	ND	96.7,14603,0.589,0.0,24232.0;95.9,4325,0.174,0.0,6994.0;96.5,2627,0.106,0.0,4337.0
tVG 784	MTVG_5674	GCF_006351505	Bacteria	Proteobacteria	Gammaproteobacteria	Enterobacterales	Enterobacteriaceae	Escherichia	Escherichia flexneri	ND	97.8,14012,0.943,0.0,24136.0
tVG 784	MTVG_8146	GCF_006351505	Bacteria	Proteobacteria	Gammaproteobacteria	Enterobacterales	Enterobacteriaceae	Escherichia	Escherichia flexneri	ND	97.5,14474,0.902,0.0,24696.0
tVG 1718	MTVG_9859	GCF_006351505	Bacteria	Proteobacteria	Gammaproteobacteria	Enterobacterales	Enterobacteriaceae	Escherichia	Escherichia flexneri	ND	97.8,14012,0.289,0.0,24136.0;95.5,4325,0.089,0.0,6916.0;97.0,2816,0.058,0.0,4732.0;95.2,2629,0.054,0.0,4157.0
tVG 1718	MTVG_1642	GCF_002522715	Bacteria	Proteobacteria	Gammaproteobacteria	Enterobacterales	Enterobacteriaceae	Escherichia	Escherichia coli	ND	97.1,11185,0.403,0.0,18851.0;95.7,3660,0.132,0.0,5869.0
tVG 784	MTVG_4062	GCF_002522715	Bacteria	Proteobacteria	Gammaproteobacteria	Enterobacterales	Enterobacteriaceae	Escherichia	Escherichia coli	ND	97.0,11185,0.45,0.0,18768.0;94.9,3673,0.148,0.0,5705.0
tVG 784	MTVG_4834	GCF_002522715	Bacteria	Proteobacteria	Gammaproteobacteria	Enterobacterales	Enterobacteriaceae	Escherichia	Escherichia coli	ND	97.0,11185,0.451,0.0,18768.0;94.9,3673,0.148,0.0,5705.0
tVG 784	MTVG_5674	GCF_002522715	Bacteria	Proteobacteria	Gammaproteobacteria	Enterobacterales	Enterobacteriaceae	Escherichia	Escherichia coli	ND	97.1,11185,0.753,0.0,18851.0;95.3,3123,0.21,0.0,4933.0
tVG 784	MTVG_8146	GCF_002522715	Bacteria	Proteobacteria	Gammaproteobacteria	Enterobacterales	Enterobacteriaceae	Escherichia	Escherichia coli	ND	96.5,11183,0.697,0.0,18484.0
tVG 1718	MTVG_9859	GCF_002522715	Bacteria	Proteobacteria	Gammaproteobacteria	Enterobacterales	Enterobacteriaceae	Escherichia	Escherichia coli	ND	97.1,11185,0.23,0.0,18851.0;95.7,3660,0.075,0.0,5869.0;97.8,2776,0.057,0.0,4787.0
tVG 1718	MTVG_1642	GCF_900450255	Bacteria	Proteobacteria	Gammaproteobacteria	Enterobacterales	Enterobacteriaceae	Escherichia	Escherichia coli	ND	97.4,18481,0.666,0.0,31416.0;88.1,6703,0.242,0.0,7869.0;94.6,3261,0.118,0.0,5038.0;94.2,3274,0.118,0.0,4992.0;78.5,3666,0.132,0.0,2320.0;78.8,3216,0.116,0.0,2073.0;88.2,6695,0.241,0.0,7921.0;95.3,3292,0.119,0.0,5221.0;78.4,3228,0.116,0.0,1997.0
tVG 784	MTVG_4062	GCF_900450255	Bacteria	Proteobacteria	Gammaproteobacteria	Enterobacterales	Enterobacteriaceae	Escherichia	Escherichia coli	ND	96.2,19574,0.787,0.0,31966.0;86.9,6722,0.27,0.0,7433.0;93.8,3250,0.131,0.0,4887.0;93.7,3264,0.131,0.0,4885.0;77.8,3753,0.151,0.0,2194.0;78.8,3212,0.129,0.0,2089.0;87.1,6711,0.27,0.0,7485.0;95.1,3280,0.132,0.0,5158.0;78.4,3225,0.13,0.0,2013.0
tVG 784	MTVG_4834	GCF_900450255	Bacteria	Proteobacteria	Gammaproteobacteria	Enterobacterales	Enterobacteriaceae	Escherichia	Escherichia coli	ND	96.2,19574,0.79,0.0,31966.0;86.9,6722,0.271,0.0,7433.0;93.8,3250,0.131,0.0,4887.0;93.7,3264,0.132,0.0,4885.0;77.8,3753,0.151,0.0,2194.0;78.8,3212,0.13,0.0,2089.0;87.1,6711,0.271,0.0,7485.0;95.1,3280,0.132,0.0,5158.0;78.4,3225,0.13,0.0,2013.0
tVG 784	MTVG_5674	GCF_900450255	Bacteria	Proteobacteria	Gammaproteobacteria	Enterobacterales	Enterobacteriaceae	Escherichia	Escherichia coli	ND	98.1,14836,0.999,0.0,25841.0;88.0,6562,0.442,0.0,7675.0;79.7,3159,0.213,0.0,2217.0;78.8,3216,0.216,0.0,2073.0;88.2,6557,0.441,0.0,7727.0;78.4,3228,0.217,0.0,1997.0
tVG 784	MTVG_8146	GCF_900450255	Bacteria	Proteobacteria	Gammaproteobacteria	Enterobacterales	Enterobacteriaceae	Escherichia	Escherichia coli	ND	97.3,14996,0.934,0.0,25422.0;86.7,5635,0.351,0.0,6178.0;78.9,3212,0.2,0.0,2100.0;86.9,5628,0.351,0.0,6235.0;78.5,3224,0.201,0.0,2030.0
tVG 1718	MTVG_9859	GCF_900450255	Bacteria	Proteobacteria	Gammaproteobacteria	Enterobacterales	Enterobacteriaceae	Escherichia	Escherichia coli	ND	97.4,18476,0.381,0.0,31440.0;88.1,6703,0.138,0.0,7869.0;94.6,3261,0.067,0.0,5038.0;94.2,3274,0.067,0.0,4992.0;78.5,3666,0.076,0.0,2320.0;78.8,3216,0.066,0.0,2073.0;88.2,6695,0.138,0.0,7921.0;95.3,3292,0.068,0.0,5221.0;78.4,3228,0.066,0.0,1997.0
tVG 1718	MTVG_1642	GCF_900485625	Bacteria	Proteobacteria	Gammaproteobacteria	Enterobacterales	Enterobacteriaceae	Escherichia	Escherichia flexneri	ND	93.2,2817,0.102,0.0,4141.0
tVG 784	MTVG_4062	GCF_900485625	Bacteria	Proteobacteria	Gammaproteobacteria	Enterobacterales	Enterobacteriaceae	Escherichia	Escherichia flexneri	ND	93.2,2818,0.113,0.0,4141.0
tVG 784	MTVG_4834	GCF_900485625	Bacteria	Proteobacteria	Gammaproteobacteria	Enterobacterales	Enterobacteriaceae	Escherichia	Escherichia flexneri	ND	93.2,2818,0.114,0.0,4141.0
tVG 1718	MTVG_9859	GCF_900485625	Bacteria	Proteobacteria	Gammaproteobacteria	Enterobacterales	Enterobacteriaceae	Escherichia	Escherichia flexneri	ND	93.2,2817,0.058,0.0,4141.0
tVG 1718	MTVG_1642	GCF_900196075	Bacteria	Proteobacteria	Gammaproteobacteria	Enterobacterales	Enterobacteriaceae	Escherichia	Escherichia flexneri	ND	97.8,18456,0.665,0.0,31813.0
tVG 784	MTVG_4062	GCF_900196075	Bacteria	Proteobacteria	Gammaproteobacteria	Enterobacterales	Enterobacteriaceae	Escherichia	Escherichia flexneri	ND	97.1,21105,0.849,0.0,35510.0
tVG 784	MTVG_4834	GCF_900196075	Bacteria	Proteobacteria	Gammaproteobacteria	Enterobacterales	Enterobacteriaceae	Escherichia	Escherichia flexneri	ND	97.1,21105,0.851,0.0,35510.0
tVG 784	MTVG_5674	GCF_900196075	Bacteria	Proteobacteria	Gammaproteobacteria	Enterobacterales	Enterobacteriaceae	Escherichia	Escherichia flexneri	ND	98.2,14834,0.998,0.0,25894.0
tVG 784	MTVG_8146	GCF_900196075	Bacteria	Proteobacteria	Gammaproteobacteria	Enterobacterales	Enterobacteriaceae	Escherichia	Escherichia flexneri	ND	98.0,14269,0.889,0.0,24742.0
tVG 1718	MTVG_9859	GCF_900196075	Bacteria	Proteobacteria	Gammaproteobacteria	Enterobacterales	Enterobacteriaceae	Escherichia	Escherichia flexneri	ND	97.8,18451,0.38,0.0,31835.0
tVG 1718	MTVG_1642	GCF_004569875	Bacteria	Proteobacteria	Gammaproteobacteria	Enterobacterales	Enterobacteriaceae	Escherichia	Escherichia coli_D	ND	96.4,11534,0.416,0.0,18971.0;96.6,4782,0.172,0.0,7923.0
tVG 784	MTVG_4062	GCF_004569875	Bacteria	Proteobacteria	Gammaproteobacteria	Enterobacterales	Enterobacteriaceae	Escherichia	Escherichia coli_D	ND	96.5,11891,0.478,0.0,19634.0;95.3,4804,0.193,0.0,7581.0;96.2,3954,0.159,0.0,6458.0
tVG 784	MTVG_4834	GCF_004569875	Bacteria	Proteobacteria	Gammaproteobacteria	Enterobacterales	Enterobacteriaceae	Escherichia	Escherichia coli_D	ND	96.5,11891,0.48,0.0,19634.0;95.3,4804,0.194,0.0,7581.0;96.2,3954,0.159,0.0,6458.0
tVG 784	MTVG_5674	GCF_004569875	Bacteria	Proteobacteria	Gammaproteobacteria	Enterobacterales	Enterobacteriaceae	Escherichia	Escherichia coli_D	ND	96.4,11529,0.776,0.0,18993.0;96.2,3121,0.21,0.0,5099.0
tVG 784	MTVG_8146	GCF_004569875	Bacteria	Proteobacteria	Gammaproteobacteria	Enterobacterales	Enterobacteriaceae	Escherichia	Escherichia coli_D	ND	96.1,11889,0.741,0.0,19344.0
tVG 1718	MTVG_9859	GCF_004569875	Bacteria	Proteobacteria	Gammaproteobacteria	Enterobacterales	Enterobacteriaceae	Escherichia	Escherichia coli_D	ND	96.4,11529,0.238,0.0,18993.0;96.6,4782,0.099,0.0,7923.0;97.5,3638,0.075,0.0,6207.0
tVG 1718	MTVG_1642	GCF_013073485	Bacteria	Proteobacteria	Gammaproteobacteria	Enterobacterales	Enterobacteriaceae	Escherichia	Escherichia flexneri	ND	88.6,6629,0.239,0.0,7963.0
tVG 784	MTVG_4062	GCF_013073485	Bacteria	Proteobacteria	Gammaproteobacteria	Enterobacterales	Enterobacteriaceae	Escherichia	Escherichia flexneri	ND	86.9,6651,0.267,0.0,7339.0
tVG 784	MTVG_4834	GCF_013073485	Bacteria	Proteobacteria	Gammaproteobacteria	Enterobacterales	Enterobacteriaceae	Escherichia	Escherichia flexneri	ND	86.9,6651,0.268,0.0,7339.0
tVG 784	MTVG_5674	GCF_013073485	Bacteria	Proteobacteria	Gammaproteobacteria	Enterobacterales	Enterobacteriaceae	Escherichia	Escherichia flexneri	ND	88.4,6488,0.437,0.0,7720.0
tVG 784	MTVG_8146	GCF_013073485	Bacteria	Proteobacteria	Gammaproteobacteria	Enterobacterales	Enterobacteriaceae	Escherichia	Escherichia flexneri	ND	87.3,5560,0.346,0.0,6272.0
tVG 1718	MTVG_9859	GCF_013073485	Bacteria	Proteobacteria	Gammaproteobacteria	Enterobacterales	Enterobacteriaceae	Escherichia	Escherichia flexneri	ND	88.6,6629,0.137,0.0,7963.0;99.3,2550,0.053,0.0,4608.0
tVG 1718	MTVG_1642	GCF_006350015	Bacteria	Proteobacteria	Gammaproteobacteria	Enterobacterales	Enterobacteriaceae	Escherichia	Escherichia flexneri	ND	97.7,14462,0.521,0.0,24834.0;95.0,4505,0.162,0.0,7066.0;95.5,2983,0.108,0.0,4756.0
tVG 784	MTVG_4062	GCF_006350015	Bacteria	Proteobacteria	Gammaproteobacteria	Enterobacterales	Enterobacteriaceae	Escherichia	Escherichia flexneri	ND	96.8,15693,0.631,0.0,26133.0;95.9,4543,0.183,0.0,7347.0;96.2,2983,0.12,0.0,4878.0
tVG 784	MTVG_4834	GCF_006350015	Bacteria	Proteobacteria	Gammaproteobacteria	Enterobacterales	Enterobacteriaceae	Escherichia	Escherichia flexneri	ND	96.8,15693,0.633,0.0,26133.0;95.9,4543,0.183,0.0,7347.0;96.2,2983,0.12,0.0,4878.0
tVG 784	MTVG_5674	GCF_006350015	Bacteria	Proteobacteria	Gammaproteobacteria	Enterobacterales	Enterobacteriaceae	Escherichia	Escherichia flexneri	ND	97.7,14457,0.973,0.0,24857.0
tVG 784	MTVG_8146	GCF_006350015	Bacteria	Proteobacteria	Gammaproteobacteria	Enterobacterales	Enterobacteriaceae	Escherichia	Escherichia flexneri	ND	97.6,15768,0.982,0.0,27036.0
tVG 1718	MTVG_9859	GCF_006350015	Bacteria	Proteobacteria	Gammaproteobacteria	Enterobacterales	Enterobacteriaceae	Escherichia	Escherichia flexneri	ND	97.7,14457,0.298,0.0,24857.0;95.0,4505,0.093,0.0,7066.0;95.5,2983,0.061,0.0,4756.0;97.0,2816,0.058,0.0,4732.0
tVG 1718	MTVG_1642	GCF_003076175	Bacteria	Proteobacteria	Gammaproteobacteria	Enterobacterales	Enterobacteriaceae	Escherichia	Escherichia dysenteriae	ND	97.7,16627,0.599,0.0,28566.0;94.9,3255,0.117,0.0,5086.0
tVG 784	MTVG_4062	GCF_003076175	Bacteria	Proteobacteria	Gammaproteobacteria	Enterobacterales	Enterobacteriaceae	Escherichia	Escherichia dysenteriae	ND	96.6,17010,0.684,0.0,28110.0;94.6,5948,0.239,0.0,9199.0
tVG 784	MTVG_4834	GCF_003076175	Bacteria	Proteobacteria	Gammaproteobacteria	Enterobacterales	Enterobacteriaceae	Escherichia	Escherichia dysenteriae	ND	96.6,17010,0.686,0.0,28110.0;94.6,5948,0.24,0.0,9199.0
tVG 784	MTVG_5674	GCF_003076175	Bacteria	Proteobacteria	Gammaproteobacteria	Enterobacterales	Enterobacteriaceae	Escherichia	Escherichia dysenteriae	ND	97.8,14844,0.999,0.0,25612.0
tVG 784	MTVG_8146	GCF_003076175	Bacteria	Proteobacteria	Gammaproteobacteria	Enterobacterales	Enterobacteriaceae	Escherichia	Escherichia dysenteriae	ND	97.6,14273,0.889,0.0,24404.0
tVG 1718	MTVG_9859	GCF_003076175	Bacteria	Proteobacteria	Gammaproteobacteria	Enterobacterales	Enterobacteriaceae	Escherichia	Escherichia dysenteriae	ND	97.7,16622,0.342,0.0,28590.0;97.0,2774,0.057,0.0,4667.0;94.9,3255,0.067,0.0,5086.0
tVG 1718	MTVG_1642	GCF_002795125	Bacteria	Proteobacteria	Gammaproteobacteria	Enterobacterales	Enterobacteriaceae	Escherichia	Escherichia flexneri	ND	96.4,18388,0.663,0.0,30288.0;95.3,2686,0.097,0.0,4250.0
tVG 784	MTVG_4062	GCF_002795125	Bacteria	Proteobacteria	Gammaproteobacteria	Enterobacterales	Enterobacteriaceae	Escherichia	Escherichia flexneri	ND	96.3,20432,0.821,0.0,33543.0;95.8,2686,0.108,0.0,4327.0
tVG 784	MTVG_4834	GCF_002795125	Bacteria	Proteobacteria	Gammaproteobacteria	Enterobacterales	Enterobacteriaceae	Escherichia	Escherichia flexneri	ND	96.3,20432,0.824,0.0,33543.0;95.8,2686,0.108,0.0,4327.0
tVG 784	MTVG_5674	GCF_002795125	Bacteria	Proteobacteria	Gammaproteobacteria	Enterobacterales	Enterobacteriaceae	Escherichia	Escherichia flexneri	ND	96.7,14765,0.994,0.0,24576.0
tVG 784	MTVG_8146	GCF_002795125	Bacteria	Proteobacteria	Gammaproteobacteria	Enterobacterales	Enterobacteriaceae	Escherichia	Escherichia flexneri	ND	96.2,13841,0.862,0.0,22626.0
tVG 1718	MTVG_9859	GCF_002795125	Bacteria	Proteobacteria	Gammaproteobacteria	Enterobacterales	Enterobacteriaceae	Escherichia	Escherichia flexneri	ND	96.4,18383,0.379,0.0,30310.0;95.3,2686,0.055,0.0,4250.0
tVG 1718	MTVG_1642	GCF_902505175	Bacteria	Proteobacteria	Gammaproteobacteria	Enterobacterales	Enterobacteriaceae	Escherichia	Escherichia flexneri	ND	95.0,2977,0.107,0.0,4667.0
tVG 784	MTVG_4062	GCF_902505175	Bacteria	Proteobacteria	Gammaproteobacteria	Enterobacterales	Enterobacteriaceae	Escherichia	Escherichia flexneri	ND	96.4,5002,0.201,0.0,8235.0
tVG 784	MTVG_4834	GCF_902505175	Bacteria	Proteobacteria	Gammaproteobacteria	Enterobacterales	Enterobacteriaceae	Escherichia	Escherichia flexneri	ND	96.4,5002,0.202,0.0,8235.0
tVG 1718	MTVG_9859	GCF_902505175	Bacteria	Proteobacteria	Gammaproteobacteria	Enterobacterales	Enterobacteriaceae	Escherichia	Escherichia flexneri	ND	95.0,2977,0.061,0.0,4667.0
tVG 1718	MTVG_1642	GCF_005844555	Bacteria	Proteobacteria	Gammaproteobacteria	Enterobacterales	Enterobacteriaceae	Escherichia	Escherichia coli_D	ND	94.8,3255,0.117,0.0,5070.0
tVG 784	MTVG_4062	GCF_005844555	Bacteria	Proteobacteria	Gammaproteobacteria	Enterobacterales	Enterobacteriaceae	Escherichia	Escherichia coli_D	ND	95.1,3328,0.134,0.0,5234.0
tVG 784	MTVG_4834	GCF_005844555	Bacteria	Proteobacteria	Gammaproteobacteria	Enterobacterales	Enterobacteriaceae	Escherichia	Escherichia coli_D	ND	95.1,3328,0.134,0.0,5234.0
tVG 1718	MTVG_9859	GCF_005844555	Bacteria	Proteobacteria	Gammaproteobacteria	Enterobacterales	Enterobacteriaceae	Escherichia	Escherichia coli_D	ND	97.4,3786,0.078,0.0,6442.0;94.8,3255,0.067,0.0,5070.0
tVG 1718	MTVG_1642	GCF_002765555	Bacteria	Proteobacteria	Gammaproteobacteria	Enterobacterales	Enterobacteriaceae	Escherichia	Escherichia flexneri	ND	97.5,5062,0.182,0.0,8628.0;96.1,3277,0.118,0.0,5336.0;98.3,2615,0.094,0.0,4586.0;95.9,2525,0.091,0.0,4084.0;84.2,2970,0.107,0.0,2843.0;78.8,2590,0.093,0.0,1688.0
tVG 784	MTVG_4062	GCF_002765555	Bacteria	Proteobacteria	Gammaproteobacteria	Enterobacterales	Enterobacteriaceae	Escherichia	Escherichia flexneri	ND	97.1,5062,0.204,0.0,8517.0;95.4,3265,0.131,0.0,5190.0;97.8,2615,0.105,0.0,4514.0;95.6,2513,0.101,0.0,4032.0;84.2,3018,0.121,0.0,2891.0;77.9,2609,0.105,0.0,1541.0
tVG 784	MTVG_4834	GCF_002765555	Bacteria	Proteobacteria	Gammaproteobacteria	Enterobacterales	Enterobacteriaceae	Escherichia	Escherichia flexneri	ND	97.1,5062,0.204,0.0,8517.0;95.4,3265,0.132,0.0,5190.0;97.8,2615,0.105,0.0,4514.0;95.6,2513,0.101,0.0,4032.0;84.2,3018,0.122,0.0,2891.0;77.9,2609,0.105,0.0,1541.0
tVG 784	MTVG_5674	GCF_002765555	Bacteria	Proteobacteria	Gammaproteobacteria	Enterobacterales	Enterobacteriaceae	Escherichia	Escherichia flexneri	ND	97.5,5062,0.341,0.0,8628.0;98.3,2615,0.176,0.0,4586.0;78.8,2590,0.174,0.0,1688.0
tVG 784	MTVG_8146	GCF_002765555	Bacteria	Proteobacteria	Gammaproteobacteria	Enterobacterales	Enterobacteriaceae	Escherichia	Escherichia flexneri	ND	97.1,5060,0.315,0.0,8521.0;97.7,2612,0.163,0.0,4492.0
tVG 1718	MTVG_9859	GCF_002765555	Bacteria	Proteobacteria	Gammaproteobacteria	Enterobacterales	Enterobacteriaceae	Escherichia	Escherichia flexneri	ND	97.5,5062,0.104,0.0,8628.0;97.1,3953,0.081,0.0,6671.0;96.1,3277,0.068,0.0,5336.0;98.3,2615,0.054,0.0,4586.0;97.1,2548,0.052,0.0,4289.0;95.9,2525,0.052,0.0,4084.0;84.2,2970,0.061,0.0,2843.0;78.8,2590,0.053,0.0,1688.0
tVG 1718	MTVG_9859	GCF_001653535	Bacteria	Proteobacteria	Gammaproteobacteria	Enterobacterales	Enterobacteriaceae	Escherichia	Escherichia flexneri	ND	97.0,2777,0.057,0.0,4662.0
tVG 1718	MTVG_1642	GCF_001283925	Bacteria	Proteobacteria	Gammaproteobacteria	Enterobacterales	Enterobacteriaceae	Escherichia	Escherichia flexneri	ND	97.9,4860,0.175,0.0,8394.0;98.5,2842,0.102,0.0,5011.0;86.2,3468,0.125,0.0,3699.0;78.5,3148,0.113,0.0,1977.0;79.9,2571,0.093,0.0,1827.0
tVG 784	MTVG_4062	GCF_001283925	Bacteria	Proteobacteria	Gammaproteobacteria	Enterobacterales	Enterobacteriaceae	Escherichia	Escherichia flexneri	ND	97.8,4855,0.195,0.0,8384.0;96.7,2841,0.114,0.0,4726.0;85.6,3319,0.133,0.0,3415.0;78.6,3147,0.127,0.0,1993.0;77.7,2593,0.104,0.0,1502.0
tVG 784	MTVG_4834	GCF_001283925	Bacteria	Proteobacteria	Gammaproteobacteria	Enterobacterales	Enterobacteriaceae	Escherichia	Escherichia flexneri	ND	97.8,4855,0.196,0.0,8384.0;96.7,2841,0.115,0.0,4726.0;85.6,3319,0.134,0.0,3415.0;78.6,3147,0.127,0.0,1993.0;77.7,2593,0.105,0.0,1502.0
tVG 784	MTVG_5674	GCF_001283925	Bacteria	Proteobacteria	Gammaproteobacteria	Enterobacterales	Enterobacteriaceae	Escherichia	Escherichia flexneri	ND	98.0,4855,0.327,0.0,8418.0;89.2,2894,0.195,0.0,3579.0;78.5,3148,0.212,0.0,1977.0;79.9,2571,0.173,0.0,1827.0
tVG 784	MTVG_8146	GCF_001283925	Bacteria	Proteobacteria	Gammaproteobacteria	Enterobacterales	Enterobacteriaceae	Escherichia	Escherichia flexneri	ND	97.3,4855,0.302,0.0,8251.0;78.5,3145,0.196,0.0,1988.0
tVG 1718	MTVG_9859	GCF_001283925	Bacteria	Proteobacteria	Gammaproteobacteria	Enterobacterales	Enterobacteriaceae	Escherichia	Escherichia flexneri	ND	98.0,4855,0.1,0.0,8418.0;97.9,3309,0.068,0.0,5716.0;98.5,2842,0.059,0.0,5011.0;86.2,3468,0.071,0.0,3699.0;78.5,3148,0.065,0.0,1977.0;79.9,2571,0.053,0.0,1827.0
tVG 1718	MTVG_1642	GCF_002510935	Bacteria	Proteobacteria	Gammaproteobacteria	Enterobacterales	Enterobacteriaceae	Escherichia	Escherichia flexneri	ND	98.5,15344,0.553,0.0,27019.0
tVG 784	MTVG_4062	GCF_002510935	Bacteria	Proteobacteria	Gammaproteobacteria	Enterobacterales	Enterobacteriaceae	Escherichia	Escherichia flexneri	ND	96.8,15726,0.632,0.0,26201.0
tVG 784	MTVG_4834	GCF_002510935	Bacteria	Proteobacteria	Gammaproteobacteria	Enterobacterales	Enterobacteriaceae	Escherichia	Escherichia flexneri	ND	96.8,15726,0.634,0.0,26201.0
tVG 784	MTVG_5674	GCF_002510935	Bacteria	Proteobacteria	Gammaproteobacteria	Enterobacterales	Enterobacteriaceae	Escherichia	Escherichia flexneri	ND	98.5,14835,0.998,0.0,26127.0
tVG 784	MTVG_8146	GCF_002510935	Bacteria	Proteobacteria	Gammaproteobacteria	Enterobacterales	Enterobacteriaceae	Escherichia	Escherichia flexneri	ND	97.8,14270,0.889,0.0,24576.0
tVG 1718	MTVG_9859	GCF_002510935	Bacteria	Proteobacteria	Gammaproteobacteria	Enterobacterales	Enterobacteriaceae	Escherichia	Escherichia flexneri	ND	98.5,15339,0.316,0.0,27041.0
tVG 1718	MTVG_1642	GCF_006240975	Bacteria	Proteobacteria	Gammaproteobacteria	Enterobacterales	Enterobacteriaceae	Escherichia	Escherichia coli	ND	97.9,14978,0.54,0.0,25941.0;95.1,2817,0.102,0.0,4440.0
tVG 784	MTVG_4062	GCF_006240975	Bacteria	Proteobacteria	Gammaproteobacteria	Enterobacterales	Enterobacteriaceae	Escherichia	Escherichia coli	ND	97.0,15055,0.605,0.0,25250.0;95.1,2817,0.113,0.0,4429.0
tVG 784	MTVG_4834	GCF_006240975	Bacteria	Proteobacteria	Gammaproteobacteria	Enterobacterales	Enterobacteriaceae	Escherichia	Escherichia coli	ND	97.0,15055,0.607,0.0,25250.0;95.1,2817,0.114,0.0,4429.0
tVG 784	MTVG_5674	GCF_006240975	Bacteria	Proteobacteria	Gammaproteobacteria	Enterobacterales	Enterobacteriaceae	Escherichia	Escherichia coli	ND	98.0,14835,0.998,0.0,25719.0
tVG 784	MTVG_8146	GCF_006240975	Bacteria	Proteobacteria	Gammaproteobacteria	Enterobacterales	Enterobacteriaceae	Escherichia	Escherichia coli	ND	97.5,13963,0.87,0.0,23837.0
tVG 1718	MTVG_9859	GCF_006240975	Bacteria	Proteobacteria	Gammaproteobacteria	Enterobacterales	Enterobacteriaceae	Escherichia	Escherichia coli	ND	98.0,14973,0.308,0.0,25963.0;96.6,2793,0.058,0.0,4625.0;95.1,2817,0.058,0.0,4440.0
tVG 1718	MTVG_1642	GCF_002290415	Bacteria	Proteobacteria	Gammaproteobacteria	Enterobacterales	Enterobacteriaceae	Escherichia	Escherichia flexneri	ND	98.1,10193,0.367,0.0,17732.0;96.7,5130,0.185,0.0,8547.0
tVG 784	MTVG_4062	GCF_002290415	Bacteria	Proteobacteria	Gammaproteobacteria	Enterobacterales	Enterobacteriaceae	Escherichia	Escherichia flexneri	ND	98.0,10245,0.412,0.0,17756.0;94.0,5157,0.207,0.0,7771.0;96.6,3954,0.159,0.0,6565.0
tVG 784	MTVG_4834	GCF_002290415	Bacteria	Proteobacteria	Gammaproteobacteria	Enterobacterales	Enterobacteriaceae	Escherichia	Escherichia flexneri	ND	98.0,10245,0.413,0.0,17756.0;94.0,5157,0.208,0.0,7771.0;96.6,3954,0.159,0.0,6565.0
tVG 784	MTVG_5674	GCF_002290415	Bacteria	Proteobacteria	Gammaproteobacteria	Enterobacterales	Enterobacteriaceae	Escherichia	Escherichia flexneri	ND	98.1,10188,0.686,0.0,17756.0;97.2,3994,0.269,0.0,6756.0
tVG 784	MTVG_8146	GCF_002290415	Bacteria	Proteobacteria	Gammaproteobacteria	Enterobacterales	Enterobacteriaceae	Escherichia	Escherichia flexneri	ND	97.1,10240,0.638,0.0,17287.0;97.1,3069,0.191,0.0,5180.0;99.0,2844,0.177,0.0,5092.0
tVG 1718	MTVG_9859	GCF_002290415	Bacteria	Proteobacteria	Gammaproteobacteria	Enterobacterales	Enterobacteriaceae	Escherichia	Escherichia flexneri	ND	98.1,10188,0.21,0.0,17756.0;96.7,5130,0.106,0.0,8547.0;97.5,2815,0.058,0.0,4809.0
tVG 1718	MTVG_1642	GCF_003304955	Bacteria	Proteobacteria	Gammaproteobacteria	Enterobacterales	Enterobacteriaceae	Escherichia	Escherichia flexneri	ND	97.9,11521,0.415,0.0,19932.0;99.2,4070,0.147,0.0,7343.0
tVG 784	MTVG_4062	GCF_003304955	Bacteria	Proteobacteria	Gammaproteobacteria	Enterobacterales	Enterobacteriaceae	Escherichia	Escherichia flexneri	ND	97.4,11878,0.478,0.0,20245.0;94.7,4097,0.165,0.0,6327.0;95.8,2563,0.103,0.0,4141.0
tVG 784	MTVG_4834	GCF_003304955	Bacteria	Proteobacteria	Gammaproteobacteria	Enterobacterales	Enterobacteriaceae	Escherichia	Escherichia flexneri	ND	97.4,11878,0.479,0.0,20245.0;94.7,4097,0.165,0.0,6327.0;95.8,2563,0.103,0.0,4141.0
tVG 784	MTVG_5674	GCF_003304955	Bacteria	Proteobacteria	Gammaproteobacteria	Enterobacterales	Enterobacteriaceae	Escherichia	Escherichia flexneri	ND	98.0,11516,0.775,0.0,19954.0;99.6,3118,0.21,0.0,5686.0
tVG 784	MTVG_8146	GCF_003304955	Bacteria	Proteobacteria	Gammaproteobacteria	Enterobacterales	Enterobacteriaceae	Escherichia	Escherichia flexneri	ND	97.1,11876,0.74,0.0,20044.0
tVG 1718	MTVG_9859	GCF_003304955	Bacteria	Proteobacteria	Gammaproteobacteria	Enterobacterales	Enterobacteriaceae	Escherichia	Escherichia flexneri	ND	98.0,11516,0.237,0.0,19954.0;99.2,4070,0.084,0.0,7343.0;98.0,2549,0.053,0.0,4418.0
tVG 1718	MTVG_1642	GCF_001251635	Bacteria	Proteobacteria	Gammaproteobacteria	Enterobacterales	Enterobacteriaceae	Escherichia	Escherichia flexneri	ND	96.9,18007,0.649,0.0,30123.0;94.7,3275,0.118,0.0,5075.0
tVG 784	MTVG_4062	GCF_001251635	Bacteria	Proteobacteria	Gammaproteobacteria	Enterobacterales	Enterobacteriaceae	Escherichia	Escherichia flexneri	ND	96.6,19075,0.767,0.0,31576.0;95.3,3264,0.131,0.0,5168.0
tVG 784	MTVG_4834	GCF_001251635	Bacteria	Proteobacteria	Gammaproteobacteria	Enterobacterales	Enterobacteriaceae	Escherichia	Escherichia flexneri	ND	96.6,19075,0.769,0.0,31576.0;95.3,3264,0.132,0.0,5168.0
tVG 784	MTVG_5674	GCF_001251635	Bacteria	Proteobacteria	Gammaproteobacteria	Enterobacterales	Enterobacteriaceae	Escherichia	Escherichia flexneri	ND	97.3,14830,0.998,0.0,25183.0
tVG 784	MTVG_8146	GCF_001251635	Bacteria	Proteobacteria	Gammaproteobacteria	Enterobacterales	Enterobacteriaceae	Escherichia	Escherichia flexneri	ND	97.0,14987,0.934,0.0,25152.0
tVG 1718	MTVG_9859	GCF_001251635	Bacteria	Proteobacteria	Gammaproteobacteria	Enterobacterales	Enterobacteriaceae	Escherichia	Escherichia flexneri	ND	96.9,18002,0.371,0.0,30145.0;94.7,3275,0.067,0.0,5075.0
tVG 1718	MTVG_1642	GCF_018456885	Bacteria	Proteobacteria	Gammaproteobacteria	Enterobacterales	Enterobacteriaceae	Escherichia	Escherichia flexneri	ND	95.3,2805,0.101,0.0,4440.0
tVG 784	MTVG_4062	GCF_018456885	Bacteria	Proteobacteria	Gammaproteobacteria	Enterobacterales	Enterobacteriaceae	Escherichia	Escherichia flexneri	ND	95.3,2770,0.111,0.0,4399.0
tVG 784	MTVG_4834	GCF_018456885	Bacteria	Proteobacteria	Gammaproteobacteria	Enterobacterales	Enterobacteriaceae	Escherichia	Escherichia flexneri	ND	95.3,2770,0.112,0.0,4399.0
tVG 1718	MTVG_9859	GCF_018456885	Bacteria	Proteobacteria	Gammaproteobacteria	Enterobacterales	Enterobacteriaceae	Escherichia	Escherichia flexneri	ND	95.3,2805,0.058,0.0,4440.0
tVG 1718	MTVG_1642	GCF_009766485	Bacteria	Proteobacteria	Gammaproteobacteria	Enterobacterales	Enterobacteriaceae	Escherichia	Escherichia coli	ND	98.4,3094,0.112,0.0,5443.0;95.6,2684,0.097,0.0,4300.0
tVG 784	MTVG_4062	GCF_009766485	Bacteria	Proteobacteria	Gammaproteobacteria	Enterobacterales	Enterobacteriaceae	Escherichia	Escherichia coli	ND	96.2,4708,0.189,0.0,7707.0;98.5,3094,0.124,0.0,5454.0
tVG 784	MTVG_4834	GCF_009766485	Bacteria	Proteobacteria	Gammaproteobacteria	Enterobacterales	Enterobacteriaceae	Escherichia	Escherichia coli	ND	96.2,4708,0.19,0.0,7707.0;98.5,3094,0.125,0.0,5454.0
tVG 784	MTVG_5674	GCF_009766485	Bacteria	Proteobacteria	Gammaproteobacteria	Enterobacterales	Enterobacteriaceae	Escherichia	Escherichia coli	ND	98.4,3094,0.208,0.0,5443.0
tVG 784	MTVG_8146	GCF_009766485	Bacteria	Proteobacteria	Gammaproteobacteria	Enterobacterales	Enterobacteriaceae	Escherichia	Escherichia coli	ND	97.7,3092,0.193,0.0,5312.0
tVG 1718	MTVG_9859	GCF_009766485	Bacteria	Proteobacteria	Gammaproteobacteria	Enterobacterales	Enterobacteriaceae	Escherichia	Escherichia coli	ND	98.4,3094,0.064,0.0,5443.0;95.6,2684,0.055,0.0,4300.0
tVG 1718	MTVG_1642	GCF_004796715	Bacteria	Proteobacteria	Gammaproteobacteria	Enterobacterales	Enterobacteriaceae	Escherichia	Escherichia dysenteriae	ND	97.0,6233,0.225,0.0,10469.0;99.5,3933,0.142,0.0,7153.0;79.1,3660,0.132,0.0,2447.0;79.0,2980,0.107,0.0,1956.0
tVG 784	MTVG_4062	GCF_004796715	Bacteria	Proteobacteria	Gammaproteobacteria	Enterobacterales	Enterobacteriaceae	Escherichia	Escherichia dysenteriae	ND	97.1,6233,0.251,0.0,10497.0;94.7,3957,0.159,0.0,6119.0;96.8,3734,0.15,0.0,6242.0;77.8,3713,0.149,0.0,2172.0;78.2,2998,0.121,0.0,1816.0
tVG 784	MTVG_4834	GCF_004796715	Bacteria	Proteobacteria	Gammaproteobacteria	Enterobacterales	Enterobacteriaceae	Escherichia	Escherichia dysenteriae	ND	97.1,6233,0.251,0.0,10497.0;94.7,3957,0.16,0.0,6119.0;96.8,3734,0.151,0.0,6242.0;77.8,3713,0.15,0.0,2172.0;78.2,2998,0.121,0.0,1816.0
tVG 784	MTVG_5674	GCF_004796715	Bacteria	Proteobacteria	Gammaproteobacteria	Enterobacterales	Enterobacteriaceae	Escherichia	Escherichia dysenteriae	ND	97.0,6233,0.42,0.0,10469.0;99.5,3124,0.21,0.0,5681.0;80.4,3151,0.212,0.0,2335.0;79.0,2919,0.196,0.0,1917.0
tVG 784	MTVG_8146	GCF_004796715	Bacteria	Proteobacteria	Gammaproteobacteria	Enterobacterales	Enterobacteriaceae	Escherichia	Escherichia dysenteriae	ND	96.7,6231,0.388,0.0,10351.0
tVG 1718	MTVG_9859	GCF_004796715	Bacteria	Proteobacteria	Gammaproteobacteria	Enterobacterales	Enterobacteriaceae	Escherichia	Escherichia dysenteriae	ND	97.0,6233,0.128,0.0,10469.0;99.5,3933,0.081,0.0,7153.0;79.1,3660,0.075,0.0,2447.0;79.0,2980,0.061,0.0,1956.0
tVG 1718	MTVG_1642	GCF_005390625	Bacteria	Proteobacteria	Gammaproteobacteria	Enterobacterales	Enterobacteriaceae	Escherichia	Escherichia flexneri	ND	97.8,18479,0.666,0.0,31896.0;78.4,3167,0.114,0.0,1965.0;78.1,3162,0.114,0.0,1932.0
tVG 784	MTVG_4062	GCF_005390625	Bacteria	Proteobacteria	Gammaproteobacteria	Enterobacterales	Enterobacteriaceae	Escherichia	Escherichia flexneri	ND	96.6,18849,0.758,0.0,31209.0;78.3,3166,0.127,0.0,1960.0;78.3,3162,0.127,0.0,1954.0
tVG 784	MTVG_4834	GCF_005390625	Bacteria	Proteobacteria	Gammaproteobacteria	Enterobacterales	Enterobacteriaceae	Escherichia	Escherichia flexneri	ND	96.6,18849,0.76,0.0,31209.0;78.3,3166,0.128,0.0,1960.0;78.3,3162,0.128,0.0,1954.0
tVG 784	MTVG_5674	GCF_005390625	Bacteria	Proteobacteria	Gammaproteobacteria	Enterobacterales	Enterobacteriaceae	Escherichia	Escherichia flexneri	ND	98.2,14835,0.998,0.0,25911.0;78.4,3167,0.213,0.0,1965.0;78.1,3162,0.213,0.0,1932.0
tVG 784	MTVG_8146	GCF_005390625	Bacteria	Proteobacteria	Gammaproteobacteria	Enterobacterales	Enterobacteriaceae	Escherichia	Escherichia flexneri	ND	97.5,14270,0.889,0.0,24360.0;78.3,3162,0.197,0.0,1960.0;78.3,3165,0.197,0.0,1949.0
tVG 1718	MTVG_9859	GCF_005390625	Bacteria	Proteobacteria	Gammaproteobacteria	Enterobacterales	Enterobacteriaceae	Escherichia	Escherichia flexneri	ND	97.9,18474,0.381,0.0,31920.0;97.6,3722,0.077,0.0,6368.0;97.5,3105,0.064,0.0,5295.0;99.1,2696,0.056,0.0,4846.0;78.4,3167,0.065,0.0,1965.0;78.1,3162,0.065,0.0,1932.0
tVG 1718	MTVG_1642	GCF_017584385	Bacteria	Proteobacteria	Gammaproteobacteria	Enterobacterales	Enterobacteriaceae	Escherichia	Escherichia coli_D	ND	95.3,2772,0.1,0.0,4388.0
tVG 784	MTVG_4062	GCF_017584385	Bacteria	Proteobacteria	Gammaproteobacteria	Enterobacterales	Enterobacteriaceae	Escherichia	Escherichia coli_D	ND	95.0,2772,0.111,0.0,4349.0
tVG 784	MTVG_4834	GCF_017584385	Bacteria	Proteobacteria	Gammaproteobacteria	Enterobacterales	Enterobacteriaceae	Escherichia	Escherichia coli_D	ND	95.0,2772,0.112,0.0,4349.0
tVG 1718	MTVG_9859	GCF_017584385	Bacteria	Proteobacteria	Gammaproteobacteria	Enterobacterales	Enterobacteriaceae	Escherichia	Escherichia coli_D	ND	95.3,2772,0.057,0.0,4388.0
tVG 1718	MTVG_1642	GCF_002179755	Bacteria	Proteobacteria	Gammaproteobacteria	Enterobacterales	Enterobacteriaceae	Escherichia	Escherichia dysenteriae	ND	96.4,6130,0.221,0.0,10076.0;98.1,5614,0.202,0.0,9773.0;95.1,2970,0.107,0.0,4680.0;78.6,2574,0.093,0.0,1629.0
tVG 784	MTVG_4062	GCF_002179755	Bacteria	Proteobacteria	Gammaproteobacteria	Enterobacterales	Enterobacteriaceae	Escherichia	Escherichia dysenteriae	ND	96.2,6139,0.247,0.0,10033.0;98.3,5614,0.226,0.0,9834.0;97.0,2970,0.119,0.0,4985.0;97.6,2531,0.102,0.0,4331.0;78.4,2574,0.103,0.0,1607.0
tVG 784	MTVG_4834	GCF_002179755	Bacteria	Proteobacteria	Gammaproteobacteria	Enterobacterales	Enterobacteriaceae	Escherichia	Escherichia dysenteriae	ND	96.2,6139,0.248,0.0,10033.0;98.3,5614,0.226,0.0,9834.0;97.0,2970,0.12,0.0,4985.0;97.6,2531,0.102,0.0,4331.0;78.4,2574,0.104,0.0,1607.0
tVG 784	MTVG_5674	GCF_002179755	Bacteria	Proteobacteria	Gammaproteobacteria	Enterobacterales	Enterobacteriaceae	Escherichia	Escherichia dysenteriae	ND	96.4,6130,0.413,0.0,10076.0;98.1,5614,0.378,0.0,9773.0;78.6,2574,0.173,0.0,1629.0
tVG 784	MTVG_8146	GCF_002179755	Bacteria	Proteobacteria	Gammaproteobacteria	Enterobacterales	Enterobacteriaceae	Escherichia	Escherichia dysenteriae	ND	96.0,6131,0.382,0.0,9943.0;97.2,5614,0.35,0.0,9500.0;97.2,2531,0.158,0.0,4276.0;78.5,2572,0.16,0.0,1613.0
tVG 1718	MTVG_9859	GCF_002179755	Bacteria	Proteobacteria	Gammaproteobacteria	Enterobacterales	Enterobacteriaceae	Escherichia	Escherichia dysenteriae	ND	96.4,6130,0.126,0.0,10076.0;98.1,5614,0.116,0.0,9773.0;97.7,3051,0.063,0.0,5252.0;96.6,3007,0.062,0.0,4992.0;95.1,2970,0.061,0.0,4680.0;78.6,2574,0.053,0.0,1629.0
tVG 1718	MTVG_1642	GCF_002324625	Bacteria	Proteobacteria	Gammaproteobacteria	Enterobacterales	Enterobacteriaceae	Escherichia	Escherichia flexneri	ND	97.8,11520,0.415,0.0,19889.0;94.9,3271,0.118,0.0,5105.0;95.0,3255,0.117,0.0,5097.0
tVG 784	MTVG_4062	GCF_002324625	Bacteria	Proteobacteria	Gammaproteobacteria	Enterobacterales	Enterobacteriaceae	Escherichia	Escherichia flexneri	ND	97.2,12456,0.501,0.0,21065.0;96.3,5766,0.232,0.0,9457.0;91.6,3294,0.132,0.0,4492.0
tVG 784	MTVG_4834	GCF_002324625	Bacteria	Proteobacteria	Gammaproteobacteria	Enterobacterales	Enterobacteriaceae	Escherichia	Escherichia flexneri	ND	97.2,12456,0.502,0.0,21065.0;96.3,5766,0.233,0.0,9457.0;91.6,3294,0.133,0.0,4492.0
tVG 784	MTVG_5674	GCF_002324625	Bacteria	Proteobacteria	Gammaproteobacteria	Enterobacterales	Enterobacteriaceae	Escherichia	Escherichia flexneri	ND	97.9,11515,0.775,0.0,19913.0;95.1,3133,0.211,0.0,4911.0
tVG 784	MTVG_8146	GCF_002324625	Bacteria	Proteobacteria	Gammaproteobacteria	Enterobacterales	Enterobacteriaceae	Escherichia	Escherichia flexneri	ND	96.7,12458,0.776,0.0,20740.0
tVG 1718	MTVG_9859	GCF_002324625	Bacteria	Proteobacteria	Gammaproteobacteria	Enterobacterales	Enterobacteriaceae	Escherichia	Escherichia flexneri	ND	97.9,11515,0.237,0.0,19913.0;94.9,3271,0.067,0.0,5105.0;95.0,3255,0.067,0.0,5097.0;96.4,2895,0.06,0.0,4765.0
tVG 1718	MTVG_1642	GCF_002142365	Bacteria	Proteobacteria	Gammaproteobacteria	Enterobacterales	Enterobacteriaceae	Escherichia	Escherichia coli	ND	96.9,8017,0.289,0.0,13418.0;98.0,6383,0.23,0.0,11062.0
tVG 784	MTVG_4062	GCF_002142365	Bacteria	Proteobacteria	Gammaproteobacteria	Enterobacterales	Enterobacteriaceae	Escherichia	Escherichia coli	ND	95.8,8042,0.323,0.0,12929.0;98.3,6740,0.271,0.0,11799.0
tVG 784	MTVG_4834	GCF_002142365	Bacteria	Proteobacteria	Gammaproteobacteria	Enterobacterales	Enterobacteriaceae	Escherichia	Escherichia coli	ND	95.8,8042,0.324,0.0,12929.0;98.3,6740,0.272,0.0,11799.0
tVG 784	MTVG_5674	GCF_002142365	Bacteria	Proteobacteria	Gammaproteobacteria	Enterobacterales	Enterobacteriaceae	Escherichia	Escherichia coli	ND	96.9,8017,0.54,0.0,13418.0;98.0,6378,0.429,0.0,11086.0
tVG 784	MTVG_8146	GCF_002142365	Bacteria	Proteobacteria	Gammaproteobacteria	Enterobacterales	Enterobacteriaceae	Escherichia	Escherichia coli	ND	96.7,7547,0.47,0.0,12530.0;98.2,6740,0.42,0.0,11782.0
tVG 1718	MTVG_9859	GCF_002142365	Bacteria	Proteobacteria	Gammaproteobacteria	Enterobacterales	Enterobacteriaceae	Escherichia	Escherichia coli	ND	96.9,8017,0.165,0.0,13418.0;98.0,6378,0.131,0.0,11086.0;98.5,3866,0.08,0.0,6811.0;97.6,3706,0.076,0.0,6342.0
tVG 1718	MTVG_1642	GCF_000320015	Bacteria	Proteobacteria	Gammaproteobacteria	Enterobacterales	Enterobacteriaceae	Escherichia	Escherichia flexneri	ND	97.5,17350,0.625,0.0,29621.0;94.2,6479,0.234,0.0,9873.0;91.3,3273,0.118,0.0,4431.0;78.7,3141,0.113,0.0,2015.0
tVG 784	MTVG_4062	GCF_000320015	Bacteria	Proteobacteria	Gammaproteobacteria	Enterobacterales	Enterobacteriaceae	Escherichia	Escherichia flexneri	ND	96.9,18561,0.746,0.0,31028.0;92.9,6429,0.258,0.0,9295.0;89.6,3293,0.132,0.0,4115.0;78.5,3139,0.126,0.0,1988.0
tVG 784	MTVG_4834	GCF_000320015	Bacteria	Proteobacteria	Gammaproteobacteria	Enterobacterales	Enterobacteriaceae	Escherichia	Escherichia flexneri	ND	96.9,18561,0.749,0.0,31028.0;92.9,6429,0.259,0.0,9295.0;89.6,3293,0.133,0.0,4115.0;78.5,3139,0.127,0.0,1988.0
tVG 784	MTVG_5674	GCF_000320015	Bacteria	Proteobacteria	Gammaproteobacteria	Enterobacterales	Enterobacteriaceae	Escherichia	Escherichia flexneri	ND	97.7,14837,0.999,0.0,25484.0;91.0,3132,0.211,0.0,4193.0;78.7,3141,0.211,0.0,2015.0;92.9,2862,0.193,0.0,4139.0
tVG 784	MTVG_8146	GCF_000320015	Bacteria	Proteobacteria	Gammaproteobacteria	Enterobacterales	Enterobacteriaceae	Escherichia	Escherichia flexneri	ND	98.2,15097,0.94,0.0,26365.0;78.6,3140,0.196,0.0,1993.0
tVG 1718	MTVG_9859	GCF_000320015	Bacteria	Proteobacteria	Gammaproteobacteria	Enterobacterales	Enterobacteriaceae	Escherichia	Escherichia flexneri	ND	97.5,17345,0.357,0.0,29645.0;98.0,2815,0.058,0.0,4881.0;94.2,6479,0.133,0.0,9873.0;91.3,3273,0.067,0.0,4431.0;78.7,3141,0.065,0.0,2015.0
tVG 1718	MTVG_1642	GCF_004960775	Bacteria	Proteobacteria	Gammaproteobacteria	Enterobacterales	Enterobacteriaceae	Escherichia	Escherichia coli	ND	97.3,8239,0.297,0.0,13959.0;95.3,5002,0.18,0.0,7915.0;96.6,4638,0.167,0.0,7679.0;95.4,2732,0.098,0.0,4335.0;78.5,3732,0.135,0.0,2368.0;78.5,3163,0.114,0.0,1988.0
[truncated: 64,668 more rows]

## Sheet: Host ranges of 20 tVG
Predicted host ranges of 20 multiphylum/class infecting tVG
Viral genus ID	Cross-class				Cross-phylum
[truncated: 21 more rows]
