# Supplementary material for: A systematic analysis of marine lysogens and proviruses
Source: Nat Commun. 2023 Sep 27;14:6013. doi: 10.1038/s41467-023-41699-4 (PMC10533544; doi:10.1038/s41467-023-41699-4)
Supplement: Supplementary file 10 — Supplementary Data 7 [file 41467_2023_41699_MOESM10_ESM.xls]

## Sheet: Superkingdom
Superkingdom	Total number of genomes	Number of lysogenic genomes	Lysogeny ratio (LyR)
Bacteria	11148	4648	0.416936
Archaea	932	232	0.248927

## Sheet: Phylum
Superkingdom	Phylum	Total number of genomes	Number of lysogenic genomes	Lysogeny ratio (LyR)
Bacteria	Proteobacteria	5515	2570	0.466002
Bacteria	Bacteroidota	1395	528	0.378495
Bacteria	Actinobacteriota	687	186	0.270742
Bacteria	Cyanobacteria	432	100	0.231481
Bacteria	Chloroflexota	370	115	0.310811
Bacteria	Marinisomatota	345	85	0.246377
Bacteria	Planctomycetota	333	166	0.498498
Archaea	Thermoproteota	284	63	0.221831
Bacteria	Desulfobacterota	270	144	0.533333
Bacteria	Verrucomicrobiota	258	82	0.317829
Archaea	Thermoplasmatota	214	46	0.214953
Bacteria	Firmicutes	206	139	0.674757
Bacteria	Campylobacterota	151	48	0.317881
Archaea	Halobacteriota	142	52	0.366197
Bacteria	SAR324	98	21	0.214286
Archaea	Nanoarchaeota	76	15	0.197368
Archaea	Methanobacteriota	71	7	0.0985915
Bacteria	Gemmatimonadota	69	15	0.217391
Bacteria	Acidobacteriota	67	21	0.313433
Archaea	Asgardarchaeota	61	24	0.393443
Bacteria	Patescibacteria	56	14	0.25
Bacteria	Bdellovibrionota	55	29	0.527273
Bacteria	Nitrospirota	53	16	0.301887
Bacteria	Aquificota	53	22	0.415094
Bacteria	Thermotogota	49	23	0.469388
Bacteria	Firmicutes_A	42	32	0.761905
Bacteria	Nitrospinota	40	14	0.35
Bacteria	Myxococcota	39	29	0.74359
Bacteria	Spirochaetota	37	25	0.675676
Bacteria	Latescibacterota	36	11	0.305556
Bacteria	WOR-3	36	13	0.361111
Bacteria	Verrucomicrobiota_A	32	11	0.34375
Bacteria	Myxococcota_A	31	7	0.225806
Bacteria	KSB1	30	17	0.566667
Bacteria	Bipolaricaulota	26	4	0.153846
Bacteria	Firmicutes_B	24	16	0.666667
Bacteria	Omnitrophota	24	5	0.208333
Bacteria	Zixibacteria	23	17	0.73913
Archaea	Iainarchaeota	20	8	0.4

## Sheet: Class
Superkingdom	Phylum	Class	Total number of genomes	Number of lysogenic genomes	Lysogeny ratio (LyR)
Bacteria	Desulfobacterota	Desulfovibrionia	21	19	0.904762
Bacteria	Firmicutes_A	Clostridia	33	26	0.787879
Bacteria	Zixibacteria	MSB-5A5	23	17	0.73913
Bacteria	Spirochaetota	Spirochaetia	25	17	0.68
Bacteria	Firmicutes	Bacilli	206	139	0.674757
Bacteria	Marinisomatota	UBA8477	43	28	0.651163
Bacteria	Planctomycetota	Planctomycetes	125	76	0.608
Bacteria	Desulfobacterota	Desulfobacteria	113	67	0.59292
Bacteria	Desulfobacterota	Desulfobulbia	37	21	0.567568
Bacteria	KSB1	UBA2214	30	17	0.566667
Bacteria	Bacteroidota	Rhodothermia	100	55	0.55
Bacteria	Bdellovibrionota	Bdellovibrionia	20	11	0.55
Bacteria	Planctomycetota	Phycisphaerae	107	58	0.542056
Archaea	Halobacteriota	Methanosarcinia	40	20	0.5
Archaea	Thermoproteota	Bathyarchaeia	52	25	0.480769
Bacteria	Chloroflexota	Anaerolineae	97	46	0.474227
Bacteria	Thermotogota	Thermotogae	49	23	0.469388
Bacteria	Proteobacteria	Alphaproteobacteria	2500	1168	0.4672
Bacteria	Proteobacteria	Gammaproteobacteria	3000	1397	0.465667
Bacteria	Bdellovibrionota	Bacteriovoracia	30	13	0.433333
Bacteria	Actinobacteriota	Actinomycetia	310	127	0.409677
Archaea	Iainarchaeota	Iainarchaeia	20	8	0.4
Archaea	Halobacteriota	Archaeoglobi	46	18	0.391304
Archaea	Asgardarchaeota	Lokiarchaeia	29	11	0.37931
Bacteria	Bacteroidota	Bacteroidia	1272	463	0.363994
Bacteria	Verrucomicrobiota_A	Chlamydiia	32	11	0.34375
Bacteria	Aquificota	Aquificae	41	14	0.341463
Bacteria	Nitrospirota	Thermodesulfovibrionia	41	13	0.317073
Bacteria	Campylobacterota	Campylobacteria	140	44	0.314286
Bacteria	Verrucomicrobiota	Verrucomicrobiae	234	72	0.307692
Bacteria	Nitrospinota	Nitrospinia	33	10	0.30303
Bacteria	Acidobacteriota	Aminicenantia	21	6	0.285714
Bacteria	Latescibacterota	UBA2968	30	8	0.266667
Bacteria	Planctomycetota	UBA1135	55	14	0.254545
Bacteria	Chloroflexota	Dehalococcoidia	272	69	0.253676
Bacteria	Omnitrophota	Koll11	20	5	0.25
Bacteria	Cyanobacteria	Cyanobacteriia	429	98	0.228438
Archaea	Halobacteriota	Halobacteria	22	5	0.227273
Bacteria	Myxococcota_A	UBA9160	31	7	0.225806
Archaea	Thermoproteota	Thermoproteia	77	17	0.220779
Bacteria	Gemmatimonadota	Gemmatimonadetes	69	15	0.217391
Archaea	Thermoplasmatota	Poseidoniia	166	36	0.216867
Bacteria	Patescibacteria	Gracilibacteria	37	8	0.216216
Bacteria	SAR324	SAR324	98	21	0.214286
Archaea	Thermoplasmatota	Thermoplasmata	25	5	0.2
Archaea	Nanoarchaeota	Nanoarchaeia	76	15	0.197368
Bacteria	Marinisomatota	Marinisomatia	294	55	0.187075
Bacteria	Planctomycetota	UBA8108	24	4	0.166667
Bacteria	Bipolaricaulota	Bipolaricaulia	26	4	0.153846
Bacteria	Actinobacteriota	Acidimicrobiia	365	55	0.150685
Archaea	Thermoproteota	Nitrososphaeria	137	18	0.131387
Archaea	Methanobacteriota	Thermococci	50	4	0.08

## Sheet: Order
Superkingdom	Phylum	Class	Order	Total number of genomes	Number of lysogenic genomes	Lysogeny ratio (LyR)
Bacteria	Proteobacteria	Gammaproteobacteria	Pseudomonadales	1242	601	0.483897
Bacteria	Bacteroidota	Bacteroidia	Flavobacteriales	970	319	0.328866
Bacteria	Proteobacteria	Gammaproteobacteria	Enterobacterales	815	484	0.593865
Bacteria	Proteobacteria	Alphaproteobacteria	Pelagibacterales	661	55	0.0832073
Bacteria	Proteobacteria	Alphaproteobacteria	Rhodobacterales	484	360	0.743802
Bacteria	Cyanobacteria	Cyanobacteriia	PCC-6307	416	90	0.216346
Bacteria	Actinobacteriota	Acidimicrobiia	Acidimicrobiales	340	45	0.132353
Bacteria	Marinisomatota	Marinisomatia	Marinisomatales	248	37	0.149194
Bacteria	Proteobacteria	Alphaproteobacteria	Sphingomonadales	217	149	0.686636
Bacteria	Proteobacteria	Alphaproteobacteria	Caulobacterales	212	136	0.641509
Bacteria	Proteobacteria	Alphaproteobacteria	Rhodospirillales	172	103	0.598837
Archaea	Thermoplasmatota	Poseidoniia	Poseidoniales	154	34	0.220779
Bacteria	Proteobacteria	Alphaproteobacteria	Rhizobiales	154	145	0.941558
Bacteria	Proteobacteria	Gammaproteobacteria	Burkholderiales	137	55	0.40146
Bacteria	Proteobacteria	Gammaproteobacteria	UBA10353	137	17	0.124088
Bacteria	Bacteroidota	Bacteroidia	Bacteroidales	134	55	0.410448
Bacteria	Actinobacteriota	Actinomycetia	Actinomycetales	129	43	0.333333
Bacteria	Campylobacterota	Campylobacteria	Campylobacterales	128	42	0.328125
Archaea	Thermoproteota	Nitrososphaeria	Nitrososphaerales	125	16	0.128
Bacteria	Firmicutes	Bacilli	Bacillales	113	94	0.831858
Bacteria	Proteobacteria	Alphaproteobacteria	HIMB59	108	7	0.0648148
Bacteria	Verrucomicrobiota	Verrucomicrobiae	Opitutales	102	28	0.27451
Bacteria	SAR324	SAR324	SAR324	96	19	0.197917
Bacteria	Desulfobacterota	Desulfobacteria	Desulfobacterales	92	57	0.619565
Bacteria	Planctomycetota	Planctomycetes	Pirellulales	89	53	0.595506
Bacteria	Bacteroidota	Bacteroidia	Cytophagales	85	42	0.494118
Bacteria	Verrucomicrobiota	Verrucomicrobiae	Verrucomicrobiales	85	21	0.247059
Bacteria	Planctomycetota	Phycisphaerae	Phycisphaerales	83	39	0.46988
Bacteria	Chloroflexota	Dehalococcoidia	UBA3495	76	13	0.171053
Bacteria	Bacteroidota	Rhodothermia	Balneolales	75	48	0.64
Archaea	Nanoarchaeota	Nanoarchaeia	Woesearchaeales	74	15	0.202703
Bacteria	Proteobacteria	Gammaproteobacteria	PS1	73	2	0.0273973
Bacteria	Proteobacteria	Gammaproteobacteria	Methylococcales	72	32	0.444444
Bacteria	Proteobacteria	Alphaproteobacteria	Puniceispirillales	69	10	0.144928
Bacteria	Proteobacteria	Gammaproteobacteria	Nitrosococcales	65	42	0.646154
Bacteria	Chloroflexota	Dehalococcoidia	UBA1151	64	16	0.25
Bacteria	Gemmatimonadota	Gemmatimonadetes	SG8-23	59	13	0.220339
Bacteria	Chloroflexota	Dehalococcoidia	SAR202	56	11	0.196429
Bacteria	Actinobacteriota	Actinomycetia	Mycobacteriales	56	32	0.571429
Bacteria	Bacteroidota	Bacteroidia	Chitinophagales	56	29	0.517857
Bacteria	Firmicutes	Bacilli	Exiguobacterales	53	20	0.377358
Bacteria	Chloroflexota	Anaerolineae	Anaerolineales	51	20	0.392157
Archaea	Methanobacteriota	Thermococci	Thermococcales	50	4	0.08
Bacteria	Proteobacteria	Alphaproteobacteria	Parvibaculales	48	23	0.479167
Bacteria	Proteobacteria	Alphaproteobacteria	Micavibrionales	48	37	0.770833
Bacteria	Actinobacteriota	Actinomycetia	Streptomycetales	47	19	0.404255
Bacteria	Planctomycetota	UBA1135	UBA1135	46	10	0.217391
Bacteria	Marinisomatota	Marinisomatia	SCGC-AAA003-L08	46	18	0.391304
Bacteria	Proteobacteria	Gammaproteobacteria	Nevskiales	46	13	0.282609
Archaea	Halobacteriota	Archaeoglobi	Archaeoglobales	45	17	0.377778
Bacteria	Verrucomicrobiota	Verrucomicrobiae	Pedosphaerales	45	23	0.511111
Bacteria	Proteobacteria	Gammaproteobacteria	SZUA-229	45	8	0.177778
Bacteria	Marinisomatota	UBA8477	UBA8477	43	28	0.651163
Bacteria	Proteobacteria	Gammaproteobacteria	GCF-002020875	43	25	0.581395
Archaea	Thermoproteota	Thermoproteia	Desulfurococcales	42	6	0.142857
Bacteria	Desulfobacterota	Desulfobulbia	Desulfobulbales	37	21	0.567568
Bacteria	Actinobacteriota	Actinomycetia	Propionibacteriales	36	25	0.694444
Bacteria	Planctomycetota	Planctomycetes	Planctomycetales	35	23	0.657143
Archaea	Halobacteriota	Methanosarcinia	Methanosarcinales	34	17	0.5
Bacteria	Proteobacteria	Alphaproteobacteria	GCA-2731375	34	10	0.294118
Bacteria	Actinobacteriota	Actinomycetia	Nanopelagicales	34	5	0.147059
Bacteria	Proteobacteria	Gammaproteobacteria	Xanthomonadales	33	16	0.484848
Bacteria	Nitrospinota	Nitrospinia	Nitrospinales	33	10	0.30303
Bacteria	Bdellovibrionota	Bacteriovoracia	Bacteriovoracales	30	13	0.433333
Bacteria	Verrucomicrobiota_A	Chlamydiia	Parachlamydiales	29	10	0.344828
Bacteria	Aquificota	Aquificae	Aquificales	29	7	0.241379
Bacteria	Nitrospirota	Thermodesulfovibrionia	Thermodesulfovibrionales	29	11	0.37931
Bacteria	Myxococcota_A	UBA9160	UBA9160	28	6	0.214286
Bacteria	Thermotogota	Thermotogae	Thermotogales	26	10	0.384615
Bacteria	Bacteroidota	Rhodothermia	Rhodothermales	25	7	0.28
Bacteria	Proteobacteria	Alphaproteobacteria	TMED127	25	2	0.08
Archaea	Thermoproteota	Bathyarchaeia	B26-1	25	14	0.56
Bacteria	Proteobacteria	Alphaproteobacteria	Rhizobiales_B	24	6	0.25
Bacteria	Proteobacteria	Alphaproteobacteria	UBA8366	24	21	0.875
Bacteria	Patescibacteria	Gracilibacteria	UBA1369	23	6	0.26087
Archaea	Halobacteriota	Halobacteria	Halobacteriales	22	5	0.227273
Bacteria	Desulfobacterota	Desulfovibrionia	Desulfovibrionales	21	19	0.904762
Bacteria	Proteobacteria	Gammaproteobacteria	Chromatiales	21	8	0.380952
Archaea	Asgardarchaeota	Lokiarchaeia	CR-4	21	8	0.380952
Bacteria	Proteobacteria	Alphaproteobacteria	Thalassobaculales	21	6	0.285714
Bacteria	Planctomycetota	UBA8108	UBA1146	21	4	0.190476
Bacteria	Proteobacteria	Alphaproteobacteria	UBA6615	21	10	0.47619
Archaea	Thermoproteota	Thermoproteia	Thermofilales	21	9	0.428571
Bacteria	Bdellovibrionota	Bdellovibrionia	Bdellovibrionales	20	11	0.55
Bacteria	Actinobacteriota	Acidimicrobiia	UBA5794	20	8	0.4
Bacteria	Proteobacteria	Gammaproteobacteria	Thiomicrospirales	19	5	0.263158
Bacteria	Firmicutes_A	Clostridia	Peptostreptococcales	18	14	0.777778
Archaea	Methanobacteriota	Methanococci	Methanococcales	18	3	0.166667
Bacteria	Proteobacteria	Gammaproteobacteria	UBA4486	18	2	0.111111
Bacteria	KSB1	UBA2214	CR04bin15	18	12	0.666667
Bacteria	Spirochaetota	Spirochaetia	Spirochaetales	17	11	0.647059
Archaea	Thermoplasmatota	Thermoplasmata	Aciduliprofundales	17	2	0.117647
Bacteria	Acidobacteriota	Aminicenantia	Aminicenantales	17	6	0.352941
Bacteria	Latescibacterota	UBA2968	UBA8231	17	5	0.294118
Bacteria	Desulfobacterota	Dissulfuribacteria	Dissulfuribacterales	17	3	0.176471
Bacteria	Proteobacteria	Gammaproteobacteria	Thiohalomonadales_A	16	8	0.5
Bacteria	Proteobacteria	Zetaproteobacteria	Mariprofundales	15	5	0.333333
Bacteria	Proteobacteria	Alphaproteobacteria	Defluviicoccales	15	5	0.333333
Bacteria	Bacteroidota	Ignavibacteria	Ignavibacteriales	15	7	0.466667
Bacteria	Proteobacteria	Alphaproteobacteria	SMXQ01	15	0	0
Archaea	Asgardarchaeota	Thorarchaeia	Thorarchaeales	15	6	0.4
Archaea	Hydrothermarchaeota	Hydrothermarchaeia	Hydrothermarchaeales	15	2	0.133333
Bacteria	Desulfobacterota	Desulfuromonadia	Desulfuromonadales	14	5	0.357143
Bacteria	Desulfobacterota	Thermodesulfobacteria	Thermodesulfobacteriales	14	6	0.428571
Bacteria	Proteobacteria	Gammaproteobacteria	SZUA-140	14	4	0.285714
Bacteria	Proteobacteria	Alphaproteobacteria	Micavibrionales_C	14	14	1
Bacteria	Thermotogota	Thermotogae	Petrotogales	13	9	0.692308
Bacteria	Bipolaricaulota	Bipolaricaulia	Bipolaricaulales	13	0	0
Bacteria	Proteobacteria	Gammaproteobacteria	SAR86	13	0	0
Bacteria	Desulfobacterota_D	UBA1144	UBA1144	13	1	0.0769231
Bacteria	Patescibacteria	Gracilibacteria	Peribacterales	13	1	0.0769231
Bacteria	Zixibacteria	MSB-5A5	GN15	13	11	0.846154
Bacteria	Latescibacterota	UBA2968	UBA2968	13	3	0.230769
Bacteria	Proteobacteria	Gammaproteobacteria	GCA-001735895	13	8	0.615385
Archaea	Iainarchaeota	Iainarchaeia	Iainarchaeales	13	5	0.384615
Bacteria	Chloroflexota	Dehalococcoidia	Dehalococcoidales	13	7	0.538462
Bacteria	Proteobacteria	Gammaproteobacteria	Beggiatoales	13	8	0.615385
Archaea	Halobacteriota	Syntropharchaeia	ANME-1	13	4	0.307692
Archaea	Thermoproteota	Bathyarchaeia	TCS64	13	6	0.461538
Bacteria	Aquificota	Desulfurobacteriia	Desulfurobacteriales	12	8	0.666667
Bacteria	Campylobacterota	Campylobacteria	Nautiliales	12	2	0.166667
Bacteria	Aquificota	Aquificae	Hydrogenothermales	12	7	0.583333
Bacteria	Desulfobacterota	GWC2-55-46	GWC2-55-46	12	7	0.583333
Bacteria	Proteobacteria	Alphaproteobacteria	UBA2966	12	9	0.75
Bacteria	Dependentiae	Babeliae	Babeliales	12	2	0.166667
Bacteria	Proteobacteria	Gammaproteobacteria	Woeseiales	12	0	0
Bacteria	Proteobacteria	Alphaproteobacteria	UBA7887	12	3	0.25
Bacteria	Acidobacteriota	Vicinamibacteria	Vicinamibacterales	12	2	0.166667
Bacteria	Chloroflexota	Dehalococcoidia	SZUA-161	12	7	0.583333
Bacteria	Desulfobacterota	Desulfobacteria	C00003060	12	7	0.583333
Archaea	Thermoplasmatota	Poseidoniia	MGIII	12	2	0.166667
Bacteria	Cyanobacteria	Cyanobacteriia	Cyanobacteriales	11	7	0.636364
Bacteria	Deinococcota	Deinococci	Deinococcales	11	7	0.636364
Archaea	Halobacteriota	Methanomicrobia	Methanomicrobiales	11	4	0.363636
Bacteria	Spirochaetota	Leptospirae	Leptospirales	11	8	0.727273
Bacteria	Proteobacteria	Gammaproteobacteria	Ga0077536	11	5	0.454545
Bacteria	Proteobacteria	Alphaproteobacteria	UBA828	11	2	0.181818
Bacteria	Poribacteria	WGA-4E	WGA-4E	11	4	0.363636
Bacteria	Planctomycetota	Phycisphaerae	Sedimentisphaerales	11	9	0.818182
Bacteria	Proteobacteria	Alphaproteobacteria	UBA11136	11	4	0.363636
Bacteria	Nitrospinota_A	UBA8248	UBA8248	11	8	0.727273
Archaea	Thermoplasmatota	EX4484-6	EX4484-6	11	2	0.181818
Bacteria	Chloroflexota	Anaerolineae	SBR1031	10	8	0.8
Bacteria	Firmicutes	Bacilli	Izemoplasmatales	10	4	0.4
Bacteria	Chloroflexota	Anaerolineae	Caldilineales	10	4	0.4
Bacteria	Proteobacteria	Alphaproteobacteria	TMED109	10	1	0.1
Bacteria	Myxococcota	UBA796	UBA796	10	8	0.8
Bacteria	Nitrospirota	Thermodesulfovibrionia	UBA6902	10	2	0.2
Bacteria	Cloacimonadota	Cloacimonadia	Cloacimonadales	10	4	0.4
Bacteria	Proteobacteria	Alphaproteobacteria	UBA1280	10	5	0.5
Bacteria	Planctomycetota	Brocadiae	Brocadiales	10	5	0.5
Bacteria	Aerophobota	Aerophobia	Aerophobales	10	5	0.5
Bacteria	Proteobacteria	Gammaproteobacteria	UBA11654	10	4	0.4
Bacteria	Campylobacterota	Desulfurellia	Desulfurellales	9	3	0.333333
Bacteria	Desulfobacterota	Desulfobacteria	Desulfatiglandales	9	3	0.333333
Bacteria	Calditrichota	Calditrichia	Calditrichales	9	6	0.666667
Bacteria	Myxococcota	Polyangia	Polyangiales	9	6	0.666667
Bacteria	Proteobacteria	Alphaproteobacteria	Rickettsiales	9	6	0.666667
Archaea	Thermoproteota	Bathyarchaeia	B25	9	3	0.333333
Bacteria	Firmicutes	Bacilli	Paenibacillales	8	8	1
Bacteria	Verrucomicrobiota	Kiritimatiellae	Kiritimatiellales	8	0	0
Bacteria	Omnitrophota	Koll11	UBA1560	8	2	0.25
Bacteria	Fermentibacterota	Fermentibacteria	Fermentibacterales	8	1	0.125
Bacteria	Proteobacteria	Alphaproteobacteria	UBA7985	8	3	0.375
Bacteria	Elusimicrobiota	Elusimicrobia	Elusimicrobiales	8	8	1
Bacteria	Planctomycetota	Phycisphaerae	SM23-33	8	5	0.625
Bacteria	Proteobacteria	Gammaproteobacteria	Thiohalospirales	8	3	0.375
Archaea	Altarchaeota	Altarchaeia	IMC4	8	5	0.625
Bacteria	Nitrospirota	Nitrospiria	Nitrospirales	7	2	0.285714
Bacteria	Proteobacteria	Alphaproteobacteria	Sneathiellales	7	7	1
Bacteria	Firmicutes_A	Clostridia	Tissierellales	7	4	0.571429
Bacteria	Proteobacteria	Gammaproteobacteria	Francisellales	7	4	0.571429
Bacteria	Proteobacteria	Gammaproteobacteria	Thiotrichales	7	2	0.285714
Bacteria	Acidobacteriota	Holophagae	UM-FILTER-49-7	7	1	0.142857
Bacteria	Acidobacteriota	Thermoanaerobaculia	Thermoanaerobaculales	7	2	0.285714
Bacteria	WOR-3	WOR-3	SM23-42	7	4	0.571429
Bacteria	Chloroflexota	Dehalococcoidia	UBA2985	7	3	0.428571
Bacteria	Proteobacteria	Gammaproteobacteria	UBA4575	7	2	0.285714
Bacteria	Chloroflexota	Anaerolineae	UBA7937	7	3	0.428571
Archaea	Undinarchaeota	Undinarchaeia	Undinarchaeales	7	1	0.142857
Archaea	Thermoproteota	Korarchaeia	Korarchaeales	7	0	0
Bacteria	Actinobacteriota	Actinomycetia	Streptosporangiales	6	1	0.166667
Bacteria	Fusobacteriota	Fusobacteriia	Fusobacteriales	6	6	1
Bacteria	Firmicutes_B	Desulfotomaculia	Desulfotomaculales	6	4	0.666667
Bacteria	Calditrichota	Calditrichia	RBG-13-44-9	6	1	0.166667
Bacteria	Gemmatimonadota	Gemmatimonadetes	Gemmatimonadales	6	1	0.166667
Bacteria	WOR-3	WOR-3	UBA2258	6	2	0.333333
Bacteria	Poribacteria	WGA-4E	GCA-2687025	6	6	1
Bacteria	Chloroflexota	Anaerolineae	B4-G1	6	2	0.333333
Bacteria	Marinisomatota	UBA2242	UBA2242	6	2	0.333333
Bacteria	Margulisbacteria	Marinamargulisbacteria	UBA817	6	2	0.333333
Bacteria	Proteobacteria	Gammaproteobacteria	SZUA-21	6	3	0.5
Bacteria	Fibrobacterota	Chitinivibrionia	Chitinivibrionales	6	4	0.666667
Bacteria	Proteobacteria	Gammaproteobacteria	Legionellales	6	0	0
Bacteria	Chloroflexota	Dehalococcoidia	UBA2979	6	1	0.166667
Bacteria	Proteobacteria	Gammaproteobacteria	HK1	6	1	0.166667
Bacteria	Patescibacteria	Paceibacteria	UBA9983	6	4	0.666667
Bacteria	Planctomycetota	UBA1135	UBA2386	6	3	0.5
Bacteria	Cloacimonadota	Cloacimonadia	JGIOTU-2	6	4	0.666667
Bacteria	RBG-13-66-14	B26-G2	B26-G2	6	5	0.833333
Bacteria	Patescibacteria	ABY1	Magasanikbacterales	6	0	0
Bacteria	Omnitrophota	Koll11	4484-171	6	2	0.333333
Bacteria	WOR-3	Hydrothermia	UBA1063	6	1	0.166667
Bacteria	Desulfobacterota_D	UBA1144	UBA2774	6	1	0.166667
Archaea	Micrarchaeota	Micrarchaeia	UBA10214	6	0	0
Archaea	Thermoproteota	Nitrososphaeria	Geothermarchaeales	6	1	0.166667
Archaea	Aenigmatarchaeota	Aenigmatarchaeia	QMZP01	6	4	0.666667
Bacteria	Firmicutes_B	Syntrophomonadia	Syntrophomonadales	5	4	0.8
Bacteria	Firmicutes_B	Desulfotomaculia	Ammonifexales	5	3	0.6
Bacteria	Chloroflexota	Dehalococcoidia	UBA2963	5	0	0
Bacteria	KSB1	UBA2214	JdFR-76	5	0	0
Bacteria	Actinobacteriota	Acidimicrobiia	UBA2766	5	2	0.4
Bacteria	Proteobacteria	Gammaproteobacteria	AKS1	5	2	0.4
Bacteria	Chloroflexota	Dehalococcoidia	UBA3088	5	1	0.2
Bacteria	Thermosulfidibacterota	Thermosulfidibacteria	Thermosulfidibacterales	5	1	0.2
Bacteria	Bacteroidota	Bacteroidia	NS11-12g	5	1	0.2
Bacteria	WOR-3	UBA3072	UBA3072	5	2	0.4
Bacteria	Proteobacteria	Gammaproteobacteria	Thiohalobacterales	5	2	0.4
Bacteria	Chloroflexota	Anaerolineae	Ardenticatenales	5	3	0.6
Bacteria	Chloroflexota	Dehalococcoidia	GIF9	5	1	0.2
Bacteria	Bipolaricaulota	Bipolaricaulia	UBA7950	5	2	0.4
Bacteria	Spirochaetota	Spirochaetia	Treponematales	5	4	0.8
Bacteria	Thermotogota	Thermotogae	Mesoaciditogales	5	2	0.4
Bacteria	Nitrospirota	Nitrospiria	SBBL01	5	1	0.2
Bacteria	Desulfobacterota	Syntrophobacteria	BM002	5	2	0.4
Bacteria	Chloroflexota	Dehalococcoidia	UBA2777	5	3	0.6
Bacteria	Desulfobacterota_B	Binatia	UBA1149	5	1	0.2
Bacteria	Proteobacteria	Gammaproteobacteria	GCA-2729495	5	2	0.4
Archaea	Thermoproteota	Methanomethylicia	B29-G17	5	1	0.2
Archaea	Asgardarchaeota	Heimdallarchaeia	UBA460	5	3	0.6
Archaea	Aenigmatarchaeota	Aenigmatarchaeia	Aenigmatarchaeales	5	4	0.8
Archaea	Thermoproteota	Thermoproteia	QMSL01	5	1	0.2
Bacteria	Desulfobacterota	Desulfofervidia	Desulfofervidales	5	2	0.4
Archaea	Thermoplasmatota	E2	DHVEG-1	5	1	0.2
Bacteria	Proteobacteria	Alphaproteobacteria	SMXP01	5	3	0.6

## Sheet: Family
Superkingdom	Phylum	Class	Order	Family	Total number of genomes	Number of lysogenic genomes	Lysogeny ratio (LyR)
Bacteria	Proteobacteria	Alphaproteobacteria	Pelagibacterales	Pelagibacteraceae	625	53	0.0848
Bacteria	Bacteroidota	Bacteroidia	Flavobacteriales	Flavobacteriaceae	609	190	0.311987
Bacteria	Proteobacteria	Gammaproteobacteria	Enterobacterales	Alteromonadaceae	497	247	0.496982
Bacteria	Proteobacteria	Alphaproteobacteria	Rhodobacterales	Rhodobacteraceae	483	360	0.745342
Bacteria	Cyanobacteria	Cyanobacteriia	PCC-6307	Cyanobiaceae	416	90	0.216346
Bacteria	Proteobacteria	Gammaproteobacteria	Enterobacterales	Vibrionaceae	230	175	0.76087
Bacteria	Actinobacteriota	Acidimicrobiia	Acidimicrobiales	MedAcidi-G1	212	16	0.0754717
Bacteria	Proteobacteria	Alphaproteobacteria	Sphingomonadales	Sphingomonadaceae	176	130	0.738636
Bacteria	Proteobacteria	Gammaproteobacteria	Pseudomonadales	Pseudomonadaceae	156	138	0.884615
Bacteria	Proteobacteria	Gammaproteobacteria	Pseudomonadales	Alcanivoracaceae	130	77	0.592308
Bacteria	Proteobacteria	Alphaproteobacteria	Caulobacterales	Hyphomonadaceae	130	72	0.553846
Bacteria	Proteobacteria	Gammaproteobacteria	Pseudomonadales	Pseudohongiellaceae	128	36	0.28125
Bacteria	Proteobacteria	Gammaproteobacteria	Pseudomonadales	Porticoccaceae	125	19	0.152
Bacteria	Proteobacteria	Gammaproteobacteria	Pseudomonadales	Oleiphilaceae	121	66	0.545455
Archaea	Thermoproteota	Nitrososphaeria	Nitrososphaerales	Nitrosopumilaceae	107	10	0.0934579
Bacteria	Proteobacteria	Gammaproteobacteria	Pseudomonadales	HTCC2089	103	24	0.23301
Bacteria	Marinisomatota	Marinisomatia	Marinisomatales	TCS55	101	11	0.108911
Bacteria	SAR324	SAR324	SAR324	NAC60-12	96	19	0.197917
Bacteria	Bacteroidota	Bacteroidia	Flavobacteriales	Schleiferiaceae	94	13	0.138298
Bacteria	Proteobacteria	Gammaproteobacteria	Pseudomonadales	Halomonadaceae	92	71	0.771739
Bacteria	Proteobacteria	Gammaproteobacteria	UBA10353	LS-SOB	89	8	0.0898876
Bacteria	Actinobacteriota	Actinomycetia	Actinomycetales	Microbacteriaceae	85	31	0.364706
Archaea	Thermoplasmatota	Poseidoniia	Poseidoniales	Poseidoniaceae	82	21	0.256098
Bacteria	Proteobacteria	Gammaproteobacteria	Burkholderiales	Burkholderiaceae	78	41	0.525641
Bacteria	Proteobacteria	Gammaproteobacteria	Pseudomonadales	Moraxellaceae	75	51	0.68
Bacteria	Bacteroidota	Rhodothermia	Balneolales	Balneolaceae	75	48	0.64
Bacteria	Proteobacteria	Gammaproteobacteria	PS1	Thioglobaceae	73	2	0.0273973
Bacteria	Proteobacteria	Gammaproteobacteria	Pseudomonadales	Nitrincolaceae	73	25	0.342466
Bacteria	Planctomycetota	Phycisphaerae	Phycisphaerales	SM1A02	72	28	0.388889
Archaea	Thermoplasmatota	Poseidoniia	Poseidoniales	Thalassarchaeaceae	72	13	0.180556
Bacteria	Bacteroidota	Bacteroidia	Cytophagales	Cyclobacteriaceae	71	34	0.478873
Bacteria	Bacteroidota	Bacteroidia	Flavobacteriales	UA16	70	22	0.314286
Bacteria	Proteobacteria	Alphaproteobacteria	Rhizobiales	Rhizobiaceae	68	67	0.985294
Bacteria	Verrucomicrobiota	Verrucomicrobiae	Verrucomicrobiales	Akkermansiaceae	66	14	0.212121
Bacteria	Proteobacteria	Gammaproteobacteria	Pseudomonadales	Halieaceae	63	14	0.222222
Bacteria	Chloroflexota	Dehalococcoidia	UBA3495	UBA3495	62	12	0.193548
Bacteria	Bacteroidota	Bacteroidia	Flavobacteriales	Salibacteraceae	61	33	0.540984
Bacteria	Proteobacteria	Alphaproteobacteria	Rhodospirillales	Thalassospiraceae	60	55	0.916667
Bacteria	Proteobacteria	Alphaproteobacteria	HIMB59	GCA-002718135	59	5	0.0847458
Bacteria	Gemmatimonadota	Gemmatimonadetes	SG8-23	UBA6960	59	13	0.220339
Bacteria	Actinobacteriota	Acidimicrobiia	Acidimicrobiales	TK06	57	13	0.22807
Bacteria	Planctomycetota	Planctomycetes	Pirellulales	Pirellulaceae	56	37	0.660714
Bacteria	Firmicutes	Bacilli	Exiguobacterales	Exiguobacteraceae	53	20	0.377358
Bacteria	Proteobacteria	Gammaproteobacteria	Pseudomonadales	Saccharospirillaceae_A	50	27	0.54
Bacteria	Proteobacteria	Gammaproteobacteria	Nitrosococcales	Methylophagaceae	50	32	0.64
Archaea	Methanobacteriota	Thermococci	Thermococcales	Thermococcaceae	50	4	0.08
Bacteria	Proteobacteria	Alphaproteobacteria	HIMB59	HIMB59	49	2	0.0408163
Bacteria	Proteobacteria	Alphaproteobacteria	Puniceispirillales	Puniceispirillaceae	48	4	0.0833333
Bacteria	Actinobacteriota	Actinomycetia	Streptomycetales	Streptomycetaceae	47	19	0.404255
Bacteria	Marinisomatota	Marinisomatia	Marinisomatales	UBA1611	47	13	0.276596
Bacteria	Proteobacteria	Gammaproteobacteria	Methylococcales	Methylomonadaceae	46	22	0.478261
Bacteria	Firmicutes	Bacilli	Bacillales	Bacillaceae	44	42	0.954545
Archaea	Halobacteriota	Archaeoglobi	Archaeoglobales	Archaeoglobaceae	43	16	0.372093
Bacteria	Marinisomatota	UBA8477	UBA8477	UBA8477	43	28	0.651163
Bacteria	Proteobacteria	Gammaproteobacteria	GCF-002020875	GCF-002020875	43	25	0.581395
Bacteria	Proteobacteria	Alphaproteobacteria	Caulobacterales	Maricaulaceae	42	31	0.738095
Bacteria	Proteobacteria	Alphaproteobacteria	Micavibrionales	Micavibrionaceae	42	33	0.785714
Bacteria	Chloroflexota	Dehalococcoidia	UBA1151	Bin127	42	8	0.190476
Bacteria	Actinobacteriota	Actinomycetia	Mycobacteriales	Mycobacteriaceae	37	25	0.675676
Bacteria	Proteobacteria	Gammaproteobacteria	Burkholderiales	Methylophilaceae	37	3	0.0810811
Bacteria	Bacteroidota	Bacteroidia	Bacteroidales	F082	37	11	0.297297
Bacteria	Proteobacteria	Gammaproteobacteria	Enterobacterales	Shewanellaceae	36	23	0.638889
Bacteria	Bacteroidota	Bacteroidia	Chitinophagales	Saprospiraceae	36	22	0.611111
Bacteria	Proteobacteria	Alphaproteobacteria	Pelagibacterales	AG-422-B15	36	2	0.0555556
Bacteria	Actinobacteriota	Actinomycetia	Propionibacteriales	Nocardioidaceae	35	25	0.714286
Bacteria	Desulfobacterota	Desulfobacteria	Desulfobacterales	Desulfobacteraceae	35	32	0.914286
Bacteria	Planctomycetota	Planctomycetes	Planctomycetales	Planctomycetaceae	34	22	0.647059
Bacteria	Campylobacterota	Campylobacteria	Campylobacterales	Arcobacteraceae	34	11	0.323529
Bacteria	Proteobacteria	Alphaproteobacteria	GCA-2731375	GCA-2731375	34	10	0.294118
Bacteria	Verrucomicrobiota	Verrucomicrobiae	Opitutales	Puniceicoccaceae	34	7	0.205882
Bacteria	Bacteroidota	Bacteroidia	Flavobacteriales	BACL11	33	13	0.393939
Bacteria	Actinobacteriota	Actinomycetia	Nanopelagicales	S36-B12	32	5	0.15625
Bacteria	Proteobacteria	Gammaproteobacteria	UBA10353	UBA5680	32	5	0.15625
Bacteria	Nitrospinota	Nitrospinia	Nitrospinales	Nitrospinaceae	31	9	0.290323
Bacteria	Bdellovibrionota	Bacteriovoracia	Bacteriovoracales	Bacteriovoracaceae	30	13	0.433333
Bacteria	Proteobacteria	Gammaproteobacteria	Pseudomonadales	Ketobacteraceae	30	17	0.566667
Bacteria	Campylobacterota	Campylobacteria	Campylobacterales	Sulfurimonadaceae	29	7	0.241379
Bacteria	Proteobacteria	Alphaproteobacteria	Sphingomonadales	Emcibacteraceae	29	14	0.482759
Bacteria	Bacteroidota	Bacteroidia	Flavobacteriales	Vicingaceae	29	16	0.551724
Bacteria	Campylobacterota	Campylobacteria	Campylobacterales	Sulfurovaceae	28	12	0.428571
Bacteria	Actinobacteriota	Acidimicrobiia	Acidimicrobiales	Ilumatobacteraceae	27	4	0.148148
Bacteria	Chloroflexota	Dehalococcoidia	SAR202	UBA826	27	3	0.111111
Bacteria	Marinisomatota	Marinisomatia	Marinisomatales	S15-B10	27	0	0
Bacteria	Proteobacteria	Alphaproteobacteria	Rhodospirillales	UBA2165	27	6	0.222222
Bacteria	Proteobacteria	Alphaproteobacteria	Parvibaculales	Parvibaculaceae	26	22	0.846154
Bacteria	Verrucomicrobiota	Verrucomicrobiae	Opitutales	MB11C04	26	13	0.5
Bacteria	Planctomycetota	UBA1135	UBA1135	UBA1135	25	3	0.12
Bacteria	Bacteroidota	Bacteroidia	Flavobacteriales	Crocinitomicaceae	25	11	0.44
Bacteria	Proteobacteria	Alphaproteobacteria	TMED127	TMED127	25	2	0.08
Bacteria	Actinobacteriota	Acidimicrobiia	Acidimicrobiales	UBA8592	25	7	0.28
Bacteria	Firmicutes	Bacilli	Bacillales	Bacillaceae_G	24	22	0.916667
Bacteria	Verrucomicrobiota	Verrucomicrobiae	Pedosphaerales	UBA1096	24	10	0.416667
Bacteria	Proteobacteria	Alphaproteobacteria	Rhizobiales_B	TMED25	24	6	0.25
Bacteria	Proteobacteria	Gammaproteobacteria	Pseudomonadales	Spongiibacteraceae	22	10	0.454545
Bacteria	Actinobacteriota	Actinomycetia	Actinomycetales	Micrococcaceae	22	7	0.318182
Bacteria	Verrucomicrobiota	Verrucomicrobiae	Opitutales	Opitutaceae	22	2	0.0909091
Bacteria	Proteobacteria	Gammaproteobacteria	Nevskiales	Oceanococcaceae	22	1	0.0454545
Archaea	Nanoarchaeota	Nanoarchaeia	Woesearchaeales	GW2011-AR9	22	4	0.181818
Bacteria	Proteobacteria	Alphaproteobacteria	Caulobacterales	Caulobacteraceae	21	18	0.857143
Bacteria	Proteobacteria	Alphaproteobacteria	Parvibaculales	RS24	21	0	0
Bacteria	Planctomycetota	UBA8108	UBA1146	UBA1146	21	4	0.190476
Bacteria	Proteobacteria	Alphaproteobacteria	UBA6615	UBA6615	21	10	0.47619
Bacteria	Planctomycetota	UBA1135	UBA1135	GCA-002686595	21	7	0.333333
Bacteria	Chloroflexota	Anaerolineae	Anaerolineales	EnvOPS12	20	7	0.35
Bacteria	Proteobacteria	Alphaproteobacteria	UBA8366	GCA-2696645	20	20	1
Bacteria	Desulfobacterota	Desulfovibrionia	Desulfovibrionales	Desulfovibrionaceae	19	18	0.947368
Bacteria	Proteobacteria	Gammaproteobacteria	Thiomicrospirales	Thiomicrospiraceae	19	5	0.263158
Bacteria	Proteobacteria	Alphaproteobacteria	Caulobacterales	Parvularculaceae	19	15	0.789474
Bacteria	Proteobacteria	Alphaproteobacteria	Rhizobiales	Devosiaceae	19	18	0.947368
Bacteria	Aquificota	Aquificae	Aquificales	Aquificaceae	19	4	0.210526
Bacteria	Nitrospirota	Thermodesulfovibrionia	Thermodesulfovibrionales	JdFR-85	19	7	0.368421
Bacteria	Marinisomatota	Marinisomatia	Marinisomatales	Marinisomataceae	19	3	0.157895
Bacteria	Campylobacterota	Campylobacteria	Campylobacterales	Nitratiruptoraceae	18	7	0.388889
Bacteria	Proteobacteria	Gammaproteobacteria	UBA4486	UBA4486	18	2	0.111111
Bacteria	Proteobacteria	Gammaproteobacteria	Pseudomonadales	UBA7434	18	5	0.277778
Archaea	Asgardarchaeota	Lokiarchaeia	CR-4	SOKP01	18	8	0.444444
Bacteria	Proteobacteria	Gammaproteobacteria	Enterobacterales	Psychromonadaceae	17	13	0.764706
Bacteria	Chloroflexota	Dehalococcoidia	SAR202	UBA11138	17	4	0.235294
Bacteria	Actinobacteriota	Actinomycetia	Mycobacteriales	Micromonosporaceae	17	6	0.352941
Bacteria	Proteobacteria	Gammaproteobacteria	Enterobacterales	Enterobacteriaceae	17	16	0.941176
Bacteria	Desulfobacterota	Desulfobulbia	Desulfobulbales	Desulfobulbaceae	17	11	0.647059
Bacteria	Verrucomicrobiota	Verrucomicrobiae	Verrucomicrobiales	DEV007	17	6	0.352941
Bacteria	Thermotogota	Thermotogae	Thermotogales	Fervidobacteriaceae	16	8	0.5
Bacteria	Actinobacteriota	Acidimicrobiia	Acidimicrobiales	UBA11606	16	5	0.3125
Bacteria	Proteobacteria	Alphaproteobacteria	Thalassobaculales	Nisaeaceae	16	5	0.3125
Bacteria	Proteobacteria	Alphaproteobacteria	Rhodospirillales	UBA4479	16	8	0.5
Bacteria	Bacteroidota	Bacteroidia	Bacteroidales	VadinHA17	16	4	0.25
Bacteria	Marinisomatota	Marinisomatia	SCGC-AAA003-L08	D37C17	15	3	0.2
Bacteria	Proteobacteria	Gammaproteobacteria	Pseudomonadales	Marinomonadaceae	15	6	0.4
Bacteria	Proteobacteria	Alphaproteobacteria	Rhizobiales	Stappiaceae	15	15	1
Archaea	Thermoplasmatota	Thermoplasmata	Aciduliprofundales	Aciduliprofundaceae	15	2	0.133333
Bacteria	Bacteroidota	Bacteroidia	Flavobacteriales	UBA10066	15	4	0.266667
Bacteria	Proteobacteria	Alphaproteobacteria	SMXQ01	SMXQ01	15	0	0
Archaea	Asgardarchaeota	Thorarchaeia	Thorarchaeales	Thorarchaeaceae	15	6	0.4
Archaea	Thermoproteota	Thermoproteia	Desulfurococcales	Acidilobaceae	15	2	0.133333
Bacteria	Proteobacteria	Alphaproteobacteria	Rhizobiales	Methyloligellaceae	14	12	0.857143
Bacteria	Chloroflexota	Dehalococcoidia	UBA1151	TMED-70	14	4	0.285714
Bacteria	Proteobacteria	Gammaproteobacteria	SZUA-140	SZUA-140	14	4	0.285714
Bacteria	Chloroflexota	Dehalococcoidia	UBA3495	UBA2588	14	1	0.0714286
Bacteria	Verrucomicrobiota	Verrucomicrobiae	Pedosphaerales	AAA164-E04	14	10	0.714286
Bacteria	Proteobacteria	Alphaproteobacteria	Micavibrionales_C	TMED2	14	14	1
Bacteria	Proteobacteria	Zetaproteobacteria	Mariprofundales	Mariprofundaceae	13	3	0.230769
Bacteria	Bipolaricaulota	Bipolaricaulia	Bipolaricaulales	Bipolaricaulaceae	13	0	0
Bacteria	Proteobacteria	Alphaproteobacteria	Rhodospirillales	UBA3470	13	1	0.0769231
Bacteria	Desulfobacterota_D	UBA1144	UBA1144	UBA1144	13	1	0.0769231
Bacteria	Myxococcota_A	UBA9160	UBA9160	UBA4427	13	3	0.230769
Bacteria	Patescibacteria	Gracilibacteria	Peribacterales	Peribacteraceae	13	1	0.0769231
Bacteria	Proteobacteria	Gammaproteobacteria	Thiohalomonadales_A	SZUA-152	13	8	0.615385
Bacteria	Proteobacteria	Gammaproteobacteria	Chromatiales	Sedimenticolaceae	13	5	0.384615
Bacteria	Proteobacteria	Gammaproteobacteria	GCA-001735895	GCA-001735895	13	8	0.615385
Bacteria	Proteobacteria	Alphaproteobacteria	Rhodospirillales	2-02-FULL-58-16_A	13	8	0.615385
Bacteria	Proteobacteria	Gammaproteobacteria	Beggiatoales	Beggiatoaceae	13	8	0.615385
Archaea	Thermoproteota	Nitrososphaeria	Nitrososphaerales	UBA57	13	3	0.230769
Bacteria	Aquificota	Desulfurobacteriia	Desulfurobacteriales	Desulfurobacteriaceae	12	8	0.666667
Bacteria	Proteobacteria	Gammaproteobacteria	Xanthomonadales	Xanthomonadaceae	12	11	0.916667
Bacteria	Aquificota	Aquificae	Hydrogenothermales	Hydrogenothermaceae	12	7	0.583333
Bacteria	Latescibacterota	UBA2968	UBA8231	GCA-002724215	12	1	0.0833333
Bacteria	Bacteroidota	Rhodothermia	Rhodothermales	UBA10348	12	2	0.166667
Bacteria	Proteobacteria	Alphaproteobacteria	Puniceispirillales	AAA536-G10	12	2	0.166667
Bacteria	Proteobacteria	Gammaproteobacteria	Woeseiales	Woeseiaceae	12	0	0
Bacteria	Marinisomatota	Marinisomatia	Marinisomatales	UBA8229	12	0	0
Archaea	Thermoplasmatota	Poseidoniia	MGIII	CG-Epi1	12	2	0.166667
Archaea	Thermoproteota	Bathyarchaeia	TCS64	TCS64	12	6	0.5
Bacteria	Proteobacteria	Alphaproteobacteria	Rhodospirillales	Casp-alpha2	11	2	0.181818
Bacteria	Proteobacteria	Gammaproteobacteria	Pseudomonadales	Cellvibrionaceae	11	5	0.454545
Bacteria	Campylobacterota	Campylobacteria	Nautiliales	Nautiliaceae	11	2	0.181818
Bacteria	Actinobacteriota	Actinomycetia	Actinomycetales	Dermatophilaceae	11	1	0.0909091
Bacteria	Proteobacteria	Gammaproteobacteria	Methylococcales	Cycloclasticaceae	11	2	0.181818
Bacteria	Planctomycetota	Planctomycetes	Pirellulales	Ga0077529	11	9	0.818182
Bacteria	Bacteroidota	Bacteroidia	Bacteroidales	Prolixibacteraceae	11	3	0.272727
Archaea	Methanobacteriota	Methanococci	Methanococcales	Methanococcaceae	11	1	0.0909091
Bacteria	Acidobacteriota	Aminicenantia	Aminicenantales	Aminicenantaceae	11	6	0.545455
Bacteria	Spirochaetota	Leptospirae	Leptospirales	Leptonemataceae	11	8	0.727273
Bacteria	Proteobacteria	Gammaproteobacteria	Ga0077536	Ga0077536	11	5	0.454545
Bacteria	Planctomycetota	Phycisphaerae	Phycisphaerales	Phycisphaeraceae	11	11	1
Bacteria	Poribacteria	WGA-4E	WGA-4E	UBA9662	11	4	0.363636
Bacteria	Planctomycetota	Planctomycetes	Pirellulales	UBA1268	11	5	0.454545
Bacteria	Proteobacteria	Alphaproteobacteria	UBA11136	UBA11136	11	4	0.363636
Bacteria	Desulfobacterota	Desulfobulbia	Desulfobulbales	Desulfocapsaceae	11	7	0.636364
Bacteria	Myxococcota_A	UBA9160	UBA9160	SMWR01	11	3	0.272727
Archaea	Halobacteriota	Syntropharchaeia	ANME-1	ANME-1	11	3	0.272727
Archaea	Halobacteriota	Methanosarcinia	Methanosarcinales	HR1	11	5	0.454545
Archaea	Halobacteriota	Halobacteria	Halobacteriales	UBA12382	11	0	0
Bacteria	Thermotogota	Thermotogae	Thermotogales	Thermotogaceae	10	2	0.2
Bacteria	Bacteroidota	Bacteroidia	Bacteroidales	Marinifilaceae	10	4	0.4
Bacteria	Proteobacteria	Gammaproteobacteria	Nevskiales	Nevskiaceae	10	4	0.4
Bacteria	Proteobacteria	Alphaproteobacteria	Rhizobiales	Xanthobacteraceae	10	10	1
Archaea	Halobacteriota	Methanosarcinia	Methanosarcinales	Methanosarcinaceae	10	6	0.6
Bacteria	Bdellovibrionota	Bdellovibrionia	Bdellovibrionales	UBA1609	10	2	0.2
Bacteria	Bacteroidota	Bacteroidia	Chitinophagales	Chitinophagaceae	10	2	0.2
Bacteria	Verrucomicrobiota_A	Chlamydiia	Parachlamydiales	SM23-39	10	3	0.3
Bacteria	Aquificota	Aquificae	Aquificales	QOAS01	10	3	0.3
Bacteria	Zixibacteria	MSB-5A5	GN15	44604	10	8	0.8
Bacteria	Bacteroidota	Ignavibacteria	Ignavibacteriales	Melioribacteraceae	10	5	0.5
Bacteria	Planctomycetota	Brocadiae	Brocadiales	Scalinduaceae	10	5	0.5
Bacteria	Patescibacteria	Gracilibacteria	UBA1369	UBA12473	10	3	0.3
Bacteria	Nitrospinota_A	UBA8248	UBA8248	UBA8248	10	8	0.8
Bacteria	Proteobacteria	Gammaproteobacteria	UBA11654	UBA11654	10	4	0.4
Archaea	Nanoarchaeota	Nanoarchaeia	Woesearchaeales	GW2011-AR15	10	3	0.3
Archaea	Thermoproteota	Bathyarchaeia	B26-1	UBA233	10	7	0.7
Bacteria	Firmicutes	Bacilli	Bacillales	Bacillaceae_A	9	7	0.777778
Bacteria	Firmicutes	Bacilli	Bacillales	Amphibacillaceae	9	6	0.666667
Bacteria	Proteobacteria	Gammaproteobacteria	Nevskiales	Salinisphaeraceae	9	6	0.666667
Bacteria	Campylobacterota	Desulfurellia	Desulfurellales	Hippeaceae	9	3	0.333333
Bacteria	Proteobacteria	Alphaproteobacteria	UBA828	UBA828	9	1	0.111111
Bacteria	Chloroflexota	Anaerolineae	Anaerolineales	UBA11858	9	4	0.444444
Bacteria	Bdellovibrionota	Bdellovibrionia	Bdellovibrionales	UBA840	9	8	0.888889
Bacteria	Proteobacteria	Alphaproteobacteria	Puniceispirillales	UBA1172	9	4	0.444444
Bacteria	Proteobacteria	Alphaproteobacteria	UBA7887	UBA7887	9	1	0.111111
Bacteria	Desulfobacterota	Desulfobacteria	Desulfobacterales	UBA2174	9	0	0
Archaea	Thermoproteota	Bathyarchaeia	B25	B25	9	3	0.333333
Bacteria	Thermotogota	Thermotogae	Petrotogales	Petrotogaceae	8	6	0.75
Bacteria	Campylobacterota	Campylobacteria	Campylobacterales	Hydrogenimonadaceae	8	3	0.375
Bacteria	Proteobacteria	Gammaproteobacteria	Burkholderiales	Nitrosomonadaceae	8	2	0.25
Bacteria	Proteobacteria	Gammaproteobacteria	Pseudomonadales	Saccharospirillaceae	8	1	0.125
Bacteria	Deinococcota	Deinococci	Deinococcales	Marinithermaceae	8	6	0.75
Bacteria	Proteobacteria	Alphaproteobacteria	Sphingomonadales	Kordiimonadaceae	8	5	0.625
Archaea	Nanoarchaeota	Nanoarchaeia	Woesearchaeales	J091	8	0	0
Bacteria	Proteobacteria	Gammaproteobacteria	SAR86	D2472	8	0	0
Bacteria	Verrucomicrobiota	Kiritimatiellae	Kiritimatiellales	Pontiellaceae	8	0	0
Bacteria	Elusimicrobiota	Elusimicrobia	Elusimicrobiales	Elusimicrobiaceae	8	8	1
Bacteria	Cloacimonadota	Cloacimonadia	Cloacimonadales	TCS61	8	2	0.25
Bacteria	Chloroflexota	Dehalococcoidia	UBA1151	UBA1151	8	4	0.5
Bacteria	Planctomycetota	Phycisphaerae	SM23-33	SM23-33	8	5	0.625
Bacteria	Desulfobacterota	Dissulfuribacteria	Dissulfuribacterales	UBA3076	8	2	0.25
Bacteria	Aerophobota	Aerophobia	Aerophobales	AE-B3A	8	4	0.5
Archaea	Halobacteriota	Methanosarcinia	Methanosarcinales	ANME-2c	8	4	0.5
Bacteria	Proteobacteria	Alphaproteobacteria	Sneathiellales	Sneathiellaceae	7	7	1
Bacteria	Desulfobacterota	Desulfobacteria	Desulfobacterales	Desulfosarcinaceae	7	7	1
Bacteria	Firmicutes	Bacilli	Bacillales	Planococcaceae	7	5	0.714286
Bacteria	Cyanobacteria	Cyanobacteriia	Cyanobacteriales	Nostocaceae	7	3	0.428571
Bacteria	Desulfobacterota	Thermodesulfobacteria	Thermodesulfobacteriales	Thermodesulfatatoraceae	7	2	0.285714
Bacteria	Actinobacteriota	Actinomycetia	Actinomycetales	Brevibacteriaceae	7	2	0.285714
Bacteria	Chloroflexota	Anaerolineae	SBR1031	A4b	7	5	0.714286
Archaea	Methanobacteriota	Methanococci	Methanococcales	Methanocaldococcaceae	7	2	0.285714
Bacteria	Proteobacteria	Gammaproteobacteria	UBA10353	BMS3Bbin11	7	1	0.142857
Bacteria	Myxococcota	Polyangia	Polyangiales	SG8-38	7	5	0.714286
Bacteria	Planctomycetota	Planctomycetes	Pirellulales	UBA7805	7	0	0
Bacteria	Proteobacteria	Gammaproteobacteria	UBA10353	UBA7415	7	2	0.285714
Bacteria	Desulfobacterota	Thermodesulfobacteria	Thermodesulfobacteriales	Thermodesulfobacteriaceae	7	4	0.571429
Bacteria	Proteobacteria	Alphaproteobacteria	Defluviicoccales	Defluviicoccaceae	7	2	0.285714
Bacteria	Verrucomicrobiota_A	Chlamydiia	Parachlamydiales	Rhabdochlamydiaceae	7	3	0.428571
Bacteria	Proteobacteria	Gammaproteobacteria	Burkholderiales	SG8-40	7	2	0.285714
Bacteria	Proteobacteria	Alphaproteobacteria	UBA7985	UBA7985	7	2	0.285714
Bacteria	Proteobacteria	Alphaproteobacteria	Rhizobiales	Hyphomicrobiaceae	7	4	0.571429
Bacteria	Nitrospirota	Thermodesulfovibrionia	UBA6902	UBA6902	7	1	0.142857
Bacteria	Acidobacteriota	Thermoanaerobaculia	Thermoanaerobaculales	44602	7	2	0.285714
Bacteria	Planctomycetota	Phycisphaerae	Sedimentisphaerales	Anaerohalophaeraceae	7	6	0.857143
Bacteria	Latescibacterota	UBA2968	UBA2968	UBA2968	7	0	0
Bacteria	Proteobacteria	Gammaproteobacteria	Methylococcales	UBA2778	7	4	0.571429
Bacteria	Bacteroidota	Bacteroidia	Bacteroidales	UBA12077	7	4	0.571429
Bacteria	Desulfobacterota	Desulfuromonadia	Desulfuromonadales	Geopsychrobacteraceae	7	2	0.285714
Bacteria	Desulfobacterota	Desulfobacteria	Desulfobacterales	BuS5	7	3	0.428571
Bacteria	Proteobacteria	Gammaproteobacteria	Xanthomonadales	SZUA-36	7	1	0.142857
Bacteria	Actinobacteriota	Acidimicrobiia	UBA5794	Bin76	7	5	0.714286
Bacteria	Proteobacteria	Gammaproteobacteria	Xanthomonadales	Marinicellaceae	7	3	0.428571
Bacteria	Chloroflexota	Dehalococcoidia	UBA2985	UBA2985	7	3	0.428571
Archaea	Iainarchaeota	Iainarchaeia	Iainarchaeales	GCA-2688035	7	2	0.285714
Bacteria	Proteobacteria	Alphaproteobacteria	Defluviicoccales	UBA2964	7	2	0.285714
Bacteria	Proteobacteria	Gammaproteobacteria	Pseudomonadales	UBA6940	7	1	0.142857
Bacteria	Proteobacteria	Gammaproteobacteria	UBA4575	UBA4575	7	2	0.285714
Bacteria	Desulfobacterota	Desulfobacteria	Desulfobacterales	UBA2156	7	1	0.142857
Archaea	Thermoproteota	Thermoproteia	Thermofilales	Thermofilaceae	7	3	0.428571
Archaea	Halobacteriota	Methanomicrobia	Methanomicrobiales	Methanoculleaceae	7	1	0.142857
Archaea	Undinarchaeota	Undinarchaeia	Undinarchaeales	UBA55	7	1	0.142857
Archaea	Thermoproteota	Thermoproteia	Desulfurococcales	NBVN01	7	0	0
Archaea	Thermoproteota	Thermoproteia	Thermofilales	B20-G17	7	3	0.428571
Archaea	Thermoplasmatota	EX4484-6	EX4484-6	EX4484-36	7	2	0.285714
Bacteria	Firmicutes	Bacilli	Paenibacillales	Paenibacillaceae	6	6	1
Bacteria	Bacteroidota	Bacteroidia	Bacteroidales	Marinilabiliaceae	6	5	0.833333
Bacteria	Bacteroidota	Bacteroidia	Flavobacteriales	Weeksellaceae	6	3	0.5
Bacteria	Spirochaetota	Spirochaetia	Spirochaetales	Spirochaetaceae_B	6	5	0.833333
Bacteria	Actinobacteriota	Actinomycetia	Streptosporangiales	Streptosporangiaceae	6	1	0.166667
Bacteria	Fusobacteriota	Fusobacteriia	Fusobacteriales	Fusobacteriaceae	6	6	1
Bacteria	Bacteroidota	Bacteroidia	Cytophagales	Hymenobacteraceae	6	3	0.5
Bacteria	Firmicutes	Bacilli	Izemoplasmatales	Izemoplasmataceae	6	1	0.166667
Bacteria	Calditrichota	Calditrichia	RBG-13-44-9	J042	6	1	0.166667
Bacteria	Bacteroidota	Bacteroidia	Flavobacteriales	UBA7430	6	1	0.166667
Bacteria	Verrucomicrobiota	Verrucomicrobiae	Pedosphaerales	UBA1100	6	2	0.333333
Bacteria	Gemmatimonadota	Gemmatimonadetes	Gemmatimonadales	GWC2-71-9	6	1	0.166667
Bacteria	Verrucomicrobiota_A	Chlamydiia	Parachlamydiales	GCA-2709385	6	1	0.166667
Bacteria	Proteobacteria	Alphaproteobacteria	TMED109	TMED109	6	0	0
Bacteria	Omnitrophota	Koll11	UBA1560	SKK-01	6	2	0.333333
Bacteria	Poribacteria	WGA-4E	GCA-2687025	GCA-2687025	6	6	1
Bacteria	Bacteroidota	Bacteroidia	Bacteroidales	UBA12481	6	5	0.833333
Bacteria	Proteobacteria	Gammaproteobacteria	Legionellales	Legionellaceae	6	0	0
Bacteria	Chloroflexota	Dehalococcoidia	UBA2979	UBA2979	6	1	0.166667
Bacteria	Proteobacteria	Gammaproteobacteria	HK1	HK1	6	1	0.166667
Bacteria	Desulfobacterota	Desulfobacteria	Desulfobacterales	ETH-SRB1	6	4	0.666667
Bacteria	Acidobacteriota	Vicinamibacteria	Vicinamibacterales	UBA823	6	1	0.166667
Bacteria	Chloroflexota	Dehalococcoidia	SZUA-161	E44-bin15	6	4	0.666667
Bacteria	Proteobacteria	Alphaproteobacteria	Rhodospirillales	UBA1479	6	6	1
Bacteria	Chloroflexota	Dehalococcoidia	SZUA-161	SZUA-161	6	3	0.5
Bacteria	Acidobacteriota	Vicinamibacteria	Vicinamibacterales	UBA8438	6	1	0.166667
Bacteria	Proteobacteria	Alphaproteobacteria	Rhizobiales	GCA-2746425	6	6	1
Bacteria	Proteobacteria	Gammaproteobacteria	SZUA-229	SZUA-229	6	3	0.5
Bacteria	RBG-13-66-14	B26-G2	B26-G2	B26-G2	6	5	0.833333
Bacteria	Proteobacteria	Gammaproteobacteria	Thiohalospirales	Thiohalospiraceae	6	3	0.5
Bacteria	Patescibacteria	ABY1	Magasanikbacterales	UBA922	6	0	0
Bacteria	Fermentibacterota	Fermentibacteria	Fermentibacterales	Fermentibacteraceae	6	1	0.166667
Archaea	Thermoproteota	Nitrososphaeria	Geothermarchaeales	JDFR-13	6	1	0.166667
Archaea	Aenigmatarchaeota	Aenigmatarchaeia	QMZP01	QMZP01	6	4	0.666667
Archaea	Hydrothermarchaeota	Hydrothermarchaeia	Hydrothermarchaeales	BMS3B	6	1	0.166667
Bacteria	Bacteroidota	Bacteroidia	Bacteroidales	PUMT01	6	1	0.166667
Bacteria	Proteobacteria	Alphaproteobacteria	Micavibrionales	GCA-2720935	6	4	0.666667
Bacteria	Bacteroidota	Bacteroidia	Flavobacteriales	NORP154	5	4	0.8
Bacteria	Proteobacteria	Gammaproteobacteria	Nitrosococcales	Nitrosococcaceae	5	4	0.8
Bacteria	Proteobacteria	Gammaproteobacteria	Chromatiales	Chromatiaceae	5	3	0.6
Bacteria	Bacteroidota	Bacteroidia	Cytophagales	Flammeovirgaceae	5	4	0.8
Bacteria	Thermotogota	Thermotogae	Petrotogales	Kosmotogaceae	5	3	0.6
Bacteria	Bacteroidota	Rhodothermia	Rhodothermales	Rubricoccaceae	5	2	0.4
Bacteria	Proteobacteria	Gammaproteobacteria	Francisellales	Francisellaceae	5	4	0.8
Bacteria	Chloroflexota	Anaerolineae	Anaerolineales	Anaerolineaceae	5	3	0.6
Bacteria	Proteobacteria	Alphaproteobacteria	Rhodospirillales	Rhodospirillaceae	5	3	0.6
Bacteria	Calditrichota	Calditrichia	Calditrichales	Calditrichaceae	5	4	0.8
Archaea	Thermoproteota	Thermoproteia	Desulfurococcales	Pyrodictiaceae	5	0	0
Bacteria	Firmicutes_B	Syntrophomonadia	Syntrophomonadales	Syntrophomonadaceae	5	4	0.8
Bacteria	Proteobacteria	Gammaproteobacteria	Enterobacterales	Psychrobiaceae	5	4	0.8
Bacteria	Chloroflexota	Dehalococcoidia	UBA2963	UBA2963	5	0	0
Bacteria	Proteobacteria	Gammaproteobacteria	Pseudomonadales	Litoricolaceae	5	1	0.2
Bacteria	Actinobacteriota	Acidimicrobiia	UBA2766	UBA2766	5	2	0.4
Bacteria	Proteobacteria	Gammaproteobacteria	AKS1	AKS1	5	2	0.4
Bacteria	Myxococcota	UBA796	UBA796	UBA796	5	4	0.8
Bacteria	Bacteroidota	Bacteroidia	Bacteroidales	UBA1556	5	3	0.6
Bacteria	Chloroflexota	Dehalococcoidia	UBA3088	UBA3088	5	1	0.2
Bacteria	Bacteroidota	Bacteroidia	NS11-12g	UBA9320	5	1	0.2
Bacteria	Actinobacteriota	Acidimicrobiia	UBA5794	UBA5794	5	1	0.2
Bacteria	WOR-3	WOR-3	SM23-42	SM23-42	5	4	0.8
Bacteria	Patescibacteria	Paceibacteria	UBA9983	UBA2163	5	3	0.6
Bacteria	Proteobacteria	Gammaproteobacteria	Thiohalobacterales	DSM-19610	5	2	0.4
Bacteria	Chloroflexota	Anaerolineae	Ardenticatenales	Ardenticatenaceae	5	3	0.6
Bacteria	Chloroflexota	Dehalococcoidia	GIF9	AB-539-J10	5	1	0.2
Bacteria	Acidobacteriota	Holophagae	UM-FILTER-49-7	UM-FILTER-49-7	5	1	0.2
Bacteria	Bipolaricaulota	Bipolaricaulia	UBA7950	UBA9294	5	2	0.4
Bacteria	Marinisomatota	Marinisomatia	Marinisomatales	UBA2128	5	0	0
Bacteria	Thermotogota	Thermotogae	Mesoaciditogales	Mesoaciditogaceae	5	2	0.4
Bacteria	Chloroflexota	Dehalococcoidia	Dehalococcoidales	UBA5760	5	2	0.4
Bacteria	Desulfobacterota	Syntrophobacteria	BM002	BM002	5	2	0.4
Bacteria	Desulfobacterota	Dissulfuribacteria	Dissulfuribacterales	QOAL01	5	1	0.2
Bacteria	Desulfobacterota_B	Binatia	UBA1149	UBA1149	5	1	0.2
Bacteria	Verrucomicrobiota	Verrucomicrobiae	Opitutales	UBA2995	5	0	0
Bacteria	Latescibacterota	UBA2968	UBA2968	GCA-2709665	5	3	0.6
Bacteria	Proteobacteria	Gammaproteobacteria	GCA-2729495	GCA-2729495	5	2	0.4
Bacteria	Proteobacteria	Alphaproteobacteria	UBA1280	UBA2136	5	2	0.4
Archaea	Thermoproteota	Methanomethylicia	B29-G17	B29-G17	5	1	0.2
Archaea	Asgardarchaeota	Heimdallarchaeia	UBA460	UBA460	5	3	0.6
Archaea	Altarchaeota	Altarchaeia	IMC4	QMZM01	5	3	0.6
Archaea	Thermoproteota	Bathyarchaeia	B26-1	BA1	5	2	0.4
Archaea	Thermoproteota	Bathyarchaeia	B26-1	B26-1	5	2	0.4
Archaea	Thermoproteota	Thermoproteia	QMSL01	QMSL01	5	1	0.2
Archaea	Nanoarchaeota	Nanoarchaeia	Woesearchaeales	UBA119	5	0	0
Bacteria	Proteobacteria	Gammaproteobacteria	Nevskiales	Algiphilaceae	5	2	0.4
Bacteria	Proteobacteria	Alphaproteobacteria	SMXP01	SMXP01	5	3	0.6

## Sheet: Genus
Superkingdom	Phylum	Class	Order	Family	Genus	Total number of genomes	Number of lysogenic genomes	Lysogeny ratio (LyR)
Bacteria	Proteobacteria	Alphaproteobacteria	Pelagibacterales	Pelagibacteraceae	Pelagibacter	485	37	0.0762887
Bacteria	Cyanobacteria	Cyanobacteriia	PCC-6307	Cyanobiaceae	Prochlorococcus_A	253	46	0.181818
Bacteria	Proteobacteria	Gammaproteobacteria	Enterobacterales	Vibrionaceae	Vibrio	199	150	0.753769
Bacteria	Proteobacteria	Gammaproteobacteria	Enterobacterales	Alteromonadaceae	Pseudoalteromonas	184	114	0.619565
Bacteria	Proteobacteria	Gammaproteobacteria	Enterobacterales	Alteromonadaceae	Alteromonas	140	74	0.528571
Bacteria	Proteobacteria	Gammaproteobacteria	Pseudomonadales	Alcanivoracaceae	Alcanivorax	124	73	0.58871
Bacteria	Proteobacteria	Gammaproteobacteria	Pseudomonadales	Oleiphilaceae	Marinobacter	99	56	0.565657
Bacteria	Actinobacteriota	Acidimicrobiia	Acidimicrobiales	MedAcidi-G1	UBA3125	80	8	0.1
Bacteria	Proteobacteria	Alphaproteobacteria	Caulobacterales	Hyphomonadaceae	Hyphomonas	78	38	0.487179
Bacteria	Proteobacteria	Gammaproteobacteria	Pseudomonadales	Porticoccaceae	HTCC2207	76	7	0.0921053
Bacteria	SAR324	SAR324	SAR324	NAC60-12	Arctic96AD-7	69	10	0.144928
Bacteria	Proteobacteria	Alphaproteobacteria	Rhodobacterales	Rhodobacteraceae	Sulfitobacter	67	60	0.895522
Bacteria	Proteobacteria	Alphaproteobacteria	Sphingomonadales	Sphingomonadaceae	Erythrobacter_A	67	44	0.656716
Bacteria	Proteobacteria	Gammaproteobacteria	Pseudomonadales	Halomonadaceae	Halomonas	66	52	0.787879
Bacteria	Proteobacteria	Gammaproteobacteria	Pseudomonadales	Pseudohongiellaceae	UBA9145	62	14	0.225806
Bacteria	Proteobacteria	Gammaproteobacteria	Enterobacterales	Alteromonadaceae	Idiomarina	60	13	0.216667
Bacteria	Proteobacteria	Alphaproteobacteria	Rhodospirillales	Thalassospiraceae	Thalassospira	60	55	0.916667
Bacteria	Marinisomatota	Marinisomatia	Marinisomatales	TCS55	TCS55	57	5	0.0877193
Bacteria	Proteobacteria	Alphaproteobacteria	Pelagibacterales	Pelagibacteraceae	Pelagibacter_A	56	6	0.107143
Bacteria	Proteobacteria	Gammaproteobacteria	Pseudomonadales	Pseudomonadaceae	Pseudomonas_A	54	45	0.833333
Bacteria	Chloroflexota	Dehalococcoidia	UBA3495	UBA3495	UBA9611	52	7	0.134615
Bacteria	Proteobacteria	Gammaproteobacteria	Pseudomonadales	Pseudomonadaceae	Pseudomonas_D	52	46	0.884615
Archaea	Thermoproteota	Nitrososphaeria	Nitrososphaerales	Nitrosopumilaceae	Nitrosopumilus	51	3	0.0588235
Bacteria	Proteobacteria	Gammaproteobacteria	Pseudomonadales	Moraxellaceae	Psychrobacter	51	29	0.568627
Bacteria	Cyanobacteria	Cyanobacteriia	PCC-6307	Cyanobiaceae	Synechococcus_E	49	16	0.326531
Bacteria	Proteobacteria	Alphaproteobacteria	HIMB59	HIMB59	HIMB59	49	2	0.0408163
Bacteria	Proteobacteria	Gammaproteobacteria	Pseudomonadales	Nitrincolaceae	ASP10-02a	47	9	0.191489
Bacteria	Actinobacteriota	Actinomycetia	Streptomycetales	Streptomycetaceae	Streptomyces	46	18	0.391304
Archaea	Thermoproteota	Nitrososphaeria	Nitrososphaerales	Nitrosopumilaceae	Nitrosopelagicus	45	6	0.133333
Bacteria	Proteobacteria	Alphaproteobacteria	Rhodobacterales	Rhodobacteraceae	Epibacterium	45	45	1
Bacteria	Proteobacteria	Alphaproteobacteria	HIMB59	GCA-002718135	AG-337-I02	44	3	0.0681818
Bacteria	Actinobacteriota	Acidimicrobiia	Acidimicrobiales	MedAcidi-G1	S20-B6	44	0	0
Bacteria	Firmicutes	Bacilli	Bacillales	Bacillaceae	Bacillus	42	42	1
Bacteria	Firmicutes	Bacilli	Exiguobacterales	Exiguobacteraceae	Exiguobacterium	41	16	0.390244
Bacteria	Bacteroidota	Rhodothermia	Balneolales	Balneolaceae	Balneola	41	29	0.707317
Bacteria	Bacteroidota	Bacteroidia	Flavobacteriales	Schleiferiaceae	UBA10364	39	5	0.128205
Archaea	Thermoplasmatota	Poseidoniia	Poseidoniales	Poseidoniaceae	MGIIa-L1	39	10	0.25641
Bacteria	Proteobacteria	Gammaproteobacteria	Pseudomonadales	Pseudohongiellaceae	OM182	38	4	0.105263
Bacteria	Proteobacteria	Gammaproteobacteria	Nitrosococcales	Methylophagaceae	Methylophaga	37	25	0.675676
Bacteria	Marinisomatota	Marinisomatia	Marinisomatales	UBA1611	GCA-2722105	37	9	0.243243
Bacteria	Bacteroidota	Bacteroidia	Flavobacteriales	Flavobacteriaceae	Leeuwenhoekiella	36	23	0.638889
Archaea	Thermoplasmatota	Poseidoniia	Poseidoniales	Thalassarchaeaceae	MGIIb-O2	36	5	0.138889
Bacteria	Actinobacteriota	Actinomycetia	Actinomycetales	Microbacteriaceae	Microbacterium	35	22	0.628571
Bacteria	Bacteroidota	Bacteroidia	Flavobacteriales	Schleiferiaceae	UBA3442	35	1	0.0285714
Bacteria	Bacteroidota	Bacteroidia	Flavobacteriales	Salibacteraceae	SHAN690	34	16	0.470588
Bacteria	Proteobacteria	Alphaproteobacteria	GCA-2731375	GCA-2731375	GCA-2731375	34	10	0.294118
Bacteria	Cyanobacteria	Cyanobacteriia	PCC-6307	Cyanobiaceae	Prochlorococcus_B	33	4	0.121212
Bacteria	Proteobacteria	Gammaproteobacteria	Burkholderiales	Methylophilaceae	BACL14	33	2	0.0606061
Bacteria	Cyanobacteria	Cyanobacteriia	PCC-6307	Cyanobiaceae	Synechococcus_C	32	17	0.53125
Bacteria	Proteobacteria	Gammaproteobacteria	Enterobacterales	Shewanellaceae	Shewanella	32	20	0.625
Archaea	Methanobacteriota	Thermococci	Thermococcales	Thermococcaceae	Thermococcus	32	0	0
Bacteria	Proteobacteria	Gammaproteobacteria	Pseudomonadales	Porticoccaceae	Porticoccus	32	7	0.21875
Bacteria	Proteobacteria	Alphaproteobacteria	Pelagibacterales	AG-422-B15	AG-422-B15	32	2	0.0625
Bacteria	Proteobacteria	Gammaproteobacteria	UBA10353	UBA5680	UBA5680	31	5	0.16129
Bacteria	Verrucomicrobiota	Verrucomicrobiae	Opitutales	Puniceicoccaceae	BACL24	30	5	0.166667
Bacteria	Bacteroidota	Bacteroidia	Flavobacteriales	Flavobacteriaceae	MAG-120531	30	0	0
Bacteria	Proteobacteria	Gammaproteobacteria	UBA10353	LS-SOB	UBA868	30	2	0.0666667
Bacteria	Proteobacteria	Gammaproteobacteria	Pseudomonadales	Ketobacteraceae	Ketobacter	29	17	0.586207
Bacteria	Proteobacteria	Gammaproteobacteria	Pseudomonadales	HTCC2089	UBA4421	29	10	0.344828
Bacteria	Actinobacteriota	Acidimicrobiia	Acidimicrobiales	MedAcidi-G1	UBA9410	29	3	0.103448
Bacteria	Bacteroidota	Bacteroidia	Flavobacteriales	UA16	UA16	29	9	0.310345
Bacteria	Proteobacteria	Alphaproteobacteria	Pelagibacterales	Pelagibacteraceae	AG-414-E02	28	1	0.0357143
Bacteria	Proteobacteria	Gammaproteobacteria	Pseudomonadales	Pseudomonadaceae	Pseudomonas	28	28	1
Bacteria	Bacteroidota	Bacteroidia	Flavobacteriales	Flavobacteriaceae	Winogradskyella	28	8	0.285714
Bacteria	Bacteroidota	Bacteroidia	Flavobacteriales	Flavobacteriaceae	Aequorivita	28	20	0.714286
Bacteria	Proteobacteria	Gammaproteobacteria	Pseudomonadales	Halieaceae	Luminiphilus	28	3	0.107143
Bacteria	Chloroflexota	Dehalococcoidia	UBA1151	Bin127	UBA1328	28	6	0.214286
Bacteria	Proteobacteria	Gammaproteobacteria	Methylococcales	Methylomonadaceae	OPU3-GD-OMZ	28	7	0.25
Bacteria	Bacteroidota	Bacteroidia	Flavobacteriales	Flavobacteriaceae	Muricauda	27	12	0.444444
Bacteria	Bacteroidota	Bacteroidia	Flavobacteriales	Flavobacteriaceae	MS024-2A	27	2	0.0740741
Bacteria	Bacteroidota	Bacteroidia	Flavobacteriales	Flavobacteriaceae	MAG-121220-bin8	27	3	0.111111
Bacteria	Verrucomicrobiota	Verrucomicrobiae	Verrucomicrobiales	Akkermansiaceae	Roseibacillus	26	7	0.269231
Bacteria	Proteobacteria	Alphaproteobacteria	Caulobacterales	Hyphomonadaceae	Henriciella	25	16	0.64
Bacteria	Proteobacteria	Gammaproteobacteria	Enterobacterales	Alteromonadaceae	Alteromonas_A	25	11	0.44
Bacteria	Proteobacteria	Alphaproteobacteria	Rhodobacterales	Rhodobacteraceae	Planktomarina	25	4	0.16
Bacteria	Desulfobacterota	Desulfobacteria	Desulfobacterales	Desulfobacteraceae	Desulfobacula	25	24	0.96
Bacteria	Proteobacteria	Alphaproteobacteria	Rhodobacterales	Rhodobacteraceae	LFER01	25	3	0.12
Bacteria	Firmicutes	Bacilli	Bacillales	Bacillaceae_G	Bacillus_A	24	22	0.916667
Bacteria	Actinobacteriota	Actinomycetia	Propionibacteriales	Nocardioidaceae	Nocardioides	24	18	0.75
Bacteria	Bacteroidota	Bacteroidia	Flavobacteriales	Flavobacteriaceae	MED-G11	24	0	0
Bacteria	Proteobacteria	Gammaproteobacteria	Pseudomonadales	Saccharospirillaceae_A	Oleibacter	24	14	0.583333
Bacteria	Verrucomicrobiota	Verrucomicrobiae	Pedosphaerales	UBA1096	UBA1096	23	9	0.391304
Bacteria	Bacteroidota	Bacteroidia	Bacteroidales	F082	GCA-002708315	23	5	0.217391
Bacteria	Actinobacteriota	Acidimicrobiia	Acidimicrobiales	UBA8592	MedAcidi-G2A	23	5	0.217391
Bacteria	Proteobacteria	Gammaproteobacteria	Pseudomonadales	Pseudomonadaceae	Pseudomonas_E	22	19	0.863636
Bacteria	Proteobacteria	Gammaproteobacteria	Pseudomonadales	HTCC2089	UBA9659	22	7	0.318182
Bacteria	Proteobacteria	Gammaproteobacteria	PS1	Thioglobaceae	Thioglobus_A	21	2	0.0952381
Bacteria	Verrucomicrobiota	Verrucomicrobiae	Opitutales	MB11C04	MB11C04	21	11	0.52381
Bacteria	Bacteroidota	Bacteroidia	Flavobacteriales	Salibacteraceae	UBA4419	21	13	0.619048
Bacteria	Marinisomatota	Marinisomatia	Marinisomatales	TCS55	UBA2126	20	3	0.15
Bacteria	Proteobacteria	Alphaproteobacteria	Sphingomonadales	Sphingomonadaceae	Citromicrobium	20	18	0.9
Bacteria	Proteobacteria	Gammaproteobacteria	UBA10353	LS-SOB	GCA-2726415	20	0	0
Bacteria	Proteobacteria	Alphaproteobacteria	Pelagibacterales	Pelagibacteraceae	GCA-2704625	20	2	0.1
Bacteria	Bacteroidota	Bacteroidia	Flavobacteriales	Flavobacteriaceae	MED-G14	20	4	0.2
Bacteria	Nitrospinota	Nitrospinia	Nitrospinales	Nitrospinaceae	LS-NOB	20	5	0.25
Bacteria	Proteobacteria	Alphaproteobacteria	UBA8366	GCA-2696645	GCA-2696645	20	20	1
Bacteria	Proteobacteria	Gammaproteobacteria	Pseudomonadales	Moraxellaceae	Acinetobacter	19	19	1
Bacteria	Proteobacteria	Gammaproteobacteria	Nevskiales	Oceanococcaceae	Abyssibacter	19	1	0.0526316
Bacteria	Bacteroidota	Bacteroidia	Cytophagales	Cyclobacteriaceae	UBA4465	19	14	0.736842
Bacteria	Marinisomatota	Marinisomatia	Marinisomatales	S15-B10	UBA2125	19	0	0
Bacteria	Marinisomatota	Marinisomatia	Marinisomatales	Marinisomataceae	Marinisoma	19	3	0.157895
Bacteria	Campylobacterota	Campylobacteria	Campylobacterales	Sulfurimonadaceae	Sulfurimonas	18	4	0.222222
Bacteria	Actinobacteriota	Actinomycetia	Mycobacteriales	Mycobacteriaceae	Rhodococcus	18	12	0.666667
Bacteria	Proteobacteria	Alphaproteobacteria	Parvibaculales	Parvibaculaceae	Parvibaculum	18	14	0.777778
Bacteria	Bacteroidota	Bacteroidia	Flavobacteriales	UA16	UBA974	18	8	0.444444
Bacteria	SAR324	SAR324	SAR324	NAC60-12	UBA1014	18	4	0.222222
Bacteria	Actinobacteriota	Acidimicrobiia	Acidimicrobiales	TK06	MedAcidi-G3	18	2	0.111111
Bacteria	Actinobacteriota	Actinomycetia	Nanopelagicales	S36-B12	UBA4592	18	1	0.0555556
Bacteria	Proteobacteria	Gammaproteobacteria	Pseudomonadales	UBA7434	UBA7434	18	5	0.277778
Bacteria	Gemmatimonadota	Gemmatimonadetes	SG8-23	UBA6960	UBA887	18	4	0.222222
Bacteria	Proteobacteria	Alphaproteobacteria	Caulobacterales	Caulobacteraceae	Brevundimonas	17	16	0.941176
Bacteria	Planctomycetota	Phycisphaerae	Phycisphaerales	SM1A02	GCA-002718515	17	3	0.176471
Bacteria	Actinobacteriota	Actinomycetia	Mycobacteriales	Micromonosporaceae	Micromonospora	17	6	0.352941
Bacteria	Proteobacteria	Gammaproteobacteria	Enterobacterales	Vibrionaceae	Aliivibrio	17	13	0.764706
Bacteria	Bacteroidota	Bacteroidia	Flavobacteriales	Flavobacteriaceae	Flavobacterium	17	11	0.647059
Bacteria	Bacteroidota	Bacteroidia	Flavobacteriales	Flavobacteriaceae	Polaribacter	17	4	0.235294
Bacteria	Gemmatimonadota	Gemmatimonadetes	SG8-23	UBA6960	UBA1138	17	6	0.352941
Bacteria	Planctomycetota	UBA1135	UBA1135	UBA1135	GCA-2746235	17	1	0.0588235
Bacteria	Actinobacteriota	Acidimicrobiia	Acidimicrobiales	TK06	UBA6944	17	3	0.176471
Bacteria	Proteobacteria	Gammaproteobacteria	UBA10353	LS-SOB	REDSEA-S09-B13	17	1	0.0588235
Bacteria	Proteobacteria	Gammaproteobacteria	Pseudomonadales	Halieaceae	Halioglobus	16	5	0.3125
Bacteria	Proteobacteria	Gammaproteobacteria	Pseudomonadales	Halieaceae	Haliea	16	4	0.25
Bacteria	Proteobacteria	Gammaproteobacteria	PS1	Thioglobaceae	Thioglobus	16	0	0
Bacteria	Proteobacteria	Gammaproteobacteria	PS1	Thioglobaceae	UBA2013	16	0	0
Bacteria	Proteobacteria	Alphaproteobacteria	Sphingomonadales	Emcibacteraceae	UBA4441	16	1	0.0625
Bacteria	Proteobacteria	Alphaproteobacteria	Rhodospirillales	UBA4479	UBA4479	16	8	0.5
Bacteria	Verrucomicrobiota	Verrucomicrobiae	Verrucomicrobiales	Akkermansiaceae	SW10	16	5	0.3125
Bacteria	Actinobacteriota	Acidimicrobiia	Acidimicrobiales	MedAcidi-G1	MedAcidi-G1	16	3	0.1875
Bacteria	Proteobacteria	Gammaproteobacteria	UBA10353	LS-SOB	UBA12578	16	4	0.25
Bacteria	Proteobacteria	Gammaproteobacteria	Pseudomonadales	Marinomonadaceae	Marinomonas	15	6	0.4
Bacteria	Cyanobacteria	Cyanobacteriia	PCC-6307	Cyanobiaceae	Prochlorococcus_C	15	4	0.266667
Bacteria	Proteobacteria	Gammaproteobacteria	Pseudomonadales	Pseudohongiellaceae	Pseudohongiella	15	15	1
Bacteria	Proteobacteria	Alphaproteobacteria	Caulobacterales	Hyphomonadaceae	Ponticaulis	15	10	0.666667
Bacteria	Actinobacteriota	Acidimicrobiia	Acidimicrobiales	UBA11606	UBA11606	15	4	0.266667
Bacteria	Verrucomicrobiota	Verrucomicrobiae	Opitutales	Opitutaceae	UBA5691	15	0	0
Bacteria	Proteobacteria	Alphaproteobacteria	Rhodospirillales	UBA2165	GCA-2687515	15	1	0.0666667
Bacteria	Proteobacteria	Alphaproteobacteria	Rhizobiales	Rhizobiaceae	Roseitalea	15	15	1
Bacteria	Proteobacteria	Alphaproteobacteria	Puniceispirillales	Puniceispirillaceae	UBA8309	15	0	0
Archaea	Asgardarchaeota	Lokiarchaeia	CR-4	SOKP01	SOKP01	15	7	0.466667
Archaea	Thermoplasmatota	Poseidoniia	Poseidoniales	Thalassarchaeaceae	MGIIb-O3	15	5	0.333333
Bacteria	Proteobacteria	Alphaproteobacteria	Rhodobacterales	Rhodobacteraceae	Paracoccus	14	13	0.928571
Bacteria	Proteobacteria	Gammaproteobacteria	Methylococcales	Methylomonadaceae	Methyloprofundus	14	13	0.928571
Bacteria	Bacteroidota	Bacteroidia	Cytophagales	Cyclobacteriaceae	Fabibacter	14	5	0.357143
Bacteria	Proteobacteria	Gammaproteobacteria	Pseudomonadales	Spongiibacteraceae	Spongiibacter	14	4	0.285714
Bacteria	Proteobacteria	Gammaproteobacteria	Burkholderiales	Burkholderiaceae	Limnobacter	14	8	0.571429
Bacteria	Proteobacteria	Alphaproteobacteria	Caulobacterales	Maricaulaceae	Maricaulis	14	9	0.642857
Bacteria	Campylobacterota	Campylobacteria	Campylobacterales	Sulfurovaceae	Sulfurovum	14	3	0.214286
Bacteria	Chloroflexota	Dehalococcoidia	UBA3495	UBA2588	UBA2588	14	1	0.0714286
Bacteria	Actinobacteriota	Acidimicrobiia	Acidimicrobiales	TK06	UBA2110	14	4	0.285714
Bacteria	Proteobacteria	Alphaproteobacteria	Micavibrionales_C	TMED2	TMED2	14	14	1
Bacteria	Chloroflexota	Dehalococcoidia	SAR202	UBA826	UBA11996	14	2	0.142857
Bacteria	Proteobacteria	Gammaproteobacteria	Enterobacterales	Alteromonadaceae	Colwellia	13	2	0.153846
Bacteria	Proteobacteria	Gammaproteobacteria	Burkholderiales	Burkholderiaceae	Pusillimonas_A	13	9	0.692308
Bacteria	Bacteroidota	Bacteroidia	Flavobacteriales	Flavobacteriaceae	Maribacter	13	7	0.538462
Bacteria	Proteobacteria	Alphaproteobacteria	Rhodobacterales	Rhodobacteraceae	Salipiger	13	10	0.769231
Bacteria	Bacteroidota	Rhodothermia	Balneolales	Balneolaceae	Gracilimonas	13	10	0.769231
Bacteria	Proteobacteria	Alphaproteobacteria	Rhodobacterales	Rhodobacteraceae	Pseudooceanicola	13	12	0.923077
Bacteria	Proteobacteria	Alphaproteobacteria	Caulobacterales	Parvularculaceae	Marinicaulis	13	11	0.846154
Bacteria	Planctomycetota	UBA8108	UBA1146	UBA1146	QNYK01	13	3	0.230769
Bacteria	Bacteroidota	Bacteroidia	Flavobacteriales	Flavobacteriaceae	Marinirhabdus	13	8	0.615385
Bacteria	Verrucomicrobiota	Verrucomicrobiae	Pedosphaerales	AAA164-E04	AAA164-E04	13	9	0.692308
Bacteria	Actinobacteriota	Actinomycetia	Nanopelagicales	S36-B12	S36-B12	13	4	0.307692
Bacteria	Proteobacteria	Alphaproteobacteria	Rhodobacterales	Rhodobacteraceae	CPC320	13	9	0.692308
Bacteria	Proteobacteria	Alphaproteobacteria	Parvibaculales	RS24	UBA8337	13	0	0
Archaea	Thermoproteota	Nitrososphaeria	Nitrososphaerales	UBA57	UBA57	13	3	0.230769
Bacteria	Proteobacteria	Gammaproteobacteria	Enterobacterales	Psychromonadaceae	Moritella	12	9	0.75
Bacteria	Proteobacteria	Alphaproteobacteria	Rhodobacterales	Rhodobacteraceae	Thioclava	12	8	0.666667
Bacteria	Thermotogota	Thermotogae	Thermotogales	Fervidobacteriaceae	Thermosipho	12	7	0.583333
Bacteria	Proteobacteria	Alphaproteobacteria	Sphingomonadales	Sphingomonadaceae	Erythrobacter_B	12	11	0.916667
Bacteria	Bacteroidota	Bacteroidia	Flavobacteriales	Flavobacteriaceae	Mesonia	12	6	0.5
Bacteria	Cyanobacteria	Cyanobacteriia	PCC-6307	Cyanobiaceae	Prochlorococcus	12	0	0
Bacteria	Proteobacteria	Alphaproteobacteria	Rhodobacterales	Rhodobacteraceae	Roseovarius	12	8	0.666667
Bacteria	Proteobacteria	Gammaproteobacteria	Pseudomonadales	Saccharospirillaceae_A	UBA2009	12	8	0.666667
Bacteria	Proteobacteria	Alphaproteobacteria	Rhodobacterales	Rhodobacteraceae	Tateyamaria	12	6	0.5
Bacteria	Bacteroidota	Bacteroidia	Flavobacteriales	Flavobacteriaceae	Zunongwangia	12	4	0.333333
Bacteria	Firmicutes	Bacilli	Exiguobacterales	Exiguobacteraceae	Exiguobacterium_A	12	4	0.333333
Bacteria	Latescibacterota	UBA2968	UBA8231	GCA-002724215	GCA-2724215	12	1	0.0833333
Bacteria	Proteobacteria	Alphaproteobacteria	Puniceispirillales	Puniceispirillaceae	UBA4588	12	1	0.0833333
Bacteria	Planctomycetota	Planctomycetes	Pirellulales	Pirellulaceae	UBA721	12	6	0.5
Bacteria	Bacteroidota	Bacteroidia	Flavobacteriales	Flavobacteriaceae	UBA8316	12	2	0.166667
Bacteria	Actinobacteriota	Acidimicrobiia	Acidimicrobiales	Ilumatobacteraceae	Ilumatobacter_A	12	1	0.0833333
Bacteria	Proteobacteria	Gammaproteobacteria	Burkholderiales	Burkholderiaceae	RS62	12	1	0.0833333
Bacteria	Planctomycetota	Phycisphaerae	Phycisphaerales	SM1A02	UBA1924	12	9	0.75
Bacteria	Bacteroidota	Bacteroidia	Flavobacteriales	Flavobacteriaceae	HC6-5	12	3	0.25
Archaea	Thermoplasmatota	Poseidoniia	Poseidoniales	Poseidoniaceae	MGIIa-K1	12	4	0.333333
Bacteria	Marinisomatota	Marinisomatia	SCGC-AAA003-L08	D37C17	D37C17	11	2	0.181818
Bacteria	Proteobacteria	Alphaproteobacteria	Rhodospirillales	Casp-alpha2	Casp-alpha2	11	2	0.181818
Bacteria	Actinobacteriota	Actinomycetia	Actinomycetales	Microbacteriaceae	Rhodoglobus	11	3	0.272727
Bacteria	Proteobacteria	Alphaproteobacteria	Rhizobiales	Stappiaceae	Roseibium	11	11	1
Bacteria	Actinobacteriota	Actinomycetia	Mycobacteriales	Mycobacteriaceae	Mycobacterium	11	8	0.727273
Bacteria	Proteobacteria	Gammaproteobacteria	Methylococcales	Cycloclasticaceae	Cycloclasticus	11	2	0.181818
Bacteria	Proteobacteria	Alphaproteobacteria	Rhodobacterales	Rhodobacteraceae	Amylibacter	11	3	0.272727
Bacteria	Spirochaetota	Leptospirae	Leptospirales	Leptonemataceae	UBA3465	11	8	0.727273
Bacteria	Chloroflexota	Dehalococcoidia	UBA1151	TMED-70	TMED-70	11	2	0.181818
Bacteria	Bacteroidota	Rhodothermia	Rhodothermales	UBA10348	UBA10348	11	2	0.181818
Bacteria	Actinobacteriota	Actinomycetia	Actinomycetales	Microbacteriaceae	Schumannella	11	3	0.272727
Bacteria	Actinobacteriota	Actinomycetia	Actinomycetales	Microbacteriaceae	Aquiluna	11	0	0
Bacteria	Bacteroidota	Bacteroidia	Flavobacteriales	Flavobacteriaceae	GCA-002733185	11	7	0.636364
Archaea	Halobacteriota	Halobacteria	Halobacteriales	UBA12382	UBA12382	11	0	0
Bacteria	Proteobacteria	Gammaproteobacteria	Thiomicrospirales	Thiomicrospiraceae	Hydrogenovibrio	10	3	0.3
Bacteria	Actinobacteriota	Actinomycetia	Actinomycetales	Micrococcaceae	Micrococcus	10	1	0.1
Bacteria	Proteobacteria	Gammaproteobacteria	Enterobacterales	Alteromonadaceae	Glaciecola	10	3	0.3
Bacteria	Proteobacteria	Alphaproteobacteria	Sphingomonadales	Sphingomonadaceae	Sphingorhabdus_A	10	8	0.8
Bacteria	Proteobacteria	Gammaproteobacteria	Pseudomonadales	Halomonadaceae	Cobetia	10	9	0.9
Bacteria	Proteobacteria	Alphaproteobacteria	Rhizobiales	Devosiaceae	Pelagibacterium	10	9	0.9
Bacteria	Actinobacteriota	Actinomycetia	Propionibacteriales	Nocardioidaceae	Aeromicrobium	10	7	0.7
Bacteria	Bacteroidota	Bacteroidia	Flavobacteriales	Crocinitomicaceae	UBA4466	10	4	0.4
Bacteria	Aquificota	Aquificae	Aquificales	Aquificaceae	Hydrogenivirga	10	1	0.1
Bacteria	Aquificota	Aquificae	Aquificales	QOAS01	QOAS01	10	3	0.3
Bacteria	Proteobacteria	Gammaproteobacteria	PS1	Thioglobaceae	SUP05	10	0	0
Bacteria	Proteobacteria	Alphaproteobacteria	Micavibrionales	Micavibrionaceae	UBA9664	10	9	0.9
Bacteria	Proteobacteria	Alphaproteobacteria	Rhizobiales_B	TMED25	AG-430-B22	10	2	0.2
Bacteria	Bacteroidota	Bacteroidia	Chitinophagales	Saprospiraceae	UBA1994	10	5	0.5
Bacteria	Proteobacteria	Gammaproteobacteria	Pseudomonadales	Oleiphilaceae	PZPK01	10	3	0.3
Bacteria	Nitrospinota_A	UBA8248	UBA8248	UBA8248	UBA8248	10	8	0.8
Bacteria	Proteobacteria	Gammaproteobacteria	UBA11654	UBA11654	UBA11654	10	4	0.4
Bacteria	Bacteroidota	Bacteroidia	Flavobacteriales	Schleiferiaceae	TMED14	10	0	0
Bacteria	Marinisomatota	Marinisomatia	Marinisomatales	UBA8229	UBA8229	10	0	0
Archaea	Thermoplasmatota	Poseidoniia	Poseidoniales	Poseidoniaceae	Poseidonia	10	3	0.3
Bacteria	Chloroflexota	Dehalococcoidia	UBA3495	UBA3495	UBA11650	9	4	0.444444
Bacteria	Bacteroidota	Bacteroidia	Flavobacteriales	Flavobacteriaceae	Mesoflavibacter	9	2	0.222222
Bacteria	Planctomycetota	Planctomycetes	Planctomycetales	Planctomycetaceae	Gimesia	9	7	0.777778
Bacteria	Proteobacteria	Alphaproteobacteria	Rhizobiales	Methyloligellaceae	Methyloceanibacter	9	7	0.777778
Bacteria	Proteobacteria	Gammaproteobacteria	Nevskiales	Salinisphaeraceae	Salinisphaera	9	6	0.666667
Bacteria	Bacteroidota	Bacteroidia	Flavobacteriales	Flavobacteriaceae	Psychroserpens	9	1	0.111111
Bacteria	Proteobacteria	Gammaproteobacteria	Enterobacterales	Alteromonadaceae	Colwellia_A	9	4	0.444444
Bacteria	Campylobacterota	Campylobacteria	Campylobacterales	Nitratiruptoraceae	Nitratiruptor	9	5	0.555556
Bacteria	Proteobacteria	Alphaproteobacteria	Rhodobacterales	Rhodobacteraceae	Albibacillus	9	7	0.777778
Bacteria	Proteobacteria	Gammaproteobacteria	Burkholderiales	Burkholderiaceae	Hydrogenophaga	9	0	0
Bacteria	Proteobacteria	Gammaproteobacteria	Burkholderiales	Burkholderiaceae	Ralstonia	9	8	0.888889
Bacteria	Proteobacteria	Gammaproteobacteria	Ga0077536	Ga0077536	UBA4457	9	3	0.333333
Bacteria	Proteobacteria	Gammaproteobacteria	SZUA-140	SZUA-140	SZUA-76	9	3	0.333333
Bacteria	Proteobacteria	Alphaproteobacteria	Puniceispirillales	AAA536-G10	AAA536-G10	9	1	0.111111
Bacteria	Patescibacteria	Gracilibacteria	Peribacterales	Peribacteraceae	UBA2170	9	1	0.111111
Bacteria	Proteobacteria	Alphaproteobacteria	Pelagibacterales	Pelagibacteraceae	MED727	9	2	0.222222
Bacteria	Gemmatimonadota	Gemmatimonadetes	SG8-23	UBA6960	UBA2589	9	0	0
Bacteria	Verrucomicrobiota	Verrucomicrobiae	Verrucomicrobiales	DEV007	EC70	9	4	0.444444
Bacteria	Planctomycetota	Planctomycetes	Planctomycetales	Planctomycetaceae	UBA8437	9	4	0.444444
Bacteria	Bacteroidota	Bacteroidia	Flavobacteriales	Vicingaceae	BRH-c54	9	9	1
Bacteria	Proteobacteria	Alphaproteobacteria	TMED127	TMED127	GCA-2691245	9	1	0.111111
Bacteria	Proteobacteria	Gammaproteobacteria	Enterobacterales	Alteromonadaceae	Marisediminitalea	9	5	0.555556
Bacteria	Bacteroidota	Bacteroidia	Flavobacteriales	Vicingaceae	UBA852	9	2	0.222222
Bacteria	Desulfobacterota	Desulfobacteria	Desulfobacterales	UBA2174	UBA2174	9	0	0
Bacteria	Bacteroidota	Bacteroidia	Flavobacteriales	UA16	UBA11663	9	0	0
Archaea	Thermoplasmatota	Poseidoniia	Poseidoniales	Poseidoniaceae	MGIIa-L2	9	2	0.222222
Archaea	Halobacteriota	Archaeoglobi	Archaeoglobales	Archaeoglobaceae	Archaeoglobus_A	9	4	0.444444
Bacteria	Proteobacteria	Alphaproteobacteria	Rhizobiales	Xanthobacteraceae	Afipia	9	9	1
Bacteria	Proteobacteria	Alphaproteobacteria	Caulobacterales	Hyphomonadaceae	UBA5336	9	5	0.555556
Bacteria	Proteobacteria	Gammaproteobacteria	Pseudomonadales	Saccharospirillaceae_A	Thalassolituus	8	2	0.25
Bacteria	Proteobacteria	Gammaproteobacteria	Enterobacterales	Alteromonadaceae	Rheinheimera	8	4	0.5
Bacteria	Proteobacteria	Alphaproteobacteria	Sphingomonadales	Sphingomonadaceae	Croceicoccus	8	6	0.75
Bacteria	Bacteroidota	Bacteroidia	Flavobacteriales	Flavobacteriaceae	Hel1-33-131	8	2	0.25
Bacteria	Desulfobacterota	Desulfovibrionia	Desulfovibrionales	Desulfovibrionaceae	Pseudodesulfovibrio	8	7	0.875
Bacteria	Bacteroidota	Bacteroidia	Flavobacteriales	Flavobacteriaceae	Euzebyella	8	2	0.25
Bacteria	Proteobacteria	Alphaproteobacteria	Sphingomonadales	Sphingomonadaceae	Sphingomonas	8	8	1
Archaea	Thermoplasmatota	Thermoplasmata	Aciduliprofundales	Aciduliprofundaceae	Aciduliprofundum	8	2	0.25
Bacteria	Bacteroidota	Bacteroidia	Flavobacteriales	UBA10066	MED-G20	8	3	0.375
Bacteria	Bdellovibrionota	Bdellovibrionia	Bdellovibrionales	UBA1609	UBA6776	8	2	0.25
Bacteria	Bacteroidota	Bacteroidia	Chitinophagales	Chitinophagaceae	Hydrotalea	8	2	0.25
Bacteria	Bacteroidota	Bacteroidia	Flavobacteriales	BACL11	GCA-002697625	8	3	0.375
Bacteria	Bacteroidota	Rhodothermia	Balneolales	Balneolaceae	UBA7797	8	7	0.875
Bacteria	Verrucomicrobiota	Verrucomicrobiae	Verrucomicrobiales	Akkermansiaceae	UBA985	8	2	0.25
Bacteria	Bdellovibrionota	Bdellovibrionia	Bdellovibrionales	UBA840	UBA6502	8	8	1
Bacteria	Proteobacteria	Alphaproteobacteria	UBA6615	UBA6615	UBA8079	8	6	0.75
Bacteria	Proteobacteria	Alphaproteobacteria	Puniceispirillales	Puniceispirillaceae	UBA5951	8	1	0.125
Bacteria	Proteobacteria	Alphaproteobacteria	Rhodobacterales	Rhodobacteraceae	Ascidiaceihabitans	8	2	0.25
Bacteria	Verrucomicrobiota_A	Chlamydiia	Parachlamydiales	SM23-39	O2-12-FULL-27-8	8	3	0.375
Bacteria	Proteobacteria	Gammaproteobacteria	Pseudomonadales	Porticoccaceae	TMED48	8	2	0.25
Bacteria	Planctomycetota	Brocadiae	Brocadiales	Scalinduaceae	Scalindua	8	4	0.5
Bacteria	Bacteroidota	Bacteroidia	Flavobacteriales	Flavobacteriaceae	BACL21	8	1	0.125
Bacteria	Proteobacteria	Gammaproteobacteria	Nitrosococcales	Methylophagaceae	GCA-002733105	8	7	0.875
Bacteria	Bacteroidota	Bacteroidia	Flavobacteriales	UA16	ASP10-05a	8	2	0.25
Bacteria	Proteobacteria	Alphaproteobacteria	Rhodobacterales	Rhodobacteraceae	MED-G52	8	2	0.25
Bacteria	Bacteroidota	Bacteroidia	Flavobacteriales	Flavobacteriaceae	Croceibacter	8	3	0.375
Bacteria	Proteobacteria	Alphaproteobacteria	UBA11136	UBA11136	UBA11136	8	1	0.125
Bacteria	Proteobacteria	Gammaproteobacteria	Pseudomonadales	HTCC2089	UBA4582	8	2	0.25
Archaea	Thermoproteota	Bathyarchaeia	TCS64	TCS64	RBG-16-57-9	8	3	0.375
Archaea	Halobacteriota	Methanosarcinia	Methanosarcinales	ANME-2c	UBA203	8	4	0.5
Archaea	Nanoarchaeota	Nanoarchaeia	Woesearchaeales	GW2011-AR9	GCA-2688265	8	2	0.25
Archaea	Halobacteriota	Methanosarcinia	Methanosarcinales	HR1	UBA7939	8	4	0.5
Archaea	Thermoplasmatota	Poseidoniia	Poseidoniales	Thalassarchaeaceae	MGIIb-O1	8	0	0
Bacteria	Chloroflexota	Dehalococcoidia	SAR202	UBA11138	UBA1123	7	2	0.285714
Bacteria	Proteobacteria	Alphaproteobacteria	Sneathiellales	Sneathiellaceae	Sneathiella	7	7	1
Bacteria	Proteobacteria	Alphaproteobacteria	Rhodobacterales	Rhodobacteraceae	56-14-T64	7	7	1
Bacteria	Proteobacteria	Gammaproteobacteria	Xanthomonadales	Xanthomonadaceae	Stenotrophomonas	7	7	1
Bacteria	Thermotogota	Thermotogae	Petrotogales	Petrotogaceae	Marinitoga	7	6	0.857143
Bacteria	Actinobacteriota	Actinomycetia	Actinomycetales	Brevibacteriaceae	Brevibacterium	7	2	0.285714
Bacteria	Bacteroidota	Bacteroidia	Flavobacteriales	Flavobacteriaceae	Arenibacter	7	1	0.142857
Bacteria	Proteobacteria	Gammaproteobacteria	Pseudomonadales	Oleiphilaceae	Marinobacter_A	7	4	0.571429
Bacteria	Proteobacteria	Gammaproteobacteria	Enterobacterales	Vibrionaceae	Enterovibrio	7	7	1
Bacteria	Proteobacteria	Gammaproteobacteria	Pseudomonadales	Saccharospirillaceae	Reinekea	7	0	0
Bacteria	Proteobacteria	Alphaproteobacteria	Rhizobiales	Rhizobiaceae	Aurantimonas	7	7	1
Bacteria	Proteobacteria	Alphaproteobacteria	Sphingomonadales	Sphingomonadaceae	Sphingobium	7	7	1
Bacteria	Campylobacterota	Campylobacteria	Campylobacterales	Sulfurovaceae	Nitratifractor	7	6	0.857143
Bacteria	Proteobacteria	Gammaproteobacteria	Enterobacterales	Enterobacteriaceae	Escherichia	7	6	0.857143
Archaea	Methanobacteriota	Thermococci	Thermococcales	Thermococcaceae	Thermococcus_B	7	2	0.285714
Archaea	Halobacteriota	Archaeoglobi	Archaeoglobales	Archaeoglobaceae	Archaeoglobus	7	5	0.714286
Bacteria	Proteobacteria	Gammaproteobacteria	UBA10353	BMS3Bbin11	BMS3Bbin11	7	1	0.142857
Bacteria	Proteobacteria	Gammaproteobacteria	UBA4486	UBA4486	SZUA-592	7	0	0
Bacteria	Proteobacteria	Gammaproteobacteria	Pseudomonadales	HTCC2089	GCA-2697205	7	1	0.142857
Bacteria	Planctomycetota	Planctomycetes	Pirellulales	UBA1268	UBA1268	7	3	0.428571
Bacteria	Verrucomicrobiota_A	Chlamydiia	Parachlamydiales	Rhabdochlamydiaceae	SZUA-160	7	3	0.428571
Bacteria	Proteobacteria	Alphaproteobacteria	Puniceispirillales	Puniceispirillaceae	Puniceispirillum	7	2	0.285714
Bacteria	Proteobacteria	Alphaproteobacteria	UBA7985	UBA7985	UBA7985	7	2	0.285714
Bacteria	Proteobacteria	Gammaproteobacteria	Burkholderiales	Nitrosomonadaceae	GCA-2721545	7	2	0.285714
Bacteria	Bacteroidota	Bacteroidia	Flavobacteriales	Crocinitomicaceae	UBA952	7	4	0.571429
Bacteria	Proteobacteria	Alphaproteobacteria	Rhizobiales_B	TMED25	TMED25	7	4	0.571429
Bacteria	Gemmatimonadota	Gemmatimonadetes	SG8-23	UBA6960	GCA-2718595	7	1	0.142857
Bacteria	Proteobacteria	Alphaproteobacteria	Sphingomonadales	Emcibacteraceae	Emcibacter_A	7	7	1
Bacteria	Proteobacteria	Gammaproteobacteria	Nevskiales	Nevskiaceae	Polycyclovorans	7	3	0.428571
Bacteria	Proteobacteria	Alphaproteobacteria	HIMB59	GCA-002718135	MarineAlpha5-Bin7	7	0	0
Bacteria	Proteobacteria	Gammaproteobacteria	Pseudomonadales	HTCC2089	UBA9926	7	1	0.142857
Bacteria	Proteobacteria	Alphaproteobacteria	Rhodobacterales	Rhodobacteraceae	UBA3077	7	7	1
Bacteria	Proteobacteria	Alphaproteobacteria	Rhodobacterales	Rhodobacteraceae	GCA-002705045	7	3	0.428571
Bacteria	Bacteroidota	Bacteroidia	Bacteroidales	VadinHA17	UBA9300	7	2	0.285714
Bacteria	Proteobacteria	Alphaproteobacteria	Sphingomonadales	Sphingomonadaceae	Sphingopyxis	7	5	0.714286
Bacteria	Planctomycetota	Phycisphaerae	Phycisphaerales	SM1A02	UBA8653	7	0	0
Bacteria	Desulfobacterota	Desulfobacteria	Desulfobacterales	UBA2156	UBA2156	7	1	0.142857
Bacteria	Bacteroidota	Rhodothermia	Balneolales	Balneolaceae	RHLJ01	7	1	0.142857
Bacteria	Chloroflexota	Dehalococcoidia	SAR202	UBA11138	UBA2160	7	1	0.142857
Bacteria	Proteobacteria	Gammaproteobacteria	Enterobacterales	Alteromonadaceae	Alteromonas_B	7	2	0.285714
Archaea	Undinarchaeota	Undinarchaeia	Undinarchaeales	UBA55	UBA55	7	1	0.142857
Archaea	Thermoplasmatota	EX4484-6	EX4484-6	EX4484-36	EX4484-36	7	2	0.285714
Bacteria	Firmicutes	Bacilli	Bacillales	Amphibacillaceae	Oceanobacillus	6	3	0.5
Bacteria	Proteobacteria	Gammaproteobacteria	Enterobacterales	Vibrionaceae	Photobacterium	6	5	0.833333
Bacteria	Proteobacteria	Alphaproteobacteria	Rhodobacterales	Rhodobacteraceae	Shimia	6	6	1
Bacteria	Proteobacteria	Gammaproteobacteria	Enterobacterales	Alteromonadaceae	Paraglaciecola	6	4	0.666667
Bacteria	Proteobacteria	Alphaproteobacteria	Rhodobacterales	Rhodobacteraceae	Mameliella	6	6	1
Bacteria	Campylobacterota	Campylobacteria	Nautiliales	Nautiliaceae	Lebetimonas	6	0	0
Bacteria	Proteobacteria	Alphaproteobacteria	Rhodobacterales	Rhodobacteraceae	Marinibacterium	6	6	1
Bacteria	Desulfobacterota	Desulfobacteria	Desulfobacterales	Desulfosarcinaceae	Desulfosarcina	6	6	1
Bacteria	Proteobacteria	Gammaproteobacteria	Pseudomonadales	Nitrincolaceae	Marinobacterium	6	5	0.833333
Bacteria	Campylobacterota	Campylobacteria	Campylobacterales	Hydrogenimonadaceae	Hydrogenimonas	6	2	0.333333
Bacteria	Bacteroidota	Bacteroidia	Bacteroidales	Marinifilaceae	Labilibaculum	6	3	0.5
Bacteria	Bacteroidota	Bacteroidia	Flavobacteriales	Flavobacteriaceae	Dokdonia	6	0	0
Bacteria	Bacteroidota	Bacteroidia	Flavobacteriales	Flavobacteriaceae	Lutibacter	6	2	0.333333
Bacteria	Proteobacteria	Alphaproteobacteria	Rhizobiales	Rhizobiaceae	Hoeflea	6	6	1
Bacteria	Desulfobacterota	Desulfobacteria	Desulfobacterales	Desulfobacteraceae	Desulfobacter	6	4	0.666667
Bacteria	Proteobacteria	Alphaproteobacteria	Sphingomonadales	Sphingomonadaceae	Altererythrobacter	6	1	0.166667
Bacteria	Proteobacteria	Alphaproteobacteria	Rhodobacterales	Rhodobacteraceae	Planktotalea	6	3	0.5
Archaea	Methanobacteriota	Methanococci	Methanococcales	Methanococcaceae	HHB	6	0	0
Bacteria	Bipolaricaulota	Bipolaricaulia	Bipolaricaulales	Bipolaricaulaceae	UBA3574	6	0	0
Bacteria	Acidobacteriota	Aminicenantia	Aminicenantales	Aminicenantaceae	SOIV01	6	3	0.5
Bacteria	Proteobacteria	Alphaproteobacteria	Rhizobiales	Rhizobiaceae	Oricola	6	6	1
Bacteria	Verrucomicrobiota	Verrucomicrobiae	Verrucomicrobiales	Akkermansiaceae	UBA1315	6	0	0
Bacteria	Proteobacteria	Alphaproteobacteria	Parvibaculales	Parvibaculaceae	Mf105b01	6	6	1
Bacteria	Proteobacteria	Gammaproteobacteria	UBA10353	UBA7415	Arenicella	6	2	0.333333
Bacteria	Actinobacteriota	Acidimicrobiia	Acidimicrobiales	Ilumatobacteraceae	Casp-actino5	6	2	0.333333
Bacteria	Planctomycetota	Phycisphaerae	Phycisphaerales	Phycisphaeraceae	UBA7800	6	6	1
Bacteria	Proteobacteria	Gammaproteobacteria	Thiohalomonadales_A	SZUA-152	SZUA-152	6	4	0.666667
Bacteria	Poribacteria	WGA-4E	GCA-2687025	GCA-2687025	GCA-2687025	6	6	1
Bacteria	Actinobacteriota	Actinomycetia	Actinomycetales	Microbacteriaceae	Pontimonas	6	0	0
Bacteria	Campylobacterota	Campylobacteria	Campylobacterales	Arcobacteraceae	NORP36	6	3	0.5
Bacteria	Proteobacteria	Gammaproteobacteria	Burkholderiales	SG8-40	UBA3031	6	2	0.333333
Bacteria	Planctomycetota	UBA8108	UBA1146	UBA1146	UBA12191	6	0	0
Bacteria	Proteobacteria	Gammaproteobacteria	Pseudomonadales	Pseudohongiellaceae	UBA5109	6	2	0.333333
Bacteria	Chloroflexota	Dehalococcoidia	UBA1151	UBA1151	GCA-2730555	6	3	0.5
Bacteria	Proteobacteria	Alphaproteobacteria	Thalassobaculales	Nisaeaceae	UBA7326	6	1	0.166667
Bacteria	Proteobacteria	Gammaproteobacteria	Enterobacterales	Alteromonadaceae	Arsukibacterium	6	1	0.166667
Bacteria	Poribacteria	WGA-4E	WGA-4E	UBA9662	UBA9662	6	2	0.333333
Bacteria	Proteobacteria	Alphaproteobacteria	Rhodospirillales	UBA1479	UBA1479	6	6	1
Bacteria	Proteobacteria	Gammaproteobacteria	Beggiatoales	Beggiatoaceae	UBA10656	6	6	1
Bacteria	RBG-13-66-14	B26-G2	B26-G2	B26-G2	B26-G2	6	5	0.833333
Bacteria	Bipolaricaulota	Bipolaricaulia	Bipolaricaulales	Bipolaricaulaceae	UBA3571	6	0	0
Bacteria	Proteobacteria	Alphaproteobacteria	Puniceispirillales	UBA1172	UBA1172	6	1	0.166667
Bacteria	Proteobacteria	Gammaproteobacteria	Beggiatoales	Beggiatoaceae	Thiomargarita	6	1	0.166667
Bacteria	Desulfobacterota	Dissulfuribacteria	Dissulfuribacterales	UBA3076	UBA3076	6	2	0.333333
Bacteria	Bacteroidota	Bacteroidia	Flavobacteriales	Flavobacteriaceae	UBA724	6	0	0
Bacteria	Proteobacteria	Gammaproteobacteria	Pseudomonadales	Nitrincolaceae	Neptuniibacter	6	3	0.5
Bacteria	Thermotogota	Thermotogae	Thermotogales	Thermotogaceae	4484-232	6	2	0.333333
Bacteria	Proteobacteria	Alphaproteobacteria	Rhodobacterales	Rhodobacteraceae	UBA5972	6	5	0.833333
Bacteria	Proteobacteria	Alphaproteobacteria	Sphingomonadales	Kordiimonadaceae	GCA-2401685	6	3	0.5
Bacteria	Proteobacteria	Gammaproteobacteria	Pseudomonadales	UBA6940	UBA6940	6	0	0
Bacteria	Verrucomicrobiota	Verrucomicrobiae	Verrucomicrobiales	DEV007	Arctic95D-9	6	2	0.333333
Archaea	Nanoarchaeota	Nanoarchaeia	Woesearchaeales	GW2011-AR15	GW2011-AR15	6	1	0.166667
Archaea	Asgardarchaeota	Thorarchaeia	Thorarchaeales	Thorarchaeaceae	MP8T-1	6	3	0.5
Archaea	Nanoarchaeota	Nanoarchaeia	Woesearchaeales	GW2011-AR9	1-14-0-10-32-24	6	0	0
Archaea	Thermoproteota	Nitrososphaeria	Geothermarchaeales	JDFR-13	B109-G9	6	1	0.166667
Archaea	Halobacteriota	Archaeoglobi	Archaeoglobales	Archaeoglobaceae	Archaeoglobus_C	6	0	0
Archaea	Thermoproteota	Thermoproteia	Thermofilales	B20-G17	B20-G17	6	2	0.333333
Bacteria	Proteobacteria	Gammaproteobacteria	Enterobacterales	Psychromonadaceae	Psychromonas	5	4	0.8
Bacteria	Bacteroidota	Bacteroidia	Flavobacteriales	Flavobacteriaceae	Tenacibaculum	5	3	0.6
Bacteria	Bacteroidota	Bacteroidia	Flavobacteriales	Flavobacteriaceae	Cellulophaga	5	0	0
Bacteria	Proteobacteria	Gammaproteobacteria	Nitrosococcales	Nitrosococcaceae	Nitrosococcus	5	4	0.8
Bacteria	Proteobacteria	Alphaproteobacteria	Rhodobacterales	Rhodobacteraceae	Octadecabacter	5	4	0.8
Bacteria	Proteobacteria	Gammaproteobacteria	Pseudomonadales	Halomonadaceae	Salinicola	5	5	1
Bacteria	Proteobacteria	Alphaproteobacteria	Caulobacterales	Maricaulaceae	Glycocaulis	5	5	1
Bacteria	Bacteroidota	Bacteroidia	Cytophagales	Cyclobacteriaceae	Algoriphagus	5	2	0.4
Bacteria	Bacteroidota	Bacteroidia	Flavobacteriales	Flavobacteriaceae	Gelidibacter	5	3	0.6
Bacteria	Planctomycetota	Planctomycetes	Pirellulales	Pirellulaceae	Rubripirellula	5	5	1
Bacteria	Proteobacteria	Gammaproteobacteria	Thiomicrospirales	Thiomicrospiraceae	Thiomicrorhabdus	5	0	0
Bacteria	Desulfobacterota	Desulfovibrionia	Desulfovibrionales	Desulfovibrionaceae	Maridesulfovibrio	5	5	1
Bacteria	Actinobacteriota	Actinomycetia	Actinomycetales	Dermatophilaceae	Serinicoccus	5	0	0
Bacteria	Proteobacteria	Alphaproteobacteria	Rhodobacterales	Rhodobacteraceae	Actibacterium	5	5	1
Bacteria	Proteobacteria	Alphaproteobacteria	Rhodobacterales	Rhodobacteraceae	Phaeobacter	5	5	1
Bacteria	Thermotogota	Thermotogae	Petrotogales	Kosmotogaceae	Kosmotoga_B	5	3	0.6
Bacteria	Proteobacteria	Gammaproteobacteria	Pseudomonadales	Spongiibacteraceae	Zhongshania	5	5	1
Bacteria	Proteobacteria	Alphaproteobacteria	Parvibaculales	RS24	Micropelagos	5	0	0
Bacteria	Actinobacteriota	Actinomycetia	Actinomycetales	Microbacteriaceae	Yonghaparkia	5	2	0.4
Bacteria	Proteobacteria	Alphaproteobacteria	Rhizobiales	Rhizobiaceae	Martelella	5	5	1
Bacteria	Proteobacteria	Alphaproteobacteria	Sphingomonadales	Sphingomonadaceae	Porphyrobacter	5	3	0.6
Bacteria	Proteobacteria	Alphaproteobacteria	Rhodobacterales	Rhodobacteraceae	Roseicyclus	5	5	1
Bacteria	Deinococcota	Deinococci	Deinococcales	Marinithermaceae	Oceanithermus	5	4	0.8
Bacteria	Proteobacteria	Alphaproteobacteria	Rhodobacterales	Rhodobacteraceae	Marinosulfonomonas	5	5	1
Bacteria	Aquificota	Aquificae	Hydrogenothermales	Hydrogenothermaceae	Persephonella	5	3	0.6
Bacteria	Bacteroidota	Bacteroidia	Flavobacteriales	Schleiferiaceae	Owenweeksia	5	5	1
Archaea	Methanobacteriota	Methanococci	Methanococcales	Methanocaldococcaceae	Methanocaldococcus	5	2	0.4
Archaea	Halobacteriota	Archaeoglobi	Archaeoglobales	Archaeoglobaceae	Geoglobus	5	1	0.2
Archaea	Methanobacteriota	Thermococci	Thermococcales	Thermococcaceae	Thermococcus_A	5	1	0.2
Bacteria	Bacteroidota	Bacteroidia	Flavobacteriales	Flavobacteriaceae	UBA7428	5	1	0.2
Bacteria	Proteobacteria	Alphaproteobacteria	TMED127	TMED127	GCA-002690875	5	0	0
Bacteria	Proteobacteria	Gammaproteobacteria	Enterobacterales	Psychrobiaceae	Psychrobium	5	4	0.8
Bacteria	Proteobacteria	Alphaproteobacteria	Caulobacterales	Maricaulaceae	Robiginitomaculum_B	5	5	1
Bacteria	Proteobacteria	Alphaproteobacteria	Micavibrionales	Micavibrionaceae	TMED27	5	5	1
Bacteria	Proteobacteria	Gammaproteobacteria	Pseudomonadales	Litoricolaceae	Litoricola	5	1	0.2
Bacteria	Actinobacteriota	Acidimicrobiia	Acidimicrobiales	Ilumatobacteraceae	UBA3006	5	0	0
Bacteria	Actinobacteriota	Acidimicrobiia	UBA2766	UBA2766	UBA2766	5	2	0.4
Bacteria	Bacteroidota	Bacteroidia	Flavobacteriales	Flavobacteriaceae	GCA-002723295	5	1	0.2
Bacteria	Desulfobacterota	Thermodesulfobacteria	Thermodesulfobacteriales	Thermodesulfobacteriaceae	QOAM01	5	3	0.6
Bacteria	Bacteroidota	Bacteroidia	Flavobacteriales	Flavobacteriaceae	Marixanthomonas	5	2	0.4
Bacteria	Chloroflexota	Anaerolineae	Anaerolineales	UBA11858	J130	5	3	0.6
Bacteria	Chloroflexota	Dehalococcoidia	UBA3088	UBA3088	UBA3088	5	1	0.2
Bacteria	Desulfobacterota_D	UBA1144	UBA1144	UBA1144	TMED58	5	1	0.2
Bacteria	Bacteroidota	Bacteroidia	Bacteroidales	F082	SZUA-53	5	1	0.2
Bacteria	Planctomycetota	Planctomycetes	Pirellulales	Ga0077529	UBA11888	5	4	0.8
Bacteria	Proteobacteria	Alphaproteobacteria	Micavibrionales	Micavibrionaceae	UBA2638	5	4	0.8
Bacteria	Chloroflexota	Dehalococcoidia	UBA1151	Bin127	GCA-002725925	5	1	0.2
Bacteria	Proteobacteria	Gammaproteobacteria	Pseudomonadales	HTCC2089	UBA7455	5	1	0.2
Bacteria	Bdellovibrionota	Bacteriovoracia	Bacteriovoracales	Bacteriovoracaceae	GCA-2706205	5	1	0.2
Bacteria	Chloroflexota	Dehalococcoidia	UBA1151	Bin127	GCA-002708145	5	1	0.2
Bacteria	Proteobacteria	Gammaproteobacteria	Legionellales	Legionellaceae	GCA-2863045	5	0	0
Bacteria	Proteobacteria	Alphaproteobacteria	Caulobacterales	Maricaulaceae	Robiginitomaculum_A	5	4	0.8
Bacteria	Proteobacteria	Alphaproteobacteria	Caulobacterales	Maricaulaceae	Oceanicaulis	5	3	0.6
Bacteria	WOR-3	WOR-3	SM23-42	SM23-42	DG-78	5	4	0.8
Bacteria	Bacteroidota	Bacteroidia	Bacteroidales	Prolixibacteraceae	Draconibacterium	5	1	0.2
Bacteria	Chloroflexota	Dehalococcoidia	SAR202	UBA826	AG-426-M11	5	0	0
Bacteria	Proteobacteria	Alphaproteobacteria	Defluviicoccales	Defluviicoccaceae	UBA830	5	2	0.4
Bacteria	Acidobacteriota	Vicinamibacteria	Vicinamibacterales	UBA823	UBA2161	5	0	0
Bacteria	Marinisomatota	Marinisomatia	Marinisomatales	UBA2128	UBA2128	5	0	0
Bacteria	Thermotogota	Thermotogae	Mesoaciditogales	Mesoaciditogaceae	Mesoaciditoga	5	2	0.4
Bacteria	Planctomycetota	Phycisphaerae	Phycisphaerales	SM1A02	UBA12567	5	4	0.8
Bacteria	SAR324	SAR324	SAR324	NAC60-12	UBA8110	5	3	0.6
Bacteria	Acidobacteriota	Vicinamibacteria	Vicinamibacterales	UBA8438	UBA8438	5	1	0.2
Bacteria	Campylobacterota	Campylobacteria	Campylobacterales	Sulfurimonadaceae	QNZR01	5	0	0
Bacteria	Desulfobacterota	Syntrophobacteria	BM002	BM002	BM002	5	2	0.4
Bacteria	Desulfobacterota_B	Binatia	UBA1149	UBA1149	UBA1149	5	1	0.2
Bacteria	Marinisomatota	Marinisomatia	Marinisomatales	S15-B10	UBA2146	5	0	0
Bacteria	Proteobacteria	Gammaproteobacteria	GCA-001735895	GCA-001735895	GCA-001735895	5	0	0
Bacteria	Proteobacteria	Alphaproteobacteria	Defluviicoccales	UBA2964	GCA-2720855	5	1	0.2
Bacteria	Bacteroidota	Bacteroidia	Flavobacteriales	UA16	UBA8752	5	2	0.4
Bacteria	Verrucomicrobiota	Verrucomicrobiae	Opitutales	UBA2995	UBA2995	5	0	0
Bacteria	Planctomycetota	UBA1135	UBA1135	GCA-002686595	GCA-2720975	5	4	0.8
Bacteria	Latescibacterota	UBA2968	UBA2968	GCA-2709665	GCA-2709665	5	3	0.6
Bacteria	Proteobacteria	Gammaproteobacteria	UBA4575	UBA4575	UBA4575	5	2	0.4
Bacteria	Proteobacteria	Gammaproteobacteria	Pseudomonadales	HTCC2089	UBA11889	5	0	0
Bacteria	Proteobacteria	Alphaproteobacteria	UBA1280	UBA2136	UBA2136	5	2	0.4
Bacteria	Bacteroidota	Bacteroidia	Flavobacteriales	Schleiferiaceae	UBA7878	5	2	0.4
Archaea	Thermoplasmatota	Poseidoniia	MGIII	CG-Epi1	UBA8886	5	1	0.2
Archaea	Thermoplasmatota	Poseidoniia	Poseidoniales	Poseidoniaceae	MGIIa-L3	5	1	0.2
Archaea	Thermoproteota	Bathyarchaeia	B25	B25	B25	5	0	0
Archaea	Nanoarchaeota	Nanoarchaeia	Woesearchaeales	GW2011-AR9	PCYB01	5	1	0.2

## Sheet: Species
Superkingdom	Phylum	Class	Order	Family	Genus	Species	Total number of genomes	Number of lysogenic genomes	Lysogeny ratio (LyR)
Bacteria	Proteobacteria	Alphaproteobacteria	Caulobacterales	Hyphomonadaceae	Hyphomonas	Hyphomonas sp000682775	62	31	0.5
Bacteria	Proteobacteria	Gammaproteobacteria	Pseudomonadales	Alcanivoracaceae	Alcanivorax	Alcanivorax sp002354605	55	34	0.618182
Bacteria	Proteobacteria	Gammaproteobacteria	Enterobacterales	Alteromonadaceae	Alteromonas	Alteromonas macleodii	52	21	0.403846
Bacteria	Proteobacteria	Gammaproteobacteria	Enterobacterales	Alteromonadaceae	Alteromonas	Alteromonas australica	48	27	0.5625
Bacteria	Proteobacteria	Alphaproteobacteria	Rhodobacterales	Rhodobacteraceae	Epibacterium	Epibacterium mobile	43	43	1
Bacteria	Proteobacteria	Alphaproteobacteria	Pelagibacterales	Pelagibacteraceae	Pelagibacter	Pelagibacter sp003209915	40	3	0.075
Bacteria	Proteobacteria	Gammaproteobacteria	Enterobacterales	Vibrionaceae	Vibrio	Vibrio splendidus	37	27	0.72973
Bacteria	Cyanobacteria	Cyanobacteriia	PCC-6307	Cyanobiaceae	Prochlorococcus_A	Prochlorococcus_A sp000635495	36	11	0.305556
Bacteria	Proteobacteria	Alphaproteobacteria	Rhodobacterales	Rhodobacteraceae	Sulfitobacter	Sulfitobacter pontiacus	36	30	0.833333
Bacteria	Proteobacteria	Gammaproteobacteria	Pseudomonadales	Pseudohongiellaceae	OM182	OM182 sp001438145	36	4	0.111111
Bacteria	Bacteroidota	Bacteroidia	Flavobacteriales	Schleiferiaceae	UBA3442	UBA3442 sp002378565	35	1	0.0285714
Bacteria	Proteobacteria	Gammaproteobacteria	UBA10353	UBA5680	UBA5680	UBA5680 sp002420425	31	5	0.16129
Bacteria	Bacteroidota	Bacteroidia	Flavobacteriales	Flavobacteriaceae	MAG-120531	MAG-120531 sp000173115	30	0	0
Bacteria	Actinobacteriota	Acidimicrobiia	Acidimicrobiales	MedAcidi-G1	S20-B6	S20-B6 sp002329075	29	0	0
Bacteria	SAR324	SAR324	SAR324	NAC60-12	Arctic96AD-7	Arctic96AD-7 sp002082305	29	2	0.0689655
Bacteria	Proteobacteria	Gammaproteobacteria	Pseudomonadales	Pseudomonadaceae	Pseudomonas	Pseudomonas aeruginosa	28	28	1
Bacteria	Proteobacteria	Gammaproteobacteria	Pseudomonadales	Nitrincolaceae	ASP10-02a	ASP10-02a sp002335115	26	5	0.192308
Bacteria	Proteobacteria	Gammaproteobacteria	Enterobacterales	Vibrionaceae	Vibrio	Vibrio cyclitrophicus	23	13	0.565217
Bacteria	Proteobacteria	Gammaproteobacteria	Enterobacterales	Alteromonadaceae	Pseudoalteromonas	Pseudoalteromonas agarivorans	22	13	0.590909
Bacteria	Proteobacteria	Gammaproteobacteria	Pseudomonadales	Halomonadaceae	Halomonas	Halomonas meridiana	22	12	0.545455
Bacteria	Proteobacteria	Gammaproteobacteria	Enterobacterales	Alteromonadaceae	Alteromonas	Alteromonas mediterranea	22	15	0.681818
Bacteria	Proteobacteria	Gammaproteobacteria	Pseudomonadales	Oleiphilaceae	Marinobacter	Marinobacter salarius	22	16	0.727273
Bacteria	Bacteroidota	Rhodothermia	Balneolales	Balneolaceae	Balneola	Balneola sp002364085	22	18	0.818182
Bacteria	Cyanobacteria	Cyanobacteriia	PCC-6307	Cyanobiaceae	Prochlorococcus_A	Prochlorococcus_A sp001989455	21	2	0.0952381
Bacteria	Bacteroidota	Bacteroidia	Flavobacteriales	Salibacteraceae	UBA4419	UBA4419 sp002336245	21	13	0.619048
Bacteria	Proteobacteria	Gammaproteobacteria	Pseudomonadales	Ketobacteraceae	Ketobacter	Ketobacter sp002471665	20	14	0.7
Bacteria	Proteobacteria	Gammaproteobacteria	Methylococcales	Methylomonadaceae	OPU3-GD-OMZ	OPU3-GD-OMZ sp001901525	20	2	0.1
Bacteria	Cyanobacteria	Cyanobacteriia	PCC-6307	Cyanobiaceae	Synechococcus_E	Synechococcus_E sp002724845	19	9	0.473684
Bacteria	Chloroflexota	Dehalococcoidia	UBA3495	UBA3495	UBA9611	UBA9611 sp002746355	19	5	0.263158
Bacteria	Proteobacteria	Gammaproteobacteria	Enterobacterales	Alteromonadaceae	Alteromonas_A	Alteromonas_A sp002335925	19	8	0.421053
Archaea	Thermoplasmatota	Poseidoniia	Poseidoniales	Thalassarchaeaceae	MGIIb-O2	MGIIb-O2 sp002494975	19	4	0.210526
Bacteria	Proteobacteria	Gammaproteobacteria	Pseudomonadales	Alcanivoracaceae	Alcanivorax	Alcanivorax sp900107995	18	11	0.611111
Bacteria	Proteobacteria	Gammaproteobacteria	Enterobacterales	Vibrionaceae	Vibrio	Vibrio crassostreae	18	14	0.777778
Bacteria	Proteobacteria	Gammaproteobacteria	Enterobacterales	Alteromonadaceae	Pseudoalteromonas	Pseudoalteromonas arctica	18	9	0.5
Bacteria	Proteobacteria	Gammaproteobacteria	Enterobacterales	Alteromonadaceae	Idiomarina	Idiomarina abyssalis	18	1	0.0555556
Bacteria	Bacteroidota	Bacteroidia	Flavobacteriales	Schleiferiaceae	UBA10364	UBA10364 sp003045825	18	0	0
Bacteria	Bacteroidota	Bacteroidia	Cytophagales	Cyclobacteriaceae	UBA4465	UBA4465 sp002470835	17	13	0.764706
Bacteria	Proteobacteria	Alphaproteobacteria	Sphingomonadales	Sphingomonadaceae	Erythrobacter_A	Erythrobacter_A sp001635685	16	12	0.75
Bacteria	Actinobacteriota	Actinomycetia	Propionibacteriales	Nocardioidaceae	Nocardioides	Nocardioides sp001627335	16	12	0.75
Bacteria	Proteobacteria	Gammaproteobacteria	UBA10353	LS-SOB	UBA12578	UBA12578 sp002729195	16	4	0.25
Archaea	Thermoproteota	Nitrososphaeria	Nitrososphaerales	Nitrosopumilaceae	Nitrosopumilus	Nitrosopumilus sp007036605	15	2	0.133333
Bacteria	Bacteroidota	Bacteroidia	Flavobacteriales	Flavobacteriaceae	Leeuwenhoekiella	Leeuwenhoekiella palythoae	15	10	0.666667
Bacteria	Proteobacteria	Gammaproteobacteria	Enterobacterales	Alteromonadaceae	Pseudoalteromonas	Pseudoalteromonas distincta	15	8	0.533333
Bacteria	Bacteroidota	Bacteroidia	Flavobacteriales	Flavobacteriaceae	MS024-2A	MS024-2A sp000173095	15	1	0.0666667
Bacteria	Bacteroidota	Bacteroidia	Flavobacteriales	Flavobacteriaceae	Aequorivita	Aequorivita sp002364215	15	14	0.933333
Archaea	Thermoproteota	Nitrososphaeria	Nitrososphaerales	Nitrosopumilaceae	Nitrosopelagicus	Nitrosopelagicus brevis	15	1	0.0666667
Bacteria	Proteobacteria	Alphaproteobacteria	Rhodospirillales	Thalassospiraceae	Thalassospira	Thalassospira sp001613795	14	12	0.857143
Bacteria	Proteobacteria	Gammaproteobacteria	Nitrosococcales	Methylophagaceae	Methylophaga	Methylophaga sp002696735	14	7	0.5
Bacteria	SAR324	SAR324	SAR324	NAC60-12	UBA1014	UBA1014 sp002683785	14	4	0.285714
Bacteria	Chloroflexota	Dehalococcoidia	UBA3495	UBA2588	UBA2588	UBA2588 sp002723125	14	1	0.0714286
Bacteria	Proteobacteria	Alphaproteobacteria	Micavibrionales_C	TMED2	TMED2	TMED2 sp002168225	14	14	1
Bacteria	Proteobacteria	Gammaproteobacteria	Pseudomonadales	Pseudomonadaceae	Pseudomonas_D	Pseudomonas_D aestusnigri	14	12	0.857143
Bacteria	Proteobacteria	Alphaproteobacteria	Sphingomonadales	Sphingomonadaceae	Erythrobacter_A	Erythrobacter_A sp002895025	13	4	0.307692
Bacteria	Firmicutes	Bacilli	Exiguobacterales	Exiguobacteraceae	Exiguobacterium	Exiguobacterium mexicanum	13	5	0.384615
Bacteria	Proteobacteria	Alphaproteobacteria	Rhodobacterales	Rhodobacteraceae	LFER01	LFER01 sp001642945	13	1	0.0769231
Bacteria	Bacteroidota	Bacteroidia	Flavobacteriales	Salibacteraceae	SHAN690	SHAN690 sp002336485	13	10	0.769231
Bacteria	Cyanobacteria	Cyanobacteriia	PCC-6307	Cyanobiaceae	Prochlorococcus_C	Prochlorococcus_C marinus_B	12	4	0.333333
Bacteria	Proteobacteria	Gammaproteobacteria	Enterobacterales	Alteromonadaceae	Pseudoalteromonas	Pseudoalteromonas tetraodonis	12	7	0.583333
Bacteria	Actinobacteriota	Actinomycetia	Mycobacteriales	Mycobacteriaceae	Rhodococcus	Rhodococcus sp001942265	12	7	0.583333
Bacteria	Proteobacteria	Alphaproteobacteria	Sphingomonadales	Sphingomonadaceae	Erythrobacter_A	Erythrobacter_A citreus	12	9	0.75
Bacteria	Proteobacteria	Alphaproteobacteria	Puniceispirillales	Puniceispirillaceae	UBA4588	UBA4588 sp002387605	12	1	0.0833333
Bacteria	Proteobacteria	Alphaproteobacteria	Rhizobiales	Rhizobiaceae	Roseitalea	Roseitalea sp003149475	12	12	1
Bacteria	Proteobacteria	Gammaproteobacteria	Pseudomonadales	Pseudomonadaceae	Pseudomonas_A	Pseudomonas_A sp004010935	11	10	0.909091
Bacteria	Proteobacteria	Gammaproteobacteria	Enterobacterales	Vibrionaceae	Vibrio	Vibrio jasicida	11	10	0.909091
Bacteria	Proteobacteria	Gammaproteobacteria	Enterobacterales	Vibrionaceae	Vibrio	Vibrio cholerae	11	11	1
Bacteria	Proteobacteria	Alphaproteobacteria	Sphingomonadales	Sphingomonadaceae	Citromicrobium	Citromicrobium bathyomarinum	11	10	0.909091
Bacteria	Proteobacteria	Alphaproteobacteria	Rhodospirillales	Thalassospiraceae	Thalassospira	Thalassospira xiamenensis	11	10	0.909091
Bacteria	Proteobacteria	Gammaproteobacteria	Pseudomonadales	Alcanivoracaceae	Alcanivorax	Alcanivorax sp002313655	11	8	0.727273
Bacteria	Proteobacteria	Alphaproteobacteria	Sphingomonadales	Sphingomonadaceae	Erythrobacter_A	Erythrobacter_A flavus	11	9	0.818182
Bacteria	Proteobacteria	Gammaproteobacteria	Pseudomonadales	Pseudomonadaceae	Pseudomonas_A	Pseudomonas_A stutzeri	11	9	0.818182
Bacteria	Cyanobacteria	Cyanobacteriia	PCC-6307	Cyanobiaceae	Prochlorococcus_B	Prochlorococcus_B marinus_B	11	0	0
Bacteria	Proteobacteria	Gammaproteobacteria	PS1	Thioglobaceae	UBA2013	UBA2013 sp003489145	11	0	0
Bacteria	Proteobacteria	Alphaproteobacteria	HIMB59	HIMB59	HIMB59	HIMB59 sp002690585	11	0	0
Bacteria	Chloroflexota	Dehalococcoidia	UBA3495	UBA3495	UBA9611	UBA9611 sp002816355	11	0	0
Bacteria	Cyanobacteria	Cyanobacteriia	PCC-6307	Cyanobiaceae	Prochlorococcus_A	Prochlorococcus_A sp000634215	11	3	0.272727
Bacteria	Actinobacteriota	Actinomycetia	Actinomycetales	Microbacteriaceae	Schumannella	Schumannella sp002325245	11	3	0.272727
Bacteria	Actinobacteriota	Actinomycetia	Actinomycetales	Microbacteriaceae	Microbacterium	Microbacterium sp002313585	11	7	0.636364
Bacteria	Proteobacteria	Gammaproteobacteria	Pseudomonadales	Saccharospirillaceae_A	Oleibacter	Oleibacter sp002331105	11	4	0.363636
Bacteria	Marinisomatota	Marinisomatia	Marinisomatales	S15-B10	UBA2125	UBA2125 sp002329125	11	0	0
Bacteria	Bacteroidota	Bacteroidia	Flavobacteriales	Flavobacteriaceae	Zunongwangia	Zunongwangia profunda	11	3	0.272727
Bacteria	Actinobacteriota	Acidimicrobiia	Acidimicrobiales	MedAcidi-G1	UBA3125	UBA3125 sp002365325	11	0	0
Bacteria	Actinobacteriota	Acidimicrobiia	Acidimicrobiales	TK06	UBA6944	UBA6944 sp002296525	11	2	0.181818
Bacteria	Actinobacteriota	Actinomycetia	Nanopelagicales	S36-B12	UBA4592	UBA4592 sp002469525	11	0	0
Bacteria	Actinobacteriota	Actinomycetia	Streptomycetales	Streptomycetaceae	Streptomyces	Streptomyces albidoflavus	10	2	0.2
Bacteria	Cyanobacteria	Cyanobacteriia	PCC-6307	Cyanobiaceae	Prochlorococcus_A	Prochlorococcus_A pastoris	10	4	0.4
Bacteria	Proteobacteria	Gammaproteobacteria	Pseudomonadales	Pseudomonadaceae	Pseudomonas_A	Pseudomonas_A sp003205815	10	8	0.8
Bacteria	Actinobacteriota	Actinomycetia	Actinomycetales	Micrococcaceae	Micrococcus	Micrococcus luteus	10	1	0.1
Bacteria	Proteobacteria	Gammaproteobacteria	Enterobacterales	Vibrionaceae	Aliivibrio	Aliivibrio fischeri	10	7	0.7
Bacteria	Proteobacteria	Alphaproteobacteria	Rhodospirillales	Thalassospiraceae	Thalassospira	Thalassospira tepidiphila	10	10	1
Bacteria	Proteobacteria	Gammaproteobacteria	Enterobacterales	Vibrionaceae	Vibrio	Vibrio alginolyticus	10	8	0.8
Bacteria	Proteobacteria	Gammaproteobacteria	Enterobacterales	Alteromonadaceae	Idiomarina	Idiomarina zobellii	10	1	0.1
Bacteria	Actinobacteriota	Actinomycetia	Actinomycetales	Microbacteriaceae	Microbacterium	Microbacterium sp900098805	10	9	0.9
Bacteria	Bacteroidota	Rhodothermia	Rhodothermales	UBA10348	UBA10348	UBA10348 sp002469915	10	2	0.2
Bacteria	Proteobacteria	Gammaproteobacteria	Nitrosococcales	Methylophagaceae	Methylophaga	Methylophaga sp002363955	10	10	1
Bacteria	Verrucomicrobiota	Verrucomicrobiae	Opitutales	Puniceicoccaceae	BACL24	BACL24 sp002292345	10	2	0.2
Bacteria	Proteobacteria	Gammaproteobacteria	UBA10353	LS-SOB	REDSEA-S09-B13	REDSEA-S09-B13 sp003447825	10	0	0
Bacteria	Proteobacteria	Gammaproteobacteria	PS1	Thioglobaceae	SUP05	SUP05 sp000205985	10	0	0
Bacteria	Bacteroidota	Bacteroidia	Flavobacteriales	UA16	UA16	UA16 sp002477505	10	4	0.4
Bacteria	Proteobacteria	Alphaproteobacteria	Parvibaculales	Parvibaculaceae	Parvibaculum	Parvibaculum sp002480495	10	7	0.7
Bacteria	Bacteroidota	Bacteroidia	Chitinophagales	Saprospiraceae	UBA1994	UBA1994 sp002335865	10	5	0.5
Bacteria	Proteobacteria	Alphaproteobacteria	Rhodobacterales	Rhodobacteraceae	CPC320	CPC320 sp002336405	10	8	0.8
Bacteria	Proteobacteria	Gammaproteobacteria	UBA10353	LS-SOB	UBA868	UBA868 sp002477475	10	1	0.1
Bacteria	Proteobacteria	Gammaproteobacteria	Burkholderiales	Burkholderiaceae	RS62	RS62 sp002340675	10	1	0.1
Archaea	Thermoplasmatota	Poseidoniia	Poseidoniales	Thalassarchaeaceae	MGIIb-O2	MGIIb-O2 sp002499785	10	1	0.1
Bacteria	Proteobacteria	Gammaproteobacteria	Pseudomonadales	Oleiphilaceae	Marinobacter	Marinobacter adhaerens_A	9	6	0.666667
Bacteria	Proteobacteria	Gammaproteobacteria	Pseudomonadales	Halomonadaceae	Cobetia	Cobetia amphilecti	9	8	0.888889
Bacteria	Proteobacteria	Gammaproteobacteria	Pseudomonadales	Halieaceae	Haliea	Haliea salexigens	9	2	0.222222
Bacteria	Proteobacteria	Gammaproteobacteria	Enterobacterales	Alteromonadaceae	Pseudoalteromonas	Pseudoalteromonas lipolytica	9	6	0.666667
Bacteria	Proteobacteria	Gammaproteobacteria	Pseudomonadales	Spongiibacteraceae	Spongiibacter	Spongiibacter tropicus	9	2	0.222222
Bacteria	Proteobacteria	Gammaproteobacteria	Burkholderiales	Burkholderiaceae	Limnobacter	Limnobacter sp002954425	9	6	0.666667
Bacteria	Cyanobacteria	Cyanobacteriia	PCC-6307	Cyanobiaceae	Prochlorococcus_A	Prochlorococcus_A sp000634515	9	4	0.444444
Bacteria	Proteobacteria	Alphaproteobacteria	Rhodospirillales	UBA4479	UBA4479	UBA4479 sp002389385	9	4	0.444444
Bacteria	Proteobacteria	Gammaproteobacteria	Pseudomonadales	Pseudomonadaceae	Pseudomonas_D	Pseudomonas_D pachastrellae	9	9	1
Bacteria	Marinisomatota	Marinisomatia	Marinisomatales	Marinisomataceae	Marinisoma	Marinisoma sp000402755	9	3	0.333333
Bacteria	Bacteroidota	Bacteroidia	Flavobacteriales	Vicingaceae	BRH-c54	BRH-c54 sp002359215	9	9	1
Bacteria	Proteobacteria	Gammaproteobacteria	Enterobacterales	Alteromonadaceae	Marisediminitalea	Marisediminitalea aggregata	9	5	0.555556
Bacteria	Bacteroidota	Bacteroidia	Flavobacteriales	Vicingaceae	UBA852	UBA852 sp002295925	9	2	0.222222
Archaea	Thermoplasmatota	Poseidoniia	Poseidoniales	Thalassarchaeaceae	MGIIb-O3	MGIIb-O3 sp002503285	9	2	0.222222
Archaea	Thermoproteota	Nitrososphaeria	Nitrososphaerales	UBA57	UBA57	UBA57 sp002494565	9	3	0.333333
Bacteria	Proteobacteria	Alphaproteobacteria	Rhizobiales	Xanthobacteraceae	Afipia	Afipia birgiae	9	9	1
Bacteria	Proteobacteria	Alphaproteobacteria	UBA8366	GCA-2696645	GCA-2696645	GCA-2696645 sp002696645	9	9	1
Bacteria	Proteobacteria	Alphaproteobacteria	Caulobacterales	Caulobacteraceae	Brevundimonas	Brevundimonas halotolerans	9	9	1
Bacteria	Proteobacteria	Gammaproteobacteria	Pseudomonadales	Saccharospirillaceae_A	Thalassolituus	Thalassolituus oleivorans	8	2	0.25
Bacteria	Firmicutes	Bacilli	Bacillales	Bacillaceae	Bacillus	Bacillus velezensis	8	8	1
Bacteria	Proteobacteria	Gammaproteobacteria	Enterobacterales	Vibrionaceae	Vibrio	Vibrio vulnificus	8	6	0.75
Bacteria	Bacteroidota	Bacteroidia	Flavobacteriales	Flavobacteriaceae	Euzebyella	Euzebyella marina	8	2	0.25
Bacteria	Firmicutes	Bacilli	Bacillales	Bacillaceae	Bacillus	Bacillus altitudinis	8	8	1
Bacteria	Proteobacteria	Gammaproteobacteria	Pseudomonadales	Oleiphilaceae	Marinobacter	Marinobacter flavimaris	8	7	0.875
Bacteria	Proteobacteria	Alphaproteobacteria	Rhodobacterales	Rhodobacteraceae	Pseudooceanicola	Pseudooceanicola atlanticus	8	7	0.875
Bacteria	Proteobacteria	Gammaproteobacteria	Pseudomonadales	Oleiphilaceae	Marinobacter	Marinobacter hydrocarbonoclasticus	8	2	0.25
Bacteria	Bacteroidota	Bacteroidia	Flavobacteriales	Flavobacteriaceae	Marinirhabdus	Marinirhabdus sp002375495	8	5	0.625
Bacteria	Bdellovibrionota	Bdellovibrionia	Bdellovibrionales	UBA1609	UBA6776	UBA6776 sp002453155	8	2	0.25
Bacteria	Proteobacteria	Gammaproteobacteria	Burkholderiales	Burkholderiaceae	Pusillimonas_A	Pusillimonas_A sp002384935	8	8	1
Bacteria	Bacteroidota	Bacteroidia	Chitinophagales	Chitinophagaceae	Hydrotalea	Hydrotalea flava	8	2	0.25
Bacteria	Bacteroidota	Rhodothermia	Balneolales	Balneolaceae	UBA7797	UBA7797 sp002480645	8	7	0.875
Bacteria	Firmicutes	Bacilli	Exiguobacterales	Exiguobacteraceae	Exiguobacterium	Exiguobacterium profundum	8	4	0.5
Bacteria	SAR324	SAR324	SAR324	NAC60-12	Arctic96AD-7	Arctic96AD-7 sp001627865	8	2	0.25
Bacteria	Bdellovibrionota	Bdellovibrionia	Bdellovibrionales	UBA840	UBA6502	UBA6502 sp002436415	8	8	1
Bacteria	Marinisomatota	Marinisomatia	Marinisomatales	S15-B10	UBA2125	UBA2125 sp002311275	8	0	0
Bacteria	Verrucomicrobiota	Verrucomicrobiae	Pedosphaerales	AAA164-E04	AAA164-E04	AAA164-E04 sp000383715	8	6	0.75
Bacteria	Proteobacteria	Alphaproteobacteria	UBA8366	GCA-2696645	GCA-2696645	GCA-2696645 sp002709955	8	8	1
Bacteria	Proteobacteria	Alphaproteobacteria	Puniceispirillales	Puniceispirillaceae	UBA8309	UBA8309 sp002457765	8	0	0
Bacteria	Bacteroidota	Rhodothermia	Balneolales	Balneolaceae	Gracilimonas	Gracilimonas sp002694685	8	8	1
Bacteria	Bacteroidota	Bacteroidia	Flavobacteriales	Flavobacteriaceae	Croceibacter	Croceibacter atlanticus	8	3	0.375
Bacteria	Actinobacteriota	Acidimicrobiia	Acidimicrobiales	MedAcidi-G1	MedAcidi-G1	MedAcidi-G1 sp002729765	8	1	0.125
Bacteria	Proteobacteria	Gammaproteobacteria	Pseudomonadales	UBA7434	UBA7434	UBA7434 sp003492055	8	2	0.25
Bacteria	Actinobacteriota	Acidimicrobiia	Acidimicrobiales	MedAcidi-G1	UBA3125	UBA3125 sp002501135	8	0	0
Bacteria	Proteobacteria	Alphaproteobacteria	Rhodobacterales	Rhodobacteraceae	Salipiger	Salipiger bermudensis	8	5	0.625
Bacteria	Marinisomatota	Marinisomatia	Marinisomatales	TCS55	UBA2126	UBA2126 sp004124385	7	0	0
Bacteria	Proteobacteria	Gammaproteobacteria	Enterobacterales	Alteromonadaceae	Pseudoalteromonas	Pseudoalteromonas sp001468485	7	0	0
Bacteria	Proteobacteria	Gammaproteobacteria	Enterobacterales	Vibrionaceae	Vibrio	Vibrio campbellii	7	5	0.714286
Bacteria	Proteobacteria	Gammaproteobacteria	Pseudomonadales	Halomonadaceae	Halomonas	Halomonas venusta	7	7	1
Bacteria	Proteobacteria	Gammaproteobacteria	Pseudomonadales	Pseudomonadaceae	Pseudomonas_D	Pseudomonas_D abyssi	7	7	1
Bacteria	Proteobacteria	Gammaproteobacteria	Enterobacterales	Alteromonadaceae	Alteromonas	Alteromonas naphthalenivorans	7	5	0.714286
Bacteria	Proteobacteria	Gammaproteobacteria	Pseudomonadales	Saccharospirillaceae	Reinekea	Reinekea forsetii	7	0	0
Bacteria	Proteobacteria	Gammaproteobacteria	Enterobacterales	Vibrionaceae	Vibrio	Vibrio parahaemolyticus	7	7	1
Bacteria	Proteobacteria	Gammaproteobacteria	Enterobacterales	Alteromonadaceae	Pseudoalteromonas	Pseudoalteromonas lipolytica_C	7	4	0.571429
Bacteria	Proteobacteria	Gammaproteobacteria	Pseudomonadales	Moraxellaceae	Psychrobacter	Psychrobacter pacificensis	7	7	1
Bacteria	Proteobacteria	Gammaproteobacteria	Enterobacterales	Enterobacteriaceae	Escherichia	Escherichia flexneri	7	6	0.857143
Bacteria	Spirochaetota	Leptospirae	Leptospirales	Leptonemataceae	UBA3465	UBA3465 sp002730875	7	7	1
Bacteria	Proteobacteria	Gammaproteobacteria	Pseudomonadales	Porticoccaceae	HTCC2207	HTCC2207 sp002335945	7	0	0
Bacteria	Firmicutes	Bacilli	Exiguobacterales	Exiguobacteraceae	Exiguobacterium	Exiguobacterium chiriqhucha	7	0	0
Bacteria	Proteobacteria	Gammaproteobacteria	Nevskiales	Nevskiaceae	Polycyclovorans	Polycyclovorans sp002706265	7	3	0.428571
Bacteria	Proteobacteria	Alphaproteobacteria	Rhizobiales_B	TMED25	AG-430-B22	AG-430-B22 sp003212795	7	0	0
Bacteria	Actinobacteriota	Actinomycetia	Nanopelagicales	S36-B12	S36-B12	S36-B12 sp002729215	7	3	0.428571
Bacteria	Proteobacteria	Gammaproteobacteria	Pseudomonadales	Porticoccaceae	HTCC2207	HTCC2207 sp002685195	7	3	0.428571
Bacteria	Proteobacteria	Gammaproteobacteria	Pseudomonadales	Alcanivoracaceae	Alcanivorax	Alcanivorax jadensis	7	6	0.857143
Bacteria	Bacteroidota	Bacteroidia	Flavobacteriales	Flavobacteriaceae	Leeuwenhoekiella	Leeuwenhoekiella sp002708845	7	2	0.285714
Bacteria	Actinobacteriota	Acidimicrobiia	Acidimicrobiales	MedAcidi-G1	S20-B6	S20-B6 sp002699725	7	0	0
Bacteria	Chloroflexota	Dehalococcoidia	SAR202	UBA11138	UBA2160	UBA2160 sp002328865	7	1	0.142857
Bacteria	Proteobacteria	Alphaproteobacteria	UBA11136	UBA11136	UBA11136	UBA11136 sp002686135	7	0	0
Bacteria	Actinobacteriota	Acidimicrobiia	Acidimicrobiales	MedAcidi-G1	UBA3125	UBA3125 sp002687745	7	0	0
Archaea	Halobacteriota	Halobacteria	Halobacteriales	UBA12382	UBA12382	UBA12382 sp002503845	7	0	0
Archaea	Thermoplasmatota	EX4484-6	EX4484-6	EX4484-36	EX4484-36	EX4484-36 sp002254765	7	2	0.285714
Bacteria	Proteobacteria	Gammaproteobacteria	Pseudomonadales	Pseudohongiellaceae	UBA9145	UBA9145 sp002694855	7	0	0
Bacteria	Marinisomatota	Marinisomatia	SCGC-AAA003-L08	D37C17	D37C17	D37C17 sp004124405	6	2	0.333333
Bacteria	Firmicutes	Bacilli	Bacillales	Bacillaceae	Bacillus	Bacillus pumilus	6	6	1
Bacteria	Thermotogota	Thermotogae	Thermotogales	Fervidobacteriaceae	Thermosipho	Thermosipho affectus	6	1	0.166667
Bacteria	Proteobacteria	Gammaproteobacteria	Enterobacterales	Alteromonadaceae	Idiomarina	Idiomarina loihiensis	6	2	0.333333
Bacteria	Campylobacterota	Campylobacteria	Nautiliales	Nautiliaceae	Lebetimonas	Lebetimonas sp000523275	6	0	0
Bacteria	Proteobacteria	Gammaproteobacteria	Enterobacterales	Shewanellaceae	Shewanella	Shewanella baltica	6	4	0.666667
Bacteria	Cyanobacteria	Cyanobacteriia	PCC-6307	Cyanobiaceae	Synechococcus_C	Synechococcus_C sp001632165	6	5	0.833333
Bacteria	Proteobacteria	Gammaproteobacteria	Enterobacterales	Alteromonadaceae	Pseudoalteromonas	Pseudoalteromonas undina	6	5	0.833333
Bacteria	Firmicutes	Bacilli	Bacillales	Bacillaceae_G	Bacillus_A	Bacillus_A paranthracis	6	5	0.833333
Bacteria	Proteobacteria	Gammaproteobacteria	Pseudomonadales	Moraxellaceae	Psychrobacter	Psychrobacter sp002810365	6	3	0.5
Bacteria	Cyanobacteria	Cyanobacteriia	PCC-6307	Cyanobiaceae	Synechococcus_E	Synechococcus_E sp000195975	6	1	0.166667
Bacteria	Proteobacteria	Gammaproteobacteria	Enterobacterales	Vibrionaceae	Vibrio	Vibrio breoganii	6	3	0.5
Bacteria	Thermotogota	Thermotogae	Thermotogales	Fervidobacteriaceae	Thermosipho	Thermosipho melanesiensis	6	6	1
Bacteria	Proteobacteria	Alphaproteobacteria	Rhodobacterales	Rhodobacteraceae	Planktomarina	Planktomarina temperata	6	2	0.333333
Bacteria	Bacteroidota	Bacteroidia	Flavobacteriales	Flavobacteriaceae	Mesoflavibacter	Mesoflavibacter sp003008475	6	0	0
Bacteria	Firmicutes	Bacilli	Bacillales	Bacillaceae	Bacillus	Bacillus subtilis	6	6	1
Bacteria	Firmicutes	Bacilli	Bacillales	Bacillaceae	Bacillus	Bacillus safensis	6	6	1
Bacteria	Proteobacteria	Gammaproteobacteria	Pseudomonadales	Pseudomonadaceae	Pseudomonas_A	Pseudomonas_A stutzeri_AB	6	5	0.833333
Bacteria	Proteobacteria	Alphaproteobacteria	Rhizobiales	Rhizobiaceae	Oricola	Oricola sp002706335	6	6	1
Bacteria	Proteobacteria	Gammaproteobacteria	Pseudomonadales	Porticoccaceae	HTCC2207	HTCC2207 sp001438605	6	0	0
Bacteria	Proteobacteria	Gammaproteobacteria	Pseudomonadales	Halieaceae	Luminiphilus	Luminiphilus sp002390485	6	1	0.166667
Bacteria	Bacteroidota	Bacteroidia	Flavobacteriales	Flavobacteriaceae	Leeuwenhoekiella	Leeuwenhoekiella blandensis	6	6	1
Bacteria	Proteobacteria	Gammaproteobacteria	Pseudomonadales	Alcanivoracaceae	Alcanivorax	Alcanivorax sp000155615	6	3	0.5
Bacteria	Actinobacteriota	Acidimicrobiia	Acidimicrobiales	TK06	MedAcidi-G3	MedAcidi-G3 sp000817105	6	1	0.166667
Bacteria	Gemmatimonadota	Gemmatimonadetes	SG8-23	UBA6960	GCA-2718595	GCA-2718595 sp002718595	6	0	0
Bacteria	Proteobacteria	Gammaproteobacteria	Pseudomonadales	Saccharospirillaceae_A	Oleibacter	Oleibacter sp002724925	6	5	0.833333
Bacteria	Chloroflexota	Dehalococcoidia	SAR202	UBA11138	UBA1123	UBA1123 sp002313895	6	1	0.166667
Bacteria	Actinobacteriota	Acidimicrobiia	Acidimicrobiales	MedAcidi-G1	S20-B6	S20-B6 sp002346745	6	0	0
Bacteria	Proteobacteria	Alphaproteobacteria	Pelagibacterales	Pelagibacteraceae	Pelagibacter	Pelagibacter sp003210095	6	0	0
Bacteria	Proteobacteria	Gammaproteobacteria	Pseudomonadales	Pseudohongiellaceae	UBA9145	UBA9145 sp002477465	6	2	0.333333
Bacteria	Proteobacteria	Alphaproteobacteria	Rhodobacterales	Rhodobacteraceae	Sulfitobacter	Sulfitobacter litoralis	6	6	1
Bacteria	Proteobacteria	Alphaproteobacteria	HIMB59	HIMB59	HIMB59	HIMB59 sp003216195	6	1	0.166667
Bacteria	Actinobacteriota	Actinomycetia	Actinomycetales	Microbacteriaceae	Aquiluna	Aquiluna sp002333405	6	0	0
Bacteria	Proteobacteria	Gammaproteobacteria	Pseudomonadales	Porticoccaceae	Porticoccus	Porticoccus sp002390285	6	0	0
Bacteria	RBG-13-66-14	B26-G2	B26-G2	B26-G2	B26-G2	B26-G2 sp003647715	6	5	0.833333
Bacteria	Proteobacteria	Alphaproteobacteria	Sphingomonadales	Sphingomonadaceae	Sphingopyxis	Sphingopyxis terrae	6	4	0.666667
Bacteria	Proteobacteria	Alphaproteobacteria	Puniceispirillales	UBA1172	UBA1172	UBA1172 sp002457135	6	1	0.166667
Bacteria	Proteobacteria	Gammaproteobacteria	Beggiatoales	Beggiatoaceae	Thiomargarita	Thiomargarita sp003645255	6	1	0.166667
Bacteria	Proteobacteria	Gammaproteobacteria	Burkholderiales	Methylophilaceae	BACL14	BACL14 sp002384685	6	0	0
Bacteria	Bacteroidota	Bacteroidia	Flavobacteriales	Schleiferiaceae	TMED14	TMED14 sp001438205	6	0	0
Bacteria	Desulfobacterota	Desulfobacteria	Desulfobacterales	UBA2156	UBA2156	UBA2156 sp002328165	6	0	0
Bacteria	Gemmatimonadota	Gemmatimonadetes	SG8-23	UBA6960	UBA887	UBA887 sp002724575	6	2	0.333333
Bacteria	Actinobacteriota	Actinomycetia	Nanopelagicales	S36-B12	UBA4592	UBA4592 sp002390705	6	0	0
Bacteria	Proteobacteria	Gammaproteobacteria	Enterobacterales	Alteromonadaceae	Alteromonas_B	Alteromonas_B sp002729795	6	1	0.166667
Archaea	Thermoproteota	Nitrososphaeria	Nitrososphaerales	Nitrosopumilaceae	Nitrosopumilus	Nitrosopumilus sp002730325	6	0	0
Bacteria	Actinobacteriota	Acidimicrobiia	Acidimicrobiales	UBA8592	MedAcidi-G2A	MedAcidi-G2A sp002719235	6	0	0
Bacteria	Actinobacteriota	Acidimicrobiia	Acidimicrobiales	UBA8592	MedAcidi-G2A	MedAcidi-G2A sp002380145	6	2	0.333333
Bacteria	Gemmatimonadota	Gemmatimonadetes	SG8-23	UBA6960	UBA887	UBA887 sp002313925	6	0	0
Bacteria	Marinisomatota	Marinisomatia	Marinisomatales	UBA8229	UBA8229	UBA8229 sp002726775	6	0	0
Bacteria	Marinisomatota	Marinisomatia	Marinisomatales	TCS55	TCS55	TCS55 sp002715035	6	0	0
Bacteria	Proteobacteria	Alphaproteobacteria	Caulobacterales	Hyphomonadaceae	Henriciella	Henriciella pelagia	6	4	0.666667
Archaea	Thermoproteota	Nitrososphaeria	Nitrososphaerales	Nitrosopumilaceae	Nitrosopelagicus	Nitrosopelagicus sp000484935	5	3	0.6
Bacteria	Proteobacteria	Gammaproteobacteria	Enterobacterales	Vibrionaceae	Vibrio	Vibrio anguillarum	5	3	0.6
Bacteria	Proteobacteria	Gammaproteobacteria	Pseudomonadales	Pseudomonadaceae	Pseudomonas_E	Pseudomonas_E hunanensis	5	5	1
Bacteria	Proteobacteria	Alphaproteobacteria	Rhodospirillales	Thalassospiraceae	Thalassospira	Thalassospira lucentensis_A	5	5	1
Bacteria	Proteobacteria	Gammaproteobacteria	Burkholderiales	Burkholderiaceae	Pusillimonas_A	Pusillimonas_A sp002359265	5	1	0.2
Bacteria	Proteobacteria	Gammaproteobacteria	Enterobacterales	Vibrionaceae	Vibrio	Vibrio sp000960595	5	4	0.8
Bacteria	Cyanobacteria	Cyanobacteriia	PCC-6307	Cyanobiaceae	Prochlorococcus	Prochlorococcus marinus	5	0	0
Bacteria	Proteobacteria	Gammaproteobacteria	Enterobacterales	Alteromonadaceae	Pseudoalteromonas	Pseudoalteromonas marina	5	2	0.4
Bacteria	Proteobacteria	Alphaproteobacteria	Rhodospirillales	Thalassospiraceae	Thalassospira	Thalassospira lohafexi_A	5	4	0.8
Archaea	Methanobacteriota	Thermococci	Thermococcales	Thermococcaceae	Thermococcus	Thermococcus onnurineus	5	0	0
Archaea	Thermoplasmatota	Thermoplasmata	Aciduliprofundales	Aciduliprofundaceae	Aciduliprofundum	Aciduliprofundum boonei	5	1	0.2
Bacteria	Bipolaricaulota	Bipolaricaulia	Bipolaricaulales	Bipolaricaulaceae	UBA3574	UBA3574 sp002375935	5	0	0
Bacteria	Actinobacteriota	Acidimicrobiia	Acidimicrobiales	Ilumatobacteraceae	UBA3006	UBA3006 sp002367695	5	0	0
Bacteria	Proteobacteria	Gammaproteobacteria	UBA10353	UBA7415	Arenicella	Arenicella sp002470515	5	2	0.4
Bacteria	Actinobacteriota	Acidimicrobiia	UBA2766	UBA2766	UBA2766	UBA2766 sp002352645	5	2	0.4
Bacteria	Planctomycetota	Phycisphaerae	Phycisphaerales	Phycisphaeraceae	UBA7800	UBA7800 sp002480565	5	5	1
Bacteria	Proteobacteria	Gammaproteobacteria	UBA10353	BMS3Bbin11	BMS3Bbin11	BMS3Bbin11 sp002897635	5	1	0.2
Bacteria	Proteobacteria	Alphaproteobacteria	Rhodobacterales	Rhodobacteraceae	Planktomarina	Planktomarina sp002683685	5	1	0.2
Bacteria	Chloroflexota	Dehalococcoidia	UBA3088	UBA3088	UBA3088	UBA3088 sp002367275	5	1	0.2
Bacteria	Verrucomicrobiota	Verrucomicrobiae	Pedosphaerales	AAA164-E04	AAA164-E04	AAA164-E04 sp002690655	5	3	0.6
Bacteria	Proteobacteria	Gammaproteobacteria	Pseudomonadales	Porticoccaceae	Porticoccus	Porticoccus sp002341315	5	2	0.4
Bacteria	Proteobacteria	Gammaproteobacteria	Pseudomonadales	Halieaceae	Luminiphilus	Luminiphilus sp002389505	5	0	0
Bacteria	Actinobacteriota	Acidimicrobiia	Acidimicrobiales	TK06	MedAcidi-G3	MedAcidi-G3 sp002722565	5	0	0
Bacteria	Verrucomicrobiota	Verrucomicrobiae	Verrucomicrobiales	Akkermansiaceae	Roseibacillus	Roseibacillus sp002501065	5	3	0.6
Bacteria	Proteobacteria	Alphaproteobacteria	Micavibrionales	Micavibrionaceae	UBA2638	UBA2638 sp002359735	5	4	0.8
Bacteria	Verrucomicrobiota	Verrucomicrobiae	Opitutales	MB11C04	MB11C04	MB11C04 sp002364975	5	1	0.2
Bacteria	Proteobacteria	Gammaproteobacteria	Pseudomonadales	Pseudohongiellaceae	UBA5109	UBA5109 sp002414385	5	1	0.2
Bacteria	Verrucomicrobiota	Verrucomicrobiae	Opitutales	MB11C04	MB11C04	MB11C04 sp002500665	5	0	0
Bacteria	Proteobacteria	Gammaproteobacteria	Legionellales	Legionellaceae	GCA-2863045	GCA-2863045 sp002863045	5	0	0
Bacteria	Verrucomicrobiota	Verrucomicrobiae	Verrucomicrobiales	Akkermansiaceae	Roseibacillus	Roseibacillus sp002686085	5	0	0
Bacteria	Bacteroidota	Bacteroidia	Flavobacteriales	Flavobacteriaceae	Mesonia	Mesonia sp002413625	5	2	0.4
Bacteria	Verrucomicrobiota	Verrucomicrobiae	Opitutales	Puniceicoccaceae	BACL24	BACL24 sp002480015	5	1	0.2
Bacteria	Chloroflexota	Dehalococcoidia	SAR202	UBA826	AG-426-M11	AG-426-M11 sp003213095	5	0	0
Bacteria	Proteobacteria	Alphaproteobacteria	Rhodobacterales	Rhodobacteraceae	Paracoccus	Paracoccus sp002294185	5	4	0.8
Bacteria	Proteobacteria	Gammaproteobacteria	Enterobacterales	Alteromonadaceae	Arsukibacterium	Arsukibacterium sp002415085	5	0	0
Bacteria	Proteobacteria	Alphaproteobacteria	Pelagibacterales	Pelagibacteraceae	Pelagibacter	Pelagibacter sp001704065	5	2	0.4
Bacteria	Marinisomatota	Marinisomatia	Marinisomatales	TCS55	TCS55	TCS55 sp002471845	5	0	0
Bacteria	Proteobacteria	Gammaproteobacteria	Burkholderiales	Burkholderiaceae	Limnobacter	Limnobacter sp000170915	5	2	0.4
Bacteria	Verrucomicrobiota	Verrucomicrobiae	Verrucomicrobiales	Akkermansiaceae	SW10	SW10 sp002420315	5	3	0.6
Bacteria	Proteobacteria	Gammaproteobacteria	Nitrosococcales	Methylophagaceae	Methylophaga	Methylophaga aminisulfidivorans	5	1	0.2
Bacteria	Bipolaricaulota	Bipolaricaulia	Bipolaricaulales	Bipolaricaulaceae	UBA3571	UBA3571 sp002375995	5	0	0
Bacteria	Chloroflexota	Dehalococcoidia	UBA1151	TMED-70	TMED-70	TMED-70 sp002703265	5	0	0
Bacteria	Proteobacteria	Gammaproteobacteria	UBA10353	LS-SOB	UBA868	UBA868 sp002327725	5	0	0
Bacteria	Marinisomatota	Marinisomatia	Marinisomatales	S15-B10	UBA2146	UBA2146 sp002471705	5	0	0
Bacteria	Proteobacteria	Gammaproteobacteria	UBA11654	UBA11654	UBA11654	UBA11654 sp002717445	5	2	0.4
Bacteria	Thermotogota	Thermotogae	Thermotogales	Thermotogaceae	4484-232	4484-232 sp002084985	5	2	0.4
Bacteria	Proteobacteria	Alphaproteobacteria	Defluviicoccales	UBA2964	GCA-2720855	GCA-2720855 sp002720855	5	1	0.2
Bacteria	Proteobacteria	Alphaproteobacteria	Pelagibacterales	Pelagibacteraceae	Pelagibacter	Pelagibacter sp003213155	5	0	0
Bacteria	Actinobacteriota	Actinomycetia	Nanopelagicales	S36-B12	S36-B12	S36-B12 sp002694095	5	1	0.2
Bacteria	Actinobacteriota	Acidimicrobiia	Acidimicrobiales	TK06	UBA2110	UBA2110 sp002388005	5	0	0
Bacteria	Proteobacteria	Gammaproteobacteria	Pseudomonadales	Porticoccaceae	HTCC2207	HTCC2207 sp002378645	5	0	0
Bacteria	Proteobacteria	Gammaproteobacteria	Pseudomonadales	UBA6940	UBA6940	UBA6940 sp002450655	5	0	0
Bacteria	Proteobacteria	Gammaproteobacteria	Pseudomonadales	Porticoccaceae	Porticoccus	Porticoccus hydrocarbonoclasticus	5	2	0.4
Bacteria	Proteobacteria	Gammaproteobacteria	UBA4575	UBA4575	UBA4575	UBA4575 sp002386945	5	2	0.4
Bacteria	Marinisomatota	Marinisomatia	Marinisomatales	TCS55	UBA2126	UBA2126 sp002436185	5	2	0.4
Bacteria	Proteobacteria	Gammaproteobacteria	Pseudomonadales	Oleiphilaceae	Marinobacter	Marinobacter vinifirmus	5	3	0.6
Bacteria	Proteobacteria	Alphaproteobacteria	Sphingomonadales	Sphingomonadaceae	Citromicrobium	Citromicrobium sp002729695	5	5	1
Archaea	Halobacteriota	Archaeoglobi	Archaeoglobales	Archaeoglobaceae	Archaeoglobus	Archaeoglobus sp002507545	5	4	0.8
Archaea	Undinarchaeota	Undinarchaeia	Undinarchaeales	UBA55	UBA55	UBA55 sp002687935	5	1	0.2
Bacteria	Proteobacteria	Alphaproteobacteria	Puniceispirillales	Puniceispirillaceae	UBA8309	UBA8309 sp002695585	5	0	0
Bacteria	SAR324	SAR324	SAR324	NAC60-12	Arctic96AD-7	Arctic96AD-7 sp002685535	5	0	0
Bacteria	Proteobacteria	Gammaproteobacteria	Xanthomonadales	Xanthomonadaceae	Stenotrophomonas	Stenotrophomonas maltophilia_F	5	5	1
