# Supplementary material for: A systematic analysis of marine lysogens and proviruses
Source: Nat Commun. 2023 Sep 27;14:6013. doi: 10.1038/s41467-023-41699-4 (PMC10533544; doi:10.1038/s41467-023-41699-4)
Supplement: Supplementary file 11 — Supplementary Data 8 [file 41467_2023_41699_MOESM11_ESM.xls]

## Sheet: Ocean zone
Ocean zone	Total Number of genomes	Number of lysogenic genomes	Lysogeny ratio (LyR)
Deep-Seawater	1094	578	0.528336
Epipelagic-Seawater	5907	1841	0.311664
Mesopelagic-Seawater	460	177	0.384783
Deep-Sediment	1335	615	0.460674
Mesopelagic-Sediment	113	55	0.486726
Epipelagic-Sediment	316	150	0.474684

## Sheet: Superkingdom
Superkindom	Ocean zone	Total Number of genomes	Number of lysogenic genomes	Lysogeny ratio (LyR)
Bacteria	Epipelagic-Seawater	5625	1788	0.317867
Bacteria	Deep-Seawater	1045	567	0.542584
Bacteria	Deep-Sediment	1006	512	0.508946
Bacteria	Mesopelagic-Seawater	444	174	0.391892
Archaea	Deep-Sediment	329	103	0.31307
Archaea	Epipelagic-Seawater	282	53	0.187943
Bacteria	Epipelagic-Sediment	281	137	0.487544
Bacteria	Mesopelagic-Sediment	101	51	0.50495
Archaea	Deep-Seawater	49	11	0.22449
Archaea	Epipelagic-Sediment	35	13	0.371429

## Sheet: Class
Superkingdom	Phylum	Class	Ocean zone	Total Number of genomes	Number of lysogenic genomes	Lysogeny ratio (LyR)
Bacteria	Proteobacteria	Alphaproteobacteria	Epipelagic-Seawater	1630	545	0.334356
Bacteria	Proteobacteria	Gammaproteobacteria	Epipelagic-Seawater	1308	472	0.360856
Bacteria	Bacteroidota	Bacteroidia	Epipelagic-Seawater	770	230	0.298701
Bacteria	Cyanobacteria	Cyanobacteriia	Epipelagic-Seawater	382	83	0.217277
Bacteria	Proteobacteria	Gammaproteobacteria	Deep-Seawater	368	180	0.48913
Bacteria	Proteobacteria	Alphaproteobacteria	Deep-Seawater	339	241	0.710914
Bacteria	Actinobacteriota	Acidimicrobiia	Epipelagic-Seawater	248	25	0.100806
Bacteria	Proteobacteria	Gammaproteobacteria	Deep-Sediment	225	123	0.546667
Bacteria	Marinisomatota	Marinisomatia	Epipelagic-Seawater	202	37	0.183168
Bacteria	Verrucomicrobiota	Verrucomicrobiae	Epipelagic-Seawater	177	45	0.254237
Bacteria	Proteobacteria	Gammaproteobacteria	Mesopelagic-Seawater	139	68	0.489209
Archaea	Thermoplasmatota	Poseidoniia	Epipelagic-Seawater	124	22	0.177419
Bacteria	Chloroflexota	Dehalococcoidia	Epipelagic-Seawater	109	20	0.183486
Bacteria	Bacteroidota	Bacteroidia	Deep-Seawater	99	50	0.505051
Bacteria	Proteobacteria	Gammaproteobacteria	Epipelagic-Sediment	97	35	0.360825
Bacteria	Proteobacteria	Alphaproteobacteria	Deep-Sediment	90	64	0.711111
Bacteria	Actinobacteriota	Actinomycetia	Epipelagic-Seawater	86	30	0.348837
Bacteria	Bacteroidota	Bacteroidia	Deep-Sediment	76	35	0.460526
Bacteria	Bacteroidota	Rhodothermia	Epipelagic-Seawater	76	42	0.552632
Bacteria	Proteobacteria	Alphaproteobacteria	Mesopelagic-Seawater	67	40	0.597015
Archaea	Thermoproteota	Thermoproteia	Deep-Sediment	58	14	0.241379
Archaea	Nanoarchaeota	Nanoarchaeia	Epipelagic-Seawater	58	13	0.224138
Bacteria	Planctomycetota	Planctomycetes	Epipelagic-Seawater	58	32	0.551724
Archaea	Thermoproteota	Nitrososphaeria	Epipelagic-Seawater	56	3	0.0535714
Bacteria	Firmicutes	Bacilli	Deep-Sediment	47	38	0.808511
Bacteria	Planctomycetota	Phycisphaerae	Epipelagic-Seawater	46	18	0.391304
Bacteria	Bacteroidota	Bacteroidia	Mesopelagic-Seawater	46	21	0.456522
Bacteria	Actinobacteriota	Actinomycetia	Deep-Seawater	45	23	0.511111
Bacteria	Marinisomatota	UBA8477	Epipelagic-Seawater	42	27	0.642857
Bacteria	Chloroflexota	Dehalococcoidia	Mesopelagic-Seawater	41	9	0.219512
Bacteria	Actinobacteriota	Actinomycetia	Deep-Sediment	40	14	0.35
Bacteria	Gemmatimonadota	Gemmatimonadetes	Epipelagic-Seawater	37	9	0.243243
Archaea	Thermoproteota	Nitrososphaeria	Deep-Seawater	36	9	0.25
Bacteria	Patescibacteria	Gracilibacteria	Epipelagic-Seawater	36	8	0.222222
Bacteria	Actinobacteriota	Acidimicrobiia	Mesopelagic-Seawater	36	2	0.0555556
Bacteria	SAR324	SAR324	Epipelagic-Seawater	33	9	0.272727
Bacteria	Chloroflexota	Dehalococcoidia	Deep-Seawater	32	8	0.25
Archaea	Thermoproteota	Bathyarchaeia	Deep-Sediment	32	17	0.53125
Bacteria	Chloroflexota	Anaerolineae	Deep-Sediment	30	16	0.533333
Bacteria	Chloroflexota	Anaerolineae	Epipelagic-Seawater	29	13	0.448276
Bacteria	Campylobacterota	Campylobacteria	Deep-Sediment	28	9	0.321429
Bacteria	Bacteroidota	Bacteroidia	Epipelagic-Sediment	27	9	0.333333
Bacteria	Desulfobacterota	Desulfobacteria	Epipelagic-Seawater	26	21	0.807692
Bacteria	Actinobacteriota	Actinomycetia	Epipelagic-Sediment	26	8	0.307692
Bacteria	Proteobacteria	Alphaproteobacteria	Epipelagic-Sediment	26	25	0.961538
Bacteria	Nitrospirota	Thermodesulfovibrionia	Deep-Sediment	25	8	0.32
Bacteria	Nitrospinota	Nitrospinia	Epipelagic-Seawater	25	6	0.24
Bacteria	SAR324	SAR324	Mesopelagic-Seawater	25	7	0.28
Archaea	Halobacteriota	Archaeoglobi	Deep-Sediment	23	9	0.391304
Bacteria	Planctomycetota	UBA1135	Epipelagic-Seawater	23	0	0
Bacteria	Verrucomicrobiota_A	Chlamydiia	Deep-Sediment	21	9	0.428571
Bacteria	Latescibacterota	UBA2968	Epipelagic-Seawater	21	5	0.238095
Bacteria	Marinisomatota	Marinisomatia	Mesopelagic-Seawater	21	1	0.047619
Bacteria	Desulfobacterota	Desulfobacteria	Deep-Sediment	20	13	0.65
Bacteria	Campylobacterota	Campylobacteria	Epipelagic-Seawater	20	3	0.15

## Sheet: Genus
Superkingdom	Phylum	Class	Order	Family	Genus	Ocean zone	Total Number of genomes	Number of lysogenic genomes	Lysogeny ratio (LyR)
Bacteria	Proteobacteria	Alphaproteobacteria	Pelagibacterales	Pelagibacteraceae	Pelagibacter	Epipelagic-Seawater	475	36	0.0757895
Bacteria	Cyanobacteria	Cyanobacteriia	PCC-6307	Cyanobiaceae	Prochlorococcus_A	Epipelagic-Seawater	238	44	0.184874
Bacteria	Proteobacteria	Gammaproteobacteria	Enterobacterales	Alteromonadaceae	Pseudoalteromonas	Epipelagic-Seawater	76	50	0.657895
Bacteria	Proteobacteria	Gammaproteobacteria	Pseudomonadales	Porticoccaceae	HTCC2207	Epipelagic-Seawater	70	5	0.0714286
Bacteria	Proteobacteria	Gammaproteobacteria	Enterobacterales	Alteromonadaceae	Alteromonas	Epipelagic-Seawater	68	33	0.485294
Bacteria	Actinobacteriota	Acidimicrobiia	Acidimicrobiales	MedAcidi-G1	UBA3125	Epipelagic-Seawater	68	8	0.117647
Bacteria	Proteobacteria	Alphaproteobacteria	Pelagibacterales	Pelagibacteraceae	Pelagibacter_A	Epipelagic-Seawater	56	6	0.107143
Bacteria	Proteobacteria	Alphaproteobacteria	HIMB59	HIMB59	HIMB59	Epipelagic-Seawater	49	2	0.0408163
Bacteria	Proteobacteria	Gammaproteobacteria	Enterobacterales	Alteromonadaceae	Alteromonas	Deep-Seawater	46	22	0.478261
Bacteria	Proteobacteria	Gammaproteobacteria	Pseudomonadales	Alcanivoracaceae	Alcanivorax	Epipelagic-Seawater	46	33	0.717391
Bacteria	Proteobacteria	Alphaproteobacteria	HIMB59	GCA-002718135	AG-337-I02	Epipelagic-Seawater	44	3	0.0681818
Bacteria	Proteobacteria	Gammaproteobacteria	GCF-002020875	GCF-002020875	Unclassified	Epipelagic-Seawater	43	25	0.581395
Bacteria	Proteobacteria	Gammaproteobacteria	Pseudomonadales	Nitrincolaceae	ASP10-02a	Epipelagic-Seawater	43	9	0.209302
Bacteria	Marinisomatota	UBA8477	UBA8477	UBA8477	Unclassified	Epipelagic-Seawater	42	27	0.642857
Bacteria	Marinisomatota	Marinisomatia	Marinisomatales	TCS55	TCS55	Epipelagic-Seawater	42	5	0.119048
Bacteria	Proteobacteria	Alphaproteobacteria	Caulobacterales	Hyphomonadaceae	Hyphomonas	Epipelagic-Seawater	39	17	0.435897
Bacteria	Proteobacteria	Gammaproteobacteria	SZUA-229	Unclassified	Unclassified	Epipelagic-Seawater	39	5	0.128205
Bacteria	Cyanobacteria	Cyanobacteriia	PCC-6307	Cyanobiaceae	Synechococcus_E	Epipelagic-Seawater	38	11	0.289474
Bacteria	Actinobacteriota	Acidimicrobiia	Acidimicrobiales	MedAcidi-G1	Unclassified	Epipelagic-Seawater	38	0	0
Bacteria	Bacteroidota	Bacteroidia	Flavobacteriales	Schleiferiaceae	UBA10364	Epipelagic-Seawater	37	4	0.108108
Bacteria	Proteobacteria	Gammaproteobacteria	Pseudomonadales	Pseudohongiellaceae	OM182	Epipelagic-Seawater	37	3	0.0810811
Bacteria	Proteobacteria	Gammaproteobacteria	Pseudomonadales	Pseudohongiellaceae	UBA9145	Epipelagic-Seawater	37	6	0.162162
Bacteria	Marinisomatota	Marinisomatia	Marinisomatales	UBA1611	GCA-2722105	Epipelagic-Seawater	36	9	0.25
Bacteria	Bacteroidota	Bacteroidia	Flavobacteriales	Schleiferiaceae	UBA3442	Epipelagic-Seawater	35	1	0.0285714
Bacteria	Proteobacteria	Gammaproteobacteria	Pseudomonadales	Alcanivoracaceae	Alcanivorax	Deep-Seawater	34	14	0.411765
Bacteria	Proteobacteria	Alphaproteobacteria	Rhodobacterales	Rhodobacteraceae	Epibacterium	Epipelagic-Seawater	34	34	1
Bacteria	Bacteroidota	Bacteroidia	Flavobacteriales	Salibacteraceae	SHAN690	Epipelagic-Seawater	34	16	0.470588
Bacteria	Bacteroidota	Rhodothermia	Balneolales	Balneolaceae	Balneola	Epipelagic-Seawater	34	22	0.647059
Archaea	Thermoplasmatota	Poseidoniia	Poseidoniales	Poseidoniaceae	MGIIa-L1	Epipelagic-Seawater	34	7	0.205882
Archaea	Thermoplasmatota	Poseidoniia	Poseidoniales	Thalassarchaeaceae	MGIIb-O2	Epipelagic-Seawater	34	5	0.147059
Bacteria	Proteobacteria	Gammaproteobacteria	Burkholderiales	Methylophilaceae	BACL14	Epipelagic-Seawater	33	2	0.0606061
Bacteria	Proteobacteria	Alphaproteobacteria	GCA-2731375	GCA-2731375	GCA-2731375	Epipelagic-Seawater	33	10	0.30303
Archaea	Thermoproteota	Nitrososphaeria	Nitrososphaerales	Nitrosopumilaceae	Nitrosopelagicus	Epipelagic-Seawater	33	3	0.0909091
Bacteria	Cyanobacteria	Cyanobacteriia	PCC-6307	Cyanobiaceae	Prochlorococcus_B	Epipelagic-Seawater	32	4	0.125
Bacteria	Proteobacteria	Alphaproteobacteria	Pelagibacterales	AG-422-B15	AG-422-B15	Epipelagic-Seawater	32	2	0.0625
Bacteria	Marinisomatota	Marinisomatia	Marinisomatales	Unclassified	Unclassified	Epipelagic-Seawater	32	9	0.28125
Bacteria	Proteobacteria	Gammaproteobacteria	Pseudomonadales	Oleiphilaceae	Marinobacter	Epipelagic-Seawater	31	18	0.580645
Bacteria	Bacteroidota	Bacteroidia	Flavobacteriales	Flavobacteriaceae	MAG-120531	Epipelagic-Seawater	30	0	0
Bacteria	Proteobacteria	Alphaproteobacteria	Rhodospirillales	Thalassospiraceae	Thalassospira	Epipelagic-Seawater	29	26	0.896552
Bacteria	Verrucomicrobiota	Verrucomicrobiae	Opitutales	Puniceicoccaceae	BACL24	Epipelagic-Seawater	28	4	0.142857
Bacteria	Proteobacteria	Alphaproteobacteria	Sphingomonadales	Sphingomonadaceae	Erythrobacter_A	Epipelagic-Seawater	27	16	0.592593
Bacteria	Bacteroidota	Bacteroidia	Flavobacteriales	Flavobacteriaceae	MS024-2A	Epipelagic-Seawater	27	2	0.0740741
Bacteria	Proteobacteria	Gammaproteobacteria	Pseudomonadales	HTCC2089	UBA4421	Epipelagic-Seawater	26	8	0.307692
Bacteria	Proteobacteria	Gammaproteobacteria	Enterobacterales	Vibrionaceae	Vibrio	Epipelagic-Seawater	25	17	0.68
Bacteria	Proteobacteria	Gammaproteobacteria	Pseudomonadales	Pseudomonadaceae	Pseudomonas_D	Epipelagic-Seawater	25	23	0.92
Bacteria	Proteobacteria	Gammaproteobacteria	Pseudomonadales	Halieaceae	Luminiphilus	Epipelagic-Seawater	25	2	0.08
Bacteria	Proteobacteria	Gammaproteobacteria	Enterobacterales	Alteromonadaceae	Idiomarina	Epipelagic-Seawater	24	2	0.0833333
Bacteria	Bacteroidota	Bacteroidia	Flavobacteriales	Flavobacteriaceae	MED-G11	Epipelagic-Seawater	24	0	0
Bacteria	Proteobacteria	Alphaproteobacteria	Rhodobacterales	Rhodobacteraceae	LFER01	Epipelagic-Seawater	24	3	0.125
Bacteria	Bacteroidota	Bacteroidia	Flavobacteriales	Flavobacteriaceae	MAG-121220-bin8	Epipelagic-Seawater	24	2	0.0833333
Bacteria	Bacteroidota	Bacteroidia	Flavobacteriales	UA16	UA16	Epipelagic-Seawater	24	7	0.291667
Bacteria	Proteobacteria	Alphaproteobacteria	Rhodobacterales	Rhodobacteraceae	Sulfitobacter	Deep-Seawater	23	19	0.826087
Bacteria	Proteobacteria	Gammaproteobacteria	UBA10353	UBA5680	UBA5680	Epipelagic-Seawater	23	1	0.0434783
Bacteria	Proteobacteria	Alphaproteobacteria	Rhodobacterales	Rhodobacteraceae	Planktomarina	Epipelagic-Seawater	22	3	0.136364
Bacteria	Proteobacteria	Gammaproteobacteria	Nitrosococcales	Methylophagaceae	Methylophaga	Epipelagic-Seawater	22	15	0.681818
Bacteria	Proteobacteria	Gammaproteobacteria	Pseudomonadales	Porticoccaceae	Porticoccus	Epipelagic-Seawater	22	3	0.136364
Bacteria	Actinobacteriota	Acidimicrobiia	Acidimicrobiales	MedAcidi-G1	S20-B6	Epipelagic-Seawater	22	0	0
Bacteria	Bacteroidota	Bacteroidia	Bacteroidales	F082	GCA-002708315	Epipelagic-Seawater	22	4	0.181818
Bacteria	Proteobacteria	Gammaproteobacteria	UBA10353	LS-SOB	UBA868	Epipelagic-Seawater	22	0	0
Bacteria	Chloroflexota	Dehalococcoidia	UBA3495	UBA3495	UBA9611	Deep-Seawater	21	5	0.238095
Bacteria	Proteobacteria	Alphaproteobacteria	Caulobacterales	Hyphomonadaceae	Hyphomonas	Deep-Seawater	21	12	0.571429
Bacteria	Proteobacteria	Alphaproteobacteria	Sphingomonadales	Sphingomonadaceae	Erythrobacter_A	Deep-Seawater	21	17	0.809524
Bacteria	Cyanobacteria	Cyanobacteriia	PCC-6307	Cyanobiaceae	Synechococcus_C	Epipelagic-Seawater	21	13	0.619048
Bacteria	Bacteroidota	Bacteroidia	Flavobacteriales	Salibacteraceae	UBA4419	Epipelagic-Seawater	21	13	0.619048
Bacteria	SAR324	SAR324	SAR324	NAC60-12	Arctic96AD-7	Mesopelagic-Seawater	21	4	0.190476
Archaea	Thermoproteota	Nitrososphaeria	Nitrososphaerales	Nitrosopumilaceae	Nitrosopumilus	Deep-Seawater	20	3	0.15
Bacteria	Bacteroidota	Bacteroidia	Flavobacteriales	Flavobacteriaceae	Winogradskyella	Epipelagic-Seawater	20	6	0.3
Bacteria	Bacteroidota	Bacteroidia	Flavobacteriales	Flavobacteriaceae	MED-G14	Epipelagic-Seawater	20	4	0.2
Bacteria	Proteobacteria	Gammaproteobacteria	Pseudomonadales	HTCC2089	UBA9659	Epipelagic-Seawater	20	5	0.25
Bacteria	Actinobacteriota	Acidimicrobiia	Acidimicrobiales	UBA8592	MedAcidi-G2A	Epipelagic-Seawater	20	3	0.15
Archaea	Thermoproteota	Nitrososphaeria	Nitrososphaerales	Nitrosopumilaceae	Nitrosopumilus	Epipelagic-Seawater	20	0	0
Bacteria	Proteobacteria	Alphaproteobacteria	Pelagibacterales	Pelagibacteraceae	AG-414-E02	Deep-Seawater	19	0	0
Bacteria	Proteobacteria	Gammaproteobacteria	Enterobacterales	Alteromonadaceae	Pseudoalteromonas	Deep-Seawater	19	9	0.473684
Bacteria	SAR324	SAR324	SAR324	NAC60-12	Arctic96AD-7	Deep-Seawater	19	1	0.0526316
Bacteria	Proteobacteria	Alphaproteobacteria	Pelagibacterales	Pelagibacteraceae	GCA-2704625	Epipelagic-Seawater	19	1	0.0526316
Bacteria	Chloroflexota	Dehalococcoidia	UBA1151	Bin127	UBA1328	Epipelagic-Seawater	19	5	0.263158
Bacteria	Nitrospinota	Nitrospinia	Nitrospinales	Nitrospinaceae	LS-NOB	Epipelagic-Seawater	19	4	0.210526
Bacteria	Marinisomatota	Marinisomatia	Marinisomatales	Marinisomataceae	Marinisoma	Epipelagic-Seawater	19	3	0.157895
Bacteria	Bacteroidota	Bacteroidia	Flavobacteriales	Flavobacteriaceae	Aequorivita	Epipelagic-Seawater	18	15	0.833333
Bacteria	Bacteroidota	Bacteroidia	Cytophagales	Cyclobacteriaceae	UBA4465	Epipelagic-Seawater	18	13	0.722222
Bacteria	Proteobacteria	Gammaproteobacteria	UBA10353	LS-SOB	GCA-2726415	Epipelagic-Seawater	18	0	0
Bacteria	Desulfobacterota	Desulfobacteria	Desulfobacterales	Desulfobacteraceae	Desulfobacula	Epipelagic-Seawater	18	18	1
Bacteria	Marinisomatota	Marinisomatia	SCGC-AAA003-L08	Unclassified	Unclassified	Epipelagic-Seawater	18	6	0.333333
Bacteria	Actinobacteriota	Actinomycetia	Nanopelagicales	S36-B12	UBA4592	Epipelagic-Seawater	18	1	0.0555556
Bacteria	Proteobacteria	Gammaproteobacteria	Pseudomonadales	Alcanivoracaceae	Alcanivorax	Mesopelagic-Seawater	18	13	0.722222
Bacteria	Actinobacteriota	Acidimicrobiia	Acidimicrobiales	MedAcidi-G1	S20-B6	Mesopelagic-Seawater	18	0	0
Bacteria	Firmicutes	Bacilli	Bacillales	Bacillaceae	Bacillus	Deep-Sediment	17	17	1
Bacteria	Proteobacteria	Gammaproteobacteria	PS1	Thioglobaceae	Thioglobus_A	Epipelagic-Seawater	17	1	0.0588235
Bacteria	Verrucomicrobiota	Verrucomicrobiae	Pedosphaerales	UBA1096	UBA1096	Epipelagic-Seawater	17	7	0.411765
Bacteria	Chloroflexota	Anaerolineae	Anaerolineales	EnvOPS12	Unclassified	Epipelagic-Seawater	17	6	0.352941
Bacteria	Marinisomatota	Marinisomatia	Marinisomatales	TCS55	Unclassified	Epipelagic-Seawater	17	1	0.0588235
Bacteria	Verrucomicrobiota	Verrucomicrobiae	Verrucomicrobiales	Akkermansiaceae	Roseibacillus	Epipelagic-Seawater	17	3	0.176471
Bacteria	Proteobacteria	Gammaproteobacteria	Pseudomonadales	UBA7434	UBA7434	Epipelagic-Seawater	17	5	0.294118
Bacteria	Proteobacteria	Gammaproteobacteria	Methylococcales	Methylomonadaceae	OPU3-GD-OMZ	Epipelagic-Seawater	17	2	0.117647
Bacteria	Proteobacteria	Gammaproteobacteria	Pseudomonadales	Oleiphilaceae	Marinobacter	Deep-Seawater	16	10	0.625
Bacteria	Proteobacteria	Gammaproteobacteria	Enterobacterales	Alteromonadaceae	Alteromonas_A	Epipelagic-Seawater	16	8	0.5
Bacteria	Campylobacterota	Campylobacteria	Campylobacterales	Arcobacteraceae	Unclassified	Epipelagic-Seawater	16	2	0.125
Bacteria	Proteobacteria	Alphaproteobacteria	Parvibaculales	Parvibaculaceae	Parvibaculum	Epipelagic-Seawater	16	12	0.75
Bacteria	Proteobacteria	Gammaproteobacteria	Enterobacterales	Alteromonadaceae	Idiomarina	Deep-Seawater	15	5	0.333333
Bacteria	Proteobacteria	Gammaproteobacteria	Nevskiales	Oceanococcaceae	Abyssibacter	Deep-Seawater	15	1	0.0666667
Bacteria	Cyanobacteria	Cyanobacteriia	PCC-6307	Cyanobiaceae	Prochlorococcus_C	Epipelagic-Seawater	15	4	0.266667
Bacteria	Proteobacteria	Alphaproteobacteria	Rhodobacterales	Rhodobacteraceae	Sulfitobacter	Epipelagic-Seawater	15	12	0.8
Bacteria	Proteobacteria	Gammaproteobacteria	Pseudomonadales	Halomonadaceae	Halomonas	Epipelagic-Seawater	15	12	0.8
Bacteria	Planctomycetota	UBA1135	UBA1135	UBA1135	GCA-2746235	Epipelagic-Seawater	15	0	0
Bacteria	Proteobacteria	Alphaproteobacteria	Sphingomonadales	Emcibacteraceae	UBA4441	Epipelagic-Seawater	15	1	0.0666667
Bacteria	Actinobacteriota	Acidimicrobiia	Acidimicrobiales	TK06	MedAcidi-G3	Epipelagic-Seawater	15	2	0.133333
Bacteria	Proteobacteria	Alphaproteobacteria	Rhizobiales	Rhizobiaceae	Roseitalea	Epipelagic-Seawater	15	15	1
Bacteria	Verrucomicrobiota	Verrucomicrobiae	Opitutales	MB11C04	MB11C04	Epipelagic-Seawater	15	7	0.466667
Bacteria	Proteobacteria	Gammaproteobacteria	Pseudomonadales	Ketobacteraceae	Ketobacter	Deep-Seawater	14	7	0.5
Bacteria	Bacteroidota	Bacteroidia	Flavobacteriales	Flavobacteriaceae	Polaribacter	Epipelagic-Seawater	14	3	0.214286
Bacteria	Bacteroidota	Bacteroidia	Flavobacteriales	Flavobacteriaceae	Muricauda	Epipelagic-Seawater	14	4	0.285714
Bacteria	Proteobacteria	Gammaproteobacteria	PS1	Thioglobaceae	Thioglobus	Epipelagic-Seawater	14	0	0
Bacteria	SAR324	SAR324	SAR324	NAC60-12	Arctic96AD-7	Epipelagic-Seawater	14	4	0.285714
Bacteria	Verrucomicrobiota	Verrucomicrobiae	Opitutales	Opitutaceae	UBA5691	Epipelagic-Seawater	14	0	0
Bacteria	Proteobacteria	Alphaproteobacteria	Rhodospirillales	UBA2165	GCA-2687515	Epipelagic-Seawater	14	1	0.0714286
Bacteria	Actinobacteriota	Acidimicrobiia	Acidimicrobiales	MedAcidi-G1	MedAcidi-G1	Epipelagic-Seawater	14	1	0.0714286
Bacteria	SAR324	SAR324	SAR324	NAC60-12	UBA1014	Epipelagic-Seawater	14	1	0.0714286
Bacteria	Chloroflexota	Dehalococcoidia	UBA3495	UBA3495	UBA9611	Mesopelagic-Seawater	14	1	0.0714286
Bacteria	Proteobacteria	Gammaproteobacteria	Pseudomonadales	Halomonadaceae	Halomonas	Deep-Sediment	13	10	0.769231
Bacteria	Bacteroidota	Bacteroidia	Cytophagales	Cyclobacteriaceae	Fabibacter	Epipelagic-Seawater	13	4	0.307692
Bacteria	Bacteroidota	Bacteroidia	Unclassified	Unclassified	Unclassified	Epipelagic-Seawater	13	12	0.923077
Bacteria	Chloroflexota	Dehalococcoidia	UBA3495	UBA2588	UBA2588	Epipelagic-Seawater	13	1	0.0769231
Bacteria	Proteobacteria	Alphaproteobacteria	Rhodospirillales	UBA4479	UBA4479	Epipelagic-Seawater	13	7	0.538462
Bacteria	Verrucomicrobiota	Verrucomicrobiae	Verrucomicrobiales	Akkermansiaceae	SW10	Epipelagic-Seawater	13	4	0.307692
Bacteria	Gemmatimonadota	Gemmatimonadetes	SG8-23	UBA6960	UBA1138	Epipelagic-Seawater	13	5	0.384615
Bacteria	Actinobacteriota	Acidimicrobiia	Acidimicrobiales	TK06	UBA6944	Epipelagic-Seawater	13	1	0.0769231
Bacteria	Proteobacteria	Alphaproteobacteria	Caulobacterales	Hyphomonadaceae	Henriciella	Deep-Seawater	12	8	0.666667
Archaea	Asgardarchaeota	Lokiarchaeia	CR-4	SOKP01	SOKP01	Deep-Sediment	12	5	0.416667
Bacteria	Proteobacteria	Gammaproteobacteria	Pseudomonadales	Moraxellaceae	Psychrobacter	Epipelagic-Seawater	12	5	0.416667
Bacteria	Cyanobacteria	Cyanobacteriia	PCC-6307	Cyanobiaceae	Prochlorococcus	Epipelagic-Seawater	12	0	0
Bacteria	Proteobacteria	Gammaproteobacteria	Burkholderiales	Burkholderiaceae	Pusillimonas_A	Epipelagic-Seawater	12	8	0.666667
Bacteria	Proteobacteria	Alphaproteobacteria	Rhodobacterales	Rhodobacteraceae	Tateyamaria	Epipelagic-Seawater	12	6	0.5
Bacteria	Proteobacteria	Alphaproteobacteria	Puniceispirillales	Puniceispirillaceae	UBA4588	Epipelagic-Seawater	12	1	0.0833333
Bacteria	Proteobacteria	Alphaproteobacteria	Rhodospirillales	Unclassified	Unclassified	Epipelagic-Seawater	12	6	0.5
Bacteria	Bacteroidota	Bacteroidia	Flavobacteriales	Flavobacteriaceae	UBA8316	Epipelagic-Seawater	12	2	0.166667
Bacteria	Actinobacteriota	Acidimicrobiia	Acidimicrobiales	MedAcidi-G1	UBA9410	Epipelagic-Seawater	12	1	0.0833333
Bacteria	Actinobacteriota	Acidimicrobiia	Acidimicrobiales	Ilumatobacteraceae	Ilumatobacter_A	Epipelagic-Seawater	12	1	0.0833333
Bacteria	Proteobacteria	Gammaproteobacteria	Burkholderiales	Burkholderiaceae	RS62	Epipelagic-Seawater	12	1	0.0833333
Bacteria	Proteobacteria	Alphaproteobacteria	Rhodobacterales	Rhodobacteraceae	CPC320	Epipelagic-Seawater	12	8	0.666667
Bacteria	Proteobacteria	Alphaproteobacteria	Parvibaculales	RS24	UBA8337	Epipelagic-Seawater	12	0	0
Bacteria	Proteobacteria	Gammaproteobacteria	Pseudomonadales	Oleiphilaceae	Marinobacter	Mesopelagic-Seawater	12	5	0.416667
Bacteria	Proteobacteria	Gammaproteobacteria	Pseudomonadales	Halomonadaceae	Halomonas	Deep-Seawater	11	6	0.545455
Bacteria	Actinobacteriota	Actinomycetia	Mycobacteriales	Mycobacteriaceae	Rhodococcus	Deep-Seawater	11	7	0.636364
Archaea	Thermoproteota	Thermoproteia	Desulfurococcales	Acidilobaceae	Unclassified	Deep-Sediment	11	2	0.181818
Bacteria	Proteobacteria	Alphaproteobacteria	Sphingomonadales	Sphingomonadaceae	Citromicrobium	Epipelagic-Seawater	11	9	0.818182
Bacteria	Bacteroidota	Bacteroidia	Flavobacteriales	Flavobacteriaceae	Leeuwenhoekiella	Epipelagic-Seawater	11	8	0.727273
Bacteria	Proteobacteria	Alphaproteobacteria	Caulobacterales	Hyphomonadaceae	Henriciella	Epipelagic-Seawater	11	7	0.636364
Bacteria	Latescibacterota	UBA2968	UBA8231	GCA-002724215	GCA-2724215	Epipelagic-Seawater	11	1	0.0909091
Bacteria	Proteobacteria	Alphaproteobacteria	SMXQ01	SMXQ01	Unclassified	Epipelagic-Seawater	11	0	0
Bacteria	Actinobacteriota	Actinomycetia	Actinomycetales	Microbacteriaceae	Aquiluna	Epipelagic-Seawater	11	0	0
Bacteria	Planctomycetota	Phycisphaerae	Phycisphaerales	SM1A02	GCA-002718515	Epipelagic-Seawater	11	2	0.181818
Bacteria	Proteobacteria	Gammaproteobacteria	Methylococcales	Methylomonadaceae	Methyloprofundus	Epipelagic-Seawater	11	11	1
Bacteria	Proteobacteria	Alphaproteobacteria	Rhodospirillales	2-02-FULL-58-16_A	Unclassified	Epipelagic-Seawater	11	6	0.545455
Bacteria	Bacteroidota	Bacteroidia	Flavobacteriales	Flavobacteriaceae	HC6-5	Epipelagic-Seawater	11	2	0.181818
Archaea	Thermoplasmatota	Poseidoniia	Poseidoniales	Thalassarchaeaceae	MGIIb-O3	Epipelagic-Seawater	11	3	0.272727
Bacteria	Proteobacteria	Gammaproteobacteria	Enterobacterales	Alteromonadaceae	Pseudoalteromonas	Mesopelagic-Seawater	11	5	0.454545
Bacteria	Bacteroidota	Bacteroidia	Flavobacteriales	Flavobacteriaceae	Leeuwenhoekiella	Deep-Seawater	10	6	0.6
Bacteria	Proteobacteria	Alphaproteobacteria	Caulobacterales	Caulobacteraceae	Brevundimonas	Deep-Seawater	10	10	1
Bacteria	Proteobacteria	Gammaproteobacteria	Pseudomonadales	Oleiphilaceae	Marinobacter	Deep-Sediment	10	5	0.5
Bacteria	Proteobacteria	Alphaproteobacteria	Rhodobacterales	Rhodobacteraceae	Amylibacter	Epipelagic-Seawater	10	2	0.2
Bacteria	Bacteroidota	Rhodothermia	Balneolales	Balneolaceae	Gracilimonas	Epipelagic-Seawater	10	8	0.8
Bacteria	Actinobacteriota	Actinomycetia	Propionibacteriales	Nocardioidaceae	Nocardioides	Epipelagic-Seawater	10	10	1
Bacteria	Bacteroidota	Rhodothermia	Rhodothermales	UBA10348	UBA10348	Epipelagic-Seawater	10	2	0.2
Bacteria	Proteobacteria	Gammaproteobacteria	PS1	Thioglobaceae	SUP05	Epipelagic-Seawater	10	0	0
Bacteria	Proteobacteria	Gammaproteobacteria	Pseudomonadales	Saccharospirillaceae_A	Oleibacter	Epipelagic-Seawater	10	7	0.7
Bacteria	Proteobacteria	Alphaproteobacteria	Rhizobiales_B	TMED25	AG-430-B22	Epipelagic-Seawater	10	2	0.2
Bacteria	Proteobacteria	Alphaproteobacteria	Micavibrionales_C	TMED2	TMED2	Epipelagic-Seawater	10	10	1
Bacteria	Patescibacteria	Gracilibacteria	UBA1369	UBA12473	Unclassified	Epipelagic-Seawater	10	3	0.3
Bacteria	Bacteroidota	Bacteroidia	Chitinophagales	Saprospiraceae	UBA1994	Epipelagic-Seawater	10	5	0.5
Bacteria	Bacteroidota	Bacteroidia	Flavobacteriales	Schleiferiaceae	TMED14	Epipelagic-Seawater	10	0	0
Bacteria	Proteobacteria	Alphaproteobacteria	Puniceispirillales	Puniceispirillaceae	UBA8309	Epipelagic-Seawater	10	0	0
Archaea	Thermoplasmatota	Poseidoniia	Poseidoniales	Poseidoniaceae	Poseidonia	Epipelagic-Seawater	10	3	0.3
Archaea	Halobacteriota	Halobacteria	Halobacteriales	UBA12382	UBA12382	Epipelagic-Seawater	10	0	0
Bacteria	Actinobacteriota	Actinomycetia	Streptomycetales	Streptomycetaceae	Streptomyces	Epipelagic-Sediment	10	4	0.4
Bacteria	Proteobacteria	Gammaproteobacteria	Pseudomonadales	Pseudomonadaceae	Pseudomonas_A	Epipelagic-Sediment	10	10	1
Bacteria	Proteobacteria	Alphaproteobacteria	Sphingomonadales	Sphingomonadaceae	Erythrobacter_A	Mesopelagic-Seawater	10	6	0.6
Bacteria	Proteobacteria	Gammaproteobacteria	Enterobacterales	Alteromonadaceae	Alteromonas	Mesopelagic-Seawater	10	7	0.7
Archaea	Thermoproteota	Nitrososphaeria	Nitrososphaerales	Nitrosopumilaceae	Nitrosopelagicus	Deep-Seawater	9	3	0.333333
Bacteria	Proteobacteria	Alphaproteobacteria	Rhodobacterales	Rhodobacteraceae	Salipiger	Deep-Seawater	9	7	0.777778
Bacteria	Proteobacteria	Alphaproteobacteria	UBA8366	GCA-2696645	GCA-2696645	Deep-Seawater	9	9	1
Bacteria	Actinobacteriota	Actinomycetia	Streptomycetales	Streptomycetaceae	Streptomyces	Deep-Sediment	9	4	0.444444
Bacteria	Proteobacteria	Gammaproteobacteria	Enterobacterales	Shewanellaceae	Shewanella	Deep-Sediment	9	8	0.888889
Bacteria	Proteobacteria	Gammaproteobacteria	Enterobacterales	Alteromonadaceae	Glaciecola	Epipelagic-Seawater	9	3	0.333333
Bacteria	Proteobacteria	Gammaproteobacteria	Pseudomonadales	Pseudomonadaceae	Pseudomonas_A	Epipelagic-Seawater	9	8	0.888889
Bacteria	Proteobacteria	Gammaproteobacteria	Pseudomonadales	Halieaceae	Haliea	Epipelagic-Seawater	9	2	0.222222
Bacteria	Proteobacteria	Alphaproteobacteria	Rhodospirillales	UBA3470	Unclassified	Epipelagic-Seawater	9	0	0
Bacteria	Spirochaetota	Leptospirae	Leptospirales	Leptonemataceae	UBA3465	Epipelagic-Seawater	9	6	0.666667
Bacteria	Proteobacteria	Gammaproteobacteria	Ga0077536	Ga0077536	UBA4457	Epipelagic-Seawater	9	3	0.333333
Bacteria	Proteobacteria	Alphaproteobacteria	Puniceispirillales	AAA536-G10	AAA536-G10	Epipelagic-Seawater	9	1	0.111111
Bacteria	Proteobacteria	Alphaproteobacteria	Pelagibacterales	Pelagibacteraceae	MED727	Epipelagic-Seawater	9	2	0.222222
Bacteria	Actinobacteriota	Actinomycetia	Actinomycetales	Microbacteriaceae	Schumannella	Epipelagic-Seawater	9	1	0.111111
Bacteria	Planctomycetota	Planctomycetes	Pirellulales	Pirellulaceae	UBA721	Epipelagic-Seawater	9	3	0.333333
Bacteria	Chloroflexota	Dehalococcoidia	SAR202	UBA826	UBA11996	Epipelagic-Seawater	9	1	0.111111
Bacteria	Verrucomicrobiota	Verrucomicrobiae	Pedosphaerales	AAA164-E04	AAA164-E04	Epipelagic-Seawater	9	7	0.777778
Bacteria	Actinobacteriota	Actinomycetia	Nanopelagicales	S36-B12	S36-B12	Epipelagic-Seawater	9	3	0.333333
Bacteria	Proteobacteria	Alphaproteobacteria	TMED127	TMED127	GCA-2691245	Epipelagic-Seawater	9	1	0.111111
Bacteria	Proteobacteria	Alphaproteobacteria	UBA8366	GCA-2696645	GCA-2696645	Epipelagic-Seawater	9	9	1
Bacteria	Nitrospinota_A	UBA8248	UBA8248	UBA8248	UBA8248	Epipelagic-Seawater	9	8	0.888889
Bacteria	Bacteroidota	Bacteroidia	Flavobacteriales	Vicingaceae	UBA852	Epipelagic-Seawater	9	2	0.222222
Bacteria	Proteobacteria	Gammaproteobacteria	Pseudomonadales	Ketobacteraceae	Ketobacter	Epipelagic-Seawater	9	6	0.666667
Bacteria	Actinobacteriota	Acidimicrobiia	Acidimicrobiales	UBA11606	UBA11606	Epipelagic-Seawater	9	3	0.333333
Bacteria	Proteobacteria	Gammaproteobacteria	Nitrosococcales	Unclassified	Unclassified	Epipelagic-Seawater	9	6	0.666667
Bacteria	Proteobacteria	Gammaproteobacteria	UBA10353	LS-SOB	UBA12578	Epipelagic-Seawater	9	4	0.444444
Bacteria	Proteobacteria	Gammaproteobacteria	Burkholderiales	Burkholderiaceae	Hydrogenophaga	Epipelagic-Sediment	9	0	0
Bacteria	Bacteroidota	Bacteroidia	Flavobacteriales	Flavobacteriaceae	Leeuwenhoekiella	Mesopelagic-Seawater	9	5	0.555556
Bacteria	Proteobacteria	Gammaproteobacteria	Pseudomonadales	Oleiphilaceae	PZPK01	Deep-Seawater	8	3	0.375
Bacteria	Desulfobacterota	GWC2-55-46	GWC2-55-46	Unclassified	Unclassified	Deep-Sediment	8	6	0.75
Bacteria	Aquificota	Aquificae	Aquificales	Aquificaceae	Hydrogenivirga	Deep-Sediment	8	1	0.125
Bacteria	KSB1	UBA2214	CR04bin15	Unclassified	Unclassified	Deep-Sediment	8	5	0.625
Bacteria	Verrucomicrobiota_A	Chlamydiia	Parachlamydiales	SM23-39	O2-12-FULL-27-8	Deep-Sediment	8	3	0.375
Bacteria	Proteobacteria	Gammaproteobacteria	Pseudomonadales	Pseudomonadaceae	Pseudomonas	Epipelagic-Seawater	8	8	1
Bacteria	Bacteroidota	Bacteroidia	Flavobacteriales	Flavobacteriaceae	Hel1-33-131	Epipelagic-Seawater	8	2	0.25
Bacteria	Bacteroidota	Bacteroidia	Flavobacteriales	Flavobacteriaceae	Psychroserpens	Epipelagic-Seawater	8	1	0.125
Bacteria	Proteobacteria	Gammaproteobacteria	Pseudomonadales	Spongiibacteraceae	Spongiibacter	Epipelagic-Seawater	8	3	0.375
Bacteria	Planctomycetota	Planctomycetes	Pirellulales	Pirellulaceae	Unclassified	Epipelagic-Seawater	8	5	0.625
Bacteria	Planctomycetota	UBA8108	UBA1146	UBA1146	QNYK01	Epipelagic-Seawater	8	2	0.25
Bacteria	Proteobacteria	Alphaproteobacteria	UBA2966	Unclassified	Unclassified	Epipelagic-Seawater	8	8	1
Bacteria	Patescibacteria	Gracilibacteria	UBA1369	Unclassified	Unclassified	Epipelagic-Seawater	8	1	0.125
Bacteria	Patescibacteria	Gracilibacteria	Peribacterales	Peribacteraceae	UBA2170	Epipelagic-Seawater	8	1	0.125
Bacteria	Proteobacteria	Alphaproteobacteria	Puniceispirillales	Puniceispirillaceae	UBA5951	Epipelagic-Seawater	8	1	0.125
Bacteria	Elusimicrobiota	Elusimicrobia	Elusimicrobiales	Elusimicrobiaceae	Unclassified	Epipelagic-Seawater	8	8	1
Bacteria	Proteobacteria	Alphaproteobacteria	Rhodobacterales	Rhodobacteraceae	Ascidiaceihabitans	Epipelagic-Seawater	8	2	0.25
Bacteria	Proteobacteria	Gammaproteobacteria	Burkholderiales	Burkholderiaceae	Limnobacter	Epipelagic-Seawater	8	6	0.75
Bacteria	Proteobacteria	Alphaproteobacteria	UBA6615	UBA6615	Unclassified	Epipelagic-Seawater	8	4	0.5
Bacteria	Bacteroidota	Bacteroidia	Flavobacteriales	Flavobacteriaceae	GCA-002733185	Epipelagic-Seawater	8	6	0.75
Bacteria	Bacteroidota	Bacteroidia	Flavobacteriales	UA16	ASP10-05a	Epipelagic-Seawater	8	2	0.25
Bacteria	Chloroflexota	Dehalococcoidia	UBA1151	TMED-70	TMED-70	Epipelagic-Seawater	8	0	0
Bacteria	Gemmatimonadota	Gemmatimonadetes	SG8-23	UBA6960	UBA887	Epipelagic-Seawater	8	2	0.25
Bacteria	Marinisomatota	Marinisomatia	Marinisomatales	TCS55	UBA2126	Epipelagic-Seawater	8	1	0.125
Bacteria	Bacteroidota	Bacteroidia	Flavobacteriales	UA16	UBA11663	Epipelagic-Seawater	8	0	0
Archaea	Nanoarchaeota	Nanoarchaeia	Woesearchaeales	GW2011-AR9	GCA-2688265	Epipelagic-Seawater	8	2	0.25
Bacteria	Proteobacteria	Alphaproteobacteria	Rhizobiales	Xanthobacteraceae	Afipia	Epipelagic-Seawater	8	8	1
Bacteria	Bacteroidota	Bacteroidia	Chitinophagales	Chitinophagaceae	Hydrotalea	Epipelagic-Sediment	8	2	0.25
Bacteria	Actinobacteriota	Acidimicrobiia	Acidimicrobiales	MedAcidi-G1	UBA9410	Mesopelagic-Seawater	8	1	0.125
Bacteria	Marinisomatota	Marinisomatia	Marinisomatales	TCS55	UBA2126	Deep-Seawater	7	0	0
Bacteria	Actinobacteriota	Actinomycetia	Actinomycetales	Microbacteriaceae	Microbacterium	Deep-Seawater	7	4	0.571429
Bacteria	Proteobacteria	Alphaproteobacteria	Rhodospirillales	Thalassospiraceae	Thalassospira	Deep-Seawater	7	5	0.714286
Bacteria	Proteobacteria	Gammaproteobacteria	Pseudomonadales	Pseudohongiellaceae	UBA9145	Deep-Seawater	7	3	0.428571
Bacteria	Proteobacteria	Gammaproteobacteria	Nitrosococcales	Methylophagaceae	GCA-002733105	Deep-Seawater	7	6	0.857143
Bacteria	Actinobacteriota	Actinomycetia	Propionibacteriales	Nocardioidaceae	Nocardioides	Deep-Seawater	7	2	0.285714
Bacteria	Proteobacteria	Alphaproteobacteria	Sphingomonadales	Sphingomonadaceae	Citromicrobium	Deep-Seawater	7	7	1
Bacteria	Proteobacteria	Alphaproteobacteria	Caulobacterales	Hyphomonadaceae	Ponticaulis	Deep-Seawater	7	3	0.428571
Bacteria	Proteobacteria	Alphaproteobacteria	Caulobacterales	Parvularculaceae	Marinicaulis	Deep-Seawater	7	5	0.714286
Bacteria	Proteobacteria	Alphaproteobacteria	Caulobacterales	Hyphomonadaceae	UBA5336	Deep-Seawater	7	5	0.714286
Bacteria	Proteobacteria	Gammaproteobacteria	Enterobacterales	Alteromonadaceae	Pseudoalteromonas	Deep-Sediment	7	5	0.714286
Bacteria	Proteobacteria	Gammaproteobacteria	Pseudomonadales	Pseudomonadaceae	Pseudomonas_D	Deep-Sediment	7	7	1
Bacteria	Proteobacteria	Alphaproteobacteria	Rhodobacterales	Rhodobacteraceae	Sulfitobacter	Deep-Sediment	7	7	1
Archaea	Thermoproteota	Thermoproteia	Desulfurococcales	Unclassified	Unclassified	Deep-Sediment	7	2	0.285714
Bacteria	Proteobacteria	Alphaproteobacteria	Rhodobacterales	Rhodobacteraceae	Thioclava	Epipelagic-Seawater	7	7	1
Bacteria	Proteobacteria	Gammaproteobacteria	Pseudomonadales	Halieaceae	Halioglobus	Epipelagic-Seawater	7	2	0.285714
Bacteria	Bacteroidota	Bacteroidia	Flavobacteriales	Flavobacteriaceae	Maribacter	Epipelagic-Seawater	7	4	0.571429
Bacteria	Proteobacteria	Gammaproteobacteria	Pseudomonadales	Saccharospirillaceae	Reinekea	Epipelagic-Seawater	7	0	0
Bacteria	Proteobacteria	Alphaproteobacteria	Rhizobiales	Devosiaceae	Pelagibacterium	Epipelagic-Seawater	7	7	1
Bacteria	Bdellovibrionota	Bdellovibrionia	Bdellovibrionales	UBA1609	UBA6776	Epipelagic-Seawater	7	1	0.142857
Bacteria	Proteobacteria	Alphaproteobacteria	UBA828	UBA828	Unclassified	Epipelagic-Seawater	7	0	0
Bacteria	Planctomycetota	Planctomycetes	Pirellulales	UBA1268	UBA1268	Epipelagic-Seawater	7	3	0.428571
Bacteria	Proteobacteria	Alphaproteobacteria	Puniceispirillales	Puniceispirillaceae	Puniceispirillum	Epipelagic-Seawater	7	2	0.285714
Bacteria	Gemmatimonadota	Gemmatimonadetes	SG8-23	UBA6960	UBA2589	Epipelagic-Seawater	7	0	0
Bacteria	Bacteroidota	Bacteroidia	Flavobacteriales	Crocinitomicaceae	UBA952	Epipelagic-Seawater	7	4	0.571429
Bacteria	Bdellovibrionota	Bacteriovoracia	Bacteriovoracales	Bacteriovoracaceae	Unclassified	Epipelagic-Seawater	7	3	0.428571
Bacteria	Proteobacteria	Gammaproteobacteria	GCA-001735895	GCA-001735895	Unclassified	Epipelagic-Seawater	7	7	1
Bacteria	Proteobacteria	Alphaproteobacteria	HIMB59	GCA-002718135	MarineAlpha5-Bin7	Epipelagic-Seawater	7	0	0
Bacteria	Planctomycetota	Brocadiae	Brocadiales	Scalinduaceae	Scalindua	Epipelagic-Seawater	7	4	0.571429
Bacteria	Bacteroidota	Rhodothermia	Balneolales	Balneolaceae	UBA7797	Epipelagic-Seawater	7	7	1
Bacteria	Chloroflexota	Dehalococcoidia	UBA3495	UBA3495	UBA9611	Epipelagic-Seawater	7	0	0
Bacteria	Proteobacteria	Gammaproteobacteria	UBA11654	UBA11654	UBA11654	Epipelagic-Seawater	7	2	0.285714
Bacteria	Proteobacteria	Gammaproteobacteria	Pseudomonadales	HTCC2089	UBA4582	Epipelagic-Seawater	7	1	0.142857
Bacteria	Bacteroidota	Rhodothermia	Balneolales	Balneolaceae	RHLJ01	Epipelagic-Seawater	7	1	0.142857
Archaea	Thermoproteota	Bathyarchaeia	TCS64	TCS64	RBG-16-57-9	Epipelagic-Seawater	7	3	0.428571
Archaea	Thermoplasmatota	Poseidoniia	Poseidoniales	Poseidoniaceae	MGIIa-K1	Epipelagic-Seawater	7	1	0.142857
Archaea	Nanoarchaeota	Nanoarchaeia	Woesearchaeales	Unclassified	Unclassified	Epipelagic-Seawater	7	3	0.428571
Bacteria	Krumholzibacteriota	Krumholzibacteria	Unclassified	Unclassified	Unclassified	Epipelagic-Sediment	7	0	0
Bacteria	Proteobacteria	Gammaproteobacteria	UBA10353	UBA5680	UBA5680	Mesopelagic-Seawater	7	3	0.428571
Bacteria	Actinobacteriota	Actinomycetia	Mycobacteriales	Micromonosporaceae	Micromonospora	Mesopelagic-Sediment	7	1	0.142857
Bacteria	Marinisomatota	Marinisomatia	SCGC-AAA003-L08	D37C17	D37C17	Deep-Seawater	6	2	0.333333
Bacteria	Proteobacteria	Gammaproteobacteria	Xanthomonadales	Xanthomonadaceae	Stenotrophomonas	Deep-Seawater	6	6	1
Bacteria	Proteobacteria	Alphaproteobacteria	Rhodobacterales	Rhodobacteraceae	Albibacillus	Deep-Seawater	6	4	0.666667
Bacteria	Proteobacteria	Gammaproteobacteria	Pseudomonadales	Moraxellaceae	Psychrobacter	Deep-Seawater	6	5	0.833333
Bacteria	Campylobacterota	Campylobacteria	Campylobacterales	Arcobacteraceae	NORP36	Deep-Seawater	6	3	0.5
Bacteria	Proteobacteria	Gammaproteobacteria	Pseudomonadales	Saccharospirillaceae_A	Oleibacter	Deep-Seawater	6	4	0.666667
Archaea	Thermoproteota	Nitrososphaeria	Nitrososphaerales	UBA57	UBA57	Deep-Seawater	6	2	0.333333
Bacteria	Actinobacteriota	Actinomycetia	Mycobacteriales	Mycobacteriaceae	Mycobacterium	Deep-Seawater	6	5	0.833333
Bacteria	Proteobacteria	Gammaproteobacteria	Enterobacterales	Alteromonadaceae	Alteromonas_A	Deep-Seawater	6	2	0.333333
Bacteria	Proteobacteria	Alphaproteobacteria	Rhodobacterales	Rhodobacteraceae	Pseudooceanicola	Deep-Seawater	6	5	0.833333
Bacteria	Proteobacteria	Alphaproteobacteria	Micavibrionales	Micavibrionaceae	UBA9664	Deep-Seawater	6	5	0.833333
Bacteria	Actinobacteriota	Actinomycetia	Actinomycetales	Microbacteriaceae	Microbacterium	Deep-Sediment	6	2	0.333333
Bacteria	Nitrospirota	Thermodesulfovibrionia	Thermodesulfovibrionales	JdFR-85	Unclassified	Deep-Sediment	6	3	0.5
Bacteria	Chloroflexota	Anaerolineae	Anaerolineales	Unclassified	Unclassified	Deep-Sediment	6	3	0.5
Bacteria	Verrucomicrobiota_A	Chlamydiia	Parachlamydiales	Rhabdochlamydiaceae	SZUA-160	Deep-Sediment	6	3	0.5
Bacteria	Desulfobacterota	Desulfobulbia	Desulfobulbales	Desulfobulbaceae	Unclassified	Deep-Sediment	6	6	1
Bacteria	Bacteroidota	Bacteroidia	Chitinophagales	Saprospiraceae	Unclassified	Deep-Sediment	6	4	0.666667
Archaea	Iainarchaeota	Iainarchaeia	Iainarchaeales	GCA-2688035	Unclassified	Deep-Sediment	6	1	0.166667
Archaea	Methanobacteriota	Thermococci	Thermococcales	Thermococcaceae	Thermococcus	Deep-Sediment	6	0	0
Archaea	Thermoproteota	Nitrososphaeria	Nitrososphaerales	Nitrosopumilaceae	Unclassified	Deep-Sediment	6	0	0
Archaea	Halobacteriota	Methanosarcinia	Methanosarcinales	HR1	UBA7939	Deep-Sediment	6	3	0.5
Archaea	Thermoplasmatota	Thermoplasmata	Aciduliprofundales	Aciduliprofundaceae	Aciduliprofundum	Deep-Sediment	6	2	0.333333
Archaea	Thermoplasmatota	EX4484-6	EX4484-6	EX4484-36	EX4484-36	Deep-Sediment	6	2	0.333333
Bacteria	Bacteroidota	Bacteroidia	Flavobacteriales	Flavobacteriaceae	Flavobacterium	Epipelagic-Seawater	6	3	0.5
Bacteria	Proteobacteria	Alphaproteobacteria	Rhizobiales	Stappiaceae	Roseibium	Epipelagic-Seawater	6	6	1
Bacteria	Proteobacteria	Gammaproteobacteria	Pseudomonadales	Marinomonadaceae	Marinomonas	Epipelagic-Seawater	6	2	0.333333
Bacteria	Proteobacteria	Gammaproteobacteria	Pseudomonadales	Moraxellaceae	Acinetobacter	Epipelagic-Seawater	6	6	1
Bacteria	Actinobacteriota	Actinomycetia	Actinomycetales	Microbacteriaceae	Microbacterium	Epipelagic-Seawater	6	4	0.666667
Bacteria	Proteobacteria	Alphaproteobacteria	Rhodobacterales	Rhodobacteraceae	Planktotalea	Epipelagic-Seawater	6	3	0.5
Bacteria	Bacteroidota	Bacteroidia	Flavobacteriales	UA16	UBA974	Epipelagic-Seawater	6	1	0.166667
Bacteria	Actinobacteriota	Actinomycetia	Propionibacteriales	Nocardioidaceae	Aeromicrobium	Epipelagic-Seawater	6	5	0.833333
Bacteria	Actinobacteriota	Actinomycetia	Actinomycetales	Microbacteriaceae	Pontimonas	Epipelagic-Seawater	6	0	0
Bacteria	Bdellovibrionota	Bdellovibrionia	Bdellovibrionales	UBA840	UBA6502	Epipelagic-Seawater	6	6	1
Bacteria	Proteobacteria	Gammaproteobacteria	Burkholderiales	SG8-40	UBA3031	Epipelagic-Seawater	6	2	0.333333
Bacteria	Bacteroidota	Bacteroidia	Flavobacteriales	BACL11	GCA-002697625	Epipelagic-Seawater	6	2	0.333333
Bacteria	Proteobacteria	Alphaproteobacteria	Caulobacterales	Maricaulaceae	Maricaulis	Epipelagic-Seawater	6	4	0.666667
Bacteria	Bacteroidota	Bacteroidia	Flavobacteriales	Flavobacteriaceae	Marinirhabdus	Epipelagic-Seawater	6	3	0.5
Bacteria	Proteobacteria	Gammaproteobacteria	Pseudomonadales	Pseudohongiellaceae	Pseudohongiella	Epipelagic-Seawater	6	6	1
Bacteria	Bacteroidota	Bacteroidia	Flavobacteriales	Vicingaceae	BRH-c54	Epipelagic-Seawater	6	6	1
Bacteria	Marinisomatota	Marinisomatia	Marinisomatales	S15-B10	UBA2125	Epipelagic-Seawater	6	0	0
Bacteria	Proteobacteria	Alphaproteobacteria	UBA6615	UBA6615	UBA8079	Epipelagic-Seawater	6	5	0.833333
Bacteria	Proteobacteria	Alphaproteobacteria	Rhodobacterales	Rhodobacteraceae	MED-G52	Epipelagic-Seawater	6	1	0.166667
Bacteria	Proteobacteria	Alphaproteobacteria	Sphingomonadales	Sphingomonadaceae	Sphingopyxis	Epipelagic-Seawater	6	5	0.833333
Bacteria	Proteobacteria	Gammaproteobacteria	Pseudomonadales	UBA6940	UBA6940	Epipelagic-Seawater	6	0	0
Bacteria	Verrucomicrobiota	Verrucomicrobiae	Verrucomicrobiales	Akkermansiaceae	Unclassified	Epipelagic-Seawater	6	0	0
Archaea	Nanoarchaeota	Nanoarchaeia	Woesearchaeales	GW2011-AR15	GW2011-AR15	Epipelagic-Seawater	6	1	0.166667
Archaea	Nanoarchaeota	Nanoarchaeia	Woesearchaeales	GW2011-AR9	1-14-0-10-32-24	Epipelagic-Seawater	6	0	0
Archaea	Nanoarchaeota	Nanoarchaeia	Woesearchaeales	J091	Unclassified	Epipelagic-Seawater	6	0	0
Archaea	Thermoplasmatota	Poseidoniia	Poseidoniales	Thalassarchaeaceae	MGIIb-O1	Epipelagic-Seawater	6	0	0
Bacteria	Actinobacteriota	Acidimicrobiia	Acidimicrobiales	MedAcidi-G1	UBA3125	Mesopelagic-Seawater	6	0	0
Bacteria	Proteobacteria	Alphaproteobacteria	Pelagibacterales	Pelagibacteraceae	AG-414-E02	Mesopelagic-Seawater	6	1	0.166667
Bacteria	Actinobacteriota	Actinomycetia	Actinomycetales	Microbacteriaceae	Microbacterium	Mesopelagic-Seawater	6	5	0.833333
Bacteria	Planctomycetota	Phycisphaerae	Phycisphaerales	SM1A02	Unclassified	Deep-Seawater	5	1	0.2
Bacteria	Proteobacteria	Gammaproteobacteria	Enterobacterales	Alteromonadaceae	Colwellia	Deep-Seawater	5	1	0.2
Bacteria	Chloroflexota	Dehalococcoidia	UBA3495	UBA3495	UBA11650	Deep-Seawater	5	1	0.2
Bacteria	Proteobacteria	Gammaproteobacteria	Pseudomonadales	Pseudomonadaceae	Pseudomonas_D	Deep-Seawater	5	4	0.8
Bacteria	Proteobacteria	Gammaproteobacteria	Pseudomonadales	Porticoccaceae	Porticoccus	Deep-Seawater	5	1	0.2
Bacteria	Proteobacteria	Alphaproteobacteria	Rhodobacterales	Rhodobacteraceae	Epibacterium	Deep-Seawater	5	5	1
Bacteria	Proteobacteria	Alphaproteobacteria	Rhizobiales	Rhizobiaceae	Hoeflea	Deep-Seawater	5	5	1
Bacteria	Proteobacteria	Gammaproteobacteria	Enterobacterales	Alteromonadaceae	Alteromonas_B	Deep-Seawater	5	1	0.2
Bacteria	Actinobacteriota	Acidimicrobiia	Acidimicrobiales	MedAcidi-G1	UBA9410	Deep-Seawater	5	0	0
Bacteria	Marinisomatota	Marinisomatia	Marinisomatales	TCS55	TCS55	Deep-Seawater	5	0	0
Bacteria	Proteobacteria	Gammaproteobacteria	Pseudomonadales	Pseudomonadaceae	Pseudomonas_A	Deep-Sediment	5	4	0.8
Bacteria	Proteobacteria	Gammaproteobacteria	Enterobacterales	Alteromonadaceae	Idiomarina	Deep-Sediment	5	0	0
Bacteria	Campylobacterota	Campylobacteria	Campylobacterales	Sulfurimonadaceae	Sulfurimonas	Deep-Sediment	5	1	0.2
Bacteria	Proteobacteria	Gammaproteobacteria	Pseudomonadales	Alcanivoracaceae	Alcanivorax	Deep-Sediment	5	2	0.4
Bacteria	Bacteroidota	Bacteroidia	Cytophagales	Cyclobacteriaceae	Unclassified	Deep-Sediment	5	2	0.4
Bacteria	Proteobacteria	Gammaproteobacteria	Pseudomonadales	Moraxellaceae	Psychrobacter	Deep-Sediment	5	5	1
Bacteria	Desulfobacterota	Unclassified	Unclassified	Unclassified	Unclassified	Deep-Sediment	5	1	0.2
Bacteria	Proteobacteria	Gammaproteobacteria	SZUA-140	SZUA-140	SZUA-76	Deep-Sediment	5	3	0.6
Bacteria	Bacteroidota	Bacteroidia	Bacteroidales	UBA1556	Unclassified	Deep-Sediment	5	3	0.6
Bacteria	Proteobacteria	Gammaproteobacteria	Burkholderiales	Nitrosomonadaceae	GCA-2721545	Deep-Sediment	5	2	0.4
Bacteria	Proteobacteria	Gammaproteobacteria	Chromatiales	Sedimenticolaceae	Unclassified	Deep-Sediment	5	4	0.8
Bacteria	RBG-13-66-14	B26-G2	B26-G2	B26-G2	B26-G2	Deep-Sediment	5	4	0.8
Archaea	Iainarchaeota	Iainarchaeia	Iainarchaeales	Unclassified	Unclassified	Deep-Sediment	5	3	0.6
Archaea	Asgardarchaeota	Thorarchaeia	Thorarchaeales	Thorarchaeaceae	MP8T-1	Deep-Sediment	5	2	0.4
Archaea	Thermoplasmatota	Thermoplasmata	Aciduliprofundales	Aciduliprofundaceae	Unclassified	Deep-Sediment	5	0	0
Archaea	Halobacteriota	Archaeoglobi	Archaeoglobales	Archaeoglobaceae	Archaeoglobus	Deep-Sediment	5	4	0.8
Archaea	Thermoproteota	Thermoproteia	Desulfurococcales	NBVN01	Unclassified	Deep-Sediment	5	0	0
Archaea	Thermoproteota	Nitrososphaeria	Geothermarchaeales	JDFR-13	B109-G9	Deep-Sediment	5	1	0.2
Archaea	Thermoproteota	Thermoproteia	Thermofilales	B20-G17	B20-G17	Deep-Sediment	5	1	0.2
Bacteria	Proteobacteria	Alphaproteobacteria	Rhodobacterales	Rhodobacteraceae	Octadecabacter	Epipelagic-Seawater	5	4	0.8
Bacteria	Bacteroidota	Bacteroidia	Flavobacteriales	Flavobacteriaceae	Mesonia	Epipelagic-Seawater	5	3	0.6
Bacteria	Proteobacteria	Alphaproteobacteria	Parvibaculales	RS24	Micropelagos	Epipelagic-Seawater	5	0	0
Bacteria	Proteobacteria	Alphaproteobacteria	Caulobacterales	Caulobacteraceae	Brevundimonas	Epipelagic-Seawater	5	5	1
Bacteria	Verrucomicrobiota	Verrucomicrobiae	Verrucomicrobiales	Akkermansiaceae	UBA1315	Epipelagic-Seawater	5	0	0
Bacteria	Dependentiae	Babeliae	Babeliales	Unclassified	Unclassified	Epipelagic-Seawater	5	0	0
Bacteria	Actinobacteriota	Acidimicrobiia	Acidimicrobiales	Ilumatobacteraceae	UBA3006	Epipelagic-Seawater	5	0	0
Bacteria	Eisenbacteria	Unclassified	Unclassified	Unclassified	Unclassified	Epipelagic-Seawater	5	0	0
Bacteria	Poribacteria	WGA-4E	GCA-2687025	GCA-2687025	GCA-2687025	Epipelagic-Seawater	5	5	1
Bacteria	Bacteroidota	Bacteroidia	Bacteroidales	UBA12481	Unclassified	Epipelagic-Seawater	5	5	1
Bacteria	Fibrobacterota	Chitinivibrionia	Chitinivibrionales	Unclassified	Unclassified	Epipelagic-Seawater	5	4	0.8
Bacteria	Gemmatimonadota	Gemmatimonadetes	SG8-23	UBA6960	GCA-2718595	Epipelagic-Seawater	5	0	0
Bacteria	Planctomycetota	UBA8108	UBA1146	UBA1146	UBA12191	Epipelagic-Seawater	5	0	0
Bacteria	Chloroflexota	Dehalococcoidia	UBA1151	Bin127	GCA-002725925	Epipelagic-Seawater	5	1	0.2
Bacteria	Proteobacteria	Alphaproteobacteria	Rhizobiales_B	TMED25	TMED25	Epipelagic-Seawater	5	2	0.4
Bacteria	Verrucomicrobiota	Verrucomicrobiae	Opitutales	Unclassified	Unclassified	Epipelagic-Seawater	5	0	0
Bacteria	Proteobacteria	Gammaproteobacteria	Pseudomonadales	Porticoccaceae	TMED48	Epipelagic-Seawater	5	0	0
Bacteria	Proteobacteria	Gammaproteobacteria	Enterobacterales	Alteromonadaceae	Arsukibacterium	Epipelagic-Seawater	5	1	0.2
Bacteria	Proteobacteria	Alphaproteobacteria	Defluviicoccales	Defluviicoccaceae	UBA830	Epipelagic-Seawater	5	2	0.4
Bacteria	Proteobacteria	Gammaproteobacteria	Pseudomonadales	HTCC2089	UBA9926	Epipelagic-Seawater	5	0	0
Bacteria	Bacteroidota	Bacteroidia	Flavobacteriales	Flavobacteriaceae	BACL21	Epipelagic-Seawater	5	0	0
Bacteria	Planctomycetota	Phycisphaerae	Phycisphaerales	SM1A02	UBA1924	Epipelagic-Seawater	5	4	0.8
Bacteria	Bacteroidota	Bacteroidia	Flavobacteriales	Flavobacteriaceae	Croceibacter	Epipelagic-Seawater	5	2	0.4
Bacteria	Proteobacteria	Alphaproteobacteria	UBA11136	UBA11136	UBA11136	Epipelagic-Seawater	5	1	0.2
Bacteria	Proteobacteria	Alphaproteobacteria	Rhizobiales	GCA-2746425	Unclassified	Epipelagic-Seawater	5	5	1
Bacteria	Verrucomicrobiota_A	Chlamydiia	Parachlamydiales	GCA-2709385	Unclassified	Epipelagic-Seawater	5	0	0
Bacteria	Proteobacteria	Alphaproteobacteria	Sphingomonadales	Sphingomonadaceae	Altererythrobacter	Epipelagic-Seawater	5	1	0.2
Bacteria	Bacteroidota	Bacteroidia	Flavobacteriales	Flavobacteriaceae	Zunongwangia	Epipelagic-Seawater	5	0	0
Bacteria	Planctomycetota	Phycisphaerae	Phycisphaerales	SM1A02	UBA8653	Epipelagic-Seawater	5	0	0
Bacteria	Bacteroidota	Bacteroidia	Flavobacteriales	Flavobacteriaceae	UBA724	Epipelagic-Seawater	5	0	0
Bacteria	Bacteroidota	Bacteroidia	Flavobacteriales	UA16	UBA8752	Epipelagic-Seawater	5	2	0.4
Bacteria	Verrucomicrobiota	Verrucomicrobiae	Opitutales	UBA2995	UBA2995	Epipelagic-Seawater	5	0	0
Bacteria	Actinobacteriota	Acidimicrobiia	Acidimicrobiales	TK06	UBA2110	Epipelagic-Seawater	5	0	0
Bacteria	Proteobacteria	Gammaproteobacteria	UBA4575	UBA4575	UBA4575	Epipelagic-Seawater	5	2	0.4
Archaea	Thermoplasmatota	Poseidoniia	Poseidoniales	Poseidoniaceae	MGIIa-L2	Epipelagic-Seawater	5	0	0
Archaea	Nanoarchaeota	Nanoarchaeia	Woesearchaeales	GW2011-AR9	PCYB01	Epipelagic-Seawater	5	1	0.2
Archaea	Nanoarchaeota	Nanoarchaeia	Woesearchaeales	UBA119	Unclassified	Epipelagic-Seawater	5	0	0
Bacteria	Verrucomicrobiota	Verrucomicrobiae	Verrucomicrobiales	DEV007	Arctic95D-9	Epipelagic-Seawater	5	1	0.2
Bacteria	Proteobacteria	Gammaproteobacteria	UBA4486	UBA4486	SZUA-592	Epipelagic-Sediment	5	0	0
Bacteria	Proteobacteria	Gammaproteobacteria	Pseudomonadales	Oleiphilaceae	Marinobacter	Epipelagic-Sediment	5	2	0.4
Bacteria	Proteobacteria	Gammaproteobacteria	HK1	HK1	Unclassified	Epipelagic-Sediment	5	0	0
Bacteria	Proteobacteria	Gammaproteobacteria	Xanthomonadales	SZUA-36	Unclassified	Epipelagic-Sediment	5	0	0
Archaea	Thermoproteota	Nitrososphaeria	Nitrososphaerales	Nitrosopumilaceae	Unclassified	Epipelagic-Sediment	5	1	0.2
Bacteria	Proteobacteria	Alphaproteobacteria	Rhodobacterales	Rhodobacteraceae	Sulfitobacter	Mesopelagic-Seawater	5	5	1
Bacteria	Proteobacteria	Gammaproteobacteria	Pseudomonadales	Moraxellaceae	Psychrobacter	Mesopelagic-Seawater	5	3	0.6
Bacteria	Marinisomatota	Marinisomatia	Marinisomatales	TCS55	TCS55	Mesopelagic-Seawater	5	0	0
Bacteria	Desulfobacterota	Desulfobacteria	Desulfobacterales	UBA2156	UBA2156	Mesopelagic-Seawater	5	0	0
Bacteria	Proteobacteria	Gammaproteobacteria	Pseudomonadales	Halomonadaceae	Halomonas	Mesopelagic-Seawater	5	5	1
Bacteria	Proteobacteria	Gammaproteobacteria	UBA10353	LS-SOB	UBA12578	Mesopelagic-Seawater	5	0	0
Bacteria	Proteobacteria	Gammaproteobacteria	Pseudomonadales	Saccharospirillaceae_A	Oleibacter	Mesopelagic-Seawater	5	1	0.2
