# Supplementary material for: A systematic analysis of marine lysogens and proviruses
Source: Nat Commun. 2023 Sep 27;14:6013. doi: 10.1038/s41467-023-41699-4 (PMC10533544; doi:10.1038/s41467-023-41699-4)
Supplement: Supplementary file 12 — Supplementary Data 9 [file 41467_2023_41699_MOESM12_ESM.xls]

## Sheet: Ocean zone
Data type	Ocean zone	Median (lysogenic)	Number of genomes (lysogenic)	Median (nonlysogenic)	Number of genomes (nonlysogenic)	P value (two-sided Wilcoxon test)
C-ARSC	Deep-Sediment	2.9993	615	3.01555	720	0.00822182
C-ARSC	Deep-Seawater	2.89105	578	2.9393	516	4.75876e-09
C-ARSC	Epipelagic-Seawater	2.9288	1841	2.98695	4066	2.67786e-45
C-ARSC	Mesopelagic-Seawater	2.9035	177	2.9273	283	0.19295
C-ARSC	Mesopelagic-Sediment	2.9477	55	2.9775	58	0.516264
C-ARSC	Epipelagic-Sediment	2.9445	150	2.9284	166	0.343041
GC content	Deep-Sediment	0.484434	615	0.49135	720	0.556964
GC content	Deep-Seawater	0.554742	578	0.488266	516	6.9756e-08
GC content	Epipelagic-Seawater	0.491484	1841	0.419107	4066	1.41271e-87
GC content	Mesopelagic-Seawater	0.530137	177	0.484254	283	0.114153
GC content	Mesopelagic-Sediment	0.523559	55	0.483261	58	0.949617
GC content	Epipelagic-Sediment	0.530294	150	0.532886	166	0.319723
Predicted minimum doubling time (h)	Deep-Sediment	9.67	615	11.4718	720	2.88736e-11
Predicted minimum doubling time (h)	Deep-Seawater	4.34008	578	6.79593	516	6.59734e-13
Predicted minimum doubling time (h)	Epipelagic-Seawater	6.78428	1841	9.56704	4066	2.62722e-54
Predicted minimum doubling time (h)	Mesopelagic-Seawater	5.20139	177	11.0442	283	9.02297e-12
Predicted minimum doubling time (h)	Mesopelagic-Sediment	6.90975	55	7.63558	58	0.325958
Predicted minimum doubling time (h)	Epipelagic-Sediment	7.40989	150	9.59194	166	0.00364444
N-ARSC	Deep-Sediment	0.3484	615	0.34935	720	0.18942
N-ARSC	Deep-Seawater	0.3407	578	0.33885	516	0.0347343
N-ARSC	Epipelagic-Seawater	0.3401	1841	0.3362	4066	4.13969e-23
N-ARSC	Mesopelagic-Seawater	0.3451	177	0.3417	283	0.0291561
N-ARSC	Mesopelagic-Sediment	0.3449	55	0.3495	58	0.668683
N-ARSC	Epipelagic-Sediment	0.34535	150	0.34995	166	0.128905
Genome size	Deep-Sediment	3002043	615	2180219	720	9.61027e-28
Genome size	Deep-Seawater	3.67434e+06	578	3.17264e+06	516	3.33045e-19
Genome size	Epipelagic-Seawater	3360222	1841	1.92218e+06	4066	7.46965e-244
Genome size	Mesopelagic-Seawater	3424399	177	2427700	283	1.37787e-16
Genome size	Mesopelagic-Sediment	3579435	55	3.13537e+06	58	0.044375
Genome size	Epipelagic-Sediment	3.78377e+06	150	3.19504e+06	166	0.000164539
Protein coding density	Deep-Sediment	0.973581	615	1.01132	720	1.56133e-10
Protein coding density	Deep-Seawater	0.95716	578	0.960122	516	0.0301011
Protein coding density	Epipelagic-Seawater	0.953995	1841	0.997345	4066	1.92206e-61
Protein coding density	Mesopelagic-Seawater	0.955816	177	0.977237	283	0.00559385
Protein coding density	Mesopelagic-Sediment	0.95021	55	0.966	58	0.421274
Protein coding density	Epipelagic-Sediment	0.955488	150	0.967536	166	0.240965

## Sheet: Superkingdom
Data type	Superkingdom	Median (lysogenic)	Number of genomes (lysogenic)	Median (nonlysogenic)	Number of genomes (nonlysogenic)	P value (two-sided Wilcoxon test)
C-ARSC	Bacteria	2.936	4648	2.97085	6500	1.01565e-55
C-ARSC	Archaea	3.04265	232	3.02415	700	0.0448294
GC content	Bacteria	0.501354	4648	0.450149	6500	1.75315e-94
GC content	Archaea	0.419741	232	0.416623	700	0.748987
Predicted minimum doubling time (h)	Bacteria	2.70747	2026	3.00285	1548	3.6532e-10
Predicted minimum doubling time (h)	Archaea	3.56397	24	2.92307	87	0.0488473
N-ARSC	Bacteria	0.3421	4648	0.339	6500	1.30505e-20
N-ARSC	Archaea	0.333	232	0.3319	700	0.348112
Genome size	Bacteria	3543781	4648	2.30749e+06	6500	0
Genome size	Archaea	1.73173e+06	232	1454584	700	3.85143e-10
Protein coding density	Bacteria	0.947476	4648	0.980918	6500	6.75667e-103
Protein coding density	Archaea	1.09389	232	1.09708	700	0.380384

## Sheet: Class
Data type	Superkingdom	Phylum	Class	Median (lysogenic)	Number of genomes (lysogenic)	Median (nonlysogenic)	Number of genomes (nonlysogenic)	P value (two-sided Wilcoxon test)
C-ARSC	Bacteria	Firmicutes	Bacilli	3.0452	139	3.0263	67	0.00802831
C-ARSC	Bacteria	Proteobacteria	Gammaproteobacteria	2.9367	1397	2.9265	1603	0.0293258
C-ARSC	Bacteria	Proteobacteria	Alphaproteobacteria	2.8336	1168	3.12065	1332	3.5366e-143
C-ARSC	Bacteria	Bacteroidota	Bacteroidia	3.086	463	3.0792	809	0.0305555
C-ARSC	Archaea	Thermoproteota	Nitrososphaeria	3.023	18	3.0218	119	0.688123
C-ARSC	Bacteria	Planctomycetota	Planctomycetes	2.8945	76	2.8922	49	0.845629
C-ARSC	Bacteria	Planctomycetota	UBA1135	2.8198	14	2.8722	41	0.305817
C-ARSC	Bacteria	Planctomycetota	Phycisphaerae	2.8567	58	2.8412	49	0.0300309
C-ARSC	Archaea	Thermoplasmatota	Poseidoniia	2.87935	36	2.88495	130	0.773345
C-ARSC	Bacteria	Marinisomatota	Marinisomatia	3.0578	55	3.0437	239	0.000752707
C-ARSC	Bacteria	Chloroflexota	Dehalococcoidia	2.9027	69	2.8712	203	0.676544
C-ARSC	Bacteria	Actinobacteriota	Actinomycetia	2.7386	127	2.7476	183	0.0135583
C-ARSC	Bacteria	Cyanobacteria	Cyanobacteriia	3.03205	98	3.0869	331	0.00185904
C-ARSC	Bacteria	Campylobacterota	Campylobacteria	3.10925	44	3.09585	96	0.610426
C-ARSC	Bacteria	Thermotogota	Thermotogae	3.2332	23	3.1553	26	0.0544539
C-ARSC	Bacteria	Verrucomicrobiota	Verrucomicrobiae	2.9541	72	2.93785	162	0.0384174
C-ARSC	Bacteria	Bacteroidota	Rhodothermia	3.0454	55	3.0375	45	0.0206603
C-ARSC	Bacteria	Desulfobacterota	Desulfobacteria	3.0367	67	2.9984	46	0.000589577
C-ARSC	Bacteria	Desulfobacterota	Desulfobulbia	2.9799	21	2.9521	16	0.0658537
C-ARSC	Bacteria	Actinobacteriota	Acidimicrobiia	2.8106	55	2.761	310	0.000844359
C-ARSC	Bacteria	Bdellovibrionota	Bacteriovoracia	3.1027	13	3.0785	17	0.038297
C-ARSC	Bacteria	Chloroflexota	Anaerolineae	2.97435	46	2.9843	51	0.358868
C-ARSC	Bacteria	Aquificota	Aquificae	3.2125	14	3.1495	27	0.0144105
C-ARSC	Archaea	Thermoproteota	Thermoproteia	3.147	17	3.07185	60	0.123244
C-ARSC	Archaea	Halobacteriota	Archaeoglobi	3.0967	18	3.08995	28	0.290124
C-ARSC	Archaea	Halobacteriota	Methanosarcinia	2.98585	20	2.95955	20	0.357728
C-ARSC	Archaea	Asgardarchaeota	Lokiarchaeia	3.1971	11	3.21155	18	0.24256
C-ARSC	Archaea	Nanoarchaeota	Nanoarchaeia	3.1124	15	3.0983	61	0.522507
C-ARSC	Bacteria	Marinisomatota	UBA8477	3.0116	28	3.0108	15	0.168807
C-ARSC	Bacteria	Gemmatimonadota	Gemmatimonadetes	2.8397	15	2.84715	54	0.861414
C-ARSC	Bacteria	SAR324	SAR324	3.0142	21	3.0115	77	0.365592
C-ARSC	Bacteria	Verrucomicrobiota_A	Chlamydiia	3.1	11	3.1049	21	0.735932
C-ARSC	Bacteria	KSB1	UBA2214	3.0661	17	3.0808	13	0.463921
C-ARSC	Bacteria	Nitrospirota	Thermodesulfovibrionia	3.0273	13	3.02125	28	0.594508
C-ARSC	Bacteria	Nitrospinota	Nitrospinia	3.0176	10	3.0179	23	0.6383
C-ARSC	Archaea	Thermoproteota	Bathyarchaeia	3.063	25	3.01	27	0.00153254
GC content	Bacteria	Firmicutes	Bacilli	0.415347	139	0.47008	67	0.000397751
GC content	Bacteria	Proteobacteria	Gammaproteobacteria	0.486808	1397	0.477639	1603	2.64295e-06
GC content	Bacteria	Proteobacteria	Alphaproteobacteria	0.591558	1168	0.30698	1332	4.59223e-169
GC content	Bacteria	Bacteroidota	Bacteroidia	0.379792	463	0.380691	809	0.822449
GC content	Archaea	Thermoproteota	Nitrososphaeria	0.345201	18	0.33293	119	0.0270422
GC content	Bacteria	Planctomycetota	Planctomycetes	0.553984	76	0.5649	49	0.307003
GC content	Bacteria	Planctomycetota	UBA1135	0.644645	14	0.543061	41	0.0165812
GC content	Bacteria	Planctomycetota	Phycisphaerae	0.560912	58	0.568774	49	0.515512
GC content	Archaea	Thermoplasmatota	Poseidoniia	0.447764	36	0.435695	130	0.361249
GC content	Bacteria	Marinisomatota	Marinisomatia	0.364082	55	0.392523	239	0.000212343
GC content	Bacteria	Chloroflexota	Dehalococcoidia	0.533024	69	0.509406	203	0.272452
GC content	Bacteria	Actinobacteriota	Actinomycetia	0.69902	127	0.693741	183	0.0527144
GC content	Bacteria	Cyanobacteria	Cyanobacteriia	0.348308	98	0.314472	331	0.00194249
GC content	Bacteria	Campylobacterota	Campylobacteria	0.367479	44	0.348482	96	0.523869
GC content	Bacteria	Thermotogota	Thermotogae	0.313001	23	0.403138	26	0.047333
GC content	Bacteria	Verrucomicrobiota	Verrucomicrobiae	0.501063	72	0.516536	162	0.166653
GC content	Bacteria	Bacteroidota	Rhodothermia	0.38436	55	0.437499	45	0.00564091
GC content	Bacteria	Desulfobacterota	Desulfobacteria	0.44029	67	0.483182	46	0.00825254
GC content	Bacteria	Desulfobacterota	Desulfobulbia	0.495139	21	0.530632	16	0.0805598
GC content	Bacteria	Actinobacteriota	Acidimicrobiia	0.603875	55	0.633688	310	0.0963777
GC content	Bacteria	Bdellovibrionota	Bacteriovoracia	0.369348	13	0.38958	17	0.325353
GC content	Bacteria	Chloroflexota	Anaerolineae	0.562697	46	0.556893	51	0.913703
GC content	Bacteria	Aquificota	Aquificae	0.379175	14	0.427827	27	0.0209213
GC content	Archaea	Thermoproteota	Thermoproteia	0.437505	17	0.448298	60	0.588938
GC content	Archaea	Halobacteriota	Archaeoglobi	0.418318	18	0.443645	28	0.0451597
GC content	Archaea	Halobacteriota	Methanosarcinia	0.455622	20	0.45132	20	0.956855
GC content	Archaea	Asgardarchaeota	Lokiarchaeia	0.320683	11	0.3083	18	0.280713
GC content	Archaea	Nanoarchaeota	Nanoarchaeia	0.322829	15	0.32769	61	0.633824
GC content	Bacteria	Marinisomatota	UBA8477	0.435857	28	0.435998	15	0.386271
GC content	Bacteria	Gemmatimonadota	Gemmatimonadetes	0.615135	15	0.541769	54	0.359397
GC content	Bacteria	SAR324	SAR324	0.43089	21	0.428393	77	0.296814
GC content	Bacteria	Verrucomicrobiota_A	Chlamydiia	0.41663	11	0.429262	21	0.827259
GC content	Bacteria	KSB1	UBA2214	0.534407	17	0.463952	13	0.232958
GC content	Bacteria	Nitrospirota	Thermodesulfovibrionia	0.473852	13	0.478696	28	0.3268
GC content	Bacteria	Nitrospinota	Nitrospinia	0.460553	10	0.470054	23	0.433357
GC content	Archaea	Thermoproteota	Bathyarchaeia	0.47033	25	0.508576	27	0.0556341
Predicted minimum doubling time (h)	Bacteria	Firmicutes	Bacilli	0.573987	134	0.400242	61	0.175506
Predicted minimum doubling time (h)	Bacteria	Proteobacteria	Gammaproteobacteria	2.05377	706	2.49123	446	1.17941e-09
Predicted minimum doubling time (h)	Bacteria	Proteobacteria	Alphaproteobacteria	3.01426	641	3.01016	192	0.476537
Predicted minimum doubling time (h)	Bacteria	Bacteroidota	Bacteroidia	3.49326	218	3.45189	405	0.823469
Predicted minimum doubling time (h)	Bacteria	Planctomycetota	Phycisphaerae	4.11249	12	4.39658	11	0.267938
Predicted minimum doubling time (h)	Archaea	Thermoplasmatota	Poseidoniia	3.56397	14	3.30279	42	0.663415
Predicted minimum doubling time (h)	Bacteria	Actinobacteriota	Actinomycetia	2.28047	112	2.30723	152	0.805472
Predicted minimum doubling time (h)	Bacteria	Cyanobacteria	Cyanobacteriia	3.43157	29	3.45341	42	0.656672
Predicted minimum doubling time (h)	Bacteria	Campylobacterota	Campylobacteria	2.23904	25	2.26107	58	0.59884
Predicted minimum doubling time (h)	Bacteria	Verrucomicrobiota	Verrucomicrobiae	4.03026	15	3.30453	56	0.158956
Predicted minimum doubling time (h)	Bacteria	Bacteroidota	Rhodothermia	3.9622	29	4.182	14	0.223169
N-ARSC	Bacteria	Firmicutes	Bacilli	0.3284	139	0.3362	67	0.0158388
N-ARSC	Bacteria	Proteobacteria	Gammaproteobacteria	0.3468	1397	0.3411	1603	5.3112e-10
N-ARSC	Bacteria	Proteobacteria	Alphaproteobacteria	0.3438	1168	0.34015	1332	1.23291e-32
N-ARSC	Bacteria	Bacteroidota	Bacteroidia	0.3209	463	0.3239	809	3.07446e-07
N-ARSC	Archaea	Thermoproteota	Nitrososphaeria	0.3222	18	0.3209	119	0.418412
N-ARSC	Bacteria	Planctomycetota	Planctomycetes	0.3653	76	0.3749	49	0.0135924
N-ARSC	Bacteria	Planctomycetota	UBA1135	0.37115	14	0.3499	41	0.00301849
N-ARSC	Bacteria	Planctomycetota	Phycisphaerae	0.35775	58	0.3519	49	0.00588163
N-ARSC	Archaea	Thermoplasmatota	Poseidoniia	0.3205	36	0.3211	130	0.937535
N-ARSC	Bacteria	Marinisomatota	Marinisomatia	0.3192	55	0.3213	239	0.0142319
N-ARSC	Bacteria	Chloroflexota	Dehalococcoidia	0.3317	69	0.3283	203	0.00287761
N-ARSC	Bacteria	Actinobacteriota	Actinomycetia	0.3494	127	0.3442	183	0.0193551
N-ARSC	Bacteria	Cyanobacteria	Cyanobacteriia	0.3458	98	0.3429	331	0.060283
N-ARSC	Bacteria	Campylobacterota	Campylobacteria	0.32265	44	0.325	96	0.478193
N-ARSC	Bacteria	Thermotogota	Thermotogae	0.3164	23	0.3189	26	0.1861
N-ARSC	Bacteria	Verrucomicrobiota	Verrucomicrobiae	0.3605	72	0.3536	162	0.047307
N-ARSC	Bacteria	Bacteroidota	Rhodothermia	0.3172	55	0.3324	45	0.000212805
N-ARSC	Bacteria	Desulfobacterota	Desulfobacteria	0.3409	67	0.3584	46	0.000730356
N-ARSC	Bacteria	Desulfobacterota	Desulfobulbia	0.3539	21	0.357	16	0.645621
N-ARSC	Bacteria	Actinobacteriota	Acidimicrobiia	0.3382	55	0.33415	310	0.21869
N-ARSC	Bacteria	Bdellovibrionota	Bacteriovoracia	0.3391	13	0.3336	17	0.295425
N-ARSC	Bacteria	Chloroflexota	Anaerolineae	0.35155	46	0.3416	51	1
N-ARSC	Bacteria	Aquificota	Aquificae	0.33695	14	0.343	27	0.0233193
N-ARSC	Archaea	Thermoproteota	Thermoproteia	0.366	17	0.353	60	0.159663
N-ARSC	Archaea	Halobacteriota	Archaeoglobi	0.3333	18	0.34105	28	0.0753892
N-ARSC	Archaea	Halobacteriota	Methanosarcinia	0.3243	20	0.3228	20	0.588506
N-ARSC	Archaea	Asgardarchaeota	Lokiarchaeia	0.3336	11	0.33405	18	0.736042
N-ARSC	Archaea	Nanoarchaeota	Nanoarchaeia	0.3343	15	0.3354	61	0.371335
N-ARSC	Bacteria	Marinisomatota	UBA8477	0.3186	28	0.3171	15	0.000923978
N-ARSC	Bacteria	Gemmatimonadota	Gemmatimonadetes	0.346	15	0.34555	54	0.89583
N-ARSC	Bacteria	SAR324	SAR324	0.3454	21	0.3454	77	0.530197
N-ARSC	Bacteria	Verrucomicrobiota_A	Chlamydiia	0.3457	11	0.337	21	0.0622135
N-ARSC	Bacteria	KSB1	UBA2214	0.3696	17	0.3639	13	0.241258
N-ARSC	Bacteria	Nitrospirota	Thermodesulfovibrionia	0.3709	13	0.3589	28	0.130306
N-ARSC	Bacteria	Nitrospinota	Nitrospinia	0.34095	10	0.3413	23	0.530811
N-ARSC	Archaea	Thermoproteota	Bathyarchaeia	0.3565	25	0.3559	27	0.861873
Genome size	Bacteria	Firmicutes	Bacilli	3898450	139	2982848	67	2.73607e-09
Genome size	Bacteria	Proteobacteria	Gammaproteobacteria	4001872	1397	2819250	1603	3.67079e-113
Genome size	Bacteria	Proteobacteria	Alphaproteobacteria	3.50419e+06	1168	1.32695e+06	1332	9.36177e-186
Genome size	Bacteria	Bacteroidota	Bacteroidia	3210400	463	2503393	809	8.81976e-28
Genome size	Archaea	Thermoproteota	Nitrososphaeria	1266241	18	1104438	119	0.452149
Genome size	Bacteria	Planctomycetota	Planctomycetes	5976758	76	4725758	49	0.000266188
Genome size	Bacteria	Planctomycetota	UBA1135	3869050	14	2621777	41	0.00607599
Genome size	Bacteria	Planctomycetota	Phycisphaerae	3.49902e+06	58	2094846	49	2.63983e-09
Genome size	Archaea	Thermoplasmatota	Poseidoniia	1.84099e+06	36	1.73802e+06	130	0.0185246
Genome size	Bacteria	Marinisomatota	Marinisomatia	2293605	55	1913709	239	0.000153844
Genome size	Bacteria	Chloroflexota	Dehalococcoidia	2143228	69	1999639	203	0.34552
Genome size	Bacteria	Actinobacteriota	Actinomycetia	3908715	127	3026447	183	5.79943e-06
Genome size	Bacteria	Cyanobacteria	Cyanobacteriia	1.69569e+06	98	1592054	331	0.00312547
Genome size	Bacteria	Campylobacterota	Campylobacteria	2.0137e+06	44	1765840	96	0.0364629
Genome size	Bacteria	Thermotogota	Thermotogae	1882681	23	1.80943e+06	26	0.0496142
Genome size	Bacteria	Verrucomicrobiota	Verrucomicrobiae	3.50081e+06	72	3.29851e+06	162	0.0634666
Genome size	Bacteria	Bacteroidota	Rhodothermia	3314951	55	3253709	45	0.0956505
Genome size	Bacteria	Desulfobacterota	Desulfobacteria	4687784	67	2.85961e+06	46	1.68769e-09
Genome size	Bacteria	Desulfobacterota	Desulfobulbia	3670583	21	2.69303e+06	16	0.000207675
Genome size	Bacteria	Actinobacteriota	Acidimicrobiia	2251869	55	2048191	310	0.000141717
Genome size	Bacteria	Bdellovibrionota	Bacteriovoracia	3395917	13	3449787	17	0.54395
Genome size	Bacteria	Chloroflexota	Anaerolineae	3891798	46	2987465	51	0.0029847
Genome size	Bacteria	Aquificota	Aquificae	1577665	14	1324854	27	0.00142681
Genome size	Archaea	Thermoproteota	Thermoproteia	1608104	17	1458785	60	0.0126634
Genome size	Archaea	Halobacteriota	Archaeoglobi	2121608	18	1.65135e+06	28	0.0011908
Genome size	Archaea	Halobacteriota	Methanosarcinia	2403860	20	2.08225e+06	20	0.078704
Genome size	Archaea	Asgardarchaeota	Lokiarchaeia	4073913	11	3846433	18	0.559014
Genome size	Archaea	Nanoarchaeota	Nanoarchaeia	1555312	15	1167524	61	0.000938443
Genome size	Bacteria	Marinisomatota	UBA8477	3.46457e+06	28	3279775	15	0.00934411
Genome size	Bacteria	Gemmatimonadota	Gemmatimonadetes	3054033	15	2.39927e+06	54	0.25044
Genome size	Bacteria	SAR324	SAR324	3127893	21	2649561	77	0.0230426
Genome size	Bacteria	Verrucomicrobiota_A	Chlamydiia	1685332	11	1589505	21	0.0337819
Genome size	Bacteria	KSB1	UBA2214	4670109	17	4364253	13	0.267399
Genome size	Bacteria	Nitrospirota	Thermodesulfovibrionia	2277485	13	2.37496e+06	28	0.483668
Genome size	Bacteria	Nitrospinota	Nitrospinia	2.98017e+06	10	3087258	23	0.844716
Genome size	Archaea	Thermoproteota	Bathyarchaeia	1512991	25	1246070	27	0.071231
Protein coding density	Bacteria	Firmicutes	Bacilli	1.00491	139	1.02281	67	0.00338623
Protein coding density	Bacteria	Proteobacteria	Gammaproteobacteria	0.923808	1397	0.955945	1603	1.24999e-42
Protein coding density	Bacteria	Proteobacteria	Alphaproteobacteria	0.975137	1168	1.05816	1332	7.47105e-129
Protein coding density	Bacteria	Bacteroidota	Bacteroidia	0.907772	463	0.918874	809	1.14594e-06
Protein coding density	Archaea	Thermoproteota	Nitrososphaeria	1.26416	18	1.2728	119	0.293122
Protein coding density	Bacteria	Planctomycetota	Planctomycetes	0.799496	76	0.810155	49	0.769284
Protein coding density	Bacteria	Planctomycetota	UBA1135	0.82447	14	0.868365	41	0.395244
Protein coding density	Bacteria	Planctomycetota	Phycisphaerae	0.8649	58	0.916673	49	3.29893e-05
Protein coding density	Archaea	Thermoplasmatota	Poseidoniia	0.878092	36	0.876163	130	0.789891
Protein coding density	Bacteria	Marinisomatota	Marinisomatia	0.929183	55	0.95234	239	0.0535262
Protein coding density	Bacteria	Chloroflexota	Dehalococcoidia	0.999999	69	1.00844	203	0.573813
Protein coding density	Bacteria	Actinobacteriota	Actinomycetia	0.960391	127	0.95606	183	0.595069
Protein coding density	Bacteria	Cyanobacteria	Cyanobacteriia	1.14014	98	1.15201	331	0.0851599
Protein coding density	Bacteria	Campylobacterota	Campylobacteria	1.0373	44	1.06348	96	0.0278455
Protein coding density	Bacteria	Thermotogota	Thermotogae	1.01027	23	0.999525	26	0.534576
Protein coding density	Bacteria	Verrucomicrobiota	Verrucomicrobiae	0.875203	72	0.897465	162	0.0269938
Protein coding density	Bacteria	Bacteroidota	Rhodothermia	0.872108	55	0.874716	45	0.675087
Protein coding density	Bacteria	Desulfobacterota	Desulfobacteria	0.942323	67	0.967116	46	0.0795596
Protein coding density	Bacteria	Desulfobacterota	Desulfobulbia	0.928699	21	0.913517	16	0.854059
Protein coding density	Bacteria	Actinobacteriota	Acidimicrobiia	1.01206	55	1.01763	310	0.528069
Protein coding density	Bacteria	Bdellovibrionota	Bacteriovoracia	0.972243	13	0.983769	17	0.883542
Protein coding density	Bacteria	Chloroflexota	Anaerolineae	0.925056	46	0.94534	51	0.208725
Protein coding density	Bacteria	Aquificota	Aquificae	1.10144	14	1.13623	27	0.123658
Protein coding density	Archaea	Thermoproteota	Thermoproteia	1.13672	17	1.1191	60	0.143886
Protein coding density	Archaea	Halobacteriota	Archaeoglobi	1.15457	18	1.13586	28	0.0913999
Protein coding density	Archaea	Halobacteriota	Methanosarcinia	1.06728	20	1.08956	20	0.448809
Protein coding density	Archaea	Asgardarchaeota	Lokiarchaeia	0.983461	11	1.00181	18	0.928372
Protein coding density	Archaea	Nanoarchaeota	Nanoarchaeia	1.05913	15	1.06521	61	0.518272
Protein coding density	Bacteria	Marinisomatota	UBA8477	0.863825	28	0.843344	15	0.000162341
Protein coding density	Bacteria	Gemmatimonadota	Gemmatimonadetes	0.94372	15	0.917915	54	0.145729
Protein coding density	Bacteria	SAR324	SAR324	0.971471	21	0.963432	77	0.388978
Protein coding density	Bacteria	Verrucomicrobiota_A	Chlamydiia	0.956771	11	0.97031	21	0.275234
Protein coding density	Bacteria	KSB1	UBA2214	0.837731	17	0.826079	13	0.463921
Protein coding density	Bacteria	Nitrospirota	Thermodesulfovibrionia	1.04458	13	1.0121	28	0.0436752
Protein coding density	Bacteria	Nitrospinota	Nitrospinia	0.997273	10	0.976063	23	0.456702
Protein coding density	Archaea	Thermoproteota	Bathyarchaeia	1.12786	25	1.14705	27	0.0974216
