# Supplementary material for: A systematic analysis of marine lysogens and proviruses
Source: Nat Commun. 2023 Sep 27;14:6013. doi: 10.1038/s41467-023-41699-4 (PMC10533544; doi:10.1038/s41467-023-41699-4)
Supplement: Supplementary file 13 — Supplementary Data 10 [file 41467_2023_41699_MOESM13_ESM.xls]

## Sheet: Supplementary Data 10
Marine prokaryotic genome ID	CUBHE	ConsistencyHE	CPB	FilteredSequences	nHE	Minimum doubling time (h)	LowerCI	UpperCI
MPG_1	0.822408	0.566214	-0.388283	433	37	1.43115	1.12525	1.83568
MPG_2	0.609127	0.522793	-0.374234	173	44	5.65114	4.68718	6.84807
MPG_3	0.525522	0.514615	-0.382174	79	35	12.1649	9.24541	16.1847
MPG_4	0.564297	0.540218	-0.341154	197	41	12.0253	9.0327	16.2037
MPG_5	0.531854	0.520603	-0.423539	246	38	12.5147	9.48517	16.6996
MPG_6	0.53681	0.523686	-0.425489	238	38	12.1634	9.36401	15.9593
MPG_7	0.66424	0.551863	-0.326664	170	49	7.05056	5.39598	9.30985
MPG_8	0.495082	0.46806	-0.465249	76	33	7.99467	5.89434	10.9933
MPG_9	0.538408	0.522242	-0.423019	221	38	11.7116	9.06559	15.2763
MPG_10	0.544782	0.542786	-0.363451	452	41	15.7269	11.3707	22.0939
MPG_11	0.645491	0.481677	-0.2468	170	40	3.39819	2.64153	4.41246
MPG_12	0.655678	0.542428	-0.313465	262	51	6.88445	5.32879	8.98031
MPG_13	0.53681	0.523686	-0.425489	238	38	12.1634	9.36401	15.9593
MPG_14	0.593927	0.539881	-0.365816	125	33	8.62369	6.73517	11.1411
MPG_15	0.540207	0.532568	-0.384337	95	38	16.9034	12.5231	23.1211
MPG_16	0.741516	0.539732	-0.397798	310	47	1.95272	1.65914	2.30711
MPG_17	0.495916	0.47309	-0.384351	94	38	8.57916	6.36167	11.7234
MPG_18	0.531179	0.52065	-0.34167	78	24	12.6209	9.5548	16.862
MPG_19	0.554295	0.528189	-0.398385	187	35	11.0247	8.4739	14.49
MPG_20	0.548295	0.535561	-0.401638	192	34	13.3433	9.94661	18.1294
MPG_21	0.761471	0.525225	-0.383759	273	45	1.36282	1.17091	1.59148
MPG_22	0.572853	0.561447	-0.379045	83	36	15.6252	10.9153	22.8003
MPG_23	0.547813	0.538623	-0.29206	217	33	14.1335	10.4208	19.434
MPG_24	0.576982	0.533997	-0.33136	491	38	9.43306	7.35132	12.2151
MPG_25	0.549314	0.540301	-0.301538	442	35	14.2935	10.5012	19.7308
MPG_26	0.538217	0.524738	-0.428046	204	38	12.4768	9.45329	16.6551
MPG_27	0.596844	0.519134	-0.167994	190	45	16.7915	10.1948	28.7253
MPG_28	0.560487	0.514299	-0.489708	190	37	8.23564	6.57386	10.3943
MPG_29	0.540805	0.531215	-0.272844	157	43	13.5098	10.0932	18.3113
MPG_30	0.696907	0.458519	-0.233011	136	37	1.08901	0.866907	1.37847
MPG_31	0.545835	0.525534	-0.381624	268	39	11.6005	8.87096	15.3314
MPG_32	0.734382	0.535652	-0.388464	568	45	2.02598	1.73483	2.37425
MPG_33	0.605365	0.552866	-0.368668	123	32	9.37573	7.08219	12.5568
MPG_34	0.72185	0.563325	-0.344281	216	45	3.36532	2.65715	4.29718
MPG_35	0.721395	0.538748	-0.418408	278	47	2.17275	1.84397	2.57014
MPG_36	0.700416	0.535935	-0.424192	389	43	2.49979	2.12599	2.9505
MPG_37	0.521563	0.537605	-0.289272	153	51	18.9281	13.4212	27.1679
MPG_38	0.554742	0.541917	-0.289832	324	35	13.7996	10.1626	18.9994
MPG_39	0.534383	0.507417	-0.382393	161	39	9.7912	7.62109	12.6956
MPG_40	0.541029	0.525007	-0.400596	339	40	13.2594	10.1706	17.4657
MPG_41	0.772584	0.552897	-0.35968	254	47	1.85069	1.51124	2.27997
MPG_42	0.840758	0.558852	-0.316962	354	39	1.12564	0.894408	1.42765
MPG_43	0.648851	0.570572	-0.410488	384	38	8.46054	6.28161	11.5455
MPG_44	0.563871	0.462914	-0.308588	261	39	4.60162	3.54979	6.02439
MPG_45	0.804821	0.53475	-0.452605	180	46	0.857754	0.700419	1.05673
MPG_46	0.882644	0.536772	-0.385721	543	40	0.631776	0.505212	0.795833
MPG_47	0.645206	0.48591	-0.420534	329	39	1.95692	1.64102	2.34414
MPG_48	0.734927	0.53422	-0.366231	425	38	2.02149	1.71919	2.38599
MPG_49	0.712441	0.514965	-0.423106	161	37	1.91966	1.66437	2.22063
MPG_50	0.681945	0.535171	-0.378954	408	39	3.51324	2.98684	4.1482
MPG_51	0.688204	0.552249	-0.273955	269	46	3.97026	3.20975	4.94344
MPG_52	0.672582	0.565057	-0.348261	165	44	7.50383	5.60424	10.1744
MPG_53	0.703624	0.550728	-0.352264	137	41	4.04178	3.27009	5.02837
MPG_54	0.847778	0.517628	-0.364077	747	39	0.663909	0.54219	0.817822
MPG_55	0.770252	0.546477	-0.416384	182	46	1.55172	1.29302	1.87121
MPG_56	0.647547	0.491042	-0.397744	164	35	2.24601	1.92082	2.63556
MPG_57	0.591404	0.493076	-0.482755	144	37	4.35641	3.61885	5.27055
MPG_58	0.610723	0.546764	-0.245365	232	37	17.5324	11.3703	27.8088
MPG_59	0.615922	0.448827	-0.367521	521	40	1.74399	1.36783	2.24289
MPG_60	0.607741	0.535091	-0.234214	123	45	6.90975	5.55853	8.64897
MPG_61	0.928764	0.555088	-0.345977	215	47	0.548707	0.423399	0.718152
MPG_62	0.902766	0.523781	-0.397271	346	38	0.396105	0.315686	0.500765
MPG_63	0.816408	0.548323	-0.435009	276	47	0.992177	0.807788	1.22618
MPG_64	0.965618	0.592796	-0.342057	404	48	0.630076	0.454121	0.88822
MPG_65	0.614221	0.541925	-0.31013	203	47	7.17519	5.68971	9.11998
MPG_66	0.608706	0.483673	-0.227936	217	40	3.23152	2.68464	3.90926
MPG_67	0.723437	0.553672	-0.296577	150	45	4.2667	3.27597	5.61434
MPG_68	0.619662	0.472611	-0.489541	315	37	2.51327	2.05541	3.09126
MPG_69	0.852929	0.518158	-0.344149	291	44	0.635056	0.523048	0.775283
MPG_70	0.612721	0.532977	-0.40145	336	37	6.56128	5.38709	8.03673
MPG_71	0.899884	0.551807	-0.372993	215	43	0.655469	0.513997	0.843148
MPG_72	0.699174	0.515382	-0.265097	198	43	3.21924	2.5784	4.04838
MPG_73	0.766604	0.549936	-0.365452	268	47	1.8768	1.54371	2.29447
MPG_74	0.6631	0.508598	-0.422843	249	38	2.74375	2.37714	3.17631
MPG_75	0.996069	0.548825	-0.417109	398	38	0.320405	0.240773	0.431535
MPG_76	0.706358	0.531916	-0.413208	173	37	2.53049	2.16238	2.97186
MPG_77	0.677921	0.539784	-0.393751	115	45	3.67307	3.06582	4.42151
MPG_78	0.705514	0.552221	-0.373455	211	43	3.75032	3.06043	4.62348
MPG_79	0.541685	0.515216	-0.44649	299	39	10.2546	7.9715	13.3149
MPG_80	0.576384	0.473348	-0.337438	145	40	4.31959	3.46802	5.41827
MPG_81	0.576252	0.497134	-0.277439	239	41	5.37436	4.41573	6.57793
MPG_82	0.873368	0.557672	-0.352031	280	47	0.896482	0.713224	1.13547
MPG_83	0.622572	0.538432	-0.414938	430	46	6.23512	5.03807	7.76789
MPG_84	0.712128	0.483069	-0.21629	218	41	1.99732	1.54033	2.61569
MPG_85	0.72676	0.545532	-0.319744	232	44	2.5231	2.0992	3.04752
MPG_86	0.587071	0.53594	-0.396685	177	39	9.55059	7.5435	12.1906
MPG_87	0.601554	0.538411	-0.459269	127	38	6.50034	5.17355	8.22983
MPG_88	0.878144	0.528251	-0.397837	307	38	0.59508	0.478221	0.74568
MPG_89	0.5888	0.473769	-0.311458	166	39	3.39693	2.74668	4.22886
MPG_90	0.630131	0.443352	-0.315203	316	37	1.67543	1.29623	2.18661
MPG_91	0.506471	0.482667	-0.376985	65	38	8.91624	6.74123	11.9296
MPG_92	0.61774	0.531624	-0.36584	396	37	6.99552	5.6959	8.64469
MPG_93	0.583039	0.515378	-0.332951	116	38	6.60256	5.40177	8.11773
MPG_94	0.537523	0.412074	-0.133541	202	37	2.35681	1.61369	3.51677
MPG_95	0.770805	0.588669	-0.43183	211	44	2.84561	2.12438	3.86005
MPG_96	0.619167	0.505345	-0.430878	146	37	3.9654	3.3719	4.68114
MPG_97	0.577817	0.473694	-0.511747	119	37	3.76738	3.02555	4.72414
MPG_98	0.792443	0.56334	-0.423993	165	46	1.58957	1.27685	1.99277
MPG_99	0.733103	0.554858	-0.351386	97	43	2.69916	2.193	3.34307
MPG_100	0.592844	0.551577	-0.373535	500	48	10.5375	7.8818	14.2644
MPG_101	0.676606	0.56369	-0.332568	319	51	5.25601	4.05624	6.8781
MPG_102	0.720433	0.556806	-0.236352	367	55	3.11611	2.51117	3.89314
MPG_103	0.667427	0.571379	-0.375294	322	41	8.02009	5.92578	11.0025
MPG_104	0.711001	0.467582	-0.354723	312	37	1.08265	0.877956	1.34365
MPG_105	0.817724	0.540729	-0.384723	284	46	1.03122	0.857018	1.24702
MPG_106	0.783026	0.512548	-0.4056	197	38	1.03416	0.873057	1.23009
MPG_107	0.700784	0.53052	-0.281044	495	42	2.61263	2.23675	3.06233
MPG_108	0.744605	0.528548	-0.293032	253	41	2.28956	1.88159	2.80165
MPG_109	0.542856	0.509371	-0.445149	329	39	9.21081	7.23546	11.8259
MPG_110	0.560642	0.49304	-0.271436	179	42	5.923	4.78812	7.37536
MPG_111	0.803417	0.531757	-0.352146	323	47	1.10214	0.919376	1.32756
MPG_112	0.997048	0.588088	-0.294095	262	48	0.476132	0.34316	0.671222
MPG_113	0.671338	0.552815	-0.30485	184	44	7.24165	5.41627	9.80343
MPG_114	0.727167	0.548275	-0.278479	352	42	4.0024	3.066	5.27961
MPG_115	0.709748	0.533597	-0.388596	181	45	2.50971	2.13886	2.95578
MPG_116	0.658022	0.563572	-0.409428	414	38	6.34021	4.83024	8.41327
MPG_117	0.740736	0.524291	-0.294818	281	41	1.69299	1.45352	1.97856
MPG_118	0.922842	0.550425	-0.36129	206	44	0.525953	0.414479	0.672971
MPG_119	0.732183	0.518065	-0.410014	236	44	1.46783	1.26514	1.70843
MPG_120	0.57233	0.458399	-0.398029	297	38	2.7877	2.18997	3.57897
MPG_121	0.638524	0.529785	-0.268432	230	43	4.66747	3.90679	5.60193
MPG_122	0.768521	0.546477	-0.411379	250	46	1.6035	1.33839	1.93023
MPG_123	0.603843	0.449218	-0.420384	327	39	2.12641	1.64047	2.78368
MPG_124	0.549658	0.497398	-0.148811	150	42	7.093	5.66777	8.9421
MPG_125	0.784334	0.526321	-0.377807	223	44	1.20565	1.01745	1.43465
MPG_126	0.61019	0.514098	-0.310243	211	41	6.91538	5.51336	8.73922
MPG_127	0.721155	0.564577	-0.283936	255	51	5.57991	4.05061	7.80434
MPG_128	0.632338	0.502907	-0.438787	162	37	3.37865	2.89296	3.95966
MPG_129	0.766824	0.545817	-0.430206	228	45	1.51435	1.2579	1.83222
MPG_130	0.779632	0.523476	-0.392308	243	38	1.09833	0.935162	1.29481
MPG_131	0.553095	0.457569	-0.409141	222	36	3.80163	2.91317	5.01298
MPG_132	0.559491	0.453585	-0.278292	168	39	3.38238	2.58131	4.4799
MPG_133	0.720769	0.535921	-0.36609	208	45	2.34369	1.98957	2.77159
MPG_134	0.623892	0.479889	-0.465545	113	37	2.66634	2.21486	3.22594
MPG_135	0.840309	0.522361	-0.3727	562	40	0.740538	0.607766	0.907454
MPG_136	0.92309	0.550425	-0.360128	204	44	0.526669	0.414988	0.673985
MPG_137	0.7281	0.55417	-0.295032	235	43	2.79971	2.27744	3.4632
MPG_138	0.863557	0.516595	-0.346741	262	45	0.566488	0.463815	0.695927
MPG_139	0.627478	0.557488	-0.270031	171	50	15.7776	10.4354	24.475
MPG_140	0.744622	0.528548	-0.296742	250	41	1.72807	1.47711	2.02888
MPG_141	0.661694	0.500992	-0.302344	254	40	2.50912	2.16588	2.91586
MPG_142	0.541098	0.516407	-0.44745	309	38	9.07973	7.11272	11.6924
MPG_143	0.623092	0.515781	-0.285898	376	47	6.80807	5.30548	8.81623
MPG_144	0.935844	0.557648	-0.383316	367	39	0.489237	0.380829	0.634313
MPG_145	0.544136	0.420242	-0.129152	100	38	2.47496	1.73399	3.5998
MPG_146	0.777493	0.540818	-0.362352	331	46	1.52379	1.27142	1.83498
MPG_147	0.547341	0.502943	-0.321198	209	42	11.1903	8.52795	14.8442
MPG_148	0.739938	0.569464	-0.298524	264	49	4.67914	3.43595	6.46267
MPG_149	0.84575	0.537574	-0.389739	259	45	0.764467	0.628312	0.935346
MPG_150	0.54845	0.460548	-0.310117	302	40	5.18748	3.94238	6.9019
MPG_151	0.740766	0.524291	-0.300642	269	41	2.16255	1.80131	2.60885
MPG_152	0.61204	0.481192	-0.476095	116	37	2.06134	1.63687	2.61613
MPG_153	0.619564	0.519483	-0.372517	184	41	5.3383	4.50046	6.35893
MPG_154	0.848758	0.546855	-0.357522	234	46	0.935561	0.762497	1.15492
MPG_155	0.606493	0.478143	-0.313897	229	39	3.73277	3.03007	4.62769
MPG_156	1.03971	0.5559	-0.436889	326	38	0.256807	0.188503	0.354843
MPG_157	0.536523	0.519969	-0.471622	77	37	9.26206	7.10691	12.1958
MPG_158	0.615906	0.513651	-0.343844	225	42	5.60956	4.66675	6.77607
MPG_159	0.592134	0.548365	-0.383626	288	45	10.0788	7.62509	13.4758
MPG_160	0.731925	0.551798	-0.297684	197	49	2.61825	2.14495	3.21454
MPG_161	0.606577	0.531797	-0.484498	113	37	4.92711	3.92692	6.22873
MPG_162	0.527249	0.44138	-0.268375	513	39	5.47934	3.86456	7.91103
MPG_163	0.827592	0.529042	-0.369581	639	40	0.88136	0.727565	1.07339
MPG_164	0.738431	0.53181	-0.419875	224	45	1.65013	1.40741	1.9418
MPG_165	0.646453	0.488814	-0.486764	206	38	2.44827	2.0773	2.89679
MPG_166	0.532386	0.51167	-0.45071	100	36	9.05837	7.05668	11.7347
MPG_167	0.714259	0.541212	-0.374963	183	46	2.66782	2.23963	3.19202
MPG_168	0.70715	0.557073	-0.356043	285	47	3.54464	2.84284	4.45122
MPG_169	0.778197	0.533308	-0.363354	253	46	1.3806	1.16231	1.64694
MPG_170	0.906413	0.556216	-0.317144	124	40	0.73914	0.577574	0.954373
MPG_171	0.737382	0.558281	-0.247045	347	55	2.71822	2.18819	3.39988
MPG_172	0.976034	0.550069	-0.402253	499	38	0.372102	0.282061	0.496466
MPG_173	0.625075	0.545598	-0.264107	171	49	6.77833	5.36564	8.63163
MPG_174	0.649784	0.502879	-0.316687	151	41	3.58334	3.01237	4.28121
MPG_175	0.529325	0.51052	-0.448372	306	38	10.8921	8.3824	14.2966
MPG_176	0.595844	0.49964	-0.430351	218	38	4.58655	3.83439	5.51184
MPG_177	0.718086	0.504326	-0.44359	112	38	1.5977	1.37745	1.85907
MPG_178	0.771365	0.557284	-0.358738	130	42	1.97893	1.59951	2.46458
MPG_179	0.7305	0.550887	-0.261154	360	55	2.62019	2.15143	3.20918
MPG_180	0.573102	0.549945	-0.321832	404	45	12.8055	9.39355	17.7065
MPG_181	0.910663	0.547703	-0.387171	381	37	0.578493	0.453047	0.745168
MPG_182	0.837496	0.492984	-0.448753	225	37	0.385411	0.302615	0.495082
MPG_183	0.586937	0.48338	-0.489165	176	37	3.95931	3.24636	4.8566
MPG_184	0.733385	0.537711	-0.388458	167	44	2.11301	1.80351	2.48463
MPG_185	0.988918	0.530534	-0.355447	337	44	0.254088	0.195455	0.333666
MPG_186	0.646574	0.475805	-0.29149	249	40	2.06125	1.70754	2.50108
MPG_187	0.559871	0.45698	-0.303479	284	40	4.41505	3.35849	5.86824
MPG_188	1.0296	0.569373	-0.382209	305	45	0.279235	0.207364	0.380966
MPG_189	0.639565	0.51617	-0.453689	172	37	3.79959	3.25247	4.45428
MPG_190	0.750711	0.54428	-0.364601	265	47	2.00472	1.67162	2.41574
MPG_191	0.547764	0.47446	-0.423936	326	38	4.28395	3.3879	5.4608
MPG_192	0.715503	0.552883	-0.36449	108	44	3.53456	2.8766	4.36993
MPG_193	0.721095	0.555522	-0.244911	326	55	5.54016	3.94345	7.91821
MPG_194	0.709672	0.543803	-0.326661	129	44	2.88194	2.40292	3.47308
MPG_195	0.65383	0.539762	-0.392642	109	42	4.64013	3.82526	5.6592
MPG_196	0.577776	0.520688	-0.332849	194	38	7.57385	6.10538	9.45941
MPG_197	0.700043	0.561071	-0.263839	706	51	7.20611	5.07009	10.4322
MPG_198	0.688584	0.536409	-0.46151	352	43	2.47863	2.05991	2.99734
MPG_199	0.665251	0.537638	-0.35043	265	43	4.88635	4.02267	5.9682
MPG_200	0.613948	0.486677	-0.23162	145	43	3.20698	2.68271	3.85146
MPG_201	0.657602	0.515588	-0.342674	144	40	3.17643	2.74225	3.69084
MPG_202	0.64765	0.511332	-0.402486	368	39	3.06934	2.66248	3.54873
MPG_203	0.861839	0.517234	-0.345263	289	44	0.581705	0.476788	0.713807
MPG_204	0.778919	0.562571	-0.300219	293	41	1.98312	1.58083	2.50654
MPG_205	0.692682	0.505484	-0.449048	109	38	2.0192	1.75043	2.33612
MPG_206	0.536803	0.504742	-0.299018	321	40	14.6293	10.6242	20.4519
MPG_207	0.896922	0.528224	-0.380418	342	45	0.459257	0.368955	0.575674
MPG_208	0.82219	0.523486	-0.386025	213	44	0.86238	0.71474	1.04586
MPG_209	0.771213	0.548638	-0.361187	257	47	1.91679	1.58846	2.32487
MPG_210	0.607266	0.51915	-0.366702	103	38	5.45367	4.54401	6.57714
MPG_211	0.666427	0.547202	-0.37582	108	44	5.17667	4.20839	6.40765
MPG_212	0.807361	0.549052	-0.378128	175	44	1.30301	1.07557	1.58702
MPG_213	0.509326	0.399689	-0.227768	139	39	3.73823	2.37982	6.05582
MPG_214	0.779339	0.527521	-0.409747	255	45	1.27437	1.07713	1.51392
MPG_215	0.781217	0.562014	-0.364156	207	45	2.12571	1.70581	2.66776
MPG_216	0.635917	0.491518	-0.26231	218	39	4.19431	3.29892	5.37793
MPG_217	0.793845	0.511926	-0.419546	230	39	0.942195	0.790786	1.1276
MPG_218	0.768822	0.546477	-0.414382	197	46	1.583	1.32022	1.90718
MPG_219	0.668409	0.518199	-0.395585	357	39	2.85731	2.4887	3.28954
MPG_220	0.855951	0.515259	-0.34726	314	44	0.590892	0.485534	0.723157
MPG_221	0.717498	0.544124	-0.352362	157	44	3.12572	2.59414	3.78529
MPG_222	0.52851	0.486277	-0.1938	263	59	7.45654	5.80333	9.66938
MPG_223	0.606378	0.437361	-0.319052	348	37	1.88668	1.43244	2.51288
MPG_224	0.584584	0.525153	-0.535383	153	37	7.55595	6.08173	9.45227
MPG_225	0.721628	0.555522	-0.248792	434	55	3.0277	2.45012	3.76597
MPG_226	0.607699	0.561274	-0.309388	147	50	10.4728	7.66582	14.5151
MPG_227	0.687415	0.506628	-0.296146	223	40	2.1469	1.86292	2.48138
MPG_228	0.699625	0.531645	-0.268296	499	42	2.68067	2.29041	3.14868
MPG_229	0.559705	0.479022	-0.209057	288	37	4.85451	3.87655	6.12429
MPG_230	0.718925	0.532044	-0.311698	238	43	2.2639	1.9344	2.65902
MPG_231	0.495929	0.491223	-0.382116	81	34	11.5111	8.57723	15.6471
MPG_232	0.785895	0.521709	-0.348347	617	49	1.12647	0.951143	1.33966
MPG_233	0.766027	0.564354	-0.372759	169	46	2.4838	1.98317	3.13392
MPG_234	0.658975	0.563517	-0.408617	485	38	6.63819	5.11982	8.69253
MPG_235	0.571263	0.537319	-0.445711	291	38	9.59313	7.45068	12.4679
MPG_236	0.611436	0.539615	-0.433542	225	39	7.12844	5.67855	9.0164
MPG_237	0.878848	0.534311	-0.363004	304	38	0.603116	0.489701	0.747512
MPG_238	0.759793	0.580767	-0.272222	170	46	3.00141	2.25682	4.03977
MPG_239	0.679534	0.550239	-0.359334	104	46	4.1962	3.40031	5.21187
MPG_240	0.809523	0.532495	-0.360392	404	39	1.06365	0.893026	1.2725
MPG_241	0.74018	0.579121	-0.372592	217	47	3.52722	2.65133	4.74916
MPG_242	0.66533	0.496726	-0.451134	153	37	1.72173	1.43591	2.07434
MPG_243	0.831983	0.534931	-0.380032	535	48	0.911477	0.748575	1.11611
MPG_244	0.583062	0.455125	-0.354326	454	37	2.77377	2.15173	3.60963
MPG_245	0.541805	0.41342	-0.0775652	111	38	2.3088	1.58965	3.42377
MPG_246	0.570172	0.546216	-0.350235	269	37	12.4367	9.21726	17.0045
MPG_247	0.78254	0.550213	-0.350218	330	47	1.64199	1.34625	2.01422
MPG_248	0.726149	0.561605	-0.249203	279	56	3.15596	2.50897	4.00045
MPG_249	0.504901	0.482172	-0.373526	76	35	8.99791	6.78766	12.0683
MPG_250	0.88051	0.535319	-0.344934	424	38	0.635871	0.515348	0.789648
MPG_251	0.662781	0.476714	-0.311755	192	40	1.81047	1.50477	2.18911
MPG_252	0.542048	0.449792	-0.249937	465	39	5.83054	4.12834	8.38186
MPG_253	0.832727	0.501482	-0.344732	334	44	0.621879	0.507084	0.767301
MPG_254	0.884699	0.532545	-0.358634	201	44	0.594102	0.475331	0.747965
MPG_255	0.657436	0.508172	-0.372794	397	39	2.87381	2.48632	3.33177
MPG_256	0.811158	0.541043	-0.381903	371	38	1.1565	0.953458	1.4104
MPG_257	0.569392	0.489393	-0.410749	215	36	4.6443	3.81394	5.68746
MPG_258	0.654989	0.558921	-0.316823	151	47	9.37209	6.82475	13.0634
MPG_259	0.78582	0.503018	-0.424885	318	39	0.905088	0.757821	1.08593
MPG_260	0.815041	0.549953	-0.371002	298	54	1.261	1.03649	1.54274
MPG_261	0.541115	0.413664	-0.115955	90	38	2.3306	1.60497	3.45536
MPG_262	0.512018	0.494633	-0.386868	67	37	10.1773	7.75344	13.5052
MPG_263	0.652043	0.550123	-0.32958	249	47	7.76001	5.92858	10.266
MPG_264	0.551251	0.503469	-0.235793	142	44	7.66539	6.1213	9.67018
MPG_265	0.666989	0.53305	-0.395624	115	44	3.70842	3.1314	4.41
MPG_266	0.717834	0.546729	-0.404949	235	39	2.68423	2.24756	3.22045
MPG_267	0.725381	0.539224	-0.375235	191	44	2.45252	2.08367	2.8978
MPG_268	0.776657	0.558255	-0.369396	235	44	2.05568	1.66903	2.54798
MPG_269	0.675591	0.563521	-0.328506	223	51	7.64511	5.65088	10.4837
MPG_270	0.726122	0.561605	-0.250002	280	56	3.15678	2.5096	4.00151
MPG_271	0.583881	0.530646	-0.400772	297	38	8.29883	6.58416	10.5423
MPG_272	0.567494	0.475014	-0.232702	273	44	4.24199	3.38949	5.34807
MPG_273	0.59732	0.484332	-0.353609	142	39	3.63233	3.00183	4.41854
MPG_274	0.590481	0.529095	-0.288276	155	47	7.54925	6.05953	9.47179
MPG_275	0.768794	0.552185	-0.363561	234	47	1.89527	1.5508	2.32985
MPG_276	0.67435	0.53658	-0.423148	131	43	3.63283	3.05216	4.34303
MPG_277	0.625714	0.529452	-0.383356	361	38	5.7189	4.76766	6.89296
MPG_278	0.61474	0.447856	-0.460816	148	38	1.27453	0.95999	1.71227
MPG_279	0.607286	0.53739	-0.347819	579	38	7.19376	5.74553	9.07378
MPG_280	0.602636	0.448076	-0.417174	326	39	1.65079	1.27147	2.16485
MPG_281	0.582433	0.493871	-0.355319	336	39	4.81457	3.97298	5.86583
MPG_282	0.59345	0.525483	-0.200879	133	57	17.2102	10.8584	28.1675
MPG_283	0.610718	0.524186	-0.255148	297	42	10.5467	7.5598	14.958
MPG_284	0.589189	0.483398	-0.548899	198	37	3.87521	3.18226	4.74578
MPG_285	0.761268	0.546015	-0.365327	244	47	1.99477	1.66576	2.40005
MPG_286	1.01682	0.55282	-0.422689	432	38	0.227126	0.169946	0.307333
MPG_287	0.590731	0.506262	-0.235136	234	42	5.31947	4.42374	6.42823
MPG_288	0.609364	0.524186	-0.244938	314	42	5.75643	4.76275	6.99382
MPG_289	0.604813	0.556876	-0.316228	221	51	10.0644	7.47737	13.7242
MPG_290	0.684913	0.549508	-0.314386	211	44	5.6203	4.3549	7.32296
MPG_291	0.822674	0.503278	-0.347227	242	44	0.660754	0.548578	0.799878
MPG_292	0.726388	0.504089	-0.46869	156	37	1.48508	1.27698	1.73279
MPG_293	0.640906	0.492413	-0.220707	170	41	2.70204	2.30114	3.18464
MPG_294	0.639087	0.580581	-0.377888	303	42	10.1404	7.05212	14.8707
MPG_295	0.898277	0.562764	-0.368236	234	45	0.74969	0.580394	0.977722
MPG_296	0.653432	0.483299	-0.276127	207	40	2.139	1.79998	2.55287
MPG_297	0.785347	0.55822	-0.370819	246	44	1.88127	1.52798	2.3309
MPG_298	0.642315	0.497028	-0.408286	167	37	2.83927	2.43141	3.32709
MPG_299	0.715056	0.536433	-0.360692	203	44	2.73676	2.32413	3.23512
MPG_300	0.618865	0.557082	-0.33678	111	57	12.8612	9.25431	18.1633
MPG_301	0.994088	0.537033	-0.355396	263	44	0.264256	0.202718	0.348052
MPG_302	0.720214	0.555522	-0.245017	336	55	5.59219	3.97831	7.99739
MPG_303	0.851959	0.53341	-0.366911	611	40	0.767279	0.624371	0.948748
MPG_304	0.830013	0.553829	-0.386023	395	47	1.11246	0.905515	1.37516
MPG_305	0.581737	0.493854	-0.354735	329	39	4.8467	3.99711	5.90869
MPG_306	0.551153	0.489562	-0.271908	343	40	6.19382	4.95146	7.80482
MPG_307	0.607555	0.433168	-0.325402	368	36	1.71143	1.28981	2.29779
MPG_308	0.751961	0.556642	-0.383218	196	49	2.42799	1.98478	2.98778
MPG_309	0.758306	0.547707	-0.389453	318	47	1.93866	1.62051	2.33011
MPG_310	0.761743	0.529359	-0.41198	223	45	1.3178	1.12135	1.55451
MPG_311	0.654062	0.523491	-0.397853	447	38	3.58683	3.09183	4.17435
MPG_312	0.735401	0.52964	-0.41818	178	45	1.65162	1.413	1.93735
MPG_313	0.726027	0.561605	-0.252414	283	56	3.15959	2.51177	4.00518
MPG_314	0.681438	0.527084	-0.397831	301	37	2.87666	2.48877	3.33508
MPG_315	0.661329	0.529604	-0.357598	254	42	3.72904	3.16362	4.41276
MPG_316	0.804117	0.540039	-0.436749	292	46	0.976259	0.803095	1.19336
MPG_317	0.618726	0.460145	-0.358355	355	40	2.14969	1.70971	2.72368
MPG_318	0.771849	0.542455	-0.416552	275	45	1.63154	1.35988	1.96691
MPG_319	0.684081	0.521591	-0.295385	188	39	2.69833	2.33287	3.13061
MPG_320	0.651841	0.472431	-0.335465	190	43	1.88454	1.55086	2.30268
MPG_321	1.04376	0.552945	-0.43539	390	38	0.182714	0.134711	0.251251
MPG_322	0.546373	0.530749	-0.303715	642	38	12.5777	9.48902	16.8678
MPG_323	0.581784	0.494452	-0.291139	475	42	4.88717	4.03183	5.95593
MPG_324	0.602101	0.500259	-0.180888	160	49	4.3519	3.6561	5.20298
MPG_325	0.735675	0.532347	-0.4082	230	45	1.77625	1.52204	2.08007
MPG_326	0.63082	0.550481	-0.352716	428	39	6.88195	5.3839	8.87485
MPG_327	0.664418	0.512361	-0.307113	167	39	2.85258	2.47138	3.30237
MPG_328	0.761365	0.582391	-0.410654	414	49	3.02443	2.26215	4.0942
MPG_329	0.729713	0.535639	-0.41807	235	46	1.91222	1.62878	2.25337
MPG_330	0.770273	0.542715	-0.365512	247	47	1.65901	1.3827	2.00015
MPG_331	0.890339	0.516754	-0.336798	286	44	0.481343	0.383691	0.608402
MPG_332	0.662965	0.515693	-0.432699	149	37	3.02577	2.6165	3.50975
MPG_333	0.790537	0.529304	-0.378283	225	44	1.18805	0.998305	1.42007
MPG_334	0.5504	0.430134	-0.154397	107	38	2.66935	1.92106	3.76912
MPG_335	0.75553	0.529629	-0.302093	246	41	2.02952	1.6811	2.46281
MPG_336	0.922451	0.550425	-0.360544	207	44	0.52872	0.416723	0.676401
MPG_337	0.6513	0.543594	-0.374566	121	44	5.76232	4.68525	7.13132
MPG_338	0.644479	0.557652	-0.333922	157	43	6.66433	5.13803	8.73033
MPG_339	0.623652	0.542229	-0.322539	250	37	9.60119	7.26876	12.8275
MPG_340	0.611648	0.51058	-0.272048	177	41	4.60138	3.88476	5.47287
MPG_341	0.6752	0.534803	-0.400972	118	43	3.5148	2.96625	4.1822
MPG_342	0.669622	0.562661	-0.334698	182	51	7.85505	5.83242	10.7185
MPG_343	0.607987	0.531563	-0.318792	285	40	6.52884	5.30411	8.08705
MPG_344	0.711351	0.544894	-0.321684	324	45	2.8801	2.39551	3.47982
MPG_345	0.621093	0.519496	-0.457996	116	37	3.76932	3.1322	4.55868
MPG_346	0.68113	0.572862	-0.183266	371	61	16.3485	9.33002	30.0658
MPG_347	0.622374	0.493577	-0.502343	237	38	3.26003	2.76086	3.86489
MPG_348	0.601534	0.487468	-0.275267	205	41	3.64659	3.03345	4.4053
MPG_349	0.730371	0.576201	-0.28488	166	45	6.19978	4.33098	9.04676
MPG_350	0.623834	0.512305	-0.346589	173	39	4.1865	3.56113	4.94038
MPG_351	0.551041	0.487117	-0.286269	298	43	9.12168	6.82164	12.3501
MPG_352	0.844716	0.611175	-0.300004	88	43	3.163	2.09477	4.89934
MPG_353	0.689098	0.543036	-0.357798	96	44	3.4567	2.87256	4.18039
MPG_354	0.628539	0.504805	-0.441038	169	37	3.59684	3.07516	4.22199
MPG_355	0.748357	0.532021	-0.419766	266	45	1.74879	1.48793	2.06316
MPG_356	0.52709	0.510583	-0.44518	286	38	11.1788	8.57407	14.7263
MPG_357	0.753242	0.537063	-0.420812	166	45	1.78761	1.50905	2.12643
MPG_358	0.708086	0.513746	-0.164377	192	41	1.96302	1.7032	2.26906
MPG_359	0.668777	0.543388	-0.310681	212	44	6.11012	4.75311	7.92754
MPG_360	0.636332	0.456143	-0.324257	399	39	1.86592	1.48883	2.356
MPG_361	0.657441	0.561825	-0.369466	386	40	7.6988	5.84991	10.2451
MPG_362	0.641781	0.522384	-0.343651	326	37	4.94028	4.13332	5.93209
MPG_363	0.63122	0.57504	-0.357523	287	39	14.4925	9.94096	21.5813
MPG_364	0.746649	0.55539	-0.392053	273	46	2.40405	1.9529	2.9781
MPG_365	1.00579	0.549639	-0.350809	312	44	0.285233	0.216862	0.379328
MPG_366	0.612984	0.487687	-0.463682	331	37	3.28168	2.74768	3.93742
MPG_367	0.772318	0.579427	-0.255694	304	53	4.64596	3.18844	6.91462
MPG_368	0.653229	0.529838	-0.338257	209	40	5.08662	4.19745	6.19732
MPG_369	0.723356	0.523367	-0.415047	211	38	1.69759	1.46302	1.97608
MPG_370	0.662576	0.461518	-0.359184	389	38	1.49808	1.20305	1.8786
MPG_371	0.645552	0.475164	-0.456783	157	37	2.06264	1.70614	2.50671
MPG_372	0.608954	0.540979	-0.389546	356	45	7.47384	5.91298	9.52286
MPG_373	0.827439	0.526785	-0.369093	668	40	0.859813	0.710294	1.04634
MPG_374	0.647321	0.513096	-0.468173	160	37	3.37996	2.91074	3.93751
MPG_375	0.725504	0.511782	-0.460678	159	36	1.20415	1.00062	1.4563
MPG_376	0.625598	0.486257	-0.43646	227	38	2.24966	1.86395	2.72917
MPG_377	0.540998	0.428113	-0.298391	134	38	3.34307	2.38916	4.75689
MPG_378	0.587301	0.556546	-0.342305	181	49	18.5767	12.8784	27.3381
MPG_379	0.692017	0.52483	-0.361382	297	37	2.84467	2.4583	3.30191
MPG_380	0.600334	0.500435	-0.493634	159	38	4.43925	3.72469	5.31458
MPG_381	0.767092	0.543898	-0.36645	235	47	1.73052	1.44034	2.08936
MPG_382	0.65292	0.516543	-0.389853	670	38	3.36353	2.89658	3.91839
MPG_383	0.662126	0.474487	-0.322712	153	40	1.76985	1.46401	2.15081
MPG_384	0.740695	0.524291	-0.299261	277	41	1.69358	1.45404	1.97922
MPG_385	0.783415	0.52965	-0.378458	244	44	1.2646	1.06566	1.50708
MPG_386	0.567421	0.453899	-0.283443	183	39	3.15315	2.41943	4.15195
MPG_387	0.537631	0.519634	-0.443919	266	38	10.2373	7.94953	13.3078
MPG_388	0.679886	0.544661	-0.377328	265	37	3.86188	3.18332	4.71057
MPG_389	0.648373	0.512462	-0.432292	165	38	2.78409	2.38284	3.26432
MPG_390	0.744098	0.577486	-0.354246	136	46	3.32222	2.51546	4.43799
MPG_391	0.759486	0.574079	-0.354825	291	45	2.74808	2.11373	3.60914
MPG_392	0.70856	0.531743	-0.383873	271	44	2.47484	2.11567	2.9053
MPG_393	0.922349	0.550425	-0.361668	205	44	0.527445	0.415747	0.674721
MPG_394	0.672155	0.524745	-0.4163	429	38	3.14535	2.70183	3.67391
MPG_395	0.85355	0.530386	-0.379536	560	40	0.670207	0.550941	0.819858
MPG_396	0.66087	0.513262	-0.428033	297	37	2.98419	2.5822	3.45921
MPG_397	0.783169	0.528212	-0.415963	221	46	1.05721	0.890495	1.26051
MPG_398	0.804901	0.565072	-0.340137	364	38	1.93042	1.52094	2.4706
MPG_399	0.723219	0.482339	-0.403357	217	38	1.16946	0.975014	1.40944
MPG_400	0.615784	0.485647	-0.241433	290	39	3.1079	2.5982	3.73494
MPG_401	0.657975	0.529894	-0.410639	197	39	3.86687	3.27338	4.58636
MPG_402	0.77865	0.556651	-0.382366	152	44	1.88071	1.53767	2.3139
MPG_403	0.73784	0.530237	-0.422911	189	45	1.60352	1.36737	1.88737
MPG_404	0.574365	0.499992	-0.315267	337	44	5.71692	4.68926	7.00973
MPG_405	0.780715	0.545039	-0.364072	351	47	1.56296	1.29425	1.89724
MPG_406	0.785422	0.561183	-0.358475	289	45	2.05481	1.64922	2.57828
MPG_407	0.656107	0.534121	-0.344169	199	39	5.19838	4.27226	6.36078
MPG_408	0.614903	0.508984	-0.20066	211	44	9.42393	6.42907	14.1193
MPG_409	0.711251	0.546441	-0.345495	195	45	3.55617	2.9118	4.36847
MPG_410	0.987265	0.533531	-0.345296	240	44	0.273483	0.21063	0.358666
MPG_411	0.576557	0.499053	-0.244382	224	41	5.5132	4.53195	6.7445
MPG_412	0.544577	0.437543	-0.28896	341	37	3.91861	2.83707	5.49677
MPG_413	0.775506	0.563371	-0.367637	185	45	2.26817	1.81485	2.85536
MPG_414	0.555383	0.485658	-0.331936	124	40	5.59317	4.47935	7.0344
MPG_415	0.665844	0.539115	-0.396195	127	44	4.087	3.39843	4.93943
MPG_416	0.837183	0.535125	-0.369181	609	41	0.877089	0.718414	1.07704
MPG_417	0.857609	0.516285	-0.343329	315	44	0.59779	0.490902	0.732073
MPG_418	0.702689	0.553992	-0.420685	115	37	3.54187	2.8641	4.40896
MPG_419	0.640324	0.554662	-0.337954	353	38	9.38186	7.01418	12.7063
MPG_420	0.744684	0.528045	-0.295638	261	41	1.71617	1.4676	2.01395
MPG_421	0.562307	0.496004	-0.253085	182	42	10.9576	7.84008	15.5718
MPG_422	0.639564	0.533618	-0.392043	123	44	4.88589	4.05563	5.91584
MPG_423	0.725084	0.564312	-0.283991	234	51	5.31605	3.87454	7.40273
MPG_424	0.649714	0.502879	-0.316522	154	41	2.87162	2.47514	3.34225
MPG_425	0.575933	0.503089	-0.463951	310	38	5.89439	4.83904	7.22067
MPG_426	0.731046	0.533709	-0.294022	264	42	2.0779	1.76935	2.4494
MPG_427	0.668778	0.545851	-0.390165	455	36	4.37558	3.57439	5.38834
MPG_428	0.54475	0.464635	-0.380889	335	40	4.40038	3.44559	5.66921
MPG_429	0.668826	0.566065	-0.407176	471	38	5.89266	4.48191	7.83329
MPG_430	0.65678	0.54107	-0.388651	360	39	4.90152	4.06039	5.94743
MPG_431	0.606537	0.553101	-0.302299	251	49	9.29167	7.02163	12.4385
MPG_432	0.624528	0.437486	-0.23211	564	38	1.53141	1.15415	2.05608
MPG_433	0.537523	0.412074	-0.133519	205	37	2.3568	1.61368	3.51675
MPG_434	0.799358	0.577321	-0.30961	382	48	2.76142	2.04925	3.7703
MPG_435	0.740387	0.524291	-0.290994	275	41	1.69806	1.45801	1.98428
MPG_436	0.774273	0.508249	-0.378628	109	43	0.967042	0.823455	1.13992
MPG_437	0.768279	0.54293	-0.363161	229	47	1.79187	1.50358	2.14498
MPG_438	0.780123	0.518118	-0.353393	219	44	1.13082	0.957496	1.34089
MPG_439	0.570987	0.47966	-0.426682	353	39	4.38352	3.5355	5.4717
MPG_440	0.741063	0.524291	-0.300705	269	41	1.68826	1.44932	1.97321
MPG_441	0.654407	0.51844	-0.473927	112	38	3.40546	2.92937	3.97191
MPG_442	0.630063	0.429558	-0.330816	350	37	1.29427	0.973699	1.74103
MPG_443	0.672758	0.564302	-0.304073	173	51	8.89614	6.34887	12.6779
MPG_444	0.641744	0.528654	-0.412552	125	43	4.22117	3.58157	4.99449
MPG_445	0.736915	0.533819	-0.419861	201	45	1.72605	1.47014	2.03408
MPG_446	0.884413	0.535811	-0.373932	441	45	0.616977	0.493137	0.777597
MPG_447	0.555216	0.513855	-0.43565	427	39	7.70025	6.1739	9.67262
MPG_448	0.706264	0.556816	-0.227541	626	55	7.20014	4.90363	10.8081
MPG_449	0.737692	0.528903	-0.427979	223	45	1.54714	1.31673	1.82471
MPG_450	0.562406	0.548361	-0.305567	453	37	25.9367	17.0266	40.5766
MPG_451	0.980304	0.550136	-0.418637	359	38	0.361546	0.273501	0.483447
MPG_452	0.63741	0.476538	-0.355333	277	39	2.25717	1.86967	2.73906
MPG_453	0.674955	0.565165	-0.310139	202	38	8.58848	6.16702	12.157
MPG_454	0.766675	0.541557	-0.36576	247	47	1.68605	1.40911	2.02686
MPG_455	0.772613	0.53939	-0.419049	189	45	1.35362	1.13616	1.6199
MPG_456	0.643969	0.558642	-0.308213	205	48	6.80235	5.22223	8.95201
MPG_457	0.896593	0.547151	-0.389571	271	45	0.572917	0.457111	0.723431
MPG_458	0.79348	0.527982	-0.416309	189	47	0.962194	0.806556	1.15306
MPG_459	0.708848	0.555522	-0.236054	394	55	3.41319	2.7525	4.26114
MPG_460	0.68815	0.545093	-0.295346	235	44	3.58991	2.96543	4.36902
MPG_461	0.814812	0.525623	-0.382531	200	44	0.936505	0.778941	1.1315
MPG_462	0.602906	0.55531	-0.436268	287	38	9.72515	7.37531	12.9689
MPG_463	0.648764	0.50978	-0.440194	189	38	2.57974	2.19468	3.04384
MPG_464	0.524862	0.51494	-0.451228	323	38	12.3231	9.35049	16.4239
MPG_465	0.741222	0.547889	-0.305623	155	44	2.28559	1.89187	2.77564
MPG_466	0.530302	0.449355	-0.186026	739	39	4.21541	3.124	5.76405
MPG_467	0.583767	0.517766	-0.401052	274	39	6.88756	5.67798	8.40024
MPG_468	0.889736	0.562739	-0.36359	267	44	0.8002	0.621462	1.04005
MPG_469	0.780153	0.546072	-0.350297	406	47	1.7567	1.45649	2.12963
MPG_470	0.650177	0.516854	-0.420412	234	37	3.46697	2.98139	4.04491
MPG_471	0.700815	0.534715	-0.340871	103	43	2.76385	2.3485	3.26518
MPG_472	0.719182	0.543239	-0.286729	265	41	3.86878	3.02616	4.98995
MPG_473	0.65776	0.515588	-0.339582	145	40	3.17174	2.73836	3.68518
MPG_474	0.75287	0.539755	-0.421314	217	45	1.61984	1.36526	1.93006
MPG_475	0.529962	0.514446	-0.470742	88	37	11.5384	8.83077	15.2355
MPG_476	0.729665	0.541992	-0.386857	174	45	2.35877	1.99689	2.79746
MPG_477	0.679323	0.53182	-0.301572	166	44	3.24304	2.75819	3.82762
MPG_478	0.641882	0.549412	-0.320794	174	49	8.95219	6.71624	12.0787
MPG_479	0.715492	0.554731	-0.245934	411	54	3.17138	2.56867	3.94095
MPG_480	0.738706	0.5449	-0.356597	239	47	2.24733	1.87296	2.70956
MPG_481	0.725948	0.549033	-0.376481	111	45	2.66402	2.19698	3.24785
MPG_482	0.649535	0.477182	-0.45105	175	38	2.04445	1.69914	2.47221
MPG_483	0.675566	0.571188	-0.405796	458	38	6.41267	4.85309	8.57087
MPG_484	0.63411	0.520471	-0.428725	204	37	4.25914	3.61568	5.03665
MPG_485	0.568815	0.514815	-0.288053	193	39	7.59801	6.12199	9.49428
MPG_486	0.719048	0.544217	-0.290956	118	45	3.87722	3.03935	4.98921
MPG_487	0.642853	0.501214	-0.480638	175	38	2.06613	1.68436	2.54989
MPG_488	0.694098	0.505231	-0.446571	109	38	1.98779	1.72269	2.30047
MPG_489	0.714644	0.54305	-0.282785	177	41	2.72515	2.2781	3.27516
MPG_490	0.64148	0.460902	-0.397741	133	38	1.77925	1.42427	2.23883
MPG_491	0.542196	0.41691	-0.126725	117	38	2.40946	1.67305	3.53956
MPG_492	0.716944	0.54375	-0.406825	238	45	2.56259	2.1598	3.05341
MPG_493	0.781701	0.550806	-0.361674	304	47	1.66618	1.36469	2.0461
MPG_494	0.634674	0.559954	-0.304977	201	49	7.65486	5.79744	10.223
MPG_495	0.651284	0.544305	-0.293335	169	50	5.0868	4.13033	6.3045
MPG_496	0.811482	0.538864	-0.432215	247	46	0.913901	0.751713	1.11727
MPG_497	0.735815	0.51204	-0.405344	193	45	1.31831	1.13452	1.53687
MPG_498	0.678909	0.515101	-0.358107	490	37	2.5922	2.24968	2.99554
MPG_499	0.8495	0.536289	-0.391138	245	46	0.724982	0.594951	0.888468
MPG_500	0.649655	0.449147	-0.342838	490	41	1.39237	1.09951	1.77767
MPG_501	0.653526	0.567438	-0.3384	254	51	10.2666	7.36601	14.5455
MPG_502	1.04925	0.562878	-0.43216	357	39	0.258078	0.187826	0.359949
MPG_503	0.770996	0.543641	-0.363181	274	47	1.66816	1.38791	2.01488
MPG_504	0.669876	0.529995	-0.44812	199	38	3.45643	2.94063	4.07809
MPG_505	0.847581	0.497762	-0.423052	279	40	0.535468	0.431527	0.668974
MPG_506	0.827043	0.590433	-0.381267	194	46	1.86505	1.3732	2.56842
MPG_507	0.77164	0.544486	-0.356966	256	47	1.67676	1.3928	2.02873
MPG_508	0.779972	0.593804	-0.0555518	215	61	12.9138	6.04171	30.2482
MPG_509	0.981172	0.567276	-0.371851	340	45	0.401551	0.304366	0.535789
MPG_510	0.648594	0.514105	-0.28531	211	40	3.38685	2.91656	3.94569
MPG_511	0.720014	0.557327	-0.224615	431	55	3.15083	2.53482	3.94367
MPG_512	0.667769	0.51663	-0.390844	444	39	2.8512	2.48658	3.27812
MPG_513	0.754251	0.514609	-0.397856	207	44	1.18852	1.01983	1.38981
MPG_514	0.5891	0.501016	-0.248385	207	43	5.00365	4.16036	6.04772
MPG_515	0.526262	0.518358	-0.452822	289	38	11.0216	8.43186	14.5595
MPG_516	0.632143	0.548079	-0.333041	197	44	9.29312	7.03352	12.4197
MPG_517	0.616697	0.546344	-0.448924	437	42	6.61516	5.23953	8.41861
MPG_518	0.704941	0.516136	-0.365093	181	38	2.14693	1.87495	2.46486
MPG_519	1.02613	0.55283	-0.34388	369	44	0.272582	0.201624	0.373497
MPG_520	0.523608	0.505756	-0.448821	304	38	10.7348	8.24457	14.1209
MPG_521	0.727903	0.551543	-0.420689	104	42	2.70687	2.218	3.32262
MPG_522	0.773788	0.551155	-0.361408	262	47	1.79124	1.46804	2.19823
MPG_523	0.748428	0.545511	-0.363348	253	47	2.25633	1.88538	2.71294
MPG_524	0.769888	0.550141	-0.358034	219	47	1.82888	1.50297	2.23797
MPG_525	0.64159	0.518608	-0.395813	154	37	3.85736	3.29714	4.52887
MPG_526	0.802533	0.530795	-0.361947	267	46	1.0974	0.916345	1.32045
MPG_527	0.761365	0.582391	-0.410654	414	49	3.02443	2.26215	4.0942
MPG_528	0.610599	0.54394	-0.403927	467	39	8.18042	6.48128	10.4072
MPG_529	0.682653	0.545276	-0.385124	216	46	4.05093	3.35936	4.9098
MPG_530	0.845638	0.545145	-0.351251	336	45	0.921596	0.745476	1.14682
MPG_531	0.760101	0.545508	-0.355327	336	47	1.87636	1.5589	2.26976
MPG_532	0.6777	0.46765	-0.296245	398	38	1.65902	1.34639	2.05727
MPG_533	0.848434	0.536289	-0.388356	259	46	0.737584	0.60594	0.902889
MPG_534	0.589396	0.460411	-0.24437	233	40	2.81129	2.21328	3.6009
MPG_535	0.596706	0.495967	-0.485799	145	37	4.31231	3.60271	5.18595
MPG_536	0.664293	0.553897	-0.330253	153	49	7.21213	5.49775	9.56419
MPG_537	0.709328	0.505129	-0.438545	100	38	1.73939	1.50374	2.01814
MPG_538	0.585804	0.486976	-0.320153	164	39	4.21434	3.46757	5.15036
MPG_539	0.5952	0.562087	-0.302888	433	38	22.8058	14.7604	36.2564
MPG_540	0.740602	0.524291	-0.298458	275	41	1.69494	1.45524	1.98075
MPG_541	0.539533	0.485054	-0.435367	165	36	6.52016	5.13525	8.34794
MPG_542	0.700948	0.53052	-0.284068	600	42	2.60871	2.23343	3.0577
MPG_543	0.644746	0.557223	-0.33805	256	51	9.35108	6.95043	12.7455
MPG_544	0.716293	0.524559	-0.367115	188	45	2.18207	1.89389	2.52139
MPG_545	0.662516	0.48569	-0.396455	150	35	1.79672	1.52449	2.12585
MPG_546	0.678303	0.578133	-0.365547	271	45	6.41861	4.67883	8.93658
MPG_547	0.541611	0.521224	-0.451754	72	36	9.73118	7.55815	12.6469
MPG_548	0.582522	0.449608	-0.344903	150	37	2.58777	1.98166	3.41482
MPG_549	0.656645	0.572921	-0.353333	186	54	7.42743	5.43845	10.2907
MPG_550	0.647018	0.523372	-0.42743	235	37	3.44709	2.9418	4.05388
MPG_551	0.658907	0.509028	-0.368878	375	39	2.98029	2.59524	3.43194
MPG_552	0.728684	0.556069	-0.250645	310	55	2.85745	2.31192	3.55491
MPG_553	0.567803	0.54666	-0.332393	466	46	12.8722	9.49257	17.6961
MPG_554	0.658048	0.537068	-0.300741	361	42	6.39175	4.9665	8.30315
MPG_555	0.90104	0.541969	-0.342777	245	47	0.591571	0.47302	0.745258
MPG_556	0.576954	0.47051	-0.29974	437	39	3.63176	2.8987	4.58413
MPG_557	0.729495	0.541181	-0.388427	363	47	2.32343	1.95215	2.77751
MPG_558	0.640753	0.53991	-0.318276	189	42	5.29787	4.32649	6.52621
MPG_559	0.717234	0.540075	-0.34478	175	44	3.01267	2.51435	3.62693
MPG_560	0.573457	0.460632	-0.284199	193	39	3.27036	2.55467	4.22414
MPG_561	0.589901	0.480179	-0.235844	265	38	3.67754	3.00746	4.5235
MPG_562	0.754333	0.565012	-0.370803	189	45	2.84168	2.25757	3.6047
MPG_563	0.710757	0.542953	-0.314213	185	41	2.82048	2.35702	3.39088
MPG_564	0.579008	0.535259	-0.398663	90	36	10.2952	8.07333	13.2427
MPG_565	0.631183	0.515667	-0.353492	242	37	4.73416	4.00774	5.61477
MPG_566	0.53276	0.518679	-0.437961	306	38	11.9949	9.14233	15.9092
MPG_567	0.668531	0.534431	-0.324315	272	38	4.93487	4.00962	6.11189
MPG_568	0.700203	0.546335	-0.275692	194	49	5.23026	3.94738	7.01137
MPG_569	0.752148	0.487394	-0.445721	142	35	0.711974	0.575705	0.886312
MPG_570	0.903399	0.551453	-0.38227	283	43	0.635992	0.498112	0.819173
MPG_571	0.653343	0.555308	-0.302338	170	45	9.48167	6.86919	13.2908
MPG_572	0.707089	0.558129	-0.377915	214	37	3.5996	2.87699	4.53686
MPG_573	0.66654	0.511335	-0.370423	399	39	2.84981	2.48644	3.27507
MPG_574	0.599924	0.503636	-0.391332	144	40	4.66929	3.91681	5.59132
MPG_575	0.611208	0.526546	-0.245694	130	48	11.4566	8.02783	16.6608
MPG_576	0.86457	0.5148	-0.343602	286	45	0.553866	0.452945	0.681274
MPG_577	0.735893	0.526984	-0.422918	211	45	1.55418	1.32815	1.82519
MPG_578	0.755172	0.528119	-0.287966	264	41	1.57083	1.33915	1.84939
MPG_579	0.643178	0.537148	-0.405812	207	37	4.95555	4.12857	5.97704
MPG_580	0.719909	0.556806	-0.24185	440	55	3.13137	2.52314	3.91276
MPG_581	0.581426	0.524381	-0.229045	152	38	17.224	11.2948	26.9786
MPG_582	0.712509	0.521981	-0.378216	163	40	2.10081	1.81645	2.43711
MPG_583	0.576344	0.510232	-0.372942	196	38	6.54162	5.34669	8.05115
MPG_584	0.655982	0.454005	-0.352561	453	38	1.36845	1.09331	1.72549
MPG_585	0.59683	0.523294	-0.532293	129	37	6.45916	5.28911	7.93403
MPG_586	0.693037	0.505484	-0.449821	113	38	2.01291	1.74492	2.32891
MPG_587	0.842076	0.541848	-0.421886	266	39	0.912236	0.741548	1.12925
MPG_588	0.667935	0.57291	-0.370221	174	45	8.38747	6.13484	11.6344
MPG_589	0.713494	0.553254	-0.409049	112	42	3.16603	2.57438	3.91801
MPG_590	0.53586	0.484134	-0.157076	204	61	6.67883	5.236	8.59348
MPG_591	0.738072	0.529991	-0.4148	199	44	1.86254	1.59205	2.18676
MPG_592	0.624436	0.492717	-0.475865	100	38	3.15979	2.67604	3.74594
MPG_593	0.677664	0.565653	-0.297484	235	52	8.86214	6.26631	12.7592
MPG_594	0.731887	0.543174	-0.383103	204	44	2.38353	2.01188	2.83562
MPG_595	0.580348	0.513039	-0.356558	157	40	7.88833	6.39241	9.79726
MPG_596	0.569117	0.496438	-0.234009	148	46	11.0627	7.73794	16.1201
MPG_597	0.69339	0.514499	-0.319678	240	42	2.25712	1.96068	2.60582
MPG_598	0.906315	0.537087	-0.340831	265	47	0.534947	0.427795	0.673838
MPG_599	0.664271	0.520593	-0.289372	199	41	3.19763	2.75445	3.72409
MPG_600	0.638614	0.518299	-0.395698	448	39	3.9522	3.37377	4.64659
MPG_601	0.705889	0.568243	-0.0712854	163	63	4.20415	3.24239	5.50545
MPG_602	0.669933	0.573589	-0.400312	428	38	6.53056	4.82127	8.96704
MPG_603	0.624556	0.470492	-0.32471	197	39	2.33806	1.90637	2.88496
MPG_604	0.674973	0.488469	-0.273412	252	40	1.89306	1.60934	2.23531
MPG_605	0.757994	0.581673	-0.36159	128	46	3.09026	2.31505	4.17611
MPG_606	0.778848	0.531014	-0.405241	339	45	1.1835	1.00213	1.40331
MPG_607	0.67371	0.567996	-0.329356	149	46	8.48136	6.1423	11.8933
MPG_608	0.738558	0.522756	-0.402217	200	46	1.5243	1.31527	1.7721
MPG_609	0.998457	0.58809	-0.302119	216	48	0.471365	0.339584	0.664804
MPG_610	0.562136	0.535231	-0.394371	184	41	12.9046	9.86621	17.0585
MPG_611	0.521919	0.51569	-0.44482	311	38	12.9039	9.73268	17.3101
MPG_612	0.784909	0.539647	-0.434721	195	51	1.41125	1.17675	1.70061
MPG_613	0.593669	0.488338	-0.434485	96	42	3.22678	2.65867	3.9377
MPG_614	0.658386	0.502511	-0.409652	261	37	2.63887	2.27895	3.06513
MPG_615	0.794408	0.550671	-0.359866	240	47	1.49346	1.22016	1.83888
MPG_616	0.70106	0.568109	-0.31763	231	48	6.50711	4.76878	9.00692
MPG_617	0.581014	0.54887	-0.378675	479	38	11.5008	8.56274	15.6467
MPG_618	0.72457	0.539836	-0.355951	234	46	2.38559	2.00991	2.84356
MPG_619	0.909082	0.601093	-0.359466	280	40	1.19103	0.858915	1.67795
MPG_620	0.650161	0.51388	-0.276573	195	43	3.32672	2.86703	3.87246
MPG_621	0.61514	0.545562	-0.0942018	173	48	33.8539	16.1988	77.0958
MPG_622	0.876177	0.51117	-0.349794	267	44	0.473644	0.384253	0.587564
MPG_623	0.733894	0.535579	-0.370166	320	45	2.07625	1.76222	2.45577
MPG_624	0.638448	0.529675	-0.272416	233	43	4.6635	3.90421	5.59603
MPG_625	0.816386	0.52394	-0.387511	199	44	0.907126	0.7541	1.09663
MPG_626	0.762491	0.518897	-0.374918	240	37	1.31853	1.12536	1.55048
MPG_627	0.530282	0.515284	-0.454445	319	38	9.80832	7.57603	12.8233
MPG_628	0.891414	0.544037	-0.385696	347	44	0.640995	0.508086	0.815082
MPG_629	0.605102	0.523281	-0.443909	123	38	5.93104	4.89647	7.22267
MPG_630	0.809262	0.540878	-0.446305	281	47	1.17211	0.967245	1.42802
MPG_631	0.682242	0.545628	-0.304815	205	41	3.82746	3.14937	4.67736
MPG_632	0.62088	0.519889	-0.288499	194	42	4.81069	4.04933	5.73986
MPG_633	0.728383	0.547179	-0.305732	139	43	3.49824	2.77626	4.44253
MPG_634	0.728451	0.556814	-0.365589	211	45	2.89282	2.33529	3.6075
MPG_635	0.736189	0.510067	-0.379642	341	36	1.47282	1.26751	1.71697
MPG_636	0.545221	0.45679	-0.374006	351	40	3.92267	3.03062	5.12715
MPG_637	0.541617	0.521224	-0.451748	72	36	9.73067	7.55783	12.6461
MPG_638	0.736124	0.530763	-0.422966	181	45	1.64216	1.4004	1.93273
MPG_639	0.586056	0.488273	-0.248458	249	42	4.28317	3.52955	5.22608
MPG_640	0.755221	0.528119	-0.291568	268	41	1.57016	1.33856	1.84864
MPG_641	0.714551	0.553977	-0.294389	108	46	4.76049	3.62213	6.32572
MPG_642	0.779759	0.527449	-0.361105	242	44	1.26887	1.07233	1.50761
MPG_643	0.86089	0.51648	-0.390977	351	38	0.594626	0.481865	0.738518
MPG_644	0.786045	0.557162	-0.370751	237	44	1.83887	1.49728	2.27231
MPG_645	0.588336	0.521698	-0.354839	337	46	6.88492	5.60524	8.50899
MPG_646	0.687379	0.528948	-0.481395	304	42	2.07585	1.70707	2.53839
MPG_647	0.707774	0.518624	-0.47186	106	40	1.50903	1.25101	1.82957
MPG_648	0.778111	0.557818	-0.380481	171	44	1.9376	1.57927	2.39177
MPG_649	0.773753	0.569695	-0.35992	166	45	2.27792	1.77978	2.94163
MPG_650	0.967517	0.537653	-0.244108	256	37	0.438288	0.331447	0.586271
MPG_651	0.632542	0.572687	-0.508846	453	40	9.58822	6.86526	13.6149
MPG_652	0.661022	0.511406	-0.382081	428	39	2.89122	2.52292	3.32217
MPG_653	0.56163	0.534476	-0.304084	282	36	19.4352	13.5121	28.5108
MPG_654	0.645378	0.523947	-0.309916	218	41	4.01241	3.41126	4.73753
MPG_655	0.715645	0.555198	-0.284354	252	51	3.18732	2.57803	3.96655
MPG_656	0.688559	0.529865	-0.37346	266	45	2.8969	2.47846	3.39793
MPG_657	0.546779	0.494416	-0.45281	173	37	6.98114	5.56099	8.83047
MPG_658	0.613549	0.519399	-0.325121	285	40	5.13847	4.30304	6.16419
MPG_659	0.602894	0.55531	-0.435101	290	38	10.0212	7.47571	13.6048
MPG_660	0.586229	0.489522	-0.463057	176	38	4.35359	3.59227	5.30467
MPG_661	0.635925	0.551806	-0.407644	124	36	6.97032	5.51133	8.88697
MPG_662	0.622596	0.614116	-0.38597	252	40	33.4717	18.5396	63.7765
MPG_663	0.640259	0.524225	-0.40812	465	39	4.23376	3.5869	5.01722
MPG_664	0.457032	0.380862	-0.320385	179	36	3.30455	2.04262	5.53728
MPG_665	0.683416	0.580448	-0.338441	129	46	9.25262	6.45058	13.5318
MPG_666	1.0345	0.552156	-0.439142	383	38	0.256282	0.188927	0.352462
MPG_667	0.720091	0.558907	-0.417865	151	47	3.21804	2.57619	4.04895
MPG_668	0.73191	0.580638	-0.334402	289	49	3.90025	2.90558	5.30282
MPG_669	0.772392	0.55136	-0.36528	234	47	1.9498	1.60804	2.37701
MPG_670	0.815323	0.549064	-0.356934	324	44	1.23103	1.00239	1.52114
MPG_671	0.709931	0.562852	-0.371609	254	43	4.33205	3.4116	5.54698
MPG_672	0.727735	0.538832	-0.402386	285	46	2.16387	1.8425	2.55081
MPG_673	0.636951	0.50546	-0.440742	288	42	3.35171	2.87765	3.91702
MPG_674	0.742392	0.552167	-0.358813	278	47	2.71037	2.22054	3.32743
MPG_675	0.669478	0.535761	-0.332405	289	43	3.76239	3.16067	4.49842
MPG_676	0.651101	0.577121	-0.38029	362	41	10.6627	7.56828	15.287
MPG_677	0.593348	0.531258	-0.309193	205	45	11.8353	8.80882	16.1077
MPG_678	0.610886	0.511963	-0.411939	218	37	4.73057	3.98738	5.63609
MPG_679	0.576827	0.535902	-0.415447	88	38	9.95004	7.807	12.7911
MPG_680	0.712781	0.542455	-0.344723	197	44	3.28173	2.71798	3.9829
MPG_681	0.7346	0.538011	-0.424744	210	45	1.85098	1.56666	2.19572
MPG_682	0.600101	0.50627	-0.466346	276	37	4.84405	4.06133	5.80371
MPG_683	0.591034	0.494346	-0.489027	107	37	2.99696	2.37699	3.80844
MPG_684	0.66496	0.519219	-0.309789	212	41	3.11746	2.68982	3.62446
MPG_685	0.575631	0.521226	-0.371969	167	45	7.8136	6.27617	9.79604
MPG_686	0.685564	0.51653	-0.454339	234	40	2.48746	2.15887	2.87438
MPG_687	0.858457	0.51554	-0.342897	294	44	0.599244	0.486111	0.743435
MPG_688	0.769232	0.546477	-0.41684	193	46	1.56407	1.30343	1.8859
MPG_689	0.582872	0.457212	-0.36663	227	39	2.75564	2.17777	3.51523
MPG_690	0.78578	0.543734	-0.404561	191	44	1.34325	1.12223	1.61536
MPG_691	0.759639	0.53094	-0.410251	246	44	1.38289	1.17748	1.63021
MPG_692	0.638498	0.53152	-0.418517	214	37	4.49054	3.77819	5.36033
MPG_693	0.827297	0.503158	-0.329795	355	44	0.65966	0.540319	0.81004
MPG_694	0.76143	0.551075	-0.372594	394	45	2.1028	1.73967	2.55505
MPG_695	0.588117	0.465498	-0.315336	161	40	3.04921	2.42531	3.86308
MPG_696	0.739395	0.550436	-0.384549	193	49	2.47526	2.05508	2.99636
MPG_697	0.650681	0.556946	-0.332906	296	51	8.86052	6.59928	12.05
MPG_698	0.665751	0.539171	-0.361294	151	37	4.09394	3.40353	4.94885
MPG_699	0.49266	0.476254	-0.389509	78	38	9.49835	7.1375	12.7931
MPG_700	0.611273	0.523199	-0.325472	221	39	5.56308	4.61952	6.73306
MPG_701	0.593505	0.492648	-0.450438	182	37	4.24164	3.52788	5.12501
MPG_702	0.641572	0.532508	-0.375674	107	44	4.71237	3.92776	5.68099
MPG_703	0.705542	0.519954	-0.290758	217	41	2.1761	1.88521	2.51936
MPG_704	0.537587	0.517437	-0.46842	89	37	11.1303	8.5659	14.6088
MPG_705	0.595908	0.538025	-0.243023	191	61	8.1975	6.45483	10.4981
MPG_706	0.686633	0.536738	-0.324124	172	39	3.24127	2.7339	3.85897
MPG_707	0.590965	0.497317	-0.279808	324	44	7.14141	5.49767	9.37029
MPG_708	0.646935	0.54131	-0.390972	177	44	5.08339	4.1528	6.25967
MPG_709	0.659462	0.572664	-0.356762	186	55	9.78006	7.01997	13.8495
MPG_710	0.675237	0.53961	-0.387738	187	45	3.93354	3.30596	4.7008
MPG_711	0.573525	0.460632	-0.282906	194	39	3.26827	2.55314	4.22126
MPG_712	0.729168	0.527711	-0.383064	237	47	1.95464	1.67768	2.28502
MPG_713	0.895979	0.532671	-0.379482	291	45	0.491034	0.394703	0.61514
MPG_714	0.688744	0.522402	-0.396931	156	46	2.48525	2.16357	2.86268
MPG_715	0.670318	0.506898	-0.381215	254	36	2.51107	2.17745	2.90431
MPG_716	0.67898	0.553824	-0.316716	238	51	6.44001	4.9008	8.55603
MPG_717	0.688879	0.538505	-0.351109	221	46	3.84211	3.20056	4.63465
MPG_718	0.704949	0.568309	-0.385035	152	49	4.77582	3.69911	6.22525
MPG_719	0.773972	0.548557	-0.353872	383	47	1.9122	1.58029	2.32608
MPG_720	0.719789	0.557327	-0.232768	415	55	3.15747	2.54001	3.95223
MPG_721	0.69446	0.580085	-0.269114	250	47	5.60249	4.09777	7.77143
MPG_722	0.628913	0.505734	-0.474372	118	37	2.60328	2.13778	3.18811
MPG_723	0.665705	0.528992	-0.373843	96	46	3.81945	3.26292	4.48696
MPG_724	0.649832	0.507428	-0.392384	364	39	3.05249	2.63465	3.54767
MPG_725	0.60909	0.472761	-0.198187	264	40	5.16979	3.66455	7.42287
MPG_726	0.658517	0.500809	-0.427857	233	37	2.57616	2.22221	2.99593
MPG_727	0.72621	0.561605	-0.249765	279	56	3.15417	2.50759	3.99811
MPG_728	0.64325	0.434495	-0.395181	492	38	1.26304	0.947849	1.70361
MPG_729	0.707517	0.493493	-0.424136	138	38	1.21833	1.02481	1.45469
MPG_730	0.601424	0.454668	-0.369538	352	37	2.33384	1.82249	3.01558
MPG_731	0.607025	0.530635	-0.284068	280	50	11.0449	8.08726	15.3026
MPG_732	0.897692	0.564265	-0.364132	239	45	0.765897	0.591753	1.00102
MPG_733	0.618429	0.508648	-0.279648	149	40	4.187	3.5559	4.9492
MPG_734	0.646033	0.502167	-0.30494	175	39	3.84905	3.19128	4.66614
MPG_735	0.615443	0.550342	-0.325609	137	44	8.0781	6.22864	10.5812
MPG_736	0.569595	0.507237	-0.333517	200	41	6.70203	5.45223	8.28959
MPG_737	0.660879	0.541697	-0.318682	199	44	6.26699	4.91669	8.05733
MPG_738	0.757672	0.535282	-0.393893	218	41	1.58685	1.35286	1.86819
MPG_739	0.575284	0.47886	-0.527632	207	37	4.15538	3.35852	5.1754
MPG_740	0.780549	0.527387	-0.430816	312	37	1.0201	0.853705	1.22455
MPG_741	0.794749	0.553794	-0.272866	2423	43	1.54817	1.2571	1.91872
MPG_742	0.618485	0.567133	-0.499591	128	37	7.75897	5.65221	10.8105
MPG_743	0.721252	0.52714	-0.42083	195	45	1.79926	1.5445	2.10312
MPG_744	0.966462	0.555809	-0.372372	445	45	0.388878	0.299473	0.510062
MPG_745	0.668746	0.597102	-0.28099	271	60	20.3534	11.8505	36.5596
MPG_746	0.578255	0.51414	-0.314298	196	45	6.80883	5.55111	8.4024
MPG_747	0.5299	0.516245	-0.449543	321	38	11.8965	9.0733	15.7674
MPG_748	0.810224	0.540233	-0.445363	196	46	0.904142	0.738429	1.11367
MPG_749	0.656659	0.470888	-0.323312	167	39	1.77229	1.45408	2.17249
MPG_750	0.611242	0.50967	-0.120939	274	42	4.55908	3.85005	5.42107
MPG_751	0.728409	0.557197	-0.365002	195	46	3.32	2.67781	4.14403
MPG_752	0.597829	0.483293	-0.445869	182	37	3.56237	2.94062	4.33871
MPG_753	0.710391	0.543975	-0.288003	237	44	4.28066	3.32987	5.55408
MPG_754	0.533628	0.460513	-0.160568	116	45	4.79625	3.64064	6.38974
MPG_755	0.908553	0.548973	-0.376923	469	39	0.595729	0.466525	0.767405
MPG_756	0.762722	0.551518	-0.361584	228	46	1.98135	1.62466	2.43023
MPG_757	0.611439	0.53958	-0.431165	236	39	7.12439	5.67595	9.0102
MPG_758	0.676648	0.562346	-0.311259	210	38	7.93951	5.78821	11.0526
MPG_759	0.880813	0.512291	-0.345157	293	44	0.469462	0.38021	0.583433
MPG_760	0.712049	0.539772	-0.35009	188	44	3.09906	2.5939	3.71964
MPG_761	0.913694	0.547051	-0.368934	197	44	0.52965	0.420112	0.673012
MPG_762	0.695793	0.548177	-0.319524	214	46	4.7718	3.76439	6.0988
MPG_763	0.653647	0.543897	-0.355605	160	44	4.93841	4.02134	6.102
MPG_764	0.888578	0.552964	-0.341498	308	46	0.723051	0.569112	0.926368
MPG_765	0.85962	0.535777	-0.369378	204	38	0.743209	0.601705	0.92398
MPG_766	0.594696	0.522238	-0.380657	302	40	7.18864	5.90521	8.8004
MPG_767	0.539572	0.410673	-0.109381	134	38	2.27158	1.552	3.39771
MPG_768	0.766434	0.546579	-0.361089	239	47	1.94358	1.6183	2.34564
MPG_769	0.687189	0.521654	-0.321636	196	40	3.28029	2.76457	3.90875
MPG_770	0.751407	0.537179	-0.399762	306	46	1.69786	1.44506	2.00241
MPG_771	0.597195	0.559782	-0.385901	349	46	14.2865	10.3319	20.0648
MPG_772	0.559124	0.502644	-0.306401	163	45	10.2849	7.82946	13.6592
MPG_773	0.652244	0.517614	-0.388099	367	39	3.43157	2.97559	3.96904
MPG_774	0.621675	0.517999	-0.427687	216	37	4.09767	3.47197	4.85539
MPG_775	0.641715	0.54236	-0.317634	199	42	5.44132	4.41421	6.75033
MPG_776	0.621408	0.557533	-0.286988	330	52	8.48997	6.40732	11.3816
MPG_777	0.611533	0.526451	-0.391834	201	37	5.82558	4.80689	7.09817
MPG_778	0.593962	0.512498	-0.422187	148	37	5.65014	4.6906	6.8403
MPG_779	0.662192	0.563478	-0.35193	149	44	8.09205	6.04511	10.9689
MPG_780	0.895834	0.525225	-0.346018	264	44	0.506195	0.402909	0.640817
MPG_781	0.747476	0.550578	-0.367128	373	47	2.43734	2.01424	2.96494
MPG_782	0.589506	0.50154	-0.433125	123	37	5.02198	4.177	6.06772
MPG_783	0.726337	0.561605	-0.249792	279	56	5.72349	4.03024	8.27835
MPG_784	0.531442	0.49764	-0.449972	122	36	7.03179	5.51757	9.03908
MPG_785	0.751268	0.605674	-0.367495	236	51	4.62894	3.14747	6.96096
MPG_786	0.716835	0.532547	-0.364239	223	44	2.49193	2.13631	2.91672
MPG_787	0.661671	0.527945	-0.305194	245	43	3.63095	3.09067	4.28173
MPG_788	0.719509	0.549148	-0.389215	179	47	2.90781	2.41761	3.51476
MPG_789	0.687071	0.499433	-0.570132	109	37	0.998681	0.74082	1.36415
MPG_790	0.985164	0.532875	-0.355275	204	44	0.268446	0.206876	0.35183
MPG_791	0.622717	0.445387	-0.397785	110	39	1.4048	1.08697	1.83318
MPG_792	0.752924	0.547275	-0.352414	162	44	2.3083	1.91193	2.80126
MPG_793	0.591836	0.476257	-0.234118	250	42	5.77438	4.23582	7.98439
MPG_794	0.505507	0.41598	-0.233891	185	36	3.33584	2.25692	5.04455
MPG_795	0.841417	0.522081	-0.36487	682	40	0.732013	0.600394	0.897602
MPG_796	0.654149	0.484333	-0.318505	214	39	2.15434	1.81646	2.56585
MPG_797	0.685241	0.552777	-0.276542	150	46	4.11683	3.31804	5.14271
MPG_798	1.03153	0.585579	-0.405133	585	38	0.364143	0.260635	0.517277
MPG_799	0.654823	0.537684	-0.312305	246	51	6.39598	5.01893	8.22131
MPG_800	0.790004	0.55822	-0.368925	284	44	1.81165	1.47031	2.24645
MPG_801	0.652603	0.50301	-0.38789	376	39	2.68421	2.3333	3.09664
MPG_802	0.666236	0.538192	-0.398924	259	36	4.04539	3.40509	4.82684
MPG_803	0.53044	0.462656	-0.14806	169	43	5.10952	3.88182	6.80065
MPG_804	0.535721	0.513099	-0.449676	295	37	10.5826	8.18661	13.8127
MPG_805	0.720046	0.548589	-0.4445	240	37	2.79524	2.30604	3.4065
MPG_806	0.651401	0.563341	-0.322337	176	49	10.4208	7.46152	14.7968
MPG_807	0.654	0.501222	-0.39343	122	38	2.52054	2.18665	2.9139
MPG_808	0.683745	0.531185	-0.407917	238	37	2.89856	2.49014	3.38522
MPG_809	0.72646	0.561605	-0.252077	279	56	3.1468	2.5019	3.98849
MPG_810	0.6572	0.546018	-0.376605	110	44	5.59317	4.5367	6.93984
MPG_811	0.64482	0.430016	-0.30885	366	37	1.18135	0.876971	1.61237
MPG_812	0.617953	0.443476	-0.320552	321	37	1.84887	1.42806	2.41723
MPG_813	1.00034	0.55195	-0.34888	261	44	0.306712	0.233452	0.407401
MPG_814	0.81488	0.525003	-0.385178	165	44	0.929289	0.773007	1.12268
MPG_815	0.625761	0.492922	-0.473897	100	38	2.1894	1.77611	2.71614
MPG_816	0.666612	0.539089	-0.381503	402	39	4.05516	3.37351	4.89859
MPG_817	0.481339	0.38162	-0.133994	154	38	2.60971	1.60683	4.3927
MPG_818	0.611059	0.539815	-0.374149	258	37	8.52881	6.75452	10.8552
MPG_819	0.544442	0.414054	-0.0806402	135	38	2.27394	1.57026	3.36104
MPG_820	0.711743	0.563017	-0.356627	167	45	3.68846	2.90517	4.72215
MPG_821	0.636892	0.514121	-0.284388	351	46	3.7869	3.24249	4.43816
MPG_822	0.755218	0.528119	-0.2951	270	41	1.5702	1.3386	1.84868
MPG_823	0.740743	0.524291	-0.298794	279	41	1.69288	1.45342	1.97843
MPG_824	0.766265	0.547928	-0.365929	254	47	1.83458	1.51542	2.23278
MPG_825	0.858546	0.541357	-0.382238	349	45	0.739866	0.60375	0.912142
MPG_826	0.714158	0.484348	-0.326534	320	43	1.29039	1.08256	1.54502
MPG_827	0.601586	0.534427	-0.344535	469	38	7.29519	5.84245	9.17497
MPG_828	0.578661	0.510026	-0.263306	576	40	6.36656	5.21759	7.81345
MPG_829	0.669813	0.558076	-0.383497	285	38	5.17823	4.06249	6.65756
MPG_830	0.851206	0.533692	-0.37641	577	40	0.774179	0.630148	0.957019
MPG_831	0.637795	0.557464	-0.340189	206	52	10.1187	7.47117	13.892
MPG_832	0.600253	0.544566	-0.0869726	177	48	8.6781	6.71994	11.3149
MPG_833	0.710692	0.558932	-0.23285	346	56	3.51776	2.80776	4.44014
MPG_834	0.753637	0.547075	-0.235525	302	54	2.02588	1.67898	2.45701
MPG_835	0.547706	0.482459	-0.455125	193	38	5.76394	4.56915	7.32875
MPG_836	0.667474	0.565127	-0.356228	207	44	7.71083	5.77039	10.4323
MPG_837	0.735882	0.561504	-0.356777	221	44	3.4078	2.70431	4.328
MPG_838	0.632124	0.532746	-0.342267	179	40	5.19579	4.29856	6.31318
MPG_839	0.586815	0.467347	-0.237973	308	42	5.11789	3.75832	7.06824
MPG_840	0.622638	0.489195	-0.522786	189	38	3.06126	2.57959	3.64832
MPG_841	0.71954	0.569318	-0.225085	130	45	3.74163	2.89151	4.88914
MPG_842	0.817303	0.526338	-0.307103	293	37	0.925978	0.769073	1.12049
MPG_843	0.561847	0.442351	-0.374219	346	36	2.5957	1.96676	3.46483
MPG_844	0.769343	0.558255	-0.381273	163	44	2.11666	1.72376	2.61513
MPG_845	0.62296	0.579452	-0.350503	104	39	18.2821	12.0194	28.5536
MPG_846	0.584195	0.441311	-0.341588	500	39	2.28288	1.71533	3.07502
MPG_847	0.684051	0.556237	-0.382152	230	37	4.37737	3.48545	5.5394
MPG_848	0.719982	0.548527	-0.373719	241	47	2.7945	2.30579	3.40504
MPG_849	0.624437	0.501911	-0.31589	171	40	3.59114	3.06169	4.22769
MPG_850	0.546561	0.452357	-0.420389	274	38	3.01764	2.29484	4.01212
MPG_851	0.623102	0.495698	-0.393206	157	39	3.14448	2.69086	3.6875
MPG_852	0.739163	0.550436	-0.379528	205	49	2.40794	1.98073	2.94358
MPG_853	0.625039	0.534034	-0.253119	109	45	10.8716	7.66235	15.7084
MPG_854	0.613044	0.459253	-0.324309	311	40	2.2347	1.77072	2.84268
MPG_855	0.679991	0.541883	-0.389929	124	45	3.70928	3.08148	4.48734
MPG_856	0.626085	0.487586	-0.452153	183	37	2.90037	2.44192	3.4597
MPG_857	0.549131	0.515549	-0.156715	668	64	9.49997	7.4567	12.2075
MPG_858	0.639263	0.531177	-0.2801	245	42	4.7285	3.94739	5.69104
MPG_859	0.565175	0.454255	-0.289128	157	39	3.2361	2.48178	4.26361
MPG_860	0.580652	0.52574	-0.358899	76	37	7.95088	6.36197	10.009
MPG_861	0.677668	0.537691	-0.3697	131	37	3.57517	2.99957	4.2803
MPG_862	0.713822	0.543397	-0.359783	182	44	3.1197	2.60278	3.75713
MPG_863	0.650671	0.563362	-0.34635	224	52	6.82076	5.16949	9.10187
MPG_864	0.622926	0.531288	-0.413236	344	37	5.57857	4.59766	6.80566
MPG_865	0.520728	0.406643	-0.229777	298	38	2.55128	1.70754	3.90525
MPG_866	0.72778	0.555522	-0.244563	478	55	2.86002	2.31732	3.55268
MPG_867	0.710155	0.534586	-0.391088	174	45	2.49986	2.14564	2.9224
MPG_868	0.611817	0.537632	-0.401672	374	38	6.88605	5.52092	8.65015
MPG_869	0.647724	0.542697	-0.269424	105	44	5.14773	4.19016	6.36328
MPG_870	0.770963	0.54266	-0.418754	169	46	1.44415	1.20852	1.73367
MPG_871	0.538013	0.519091	-0.462484	112	36	11.3839	8.73687	14.9862
MPG_872	0.541184	0.415382	-0.11826	160	40	2.38271	1.64758	3.51655
MPG_873	0.723648	0.564614	-0.383197	296	36	3.69523	2.92591	4.70416
MPG_874	0.783087	0.54657	-0.365887	272	48	1.56143	1.2888	1.90188
MPG_875	0.744594	0.528548	-0.293484	262	41	1.72847	1.47747	2.02933
MPG_876	0.813314	0.495938	-0.397404	107	38	0.676395	0.554063	0.830534
MPG_877	0.577583	0.466149	-0.289763	243	40	3.39631	2.68944	4.32325
MPG_878	0.666069	0.535766	-0.398925	485	37	3.88627	3.2905	4.60837
MPG_879	0.557442	0.486858	-0.289157	156	48	5.57679	4.47924	6.99213
MPG_880	0.581938	0.438142	-0.241659	160	38	2.23421	1.66441	3.03769
MPG_881	0.691371	0.50074	-0.42796	308	37	1.92124	1.65924	2.23154
MPG_882	0.915257	0.573311	-0.349746	165	44	0.741572	0.561371	0.990861
MPG_883	0.752298	0.601389	-0.319656	189	52	6.68479	4.41798	10.3787
MPG_884	0.603474	0.496732	-0.130847	190	42	11.526	6.98965	19.7444
MPG_885	0.61727	0.457062	-0.3816	322	39	2.09173	1.65094	2.67202
MPG_886	0.66139	0.54167	-0.426847	197	37	4.42835	3.64745	5.40594
MPG_887	0.640399	0.542474	-0.368006	365	39	5.52361	4.47488	6.86233
MPG_888	0.943152	0.574924	-0.368379	388	45	0.603463	0.458784	0.802592
MPG_889	0.665442	0.545159	-0.384127	120	43	4.88263	4.00958	5.97945
MPG_890	0.597407	0.529646	-0.334507	412	38	7.07841	5.71668	8.82303
MPG_891	0.700984	0.500701	-0.526639	89	37	1.03279	0.801542	1.34335
MPG_892	0.572757	0.474664	-0.3875	146	38	4.01037	3.21486	5.03856
MPG_893	0.617303	0.453807	-0.326443	267	40	2.00466	1.56999	2.58219
MPG_894	0.616053	0.512759	-0.295596	309	46	4.54765	3.84586	5.39944
MPG_895	0.63861	0.531452	-0.325706	146	41	4.77835	3.98464	5.75768
MPG_896	0.528721	0.440233	-0.138231	390	41	9.03331	5.40419	15.72
MPG_897	0.60735	0.498063	-0.196908	183	41	4.00698	3.37614	4.77598
MPG_898	0.798909	0.552478	-0.363722	241	47	1.47058	1.19607	1.81939
MPG_899	0.715575	0.548143	-0.347476	201	44	3.47363	2.83855	4.2761
MPG_900	0.668966	0.54291	-0.395943	120	44	4.18646	3.45022	5.10751
MPG_901	0.540974	0.414356	-0.0973568	141	38	2.355	1.62429	3.48548
MPG_902	0.622781	0.504694	-0.391773	414	36	3.79454	3.23374	4.4691
MPG_903	0.830092	0.565274	-0.337573	299	48	1.54153	1.21217	1.97704
MPG_904	0.625862	0.478891	-0.502003	111	38	2.58401	2.14387	3.13034
MPG_905	0.677559	0.519637	-0.315901	153	39	3.57863	2.99578	4.29451
MPG_906	0.620355	0.485647	-0.248576	172	39	2.9785	2.4949	3.57206
MPG_907	0.769735	0.534634	-0.422951	170	37	1.27869	1.07663	1.5252
MPG_908	0.59789	0.541715	-0.215486	194	37	8.50748	6.63445	11.0086
MPG_909	0.723887	0.517378	-0.296489	216	40	2.31732	1.9349	2.78844
MPG_910	0.772666	0.544424	-0.358876	258	47	1.66082	1.3794	2.0097
MPG_911	0.724486	0.561605	-0.248065	284	56	3.20551	2.54722	4.06519
MPG_912	0.703957	0.549254	-0.346965	227	46	4.00652	3.24495	4.97898
MPG_913	0.573945	0.526411	-0.494067	109	36	6.17524	4.8041	8.01143
MPG_914	0.589976	0.562812	-0.37212	179	49	13.1163	9.32761	18.7652
MPG_915	0.596679	0.490074	-0.347869	189	41	4.47296	3.71876	5.40682
MPG_916	0.707909	0.553299	-0.371545	216	37	3.33862	2.71011	4.13904
MPG_917	0.758962	0.546514	-0.386578	265	47	1.90988	1.59994	2.29026
MPG_918	0.716171	0.537541	-0.373592	78	45	2.49594	2.1121	2.96146
MPG_919	0.731821	0.551798	-0.297393	199	49	2.62073	2.14696	3.21762
MPG_920	0.716978	0.533126	-0.355215	211	44	2.59437	2.21298	3.05264
MPG_921	0.873371	0.51289	-0.340577	251	44	0.508152	0.413294	0.628679
MPG_922	0.655833	0.537708	-0.307311	287	51	4.41594	3.66547	5.34694
MPG_923	0.634221	0.502909	-0.381417	131	38	3.30707	2.8579	3.83864
MPG_924	0.740704	0.524291	-0.296948	276	41	1.69345	1.45392	1.97907
MPG_925	0.689751	0.529506	-0.458704	291	38	2.21569	1.85766	2.65465
MPG_926	0.839708	0.621806	-0.307521	107	43	2.51227	1.66589	3.88593
MPG_927	0.726217	0.519012	-0.353774	365	37	1.90396	1.65216	2.20052
MPG_928	0.781366	0.564178	-0.3646	218	45	2.19324	1.74972	2.76977
MPG_929	0.604545	0.421135	-0.217698	115	38	1.47908	1.06519	2.08689
MPG_930	1.00377	0.567465	-0.392451	614	39	0.366779	0.270871	0.503435
MPG_931	0.643156	0.458947	-0.389392	120	38	1.467	1.17753	1.84055
MPG_932	0.761566	0.517757	-0.388029	188	44	1.20315	1.03343	1.40543
MPG_933	0.562807	0.479906	-0.423148	164	38	4.76857	3.82211	5.99207
MPG_934	0.603609	0.469067	-0.335765	200	40	3.04139	2.46731	3.77302
MPG_935	0.602296	0.527616	-0.400739	302	38	6.70666	5.52447	8.18645
MPG_936	0.766403	0.547928	-0.36529	252	47	1.83239	1.51358	2.23017
MPG_937	0.900593	0.548538	-0.342462	410	45	0.628964	0.494573	0.806669
MPG_938	0.695925	0.565362	-0.278282	253	51	7.71601	5.42278	11.1842
MPG_939	0.712991	0.562833	-0.29297	228	52	5.7089	4.19299	7.88311
MPG_940	0.648183	0.544712	-0.315004	197	41	7.78561	5.94469	10.3063
MPG_941	0.696159	0.535374	-0.396809	241	48	2.91093	2.46827	3.44654
MPG_942	0.740583	0.524291	-0.296033	276	41	1.69521	1.45548	1.98106
MPG_943	0.877692	0.549068	-0.357831	291	40	0.751918	0.597181	0.954125
MPG_944	0.64372	0.522022	-0.436614	244	38	3.9669	3.37953	4.67367
MPG_945	0.60033	0.501736	-0.453191	166	39	4.5239	3.79629	5.41506
MPG_946	0.799022	0.552478	-0.360347	241	47	1.46919	1.1949	1.81772
MPG_947	0.776375	0.552376	-0.36105	276	47	1.77913	1.45374	2.19034
MPG_948	0.573947	0.526411	-0.494097	109	36	6.17436	4.80331	8.01047
MPG_949	0.809031	0.523766	-0.454416	145	45	0.708265	0.576173	0.87606
MPG_950	0.550368	0.526018	-0.298969	342	38	19.2553	13.4513	28.0972
MPG_951	0.660323	0.508114	-0.289882	147	37	2.79621	2.42094	3.23934
MPG_952	0.977027	0.564955	-0.345518	362	45	0.433163	0.329162	0.576382
MPG_953	0.803993	0.532809	-0.373222	180	37	1.11085	0.925729	1.33943
MPG_954	0.530785	0.434448	-0.283034	150	36	4.39952	3.12235	6.30843
MPG_955	0.663047	0.541478	-0.387414	204	45	4.63486	3.84869	5.60971
MPG_956	0.761373	0.548301	-0.367947	236	47	1.92343	1.58862	2.34122
MPG_957	0.622077	0.566356	-0.351206	392	40	9.70756	7.06705	13.5352
MPG_958	0.753559	0.562612	-0.364763	174	45	2.48653	1.9804	3.14573
MPG_959	0.74454	0.53655	-0.415497	248	46	1.70046	1.44438	2.00967
MPG_960	0.731012	0.544005	-0.339629	150	37	2.84936	2.3537	3.46775
MPG_961	0.70774	0.55729	-0.293262	276	52	3.53553	2.83414	4.4421
MPG_962	0.572621	0.527484	-0.401189	128	37	9.43903	7.5192	11.9389
MPG_963	0.631726	0.51919	-0.405589	213	37	4.09187	3.50436	4.79451
MPG_964	0.8114	0.53888	-0.438174	302	46	0.898028	0.736443	1.10135
MPG_965	0.983924	0.578444	-0.392194	639	40	0.427472	0.319407	0.579312
MPG_966	0.704174	0.550436	-0.395633	171	47	3.39432	2.80377	4.13114
MPG_967	0.757784	0.541008	-0.379905	192	48	1.81429	1.53482	2.15336
MPG_968	0.591998	0.485773	-0.453393	120	38	3.9012	3.21927	4.75302
MPG_969	0.768536	0.547325	-0.412515	223	46	1.61787	1.3482	1.95088
MPG_970	0.649858	0.541693	-0.367673	126	44	5.81554	4.73248	7.19083
MPG_971	0.659544	0.559697	-0.414691	245	38	5.88617	4.55741	7.67572
MPG_972	0.749966	0.553052	-0.394721	140	40	2.26263	1.84944	2.78457
MPG_973	0.998462	0.537459	-0.354031	298	44	0.258267	0.197722	0.340907
MPG_974	0.779467	0.526402	-0.378806	194	44	1.25588	1.06205	1.49115
MPG_975	0.801938	0.552342	-0.359932	238	47	1.52695	1.25054	1.8753
MPG_976	0.580581	0.439613	-0.337677	182	35	2.30567	1.72276	3.12471
MPG_977	0.688012	0.529865	-0.376643	286	45	2.91158	2.49075	3.41553
MPG_978	0.553033	0.43216	-0.147947	155	38	2.67802	1.93935	3.75556
MPG_979	0.873336	0.51289	-0.341138	249	44	0.507482	0.41276	0.627832
MPG_980	0.649139	0.550777	-0.35291	513	39	5.72356	4.54201	7.26907
MPG_981	0.558138	0.491491	-0.305448	334	44	5.93632	4.78401	7.41641
MPG_982	0.548178	0.466347	-0.565045	110	37	2.21729	1.55238	3.22752
MPG_983	0.603208	0.524517	-0.537754	135	37	6.16144	5.06489	7.53739
MPG_984	0.769868	0.543887	-0.406889	185	46	1.5457	1.29613	1.85162
MPG_985	0.627692	0.495513	-0.191929	170	44	3.18557	2.70932	3.75979
MPG_986	0.663581	0.50638	-0.465001	242	37	1.93839	1.61316	2.34063
MPG_987	0.774388	0.545418	-0.419309	230	45	1.6572	1.37344	2.00987
MPG_988	0.743315	0.561413	-0.323765	195	41	2.68572	2.14394	3.38946
MPG_989	0.602576	0.503594	-0.294461	167	41	6.61886	5.22035	8.46151
MPG_990	0.868151	0.517316	-0.393476	321	38	0.568809	0.459185	0.70933
MPG_991	0.740369	0.524291	-0.294344	267	41	1.69833	1.45825	1.98458
MPG_992	0.649045	0.51091	-0.410322	362	38	2.91993	2.52779	3.38305
MPG_993	0.634711	0.549263	-0.317226	198	49	6.48676	5.11446	8.29556
MPG_994	0.565822	0.523719	-0.200552	209	47	23.9669	14.5072	41.1442
MPG_995	0.738182	0.563726	-0.425907	122	46	2.68001	2.14863	3.36672
MPG_996	0.868227	0.598902	-0.35386	217	49	1.70629	1.23186	2.40095
MPG_997	0.602317	0.500584	-0.216426	254	40	4.3632	3.66641	5.21525
MPG_998	0.601069	0.487468	-0.285255	190	41	5.20512	4.10364	6.65709
MPG_999	0.630592	0.566448	-0.39456	191	37	10.3983	7.65374	14.3245
MPG_1000	0.74465	0.528548	-0.29372	258	41	1.72765	1.47674	2.0284
MPG_1001	0.66547	0.513419	-0.376003	388	39	2.92157	2.54898	3.35762
MPG_1002	0.676894	0.55403	-0.390337	152	45	4.92501	3.96358	6.16192
MPG_1003	0.753918	0.547075	-0.235609	314	54	2.02089	1.6748	2.45102
MPG_1004	0.594654	0.405641	-0.350618	128	38	1.17497	0.830263	1.69289
MPG_1005	0.759649	0.549611	-0.381577	146	49	1.98588	1.63584	2.42404
MPG_1006	0.651666	0.564027	-0.336074	275	54	9.91702	7.19368	13.8817
MPG_1007	0.611254	0.516912	-0.366411	105	42	5.72518	4.79618	6.86527
MPG_1008	0.671868	0.542929	-0.372282	88	46	4.58549	3.78611	5.58335
MPG_1009	0.63904	0.519459	-0.298191	114	39	4.00155	3.41193	4.71035
MPG_1010	0.663256	0.526753	-0.533192	227	31	3.51727	3.00227	4.13557
MPG_1011	0.740433	0.524291	-0.297089	278	41	1.69739	1.45742	1.98353
MPG_1012	0.786676	0.599207	-0.352276	160	44	3.87872	2.72283	5.62927
MPG_1013	0.660079	0.510534	-0.476173	226	37	2.05825	1.69909	2.50669
MPG_1014	0.833326	0.50441	-0.348742	243	44	0.612202	0.505895	0.744776
MPG_1015	0.526819	0.415302	-0.227724	264	37	4.06807	2.68476	6.32621
MPG_1016	0.537799	0.519091	-0.466058	107	36	9.18485	7.08685	12.022
MPG_1017	0.672493	0.546809	-0.403893	121	42	4.31323	3.55775	5.25739
MPG_1018	0.775222	0.552426	-0.361573	287	47	1.79806	1.46929	2.2135
MPG_1019	0.864608	0.50953	-0.374395	455	37	0.536742	0.432618	0.670461
MPG_1020	0.645782	0.532913	-0.240555	144	47	4.54718	3.79696	5.47137
MPG_1021	0.569359	0.435141	-0.049883	233	37	2.40341	1.76762	3.31383
MPG_1022	0.717139	0.541122	-0.346142	177	44	3.05324	2.5437	3.68262
MPG_1023	0.698998	0.567555	-0.241927	136	46	9.05532	5.99644	14.0281
MPG_1024	0.52503	0.514803	-0.443403	299	36	12.2715	9.31613	16.346
MPG_1025	0.850985	0.529209	-0.370291	559	40	0.737286	0.601168	0.909727
MPG_1026	0.994377	0.550389	-0.345579	379	44	0.317324	0.24233	0.41999
MPG_1027	0.714097	0.56199	-0.241171	173	45	3.55484	2.8121	4.52999
MPG_1028	0.580032	0.512181	-0.295919	185	41	6.48667	5.31166	7.96778
MPG_1029	0.61907	0.468066	-0.312398	129	40	2.37848	1.92611	2.95621
MPG_1030	0.587927	0.506432	-0.341435	232	42	5.48597	4.54998	6.64821
MPG_1031	0.763284	0.51767	-0.39898	219	45	1.14252	0.977215	1.34051
MPG_1032	0.731512	0.551798	-0.299328	199	49	3.75262	2.92037	4.86671
MPG_1033	0.782359	0.544241	-0.368281	394	47	1.52612	1.26489	1.85075
MPG_1034	0.663076	0.534447	-0.408648	316	38	3.92751	3.2998	4.69522
MPG_1035	0.643379	0.558596	-0.322711	198	47	10.4383	7.56594	14.6238
MPG_1036	0.778376	0.551789	-0.359364	277	47	1.73576	1.41963	2.1348
MPG_1037	0.746593	0.521763	-0.464372	162	36	1.14029	0.943223	1.38576
MPG_1038	0.775556	0.533308	-0.365703	240	46	1.41131	1.1893	1.68189
MPG_1039	0.702641	0.533707	-0.335821	238	37	2.68127	2.28326	3.16046
MPG_1040	0.680915	0.517382	-0.433465	109	37	2.62447	2.27566	3.03563
MPG_1041	0.587026	0.494006	-0.202159	222	42	4.60968	3.81853	5.5935
MPG_1042	0.589762	0.418079	-0.216799	97	39	1.61334	1.14779	2.30711
MPG_1043	0.598471	0.466472	-0.531379	201	37	2.8077	2.24873	3.53093
MPG_1044	0.614627	0.468261	-0.260628	143	38	2.48208	2.00802	3.08821
MPG_1045	0.758695	0.556571	-0.362255	215	45	2.44513	1.98666	3.02837
MPG_1046	0.64749	0.543	-0.395788	144	43	5.18302	4.21426	6.41435
MPG_1047	0.59205	0.511208	-0.233178	225	42	5.65077	4.68857	6.84497
MPG_1048	0.7172	0.533126	-0.357598	215	44	2.5666	2.1919	3.01621
MPG_1049	0.715353	0.542289	-0.282688	189	41	4.0245	3.13438	5.21496
MPG_1050	0.631258	0.51581	-0.408682	406	37	4.09578	3.49026	4.82419
MPG_1051	0.734294	0.54338	-0.36883	320	48	2.45703	2.06578	2.93517
MPG_1052	0.623562	0.525229	-0.444283	221	36	4.27294	3.56766	5.14187
MPG_1053	0.560914	0.467215	-0.217291	360	39	4.04387	3.17394	5.1967
MPG_1054	0.748571	0.547654	-0.385729	299	47	2.15506	1.80203	2.58924
MPG_1055	0.702744	0.546163	-0.366514	113	44	3.17477	2.62684	3.85704
MPG_1056	0.721433	0.555522	-0.238814	369	55	3.03321	2.45447	3.773
MPG_1057	0.744793	0.528548	-0.297171	255	41	1.72553	1.47487	2.02598
MPG_1058	0.589753	0.418079	-0.216959	97	39	1.61346	1.14788	2.3073
MPG_1059	0.655411	0.545921	-0.121035	138	44	4.99889	4.04968	6.2106
MPG_1060	0.706	0.572118	-0.300965	224	51	7.09809	5.03859	10.1755
MPG_1061	0.58161	0.547574	-0.344029	585	40	11.1823	8.37314	15.1193
MPG_1062	0.634054	0.53422	-0.408697	182	36	5.13776	4.28578	6.18858
MPG_1063	0.593456	0.463921	-0.404316	394	36	2.84029	2.25744	3.6013
MPG_1064	0.639976	0.520715	-0.298903	169	39	4.03721	3.43848	4.75791
MPG_1065	0.547631	0.482459	-0.457931	188	38	5.76837	4.57232	7.33496
MPG_1066	0.680646	0.524562	-0.323059	189	41	2.89939	2.49659	3.37808
MPG_1067	0.62518	0.544908	-0.273519	173	49	12.3331	8.63274	17.9569
MPG_1068	0.689652	0.544861	-0.368535	89	45	3.52752	2.91738	4.28767
MPG_1069	0.687486	0.548511	-0.361525	85	46	3.79116	3.0998	4.66414
MPG_1070	0.510781	0.501565	-0.445483	322	38	9.84781	7.54578	12.9867
MPG_1071	0.639352	0.548953	-0.335838	200	45	8.57415	6.53932	11.3642
MPG_1072	0.821409	0.525531	-0.362164	665	40	0.888309	0.736345	1.07713
MPG_1073	0.621862	0.444122	-0.271226	352	38	1.70254	1.30364	2.2469
MPG_1074	0.531612	0.51951	-0.445453	292	38	10.9131	8.40624	14.31
MPG_1075	0.877024	0.512052	-0.348886	251	44	0.477065	0.387051	0.591772
MPG_1076	0.665106	0.545256	-0.382025	116	43	4.49726	3.67289	5.53964
MPG_1077	0.711975	0.566673	-0.306556	136	48	5.86279	4.30644	8.09475
MPG_1078	0.740622	0.524291	-0.294935	281	41	1.69463	1.45498	1.98041
MPG_1079	0.64863	0.49018	-0.381178	247	36	2.3239	1.99311	2.71884
MPG_1080	0.586215	0.50317	-0.491473	129	38	3.62015	2.87533	4.59339
MPG_1081	0.665949	0.560135	-0.405416	164	37	5.55124	4.3109	7.21582
MPG_1082	0.67034	0.522679	-0.469308	230	38	2.31384	1.92706	2.79179
MPG_1083	0.72417	0.539143	-0.292968	140	41	3.34583	2.6725	4.21982
MPG_1084	0.774678	0.549116	-0.352526	342	47	1.92486	1.58782	2.34605
MPG_1085	0.876853	0.539794	-0.348694	502	47	0.682176	0.546217	0.858144
MPG_1086	0.654215	0.517255	-0.395301	682	38	3.35576	2.88964	3.90969
MPG_1087	0.785593	0.548987	-0.251085	217	54	2.4653	1.86832	3.29007
MPG_1088	0.759003	0.543604	-0.369687	180	44	1.93379	1.62508	2.31126
MPG_1089	0.587587	0.517409	-0.377274	559	37	7.22541	5.93739	8.84228
MPG_1090	0.71246	0.555522	-0.23231	566	55	6.42157	4.45284	9.44777
MPG_1091	0.845942	0.538966	-0.393625	270	46	0.768816	0.630887	0.942244
MPG_1092	0.659314	0.513271	-0.302488	178	39	3.02802	2.61891	3.51171
MPG_1093	0.722915	0.549686	-0.271767	197	51	4.4043	3.32202	5.90796
MPG_1094	0.644952	0.529656	-0.376975	94	43	4.37317	3.67693	5.22398
MPG_1095	0.623488	0.440811	-0.289484	289	37	1.61052	1.22356	2.14355
MPG_1096	0.708757	0.527597	-0.394537	370	37	2.23806	1.93981	2.5898
MPG_1097	0.775479	0.563371	-0.367664	185	45	2.26855	1.81518	2.85583
MPG_1098	0.631592	0.550252	-0.399555	126	39	7.35852	5.81266	9.39159
MPG_1099	0.672676	0.490347	-0.32488	235	40	2.2466	1.90925	2.65371
MPG_1100	0.782266	0.557452	-0.371744	236	44	1.90823	1.55337	2.35866
MPG_1101	0.768573	0.55177	-0.359849	219	47	1.88882	1.547	2.31959
MPG_1102	0.755217	0.528119	-0.290115	266	41	2.07238	1.7014	2.53858
MPG_1103	0.774104	0.546129	-0.361143	291	47	1.67617	1.38745	2.03551
MPG_1104	0.578512	0.54082	-0.379059	228	42	10.3605	7.91593	13.7051
MPG_1105	0.633613	0.534112	-0.366988	179	37	6.08962	5.00206	7.45551
MPG_1106	0.679789	0.51388	-0.378191	386	33	2.53003	2.21356	2.8992
MPG_1107	0.600282	0.545667	-0.390011	329	37	10.1522	7.84823	13.2608
MPG_1108	0.620048	0.437886	-0.304605	630	36	1.75567	1.33474	2.33502
MPG_1109	0.760674	0.518445	-0.401599	199	45	1.17264	1.00336	1.3753
MPG_1110	0.880945	0.51516	-0.340574	379	45	0.492884	0.399641	0.611791
MPG_1111	0.703512	0.553264	-0.372891	169	43	3.47862	2.82012	4.31852
MPG_1112	0.698613	0.549697	-0.100248	119	47	11.8696	6.54033	22.7569
MPG_1113	0.898635	0.538133	-0.388291	309	45	0.503111	0.402801	0.632955
MPG_1114	0.624017	0.543412	-0.333589	594	37	6.62728	5.27922	8.38269
MPG_1115	0.726859	0.532311	-0.409248	228	45	1.92325	1.65013	2.24919
MPG_1116	0.537976	0.519107	-0.442319	70	36	10.16	7.90304	13.1828
MPG_1117	0.703791	0.511927	-0.385868	153	38	1.8909	1.65257	2.16928
MPG_1118	0.738121	0.572162	-0.29281	223	53	5.12098	3.69288	7.21482
MPG_1119	0.488891	0.472763	-0.375274	65	36	9.2091	6.7652	12.7134
MPG_1120	0.743192	0.471871	-0.400524	230	39	0.882018	0.715915	1.09357
MPG_1121	0.624549	0.518735	-0.424787	120	38	4.07053	3.45644	4.81231
MPG_1122	0.564847	0.483656	-0.226201	206	42	9.36582	6.55241	13.6442
MPG_1123	0.775802	0.496442	-0.40517	280	39	0.907379	0.757946	1.09139
MPG_1124	0.583428	0.490315	-0.347694	117	42	5.1915	4.26855	6.34929
MPG_1125	0.671257	0.570501	-0.34612	233	49	8.53085	6.19953	11.9174
MPG_1126	0.64218	0.538567	-0.482221	186	38	5.11964	4.20161	6.27382
MPG_1127	0.527148	0.51044	-0.448472	289	38	11.1453	8.55095	14.6774
MPG_1128	0.811218	0.538864	-0.435063	304	46	0.907923	0.74582	1.1115
MPG_1129	0.618391	0.490154	-0.369868	182	38	3.27895	2.78536	3.87491
MPG_1130	0.554628	0.527054	-0.373126	143	44	10.7808	8.3153	14.1164
MPG_1131	0.784159	0.557869	-0.368557	221	44	1.90709	1.54936	2.36223
MPG_1132	0.911101	0.530738	-0.356797	260	45	0.453743	0.362795	0.571653
MPG_1133	0.707632	0.515744	-0.379414	366	37	1.9781	1.72941	2.26844
MPG_1134	0.653444	0.555308	-0.305991	171	45	9.32239	6.78735	12.9967
MPG_1135	0.753621	0.521359	-0.449268	171	37	1.4632	1.2527	1.71505
MPG_1136	0.53061	0.527423	-0.446279	134	38	12.9121	9.7601	17.2802
MPG_1137	0.717983	0.542269	-0.280542	168	41	3.94498	3.06879	5.11846
MPG_1138	0.759486	0.547899	-0.384787	270	47	1.95388	1.63185	2.35051
MPG_1139	0.999395	0.555585	-0.348864	292	44	0.335187	0.250491	0.454169
MPG_1140	0.723053	0.551424	-0.285251	213	43	2.82558	2.31435	3.46981
MPG_1141	0.648482	0.554959	-0.403712	113	44	6.13714	4.79542	7.92463
MPG_1142	0.72661	0.549405	-0.351174	215	44	3.12379	2.5589	3.83554
MPG_1143	0.758697	0.543916	-0.351694	396	47	1.86105	1.55128	2.24344
MPG_1144	0.723571	0.541959	-0.368734	224	45	2.47606	2.07668	2.96553
MPG_1145	0.532152	0.507951	-0.450262	152	38	10.1218	7.84878	13.1776
MPG_1146	0.606243	0.566346	-0.383786	349	46	14.7347	10.4433	21.159
MPG_1147	0.606139	0.476955	-0.555053	118	37	3.01742	2.47574	3.69863
MPG_1148	0.69468	0.530915	-0.277567	356	42	2.7774	2.37448	3.26026
MPG_1149	0.686488	0.533819	-0.335042	161	40	3.11751	2.64612	3.68718
MPG_1150	0.601376	0.555835	-0.524189	176	37	10.2779	7.63725	14.0128
MPG_1151	0.755323	0.528119	-0.289123	263	41	1.56881	1.33737	1.84711
MPG_1152	0.627737	0.528849	-0.373829	145	37	5.74645	4.78419	6.93599
MPG_1153	0.671912	0.518253	-0.390785	207	37	2.88419	2.49534	3.34374
MPG_1154	0.565472	0.467522	-0.423552	363	37	3.88667	3.06206	4.97457
MPG_1155	0.84542	0.552874	-0.31992	749	38	1.18253	0.944447	1.4916
MPG_1156	0.740698	0.524291	-0.297541	277	41	1.69354	1.45401	1.97918
MPG_1157	0.761854	0.54718	-0.366658	256	47	1.88803	1.56294	2.29261
MPG_1158	0.539026	0.467657	-0.121303	178	42	5.0479	3.89584	6.6054
MPG_1159	0.643967	0.497312	-0.461567	373	42	2.80721	2.4058	3.2869
MPG_1160	0.627362	0.507199	-0.508629	216	43	2.39507	1.90028	3.04242
MPG_1161	0.572285	0.52474	-0.280258	305	49	8.56028	6.79648	10.8661
MPG_1162	0.678461	0.559963	-0.311124	119	45	7.43505	5.48318	10.2209
MPG_1163	0.603912	0.545756	-0.466556	116	36	7.04081	5.49193	9.10857
MPG_1164	0.558829	0.523295	-0.48704	68	37	7.12346	5.5191	9.28246
MPG_1165	0.833543	0.567453	-0.339877	304	47	1.53124	1.19875	1.9732
MPG_1166	0.678251	0.555511	-0.398285	142	44	4.82905	3.87956	6.05312
MPG_1167	0.762611	0.517074	-0.39625	212	45	1.14949	0.984252	1.34714
MPG_1168	0.630196	0.548005	-0.40841	362	39	6.91047	5.51129	8.72991
MPG_1169	0.728492	0.552554	-0.302749	223	50	2.72933	2.2304	3.35975
MPG_1170	0.91224	0.549374	-0.360127	211	44	0.566538	0.448885	0.720715
MPG_1171	0.849888	0.582159	-0.354281	349	49	1.38455	1.04317	1.85949
MPG_1172	0.559313	0.514108	-0.247168	229	41	16.9571	11.4651	25.6619
MPG_1173	0.889492	0.512996	-0.34484	328	44	0.443131	0.357357	0.553214
MPG_1174	0.906788	0.56902	-0.339632	417	46	0.753785	0.576264	0.996502
MPG_1175	0.638747	0.520156	-0.272356	184	37	6.53295	5.0197	8.58955
MPG_1176	0.616682	0.538948	-0.336242	171	44	9.22655	7.126	12.0639
MPG_1177	0.787069	0.511106	-0.348879	369	44	0.984595	0.828918	1.17454
MPG_1178	0.880214	0.513215	-0.345591	251	44	0.476692	0.386352	0.591953
MPG_1179	0.554599	0.432744	-0.0566564	214	41	2.66083	1.93121	3.72231
MPG_1180	0.678486	0.555511	-0.399067	147	44	4.80201	3.85922	6.01693
MPG_1181	0.768874	0.552213	-0.365151	303	47	1.89463	1.55016	2.32925
MPG_1182	0.639533	0.522237	-0.269602	234	41	4.14385	3.52053	4.89633
MPG_1183	0.618461	0.550703	-0.2648	226	50	7.86672	6.07643	10.2847
MPG_1184	0.765377	0.561122	-0.415979	205	47	2.19301	1.75519	2.75996
MPG_1185	0.611002	0.50562	-0.359528	152	38	4.30975	3.64451	5.1172
MPG_1186	0.564755	0.530926	-0.432953	452	38	10.2654	7.94418	13.3935
MPG_1187	0.627471	0.530961	-0.394499	259	36	5.30238	4.38992	6.43778
MPG_1188	0.733534	0.541651	-0.377125	226	45	2.25498	1.89266	2.69865
MPG_1189	0.625668	0.542402	-0.345412	222	34	8.52719	6.63552	11.0597
MPG_1190	0.721536	0.543906	-0.282453	189	41	2.58864	2.1612	3.11531
MPG_1191	0.635565	0.542278	-0.397649	145	45	5.78452	4.67119	7.2111
MPG_1192	0.723615	0.549686	-0.270809	201	51	2.74557	2.25966	3.35443
MPG_1193	0.668208	0.524706	-0.379023	389	39	3.39242	2.9295	3.94072
MPG_1194	0.529742	0.509982	-0.448981	297	38	10.7463	8.2817	14.084
MPG_1195	0.540323	0.415868	-0.134015	78	38	5.11476	3.08777	8.80762
MPG_1196	0.743223	0.548658	-0.300842	387	42	2.26798	1.87386	2.75956
MPG_1197	0.707909	0.553299	-0.371545	216	37	3.33862	2.71011	4.13904
MPG_1198	0.613286	0.427422	-0.332942	333	37	1.45042	1.08194	1.96918
MPG_1199	0.733038	0.553599	-0.361739	90	42	3.01759	2.46054	3.72326
MPG_1200	0.855254	0.523932	-0.38714	457	38	0.673044	0.547862	0.831945
MPG_1201	0.799551	0.547741	-0.36357	262	48	1.37977	1.13151	1.69216
MPG_1202	0.720059	0.55075	-0.348087	160	44	2.87814	2.36057	3.5293
MPG_1203	0.537241	0.412074	-0.142915	180	37	2.36279	1.61752	3.52631
MPG_1204	0.662336	0.54077	-0.313429	271	51	6.19145	4.84836	7.97617
MPG_1205	0.720485	0.564577	-0.281096	258	51	5.68596	4.11069	7.98854
MPG_1206	0.592009	0.548191	-0.383735	289	45	12.1454	9.16021	16.2933
MPG_1207	0.727436	0.519117	-0.41002	219	45	1.558	1.34503	1.81033
MPG_1208	0.631143	0.503129	-0.404524	121	39	3.1448	2.70671	3.66571
MPG_1209	0.714665	0.538329	-0.345111	179	44	3.0004	2.51383	3.59745
MPG_1210	0.854164	0.530368	-0.368483	542	40	0.729087	0.593286	0.901534
MPG_1211	0.733176	0.57142	-0.290694	723	49	5.38064	3.86832	7.60609
MPG_1212	0.610618	0.531918	-0.420109	235	37	6.38796	5.19815	7.89883
MPG_1213	0.660109	0.543136	-0.396776	129	42	4.58083	3.75408	5.62198
MPG_1214	0.730224	0.529935	-0.418132	188	45	1.74193	1.49177	2.04112
MPG_1215	0.734117	0.549259	-0.268235	156	42	2.48094	2.0463	3.02417
MPG_1216	0.71573	0.548143	-0.34558	209	44	3.49276	2.85045	4.30562
MPG_1217	0.632356	0.516423	-0.376228	204	38	4.08807	3.4839	4.81479
MPG_1218	0.567977	0.543906	-0.540819	103	39	7.55526	5.45666	10.6265
MPG_1219	0.65397	0.511054	-0.361252	321	39	3.33536	2.88918	3.86193
MPG_1220	0.642307	0.467062	-0.327501	158	39	1.91127	1.55226	2.36819
MPG_1221	0.812485	0.529202	-0.388898	126	37	0.994564	0.827228	1.20166
MPG_1222	0.582804	0.519292	-0.331257	156	40	7.02921	5.71357	8.70207
MPG_1223	0.815826	0.572881	-0.332859	309	46	2.01451	1.54741	2.64957
MPG_1224	0.554452	0.512067	-0.586235	96	37	8.48194	6.74083	10.7554
MPG_1225	0.735817	0.56468	-0.378974	295	49	3.31211	2.62929	4.20489
MPG_1226	0.529489	0.465542	-0.426679	305	38	5.38396	4.10572	7.13684
MPG_1227	0.558814	0.447126	-0.255721	140	40	3.11274	2.34108	4.18855
MPG_1228	0.812091	0.526522	-0.387386	188	44	0.966899	0.805156	1.1668
MPG_1229	0.666144	0.503498	-0.311474	216	43	2.49204	2.15631	2.88877
MPG_1230	0.557893	0.516574	-0.248798	262	40	8.78007	6.95945	11.1648
MPG_1231	0.64337	0.487196	-0.435229	255	37	2.46371	2.08373	2.92486
MPG_1232	0.793546	0.536165	-0.376723	202	38	1.25916	1.05092	1.51584
MPG_1233	0.803644	0.531491	-0.385555	238	44	1.09665	0.914854	1.32085
MPG_1234	0.972054	0.556672	-0.402419	332	39	0.347166	0.265597	0.458596
MPG_1235	0.974175	0.519579	-0.389863	305	37	0.27792	0.211904	0.368468
MPG_1236	0.621845	0.44246	-0.275922	317	37	2.04511	1.54902	2.73093
MPG_1237	0.684017	0.488583	-0.438619	184	37	1.75309	1.48989	2.0707
MPG_1238	0.662598	0.557446	-0.364651	333	43	6.8167	5.27998	8.88536
MPG_1239	0.538108	0.519091	-0.463644	111	36	11.3718	8.72883	14.9681
MPG_1240	0.74051	0.524291	-0.296357	277	41	1.69627	1.45642	1.98226
MPG_1241	0.659844	0.55164	-0.3167	298	52	5.20315	4.14851	6.575
MPG_1242	0.490454	0.480955	-0.379864	82	38	10.3354	7.64141	14.1688
MPG_1243	0.75651	0.558467	-0.368512	173	45	2.51939	2.04071	3.13054
MPG_1244	0.548156	0.466347	-0.565033	110	37	2.21786	1.55279	3.22834
MPG_1245	0.732527	0.551446	-0.255864	468	55	2.59169	2.12532	3.17856
MPG_1246	0.635515	0.526601	-0.287365	176	38	4.59041	3.86005	5.48278
MPG_1247	0.567283	0.502896	-0.335614	233	41	6.42374	5.22665	7.94408
MPG_1248	0.769809	0.547724	-0.36417	252	47	1.77463	1.46566	2.16017
MPG_1249	0.6655	0.434789	-0.325166	324	38	1.03782	0.793342	1.37211
MPG_1250	0.648358	0.511579	-0.444361	201	37	3.27731	2.82547	3.81351
MPG_1251	0.728267	0.552472	-0.254385	382	55	2.73193	2.23296	3.36225
MPG_1252	0.70881	0.534255	-0.359348	168	44	2.82552	2.40641	3.33003
MPG_1253	0.572879	0.490027	-0.138614	198	44	5.00446	4.08635	6.16561
MPG_1254	0.632264	0.457435	-0.409234	147	39	1.84351	1.46134	2.34405
MPG_1255	0.923176	0.550425	-0.366272	210	44	0.517134	0.407481	0.661772
MPG_1256	0.547195	0.481726	-0.356772	98	38	6.41138	5.09683	8.12727
MPG_1257	0.650559	0.592911	-0.502851	601	40	10.9237	7.24961	16.8804
MPG_1258	0.649558	0.505076	-0.241473	206	41	2.96324	2.55626	3.44585
MPG_1259	0.591549	0.44337	-0.44528	194	36	1.55054	1.16236	2.09383
MPG_1260	0.586725	0.540552	-0.356989	349	36	9.42509	7.28233	12.318
MPG_1261	0.659201	0.518372	-0.392204	593	38	3.1862	2.76843	3.67748
MPG_1262	0.6075	0.437413	-0.314436	406	37	1.76921	1.32752	2.38671
MPG_1263	0.556996	0.53749	-0.433451	455	38	12.0857	9.21538	16.0222
MPG_1264	0.58412	0.497133	-0.396081	253	38	4.96653	4.10961	6.03351
MPG_1265	0.705165	0.512546	-0.396548	225	45	1.81671	1.58344	2.09002
MPG_1266	0.56684	0.543895	-0.402715	226	39	12.424	9.2442	16.9143
MPG_1267	0.676842	0.565969	-0.331768	241	51	5.42416	4.15023	7.16418
MPG_1268	0.581167	0.488894	-0.26992	160	42	7.10969	5.38506	9.49393
MPG_1269	0.843889	0.554328	-0.341389	382	37	1.14285	0.919027	1.43107
MPG_1270	0.77897	0.530598	-0.406526	217	45	1.17026	0.990611	1.38807
MPG_1271	0.537589	0.442501	-0.335331	141	37	3.85117	2.86099	5.25211
MPG_1272	0.530606	0.525079	-0.452455	310	38	13.6898	10.2426	18.5255
MPG_1273	0.557194	0.467907	-0.377178	352	39	4.23452	3.31853	5.45056
MPG_1274	0.764009	0.542875	-0.366021	242	47	1.84608	1.55128	2.20656
MPG_1275	0.716028	0.561454	-0.374423	239	37	3.46422	2.74712	4.40301
MPG_1276	0.641217	0.486133	-0.482176	170	37	2.47678	2.09014	2.94722
MPG_1277	0.771628	0.551583	-0.415082	236	47	1.6628	1.3739	2.02312
MPG_1278	0.603851	0.531424	-0.278507	77	43	11.9589	8.62107	16.8545
MPG_1279	0.765411	0.544218	-0.36368	251	47	1.76287	1.4669	2.12898
MPG_1280	0.765463	0.546583	-0.364391	216	47	1.81592	1.50424	2.20349
MPG_1281	0.55187	0.494976	-0.295569	153	41	6.6773	5.34973	8.39432
MPG_1282	0.766042	0.544528	-0.366312	264	47	1.76022	1.46369	2.12732
MPG_1283	0.665049	0.528232	-0.391505	356	38	3.53024	3.00767	4.15902
MPG_1284	0.65544	0.553281	-0.392189	330	37	5.57387	4.40509	7.11014
MPG_1285	0.698748	0.543862	-0.38786	142	46	3.30769	2.77393	3.96192
MPG_1286	0.739394	0.546395	-0.367872	195	45	2.46109	2.05453	2.96208
MPG_1287	0.699774	0.561539	-0.378527	277	36	4.05293	3.1927	5.18797
MPG_1288	0.644232	0.548817	-0.303375	250	44	9.27331	6.83706	12.7516
MPG_1289	0.65999	0.561613	-0.350813	162	44	8.05052	6.04329	10.8553
MPG_1290	0.74048	0.524291	-0.293023	278	41	1.6967	1.45681	1.98275
MPG_1291	0.702533	0.504602	-0.444944	117	38	1.8321	1.58528	2.12375
MPG_1292	0.669984	0.552731	-0.308561	129	45	7.23148	5.4287	9.75041
MPG_1293	0.765731	0.546706	-0.362898	239	47	1.81456	1.50269	2.20251
MPG_1294	0.780845	0.539174	-0.44005	203	46	1.17058	0.970195	1.41961
MPG_1295	0.620957	0.519496	-0.45965	114	37	4.77944	4.02559	5.69875
MPG_1296	0.509556	0.447094	-0.153413	99	37	12.218	7.25917	21.4336
MPG_1297	0.588301	0.461905	-0.353285	317	39	2.95887	2.36359	3.73146
MPG_1298	0.808134	0.553911	-0.364613	307	45	1.38571	1.12138	1.72356
MPG_1299	0.673726	0.543692	-0.280282	211	41	6.577	4.93156	8.87932
MPG_1300	0.713901	0.544258	-0.23835	711	51	2.789	2.32441	3.36262
MPG_1301	0.906032	0.530326	-0.355577	259	45	0.471192	0.377756	0.591945
MPG_1302	0.596139	0.523297	-0.53348	121	37	6.50582	5.32352	7.99737
MPG_1303	0.872773	0.553051	-0.358934	244	45	0.816908	0.647226	1.03928
MPG_1304	0.549974	0.494373	-0.414879	109	38	6.19125	5.00649	7.70692
MPG_1305	0.620118	0.539335	-0.242244	225	49	13.5016	9.10162	20.5007
MPG_1306	0.689905	0.550661	-0.281633	365	49	3.81859	3.10489	4.72573
MPG_1307	0.61842	0.458275	-0.315945	358	40	2.3619	1.87684	2.99537
MPG_1308	0.901351	0.518746	-0.379326	274	37	0.454381	0.3602	0.577726
MPG_1309	0.89699	0.5283	-0.388276	338	45	0.449432	0.360455	0.564367
MPG_1310	0.688581	0.532192	-0.287738	235	40	2.98981	2.54723	3.52234
MPG_1311	0.547287	0.527277	-0.454295	324	38	10.1242	7.81802	13.2398
MPG_1312	0.565583	0.523211	-0.561359	87	37	4.88654	3.55359	6.82121
MPG_1313	0.770182	0.533399	-0.417021	169	37	1.47794	1.24765	1.75803
MPG_1314	0.805502	0.5615	-0.338886	174	47	1.55617	1.24032	1.96719
MPG_1315	0.76866	0.543472	-0.437043	193	45	1.40544	1.16659	1.70175
MPG_1316	0.695771	0.565634	-0.322398	253	49	6.47232	4.79595	8.85134
MPG_1317	0.779507	0.546358	-0.345614	381	47	1.60532	1.32667	1.9528
MPG_1318	0.729118	0.527908	-0.421699	183	45	1.96047	1.68235	2.29232
MPG_1319	0.584152	0.523587	-0.334175	155	45	7.40754	5.97985	9.23766
MPG_1320	0.775935	0.550079	-0.352994	278	47	1.73455	1.42428	2.12437
MPG_1321	0.644401	0.50873	-0.366019	275	36	3.26975	2.81636	3.80837
MPG_1322	0.720967	0.532102	-0.41169	194	38	2.22475	1.9006	2.61354
MPG_1323	0.716691	0.555522	-0.242534	353	55	3.1704	2.56252	3.94848
MPG_1324	0.875934	0.511231	-0.342911	224	44	0.484254	0.393017	0.600472
MPG_1325	0.640802	0.559626	-0.311176	160	49	11.5687	8.20006	16.6111
MPG_1326	0.77221	0.555437	-0.366507	152	41	2.07337	1.69389	2.55301
MPG_1327	0.672995	0.545054	-0.317744	226	42	4.1513	3.40687	5.08721
MPG_1328	0.661585	0.52618	-0.359504	156	39	3.54499	3.02678	4.16696
MPG_1329	0.707852	0.544264	-0.333511	224	43	2.94935	2.45543	3.55994
MPG_1330	0.60202	0.540283	-0.0866287	142	48	37.5761	17.6165	87.7854
MPG_1331	0.625723	0.556188	-0.307945	318	36	7.93629	6.04778	10.5283
MPG_1332	0.589206	0.500114	-0.36013	119	40	5.53053	4.60112	6.68044
MPG_1333	0.585173	0.468705	-0.342321	156	40	3.27615	2.61863	4.12893
MPG_1334	0.596473	0.504483	-0.353952	252	45	4.89216	4.09154	5.87661
MPG_1335	0.655111	0.495668	-0.390895	334	38	2.30068	1.98598	2.67359
MPG_1336	0.647089	0.49243	-0.283132	233	41	3.50017	2.8435	4.33568
MPG_1337	0.587339	0.450178	-0.457776	156	39	1.71508	1.29394	2.30003
MPG_1338	0.771055	0.54337	-0.354196	257	47	1.66164	1.3831	2.00604
MPG_1339	0.524389	0.515213	-0.448292	321	38	12.446	9.43202	16.6101
MPG_1340	0.610341	0.526718	-0.419667	234	43	5.58128	4.64476	6.73957
MPG_1341	0.828814	0.522123	-0.371539	535	40	0.806578	0.666133	0.981844
MPG_1342	0.805922	0.578605	-0.339791	158	45	2.37056	1.79355	3.16931
MPG_1343	0.666768	0.498144	-0.363256	155	40	2.35451	2.04336	2.72092
MPG_1344	0.640944	0.592472	-0.503841	713	40	12.0807	7.94759	18.8539
MPG_1345	0.626305	0.513379	-0.396089	414	38	4.0642	3.49058	4.74793
MPG_1346	0.559711	0.512532	-0.308592	134	44	12.3251	9.229	16.6642
MPG_1347	0.727024	0.51602	-0.40551	235	44	1.51515	1.31016	1.75757
MPG_1348	0.753884	0.541876	-0.389615	181	44	1.84573	1.5607	2.19174
MPG_1349	0.643988	0.530785	-0.419389	266	37	4.48749	3.76138	5.37801
MPG_1350	0.79669	0.510078	-0.374099	122	38	0.901841	0.755012	1.08217
MPG_1351	0.716721	0.524705	-0.434129	166	46	1.7287	1.47532	2.03296
MPG_1352	0.826646	0.592346	-0.359986	348	46	1.91799	1.40378	2.6586
MPG_1353	0.573581	0.460632	-0.28401	194	39	3.26653	2.55186	4.21887
MPG_1354	0.765129	0.544623	-0.365057	251	47	1.77627	1.47702	2.14673
MPG_1355	0.827847	0.535881	-0.394414	227	45	0.952082	0.782968	1.16418
MPG_1356	0.569021	0.453899	-0.288215	168	39	4.02498	3.03735	5.39638
MPG_1357	0.86501	0.539645	-0.386991	264	45	0.744989	0.600095	0.931199
MPG_1358	0.61561	0.523709	-0.287596	170	44	8.56703	6.50997	11.3999
MPG_1359	0.657292	0.563517	-0.411534	487	38	6.68595	5.15387	8.76017
MPG_1360	0.68328	0.558535	-0.363512	86	47	4.55994	3.60045	5.82247
MPG_1361	0.520995	0.509662	-0.447796	299	38	11.7894	8.97294	15.6606
MPG_1362	0.765077	0.545631	-0.367524	250	47	1.80003	1.49394	2.17979
MPG_1363	0.87378	0.566242	-0.378638	185	45	0.943374	0.732346	1.22669
MPG_1364	0.67409	0.523687	-0.295948	181	42	4.29468	3.47956	5.33508
MPG_1365	0.587133	0.471851	-0.348463	155	39	3.35988	2.70466	4.20259
MPG_1366	0.577331	0.47569	-0.195502	245	44	3.89358	3.13625	4.86691
MPG_1367	0.733184	0.550962	-0.252192	322	55	2.55958	2.1018	3.13472
MPG_1368	0.798294	0.566308	-0.332742	232	48	2.15202	1.68144	2.77899
MPG_1369	0.688553	0.515765	-0.474466	193	38	1.71281	1.4187	2.07857
MPG_1370	0.775027	0.533236	-0.410794	335	45	1.4163	1.19382	1.68737
MPG_1371	0.589248	0.490432	-0.229714	224	42	7.884	5.66761	11.1458
MPG_1372	0.842032	0.577103	-0.327506	391	50	1.70802	1.29511	2.2781
MPG_1373	0.77548	0.563371	-0.36767	185	45	2.26848	1.81512	2.85572
MPG_1374	0.532959	0.511211	-0.444639	315	38	10.58	8.1766	13.8239
MPG_1375	0.693001	0.505484	-0.448746	107	38	1.53229	1.28942	1.82879
MPG_1376	0.658853	0.526138	-0.356984	137	39	3.63629	3.10126	4.27928
MPG_1377	0.668786	0.507135	-0.38602	422	39	2.45999	2.14879	2.82369
MPG_1378	0.528036	0.40197	-0.148157	269	38	2.24545	1.49334	3.46174
MPG_1379	0.74054	0.524291	-0.298227	278	41	1.69583	1.45603	1.98176
MPG_1380	0.892342	0.530376	-0.354213	260	45	0.527278	0.425694	0.65748
MPG_1381	0.80952	0.480177	-0.359615	173	38	0.585215	0.469774	0.73418
MPG_1382	0.656161	0.573015	-0.349296	185	54	7.47648	5.46981	10.3681
MPG_1383	0.766405	0.537775	-0.425418	170	46	1.61142	1.35461	1.92532
MPG_1384	0.621108	0.50961	-0.402391	275	38	3.92754	3.36779	4.59602
MPG_1385	0.706267	0.576143	-0.314966	158	47	7.20112	5.106	10.336
MPG_1386	0.914975	0.546969	-0.356228	180	44	0.543199	0.430617	0.690641
MPG_1387	0.661955	0.522619	-0.362193	339	39	3.72243	3.1952	4.35129
MPG_1388	0.6345	0.456072	-0.414537	153	39	1.77706	1.40462	2.26652
MPG_1389	0.652211	0.525692	-0.415351	191	38	3.85083	3.27628	4.54327
MPG_1390	0.669741	0.60073	-0.49811	534	41	10.0356	6.5406	15.8291
MPG_1391	0.869067	0.517404	-0.345688	358	44	0.549468	0.448674	0.67694
MPG_1392	0.627179	0.541768	-0.318437	161	47	9.28532	7.03487	12.3955
MPG_1393	0.647968	0.550201	-0.361191	140	45	7.14015	5.60006	9.18282
MPG_1394	0.773403	0.549272	-0.349413	406	45	1.75469	1.44382	2.14433
MPG_1395	0.61876	0.505654	-0.390893	333	39	3.92913	3.37001	4.59663
MPG_1396	0.605388	0.536575	-0.290463	192	49	12.3441	8.91908	17.354
MPG_1397	0.697077	0.513536	-0.319994	192	39	2.1569	1.87359	2.49018
MPG_1398	0.739438	0.559452	-0.366009	171	44	3.06768	2.46598	3.84282
MPG_1399	0.536199	0.51033	-0.379131	79	43	11.5107	8.9695	14.9071
MPG_1400	0.643224	0.512301	-0.404593	392	38	3.23868	2.80308	3.75326
MPG_1401	0.692808	0.505484	-0.448015	108	38	2.01697	1.74847	2.33356
MPG_1402	0.604344	0.4822	-0.304215	151	40	4.25	3.42602	5.308
MPG_1403	0.615966	0.546398	-0.408216	354	38	7.9078	6.25483	10.0783
MPG_1404	0.977767	0.536122	-0.349999	287	44	0.298548	0.230875	0.389818
MPG_1405	0.645789	0.488814	-0.490402	166	38	2.46299	2.0895	2.91463
MPG_1406	0.621936	0.532314	-0.395844	429	39	5.72218	4.69992	7.00614
MPG_1407	0.91359	0.547593	-0.36069	212	44	0.546658	0.433486	0.694821
MPG_1408	0.634771	0.484254	-0.32654	197	39	2.94904	2.466	3.5431
MPG_1409	0.697272	0.523987	-0.400575	104	42	2.31393	2.01088	2.67023
MPG_1410	0.653707	0.542362	-0.366168	153	43	5.67384	4.61661	7.01651
MPG_1411	0.650146	0.508761	-0.421498	203	38	3.09985	2.67585	3.60226
MPG_1412	0.668645	0.539403	-0.391759	126	44	3.994	3.32321	4.82382
MPG_1413	0.534711	0.521913	-0.446004	282	38	12.3838	9.39819	16.5016
MPG_1414	0.691713	0.546646	-0.285185	176	46	3.54668	2.92062	4.33062
MPG_1415	0.858075	0.517225	-0.376207	605	39	0.548096	0.448887	0.673126
MPG_1416	0.805791	0.507105	-0.356931	329	44	0.812061	0.675188	0.981526
MPG_1417	0.744661	0.528548	-0.294361	268	41	1.72749	1.4766	2.02822
MPG_1418	0.573836	0.482575	-0.217722	133	44	4.44627	3.60743	5.5152
MPG_1419	0.655401	0.557071	-0.300643	161	45	9.64587	6.93677	13.631
MPG_1420	0.71125	0.546415	-0.347656	190	45	3.52591	2.89181	4.32371
MPG_1421	0.643984	0.51893	-0.249318	290	43	3.78689	3.23985	4.4419
MPG_1422	0.813278	0.524539	-0.388258	196	44	0.843915	0.707481	1.01121
MPG_1423	0.581047	0.456357	-0.362339	329	39	2.87337	2.23296	3.73208
MPG_1424	0.598414	0.495123	-0.242697	303	46	7.33804	5.40737	10.0962
MPG_1425	0.641474	0.5323	-0.416714	241	37	4.70261	3.92133	5.66663
MPG_1426	0.620097	0.478972	-0.435275	98	37	2.72659	2.25814	3.30925
MPG_1427	0.63812	0.538427	-0.254694	148	45	10.0505	7.10839	14.4661
MPG_1428	0.739808	0.549773	-0.379766	186	45	2.48092	2.06117	3.00108
MPG_1429	0.748476	0.547386	-0.383896	283	47	2.12875	1.7637	2.5826
MPG_1430	0.790177	0.557452	-0.367798	294	44	1.79428	1.45841	2.22135
MPG_1431	0.799543	0.572708	-0.323263	227	49	2.43482	1.85425	3.23226
MPG_1432	0.603498	0.494613	-0.427393	154	41	3.95943	3.32077	4.74214
MPG_1433	0.587506	0.471851	-0.349274	136	39	3.34809	2.69573	4.1869
MPG_1434	0.71993	0.512767	-0.400811	186	45	1.74931	1.51413	2.02711
MPG_1435	0.657495	0.538818	-0.361735	228	49	4.41485	3.6572	5.35698
MPG_1436	0.899581	0.562837	-0.362744	221	45	0.742875	0.574779	0.96945
MPG_1437	0.629375	0.54417	-0.400336	202	37	6.714	5.4093	8.39035
MPG_1438	0.766809	0.543898	-0.366313	216	47	1.73474	1.44393	2.09432
MPG_1439	0.582263	0.475124	-0.260409	221	38	3.68399	2.9742	4.59376
MPG_1440	0.830737	0.510369	-0.357623	295	44	0.659474	0.547747	0.797974
MPG_1441	0.802418	0.569809	-0.363876	185	44	1.96114	1.5414	2.51645
MPG_1442	0.617135	0.488175	-0.461877	210	37	3.17772	2.66764	3.80217
MPG_1443	0.84737	0.540921	-0.390235	226	46	0.788357	0.646135	0.96744
MPG_1444	0.643609	0.507978	-0.296483	273	41	4.51379	3.68028	5.56976
MPG_1445	0.732499	0.533144	-0.410721	282	45	1.8372	1.57269	2.15372
MPG_1446	1.04442	0.551734	-0.435301	339	38	0.239246	0.175628	0.330546
MPG_1447	0.778416	0.555644	-0.377829	249	44	1.88479	1.54344	2.31504
MPG_1448	0.799601	0.551286	-0.366588	238	44	1.4407	1.17417	1.77852
MPG_1449	0.599902	0.533572	-0.286306	146	50	12.668	9.12532	17.869
MPG_1450	0.656684	0.524923	-0.355279	289	42	4.20471	3.56807	4.97432
MPG_1451	0.891112	0.521971	-0.373394	291	45	0.452632	0.364851	0.565354
MPG_1452	0.719139	0.558044	-0.236048	331	55	3.20837	2.57476	4.02624
MPG_1453	0.875016	0.608619	-0.301085	92	41	2.23276	1.51404	3.36787
MPG_1454	0.780133	0.531615	-0.364739	224	46	1.33073	1.12121	1.58614
MPG_1455	0.776363	0.551692	-0.356812	261	47	1.94287	1.59598	2.37851
MPG_1456	0.849078	0.50203	-0.35125	350	44	0.519176	0.42453	0.638678
MPG_1457	0.704842	0.503029	-0.446012	101	38	1.76031	1.52057	2.04418
MPG_1458	0.559527	0.474562	-0.196245	107	44	9.51023	6.35558	14.5817
MPG_1459	0.755153	0.556028	-0.263528	759	61	2.24657	1.82241	2.78717
MPG_1460	0.636945	0.515814	-0.28386	248	43	3.87686	3.3149	4.5502
MPG_1461	0.6649	0.547266	-0.328327	135	48	4.63997	3.76537	5.75418
MPG_1462	0.740576	0.524291	-0.292988	281	41	1.69532	1.45558	1.98118
MPG_1463	0.886155	0.526158	-0.401173	327	38	0.548507	0.438925	0.690437
MPG_1464	0.603545	0.493188	-0.425532	155	37	3.87821	3.24917	4.65011
MPG_1465	0.581892	0.491787	-0.25734	291	42	7.84748	5.82723	10.7073
MPG_1466	0.765437	0.544218	-0.36443	257	47	1.76248	1.46656	2.12851
MPG_1467	0.705119	0.47892	-0.292429	326	40	1.54522	1.27406	1.88428
MPG_1468	0.632386	0.575932	-0.461014	176	37	9.18976	6.61678	12.9692
MPG_1469	0.661472	0.513271	-0.30183	189	39	2.96794	2.56857	3.43977
MPG_1470	0.878647	0.517089	-0.336568	358	44	0.520483	0.422711	0.644923
MPG_1471	0.70224	0.555829	-0.330425	163	42	4.88275	3.80749	6.31871
MPG_1472	0.686138	0.573547	-0.318925	485	52	5.52816	4.13026	7.49253
MPG_1473	0.597478	0.496455	-0.463654	198	37	3.19124	2.60134	3.93881
MPG_1474	0.642838	0.524777	-0.473934	104	38	4.16161	3.52793	4.92854
MPG_1475	0.709638	0.543534	-0.355822	180	43	2.87231	2.39647	3.45905
MPG_1476	0.670305	0.543709	-0.342973	256	42	4.17988	3.43921	5.10823
MPG_1477	0.689537	0.511806	-0.387326	179	39	2.15346	1.88424	2.46747
MPG_1478	0.733923	0.53422	-0.372907	406	38	2.0394	1.73464	2.40681
MPG_1479	0.651907	0.545309	-0.301792	108	42	5.13069	4.15462	6.37734
MPG_1480	0.671836	0.52963	-0.395025	166	37	3.37569	2.87601	3.97692
MPG_1481	0.642732	0.54359	-0.395775	119	44	5.4853	4.43631	6.82702
MPG_1482	0.676981	0.552189	-0.314399	216	45	6.45202	4.91879	8.55529
MPG_1483	0.715587	0.543315	-0.280489	210	41	2.71141	2.26545	3.2604
MPG_1484	0.668458	0.518963	-0.392956	361	39	2.92003	2.54257	3.3628
MPG_1485	0.63648	0.536212	-0.395606	119	36	5.46166	4.53107	6.61683
MPG_1486	0.876809	0.542828	-0.387972	285	45	0.705847	0.563986	0.88991
MPG_1487	0.72041	0.564577	-0.280727	267	51	5.69916	4.11806	8.01174
MPG_1488	0.713045	0.551622	-0.377671	234	37	3.10864	2.53956	3.82796
MPG_1489	0.63266	0.51919	-0.403594	226	37	4.0826	3.49903	4.77992
MPG_1490	0.724516	0.551491	-0.285286	259	41	2.79031	2.28558	3.42631
MPG_1491	0.696258	0.517022	-0.396495	217	44	2.12212	1.8525	2.43746
MPG_1492	0.854905	0.527441	-0.366749	654	41	0.661729	0.544598	0.808503
MPG_1493	0.682704	0.56042	-0.325179	240	50	6.73876	5.06006	9.08362
MPG_1494	0.546483	0.519992	-0.446819	324	26	10.5126	8.15139	13.6871
MPG_1495	0.816996	0.523188	-0.387374	212	44	0.894993	0.743826	1.08225
MPG_1496	0.586815	0.507383	-0.526332	233	37	5.62748	4.65986	6.83127
MPG_1497	0.580222	0.502151	-0.458269	292	38	5.56387	4.58823	6.78354
MPG_1498	0.548725	0.531923	-0.557192	56	38	12.4891	9.42222	16.7491
MPG_1499	0.704351	0.499518	-0.45096	235	37	1.2552	1.04464	1.5156
MPG_1500	0.641474	0.5323	-0.416714	241	37	4.70261	3.92133	5.66663
MPG_1501	0.811227	0.538612	-0.428797	321	46	0.922395	0.760123	1.12542
MPG_1502	0.811484	0.549229	-0.412841	260	43	1.12573	0.924407	1.37867
MPG_1503	0.564945	0.454255	-0.286916	157	39	3.2431	2.48681	4.27344
MPG_1504	0.602895	0.55531	-0.438528	286	38	10.0211	7.47561	13.6046
MPG_1505	0.636872	0.548279	-0.393795	138	45	6.2493	4.95329	7.94692
MPG_1506	0.632115	0.429271	-0.319517	348	37	1.3126	0.98598	1.76864
MPG_1507	0.767791	0.549437	-0.361101	248	47	2.00609	1.65972	2.43743
MPG_1508	0.535199	0.502857	-0.568142	102	37	9.01777	7.05853	11.6226
MPG_1509	0.644931	0.53125	-0.378457	105	43	4.87444	4.09883	5.82209
MPG_1510	0.541568	0.48199	-0.467485	238	39	6.09399	4.79893	7.80348
MPG_1511	0.632624	0.534479	-0.258485	303	45	5.30419	4.37047	6.47259
MPG_1512	0.640913	0.492823	-0.423533	292	37	2.71685	2.31495	3.20037
MPG_1513	0.651392	0.59591	-0.503945	393	42	11.371	7.44169	17.8513
MPG_1514	0.595842	0.521181	-0.408878	185	43	6.19624	5.14492	7.49997
MPG_1515	0.673212	0.555758	-0.415951	218	37	4.83749	3.83485	6.15059
MPG_1516	0.84454	0.520282	-0.365865	604	39	0.700647	0.573562	0.860895
MPG_1517	0.605577	0.439485	-0.347216	410	37	1.7842	1.36648	2.35411
MPG_1518	0.553786	0.501977	-0.329108	219	40	9.80737	7.62036	12.7404
MPG_1519	0.669998	0.57306	-0.369999	149	9	6.47367	4.79009	8.86703
MPG_1520	0.537048	0.519679	-0.470514	79	37	9.19608	7.06772	12.0878
MPG_1521	0.610456	0.547078	-0.299173	148	47	13.8049	9.76213	19.8737
MPG_1522	0.75166	0.551894	-0.30006	322	41	2.19512	1.79941	2.6933
MPG_1523	0.769418	0.540968	-0.417086	154	45	1.43602	1.20535	1.71846
MPG_1524	0.814974	0.523904	-0.383499	233	44	0.91684	0.76274	1.10751
MPG_1525	0.611439	0.53958	-0.431165	236	39	7.12439	5.67595	9.0102
MPG_1526	0.656602	0.476997	-0.44773	193	38	1.40106	1.13406	1.74224
MPG_1527	0.646016	0.486699	-0.285826	196	40	2.38984	2.02073	2.83793
MPG_1528	0.723908	0.5174	-0.296151	215	40	2.32042	1.9368	2.79323
MPG_1529	0.619982	0.514846	-0.198824	664	42	4.5097	3.81745	5.34896
MPG_1530	0.620587	0.498578	-0.472754	128	37	3.55499	3.02	4.20088
MPG_1531	0.664252	0.559214	-0.400197	136	44	5.97914	4.69654	7.67727
MPG_1532	0.598632	0.532414	-0.406956	320	37	7.45795	6.05303	9.24748
MPG_1533	0.614813	0.463544	-0.354195	119	39	2.32757	1.86358	2.92813
MPG_1534	0.72791	0.543005	-0.369121	316	44	2.59907	2.18595	3.10371
MPG_1535	0.696825	0.50625	-0.444845	119	38	1.96658	1.70491	2.27509
MPG_1536	0.768238	0.543898	-0.365423	234	47	1.80558	1.51328	2.1641
MPG_1537	0.538057	0.519091	-0.462884	113	36	11.3782	8.7331	14.9777
MPG_1538	0.847007	0.497762	-0.419658	276	40	0.537711	0.433469	0.671554
MPG_1539	0.587398	0.475067	-0.513271	164	37	3.50529	2.83851	4.35687
MPG_1540	0.770776	0.552131	-0.361683	251	47	1.86161	1.52309	2.28876
MPG_1541	0.557996	0.528502	-0.435004	337	38	10.6342	8.209	13.9119
MPG_1542	0.769609	0.550754	-0.356734	247	47	2.04325	1.68235	2.49523
MPG_1543	0.842779	0.529479	-0.353013	478	36	0.787449	0.644825	0.967224
MPG_1544	0.770717	0.574138	-0.366383	480	48	2.8449	2.19785	3.71861
MPG_1545	1.04565	0.557271	-0.442332	334	38	0.186076	0.136648	0.256981
MPG_1546	0.776182	0.555418	-0.382324	179	44	1.88914	1.54927	2.31678
MPG_1547	0.651323	0.53162	-0.371232	81	43	4.22722	3.55244	5.05227
MPG_1548	0.691064	0.556793	-0.276786	299	50	4.1208	3.28632	5.20598
MPG_1549	0.644325	0.557652	-0.332438	154	43	6.67504	5.14561	8.74561
MPG_1550	0.687313	0.569754	-0.293822	189	47	8.69285	6.0685	12.6941
MPG_1551	0.761645	0.538401	-0.415574	227	45	1.49149	1.25889	1.77443
MPG_1552	0.695092	0.547216	-0.385016	467	38	3.67559	3.04714	4.45636
MPG_1553	0.778924	0.564178	-0.361218	291	45	2.27296	1.8104	2.87537
MPG_1554	0.602605	0.555183	-0.438484	282	38	10.0324	7.48534	13.6175
MPG_1555	0.562378	0.462611	-0.318555	266	39	4.47463	3.46965	5.82573
MPG_1556	0.781495	0.551257	-0.357999	288	48	1.67862	1.37368	2.0633
MPG_1557	0.848295	0.536289	-0.390291	282	46	0.734153	0.602939	0.898978
MPG_1558	0.847007	0.497762	-0.419658	276	40	0.537711	0.433469	0.671554
MPG_1559	0.550109	0.5036	-0.499355	136	36	5.20802	4.01421	6.82447
MPG_1560	0.726594	0.532357	-0.408636	206	46	1.9336	1.6593	2.26089
MPG_1561	0.603036	0.55531	-0.438237	285	38	9.62762	7.30346	12.8348
MPG_1562	0.757572	0.570382	-0.340486	403	45	2.66053	2.07031	3.45069
MPG_1563	0.707996	0.53675	-0.382189	426	38	2.66011	2.25318	3.15308
MPG_1564	0.666313	0.524766	-0.358709	273	45	3.73826	3.19715	4.38643
MPG_1565	0.8584	0.540612	-0.375981	361	45	0.747231	0.61045	0.920118
MPG_1566	0.798519	0.551966	-0.360735	210	47	1.4661	1.19369	1.81178
MPG_1567	0.688246	0.532192	-0.29454	241	40	2.99912	2.55497	3.53358
MPG_1568	0.740019	0.533632	-0.403673	201	45	1.76601	1.51182	2.07016
MPG_1569	0.69714	0.54983	-0.306399	346	45	5.09924	3.94562	6.65409
MPG_1570	0.505701	0.4851	-0.382502	87	38	9.95737	7.61137	13.1654
MPG_1571	0.696921	0.546072	-0.402702	259	64	3.34904	2.76715	4.07482
MPG_1572	0.643182	0.561852	-0.245407	101	58	7.20713	5.45972	9.62241
MPG_1573	0.53777	0.519091	-0.465977	108	36	11.415	8.75761	15.0329
MPG_1574	0.780173	0.558962	-0.343594	186	48	1.87258	1.50633	2.34404
MPG_1575	0.780543	0.499325	-0.420725	380	39	0.712597	0.588626	0.86727
MPG_1576	0.886487	0.538507	-0.383372	287	44	0.625761	0.498981	0.790652
MPG_1577	0.738222	0.544988	-0.374843	239	48	2.37433	1.99298	2.84127
MPG_1578	0.810652	0.538864	-0.439042	298	46	0.901178	0.738924	1.10538
MPG_1579	0.913165	0.547593	-0.358817	213	44	0.551488	0.437378	0.700855
MPG_1580	1.04292	0.584826	-0.417205	439	38	0.277801	0.201658	0.388554
MPG_1581	0.632151	0.533528	-0.274813	241	43	8.99323	6.63187	12.3637
MPG_1582	0.663818	0.514692	-0.302349	233	39	2.96102	2.56259	3.43173
MPG_1583	0.642294	0.50417	-0.420455	225	37	3.13133	2.69367	3.65205
MPG_1584	0.603662	0.545756	-0.466473	119	36	7.06348	5.50855	9.13978
MPG_1585	0.571488	0.537319	-0.444789	291	38	9.60543	7.46321	12.4785
MPG_1586	0.5606	0.456847	-0.298933	322	39	4.44808	3.37394	5.9305
MPG_1587	0.741131	0.524291	-0.293219	288	41	1.68728	1.44845	1.9721
MPG_1588	0.665949	0.50038	-0.22474	154	37	4.10565	3.10606	5.4895
MPG_1589	0.575172	0.498568	-0.448272	249	38	4.43225	3.61568	5.46616
MPG_1590	0.514653	0.430443	-0.257724	560	42	5.39397	3.67758	8.08695
MPG_1591	0.974655	0.583225	-0.327405	231	32	0.588221	0.434171	0.807863
MPG_1592	0.889225	0.506132	-0.370188	466	38	0.433999	0.344278	0.55141
MPG_1593	0.667167	0.548164	-0.371701	258	38	4.59697	3.72481	5.71005
MPG_1594	0.778742	0.577578	-0.294824	192	51	2.4176	1.84447	3.20313
MPG_1595	0.521855	0.485899	-0.386564	75	37	8.20312	6.41133	10.5895
MPG_1596	0.658532	0.5124	-0.38418	411	39	2.99125	2.60787	3.44031
MPG_1597	0.723338	0.540712	-0.381698	117	45	2.50503	2.12423	2.96576
MPG_1598	0.623283	0.563242	-0.303795	159	51	16.066	10.8237	24.4114
MPG_1599	0.670844	0.509569	-0.301775	253	40	3.4107	2.8398	4.11638
MPG_1600	0.598199	0.434229	-0.232394	132	37	1.84104	1.36669	2.51275
MPG_1601	0.675459	0.580536	-0.382957	403	45	8.42029	6.04325	11.9254
MPG_1602	0.784824	0.532932	-0.419812	205	46	1.10148	0.924209	1.31863
MPG_1603	1.02404	0.554391	-0.423316	404	38	0.219449	0.163595	0.298144
MPG_1604	1.00947	0.545301	-0.342012	315	44	0.26994	0.205259	0.358943
MPG_1605	0.744765	0.528548	-0.293286	277	41	1.72594	1.47524	2.02645
MPG_1606	0.752911	0.547275	-0.350786	162	44	2.32193	1.92162	2.82028
MPG_1607	0.545425	0.517144	-0.432256	294	38	10.1536	7.90646	13.1597
MPG_1608	0.741013	0.524291	-0.298119	275	41	1.68898	1.44997	1.97403
MPG_1609	0.620882	0.506225	-0.343317	164	38	3.94945	3.36167	4.65748
MPG_1610	0.91438	0.549374	-0.360725	213	44	0.555937	0.440086	0.707919
MPG_1611	0.50852	0.478568	-0.231467	228	42	8.17234	6.18176	10.9286
MPG_1612	0.781099	0.546571	-0.352676	405	48	1.7404	1.44274	2.11022
MPG_1613	0.611796	0.510513	-0.319342	169	40	4.59018	3.87591	5.45864
MPG_1614	0.782145	0.554152	-0.329476	259	40	1.73152	1.40815	2.14243
MPG_1615	0.620051	0.477141	-0.354311	118	39	2.66123	2.19643	3.24171
MPG_1616	0.560325	0.519932	-0.381769	177	40	9.02295	7.1295	11.5123
MPG_1617	0.687155	0.570378	-0.293366	75	40	5.21994	3.95215	6.97343
MPG_1618	0.633449	0.491397	-0.428851	168	37	2.85406	2.42183	3.37658
MPG_1619	0.515922	0.512659	-0.447604	357	38	11.4224	8.7061	15.1496
MPG_1620	0.622459	0.502943	-0.312585	252	42	3.71321	3.16316	4.37516
MPG_1621	0.627145	0.553637	-0.319064	168	55	7.51143	5.78836	9.84509
MPG_1622	0.668884	0.52799	-0.318925	175	41	3.39275	2.8961	3.989
MPG_1623	0.666905	0.504188	-0.284754	192	41	2.49785	2.16243	2.89398
MPG_1624	0.644723	0.553403	-0.361284	137	39	6.23025	4.88112	8.02197
MPG_1625	0.888417	0.54595	-0.385278	302	44	0.609994	0.489219	0.766009
MPG_1626	0.707355	0.477854	-0.372962	174	38	1.2613	1.0464	1.52805
MPG_1627	0.905009	0.532308	-0.387013	335	45	0.445889	0.356247	0.562208
MPG_1628	0.635634	0.498007	-0.261685	205	42	4.7259	3.697	6.09475
MPG_1629	0.765874	0.545203	-0.360512	350	47	1.77796	1.47662	2.15154
MPG_1630	0.737434	0.528828	-0.416586	192	45	1.60932	1.37777	1.88636
MPG_1631	0.792707	0.532389	-0.358351	333	46	1.21133	1.01477	1.45256
MPG_1632	0.85438	0.516372	-0.342665	289	44	0.615548	0.506339	0.752476
MPG_1633	0.685752	0.557671	-0.325724	222	51	6.17373	4.70155	8.19586
MPG_1634	1.13724	0.529467	-0.377865	445	37	0.0887803	0.0638354	0.125482
MPG_1635	0.679429	0.553346	-0.317369	158	44	6.33413	4.83447	8.38855
MPG_1636	0.84686	0.517168	-0.359688	703	39	0.665102	0.543372	0.81896
MPG_1637	0.591365	0.561896	-0.347896	441	40	19.2382	13.1623	28.7308
MPG_1638	0.811568	0.538864	-0.434149	275	46	0.907767	0.745925	1.11094
MPG_1639	0.638077	0.55915	-0.334476	238	49	10.69	7.78784	14.8932
MPG_1640	0.607724	0.491851	-0.334476	107	40	3.65608	3.0672	4.37755
MPG_1641	0.605354	0.487559	-0.263507	252	41	5.42242	4.17497	7.11363
MPG_1642	0.770182	0.547064	-0.363794	257	48	1.75416	1.45055	2.13248
MPG_1643	0.755343	0.558067	-0.300986	520	43	2.30381	1.85875	2.87468
MPG_1644	0.629204	0.565617	-0.324133	142	46	14.2513	9.83757	21.0731
MPG_1645	0.86193	0.553333	-0.389225	258	45	0.829826	0.668272	1.03751
MPG_1646	0.502282	0.475544	-0.36546	67	38	9.26277	6.99136	12.4161
MPG_1647	0.749217	0.575424	-0.357714	348	47	3.74498	2.84466	4.9854
MPG_1648	0.581937	0.499149	-0.291233	520	44	5.22954	4.32038	6.36368
MPG_1649	0.759739	0.552812	-0.365119	197	44	2.2557	1.85364	2.7604
MPG_1650	0.770927	0.552834	-0.360534	239	47	1.87598	1.53241	2.31031
MPG_1651	0.654515	0.537684	-0.313374	248	51	6.39041	5.01975	8.20506
MPG_1652	0.819878	0.533547	-0.383609	601	40	0.917522	0.765795	1.10454
MPG_1653	0.71358	0.485083	-0.458606	210	38	0.918335	0.741474	1.145
MPG_1654	0.845243	0.522139	-0.366697	598	40	0.711523	0.582359	0.874427
MPG_1655	0.772293	0.547804	-0.361435	203	43	1.87113	1.55343	2.26518
MPG_1656	0.816812	0.52399	-0.38665	229	44	0.904627	0.75185	1.09387
MPG_1657	0.98851	0.548825	-0.414658	439	38	0.270922	0.205907	0.360438
MPG_1658	1.02975	0.551524	-0.349408	299	44	0.246242	0.185156	0.33143
MPG_1659	0.718993	0.508146	-0.287874	171	41	1.66336	1.43757	1.93052
MPG_1660	0.566284	0.488243	-0.178135	258	42	5.20705	4.22138	6.46423
MPG_1661	0.686714	0.477044	-0.405208	385	38	1.4825	1.23189	1.79299
MPG_1662	0.747636	0.552763	-0.441419	114	36	1.94191	1.59191	2.38252
MPG_1663	0.716606	0.532567	-0.363941	228	44	2.50106	2.14378	2.92792
MPG_1664	0.766077	0.547267	-0.367012	256	47	1.82213	1.50719	2.21444
MPG_1665	0.758468	0.558189	-0.358605	126	38	2.54862	2.05767	3.17786
MPG_1666	0.658481	0.521928	-0.581579	93	37	1.73691	1.2824	2.38471
MPG_1667	0.585559	0.430236	-0.384586	189	39	1.64627	1.22306	2.24501
MPG_1668	0.725979	0.485636	-0.451611	218	37	0.850512	0.688737	1.05712
MPG_1669	0.622231	0.49149	-0.417033	186	37	3.17156	2.67968	3.7692
MPG_1670	0.643392	0.558596	-0.323646	197	47	10.3941	7.5426	14.5436
MPG_1671	0.675413	0.571188	-0.401901	458	38	5.95128	4.45576	8.04754
MPG_1672	0.65944	0.514516	-0.396196	692	38	2.93744	2.55782	3.38272
MPG_1673	0.73969	0.532044	-0.41516	190	45	1.66287	1.42045	1.95366
MPG_1674	0.748904	0.525546	-0.454925	166	37	1.21659	1.01385	1.46693
MPG_1675	0.692969	0.54692	-0.411569	174	48	3.38426	2.81586	4.08741
MPG_1676	0.775434	0.563371	-0.367908	184	45	2.2676	1.81457	2.85437
MPG_1677	0.651685	0.572552	-0.355542	152	55	10.7779	7.66442	15.4203
MPG_1678	0.981274	0.545731	-0.335076	531	44	0.340003	0.261599	0.446387
MPG_1679	0.767565	0.544771	-0.361323	234	47	1.74267	1.44802	2.10775
MPG_1680	0.712949	0.550582	-0.27654	339	43	3.06726	2.51319	3.76518
MPG_1681	0.615987	0.508669	-0.450338	109	37	3.40309	2.84468	4.09015
MPG_1682	0.541857	0.480229	-0.139294	154	45	17.1922	9.99872	30.9221
MPG_1683	0.563485	0.487589	-0.113575	328	49	17.1188	9.63541	32.0018
MPG_1684	0.548405	0.466461	-0.562518	114	37	2.23621	1.56986	3.24532
MPG_1685	0.660041	0.556201	-0.406383	287	37	5.55727	4.36055	7.14368
MPG_1686	0.626054	0.538578	-0.324831	244	43	6.02928	4.88469	7.49031
MPG_1687	0.722241	0.540427	-0.275822	289	42	2.45537	2.06603	2.9307
MPG_1688	0.687691	0.568184	-0.369351	332	37	6.138	4.65984	8.17587
MPG_1689	0.828048	0.535881	-0.394667	213	45	0.854291	0.707997	1.03611
MPG_1690	0.626028	0.485467	-0.298517	215	40	2.81946	2.36616	3.37459
MPG_1691	0.962207	0.554963	-0.401899	344	39	0.366605	0.281984	0.481467
MPG_1692	0.672907	0.538321	-0.227048	187	48	3.77491	3.15598	4.53627
MPG_1693	0.596919	0.519964	-0.281407	287	39	6.13452	5.05498	7.48526
MPG_1694	0.85962	0.535777	-0.369378	204	38	0.743209	0.601705	0.92398
MPG_1695	0.637977	0.501028	-0.296794	208	39	4.24038	3.46788	5.21559
MPG_1696	0.942792	0.495581	-0.383495	379	37	0.27065	0.206999	0.357632
MPG_1697	0.682154	0.549867	-0.296151	164	44	6.28077	4.74304	8.41421
MPG_1698	0.684107	0.55194	-0.388081	237	37	4.11283	3.32202	5.12587
MPG_1699	0.868445	0.594026	-0.401467	438	47	1.37241	1.00052	1.91058
MPG_1700	0.633262	0.512373	-0.466401	295	38	3.82535	3.27269	4.48711
MPG_1701	0.729481	0.497745	-0.431163	110	36	1.04301	0.87262	1.25244
MPG_1702	0.5861	0.524013	-0.539789	118	37	7.30512	5.90473	9.09753
MPG_1703	0.588775	0.522425	-0.389483	336	36	6.93064	5.63708	8.57417
MPG_1704	0.71395	0.565711	-0.303356	202	43	5.70853	4.20021	7.86724
MPG_1705	0.632417	0.535435	-0.401745	356	39	5.39132	4.43023	6.59779
MPG_1706	0.66031	0.563517	-0.407051	466	38	6.58038	5.07831	8.6112
MPG_1707	0.639914	0.550339	-0.324391	271	50	6.24899	4.9302	7.98595
MPG_1708	0.62004	0.511682	-0.476053	311	43	4.30558	3.6546	5.09228
MPG_1709	0.607287	0.482762	-0.457923	140	37	2.35926	1.90511	2.94121
MPG_1710	0.585636	0.452856	-0.322114	196	39	2.62756	2.0302	3.43406
MPG_1711	0.697774	0.544309	-0.342213	231	46	3.99903	3.26724	4.92391
MPG_1712	0.655939	0.490297	-0.446966	217	38	2.29292	1.95303	2.70201
MPG_1713	0.893757	0.541532	-0.344364	212	37	0.621039	0.498438	0.779279
MPG_1714	0.627885	0.447659	-0.326235	440	37	1.76091	1.37796	2.27022
MPG_1715	0.676662	0.535967	-0.394037	120	44	3.55517	3.02092	4.19999
MPG_1716	0.723589	0.520872	-0.234282	240	44	3.07971	2.3713	4.0401
MPG_1717	0.644218	0.529609	-0.406689	83	42	4.27565	3.62804	5.05857
MPG_1718	0.507141	0.478568	-0.234226	212	42	8.29388	6.2629	11.1118
MPG_1719	0.827686	0.587017	-0.368694	217	46	1.77561	1.32093	2.41782
MPG_1720	0.765247	0.545442	-0.368732	311	47	1.88107	1.57368	2.2589
MPG_1721	0.668752	0.49548	-0.356001	136	41	2.27033	1.96307	2.63372
MPG_1722	0.730931	0.539288	-0.404596	266	46	2.23733	1.88689	2.66405
MPG_1723	0.519856	0.407517	-0.223736	204	37	2.6019	1.74396	3.9762
MPG_1724	0.619744	0.484328	-0.279009	199	41	2.9419	2.45862	3.53668
MPG_1725	0.647106	0.470377	-0.27708	299	39	1.91274	1.56613	2.34969
MPG_1726	0.600794	0.576821	-0.397559	391	38	14.6925	9.93124	22.2413
MPG_1727	0.646798	0.523372	-0.433268	236	37	3.92544	3.34303	4.62655
MPG_1728	0.793404	0.529682	-0.354494	312	46	1.16594	0.978262	1.39584
MPG_1729	0.638079	0.514693	-0.279465	371	46	5.78446	4.54125	7.43145
MPG_1730	0.754959	0.517226	-0.401395	155	45	1.21305	1.04022	1.41944
MPG_1731	0.673336	0.530581	-0.399977	215	36	3.37259	2.86968	3.97862
MPG_1732	0.57733	0.54084	-0.428775	350	38	10.2859	7.9651	13.411
MPG_1733	0.556609	0.474665	-0.313374	228	42	4.69685	3.719	5.97927
MPG_1734	0.528063	0.491267	-0.23796	448	39	16.3695	10.9419	25.0927
MPG_1735	0.569692	0.485745	-0.359767	234	38	5.30216	4.32461	6.54011
MPG_1736	0.769402	0.546138	-0.359108	284	47	1.74534	1.44603	2.11746
MPG_1737	0.710817	0.555954	-0.325231	180	42	3.37048	2.71606	4.21111
MPG_1738	0.632735	0.513811	-0.298755	156	39	3.92409	3.35282	4.60917
MPG_1739	0.761571	0.535243	-0.429935	176	46	1.35783	1.142	1.62149
MPG_1740	0.694083	0.541514	-0.389572	171	46	3.2289	2.6981	3.88226
MPG_1741	0.670148	0.522679	-0.469246	227	38	2.31871	1.93119	2.79754
MPG_1742	0.663353	0.587371	-0.393137	339	41	10.6431	7.34682	15.7377
MPG_1743	0.813497	0.52422	-0.385244	183	44	0.930962	0.775051	1.1237
MPG_1744	0.856451	0.52963	-0.368718	605	40	0.710653	0.577699	0.879689
MPG_1745	0.619933	0.520611	-0.432323	145	38	4.29134	3.61608	5.11438
MPG_1746	0.585789	0.533835	-0.498032	94	37	6.09579	4.71986	7.9488
MPG_1747	0.598634	0.507206	-0.230349	223	39	4.98336	4.17132	5.98087
MPG_1748	0.569451	0.524815	-0.311189	264	40	8.83672	6.98993	11.2616
MPG_1749	0.681615	0.496691	-0.415344	164	38	1.66727	1.42503	1.95765
MPG_1750	0.565864	0.47913	-0.425293	215	38	4.57459	3.67219	5.73903
MPG_1751	0.770254	0.547733	-0.364063	309	47	1.88858	1.56973	2.28351
MPG_1752	0.569046	0.452685	-0.106752	321	38	3.05426	2.33943	4.0294
MPG_1753	0.575255	0.536769	-0.359579	153	43	10.0543	7.75214	13.1704
MPG_1754	0.657933	0.510972	-0.356287	223	37	3.25708	2.81962	3.77373
MPG_1755	0.569604	0.526056	-0.493784	102	36	8.99869	7.09842	11.502
MPG_1756	0.708945	0.506622	-0.446465	107	38	1.77852	1.53928	2.06115
MPG_1757	0.646221	0.536599	-0.440516	161	43	4.15012	3.4481	5.02005
MPG_1758	0.74049	0.524291	-0.29246	277	41	1.69656	1.45668	1.98259
MPG_1759	0.551572	0.454046	-0.431397	121	38	2.83328	2.15798	3.76068
MPG_1760	0.657362	0.510441	-0.498013	167	38	2.96618	2.56599	3.4392
MPG_1761	0.795471	0.552954	-0.371182	107	42	1.57588	1.2939	1.9302
MPG_1762	0.632075	0.513724	-0.254289	212	45	3.94432	3.36901	4.6345
MPG_1763	0.622515	0.548027	-0.328688	182	48	10.6236	7.91013	14.4521
MPG_1764	0.892676	0.530376	-0.354625	257	45	0.525258	0.423989	0.655083
MPG_1765	0.725238	0.531818	-0.275843	279	39	2.13406	1.82331	2.50673
MPG_1766	0.629521	0.56398	-0.298995	222	47	15.3989	10.3589	23.4365
MPG_1767	0.607736	0.49091	-0.460431	177	38	3.60764	3.0237	4.32385
MPG_1768	0.713107	0.542455	-0.344381	190	44	3.27489	2.71195	3.97518
MPG_1769	0.855254	0.523932	-0.38714	457	38	0.673044	0.547862	0.831945
MPG_1770	0.740582	0.524291	-0.296232	280	41	1.69523	1.4555	1.98108
MPG_1771	0.837261	0.566079	-0.335578	303	47	1.47026	1.15228	1.89238
MPG_1772	0.763867	0.54576	-0.36772	229	47	1.9221	1.60675	2.31008
MPG_1773	0.581904	0.468467	-0.444165	435	36	2.52822	1.99424	3.23169
MPG_1774	0.720878	0.528046	-0.4172	187	45	1.85403	1.59347	2.16435
MPG_1775	0.665781	0.50638	-0.462411	241	37	2.59857	2.25143	3.00815
MPG_1776	0.677801	0.552189	-0.313402	264	45	6.41851	4.89095	8.51517
MPG_1777	0.755344	0.53156	-0.43337	217	45	1.63765	1.39154	1.93469
MPG_1778	0.717414	0.583361	-0.299175	233	52	7.74845	5.27622	11.6332
MPG_1779	0.630503	0.475892	-0.313809	330	41	2.38078	1.96631	2.89799
MPG_1780	0.633092	0.575932	-0.459614	186	37	10.0446	7.09131	14.4867
MPG_1781	0.746568	0.526722	-0.296862	273	41	1.66075	1.42106	1.9477
MPG_1782	0.738049	0.558281	-0.248454	312	55	2.70165	2.17507	3.37881
MPG_1783	0.669292	0.53467	-0.391697	408	39	3.78921	3.21838	4.47854
MPG_1784	0.62431	0.476565	-0.431686	82	36	1.98739	1.62282	2.44846
MPG_1785	0.652678	0.537237	-0.374556	141	44	4.52403	3.75274	5.4816
MPG_1786	0.550134	0.471397	-0.239067	218	42	4.77456	3.74198	6.14529
MPG_1787	0.692778	0.55114	-0.42838	180	38	3.74007	3.04008	4.63011
MPG_1788	0.624479	0.568291	-0.330337	299	61	9.75582	7.06106	13.6894
MPG_1789	0.653093	0.515353	-0.369152	357	39	3.30302	2.84725	3.84396
MPG_1790	0.803044	0.550822	-0.345406	224	37	1.39189	1.1343	1.71841
MPG_1791	0.531375	0.437214	-0.392332	324	38	3.03561	2.23265	4.18535
MPG_1792	0.676212	0.552672	-0.308868	204	42	6.71772	5.0749	8.99593
MPG_1793	0.951667	0.555328	-0.384401	410	39	0.466276	0.356057	0.61718
MPG_1794	0.615022	0.463544	-0.352259	122	39	2.32323	1.86023	2.92247
MPG_1795	0.526434	0.511948	-0.438943	316	38	11.5184	8.80699	15.2249
MPG_1796	0.930002	0.569903	-0.343507	500	46	0.638863	0.483854	0.853176
MPG_1797	0.540217	0.451702	-0.256615	321	39	5.9986	4.27533	8.5611
MPG_1798	0.631889	0.487103	-0.501846	263	38	2.73153	2.30275	3.25387
MPG_1799	0.69277	0.536167	-0.392954	260	47	3.03425	2.58986	3.5678
MPG_1800	0.716171	0.508146	-0.288344	156	41	2.21942	1.84937	2.6764
MPG_1801	0.817579	0.558917	-0.43582	284	45	1.14011	0.915485	1.42985
MPG_1802	0.52872	0.518523	-0.441399	297	38	12.5241	9.49055	16.7157
MPG_1803	0.660429	0.516623	-0.37169	384	39	3.13799	2.70966	3.64536
MPG_1804	0.535245	0.514667	-0.449226	300	38	10.9158	8.41603	14.2994
MPG_1805	0.578845	0.498102	-0.360309	239	41	5.31157	4.37529	6.48355
MPG_1806	0.614603	0.498415	-0.426943	257	38	3.75539	3.17916	4.45393
MPG_1807	0.883051	0.537666	-0.347032	262	45	0.638648	0.516464	0.794947
MPG_1808	0.535176	0.514868	-0.447518	298	38	10.9603	8.44644	14.3647
MPG_1809	0.649274	0.444473	-0.32336	678	35	1.35701	1.04457	1.78074
MPG_1810	0.661684	0.555092	-0.394672	171	45	5.83572	4.63721	7.40093
MPG_1811	0.6141	0.55411	-0.332018	138	56	13.1262	9.45719	18.5112
MPG_1812	0.573167	0.548545	-0.334833	382	39	12.499	9.21968	17.1782
MPG_1813	0.564837	0.454255	-0.286919	192	39	3.24637	2.48916	4.27805
MPG_1814	0.519632	0.406248	-0.241194	256	37	2.56322	1.71277	3.93063
MPG_1815	0.751775	0.570351	-0.298457	133	40	2.80452	2.18025	3.64123
MPG_1816	0.706739	0.531916	-0.415883	171	37	2.52176	2.15497	2.96154
MPG_1817	0.730788	0.606525	-0.350619	349	45	8.3001	5.40061	13.1161
MPG_1818	0.675273	0.571188	-0.400441	469	38	6.57647	4.96572	8.81155
MPG_1819	0.738756	0.53586	-0.275671	341	39	2.90851	2.30766	3.69463
MPG_1820	0.632065	0.488308	-0.494831	114	37	1.78369	1.41085	2.27328
MPG_1821	0.633934	0.504983	-0.377529	369	39	3.48531	3.01116	4.04659
MPG_1822	0.647276	0.550862	-0.345504	197	45	7.78059	5.9981	10.1936
MPG_1823	0.624701	0.510631	-0.44169	184	37	4.05306	3.45315	4.7749
MPG_1824	0.635358	0.559658	-0.297742	216	47	13.1537	9.08731	19.4323
MPG_1825	0.539409	0.519297	-0.453836	74	36	9.53519	7.40543	12.3931
MPG_1826	0.729108	0.556825	-0.366228	198	45	2.87571	2.32169	3.5858
MPG_1827	0.74692	0.57617	-0.417932	236	46	3.10171	2.39765	4.05173
MPG_1828	0.625549	0.498661	-0.457618	190	37	3.39551	2.89205	4.00151
MPG_1829	0.733619	0.529393	-0.420227	205	45	1.66155	1.42097	1.94975
MPG_1830	0.784305	0.55358	-0.356557	341	47	1.6875	1.37357	2.086
MPG_1831	0.777747	0.534153	-0.399996	142	36	1.40023	1.17803	1.67155
MPG_1832	0.6019	0.517928	-0.420293	177	37	5.65419	4.69681	6.84082
MPG_1833	0.852008	0.517767	-0.342617	289	44	0.644197	0.524864	0.79551
MPG_1834	0.59643	0.542375	-0.416236	222	38	8.90181	7.00345	11.4104
MPG_1835	0.769026	0.543717	-0.366408	230	47	1.69815	1.41328	2.05045
MPG_1836	0.762577	0.542903	-0.437536	209	45	1.47098	1.22336	1.77746
MPG_1837	0.630349	0.492115	-0.378471	117	38	2.90517	2.48699	3.40554
MPG_1838	0.976523	0.536872	-0.3539	238	44	0.300881	0.232758	0.392722
MPG_1839	0.611045	0.537648	-0.335642	292	41	9.64736	7.43006	12.6524
MPG_1840	0.558685	0.470505	-0.39629	113	38	3.95976	3.1593	5.00014
MPG_1841	0.734854	0.533318	-0.422372	203	46	1.73152	1.47447	2.04101
MPG_1842	0.62385	0.492015	-0.479913	94	38	2.1527	1.73394	2.69091
MPG_1843	0.533792	0.494159	-0.412216	382	38	7.49931	5.96166	9.50644
MPG_1844	0.682196	0.559432	-0.321987	213	44	6.74233	5.06309	9.08776
MPG_1845	0.741548	0.529797	-0.44011	178	46	1.45354	1.22614	1.73035
MPG_1846	0.744782	0.528548	-0.296896	258	41	1.72569	1.47502	2.02618
MPG_1847	0.636748	0.518772	-0.467564	103	38	3.05591	2.53586	3.70126
MPG_1848	0.779498	0.526402	-0.379046	192	44	1.25557	1.06177	1.49079
MPG_1849	0.638892	0.539111	-0.249087	158	44	5.33435	4.36034	6.56467
MPG_1850	0.67359	0.547305	-0.307045	360	43	4.26289	3.47576	5.26011
MPG_1851	0.644995	0.555974	-0.331841	290	39	6.46079	5.01503	8.40205
MPG_1852	0.542704	0.497174	-0.447466	585	40	6.19728	4.92353	7.86118
MPG_1853	0.626575	0.540359	-0.328663	105	55	8.71019	6.71174	11.417
MPG_1854	0.852823	0.545764	-0.360491	299	47	0.881633	0.718581	1.08829
MPG_1855	0.844841	0.527507	-0.377489	556	40	0.696958	0.575915	0.847914
MPG_1856	0.63124	0.479569	-0.299552	174	40	2.48345	2.06631	2.9995
MPG_1857	0.619974	0.492562	-0.476479	98	38	3.28785	2.77834	3.90681
MPG_1858	0.765992	0.546324	-0.363756	267	47	1.80167	1.49308	2.18524
MPG_1859	0.861982	0.553333	-0.38747	255	45	0.833922	0.67165	1.0425
MPG_1860	0.705206	0.561918	-0.286159	221	51	3.8666	3.04908	4.94397
MPG_1861	0.602188	0.507928	-0.502387	270	42	3.19283	2.53079	4.05998
MPG_1862	0.626078	0.536359	-0.298028	266	40	9.24473	6.93961	12.4658
MPG_1863	0.863482	0.601901	-0.360119	397	47	1.57734	1.12394	2.25173
MPG_1864	0.770794	0.54872	-0.359754	251	47	1.78204	1.4686	2.17416
MPG_1865	0.663845	0.552065	-0.417193	150	37	5.03026	4.01544	6.34846
MPG_1866	0.654649	0.484337	-0.272503	217	40	2.14491	1.80863	2.55445
MPG_1867	0.758672	0.546514	-0.389082	246	47	1.92454	1.596	2.33254
MPG_1868	0.740764	0.524291	-0.296552	276	41	1.69258	1.45316	1.9781
MPG_1869	0.610459	0.498271	-0.427122	237	38	3.9	3.29295	4.63817
MPG_1870	0.693562	0.514532	-0.324505	204	42	2.70378	2.31021	3.17576
MPG_1871	0.579156	0.414757	-0.388823	153	38	1.3642	0.975056	1.94088
MPG_1872	0.633989	0.539018	-0.372068	145	46	6.50181	5.27938	8.05807
MPG_1873	0.733149	0.540891	-0.402574	257	45	2.11985	1.79799	2.50916
MPG_1874	0.636944	0.498511	-0.477249	168	38	2.12112	1.72913	2.61783
MPG_1875	0.60148	0.520342	-0.409988	267	38	5.70302	4.76688	6.85491
MPG_1876	0.7794	0.550064	-0.347305	363	47	1.68346	1.38151	2.0631
MPG_1877	0.644152	0.534592	-0.420283	276	43	4.42934	3.71375	5.30667
MPG_1878	0.735803	0.536396	-0.416257	209	46	1.83737	1.56315	2.16787
MPG_1879	0.661662	0.536406	-0.384869	228	46	4.09441	3.42118	4.92313
MPG_1880	0.538047	0.519091	-0.463437	114	36	11.3796	8.73402	14.9798
MPG_1881	0.858872	0.540696	-0.376139	390	45	0.744795	0.608286	0.917397
MPG_1882	0.591403	0.541603	-0.38199	307	36	10.8048	8.34507	14.1272
MPG_1883	0.73952	0.512426	-0.406722	211	45	1.27649	1.09652	1.49097
MPG_1884	0.744634	0.528548	-0.298796	254	41	1.72789	1.47695	2.02867
MPG_1885	0.560353	0.51058	-0.233223	185	43	7.77879	6.23967	9.76662
MPG_1886	0.528339	0.5173	-0.442203	351	38	11.0252	8.49388	14.4547
MPG_1887	0.48917	0.455827	-0.213141	101	38	14.3987	9.07008	23.609
MPG_1888	0.971566	0.564523	-0.399549	355	39	0.44571	0.334484	0.601181
MPG_1889	0.728201	0.542982	-0.368236	318	44	2.59886	2.18526	3.10423
MPG_1890	0.868177	0.517288	-0.343906	339	46	0.568529	0.458948	0.708998
MPG_1891	0.580959	0.492161	-0.278743	228	42	7.30527	5.58328	9.66046
MPG_1892	0.573279	0.535686	-0.431129	262	38	10.0964	7.79106	13.2137
MPG_1893	0.724785	0.558322	-0.290906	195	45	4.66444	3.50393	6.28467
MPG_1894	0.577178	0.56948	-0.245393	475	102	47.0502	25.4755	92.1152
MPG_1895	0.58035	0.449553	-0.281655	194	37	2.63753	2.01749	3.48473
MPG_1896	0.736343	0.527995	-0.424771	241	45	1.56187	1.33267	1.83717
MPG_1897	0.701623	0.517592	-0.391538	174	37	2.18454	1.89525	2.52532
MPG_1898	0.73889	0.550436	-0.380074	209	49	2.41387	1.98558	2.95086
MPG_1899	0.77015	0.552213	-0.365007	259	47	1.87373	1.53284	2.30391
MPG_1900	0.586442	0.418038	-0.233844	116	39	2.2689	1.57814	3.32675
MPG_1901	0.775462	0.533308	-0.366857	256	46	1.41243	1.19028	1.68316
MPG_1902	0.80589	0.547515	-0.370037	185	44	1.32538	1.0963	1.61073
MPG_1903	0.789433	0.533024	-0.410948	301	45	1.08931	0.915553	1.30174
MPG_1904	0.646365	0.500328	-0.381519	138	37	2.79859	2.42601	3.23793
MPG_1905	0.626229	0.453047	-0.373414	440	39	1.65563	1.31304	2.10409
MPG_1906	0.741321	0.457689	-0.445715	119	36	0.524429	0.40327	0.688936
MPG_1907	0.633263	0.490155	-0.405379	102	38	2.4798	2.10685	2.93002
MPG_1908	0.531887	0.422012	-0.199291	345	38	2.83428	1.97955	4.13673
MPG_1909	0.603069	0.539915	-0.508213	71	36	5.39128	4.14958	7.07539
MPG_1910	0.664206	0.470688	-0.457367	185	37	1.65698	1.35928	2.03143
MPG_1911	0.635936	0.54556	-0.335798	158	44	8.36389	6.43926	10.9734
MPG_1912	0.485123	0.478215	-0.391122	69	36	10.484	7.68602	14.506
MPG_1913	0.797192	0.566324	-0.3382	235	49	2.13455	1.67306	2.74712
MPG_1914	0.805432	0.578605	-0.340418	165	45	2.37673	1.79871	3.17661
MPG_1915	0.900984	0.551092	-0.39581	269	39	0.644997	0.505894	0.829487
MPG_1916	0.719981	0.536766	-0.321969	189	40	3.01514	2.49277	3.66621
MPG_1917	0.662661	0.545589	-0.307845	233	49	6.9007	5.27948	9.11536
MPG_1918	0.601537	0.524643	-0.309348	186	40	9.39212	7.21658	12.3488
MPG_1919	0.707211	0.539138	-0.273202	317	44	2.76709	2.33173	3.29771
MPG_1920	0.614654	0.544245	-0.321101	154	43	7.40434	5.82902	9.48453
MPG_1921	0.704407	0.569547	-0.347731	241	50	5.6955	4.28284	7.66537
MPG_1922	0.837127	0.521951	-0.377276	584	40	0.755247	0.62091	0.923789
MPG_1923	0.659845	0.516711	-0.434959	108	37	2.63495	2.25573	3.08869
MPG_1924	0.569894	0.490029	-0.24549	276	45	5.15631	4.19921	6.37055
MPG_1925	0.773067	0.546474	-0.356375	427	47	1.85135	1.53845	2.239
MPG_1926	0.644014	0.501519	-0.30327	240	38	2.97148	2.55474	3.46764
MPG_1927	0.523194	0.518044	-0.468812	86	37	13.232	9.95164	17.8054
MPG_1928	0.663236	0.479791	-0.357824	204	40	1.87568	1.5689	2.25284
MPG_1929	1.03411	0.553644	-0.363005	236	43	0.260669	0.192047	0.358726
MPG_1930	0.588512	0.502494	-0.25878	290	45	5.14407	4.2744	6.22161
MPG_1931	0.738464	0.558281	-0.244994	342	55	2.69142	2.16696	3.3658
MPG_1932	0.632197	0.445937	-0.316939	399	39	1.6996	1.32346	2.20276
MPG_1933	0.68896	0.552649	-0.40949	125	35	3.9219	3.20484	4.82795
MPG_1934	0.886685	0.539483	-0.393376	274	44	0.631565	0.503288	0.798529
MPG_1935	0.845119	0.539064	-0.395877	352	38	0.862672	0.701944	1.06679
MPG_1936	0.604303	0.518007	-0.266067	176	43	5.5245	4.5987	6.66918
MPG_1937	0.612444	0.456437	-0.444934	199	39	1.55871	1.20782	2.03081
MPG_1938	0.842382	0.533592	-0.371036	584	40	0.827692	0.676783	1.01824
MPG_1939	0.588694	0.531829	-0.372511	384	36	8.0308	6.38685	10.1756
MPG_1940	0.716071	0.542482	-0.314886	145	45	2.66929	2.23478	3.20293
MPG_1941	0.615706	0.429653	-0.415194	153	38	1.12255	0.830992	1.53681
MPG_1942	0.780913	0.524953	-0.385218	530	38	1.21956	1.03131	1.44805
MPG_1943	0.703829	0.55872	-0.287168	363	51	3.74458	2.98337	4.73562
MPG_1944	0.572485	0.511244	-0.316703	266	39	6.91631	5.62282	8.56065
MPG_1945	0.776005	0.554884	-0.3459	331	47	1.84284	1.49745	2.28216
MPG_1946	0.730058	0.537117	-0.408533	225	46	2.01578	1.71868	2.37295
MPG_1947	0.843021	0.528792	-0.320709	461	36	0.779899	0.638684	0.957882
MPG_1948	0.639889	0.550339	-0.319644	274	50	6.25057	4.93134	7.98815
MPG_1949	0.677188	0.565653	-0.305162	220	52	8.62505	6.15609	12.2901
MPG_1950	0.702112	0.53052	-0.286813	623	42	2.58124	2.21014	3.02518
MPG_1951	0.56467	0.455478	-0.472442	222	38	3.30706	2.54213	4.34611
MPG_1952	0.653363	0.511851	-0.423382	196	38	3.13883	2.71092	3.64558
MPG_1953	0.674027	0.488209	-0.245854	198	42	1.90235	1.61656	2.24728
MPG_1954	0.511206	0.468114	-0.202756	240	46	14.7269	9.34433	23.9478
MPG_1955	0.742894	0.533433	-0.373263	273	45	1.90105	1.62966	2.22524
MPG_1956	0.641913	0.524777	-0.47386	104	38	3.13065	2.58009	3.81941
MPG_1957	0.589735	0.567252	-0.533348	660	40	14.1817	9.88186	20.7522
MPG_1958	0.618874	0.542291	-0.415636	198	37	6.86208	5.5271	8.57788
MPG_1959	0.594206	0.478126	-0.391381	159	35	3.17239	2.61868	3.86379
MPG_1960	0.772268	0.551651	-0.357038	232	47	1.82645	1.49562	2.24347
MPG_1961	0.722995	0.489955	-0.402777	172	35	1.08035	0.910214	1.28775
MPG_1962	0.635543	0.494243	-0.3755	171	39	2.88623	2.48071	3.36917
MPG_1963	0.727619	0.505997	-0.411443	173	40	1.27305	1.09007	1.49192
MPG_1964	0.605863	0.5573	-0.453198	187	41	9.07249	6.85019	12.1563
MPG_1965	0.723114	0.487572	-0.370414	191	39	1.1561	0.980821	1.36806
MPG_1966	0.667222	0.49504	-0.393973	173	40	2.00391	1.72786	2.33144
MPG_1967	0.604616	0.465281	-0.473318	111	38	1.74396	1.34728	2.27961
MPG_1968	0.657608	0.485053	-0.438754	160	40	1.61456	1.33562	1.96199
MPG_1969	0.688022	0.493364	-0.401773	121	40	1.79973	1.54062	2.10978
MPG_1970	0.663371	0.506662	-0.456621	203	40	2.00821	1.68446	2.40493
MPG_1971	0.641435	0.489372	-0.409354	150	40	2.22846	1.89036	2.63736
MPG_1972	0.727825	0.481248	-0.376918	191	40	0.992349	0.829665	1.19247
MPG_1973	0.551196	0.481939	-0.527671	130	39	3.17433	2.35147	4.3425
MPG_1974	0.581382	0.467577	-0.49806	94	38	2.07135	1.56528	2.7729
MPG_1975	0.710471	0.489508	-0.398042	154	40	1.21782	1.03158	1.44343
MPG_1976	0.532389	0.517235	-0.488163	80	38	11.7593	8.98455	15.5558
MPG_1977	0.545829	0.492363	-0.387195	168	40	7.0034	5.63424	8.76558
MPG_1978	0.585115	0.528683	-0.421509	298	38	7.94049	6.34135	10.0166
MPG_1979	0.611111	0.508319	-0.50152	289	41	4.47635	3.78246	5.31936
MPG_1980	0.561575	0.512062	-0.524885	131	38	4.83173	3.66096	6.4496
MPG_1981	0.639122	0.480069	-0.443107	167	40	1.75288	1.43194	2.15857
MPG_1982	0.599784	0.529095	-0.439493	134	40	6.05388	4.94744	7.45182
MPG_1983	0.743772	0.491589	-0.371223	176	40	1.01855	0.863353	1.20642
MPG_1984	0.640235	0.526501	-0.392137	210	39	4.47061	3.80358	5.2745
MPG_1985	0.720337	0.497189	-0.396433	255	40	1.43458	1.22651	1.68393
MPG_1986	0.719814	0.496225	-0.388687	160	40	1.27373	1.0916	1.49138
MPG_1987	0.623438	0.529042	-0.455393	221	40	4.38138	3.61552	5.33802
MPG_1988	0.564006	0.532858	-0.418084	286	39	10.8173	8.42943	14.0089
MPG_1989	0.561579	0.529969	-0.390995	168	41	10.468	8.08792	13.6814
MPG_1990	0.549108	0.54824	-0.430399	239	38	16.9186	12.2591	23.711
MPG_1991	0.686534	0.493151	-0.427008	170	40	1.45225	1.22446	1.72971
MPG_1992	0.639611	0.545946	-0.426571	259	37	5.8655	4.69644	7.37862
MPG_1993	0.614488	0.561517	-0.429078	162	40	9.86019	7.38196	13.3341
MPG_1994	0.681662	0.515875	-0.386447	194	41	2.49036	2.1779	2.85504
MPG_1995	0.569628	0.515279	-0.423105	118	39	7.58765	6.11526	9.4787
MPG_1996	0.53795	0.52217	-0.405661	236	41	12.7104	9.79645	16.656
MPG_1997	0.760624	0.483297	-0.367925	248	39	0.878013	0.723785	1.0709
MPG_1998	0.572598	0.541083	-0.427079	95	40	11.0296	8.48114	14.49
MPG_1999	0.711181	0.509565	-0.397807	262	40	1.63313	1.41887	1.88513
[truncated: 10,081 more rows]
