# Supplementary material for: A systematic analysis of marine lysogens and proviruses
Source: Nat Commun. 2023 Sep 27;14:6013. doi: 10.1038/s41467-023-41699-4 (PMC10533544; doi:10.1038/s41467-023-41699-4)
Supplement: Supplementary file 14 — Supplementary Data 11 [file 41467_2023_41699_MOESM14_ESM.xls]

## Sheet: Ocean zone
Ocean zone	Genomic feature	Number of genera	Number of genomes	Pearson's correlation coefficient	P value (two-sided test)
Deep-Seawater	C-ARSC	44	528	-0.527261	0.0002356
Deep-Sediment	C-ARSC	17	143	-0.363803	0.151149
Epipelagic-Seawater	C-ARSC	208	4095	-0.156418	0.0240581
Mesopelagic-Seawater	C-ARSC	14	156	0.151123	0.606057
Deep-Seawater	Codon distance	42	502	-0.458134	0.00228103
Deep-Sediment	Codon distance	16	137	-0.632364	0.00857608
Epipelagic-Seawater	Codon distance	181	3767	-0.454375	1.31915e-10
Mesopelagic-Seawater	Codon distance	12	132	-0.663909	0.0185551
Deep-Seawater	d2*	42	502	-0.503314	0.000679885
Deep-Sediment	d2*	16	137	-0.446804	0.0827331
Epipelagic-Seawater	d2*	181	3767	-0.532186	1.25856e-14
Mesopelagic-Seawater	d2*	12	132	-0.445675	0.146484
Deep-Seawater	GC content	44	528	0.488983	0.000756843
Deep-Sediment	GC content	17	143	-0.0523253	0.841914
Epipelagic-Seawater	GC content	208	4095	0.329377	1.18602e-06
Mesopelagic-Seawater	GC content	14	156	-0.0453353	0.877695
Deep-Seawater	Genome size	44	528	0.385751	0.00970774
Deep-Sediment	Genome size	17	143	0.503334	0.0394297
Epipelagic-Seawater	Genome size	208	4095	0.615594	4.39996e-23
Mesopelagic-Seawater	Genome size	14	156	0.62382	0.0171222
Deep-Seawater	N-ARSC	44	528	0.279845	0.0657985
Deep-Sediment	N-ARSC	17	143	-0.327454	0.199487
Epipelagic-Seawater	N-ARSC	208	4095	0.296153	1.40377e-05
Mesopelagic-Seawater	N-ARSC	14	156	0.230461	0.427971
Deep-Seawater	Protein coding density	44	528	-0.245733	0.107869
Deep-Sediment	Protein coding density	17	143	-0.566027	0.0178598
Epipelagic-Seawater	Protein coding density	208	4095	-0.292536	1.80482e-05
Mesopelagic-Seawater	Protein coding density	14	156	-0.456547	0.1008

## Sheet: Superkingdom
Superkindom	Genomic feature	Number of genera	Number of genomes	Pearson's correlation coefficient	P value (two-sided test)
Bacteria	C-ARSC	424	7520	-0.19991	3.38065e-05
Bacteria	Codon distance	377	7062	-0.480354	3.69823e-23
Bacteria	d2*	377	7062	-0.493102	1.70851e-24
Bacteria	GC content	424	7520	0.297115	4.33669e-10
Bacteria	Genome size	424	7520	0.523641	3.16057e-31
Bacteria	N-ARSC	424	7520	0.192428	6.66387e-05
Bacteria	Protein coding density	424	7520	-0.218602	5.54429e-06
Archaea	C-ARSC	37	450	0.0719522	0.672153
Archaea	Codon distance	30	376	-0.367557	0.0456931
Archaea	d2*	30	376	-0.224192	0.233651
Archaea	GC content	37	450	0.0180669	0.915477
Archaea	Genome size	37	450	0.650487	1.31093e-05
Archaea	N-ARSC	37	450	-0.233621	0.164035
Archaea	Protein coding density	37	450	-0.122394	0.470502

## Sheet: Class
Class	Genomic feature	Number of genera	Number of genomes	Pearson's correlation coefficient	P value (two-sided test)
Actinomycetia	C-ARSC	17	258	-0.460043	0.0631565
Alphaproteobacteria	C-ARSC	103	1918	-0.578532	1.55156e-10
Bacilli	C-ARSC	5	125	0.595213	0.289644
Bacteroidia	C-ARSC	62	842	0.133587	0.30062
Cyanobacteriia	C-ARSC	6	394	-0.731912	0.0981729
Gammaproteobacteria	C-ARSC	106	2417	-0.0530135	0.589394
Poseidoniia	C-ARSC	9	139	0.118245	0.761902
Actinomycetia	Codon distance	14	236	-0.214488	0.461516
Alphaproteobacteria	Codon distance	98	1873	-0.614702	1.66222e-11
Bacilli	Codon distance	5	125	-0.91352	0.0301297
Bacteroidia	Codon distance	55	752	-0.356671	0.00751942
Cyanobacteriia	Codon distance	5	382	-0.299642	0.624272
Gammaproteobacteria	Codon distance	94	2306	-0.459313	3.21541e-06
Poseidoniia	Codon distance	8	131	-0.379343	0.354021
Actinomycetia	d2*	14	236	-0.34884	0.221553
Alphaproteobacteria	d2*	98	1873	-0.496515	1.99681e-07
Bacilli	d2*	5	125	-0.502012	0.388785
Bacteroidia	d2*	55	752	-0.241115	0.0761705
Cyanobacteriia	d2*	5	382	-0.918023	0.0278265
Gammaproteobacteria	d2*	94	2306	-0.509916	1.52529e-07
Poseidoniia	d2*	8	131	-0.153091	0.717407
Actinomycetia	GC content	17	258	0.484386	0.0487919
Alphaproteobacteria	GC content	103	1918	0.654966	6.13628e-14
Bacilli	GC content	5	125	-0.57295	0.312651
Bacteroidia	GC content	62	842	-0.0756928	0.558739
Cyanobacteriia	GC content	6	394	0.783481	0.0652456
Gammaproteobacteria	GC content	106	2417	0.211165	0.0297903
Poseidoniia	GC content	9	139	-0.0407772	0.917044
Actinomycetia	Genome size	17	258	0.502993	0.0395852
Alphaproteobacteria	Genome size	103	1918	0.672703	7.13071e-15
Bacilli	Genome size	5	125	0.691979	0.195453
Bacteroidia	Genome size	62	842	0.327783	0.00930288
Cyanobacteriia	Genome size	6	394	0.738878	0.093375
Gammaproteobacteria	Genome size	106	2417	0.607438	5.06209e-12
Poseidoniia	Genome size	9	139	0.378627	0.314973
Actinomycetia	N-ARSC	17	258	0.317647	0.214081
Alphaproteobacteria	N-ARSC	103	1918	0.390895	4.45733e-05
Bacilli	N-ARSC	5	125	-0.499202	0.391882
Bacteroidia	N-ARSC	62	842	-0.204401	0.111031
Cyanobacteriia	N-ARSC	6	394	0.754118	0.0832542
Gammaproteobacteria	N-ARSC	106	2417	0.250802	0.00951067
Poseidoniia	N-ARSC	9	139	-0.407913	0.275779
Actinomycetia	Protein coding density	17	258	-0.297905	0.245502
Alphaproteobacteria	Protein coding density	103	1918	-0.526708	1.09766e-08
Bacilli	Protein coding density	5	125	-0.118718	0.849199
Bacteroidia	Protein coding density	62	842	-0.197617	0.123659
Cyanobacteriia	Protein coding density	6	394	-0.175164	0.739942
Gammaproteobacteria	Protein coding density	106	2417	-0.457005	8.46187e-07
Poseidoniia	Protein coding density	9	139	-0.116693	0.764956
