# Supplementary material for: A systematic analysis of marine lysogens and proviruses
Source: Nat Commun. 2023 Sep 27;14:6013. doi: 10.1038/s41467-023-41699-4 (PMC10533544; doi:10.1038/s41467-023-41699-4)
Supplement: Supplementary file 15 — Supplementary Data 12 [file 41467_2023_41699_MOESM15_ESM.xls]

## Sheet: Supplementary Data 12
Genomic feature	Ocean zone (data1)	Median (data1)	Number of genomes (data1)	Ocean zone (data2)	Median (data2)	Number of genomes (data2)	P value (two-sided Wilcoxon test)
C-ARSC	Deep-Seawater	2.8776	1743	Epipelagic-Sediment	2.9293	349	2.88697e-05
C-ARSC	Deep-Seawater	2.8776	1743	Mesopelagic-Sediment	2.9201	166	0.00650512
C-ARSC	Deep-Seawater	2.8776	1743	Deep-Sediment	2.9794	1629	3.41772e-49
C-ARSC	Epipelagic-Seawater	2.9047	4344	Mesopelagic-Seawater	2.85505	412	2.50951e-09
C-ARSC	Epipelagic-Seawater	2.9047	4344	Deep-Seawater	2.8776	1743	1.53069e-07
C-ARSC	Epipelagic-Seawater	2.9047	4344	Epipelagic-Sediment	2.9293	349	0.0772686
C-ARSC	Epipelagic-Seawater	2.9047	4344	Mesopelagic-Sediment	2.9201	166	0.299553
C-ARSC	Epipelagic-Seawater	2.9047	4344	Deep-Sediment	2.9794	1629	1.37984e-39
C-ARSC	Epipelagic-Sediment	2.9293	349	Mesopelagic-Sediment	2.9201	166	0.8924
C-ARSC	Epipelagic-Sediment	2.9293	349	Deep-Sediment	2.9794	1629	3.26613e-07
C-ARSC	Mesopelagic-Seawater	2.85505	412	Deep-Seawater	2.8776	1743	0.00587932
C-ARSC	Mesopelagic-Seawater	2.85505	412	Epipelagic-Sediment	2.9293	349	2.03729e-08
C-ARSC	Mesopelagic-Seawater	2.85505	412	Mesopelagic-Sediment	2.9201	166	3.66183e-05
C-ARSC	Mesopelagic-Seawater	2.85505	412	Deep-Sediment	2.9794	1629	1.11648e-32
C-ARSC	Mesopelagic-Sediment	2.9201	166	Deep-Sediment	2.9794	1629	0.000204462
GC content	Deep-Seawater	0.505227	1743	Epipelagic-Sediment	0.519253	349	0.0920022
GC content	Deep-Seawater	0.505227	1743	Mesopelagic-Sediment	0.511284	166	0.948538
GC content	Deep-Seawater	0.505227	1743	Deep-Sediment	0.464278	1629	3.46598e-07
GC content	Epipelagic-Seawater	0.475866	4344	Mesopelagic-Seawater	0.557364	412	7.32448e-15
GC content	Epipelagic-Seawater	0.475866	4344	Deep-Seawater	0.505227	1743	2.30646e-09
GC content	Epipelagic-Seawater	0.475866	4344	Epipelagic-Sediment	0.519253	349	1.73995e-07
GC content	Epipelagic-Seawater	0.475866	4344	Mesopelagic-Sediment	0.511284	166	0.0353308
GC content	Epipelagic-Seawater	0.475866	4344	Deep-Sediment	0.464278	1629	0.815165
GC content	Epipelagic-Sediment	0.519253	349	Mesopelagic-Sediment	0.511284	166	0.167413
GC content	Epipelagic-Sediment	0.519253	349	Deep-Sediment	0.464278	1629	8.07073e-08
GC content	Mesopelagic-Seawater	0.557364	412	Deep-Seawater	0.505227	1743	8.354e-05
GC content	Mesopelagic-Seawater	0.557364	412	Epipelagic-Sediment	0.519253	349	0.0615545
GC content	Mesopelagic-Seawater	0.557364	412	Mesopelagic-Sediment	0.511284	166	0.00355871
GC content	Mesopelagic-Seawater	0.557364	412	Deep-Sediment	0.464278	1629	3.3626e-14
GC content	Mesopelagic-Sediment	0.511284	166	Deep-Sediment	0.464278	1629	0.0271323
N-ARSC	Deep-Seawater	0.3655	1743	Epipelagic-Sediment	0.3699	349	0.00134443
N-ARSC	Deep-Seawater	0.3655	1743	Mesopelagic-Sediment	0.37065	166	0.271387
N-ARSC	Deep-Seawater	0.3655	1743	Deep-Sediment	0.3696	1629	0.000357872
N-ARSC	Epipelagic-Seawater	0.3665	4344	Mesopelagic-Seawater	0.36905	412	0.0972874
N-ARSC	Epipelagic-Seawater	0.3665	4344	Deep-Seawater	0.3655	1743	0.919548
N-ARSC	Epipelagic-Seawater	0.3665	4344	Epipelagic-Sediment	0.3699	349	0.000941943
N-ARSC	Epipelagic-Seawater	0.3665	4344	Mesopelagic-Sediment	0.37065	166	0.243367
N-ARSC	Epipelagic-Seawater	0.3665	4344	Deep-Sediment	0.3696	1629	9.93814e-06
N-ARSC	Epipelagic-Sediment	0.3699	349	Mesopelagic-Sediment	0.37065	166	0.344346
N-ARSC	Epipelagic-Sediment	0.3699	349	Deep-Sediment	0.3696	1629	0.381155
N-ARSC	Mesopelagic-Seawater	0.36905	412	Deep-Seawater	0.3655	1743	0.146206
N-ARSC	Mesopelagic-Seawater	0.36905	412	Epipelagic-Sediment	0.3699	349	0.172783
N-ARSC	Mesopelagic-Seawater	0.36905	412	Mesopelagic-Sediment	0.37065	166	0.928939
N-ARSC	Mesopelagic-Seawater	0.36905	412	Deep-Sediment	0.3696	1629	0.394844
N-ARSC	Mesopelagic-Sediment	0.37065	166	Deep-Sediment	0.3696	1629	0.642688
Protein coding density	Deep-Seawater	1.31252	1743	Epipelagic-Sediment	1.322	349	0.785937
Protein coding density	Deep-Seawater	1.31252	1743	Mesopelagic-Sediment	1.37849	166	0.0388752
Protein coding density	Deep-Seawater	1.31252	1743	Deep-Sediment	1.37256	1629	0.0003032
Protein coding density	Epipelagic-Seawater	1.27836	4344	Mesopelagic-Seawater	1.35373	412	6.84005e-06
Protein coding density	Epipelagic-Seawater	1.27836	4344	Deep-Seawater	1.31252	1743	1.28527e-06
Protein coding density	Epipelagic-Seawater	1.27836	4344	Epipelagic-Sediment	1.322	349	0.0202669
Protein coding density	Epipelagic-Seawater	1.27836	4344	Mesopelagic-Sediment	1.37849	166	0.000155429
Protein coding density	Epipelagic-Seawater	1.27836	4344	Deep-Sediment	1.37256	1629	3.22784e-18
Protein coding density	Epipelagic-Sediment	1.322	349	Mesopelagic-Sediment	1.37849	166	0.0331385
Protein coding density	Epipelagic-Sediment	1.322	349	Deep-Sediment	1.37256	1629	0.0102659
Protein coding density	Mesopelagic-Seawater	1.35373	412	Deep-Seawater	1.31252	1743	0.0659186
Protein coding density	Mesopelagic-Seawater	1.35373	412	Epipelagic-Sediment	1.322	349	0.0793751
Protein coding density	Mesopelagic-Seawater	1.35373	412	Mesopelagic-Sediment	1.37849	166	0.385629
Protein coding density	Mesopelagic-Seawater	1.35373	412	Deep-Sediment	1.37256	1629	0.489099
Protein coding density	Mesopelagic-Sediment	1.37849	166	Deep-Sediment	1.37256	1629	0.586636
