# Supplementary material for: A systematic analysis of marine lysogens and proviruses
Source: Nat Commun. 2023 Sep 27;14:6013. doi: 10.1038/s41467-023-41699-4 (PMC10533544; doi:10.1038/s41467-023-41699-4)
Supplement: Supplementary file 16 — Supplementary Data 13 [file 41467_2023_41699_MOESM16_ESM.xls]

## Sheet: Supplementary Data 13
Host genera	Seawater	Sediment	P-value (two-sided Wilcoxon rank-sum test)			Temperate viral clusters (tVCs)	Seawater	Sediment	P-value (two-sided Wilcoxon rank-sum test)
Number of infected strains	2027	517	-			Number of temperate viruses	3507	819	-
Number of infected genera	517	233	-			Number of tVCs	923	391	-
Mean tVC (± sd) infection per genus	3.0 ± 3.9	2.1 ± 1.7	0.0062			Number of tVCs infecting multiple genera	301	68	-
Mean tVC (± sd) share per genus	1.9 ± 2.4	0.88 ± 0.95	9.4e-13			Maximal number of genera infected by a tVC	58	12	-
Mean ratio of tVC (± sd) share per genus	0.68 ± 0.38	0.44 ± 0.43	3.5e-11			Mean genera (± sd) infections per tVC	1.8 ± 2.6	1.4 ± 1.2	5.7e-05
						Mean genera (± sd) infections per virus of per tVC	0.30 ± 0.24	0.18 ± 0.12	3.4e-06
