# Supplementary material for: A systematic analysis of marine lysogens and proviruses
Source: Nat Commun. 2023 Sep 27;14:6013. doi: 10.1038/s41467-023-41699-4 (PMC10533544; doi:10.1038/s41467-023-41699-4)
Supplement: Supplementary file 17 — Supplementary Data 14 [file 41467_2023_41699_MOESM17_ESM.xls]

## Sheet: Supplementary Data 14
Properties	Seawater	Sediment
Number of nodes	332	165
Number of edges	566	143
Average number of neighbors	4.3	1.968
Network diameter	13	12
Network radius	7	6
Characteristic path length	5.084	4.933
Clustering coefficient	0.515	0
Network density	0.02	0.032
Network heterogeneity	1.02	1.145
Network centralization	0.105	0.15
Connected components	38	22
