# Supplementary material for: A systematic analysis of marine lysogens and proviruses
Source: Nat Commun. 2023 Sep 27;14:6013. doi: 10.1038/s41467-023-41699-4 (PMC10533544; doi:10.1038/s41467-023-41699-4)
Supplement: Supplementary file 18 — Supplementary Data 15 [file 41467_2023_41699_MOESM18_ESM.xls]

## Sheet: Contig annotations
Derived temperate viral genome ID	remark	gene id	contig id	gene position	start position	end position	strand-edness	rank	kegg id	kegg hit	viral id	viral hit	viral RBH	viral identity	viral bitScore	viral eVal	peptidase id	peptidase family	peptidase hit	peptidase RBH	peptidase identity	peptidase bitScore	peptidase eVal	pfam hits	cazy hits	vogdb hits	vogdb categories	heme regulatory motif count	virsorter category	auxiliary score	is transposon	amg flags
MTVG_90		SOJZ01000028.1||0_partial_1	SOJZ01000028.1||0_partial	1	1	1482	1	E																				0	2	5	FALSE	F
MTVG_90		SOJZ01000028.1||0_partial_2	SOJZ01000028.1||0_partial	2	1536	1706	-1	E																				0	2	4	FALSE	F
MTVG_90		SOJZ01000028.1||0_partial_3	SOJZ01000028.1||0_partial	3	1730	2920	-1	E																				0	1	4	FALSE	F
MTVG_90		SOJZ01000028.1||0_partial_4	SOJZ01000028.1||0_partial	4	3613	4371	1	D																Methyltransferase domain [PF08241.14]; Methyltransferase domain [PF13489.8]; Methyltransferase domain [PF13649.8]; Methyltransferase domain [PF13847.8]; ubiE/COQ5 methyltransferase family [PF01209.20]				0	2	2	FALSE	F
MTVG_90		SOJZ01000028.1||0_partial_5	SOJZ01000028.1||0_partial	5	4454	4630	1	E																				0	2	2	FALSE	F
MTVG_90		SOJZ01000028.1||0_partial_6	SOJZ01000028.1||0_partial	6	4745	6223	1	E																				0	1	2	FALSE	F
MTVG_90		SOJZ01000028.1||0_partial_7	SOJZ01000028.1||0_partial	7	6220	6636	1	D																Uncharacterized conserved protein (DUF2190) [PF09956.11]		REFSEQ scaffolding protein; Xu	Xu	0	2	2	FALSE
MTVG_90	Structural protein	SOJZ01000028.1||0_partial_8	SOJZ01000028.1||0_partial	8	6647	7621	1	D			YP_001429616.1	YP_001429616.1 major head protein [Bacillus phage 0305phi8-36]	FALSE	0.216	84	2.189e-16								Phage capsid family [PF05065.15]		sp|A0A0H5AXT3|CAPSD_BPK21 Major capsid protein; Xs	Xs	0	0	2	FALSE	V
MTVG_90		SOJZ01000028.1||0_partial_9	SOJZ01000028.1||0_partial	9	7863	8075	1	E																				0	2	1	FALSE
MTVG_90	AMG	SOJZ01000028.1||0_partial_10	SOJZ01000028.1||0_partial	10	8205	9179	-1	D			YP_003969850.1	YP_003969850.1 putative NAD-dependent epimerase/dehydratase [Cafeteria roenbergensis virus BV-PW1]	FALSE	0.287	125	4.279e-30								GDP-mannose 4,6 dehydratase [PF16363.7]; NAD dependent epimerase/dehydratase family [PF01370.23]; 3-beta hydroxysteroid dehydrogenase/isomerase family [PF01073.21]; RmlD substrate binding domain [PF04321.19]; Male sterility protein [PF07993.14]; Polysaccharide biosynthesis protein [PF02719.17]; NAD(P)H-binding [PF13460.8]; short chain dehydrogenase [PF00106.27]		sp|P27830|RMLB2_ECOLI dTDP-glucose 4,6-dehydratase 2; Xh	Xh	0	2	1	FALSE	MK
MTVG_90		SOJZ01000028.1||0_partial_11	SOJZ01000028.1||0_partial	11	9382	10362	1	D																Glycosyltransferase like family 2 [PF13641.8]; Glycosyl transferase family 2 [PF00535.28]				0	2	1	FALSE
MTVG_90		SOJZ01000028.1||0_partial_12	SOJZ01000028.1||0_partial	12	10359	10565	1	E																				0	2	1	FALSE
MTVG_90		SOJZ01000028.1||0_partial_13	SOJZ01000028.1||0_partial	13	10922	11287	1	E																				0	2	1	FALSE
MTVG_90		SOJZ01000028.1||0_partial_14	SOJZ01000028.1||0_partial	14	11289	11627	1	E																				0	2	1	FALSE
MTVG_90		SOJZ01000028.1||0_partial_15	SOJZ01000028.1||0_partial	15	11624	12085	1	E																				0	2	1	FALSE
MTVG_90	Structural protein	SOJZ01000028.1||0_partial_16	SOJZ01000028.1||0_partial	16	12106	12936	1	D																Phage tail tube protein [PF18906.2]		REFSEQ hypothetical protein; Xu	Xu	0	0	1	FALSE
MTVG_90		SOJZ01000028.1||0_partial_17	SOJZ01000028.1||0_partial	17	12950	13285	1	E																				0	2	1	FALSE
MTVG_90	Structural protein	SOJZ01000028.1||0_partial_18	SOJZ01000028.1||0_partial	18	13488	13859	1	D																Bacteriophage HK97-gp10, putative tail-component [PF04883.14]		REFSEQ hypothetical protein; Xu	Xu	0	0	1	FALSE
MTVG_90		SOJZ01000028.1||0_partial_19	SOJZ01000028.1||0_partial	19	13856	14551	1	E																				0	2	1	FALSE
MTVG_90		SOJZ01000028.1||0_partial_20	SOJZ01000028.1||0_partial	20	14548	15150	1	E																				0	2	1	FALSE
MTVG_90		SOJZ01000028.1||0_partial_21	SOJZ01000028.1||0_partial	21	15157	15594	1	E																				0	2	1	FALSE
MTVG_90		SOJZ01000028.1||0_partial_22	SOJZ01000028.1||0_partial	22	15596	17563	1	E																				0	2	1	FALSE
MTVG_90		SOJZ01000028.1||0_partial_23	SOJZ01000028.1||0_partial	23	17564	17806	1	E																				0	2	1	FALSE
MTVG_90	AMG	SOJZ01000028.1||0_partial_24	SOJZ01000028.1||0_partial	24	17806	18807	1	D																beta-1,4-mannooligosaccharide phosphorylase [PF04041.15]; Glycosyl hydrolases family 32 N-terminal domain [PF00251.22]	GH117 beta-D-galactofuranosidase (EC 3.2.1.146); alpha-neoagaro-oligosaccharide hydrolase (EC 3.2.1.159) [GH117]; GH137 beta-L-arabinofuranosidase (EC 3.2.1.185) [GH137]			0	2	1	FALSE	M
MTVG_90		SOJZ01000028.1||0_partial_25	SOJZ01000028.1||0_partial	25	18934	19329	1	E																				0	1	1	FALSE
MTVG_90		SOJZ01000028.1||0_partial_26	SOJZ01000028.1||0_partial	26	19304	19570	1	E																				0	2	1	FALSE
MTVG_90	Terminase	SOJZ01000028.1||0_partial_27	SOJZ01000028.1||0_partial	27	19906	21369	1	D			YP_008059213.1	YP_008059213.1 terminase large subunit [Halovirus HGTV-1]	FALSE	0.186	79	3.675e-14								Terminase large subunit, T4likevirus-type, N-terminal [PF03237.17]		sp|Q05219|VG13_BPML5 Gene 13 protein; Xu	Xu	0	0	2	FALSE
MTVG_90		SOJZ01000028.1||0_partial_28	SOJZ01000028.1||0_partial	28	21366	22808	1	C	K07128	uncharacterized protein	YP_006906759.1	YP_006906759.1 putative ABC transporter ATP-binding protein [Salmonella phage SSU5]	FALSE	0.511	202	3.116e-54								ABC transporter [PF00005.29]		sp|P03273|PKG1_ADE07 Packaging protein 1; XhXrXs	Xh;Xs;Xr	0	1	4	FALSE	VF
MTVG_90		SOJZ01000028.1||0_partial_29	SOJZ01000028.1||0_partial	29	22912	23190	-1	E																				0	2	4	FALSE	F
MTVG_90		SOJZ01000028.1||0_partial_30	SOJZ01000028.1||0_partial	30	23218	23445	-1	E																				0	2	4	FALSE	F
MTVG_90		SOJZ01000028.1||0_partial_31	SOJZ01000028.1||0_partial	31	24886	27114	-1	C	K07151	dolichyl-diphosphooligosaccharide---protein glycosyltransferase [EC:2.4.99.18]														Oligosaccharyl transferase STT3 subunit [PF02516.16]; Dolichyl-phosphate-mannose-protein mannosyltransferase [PF13231.8]	GT66 dolichyl-diphosphooligosaccharide-protein glycotransferase (EC 2.4.99.18); undecaprenyl-diphosphooligosaccharide-protein glycotransferase (EC 2.4.99.19) [GT66]			0	2	5	FALSE	MF
MTVG_153		PAKZ01000037.1||0_partial_1_1	PAKZ01000037.1||0_partial_1	1	675	1115	1	E																				0	2	5	FALSE	F
MTVG_153	Terminase	PAKZ01000037.1||0_partial_1_2	PAKZ01000037.1||0_partial_1	2	1096	2367	1	D			YP_009785409.1	YP_009785409.1 terminase large subunit [Caulobacter phage Sansa]	FALSE	0.39	274	1.61e-79								Terminase large subunit, T4likevirus-type, N-terminal [PF03237.17]; Terminase RNaseH-like domain [PF17289.4]		sp|P10310|TERL_BPT3 Terminase, large subunit; XhXr	Xr;Xh	0	0	4	FALSE	VF
MTVG_153	AMG	PAKZ01000037.1||0_partial_1_3	PAKZ01000037.1||0_partial_1	3	2387	3274	-1	C	K19267	NAD(P)H dehydrogenase (quinone) [EC:1.6.5.2]														NmrA-like family [PF05368.15]; NAD(P)H-binding [PF13460.8]; NAD dependent epimerase/dehydratase family [PF01370.23]; 3-beta hydroxysteroid dehydrogenase/isomerase family [PF01073.21]				0	2	1	FALSE	MKF
MTVG_153		PAKZ01000037.1||0_partial_1_4	PAKZ01000037.1||0_partial_1	4	3372	3812	1	D																HxlR-like helix-turn-helix [PF01638.19]				0	2	1	FALSE	F
MTVG_153	Structural protein	PAKZ01000037.1||0_partial_1_5	PAKZ01000037.1||0_partial_1	5	4118	5299	1	D			YP_009010474.1	YP_009010474.1 portal protein [Geobacillus phage GBK2]	FALSE	0.396	240	4.461e-68								Phage portal protein [PF04860.14]		REFSEQ hypothetical protein; Xu	Xu	0	0	1	FALSE	F
MTVG_153		PAKZ01000037.1||0_partial_1_6	PAKZ01000037.1||0_partial_1	6	5461	5799	1	D																Family of unknown function (DUF6107) [PF19602.1]				0	2	1	FALSE
MTVG_153		PAKZ01000037.1||0_partial_1_7	PAKZ01000037.1||0_partial_1	7	5789	6457	1	C	K06904	uncharacterized protein	YP_009593482.1	YP_009593482.1 putative prohead protease [Paracoccus phage Shpa]	FALSE	0.402	132	1.438e-33	MER0239252	S78	MER0239252 - prohead peptidase (bacteriophage HK97) (Brucella inopinata) [S78.001]#S78#{peptidase unit: 13-222}~source EFM56167~	FALSE	0.637	252	1.616e-74	Caudovirus prohead serine protease [PF04586.19]		sp|D3WAC4|PRO_BPLP2 Probable capsid maturation protease; XhXs	Xh;Xs	0	0	1	FALSE	VP
MTVG_153		PAKZ01000037.1||0_partial_1_8	PAKZ01000037.1||0_partial_1	8	6457	7701	1	D			YP_355412.1	YP_355412.1 major capsid protein [Burkholderia phage Bcep176]	FALSE	0.415	294	2.726e-86								Phage capsid family [PF05065.15]		sp|O64210|CAPSD_BPMD2 Probable major capsid protein gp17; Xs	Xs	0	0	1	FALSE	V
MTVG_153		PAKZ01000037.1||0_partial_1_9	PAKZ01000037.1||0_partial_1	9	7918	8895	-1	D																Alcohol dehydrogenase GroES-like domain [PF08240.14]				0	2	1	FALSE
MTVG_153		PAKZ01000037.1||0_partial_1_10	PAKZ01000037.1||0_partial_1	10	8956	9639	-1	C	K16137	TetR/AcrR family transcriptional regulator, transcriptional repressor for nem operon														Tetracyclin repressor-like, C-terminal domain [PF16925.7]; Bacterial regulatory proteins, tetR family [PF00440.25]				0	2	1	FALSE
MTVG_153		PAKZ01000037.1||0_partial_1_11	PAKZ01000037.1||0_partial_1	11	9641	10210	1	D																Phage gp6-like head-tail connector protein [PF05135.15]		sp|Q6QGD9|HCP_BPT5 Head completion protein; XhXs	Xh;Xs	0	0	1	FALSE	V
MTVG_153		PAKZ01000037.1||0_partial_1_12	PAKZ01000037.1||0_partial_1	12	10207	10545	1	D																Phage head-tail joining protein [PF05521.13]				0	0	1	FALSE
MTVG_153		PAKZ01000037.1||0_partial_1_13	PAKZ01000037.1||0_partial_1	13	10542	10688	1	E																				0	2	1	FALSE
MTVG_153		PAKZ01000037.1||0_partial_1_14	PAKZ01000037.1||0_partial_1	14	10672	11079	1	D																Protein of unknown function (DUF3168) [PF11367.10]		sp|O48448|COMPL_BPSPP Tail completion protein gp17; Xs	Xs	0	2	1	FALSE	V
MTVG_153		PAKZ01000037.1||0_partial_1_15	PAKZ01000037.1||0_partial_1	15	11114	11521	1	D																Phage tail tube protein [PF06199.13]		REFSEQ gene transfer aget (GTA) orfg9-like phage major tail protein; Xu	Xu	0	0	1	FALSE
MTVG_153		PAKZ01000037.1||0_partial_1_16	PAKZ01000037.1||0_partial_1	16	11521	11838	1	D																Phage tail tube protein, GTA-gp10 [PF11836.10]				0	2	1	FALSE
MTVG_153		PAKZ01000037.1||0_partial_1_17	PAKZ01000037.1||0_partial_1	17	12022	12456	-1	D																Chlorhexidine efflux transporter [PF05232.14]				0	2	1	FALSE
MTVG_153		PAKZ01000037.1||0_partial_1_18	PAKZ01000037.1||0_partial_1	18	12545	12952	-1	C	K03574	8-oxo-dGTP diphosphatase [EC:3.6.1.55]														NUDIX domain [PF00293.30]				0	2	1	FALSE
MTVG_153		PAKZ01000037.1||0_partial_1_19	PAKZ01000037.1||0_partial_1	19	13077	13655	1	E			YP_001272526.1	YP_001272526.1 tail tape measure protein [Enterobacteria phage cdtI]	FALSE	0.421	62	3.757e-10												0	0	1	FALSE
MTVG_153		PAKZ01000037.1||0_partial_1_20	PAKZ01000037.1||0_partial_1	20	13663	14271	1	D			YP_009616304.1	YP_009616304.1 glycoside hydrolase family protein [Rhodobacter phage RcCronus]	FALSE	0.43	167	5.17e-46								Conserved hypothetical protein 2217 (DUF2460) [PF09343.12]				0	2	1	FALSE
MTVG_153		PAKZ01000037.1||0_partial_1_21	PAKZ01000037.1||0_partial_1	21	14268	15161	1	D			YP_004421850.1	YP_004421850.1 gene transfer agent [Roseobacter phage RDJL Phi 1]	FALSE	0.435	218	3.004e-62								Uncharacterized conserved protein (DUF2163) [PF09931.11]; Phage conserved hypothetical protein BR0599 [PF09356.12]		REFSEQ hypothetical protein; Xu	Xu	0	0	2	FALSE	F
MTVG_153		PAKZ01000037.1||0_partial_1_22	PAKZ01000037.1||0_partial_1	22	15139	15606	1	D			YP_004421851.1	YP_004421851.1 phage cell wall peptidase [Roseobacter phage RDJL Phi 1]	FALSE	0.447	112	7.536e-28	MER0179376	C40	MER0179376 - family C40 unassigned peptidases (Brucella suis) [C40.UPW]#C40#{peptidase unit: 7-139}~source NP_697615~	FALSE	0.623	160	4.902e-44	NlpC/P60 family [PF00877.21]		sp|O64333|TIPK_BPN15 Tail tip assembly protein K; XhXs	Xh;Xs	0	1	4	FALSE	VPF
MTVG_153		PAKZ01000037.1||0_partial_1_23	PAKZ01000037.1||0_partial_1	23	15584	15988	-1	C	K09022	2-iminobutanoate/2-iminopropanoate deaminase [EC:3.5.99.10]														Endoribonuclease L-PSP [PF01042.23]				0	2	4	FALSE	F
MTVG_153		PAKZ01000037.1||0_partial_1_24	PAKZ01000037.1||0_partial_1	24	16069	19887	1	D			YP_009616308.1	YP_009616308.1 hydrolase [Rhodobacter phage RcCronus]	TRUE	0.363	772	5.349e-237								GTA TIM-barrel-like domain [PF13547.8]; Putative phage tail protein [PF13550.8]	GH113 beta-mannanase (EC 3.2.1.78) [GH113]	REFSEQ gene transfer agent; Xu	Xu	0		5	FALSE	MF
MTVG_193		NZ_QTKV01000005.1||0_partial_1_1	NZ_QTKV01000005.1||0_partial_1	1	134	754	-1	D			YP_009222798.1	YP_009222798.1 CI repressor [Pseudomonas phage PS-1]	FALSE	0.391	79	7.465e-16	MER0063948	S24	MER0063948 - family S24 unassigned peptidases (Oceanicaulis alexandrii) [S24.UPW]#S24#{peptidase unit: 1-210}~source A3UG68_9RHOB~	FALSE	0.589	239	1.917e-70	Peptidase S24-like [PF00717.25]		sp|P03034|RPC1_LAMBD Repressor protein cI; Xp	Xp	0	1	5	FALSE	PF
MTVG_193		NZ_QTKV01000005.1||0_partial_1_2	NZ_QTKV01000005.1||0_partial_1	2	1342	1782	1	E																				0	2	2	FALSE	F
MTVG_193		NZ_QTKV01000005.1||0_partial_1_3	NZ_QTKV01000005.1||0_partial_1	3	1770	2291	1	E																				0	1	2	FALSE	F
MTVG_193		NZ_QTKV01000005.1||0_partial_1_4	NZ_QTKV01000005.1||0_partial_1	4	2552	2788	1	E																				0	1	2	FALSE	F
MTVG_193		NZ_QTKV01000005.1||0_partial_1_5	NZ_QTKV01000005.1||0_partial_1	5	2791	4314	1	D			YP_007517703.1	YP_007517703.1 head-tail connector protein [Pelagibacter phage HTVC010P]	FALSE	0.304	224	4.296e-61								Bacteriophage head to tail connecting protein [PF12236.10]		sp|P03728|PORTL_BPT7 Portal protein; XpXrXs	Xp;Xr;Xs	0	2	2	FALSE	VF
MTVG_193		NZ_QTKV01000005.1||0_partial_1_6	NZ_QTKV01000005.1||0_partial_1	6	4314	4559	1	E																				0	1	2	FALSE	F
MTVG_193		NZ_QTKV01000005.1||0_partial_1_7	NZ_QTKV01000005.1||0_partial_1	7	4686	5336	1	E																				0	1	2	FALSE	F
MTVG_193		NZ_QTKV01000005.1||0_partial_1_8	NZ_QTKV01000005.1||0_partial_1	8	5770	6585	1	D			YP_009020986.1	YP_009020986.1 hypothetical protein DVVG_00002 [Dunaliella viridis virus SI2]	FALSE	0.293	123	4.758e-30								Phage capsid protein [PF19821.1]		REFSEQ hypothetical protein; Xu	Xu	0	0	2	FALSE
MTVG_193		NZ_QTKV01000005.1||0_partial_1_9	NZ_QTKV01000005.1||0_partial_1	9	6731	7006	1	E																				0	1	1	FALSE
MTVG_193		NZ_QTKV01000005.1||0_partial_1_10	NZ_QTKV01000005.1||0_partial_1	10	7103	8254	1	E			NP_958677.1	NP_958677.1 major tropism determinant [Bordetella virus BPP1]	FALSE	0.242	97	3.018e-20												0	0	1	FALSE
MTVG_193		NZ_QTKV01000005.1||0_partial_1_11	NZ_QTKV01000005.1||0_partial_1	11	8349	8951	1	D			YP_009100034.1	YP_009100034.1 tail protein [Escherichia phage vB_EcoM-ep3]	FALSE	0.516	137	1.101e-35								Phage Tail Collar Domain [PF07484.14]		sp|P33227|STFE_ECOLI Putative uncharacterized protein StfE; Xu	Xu	0	0	1	FALSE
MTVG_193		NZ_QTKV01000005.1||0_partial_1_12	NZ_QTKV01000005.1||0_partial_1	12	9019	9597	1	E			YP_024931.1	YP_024931.1 hypothetical protein BcepC6B_gp11 [Burkholderia virus BcepC6B]	FALSE	0.243	63	1.504e-10												0	0	1	FALSE
MTVG_193	Structural protein	NZ_QTKV01000005.1||0_partial_1_13	NZ_QTKV01000005.1||0_partial_1	13	9766	11694	1	E			YP_007517711.1	YP_007517711.1 putative tail tubular protein B [Pelagibacter phage HTVC010P]	FALSE	0.257	182	3.067e-46										sp|P03747|TUBE2_BPT7 Tail tubular protein gp12; XpXrXs	Xp;Xr;Xs	0	0	1	FALSE	V
MTVG_193		NZ_QTKV01000005.1||0_partial_1_14	NZ_QTKV01000005.1||0_partial_1	14	11694	12134	1	E																				0	2	1	FALSE
MTVG_193		NZ_QTKV01000005.1||0_partial_1_15	NZ_QTKV01000005.1||0_partial_1	15	12158	13561	1	E																				0	1	1	FALSE
MTVG_193	AMG	NZ_QTKV01000005.1||0_partial_1_16	NZ_QTKV01000005.1||0_partial_1	16	13617	14723	1	D			YP_009134171.1	YP_009134171.1 hypothetical protein AAJ61_gp189 [Synechococcus phage ACG-2014j]	FALSE	0.205	90	3.607e-18								Concanavalin A-like lectin/glucanases superfamily [PF13385.8]		REFSEQ hypothetical protein; Xu	Xu	0	0	1	FALSE	MKF
MTVG_193		NZ_QTKV01000005.1||0_partial_1_17	NZ_QTKV01000005.1||0_partial_1	17	14729	15040	1	E																				0	2	1	FALSE	F
MTVG_193		NZ_QTKV01000005.1||0_partial_1_18	NZ_QTKV01000005.1||0_partial_1	18	15276	15617	1	E																				0	2	1	FALSE	F
MTVG_193	Terminase	NZ_QTKV01000005.1||0_partial_1_19	NZ_QTKV01000005.1||0_partial_1	19	15614	17260	1	E			YP_004286227.1	YP_004286227.1 putative DNA packaging protein B [Pseudomonas phage phi15]	FALSE	0.37	113	1.437e-24										sp|P10310|TERL_BPT3 Terminase, large subunit; XhXr	Xh;Xr	0	0	2	FALSE	VF
MTVG_193		NZ_QTKV01000005.1||0_partial_1_20	NZ_QTKV01000005.1||0_partial_1	20	17547	17852	1	E			YP_009099688.1	YP_009099688.1 hypothetical protein DSS3P1_31 [Ruegeria phage DSS3-P1]	FALSE	0.476	63	6.035e-12										REFSEQ hypothetical protein; Xu	Xu	0	1	2	FALSE	F
MTVG_193		NZ_QTKV01000005.1||0_partial_1_21	NZ_QTKV01000005.1||0_partial_1	21	17992	18315	1	E																				0	1	2	FALSE	F
MTVG_193		NZ_QTKV01000005.1||0_partial_1_22	NZ_QTKV01000005.1||0_partial_1	22	18312	18782	1	C	K01449	N-acetylmuramoyl-L-alanine amidase [EC:3.5.1.28]	YP_002284408.1	YP_002284408.1 putative endolysin [Pseudomonas phage PAJU2]	FALSE	0.452	112	7.841e-28								Cell Wall Hydrolase [PF07486.14]				0	1	4	FALSE	F
MTVG_193		NZ_QTKV01000005.1||0_partial_1_23	NZ_QTKV01000005.1||0_partial_1	23	18957	19448	1	D																Holin of 3TMs, for gene-transfer release [PF11351.10]				0	2	5	FALSE	F
MTVG_260		NZ_JPWB01000005.1||0_partial_1_1	NZ_JPWB01000005.1||0_partial_1	1	390	830	1	E																				0	2	5	FALSE	F
MTVG_260		NZ_JPWB01000005.1||0_partial_1_2	NZ_JPWB01000005.1||0_partial_1	2	818	1342	1	E																				0	1	4	FALSE	F
MTVG_260		NZ_JPWB01000005.1||0_partial_1_3	NZ_JPWB01000005.1||0_partial_1	3	1579	1815	1	E																				0	1	2	FALSE	F
MTVG_260		NZ_JPWB01000005.1||0_partial_1_4	NZ_JPWB01000005.1||0_partial_1	4	1818	3341	1	D			YP_007517703.1	YP_007517703.1 head-tail connector protein [Pelagibacter phage HTVC010P]	FALSE	0.303	222	1.075e-60								Bacteriophage head to tail connecting protein [PF12236.10]		sp|P03728|PORTL_BPT7 Portal protein; XpXrXs	Xs;Xp;Xr	0	2	2	FALSE	VF
MTVG_260		NZ_JPWB01000005.1||0_partial_1_5	NZ_JPWB01000005.1||0_partial_1	5	3341	3586	1	E																				0	1	2	FALSE	F
MTVG_260		NZ_JPWB01000005.1||0_partial_1_6	NZ_JPWB01000005.1||0_partial_1	6	3713	4363	1	E																				0	1	2	FALSE	F
MTVG_260		NZ_JPWB01000005.1||0_partial_1_7	NZ_JPWB01000005.1||0_partial_1	7	4390	4518	-1	E																				0	2	2	FALSE	F
MTVG_260		NZ_JPWB01000005.1||0_partial_1_8	NZ_JPWB01000005.1||0_partial_1	8	4797	5612	1	D			YP_009020986.1	YP_009020986.1 hypothetical protein DVVG_00002 [Dunaliella viridis virus SI2]	FALSE	0.293	123	4.758e-30								Phage capsid protein [PF19821.1]		REFSEQ hypothetical protein; Xu	Xu	0	0	2	FALSE	F
MTVG_260		NZ_JPWB01000005.1||0_partial_1_9	NZ_JPWB01000005.1||0_partial_1	9	5756	6031	1	E																				0	1	1	FALSE
MTVG_260		NZ_JPWB01000005.1||0_partial_1_10	NZ_JPWB01000005.1||0_partial_1	10	6127	6669	1	D			YP_009168898.1	YP_009168898.1 putative phage tail protein [Escherichia phage vB_EcoM_ECO1230-10]	FALSE	0.381	111	2.69e-27								Phage Tail Collar Domain [PF07484.14]				0	0	1	FALSE
MTVG_260		NZ_JPWB01000005.1||0_partial_1_11	NZ_JPWB01000005.1||0_partial_1	11	6755	7420	1	D			YP_009067102.1	YP_009067102.1 tail protein [Ralstonia phage RSY1]	FALSE	0.426	123	1.331e-30								Phage Tail Collar Domain [PF07484.14]		sp|P33227|STFE_ECOLI Putative uncharacterized protein StfE; Xu	Xu	0	0	1	FALSE
MTVG_260		NZ_JPWB01000005.1||0_partial_1_12	NZ_JPWB01000005.1||0_partial_1	12	7498	8091	1	D			YP_003969780.1	YP_003969780.1 hypothetical protein crov148 [Cafeteria roenbergensis virus BV-PW1]	FALSE	0.402	117	8.514e-29								Phage Tail Collar Domain [PF07484.14]				0	0	1	FALSE
MTVG_260		NZ_JPWB01000005.1||0_partial_1_13	NZ_JPWB01000005.1||0_partial_1	13	8156	8734	1	E			YP_024931.1	YP_024931.1 hypothetical protein BcepC6B_gp11 [Burkholderia virus BcepC6B]	FALSE	0.24	62	3.757e-10												0	0	1	FALSE
MTVG_260	Structural protein	NZ_JPWB01000005.1||0_partial_1_14	NZ_JPWB01000005.1||0_partial_1	14	8925	10853	1	E			YP_007517711.1	YP_007517711.1 putative tail tubular protein B [Pelagibacter phage HTVC010P]	FALSE	0.258	183	1.706e-46										sp|P03747|TUBE2_BPT7 Tail tubular protein gp12; XpXrXs	Xs;Xp;Xr	0	0	1	FALSE	V
MTVG_260		NZ_JPWB01000005.1||0_partial_1_15	NZ_JPWB01000005.1||0_partial_1	15	10853	11293	1	E																				0	2	1	FALSE
MTVG_260		NZ_JPWB01000005.1||0_partial_1_16	NZ_JPWB01000005.1||0_partial_1	16	11317	12720	1	E																				0	2	1	FALSE
MTVG_260	AMG	NZ_JPWB01000005.1||0_partial_1_17	NZ_JPWB01000005.1||0_partial_1	17	12776	13882	1	D			YP_009134171.1	YP_009134171.1 hypothetical protein AAJ61_gp189 [Synechococcus phage ACG-2014j]	FALSE	0.202	87	2.782e-17								Concanavalin A-like lectin/glucanases superfamily [PF13385.8]		REFSEQ hypothetical protein; Xu	Xu	0	0	1	FALSE	MKF
MTVG_260		NZ_JPWB01000005.1||0_partial_1_18	NZ_JPWB01000005.1||0_partial_1	18	13888	14199	1	E																				0	2	1	FALSE	F
MTVG_260	Terminase	NZ_JPWB01000005.1||0_partial_1_19	NZ_JPWB01000005.1||0_partial_1	19	14258	15769	1	E			YP_007677139.1	YP_007677139.1 DNA maturase beta subunit [Prochlorococcus phage P-SSP3]	FALSE	0.208	113	1.009e-24										sp|P10310|TERL_BPT3 Terminase, large subunit; XhXr	Xh;Xr	0	0	2	FALSE	VF
MTVG_260		NZ_JPWB01000005.1||0_partial_1_20	NZ_JPWB01000005.1||0_partial_1	20	16056	16361	1	E			YP_009099688.1	YP_009099688.1 hypothetical protein DSS3P1_31 [Ruegeria phage DSS3-P1]	FALSE	0.476	63	6.035e-12										REFSEQ hypothetical protein; Xu	Xu	0	1	2	FALSE	F
MTVG_260		NZ_JPWB01000005.1||0_partial_1_21	NZ_JPWB01000005.1||0_partial_1	21	16501	16824	1	E																				0	1	2	FALSE	F
MTVG_260		NZ_JPWB01000005.1||0_partial_1_22	NZ_JPWB01000005.1||0_partial_1	22	16821	17291	1	C	K01449	N-acetylmuramoyl-L-alanine amidase [EC:3.5.1.28]	YP_009007132.1	YP_009007132.1 cell wall hydrolase [Pseudomonas phage vB_PaeP_Tr60_Ab31]	FALSE	0.473	119	3.724e-30								Cell Wall Hydrolase [PF07486.14]				0	1	4	FALSE	F
MTVG_260		NZ_JPWB01000005.1||0_partial_1_23	NZ_JPWB01000005.1||0_partial_1	23	17303	17821	1	D																Holin of 3TMs, for gene-transfer release [PF11351.10]				0	2	5	FALSE	F
MTVG_303		3300027852.a:Ga0209345_10001036||full_1	3300027852.a:Ga0209345_10001036||full	1	2	595	1	E																				0		5	FALSE	F
MTVG_303		3300027852.a:Ga0209345_10001036||full_2	3300027852.a:Ga0209345_10001036||full	2	595	879	1	E																				0	1	4	FALSE	F
MTVG_303		3300027852.a:Ga0209345_10001036||full_3	3300027852.a:Ga0209345_10001036||full	3	908	1876	1	E																				0	1	2	FALSE	F
MTVG_303		3300027852.a:Ga0209345_10001036||full_4	3300027852.a:Ga0209345_10001036||full	4	1891	2847	1	D			YP_009210850.1	YP_009210850.1 major capsid protein [Pseudomonas phage PhiCHU]	FALSE	0.397	218	6.532e-62								Family of unknown function (DUF5309) [PF17236.4]		sp|B0FIH3|CAPSD_BPE32 Major capsid protein; XhXs	Xh;Xs	0	0	2	FALSE	VF
MTVG_303		3300027852.a:Ga0209345_10001036||full_5	3300027852.a:Ga0209345_10001036||full	5	2893	3048	1	E																				0	1	1	FALSE	F
MTVG_303		3300027852.a:Ga0209345_10001036||full_6	3300027852.a:Ga0209345_10001036||full	6	3049	3378	1	E																				0	1	1	FALSE	F
MTVG_303		3300027852.a:Ga0209345_10001036||full_7	3300027852.a:Ga0209345_10001036||full	7	3378	4001	1	E			YP_007183216.1	YP_007183216.1 constituent protein [Pseudomonas phage vB_PaeP_p2-10_Or1]	FALSE	0.247	62	5.225e-10										REFSEQ hypothetical protein; Xu	Xu	0	0	1	FALSE	F
MTVG_303		3300027852.a:Ga0209345_10001036||full_8	3300027852.a:Ga0209345_10001036||full	8	4001	5419	1	D			YP_001552278.1	YP_001552278.1 hypothetical protein BA3_0009 [Thalassomonas phage BA3]	FALSE	0.263	161	1.246e-40								Phage stabilisation protein [PF11134.10]		sp|P26749|VG10_BPP22 Packaged DNA stabilization protein gp10; Xh	Xh	0	0	1	FALSE	F
MTVG_303		3300027852.a:Ga0209345_10001036||full_9	3300027852.a:Ga0209345_10001036||full	9	5416	5715	1	E																				0	1	1	FALSE
MTVG_303		3300027852.a:Ga0209345_10001036||full_10	3300027852.a:Ga0209345_10001036||full	10	5716	7035	1	E			YP_004327123.1	YP_004327123.1 hypothetical protein AV949_gp30 [Pseudoalteromonas phage H105/1]	TRUE	0.681	531	1.118e-167										REFSEQ hypothetical protein; Xu	Xu	0	1	1	FALSE
MTVG_303		3300027852.a:Ga0209345_10001036||full_11	3300027852.a:Ga0209345_10001036||full	11	7035	7370	1	E																				0	1	1	FALSE
MTVG_303		3300027852.a:Ga0209345_10001036||full_12	3300027852.a:Ga0209345_10001036||full	12	7465	8073	1	E																				0	1	1	FALSE
MTVG_303		3300027852.a:Ga0209345_10001036||full_13	3300027852.a:Ga0209345_10001036||full	13	8077	9279	1	E																				0	1	1	FALSE
MTVG_303		3300027852.a:Ga0209345_10001036||full_14	3300027852.a:Ga0209345_10001036||full	14	9279	11243	1	E																				0	1	1	FALSE
MTVG_303		3300027852.a:Ga0209345_10001036||full_15	3300027852.a:Ga0209345_10001036||full	15	11244	13505	1	E																				0	1	1	FALSE
MTVG_303		3300027852.a:Ga0209345_10001036||full_16	3300027852.a:Ga0209345_10001036||full	16	13515	15014	1	E																				0	2	1	FALSE
MTVG_303		3300027852.a:Ga0209345_10001036||full_17	3300027852.a:Ga0209345_10001036||full	17	15085	15558	-1	E			YP_009226087.1	YP_009226087.1 hypothetical protein AXI74_gp47 [Pseudoalteromonas phage Pq0]	FALSE	0.453	122	3.125e-31										REFSEQ hypothetical protein; Xu	Xu	0	1	1	FALSE
MTVG_303		3300027852.a:Ga0209345_10001036||full_18	3300027852.a:Ga0209345_10001036||full	18	15555	15848	-1	D																Protein of unknown function (DUF1364) [PF07102.14]		sp|P68661|YBCO_ECOLI Putative nuclease YbcO; Xu	Xu	1	1	1	FALSE
MTVG_303		3300027852.a:Ga0209345_10001036||full_19	3300027852.a:Ga0209345_10001036||full	19	15832	16035	-1	E																				0	2	1	FALSE
MTVG_303	Integrase	3300027852.a:Ga0209345_10001036||full_20	3300027852.a:Ga0209345_10001036||full	20	16026	16628	-1	D																Phage integrase family [PF00589.24]		sp|P08320|VINT_BPP4 Integrase; Xr	Xr	0	2	1	FALSE	V
MTVG_303		3300027852.a:Ga0209345_10001036||full_21	3300027852.a:Ga0209345_10001036||full	21	16679	17038	-1	E																				0	2	1	FALSE
MTVG_303		3300027852.a:Ga0209345_10001036||full_22	3300027852.a:Ga0209345_10001036||full	22	17067	17264	-1	E																				0	2	1	FALSE
MTVG_303		3300027852.a:Ga0209345_10001036||full_23	3300027852.a:Ga0209345_10001036||full	23	17330	17548	-1	E																				0	2	1	FALSE
MTVG_303		3300027852.a:Ga0209345_10001036||full_24	3300027852.a:Ga0209345_10001036||full	24	17575	17913	-1	E																		REFSEQ hypothetical protein; Xu	Xu	0	1	1	FALSE
MTVG_303		3300027852.a:Ga0209345_10001036||full_25	3300027852.a:Ga0209345_10001036||full	25	18061	18498	-1	D			YP_009193614.1	YP_009193614.1 DUF1367 family protein [Mannheimia phage vB_MhS_587AP2]	FALSE	0.37	94	5.228e-22								Protein of unknown function (DUF1367) [PF07105.13]		REFSEQ hypothetical protein; Xu	Xu	0	1	1	FALSE
MTVG_303		3300027852.a:Ga0209345_10001036||full_26	3300027852.a:Ga0209345_10001036||full	26	18569	18829	-1	E																				0	2	1	FALSE
MTVG_303		3300027852.a:Ga0209345_10001036||full_27	3300027852.a:Ga0209345_10001036||full	27	18826	19059	-1	E																				0	2	1	FALSE
MTVG_303		3300027852.a:Ga0209345_10001036||full_28	3300027852.a:Ga0209345_10001036||full	28	19160	19348	-1	E																				0	2	1	FALSE
MTVG_303		3300027852.a:Ga0209345_10001036||full_29	3300027852.a:Ga0209345_10001036||full	29	19345	19470	-1	E																				0	2	1	FALSE
MTVG_303		3300027852.a:Ga0209345_10001036||full_30	3300027852.a:Ga0209345_10001036||full	30	19473	19778	-1	E																				0	1	1	FALSE
MTVG_303		3300027852.a:Ga0209345_10001036||full_31	3300027852.a:Ga0209345_10001036||full	31	19806	20672	-1	D																Phosphoadenosine phosphosulfate reductase family [PF01507.21]		sp|P03766|Y290_LAMBD Uncharacterized nin region protein ORF290; Xu	Xu	0	1	1	FALSE
MTVG_303		3300027852.a:Ga0209345_10001036||full_32	3300027852.a:Ga0209345_10001036||full	32	20794	21003	1	D																LexA DNA binding domain [PF01726.18]				0	1	1	FALSE
MTVG_303		3300027852.a:Ga0209345_10001036||full_33	3300027852.a:Ga0209345_10001036||full	33	21061	21735	1	D			YP_007003657.1	YP_007003657.1 phage replication protein [Riemerella phage RAP44]	FALSE	0.27	93	1.875e-20								Family of unknown function (DUF6291) [PF19808.1]		REFSEQ hypothetical protein; Xu	Xu	0	1	1	FALSE
MTVG_303		3300027852.a:Ga0209345_10001036||full_34	3300027852.a:Ga0209345_10001036||full	34	21735	22502	1	C	K02315	DNA replication protein DnaC	YP_009043893.1	YP_009043893.1 IstB-like ATP binding protein [Vibrio phage X29]	FALSE	0.38	158	3.795e-42								IstB-like ATP binding protein [PF01695.19]; Bacterial dnaA protein [PF00308.20]		sp|P15026|ISTB_PSEAI Insertion sequence IS21 putative ATP-binding protein; Xh	Xh	0	1	1	FALSE
MTVG_303		3300027852.a:Ga0209345_10001036||full_35	3300027852.a:Ga0209345_10001036||full	35	22632	22820	1	E																				0	2	1	FALSE
MTVG_303		3300027852.a:Ga0209345_10001036||full_36	3300027852.a:Ga0209345_10001036||full	36	22817	23035	1	E																				0	2	1	FALSE
MTVG_303		3300027852.a:Ga0209345_10001036||full_37	3300027852.a:Ga0209345_10001036||full	37	23108	23491	1	E																				0	2	1	FALSE
MTVG_303		3300027852.a:Ga0209345_10001036||full_38	3300027852.a:Ga0209345_10001036||full	38	23493	23729	1	E																				0	2	1	FALSE
MTVG_303		3300027852.a:Ga0209345_10001036||full_39	3300027852.a:Ga0209345_10001036||full	39	23752	23931	1	E																				0	2	1	FALSE
MTVG_303		3300027852.a:Ga0209345_10001036||full_40	3300027852.a:Ga0209345_10001036||full	40	23978	24205	-1	E																				0	2	1	FALSE
MTVG_303		3300027852.a:Ga0209345_10001036||full_41	3300027852.a:Ga0209345_10001036||full	41	24282	24431	-1	E																				0	2	1	FALSE
MTVG_303		3300027852.a:Ga0209345_10001036||full_42	3300027852.a:Ga0209345_10001036||full	42	24593	24778	1	E																				0	2	1	FALSE
MTVG_303		3300027852.a:Ga0209345_10001036||full_43	3300027852.a:Ga0209345_10001036||full	43	24794	24994	1	E																				0	2	1	FALSE
MTVG_303		3300027852.a:Ga0209345_10001036||full_44	3300027852.a:Ga0209345_10001036||full	44	24984	25949	1	C	K07455	recombination protein RecT	YP_007007707.1	YP_007007707.1 putative RecT recombination protein [Aeromonas phage vB_AsaM-56]	FALSE	0.657	292	2.719e-87								RecT family [PF03837.16]				0	1	1	FALSE
MTVG_303		3300027852.a:Ga0209345_10001036||full_45	3300027852.a:Ga0209345_10001036||full	45	25972	26346	1	E			NP_958210.1	NP_958210.1 gene 34 protein [Shigella virus Sf6]	FALSE	0.36	86	1.697e-19										REFSEQ hypothetical protein; Xu	Xu	0	1	1	FALSE
MTVG_303		3300027852.a:Ga0209345_10001036||full_46	3300027852.a:Ga0209345_10001036||full	46	26373	26699	1	E																				0	1	1	FALSE
MTVG_303		3300027852.a:Ga0209345_10001036||full_47	3300027852.a:Ga0209345_10001036||full	47	26768	26989	1	E																				0	2	1	FALSE
MTVG_303		3300027852.a:Ga0209345_10001036||full_48	3300027852.a:Ga0209345_10001036||full	48	27263	27613	1	C	K08640	zinc D-Ala-D-Ala carboxypeptidase [EC:3.4.17.14]	YP_004934318.1	YP_004934318.1 phage K1E myramoyl peptidase [Yersinia phage phiR1-37]	FALSE	0.613	140	1.908e-38	MER0280090	M15A	MER0280090 - zinc D-Ala-D-Ala carboxypeptidase ({Streptomyces}-type) (Escherichia coli) [M15.001]#M15A#{peptidase unit: 28-106}~source EGB43366~	FALSE	0.596	94	7.089e-22	Peptidase M15 [PF08291.13]; Bacterial protein of unknown function (DUF882) [PF05951.15]		REFSEQ hypothetical protein; Xu	Xu	0	1	1	FALSE	P
MTVG_303		3300027852.a:Ga0209345_10001036||full_49	3300027852.a:Ga0209345_10001036||full	49	27585	28013	1	D			YP_008126056.1	YP_008126056.1 holin family protein [Alteromonas phage vB_AmaP_AD45-P1]	FALSE	0.304	62	9.468e-11								Holin of 3TMs, for gene-transfer release [PF11351.10]		REFSEQ hypothetical protein; Xu	Xu	0	1	1	FALSE
MTVG_303		3300027852.a:Ga0209345_10001036||full_50	3300027852.a:Ga0209345_10001036||full	50	28021	28575	1	E																				0	1	1	FALSE
MTVG_303		3300027852.a:Ga0209345_10001036||full_51	3300027852.a:Ga0209345_10001036||full	51	28572	28850	1	E																				0	1	1	FALSE
MTVG_303		3300027852.a:Ga0209345_10001036||full_52	3300027852.a:Ga0209345_10001036||full	52	28954	29250	1	E																				0	2	1	FALSE
MTVG_303	AMG	3300027852.a:Ga0209345_10001036||full_53	3300027852.a:Ga0209345_10001036||full	53	29250	30653	1	D																Concanavalin A-like lectin/glucanases superfamily [PF13385.8]				0	2	1	FALSE	MKF
MTVG_303		3300027852.a:Ga0209345_10001036||full_54	3300027852.a:Ga0209345_10001036||full	54	30653	31063	1	E																				0	1	1	FALSE	F
MTVG_303		3300027852.a:Ga0209345_10001036||full_55	3300027852.a:Ga0209345_10001036||full	55	31110	31406	1	E																				0	1	1	FALSE	F
MTVG_303	Terminase	3300027852.a:Ga0209345_10001036||full_56	3300027852.a:Ga0209345_10001036||full	56	31399	32844	1	C	K06909	phage terminase large subunit	NP_112076.1	NP_112076.1 terminase large subunit [Enterobacteria phage HK620]	FALSE	0.42	336	7.17e-100								Phage terminase large subunit [PF04466.15]		sp|P39786|XTMB_BACSU PBSX phage terminase large subunit; Xr	Xr	0	0	1	FALSE	VF
MTVG_303		3300027852.a:Ga0209345_10001036||full_57	3300027852.a:Ga0209345_10001036||full	57	32853	33026	-1	E																				0	1	1	FALSE	F
MTVG_303		3300027852.a:Ga0209345_10001036||full_58	3300027852.a:Ga0209345_10001036||full	58	33010	33174	-1	E																				1	2	1	FALSE	F
MTVG_303		3300027852.a:Ga0209345_10001036||full_59	3300027852.a:Ga0209345_10001036||full	59	33442	35034	1	E			YP_006382527.1	YP_006382527.1 portal protein [Pseudomonas phage tf]	FALSE	0.285	219	2.997e-59										sp|A0MZE1|PORTL_BPN4 Probable portal protein; XhXpXrXs	Xr;Xp;Xh;Xs	0	0	5	FALSE	VF
MTVG_339		NZIV01000032.1||full_1	NZIV01000032.1||full	1	3	1274	-1	E																		REFSEQ hypothetical protein; Xu	Xu	0	1	5	FALSE	F
MTVG_339		NZIV01000032.1||full_2	NZIV01000032.1||full	2	1278	1814	-1	E			YP_007517842.1	YP_007517842.1 hypothetical protein I902_gp35 [Pelagibacter phage HTVC019P]	FALSE	0.378	101	1.175e-23										sp|P03724|GP14_BPT7 Internal virion protein gp14; XpXrXs	Xr;Xs;Xp	0	1	2	FALSE	VF
MTVG_339		NZIV01000032.1||full_3	NZIV01000032.1||full	3	1816	2331	-1	D			YP_007517841.1	YP_007517841.1 hypothetical protein I902_gp34 [Pelagibacter phage HTVC019P]	FALSE	0.671	211	9.068e-62								Protein of unknown function (DUF2833) [PF11090.10]		sp|P03723|GP13_BPT7 Probable scaffold protein gp13; Xu	Xu	0	1	2	FALSE	F
MTVG_339		NZIV01000032.1||full_4	NZIV01000032.1||full	4	2294	4783	-1	E			YP_007517840.1	YP_007517840.1 tail tubular protein B [Pelagibacter phage HTVC019P]	TRUE	0.736	1232	0										sp|P03747|TUBE2_BPT7 Tail tubular protein gp12; XpXrXs	Xr;Xs;Xp	0	0	2	FALSE	VF
MTVG_339		NZIV01000032.1||full_5	NZIV01000032.1||full	5	4783	5379	-1	D			YP_007517839.1	YP_007517839.1 tail tubular protein A [Pelagibacter phage HTVC019P]	FALSE	0.717	293	5.357e-90								Tail tubular protein [PF17212.5]				0	0	1	FALSE	F
MTVG_339		NZIV01000032.1||full_6	NZIV01000032.1||full	6	5463	6449	-1	D			YP_007517838.1	YP_007517838.1 capsid protein [Pelagibacter phage HTVC019P]	TRUE	0.701	462	5.188e-146								Phage capsid protein [PF19821.1]		sp|P19727|CAPSB_BPT7 Minor capsid protein; XrXs	Xr;Xs	0	0	1	FALSE	V
MTVG_339		NZIV01000032.1||full_7	NZIV01000032.1||full	7	6589	6738	-1	E			YP_007676484.1	YP_007676484.1 hypothetical protein SWVG_00055 [Synechococcus phage S-RIP1]	FALSE	0.762	77	7.871e-18												0	1	1	FALSE
MTVG_339		NZIV01000032.1||full_8	NZIV01000032.1||full	8	6753	7001	-1	E																		REFSEQ hypothetical protein; Xu	Xu	0	1	1	FALSE
MTVG_339		NZIV01000032.1||full_9	NZIV01000032.1||full	9	7011	7769	-1	D			YP_007517836.1	YP_007517836.1 scaffolding protein [Pelagibacter phage HTVC019P]	FALSE	0.549	265	4.088e-79								Phage T7 capsid assembly protein [PF05396.13]		sp|P20324|SCAF_BPT3 Capsid assembly scaffolding protein; Xs	Xs	0	0	1	FALSE	V
MTVG_339	Structural protein	NZIV01000032.1||full_10	NZIV01000032.1||full	10	7772	9334	-1	D			YP_007517835.1	YP_007517835.1 head-to-tail joining protein [Pelagibacter phage HTVC019P]	TRUE	0.722	754	1.934e-243								Bacteriophage head to tail connecting protein [PF12236.10]		sp|P03728|PORTL_BPT7 Portal protein; XpXrXs	Xr;Xs;Xp	0	0	1	FALSE	V
MTVG_339		NZIV01000032.1||full_11	NZIV01000032.1||full	11	9334	9564	-1	E																		REFSEQ hypothetical protein; Xu	Xu	0	1	1	FALSE
MTVG_339		NZIV01000032.1||full_12	NZIV01000032.1||full	12	9580	9795	-1	E																				0	1	1	FALSE
MTVG_339		NZIV01000032.1||full_13	NZIV01000032.1||full	13	9776	9976	-1	E			YP_007517833.1	YP_007517833.1 hypothetical protein I902_gp26 [Pelagibacter phage HTVC019P]	FALSE	0.751	85	3.236e-20										REFSEQ hypothetical protein; Xu	Xu	0	1	1	FALSE
MTVG_339		NZIV01000032.1||full_14	NZIV01000032.1||full	14	10004	10951	-1	C	K00526	ribonucleoside-diphosphate reductase beta chain [EC:1.17.4.1]	YP_007517832.1	YP_007517832.1 ribonucleotide-diphosphate reductase subunit beta [Pelagibacter phage HTVC019P]	TRUE	0.893	588	9.066e-190								Ribonucleotide reductase, small chain [PF00268.23]		sp|P69924|RIR2_ECOLI Ribonucleoside-diphosphate reductase 1 subunit beta; XhXr	Xr;Xh	0	1	1	FALSE	VMKE
MTVG_339		NZIV01000032.1||full_15	NZIV01000032.1||full	15	10948	11112	-1	E																		REFSEQ hypothetical protein; Xu	Xu	0	1	1	FALSE
MTVG_339		NZIV01000032.1||full_16	NZIV01000032.1||full	16	11113	12864	-1	C	K00525	ribonucleoside-diphosphate reductase alpha chain [EC:1.17.4.1]	YP_007517830.1	YP_007517830.1 ribonucleotide-diphosphate reductase subunit alpha [Pelagibacter phage HTVC019P]	TRUE	0.827	992	0								Ribonucleotide reductase, barrel domain [PF02867.17]; Ribonucleotide reductase, all-alpha domain [PF00317.23]		sp|P00452|RIR1_ECOLI Ribonucleoside-diphosphate reductase 1 subunit alpha; XhXr	Xr;Xh	0	1	1	FALSE	VMKE
MTVG_339	AMG	NZIV01000032.1||full_17	NZIV01000032.1||full	17	12865	13131	-1	D																S-adenosylmethionine decarboxylase [PF02675.17]		sp|Q7U4L7|SPEH_SYNPX S-adenosylmethionine decarboxylase proenzyme; Xh	Xh	0	1	1	FALSE	MK
MTVG_339		NZIV01000032.1||full_18	NZIV01000032.1||full	18	13175	13456	-1	D			YP_007517829.1	YP_007517829.1 hypothetical protein I902_gp22 [Pelagibacter phage HTVC019P]	FALSE	0.743	96	1.628e-23								Protein of unknwon function (DUF3310) [PF11753.10]		REFSEQ hypothetical protein; Xu	Xu	0	1	1	FALSE
MTVG_339		NZIV01000032.1||full_19	NZIV01000032.1||full	19	13444	14184	-1	D			YP_007517828.1	YP_007517828.1 exonuclease [Pelagibacter phage HTVC019P]	FALSE	0.625	304	6.778e-93								5'-3' exonuclease, N-terminal resolvase-like domain [PF02739.18]		sp|P00638|EXRN_BPT7 Exonuclease; Xp	Xp	0	1	1	FALSE
MTVG_339		NZIV01000032.1||full_20	NZIV01000032.1||full	20	14181	14567	-1	E			YP_007517827.1	YP_007517827.1 hypothetical protein I902_gp20 [Pelagibacter phage HTVC019P]	FALSE	0.629	159	8.553e-45										REFSEQ hypothetical protein; Xu	Xu	0	1	1	FALSE
MTVG_339		NZIV01000032.1||full_21	NZIV01000032.1||full	21	14554	16251	-1	D			YP_007517826.1	YP_007517826.1 DNA polymerase [Pelagibacter phage HTVC019P]	TRUE	0.741	848	5.945e-275								DNA polymerase family A [PF00476.22]; 3'-5' exonuclease [PF01612.22]; RNase_H superfamily [PF13482.8]		sp|O64235|DPOL_BPMD2 DNA polymerase; XhXr	Xr;Xh	0	1	1	FALSE	V
MTVG_339		NZIV01000032.1||full_22	NZIV01000032.1||full	22	16248	16529	-1	E			YP_007517825.1	YP_007517825.1 hypothetical protein I902_gp18 [Pelagibacter phage HTVC019P]	FALSE	0.723	135	3.956e-37										REFSEQ hypothetical protein; Xu	Xu	0	1	1	FALSE
MTVG_339		NZIV01000032.1||full_23	NZIV01000032.1||full	23	16540	16755	-1	E																				0	1	1	FALSE
MTVG_339		NZIV01000032.1||full_24	NZIV01000032.1||full	24	16733	18322	-1	C	K21502	DNA primase/helicase [EC:2.7.7.- 3.6.4.12]	YP_007517823.1	YP_007517823.1 DNA primase [Pelagibacter phage HTVC019P]	TRUE	0.697	737	2.15e-237								DnaB-like helicase C terminal domain [PF03796.17]; AAA domain [PF13481.8]; Toprim-like [PF13155.8]; KaiC [PF06745.15]		sp|Q05279|VG65_BPML5 Gene 65 protein; Xh	Xh	0	1	1	FALSE
MTVG_339		NZIV01000032.1||full_25	NZIV01000032.1||full	25	18404	18829	-1	D			YP_002048642.1	YP_002048642.1 lysozyme [Morganella phage MmP1]	FALSE	0.482	126	3.656e-33								N-acetylmuramoyl-L-alanine amidase [PF01510.27]				0	1	1	FALSE
MTVG_339		NZIV01000032.1||full_26	NZIV01000032.1||full	26	18822	19247	-1	D			YP_007517821.1	YP_007517821.1 endodeoxyribonuclease I [Pelagibacter phage HTVC019P]	FALSE	0.758	201	4.503e-59								Phage endonuclease I [PF05367.13]; Protein of unknown function (DUF1064) [PF06356.13]		sp|P00641|ENDO_BPT7 Endonuclease I; Xp	Xp	0	1	1	FALSE
MTVG_339		NZIV01000032.1||full_27	NZIV01000032.1||full	27	19204	19821	-1	E			YP_007517820.1	YP_007517820.1 single-stranded DNA-binding protein [Pelagibacter phage HTVC019P]	FALSE	0.551	219	3.931e-64										sp|P20313|SSB_BPT3 Single-stranded DNA-binding protein; Xr	Xr	0	1	1	FALSE	V
MTVG_339		NZIV01000032.1||full_28	NZIV01000032.1||full	28	19808	19933	-1	E																				0	1	1	FALSE
MTVG_339		NZIV01000032.1||full_29	NZIV01000032.1||full	29	20005	22449	-1	D			YP_007517819.1	YP_007517819.1 RNA polymerase [Pelagibacter phage HTVC019P]	TRUE	0.675	1092	0								DNA-dependent RNA polymerase [PF00940.21]; DNA-directed RNA polymerase N-terminal [PF14700.8]		sp|P00573|RPOL_BPT7 T7 RNA polymerase; XhXr	Xr;Xh	0	1	1	FALSE	V
MTVG_339	Integrase	NZIV01000032.1||full_30	NZIV01000032.1||full	30	22704	23570	-1	D			YP_007517818.1	YP_007517818.1 integrase [Pelagibacter phage HTVC019P]	TRUE	0.687	392	1.391e-122								Phage integrase family [PF00589.24]		sp|P22877|INTR_SACER Integrase; XhXr	Xr;Xh	0	1	1	FALSE	V
MTVG_339		NZIV01000032.1||full_31	NZIV01000032.1||full	31	23599	23934	-1	D			YP_007517817.1	YP_007517817.1 MarR family transcriptional regulator [Pelagibacter phage HTVC019P]	FALSE	0.641	143	2.271e-39								Winged helix DNA-binding domain [PF13463.8]		sp|P20222|F93_SSV1 Protein F-93; Xu	Xu	0	1	1	FALSE
MTVG_339		NZIV01000032.1||full_32	NZIV01000032.1||full	32	23964	24089	-1	E																				0	1	1	FALSE
MTVG_339		NZIV01000032.1||full_33	NZIV01000032.1||full	33	24079	24183	-1	E																				0	2	1	FALSE
MTVG_339		NZIV01000032.1||full_34	NZIV01000032.1||full	34	24445	25002	-1	E																				0	1	1	FALSE
MTVG_339		NZIV01000032.1||full_35	NZIV01000032.1||full	35	25002	25133	-1	E																				0	1	1	FALSE
MTVG_339		NZIV01000032.1||full_36	NZIV01000032.1||full	36	25288	25461	-1	E																				0	1	1	FALSE
MTVG_339		NZIV01000032.1||full_37	NZIV01000032.1||full	37	25464	25613	-1	E																				0	1	1	FALSE
MTVG_339		NZIV01000032.1||full_38	NZIV01000032.1||full	38	25713	25892	-1	E																				0	1	1	FALSE	F
MTVG_339		NZIV01000032.1||full_39	NZIV01000032.1||full	39	25885	26172	-1	E			YP_009209195.1	YP_009209195.1 hypothetical protein AVT60_gp05 [Proteus phage vB_PmiP_Pm5460]	FALSE	0.394	61	4.325e-11										REFSEQ hypothetical protein; Xu	Xu	0	1	1	FALSE	F
MTVG_339		NZIV01000032.1||full_40	NZIV01000032.1||full	40	26610	26813	-1	E																				0	1	1	FALSE	F
MTVG_6374		PBPT01000016.1||full_306	PBPT01000016.1||full	306	245407	250332	1	D			YP_007673142.1	YP_007673142.1 hypothetical protein SXBG_00229 [Synechococcus phage S-CAM1]	FALSE	0.215	341	5.16e-93									CBM12 Modules of approx. 40-60 residues. The majority of these modules is found among chitinases where the function is chitin-binding. Distantly related to the CBM5 family. [CBM12]; CBM12 Modules of approx. 40-60 residues. The majority of these modules is found among chitinases where the function is chitin-binding. Distantly related to the CBM5 family. [CBM12]; CBM12 Modules of approx. 40-60 resi…	REFSEQ hypothetical protein; Xu	Xu	0	0	1	FALSE	MA
MTVG_339		NZIV01000032.1||full_42	NZIV01000032.1||full	42	27574	29214	-1	E			YP_007517865.1	YP_007517865.1 DNA maturase B [Pelagibacter phage HTVC019P]	TRUE	0.817	918	1.637e-299										sp|P10310|TERL_BPT3 Terminase, large subunit; XhXr	Xr;Xh	0	0	2	FALSE	VF
MTVG_339		NZIV01000032.1||full_43	NZIV01000032.1||full	43	29207	29437	-1	E			YP_007517864.1	YP_007517864.1 hypothetical protein I902_gp57 [Pelagibacter phage HTVC019P]	FALSE	0.667	97	3.867e-24										REFSEQ hypothetical protein; Xu	Xu	0	1	2	FALSE	F
MTVG_339		NZIV01000032.1||full_44	NZIV01000032.1||full	44	29400	29552	-1	E																				0	1	2	FALSE	F
MTVG_339		NZIV01000032.1||full_45	NZIV01000032.1||full	45	29552	29671	-1	E																				0	1	2	FALSE	F
MTVG_339		NZIV01000032.1||full_46	NZIV01000032.1||full	46	29730	30116	-1	E			YP_007517736.1	YP_007517736.1 hypothetical protein I900_gp38 [Pelagibacter phage HTVC010P]	FALSE	0.683	156	7.807e-44										REFSEQ hypothetical protein; Xu	Xu	0	1	2	FALSE	F
MTVG_339		NZIV01000032.1||full_47	NZIV01000032.1||full	47	30097	30321	-1	E																				0	1	2	FALSE	F
MTVG_339		NZIV01000032.1||full_48	NZIV01000032.1||full	48	30321	30524	-1	E																				0	1	4	FALSE	F
MTVG_339		NZIV01000032.1||full_49	NZIV01000032.1||full	49	30538	30786	-1	E																				0	2	5	FALSE	F
MTVG_340		NZIV01000047.1||full_1	NZIV01000047.1||full	1	3	3014	-1	E			YP_008320311.1	YP_008320311.1 hypothetical protein N386_gp49 [Puniceispirillum phage HMO-2011]	FALSE	0.367	136	6.768e-31												0	1	5	FALSE	F
MTVG_340		NZIV01000047.1||full_2	NZIV01000047.1||full	2	3149	5269	-1	E			YP_008320313.1	YP_008320313.1 putative portal protein [Puniceispirillum phage HMO-2011]	TRUE	0.768	1111	0										sp|A0MZE1|PORTL_BPN4 Probable portal protein; XhXpXrXs	Xp;Xr;Xs;Xh	0	0	2	FALSE	VF
MTVG_340	Terminase	NZIV01000047.1||full_3	NZIV01000047.1||full	3	5279	6757	-1	C	K06909	phage terminase large subunit	YP_008320314.1	YP_008320314.1 phage terminase large subunit [Puniceispirillum phage HMO-2011]	TRUE	0.864	840	1.655e-273								Terminase large subunit, T4likevirus-type, N-terminal [PF03237.17]; Phage terminase large subunit [PF04466.15]		sp|P39786|XTMB_BACSU PBSX phage terminase large subunit; Xr	Xr	0	0	1	FALSE	V
MTVG_340		NZIV01000047.1||full_4	NZIV01000047.1||full	4	6720	7136	-1	E			YP_008320315.1	YP_008320315.1 hypothetical protein N386_gp53 [Puniceispirillum phage HMO-2011]	FALSE	0.635	166	6.282e-47												0	1	1	FALSE
MTVG_340		NZIV01000047.1||full_5	NZIV01000047.1||full	5	7129	7539	-1	E			YP_008320317.1	YP_008320317.1 hypothetical protein N386_gp55 [Puniceispirillum phage HMO-2011]	FALSE	0.794	196	2.165e-57												0	1	1	FALSE
MTVG_340		NZIV01000047.1||full_6	NZIV01000047.1||full	6	7541	7993	-1	C	K17733	peptidoglycan LD-endopeptidase CwlK [EC:3.4.-.-]	YP_009612289.1	YP_009612289.1 hypothetical protein FDI40_gp624 [Agrobacterium phage Atu_ph07]	FALSE	0.577	130	2.286e-34	MER0315305	M15C	MER0315305 - L-alanyl-D-glutamate peptidase (bacteriophage T5) (Salmonella enterica) [M15.022]#M15C#{peptidase unit: 5-123}~source ZP_03370366~	FALSE	0.581	124	1.565e-31					0	1	1	FALSE	P
MTVG_340		NZIV01000047.1||full_7	NZIV01000047.1||full	7	8104	8457	-1	E			YP_008320320.1	YP_008320320.1 hypothetical protein N386_gp58 [Puniceispirillum phage HMO-2011]	FALSE	0.492	117	1.831e-30										REFSEQ hypothetical protein; Xu	Xu	0	1	1	FALSE
MTVG_340		NZIV01000047.1||full_8	NZIV01000047.1||full	8	8457	8666	-1	E																				0	1	1	FALSE
MTVG_340		NZIV01000047.1||full_9	NZIV01000047.1||full	9	8685	8948	-1	E			YP_008320321.1	YP_008320321.1 hypothetical protein N386_gp59 [Puniceispirillum phage HMO-2011]	FALSE	0.486	76	9.463e-17												0	1	1	FALSE
MTVG_340		NZIV01000047.1||full_10	NZIV01000047.1||full	10	8948	9229	-1	E																				0	1	1	FALSE
MTVG_340		NZIV01000047.1||full_11	NZIV01000047.1||full	11	9234	9908	-1	E			YP_007674526.1	YP_007674526.1 PurM [Synechococcus phage S-SKS1]	FALSE	0.265	81	2.57e-16										REFSEQ phosphoribosylaminoimidazole synthetase; Xu	Xu	0	1	1	FALSE
MTVG_340		NZIV01000047.1||full_12	NZIV01000047.1||full	12	9889	10179	-1	E																				0	1	1	FALSE
MTVG_340		NZIV01000047.1||full_13	NZIV01000047.1||full	13	10181	10363	-1	D			YP_008320325.1	YP_008320325.1 hypothetical protein N386_gp63 [Puniceispirillum phage HMO-2011]	FALSE	0.77	91	2.811e-22								Family of unknown function (DUF5872) [PF19197.2]				0	1	1	FALSE
MTVG_340	AMG	NZIV01000047.1||full_14	NZIV01000047.1||full	14	10382	11428	-1	C	K02040	phosphate transport system substrate-binding protein														PBP superfamily domain [PF12849.9]				0	1	1	FALSE	MKE
MTVG_340		NZIV01000047.1||full_15	NZIV01000047.1||full	15	11406	11570	-1	D																Domain of unknown function (DUF1127) [PF06568.13]				0	1	1	FALSE
MTVG_340		NZIV01000047.1||full_16	NZIV01000047.1||full	16	11665	11913	-1	E																				0	1	1	FALSE
MTVG_340		NZIV01000047.1||full_17	NZIV01000047.1||full	17	11915	12529	-1	E																				0	2	1	FALSE
MTVG_340		NZIV01000047.1||full_18	NZIV01000047.1||full	18	12542	12838	-1	E			YP_004421500.1	YP_004421500.1 hypothetical protein S-CBS2_gp046 [Synechococcus phage S-CBS2]	FALSE	0.656	112	6.467e-29												0	1	1	FALSE
MTVG_340		NZIV01000047.1||full_19	NZIV01000047.1||full	19	12846	13079	-1	E			YP_008320333.1	YP_008320333.1 hypothetical protein N386_gp71 [Puniceispirillum phage HMO-2011]	FALSE	0.578	79	8.868e-18												0	1	1	FALSE
MTVG_340		NZIV01000047.1||full_20	NZIV01000047.1||full	20	14373	15098	1	D			YP_009100049.1	YP_009100049.1 hypothetical protein Lo5R7ANS_02 [Mesorhizobium phage vB_MloP_Lo5R7ANS]	FALSE	0.449	210	2.447e-60								Gene product 88 [PF17338.4]		sp|O64269|VG88_BPMD2 Gene 88 protein; Xu	Xu	0	1	1	FALSE
MTVG_340		NZIV01000047.1||full_21	NZIV01000047.1||full	21	15189	15563	1	E																				0	1	1	FALSE
MTVG_340		NZIV01000047.1||full_22	NZIV01000047.1||full	22	15655	15915	1	E																				0	1	1	FALSE
MTVG_340		NZIV01000047.1||full_23	NZIV01000047.1||full	23	15912	16091	1	E																				0	1	1	FALSE
MTVG_340		NZIV01000047.1||full_24	NZIV01000047.1||full	24	16091	16327	1	E																				0	1	1	FALSE
MTVG_340		NZIV01000047.1||full_25	NZIV01000047.1||full	25	16348	16761	1	C	K01449	N-acetylmuramoyl-L-alanine amidase [EC:3.5.1.28]	YP_007006173.1	YP_007006173.1 SleB [Escherichia phage FV3]	FALSE	0.388	85	7.3e-19								Cell Wall Hydrolase [PF07486.14]				0	1	1	FALSE
MTVG_340		NZIV01000047.1||full_26	NZIV01000047.1||full	26	16813	17637	1	D			YP_008320270.1	YP_008320270.1 hypothetical protein N386_gp08 [Puniceispirillum phage HMO-2011]	FALSE	0.582	313	3.082e-95								Domain of unknown function (DUF932) [PF06067.13]				0	1	1	FALSE
MTVG_340	Integrase	NZIV01000047.1||full_27	NZIV01000047.1||full	27	17637	18752	1	D			YP_008320271.1	YP_008320271.1 phage integrase [Puniceispirillum phage HMO-2011]	TRUE	0.644	368	1.03e-112								Phage integrase family [PF00589.24]		sp|P22877|INTR_SACER Integrase; XhXr	Xr;Xh	0	1	1	FALSE	V
MTVG_340		NZIV01000047.1||full_28	NZIV01000047.1||full	28	18754	18933	1	E																				0	2	1	FALSE
MTVG_340		NZIV01000047.1||full_29	NZIV01000047.1||full	29	18908	19708	1	E			YP_008320272.1	YP_008320272.1 DNA primase [Puniceispirillum phage HMO-2011]	FALSE	0.558	281	2.543e-84										sp|P45907|YQAJ_BACSU Uncharacterized protein YqaJ; Xu	Xu	0	1	1	FALSE
MTVG_340		NZIV01000047.1||full_30	NZIV01000047.1||full	30	19723	20946	1	D			YP_008320273.1	YP_008320273.1 replicative DNA helicase [Puniceispirillum phage HMO-2011]	TRUE	0.708	577	3.978e-184								DnaB-like helicase C terminal domain [PF03796.17]		sp|Q05279|VG65_BPML5 Gene 65 protein; Xh	Xh	0	1	1	FALSE
MTVG_340		NZIV01000047.1||full_31	NZIV01000047.1||full	31	20943	21260	1	E																				0	1	1	FALSE
MTVG_340		NZIV01000047.1||full_32	NZIV01000047.1||full	32	21260	21448	1	E																				0	2	1	FALSE
MTVG_340		NZIV01000047.1||full_33	NZIV01000047.1||full	33	21449	22219	1	C	K03465	thymidylate synthase (FAD) [EC:2.1.1.148]	NP_064749.1	NP_064749.1 RP thymidylate synthase [Roseobacter virus SIO1]	FALSE	0.6	255	1.255e-75								Thymidylate synthase complementing protein [PF02511.17]		sp|Q05259|THYX_BPML5 Probable flavin-dependent thymidylate synthase; XhXr	Xr;Xh	0	1	1	FALSE	V
MTVG_340		NZIV01000047.1||full_34	NZIV01000047.1||full	34	22212	22376	1	E																				0	1	1	FALSE
MTVG_340		NZIV01000047.1||full_35	NZIV01000047.1||full	35	22369	22566	1	E																				0	1	1	FALSE
MTVG_340		NZIV01000047.1||full_36	NZIV01000047.1||full	36	22529	24559	1	D			YP_008320274.1	YP_008320274.1 DNA polymerase I [Puniceispirillum phage HMO-2011]	TRUE	0.648	868	8.264e-280								DNA polymerase family A [PF00476.22]; 3'-5' exonuclease [PF01612.22]		sp|O64235|DPOL_BPMD2 DNA polymerase; XhXr	Xr;Xh	0	1	1	FALSE	V
MTVG_340		NZIV01000047.1||full_37	NZIV01000047.1||full	37	24601	25497	1	E			YP_008320275.1	YP_008320275.1 hypothetical protein N386_gp13 [Puniceispirillum phage HMO-2011]	TRUE	0.617	357	3.156e-110												0	1	1	FALSE
MTVG_340		NZIV01000047.1||full_38	NZIV01000047.1||full	38	25497	26285	1	D			YP_004934633.1	YP_004934633.1 exonuclease VIII [Synechococcus phage S-CBS1]	FALSE	0.287	104	1.781e-23								PDDEXK-like domain of unknown function (DUF3799) [PF12684.9]				0	1	1	FALSE
MTVG_340		NZIV01000047.1||full_39	NZIV01000047.1||full	39	26278	26508	1	E																				0	1	1	FALSE
MTVG_340		NZIV01000047.1||full_40	NZIV01000047.1||full	40	26511	26963	1	D			YP_008320277.1	YP_008320277.1 endonuclease [Puniceispirillum phage HMO-2011]	FALSE	0.701	205	3.979e-60								Phage endonuclease I [PF05367.13]		sp|P00641|ENDO_BPT7 Endonuclease I; Xp	Xp	0	1	1	FALSE
MTVG_340		NZIV01000047.1||full_41	NZIV01000047.1||full	41	26966	27301	1	E			YP_008320278.1	YP_008320278.1 hypothetical protein N386_gp16 [Puniceispirillum phage HMO-2011]	FALSE	0.468	99	2.906e-24												0	1	1	FALSE
MTVG_340		NZIV01000047.1||full_42	NZIV01000047.1||full	42	27301	27588	1	D			YP_009191413.1	YP_009191413.1 hypothetical protein ABY59_0200005 [Enterobacter phage phiEap-2]	FALSE	0.549	82	1.167e-18								Protein of unknwon function (DUF3310) [PF11753.10]		REFSEQ hypothetical protein; Xu	Xu	0	1	1	FALSE
MTVG_340		NZIV01000047.1||full_43	NZIV01000047.1||full	43	27578	27742	1	E																				0	1	1	FALSE
MTVG_340		NZIV01000047.1||full_44	NZIV01000047.1||full	44	27732	29642	1	C	K00527	ribonucleoside-triphosphate reductase (thioredoxin) [EC:1.17.4.2]	YP_008320280.1	YP_008320280.1 adenosylcobalamin-dependent ribonucleoside-triphosphate reductase [Puniceispirillum phage HMO-2011]	TRUE	0.655	835	5.87e-269								Ribonucleotide reductase, barrel domain [PF02867.17]; Ribonucleotide reductase alpha domain [PF17975.3]				0	1	1	FALSE	MKE
MTVG_340		NZIV01000047.1||full_45	NZIV01000047.1||full	45	29658	29855	1	E																				0	2	1	FALSE
MTVG_340		NZIV01000047.1||full_46	NZIV01000047.1||full	46	29857	30306	1	E			YP_006560918.1	YP_006560918.1 hypothetical protein B622_gp33 [Celeribacter phage P12053L]	FALSE	0.592	173	2.561e-49										REFSEQ hypothetical protein; Xu	Xu	0	1	1	FALSE
MTVG_340		NZIV01000047.1||full_47	NZIV01000047.1||full	47	30303	30554	1	E			YP_008320282.1	YP_008320282.1 hypothetical protein N386_gp20 [Puniceispirillum phage HMO-2011]	FALSE	0.488	70	1.739e-14												0	1	1	FALSE
MTVG_340		NZIV01000047.1||full_48	NZIV01000047.1||full	48	30505	30879	1	D			YP_008320283.1	YP_008320283.1 MazG nucleotide pyrophosphohydrolase domain protein [Puniceispirillum phage HMO-2011]	FALSE	0.495	119	7.05e-31								MazG nucleotide pyrophosphohydrolase domain [PF03819.19]		sp|Q05247|VG37_BPML5 Gene 37 protein; Xu	Xu	0	1	1	FALSE
MTVG_340		NZIV01000047.1||full_49	NZIV01000047.1||full	49	30913	34551	-1	E			YP_008320284.1	YP_008320284.1 hypothetical protein N386_gp22 [Puniceispirillum phage HMO-2011]	TRUE	0.378	597	2.023e-178												0	1	1	FALSE
MTVG_340		NZIV01000047.1||full_50	NZIV01000047.1||full	50	34554	35696	-1	E																				0	2	1	FALSE
MTVG_340		NZIV01000047.1||full_51	NZIV01000047.1||full	51	35697	36185	-1	E			YP_008320286.1	YP_008320286.1 hypothetical protein N386_gp24 [Puniceispirillum phage HMO-2011]	FALSE	0.475	138	9.486e-37										REFSEQ hypothetical protein; Xu	Xu	0	1	1	FALSE
MTVG_340		NZIV01000047.1||full_52	NZIV01000047.1||full	52	36172	36384	-1	E																				0	2	1	FALSE
MTVG_340		NZIV01000047.1||full_53	NZIV01000047.1||full	53	36398	38281	-1	E			YP_008320287.1	YP_008320287.1 hypothetical protein N386_gp25 [Puniceispirillum phage HMO-2011]	TRUE	0.51	587	1.146e-183										REFSEQ hypothetical protein; Xu	Xu	0	1	1	FALSE
MTVG_340		NZIV01000047.1||full_54	NZIV01000047.1||full	54	38284	38724	-1	E																				0	1	1	FALSE
MTVG_340		NZIV01000047.1||full_55	NZIV01000047.1||full	55	38728	38943	-1	E																				0	1	1	FALSE
MTVG_340		NZIV01000047.1||full_56	NZIV01000047.1||full	56	38946	41294	-1	E			YP_007517930.1	YP_007517930.1 hypothetical protein I899_gp064 [Pelagibacter phage HTVC008M]	FALSE	0.208	131	8.082e-30												0	1	1	FALSE
MTVG_340		NZIV01000047.1||full_57	NZIV01000047.1||full	57	41300	43300	-1	E			YP_008320306.1	YP_008320306.1 hypothetical protein N386_gp44 [Puniceispirillum phage HMO-2011]	FALSE	0.371	256	4.009e-70										REFSEQ hypothetical protein; Xu	Xu	0	1	1	FALSE
MTVG_340		NZIV01000047.1||full_58	NZIV01000047.1||full	58	43300	44019	-1	E			YP_008320307.1	YP_008320307.1 hypothetical protein N386_gp45 [Puniceispirillum phage HMO-2011]	FALSE	0.491	208	1.486e-59										REFSEQ hypothetical protein; Xu	Xu	0	1	1	FALSE
MTVG_340		NZIV01000047.1||full_59	NZIV01000047.1||full	59	44019	44366	-1	E																		REFSEQ hypothetical protein; Xu	Xu	0	1	1	FALSE
MTVG_340		NZIV01000047.1||full_60	NZIV01000047.1||full	60	44378	48322	-1	E																				0	0	1	FALSE
MTVG_340		NZIV01000047.1||full_61	NZIV01000047.1||full	61	48338	50614	-1	E																				0	0	1	FALSE
MTVG_340		NZIV01000047.1||full_62	NZIV01000047.1||full	62	50618	53062	-1	E			YP_008125457.1	YP_008125457.1 FG-GAP repeat protein [Vibrio phage nt-1]	FALSE	0.246	88	1.234e-16										REFSEQ FG-GAP repeat protein; Xu	Xu	0	1	1	FALSE
MTVG_340		NZIV01000047.1||full_63	NZIV01000047.1||full	63	53097	53549	-1	E																				0	1	1	FALSE
MTVG_340		NZIV01000047.1||full_64	NZIV01000047.1||full	64	53617	54153	-1	E																				0	1	1	FALSE
MTVG_340		NZIV01000047.1||full_65	NZIV01000047.1||full	65	54165	55238	-1	D			YP_008320309.1	YP_008320309.1 putative coat protein [Puniceispirillum phage HMO-2011]	TRUE	0.681	483	1.067e-152								P22 coat protein - gene protein 5 [PF11651.10]		sp|P19727|CAPSB_BPT7 Minor capsid protein; XrXs	Xr;Xs	0	0	1	FALSE	V
MTVG_340		NZIV01000047.1||full_66	NZIV01000047.1||full	66	55488	56354	-1	E			YP_008320310.1	YP_008320310.1 hypothetical protein N386_gp48 [Puniceispirillum phage HMO-2011]	FALSE	0.511	271	2.244e-80										REFSEQ hypothetical protein; Xu	Xu	0	1	1	FALSE
MTVG_340		NZIV01000047.1||full_67	NZIV01000047.1||full	67	56428	60105	-1	E			YP_008320311.1	YP_008320311.1 hypothetical protein N386_gp49 [Puniceispirillum phage HMO-2011]	FALSE	0.369	137	4.286e-31												0	1	1	FALSE	F
MTVG_340		NZIV01000047.1||full_68	NZIV01000047.1||full	68	60240	62360	-1	E			YP_008320313.1	YP_008320313.1 putative portal protein [Puniceispirillum phage HMO-2011]	FALSE	0.768	1111	0										sp|A0MZE1|PORTL_BPN4 Probable portal protein; XhXpXrXs	Xp;Xr;Xs;Xh	0	0	1	FALSE	VF
MTVG_340		NZIV01000047.1||full_69	NZIV01000047.1||full	69	62370	62825	-1	E			YP_008320314.1	YP_008320314.1 phage terminase large subunit [Puniceispirillum phage HMO-2011]	FALSE	0.865	273	5.839e-84												0	0	5	FALSE	F
MTVG_376		NZ_JAFKOJ010000001.1||0_partial_1_1	NZ_JAFKOJ010000001.1||0_partial_1	1	1	1227	1	E																				0	2	5	FALSE	F
MTVG_376		NZ_JAFKOJ010000001.1||0_partial_1_2	NZ_JAFKOJ010000001.1||0_partial_1	2	1239	1910	1	D																Bacterial PH domain [PF14470.8]				0	2	4	FALSE	F
MTVG_376	Integrase	NZ_JAFKOJ010000001.1||0_partial_1_3	NZ_JAFKOJ010000001.1||0_partial_1	3	2151	3317	-1	C	K14059	integrase	YP_009220100.1	YP_009220100.1 integrase [Brevibacillus phage Abouo]	FALSE	0.476	336	4.105e-101								Phage integrase family [PF00589.24]; Phage integrase, N-terminal SAM-like domain [PF14659.8]		sp|P22877|INTR_SACER Integrase; XhXr	Xh;Xr	0	1	4	FALSE	VF
MTVG_376		NZ_JAFKOJ010000001.1||0_partial_1_4	NZ_JAFKOJ010000001.1||0_partial_1	4	3386	4312	-1	C	K02342	DNA polymerase III subunit epsilon [EC:2.7.7.7]	YP_002267975.1	YP_002267975.1 3'-5' exoribonuclease [Staphylococcus phage phi2958PVL]	FALSE	0.318	153	9.106e-40								Exonuclease [PF00929.26]; 3' exoribonuclease, RNase T-like [PF16473.7]		sp|P04536|EXOD_BPT4 Exodeoxyribonuclease; Xu	Xu	0	1	2	FALSE	F
MTVG_376		NZ_JAFKOJ010000001.1||0_partial_1_5	NZ_JAFKOJ010000001.1||0_partial_1	5	4384	5037	-1	E																				0	2	2	FALSE	F
MTVG_376		NZ_JAFKOJ010000001.1||0_partial_1_6	NZ_JAFKOJ010000001.1||0_partial_1	6	5154	5594	-1	C	K18831	HTH-type transcriptional regulator / antitoxin HigA	NP_690786.1	NP_690786.1 hypothetical protein phi105_33 [Bacillus phage phi105]	FALSE	0.552	149	9.642e-41	MER0144934	M78	MER0144934 - ImmA peptidase () [M78.001]#M78#{peptidase unit: 12-158}~source P10426~	FALSE	0.552	149	3.109e-40	IrrE N-terminal-like domain [PF06114.15]		sp|P10426|YIM2_BPPH1 Uncharacterized immunity region protein 2; Xu	Xu	0	1	2	FALSE	P
MTVG_376		NZ_JAFKOJ010000001.1||0_partial_1_7	NZ_JAFKOJ010000001.1||0_partial_1	7	5599	6027	-1	D			YP_009829905.1	YP_009829905.1 immunity repressor [Bacillus phage phi105]	FALSE	0.441	113	1.728e-28								Helix-turn-helix domain [PF12844.9]; Helix-turn-helix [PF01381.24]; Helix-turn-helix domain [PF13560.8]		sp|P03041|RPC1_BPP22 Transcriptional activator protein C1; Xu	Xu	0	1	2	FALSE
MTVG_376		NZ_JAFKOJ010000001.1||0_partial_1_8	NZ_JAFKOJ010000001.1||0_partial_1	8	6197	6424	1	D																Helix-turn-helix [PF01381.24]; Helix-turn-helix domain [PF12844.9]; BetR domain [PF08667.12]; Protein of unknown function (DUF739) [PF05339.13]; Helix-turn-helix domain [PF13560.8]				0	1	2	FALSE
MTVG_376		NZ_JAFKOJ010000001.1||0_partial_1_9	NZ_JAFKOJ010000001.1||0_partial_1	9	6439	6666	1	D			YP_009220111.1	YP_009220111.1 hypothetical protein AVV45_gp54 [Brevibacillus phage Abouo]	FALSE	0.573	67	1.112e-13								Helix-turn-helix domain [PF12728.9]				0	2	2	FALSE
MTVG_376		NZ_JAFKOJ010000001.1||0_partial_1_10	NZ_JAFKOJ010000001.1||0_partial_1	10	6667	7368	1	D			YP_009215094.1	YP_009215094.1 putative antirepressor [Brevibacillus phage Osiris]	FALSE	0.413	168	6.793e-46								ORF6N domain [PF10543.11]; ORF6C domain [PF10552.11]		sp|P19655|ANT_BPP1 Antirepressor protein 1; Xu	Xu	0	1	2	FALSE
MTVG_376		NZ_JAFKOJ010000001.1||0_partial_1_11	NZ_JAFKOJ010000001.1||0_partial_1	11	7512	7775	1	D			YP_009220113.1	YP_009220113.1 helix-turn-helix domain-containing protein [Brevibacillus phage Abouo]	FALSE	0.622	94	6.009e-23								Helix-turn-helix domain [PF12844.9]; Helix-turn-helix domain [PF13560.8]; Helix-turn-helix [PF01381.24]				0	1	2	FALSE
MTVG_376		NZ_JAFKOJ010000001.1||0_partial_1_12	NZ_JAFKOJ010000001.1||0_partial_1	12	7766	7981	1	E																				0	2	2	FALSE
MTVG_376		NZ_JAFKOJ010000001.1||0_partial_1_13	NZ_JAFKOJ010000001.1||0_partial_1	13	8167	8370	1	D																Hypothetical protein Yqai [PF09466.12]				0	2	2	FALSE
MTVG_376		NZ_JAFKOJ010000001.1||0_partial_1_14	NZ_JAFKOJ010000001.1||0_partial_1	14	8480	9421	1	D			NP_463512.1	NP_463512.1 YqaJ viral recombinase family protein [Listeria phage A118]	TRUE	0.643	386	8.789e-120								YqaJ-like viral recombinase domain [PF09588.12]				0	0	2	FALSE
MTVG_376		NZ_JAFKOJ010000001.1||0_partial_1_15	NZ_JAFKOJ010000001.1||0_partial_1	15	9421	10350	1	C	K07455	recombination protein RecT	YP_009204883.1	YP_009204883.1 recombinational DNA repair protein RecT [Listeria phage vB_LmoS_188]	FALSE	0.665	338	2.489e-103								RecT family [PF03837.16]		sp|P03698|VBET_LAMBD Recombination protein bet; Xr	Xr	0	1	1	FALSE	V
MTVG_376		NZ_JAFKOJ010000001.1||0_partial_1_16	NZ_JAFKOJ010000001.1||0_partial_1	16	10507	10995	1	C	K07451	5-methylcytosine-specific restriction enzyme A [EC:3.1.21.-]	YP_008770768.1	YP_008770768.1 HNH homing endonuclease III [Bacillus phage Staley]	FALSE	0.554	78	5.051e-16												1	1	1	FALSE
MTVG_376		NZ_JAFKOJ010000001.1||0_partial_1_17	NZ_JAFKOJ010000001.1||0_partial_1	17	11004	11960	1	D			YP_008240346.1	YP_008240346.1 HTH domain-containing protein [Thermus phage phi OH2]	FALSE	0.352	150	1.982e-38								Helix-turn-helix domain [PF13730.8]				0	2	1	FALSE
MTVG_376		NZ_JAFKOJ010000001.1||0_partial_1_18	NZ_JAFKOJ010000001.1||0_partial_1	18	11965	12159	1	E																				0	2	1	FALSE
MTVG_376		NZ_JAFKOJ010000001.1||0_partial_1_19	NZ_JAFKOJ010000001.1||0_partial_1	19	12173	12394	1	E																				0	2	1	FALSE
MTVG_376		NZ_JAFKOJ010000001.1||0_partial_1_20	NZ_JAFKOJ010000001.1||0_partial_1	20	12886	13122	1	E																				0	2	1	FALSE
MTVG_376	AMG	NZ_JAFKOJ010000001.1||0_partial_1_21	NZ_JAFKOJ010000001.1||0_partial_1	21	13226	14713	1	C	K06131	cardiolipin synthase A/B [EC:2.7.8.-]														PLD-like domain [PF13091.8]				0	2	1	FALSE	MK
MTVG_376		NZ_JAFKOJ010000001.1||0_partial_1_22	NZ_JAFKOJ010000001.1||0_partial_1	22	14835	15518	1	D																Protein of unknown function (DUF421) [PF04239.14]				0	2	1	FALSE
MTVG_376		NZ_JAFKOJ010000001.1||0_partial_1_23	NZ_JAFKOJ010000001.1||0_partial_1	23	15639	15797	-1	C	K06376	stage 0 sporulation regulatory protein														Spo0E like sporulation regulatory protein [PF09388.12]				0	2	1	FALSE
MTVG_376		NZ_JAFKOJ010000001.1||0_partial_1_24	NZ_JAFKOJ010000001.1||0_partial_1	24	15967	16434	1	E			YP_008853784.1	YP_008853784.1 hypothetical protein phiRS7_0061 [Staphylococcus phage phiRS7]	FALSE	0.337	67	2.488e-12												0	1	1	FALSE
MTVG_376		NZ_JAFKOJ010000001.1||0_partial_1_25	NZ_JAFKOJ010000001.1||0_partial_1	25	16578	17603	1	D																Domain of unknown function (DUF4868) [PF16162.7]				0	2	1	FALSE
MTVG_376		NZ_JAFKOJ010000001.1||0_partial_1_26	NZ_JAFKOJ010000001.1||0_partial_1	26	17619	18233	1	E																				0	2	1	FALSE
MTVG_376	Terminase	NZ_JAFKOJ010000001.1||0_partial_1_27	NZ_JAFKOJ010000001.1||0_partial_1	27	18331	19065	1	D			YP_002290877.1	YP_002290877.1 terminase small subunit [Clostridium virus phiCD27]	FALSE	0.497	201	3.775e-57								Phage terminase small subunit [PF10668.11]; Putative ATPase subunit of terminase (gpP-like) [PF06056.14]		sp|P68928|TERS_BPSF6 Terminase small subunit; Xr	Xr	0	1	1	FALSE	V
MTVG_376		NZ_JAFKOJ010000001.1||0_partial_1_28	NZ_JAFKOJ010000001.1||0_partial_1	28	19046	20347	1	C	K06909	phage terminase large subunit	YP_002154374.1	YP_002154374.1 PBSX familygterminase large subunit [Bacillus virus IEBH]	TRUE	0.876	784	2.134e-255								Phage terminase large subunit [PF04466.15]; Terminase RNAseH like domain [PF17288.4]		REFSEQ putative terminase large subunit; Xu	Xu	0	0	1	FALSE
MTVG_376		NZ_JAFKOJ010000001.1||0_partial_1_29	NZ_JAFKOJ010000001.1||0_partial_1	29	20362	21864	1	E			YP_009219580.1	YP_009219580.1 phage portal protein [Bacillus virus 250]	TRUE	0.636	603	1.604e-191										sp|Q05220|PORTL_BPML5 Portal protein; XpXrXs	Xr;Xp;Xs	0	0	1	FALSE	V
MTVG_376		NZ_JAFKOJ010000001.1||0_partial_1_30	NZ_JAFKOJ010000001.1||0_partial_1	30	21864	22964	1	D			YP_002154376.1	YP_002154376.1 minor capsid protein [Bacillus virus IEBH]	TRUE	0.518	357	7.535e-109								Phage minor capsid protein 2 [PF06152.13]				0	0	1	FALSE
MTVG_376		NZ_JAFKOJ010000001.1||0_partial_1_31	NZ_JAFKOJ010000001.1||0_partial_1	31	23065	23643	1	D			NP_690671.1	NP_690671.1 hypothetical protein SPP1p020 [Bacillus phage SPP1]	FALSE	0.504	146	5.921e-39								Phage minor structural protein GP20 [PF06810.13]		REFSEQ minor structural protein; Xu	Xu	0	0	1	FALSE
MTVG_376		NZ_JAFKOJ010000001.1||0_partial_1_32	NZ_JAFKOJ010000001.1||0_partial_1	32	23663	24643	1	E			YP_006906949.1	YP_006906949.1 major capsid protein [Streptomyces phage SV1]	FALSE	0.46	280	7.578e-83										REFSEQ major capsid protein; Xu	Xu	0	0	1	FALSE
MTVG_376		NZ_JAFKOJ010000001.1||0_partial_1_33	NZ_JAFKOJ010000001.1||0_partial_1	33	24661	24867	1	E																				0	1	1	FALSE
MTVG_376		NZ_JAFKOJ010000001.1||0_partial_1_34	NZ_JAFKOJ010000001.1||0_partial_1	34	24870	25244	1	E			YP_002154380.1	YP_002154380.1 gp8 [Bacillus virus IEBH]	FALSE	0.331	72	1.44e-14										sp|Q04768|YG34_BPLLH Uncharacterized protein ORF4; Xu	Xu	0	0	1	FALSE
MTVG_376		NZ_JAFKOJ010000001.1||0_partial_1_35	NZ_JAFKOJ010000001.1||0_partial_1	35	25238	25576	1	D			YP_006383464.1	YP_006383464.1 putative minor capsid protein 1 [Bacillus phage PBC1]	FALSE	0.4	80	1.182e-17								Minor capsid protein [PF10665.11]		REFSEQ head-to-tail connector protein; Xu	Xu	0	0	1	FALSE
MTVG_376		NZ_JAFKOJ010000001.1||0_partial_1_36	NZ_JAFKOJ010000001.1||0_partial_1	36	25577	25927	1	D			YP_002154382.1	YP_002154382.1 hypothetical protein IEBH_gp57 [Bacillus virus IEBH]	FALSE	0.626	145	4.296e-40								Minor capsid protein [PF11114.10]		REFSEQ hypothetical protein; Xu	Xu	0	0	1	FALSE
MTVG_376		NZ_JAFKOJ010000001.1||0_partial_1_37	NZ_JAFKOJ010000001.1||0_partial_1	37	25948	26346	1	D																Bacteriophage minor capsid protein [PF12691.9]		REFSEQ hypothetical protein; Xu	Xu	0	2	1	FALSE
MTVG_376		NZ_JAFKOJ010000001.1||0_partial_1_38	NZ_JAFKOJ010000001.1||0_partial_1	38	26361	26807	1	E			NP_695161.1	NP_695161.1 minor capsid protein [Lactobacillus phage phig1e]	FALSE	0.454	123	8.388e-32										sp|P85991|IGLVP_BPSK9 Ig-like virion protein; Xs	Xs	0	0	1	FALSE	V
MTVG_376		NZ_JAFKOJ010000001.1||0_partial_1_39	NZ_JAFKOJ010000001.1||0_partial_1	39	26841	27224	1	E																		REFSEQ hypothetical protein; Xu	Xu	0	1	1	FALSE
MTVG_376		NZ_JAFKOJ010000001.1||0_partial_1_40	NZ_JAFKOJ010000001.1||0_partial_1	40	27230	27832	1	D			YP_009044685.1	YP_009044685.1 bacterioGp15 family protein [Listeria phage LP-030-3]	FALSE	0.336	106	5.927e-25								Bacteriophage Gp15 protein [PF06854.13]		REFSEQ hypothetical protein; Xu	Xu	0	1	1	FALSE
MTVG_376		NZ_JAFKOJ010000001.1||0_partial_1_41	NZ_JAFKOJ010000001.1||0_partial_1	41	27837	30176	1	D			NP_852599.1	NP_852599.1 hypothetical protein BC2594 [Bacillus phage phBC6A52]	TRUE	0.36	392	1.479e-114	MER0287300	M23B	MER0287300 - subfamily M23B non-peptidase homologues (Enterococcus faecium) [M23.UNB]#M23B#{peptidase unit: 56-347}~source YP_005354042~	FALSE	0.347	70	1.252e-10	Phage-related minor tail protein [PF10145.11]				0	0	1	FALSE	P
MTVG_376		NZ_JAFKOJ010000001.1||0_partial_1_42	NZ_JAFKOJ010000001.1||0_partial_1	42	30173	30919	1	D			YP_009010486.1	YP_009010486.1 hypothetical protein GBK2_15 [Geobacillus phage GBK2]	FALSE	0.246	82	2.461e-16								Phage tail protein [PF05709.13]		sp|O31977|YOMH_BACSU SPbeta prophage-derived uncharacterized protein YomH; Xu	Xu	0	2	1	FALSE
MTVG_376		NZ_JAFKOJ010000001.1||0_partial_1_43	NZ_JAFKOJ010000001.1||0_partial_1	43	30920	34462	1	D			YP_164431.1	YP_164431.1 host specificity protein [Bacillus phage BCJA1c]	FALSE	0.357	304	1.853e-82								Prophage endopeptidase tail [PF06605.13]; Prophage endopeptidase tail N-terminal domain [PF18994.2]		REFSEQ tail protein; Xu	Xu	0	0	2	FALSE	F
MTVG_376		NZ_JAFKOJ010000001.1||0_partial_1_44	NZ_JAFKOJ010000001.1||0_partial_1	44	34459	34662	1	E																				0	2	2	FALSE	F
MTVG_376		NZ_JAFKOJ010000001.1||0_partial_1_45	NZ_JAFKOJ010000001.1||0_partial_1	45	34699	34962	1	D																Haemolysin XhlA [PF10779.11]		sp|O48470|HOL24_BPSPP Holin-like protein 24.1; XhXp	Xh;Xp	0	1	2	FALSE	F
MTVG_376		NZ_JAFKOJ010000001.1||0_partial_1_46	NZ_JAFKOJ010000001.1||0_partial_1	46	35147	35422	1	D			NP_690701.2	NP_690701.2 hypothetical protein SPP1p050 [Bacillus phage SPP1]	FALSE	0.482	70	1.318e-14								Haemolysin XhlA [PF10779.11]		sp|O48470|HOL24_BPSPP Holin-like protein 24.1; XhXp	Xh;Xp	0	1	2	FALSE	F
MTVG_376		NZ_JAFKOJ010000001.1||0_partial_1_47	NZ_JAFKOJ010000001.1||0_partial_1	47	35424	35690	1	D			YP_009188469.1	YP_009188469.1 holin [Streptococcus phage Str-PAP-1]	FALSE	0.571	100	3.952e-25								Bacteriophage holin [PF04531.15]		REFSEQ holin; Xu	Xu	0	1	2	FALSE	F
MTVG_6374		PBPT01000016.1||full_307	PBPT01000016.1||full	307	250366	255138	1	D			YP_007673142.1	YP_007673142.1 hypothetical protein SXBG_00229 [Synechococcus phage S-CAM1]	TRUE	0.241	415	5.054e-116									CBM12 Modules of approx. 40-60 residues. The majority of these modules is found among chitinases where the function is chitin-binding. Distantly related to the CBM5 family. [CBM12]; CBM12 Modules of approx. 40-60 residues. The majority of these modules is found among chitinases where the function is chitin-binding. Distantly related to the CBM5 family. [CBM12]; CBM12 Modules of approx. 40-60 resi…	REFSEQ hypothetical protein; Xu	Xu	0	0	1	FALSE	MA
MTVG_376		NZ_JAFKOJ010000001.1||0_partial_1_49	NZ_JAFKOJ010000001.1||0_partial_1	49	36500	36646	1	E																				0	2	4	FALSE	F
MTVG_376		NZ_JAFKOJ010000001.1||0_partial_1_50	NZ_JAFKOJ010000001.1||0_partial_1	50	36611	36757	-1	E																				0	2	5	FALSE	F
MTVG_485		JAESPV010000096.1||full_1	JAESPV010000096.1||full	1	3	458	1	D			YP_009126577.1	YP_009126577.1 hypothetical protein VC55_gp20 [Vibrio phage VpKK5]	FALSE	0.591	90	2.853e-20								Protein of unknown function (DUF669) [PF05037.15]				0	1	5	FALSE	F
MTVG_485		JAESPV010000096.1||full_2	JAESPV010000096.1||full	2	519	1556	1	E			YP_009126580.1	YP_009126580.1 hypothetical protein VC55_gp23 [Vibrio phage VpKK5]	FALSE	0.525	297	2.246e-88										sp|Q8QL42|Y207_SIRV1 Uncharacterized protein 207; Xu	Xu	0	1	2	FALSE	F
MTVG_485		JAESPV010000096.1||full_3	JAESPV010000096.1||full	3	1553	3217	1	C	K19789	DNA repair protein RadD	YP_009126858.1	YP_009126858.1 DNA/RNA helicase [Vibrio phage VpKK5]	TRUE	0.543	578	8.176e-182								Type III restriction enzyme, res subunit [PF04851.17]; DEAD/DEAH box helicase [PF00270.31]		sp|P20703|UVSW_BPT4 ATP-dependent DNA helicase uvsW; Xh	Xh	0	1	2	FALSE	F
MTVG_485		JAESPV010000096.1||full_4	JAESPV010000096.1||full	4	3488	3772	1	E																				0	2	2	FALSE	F
MTVG_485		JAESPV010000096.1||full_5	JAESPV010000096.1||full	5	3772	3990	1	E																				0	2	2	FALSE	F
MTVG_485		JAESPV010000096.1||full_6	JAESPV010000096.1||full	6	3987	4571	1	E			YP_009126585.1	YP_009126585.1 hypothetical protein VC55_gp27 [Vibrio phage VpKK5]	FALSE	0.385	120	6.251e-30										REFSEQ hypothetical protein; Xu	Xu	0	1	2	FALSE	F
MTVG_485		JAESPV010000096.1||full_7	JAESPV010000096.1||full	7	4648	4941	1	E			YP_009126586.1	YP_009126586.1 hypothetical protein VC55_gp28 [Vibrio phage VpKK5]	FALSE	0.558	101	4.373e-25										REFSEQ hypothetical protein; Xu	Xu	0	1	2	FALSE	F
MTVG_485		JAESPV010000096.1||full_8	JAESPV010000096.1||full	8	5046	5816	1	C	K10026	7-carboxy-7-deazaguanine synthase [EC:4.3.99.3]	YP_009196839.1	YP_009196839.1 putative queuosine biosynthesis protein [Escherichia phage CAjan]	FALSE	0.503	241	7.52e-71								4Fe-4S single cluster domain [PF13394.8]; 4Fe-4S single cluster domain [PF13353.8]; Radical SAM superfamily [PF04055.23]		sp|A2BJ90|QUEE_HYPBU 7-carboxy-7-deazaguanine synthase; Xh	Xh	0	1	2	FALSE
MTVG_485		JAESPV010000096.1||full_9	JAESPV010000096.1||full	9	5820	6020	1	E																				0	2	2	FALSE
MTVG_485		JAESPV010000096.1||full_10	JAESPV010000096.1||full	10	6023	6697	1	C	K06920	7-cyano-7-deazaguanine synthase [EC:6.3.4.20]	YP_009196836.1	YP_009196836.1 queuosine biosynthesis QueC ATPase [Escherichia phage CAjan]	FALSE	0.712	318	4.141e-98								Queuosine biosynthesis protein QueC [PF06508.15]		sp|Q1GEY7|QUEC_RUEST 7-cyano-7-deazaguanine synthase; Xh	Xh	0	1	4	FALSE	MKB
MTVG_485		JAESPV010000096.1||full_11	JAESPV010000096.1||full	11	6697	7140	1	C	K01737	6-pyruvoyltetrahydropterin/6-carboxytetrahydropterin synthase [EC:4.2.3.12 4.1.2.50]	YP_009126589.1	YP_009126589.1 6-pyruvoyl tetrahydropterin synthase [Vibrio phage VpKK5]	FALSE	0.542	160	1.467e-44								6-pyruvoyl tetrahydropterin synthase [PF01242.21]		sp|Q1RHI6|QUED_RICBR 6-carboxy-5,6,7,8-tetrahydropterin synthase; Xh	Xh	0	1	4	FALSE	MKB
MTVG_485		JAESPV010000096.1||full_12	JAESPV010000096.1||full	12	7143	7742	1	C	K01495	GTP cyclohydrolase IA [EC:3.5.4.16]	YP_009603587.1	YP_009603587.1 putative GTP cyclohydrolase [Pseudomonas phage PaMx25]	FALSE	0.61	220	1.615e-64								GTP cyclohydrolase I [PF01227.24]		sp|A4J5D0|GCH1_DESRM GTP cyclohydrolase 1; Xh	Xh	0	1	4	FALSE	MKB
MTVG_485		JAESPV010000096.1||full_13	JAESPV010000096.1||full	13	7823	8002	1	E																				0	2	2	FALSE
MTVG_485		JAESPV010000096.1||full_14	JAESPV010000096.1||full	14	8002	9054	1	D			YP_006560871.1	YP_006560871.1 NinC protein [Salmonella phage vB_SosS_Oslo]	FALSE	0.291	150	3.581e-38								Phosphoadenosine phosphosulfate reductase family [PF01507.21]		sp|P03766|Y290_LAMBD Uncharacterized nin region protein ORF290; Xu	Xu	0	1	2	FALSE
MTVG_485		JAESPV010000096.1||full_15	JAESPV010000096.1||full	15	9054	9971	1	E			YP_009126591.1	YP_009126591.1 queuosine tRNA-ribosyltransferase [Vibrio phage VpKK5]	FALSE	0.603	337	5.396e-103										sp|Q8QL48|Y306_SIRV1 Uncharacterized protein 306; Xu	Xu	0	1	2	FALSE
MTVG_485		JAESPV010000096.1||full_16	JAESPV010000096.1||full	16	9971	10222	1	E																				0	2	2	FALSE
MTVG_485		JAESPV010000096.1||full_17	JAESPV010000096.1||full	17	10223	10552	1	E																		REFSEQ hypothetical protein; Xu	Xu	0	1	2	FALSE
MTVG_485		JAESPV010000096.1||full_18	JAESPV010000096.1||full	18	10552	10731	1	E																				0	2	2	FALSE
MTVG_485		JAESPV010000096.1||full_19	JAESPV010000096.1||full	19	10725	11678	1	C	K02338	DNA polymerase III subunit beta [EC:2.7.7.7]	YP_009126592.1	YP_009126592.1 DNA polymerase beta subunit [Vibrio phage VpKK5]	FALSE	0.567	345	1.668e-105										REFSEQ putative beta clamp protein; Xu	Xu	0	1	2	FALSE
MTVG_485		JAESPV010000096.1||full_20	JAESPV010000096.1||full	20	11678	13702	1	D			YP_009126593.1	YP_009126593.1 DNA polymerase A [Vibrio phage VpKK5]	TRUE	0.61	797	1.983e-255								DNA polymerase family A [PF00476.22]		sp|O64235|DPOL_BPMD2 DNA polymerase; XhXr	Xh;Xr	0	1	2	FALSE	V
MTVG_485		JAESPV010000096.1||full_21	JAESPV010000096.1||full	21	13665	14165	1	E			YP_009220003.1	YP_009220003.1 hypothetical protein AVU34_gp33 [Enterobacteria phage JenP1]	FALSE	0.378	104	6.184e-25										REFSEQ hypothetical protein; Xu	Xu	0	1	2	FALSE
MTVG_485		JAESPV010000096.1||full_22	JAESPV010000096.1||full	22	14402	14716	1	E																				0	2	2	FALSE
MTVG_485		JAESPV010000096.1||full_23	JAESPV010000096.1||full	23	14765	15346	-1	D																Permuted papain-like amidase enzyme, YaeF/YiiX, C92 family [PF05708.14]				0	2	2	FALSE
MTVG_485		JAESPV010000096.1||full_24	JAESPV010000096.1||full	24	15333	16931	-1	E																				0	2	2	FALSE
MTVG_485		JAESPV010000096.1||full_25	JAESPV010000096.1||full	25	16928	17371	-1	E			YP_224011.1	YP_224011.1 gp87 [Alphaproteobacteria virus phiJl001]	FALSE	0.416	71	8.458e-14												0	1	2	FALSE
MTVG_485		JAESPV010000096.1||full_26	JAESPV010000096.1||full	26	17372	19651	-1	D			YP_001294546.1	YP_001294546.1 hypothetical protein ORF038 [Pseudomonas virus M6]	TRUE	0.401	496	2.959e-150								Putative phage tail protein [PF13550.8]		REFSEQ hypothetical protein; Xu	Xu	0	0	2	FALSE
MTVG_485		JAESPV010000096.1||full_27	JAESPV010000096.1||full	27	19823	20047	-1	E			YP_001595897.1	YP_001595897.1 structural phage protein [Pseudomonas virus Yua]	FALSE	0.473	70	1.147e-14												0	0	1	FALSE
MTVG_485		JAESPV010000096.1||full_28	JAESPV010000096.1||full	28	20059	20886	-1	D			YP_001595896.1	YP_001595896.1 structural phage protein [Pseudomonas virus Yua]	FALSE	0.47	237	3.755e-69								Uncharacterized conserved protein (DUF2163) [PF09931.11]; Phage conserved hypothetical protein BR0599 [PF09356.12]		REFSEQ hypothetical protein; Xu	Xu	0	0	1	FALSE
MTVG_485		JAESPV010000096.1||full_29	JAESPV010000096.1||full	29	20886	22553	-1	E			YP_006561079.1	YP_006561079.1 tail assembly structural protein [Pseudomonas phage MP1412]	FALSE	0.389	318	1.409e-92										REFSEQ hypothetical protein; Xu	Xu	0	0	1	FALSE
MTVG_485		JAESPV010000096.1||full_30	JAESPV010000096.1||full	30	22553	23581	-1	E																				0	0	1	FALSE
MTVG_485		JAESPV010000096.1||full_31	JAESPV010000096.1||full	31	23591	24583	-1	E			YP_009966502.1	YP_009966502.1 virion protein [Pseudomonas phage vB_PaeS_PAO1_Ab19]	FALSE	0.269	109	1.671e-24										REFSEQ hypothetical protein; Xu	Xu	0	0	1	FALSE
MTVG_485		JAESPV010000096.1||full_32	JAESPV010000096.1||full	32	24583	27423	-1	D			YP_009601868.1	YP_009601868.1 minor tail protein [Pseudomonas phage LKO4]	FALSE	0.261	323	5.497e-90								Tape measure protein [PF20155.1]		REFSEQ tail tape measure; Xu	Xu	0	0	1	FALSE
MTVG_485		JAESPV010000096.1||full_33	JAESPV010000096.1||full	33	27420	27584	-1	E																				0	1	1	FALSE
MTVG_485		JAESPV010000096.1||full_34	JAESPV010000096.1||full	34	27758	28198	-1	E			YP_009603875.1	YP_009603875.1 hypothetical protein FDH82_gp68 [Roseobacter phage RDJL Phi 2]	FALSE	0.43	114	1.085e-28										REFSEQ hypothetical protein; Xu	Xu	0	0	1	FALSE
MTVG_485		JAESPV010000096.1||full_35	JAESPV010000096.1||full	35	28223	29740	-1	D			YP_004421846.1	YP_004421846.1 major capsid protein [Roseobacter phage RDJL Phi 1]	TRUE	0.565	548	2.463e-172								Phage tail tube protein [PF18906.2]		REFSEQ hypothetical protein; Xu	Xu	0	0	1	FALSE
MTVG_485		JAESPV010000096.1||full_36	JAESPV010000096.1||full	36	29750	30157	-1	D			YP_004421845.1	YP_004421845.1 phage structural protein [Roseobacter phage RDJL Phi 1]	FALSE	0.481	124	1.369e-32								Bacteriophage related domain of unknown function [PF13554.8]		REFSEQ hypothetical protein; Xu	Xu	0	0	1	FALSE
MTVG_485		JAESPV010000096.1||full_37	JAESPV010000096.1||full	37	30188	30574	-1	E			YP_004421844.1	YP_004421844.1 hypothetical protein RDJLphi1_gp76 [Roseobacter phage RDJL Phi 1]	FALSE	0.321	66	2.563e-12										REFSEQ hypothetical protein; Xu	Xu	0	0	1	FALSE
MTVG_485		JAESPV010000096.1||full_38	JAESPV010000096.1||full	38	30574	30765	-1	E																				0	2	1	FALSE
MTVG_485		JAESPV010000096.1||full_39	JAESPV010000096.1||full	39	30791	32245	-1	E																				0	1	1	FALSE
MTVG_485		JAESPV010000096.1||full_40	JAESPV010000096.1||full	40	32247	32633	-1	E																				0	2	1	FALSE
MTVG_485		JAESPV010000096.1||full_41	JAESPV010000096.1||full	41	32669	33211	-1	E																				0	2	1	FALSE
MTVG_485	Structural protein	JAESPV010000096.1||full_42	JAESPV010000096.1||full	42	33285	34259	-1	E			YP_009603870.1	YP_009603870.1 capsid related protein [Roseobacter phage RDJL Phi 2]	FALSE	0.398	233	1.061e-66										sp|D6RRG1|CAPSD_BPKPP Major capsid protein; XhXs	Xh;Xs	0	0	1	FALSE	V
MTVG_485		JAESPV010000096.1||full_43	JAESPV010000096.1||full	43	34283	34666	-1	E																				0	1	1	FALSE
MTVG_485		JAESPV010000096.1||full_44	JAESPV010000096.1||full	44	34704	35855	-1	E			YP_004421840.1	YP_004421840.1 hypothetical protein RDJLphi1_gp72 [Roseobacter phage RDJL Phi 1]	FALSE	0.278	130	5.779e-31										REFSEQ hypothetical protein; Xu	Xu	0	2	1	FALSE
MTVG_485		JAESPV010000096.1||full_45	JAESPV010000096.1||full	45	35845	36297	-1	E																				0	1	1	FALSE
MTVG_485		JAESPV010000096.1||full_46	JAESPV010000096.1||full	46	36391	36615	-1	E																				0	1	1	FALSE
MTVG_485		JAESPV010000096.1||full_47	JAESPV010000096.1||full	47	36624	36989	-1	E																				0	2	1	FALSE
MTVG_485		JAESPV010000096.1||full_48	JAESPV010000096.1||full	48	36989	37537	-1	E																		REFSEQ hypothetical protein; Xu	Xu	0	0	1	FALSE
MTVG_485		JAESPV010000096.1||full_49	JAESPV010000096.1||full	49	37541	37795	-1	E																				0	2	1	FALSE
MTVG_485		JAESPV010000096.1||full_50	JAESPV010000096.1||full	50	37792	38148	-1	E																				0	2	1	FALSE
MTVG_485		JAESPV010000096.1||full_51	JAESPV010000096.1||full	51	38150	39370	-1	E																				0	2	1	FALSE
MTVG_485		JAESPV010000096.1||full_52	JAESPV010000096.1||full	52	39363	39770	-1	E																				0	1	1	FALSE
MTVG_485	AMG	JAESPV010000096.1||full_53	JAESPV010000096.1||full	53	39790	40593	-1	C	K13472	sulfotransferase	YP_007674643.1	YP_007674643.1 sulfotransferase [Synechococcus phage S-SKS1]	FALSE	0.302	110	1.499e-25								Sulfotransferase family [PF13469.8]; Sulfotransferase domain [PF00685.29]				0	1	1	FALSE	MK
MTVG_485		JAESPV010000096.1||full_54	JAESPV010000096.1||full	54	40593	41348	-1	E																				0	2	1	FALSE
MTVG_485		JAESPV010000096.1||full_55	JAESPV010000096.1||full	55	41362	41580	-1	E																				0	2	1	FALSE
MTVG_485		JAESPV010000096.1||full_56	JAESPV010000096.1||full	56	41600	41848	-1	E																				0	2	1	FALSE
MTVG_485		JAESPV010000096.1||full_57	JAESPV010000096.1||full	57	41883	42266	-1	E																				0	1	1	FALSE
MTVG_485		JAESPV010000096.1||full_58	JAESPV010000096.1||full	58	42281	42454	-1	E																				0	2	1	FALSE
MTVG_485	Structural protein	JAESPV010000096.1||full_59	JAESPV010000096.1||full	59	42441	43874	-1	E			YP_004421835.1	YP_004421835.1 hypothetical protein RDJLphi1_gp67 [Roseobacter phage RDJL Phi 1]	TRUE	0.558	488	5.52e-152										sp|E1XTG6|PORTL_BPSAV Portal protein; XhXpXrXs	Xh;Xp;Xr;Xs	0	0	1	FALSE	V
MTVG_485		JAESPV010000096.1||full_60	JAESPV010000096.1||full	60	43936	46521	-1	D			YP_007007737.1	YP_007007737.1 putative TerL large-subunit terminase [Aeromonas phage vB_AsaM-56]	FALSE	0.344	248	3.289e-66	MER0295512	N09	MER0295512 - family N9 unassigned peptide lyases () [N09.UPW]#N09#{peptidase unit: 34-380}~source YP_001110806~	FALSE	0.283	104	8.954e-21	Terminase RNaseH-like domain [PF17289.4]; Homing endonuclease [PF05204.16]; Hom_end-associated Hint [PF05203.18]; LAGLIDADG-like domain [PF14528.8]		REFSEQ hypothetical protein; Xu	Xu	0	0	2	FALSE	P
MTVG_485		JAESPV010000096.1||full_61	JAESPV010000096.1||full	61	46514	47227	-1	E																				0	2	2	FALSE
MTVG_485		JAESPV010000096.1||full_62	JAESPV010000096.1||full	62	47298	47468	-1	E																				0	2	2	FALSE
MTVG_485		JAESPV010000096.1||full_63	JAESPV010000096.1||full	63	47661	48131	-1	E			YP_009146422.1	YP_009146422.1 hypothetical protein ECBP5_0051 [Escherichia phage ECBP5]	FALSE	0.271	62	1.458e-10										REFSEQ hypothetical protein; Xu	Xu	0	1	2	FALSE
MTVG_485		JAESPV010000096.1||full_64	JAESPV010000096.1||full	64	48352	48546	-1	E																				0	2	2	FALSE
MTVG_485		JAESPV010000096.1||full_65	JAESPV010000096.1||full	65	48533	48865	-1	E																				0	2	2	FALSE
MTVG_485		JAESPV010000096.1||full_66	JAESPV010000096.1||full	66	48865	49128	-1	E																				0	2	2	FALSE
MTVG_485		JAESPV010000096.1||full_67	JAESPV010000096.1||full	67	49272	49673	-1	E																				0	1	2	FALSE
MTVG_485		JAESPV010000096.1||full_68	JAESPV010000096.1||full	68	49673	49984	-1	E																				0	2	2	FALSE
MTVG_485		JAESPV010000096.1||full_69	JAESPV010000096.1||full	69	49994	50269	-1	E																				0	2	2	FALSE
MTVG_485		JAESPV010000096.1||full_70	JAESPV010000096.1||full	70	50269	50517	-1	C	K02078	acyl carrier protein														Acyl-carrier [PF14573.8]		sp|Q254J6|ACP_CHLFF Acyl carrier protein; Xh	Xh	0	1	2	FALSE
MTVG_485		JAESPV010000096.1||full_71	JAESPV010000096.1||full	71	50529	50876	-1	E																				0	2	2	FALSE
MTVG_485		JAESPV010000096.1||full_72	JAESPV010000096.1||full	72	50881	51045	-1	E																				0	2	2	FALSE
MTVG_485		JAESPV010000096.1||full_73	JAESPV010000096.1||full	73	51242	51574	-1	E																				0	2	2	FALSE
MTVG_485		JAESPV010000096.1||full_74	JAESPV010000096.1||full	74	51747	51920	-1	E																				0	2	2	FALSE
MTVG_485		JAESPV010000096.1||full_75	JAESPV010000096.1||full	75	51917	52222	-1	E			YP_008130184.1	YP_008130184.1 hypothetical protein RHXG_00037 [Rhizobium phage RR1-A]	FALSE	0.483	62	2.139e-11												0	1	2	FALSE
MTVG_485		JAESPV010000096.1||full_76	JAESPV010000096.1||full	76	52222	52563	-1	E																				0	2	2	FALSE
MTVG_485		JAESPV010000096.1||full_77	JAESPV010000096.1||full	77	52553	52855	-1	E																				0	1	2	FALSE
MTVG_485		JAESPV010000096.1||full_78	JAESPV010000096.1||full	78	52918	53139	-1	E																				0	2	2	FALSE
MTVG_485		JAESPV010000096.1||full_79	JAESPV010000096.1||full	79	53187	53435	-1	E																				0	2	2	FALSE
MTVG_485		JAESPV010000096.1||full_80	JAESPV010000096.1||full	80	53598	53822	-1	E																				0	2	2	FALSE
MTVG_485		JAESPV010000096.1||full_81	JAESPV010000096.1||full	81	54045	54236	-1	E																				0	2	2	FALSE
MTVG_485		JAESPV010000096.1||full_82	JAESPV010000096.1||full	82	54308	54490	-1	E																				0	2	2	FALSE
MTVG_485		JAESPV010000096.1||full_83	JAESPV010000096.1||full	83	54543	54707	-1	E																				0	2	2	FALSE
MTVG_485		JAESPV010000096.1||full_84	JAESPV010000096.1||full	84	54711	55205	-1	E																				0	2	2	FALSE
MTVG_485		JAESPV010000096.1||full_85	JAESPV010000096.1||full	85	55257	55739	-1	E			YP_007674036.1	YP_007674036.1 hypothetical protein VPKG_00074 [Vibrio phage pYD21-A]	FALSE	0.472	137	2.246e-36										REFSEQ hypothetical protein; Xu	Xu	0	1	2	FALSE
MTVG_485		JAESPV010000096.1||full_86	JAESPV010000096.1||full	86	56043	56405	1	E																				0	2	2	FALSE
MTVG_485		JAESPV010000096.1||full_87	JAESPV010000096.1||full	87	56455	56628	-1	E																				0	2	2	FALSE
MTVG_485		JAESPV010000096.1||full_88	JAESPV010000096.1||full	88	56971	57312	-1	E			YP_009126584.1	YP_009126584.1 hypothetical protein VC55_gp26 [Vibrio phage VpKK5]	FALSE	0.5	63	1.823e-11										REFSEQ hypothetical protein; Xu	Xu	0	2	2	FALSE
MTVG_485		JAESPV010000096.1||full_89	JAESPV010000096.1||full	89	57402	57641	-1	E																				0	2	2	FALSE
MTVG_485		JAESPV010000096.1||full_90	JAESPV010000096.1||full	90	58184	58624	-1	E			YP_009126571.1	YP_009126571.1 hypothetical protein VC55_gp14 [Vibrio phage VpKK5]	FALSE	0.497	123	1.058e-31												0	1	2	FALSE
MTVG_485		JAESPV010000096.1||full_91	JAESPV010000096.1||full	91	58624	58830	-1	E																				0	2	2	FALSE
MTVG_485		JAESPV010000096.1||full_92	JAESPV010000096.1||full	92	59135	59350	-1	E																				0	2	2	FALSE
MTVG_485		JAESPV010000096.1||full_93	JAESPV010000096.1||full	93	59350	59808	-1	E																				0	2	2	FALSE
MTVG_485		JAESPV010000096.1||full_94	JAESPV010000096.1||full	94	59808	59990	-1	E																				0	2	2	FALSE
MTVG_485		JAESPV010000096.1||full_95	JAESPV010000096.1||full	95	59987	60172	-1	E																		REFSEQ hypothetical protein; Xu	Xu	0	2	2	FALSE
MTVG_485		JAESPV010000096.1||full_96	JAESPV010000096.1||full	96	60176	62578	-1	D			YP_009205632.1	YP_009205632.1 putative primase/helicase [Pseudomonas phage PaMx42]	TRUE	0.373	495	2.155e-149								Protein of unknown function (DUF3987) [PF13148.8]		REFSEQ hypothetical protein; Xu	Xu	0	1	2	FALSE
MTVG_485		JAESPV010000096.1||full_97	JAESPV010000096.1||full	97	62588	62803	-1	E																				0	2	2	FALSE
MTVG_485		JAESPV010000096.1||full_98	JAESPV010000096.1||full	98	62976	63119	1	E																				0	2	2	FALSE
MTVG_485		JAESPV010000096.1||full_99	JAESPV010000096.1||full	99	63119	63283	1	E																				0	2	2	FALSE
MTVG_485		JAESPV010000096.1||full_100	JAESPV010000096.1||full	100	63293	63541	1	E																				0	2	2	FALSE
MTVG_485		JAESPV010000096.1||full_101	JAESPV010000096.1||full	101	63553	63714	1	E																				0	2	2	FALSE	F
MTVG_485		JAESPV010000096.1||full_102	JAESPV010000096.1||full	102	63929	64396	1	E																				0	2	2	FALSE	F
MTVG_485		JAESPV010000096.1||full_103	JAESPV010000096.1||full	103	64396	64683	1	E																				0	2	2	FALSE	F
MTVG_485		JAESPV010000096.1||full_104	JAESPV010000096.1||full	104	64680	64946	1	E			YP_009603845.1	YP_009603845.1 hypothetical protein FDH82_gp38 [Roseobacter phage RDJL Phi 2]	FALSE	0.392	60	4.417e-11										REFSEQ hypothetical protein; Xu	Xu	0	1	2	FALSE	F
MTVG_485		JAESPV010000096.1||full_105	JAESPV010000096.1||full	105	64950	65297	1	E																				0	2	2	FALSE	F
MTVG_485		JAESPV010000096.1||full_106	JAESPV010000096.1||full	106	65267	65671	1	D			YP_239311.1	YP_239311.1 hypothetical protein XPXV15_gp43 [Xanthomonas phage Xp15]	FALSE	0.58	132	2.375e-35								zinc-finger-containing domain [PF11672.10]		REFSEQ hypothetical protein; Xu	Xu	0	1	2	FALSE	F
MTVG_485		JAESPV010000096.1||full_107	JAESPV010000096.1||full	107	65668	65892	1	E																				0	2	2	FALSE	F
MTVG_485		JAESPV010000096.1||full_108	JAESPV010000096.1||full	108	65994	66806	1	E			YP_009603606.1	YP_009603606.1 hypothetical protein FDH70_gp56 [Pseudomonas phage PaMx25]	FALSE	0.425	97	2.896e-21										REFSEQ hypothetical protein; Xu	Xu	0	1	2	FALSE	F
MTVG_485		JAESPV010000096.1||full_109	JAESPV010000096.1||full	109	66864	67649	1	D			YP_009126575.1	YP_009126575.1 hypothetical protein VC55_gp18 [Vibrio phage VpKK5]	TRUE	0.765	392	4.142e-123								AAA domain (Cdc48 subfamily) [PF07724.16]; ATPase family associated with various cellular activities (AAA) [PF00004.31]; Holliday junction DNA helicase RuvB P-loop domain [PF05496.14]				0	1	2	FALSE	F
MTVG_485		JAESPV010000096.1||full_110	JAESPV010000096.1||full	110	67658	68386	1	D			YP_009603600.1	YP_009603600.1 putative RecA ATPase [Pseudomonas phage PaMx25]	FALSE	0.601	281	9.1e-85								AAA domain [PF13479.8]		sp|O31907|YORG_BACSU SPbeta prophage-derived uncharacterized protein YorG; Xu	Xu	0	1	2	FALSE	F
MTVG_485		JAESPV010000096.1||full_111	JAESPV010000096.1||full	111	68388	68678	1	D			YP_009126577.1	YP_009126577.1 hypothetical protein VC55_gp20 [Vibrio phage VpKK5]	FALSE	0.576	110	2.091e-28								Protein of unknown function (DUF669) [PF05037.15]				0	1	5	FALSE	F
MTVG_521		NZ_JPWF01000004.1||0_partial_1_1	NZ_JPWF01000004.1||0_partial_1	1	130	600	-1	D																Helix-turn-helix domain [PF12728.9]				0	2	5	FALSE	F
MTVG_521		NZ_JPWF01000004.1||0_partial_1_2	NZ_JPWF01000004.1||0_partial_1	2	733	1218	-1	D																Holin of 3TMs, for gene-transfer release [PF11351.10]				0	2	4	FALSE	F
MTVG_521		NZ_JPWF01000004.1||0_partial_1_3	NZ_JPWF01000004.1||0_partial_1	3	1231	1707	-1	C	K01449	N-acetylmuramoyl-L-alanine amidase [EC:3.5.1.28]	YP_009007132.1	YP_009007132.1 cell wall hydrolase [Pseudomonas phage vB_PaeP_Tr60_Ab31]	FALSE	0.475	115	9.386e-29								Cell Wall Hydrolase [PF07486.14]				0	1	4	FALSE	F
MTVG_521		NZ_JPWF01000004.1||0_partial_1_4	NZ_JPWF01000004.1||0_partial_1	4	1700	2014	-1	E																				0	2	2	FALSE	F
MTVG_521		NZ_JPWF01000004.1||0_partial_1_5	NZ_JPWF01000004.1||0_partial_1	5	2224	2529	-1	E			YP_004421799.1	YP_004421799.1 hypothetical protein RDJLphi1_gp31 [Roseobacter phage RDJL Phi 1]	FALSE	0.491	63	8.281e-12										REFSEQ hypothetical protein; Xu	Xu	0	1	2	FALSE	F
MTVG_521	Terminase	NZ_JPWF01000004.1||0_partial_1_6	NZ_JPWF01000004.1||0_partial_1	6	2822	4324	-1	D			YP_004286227.1	YP_004286227.1 putative DNA packaging protein B [Pseudomonas phage phi15]	FALSE	0.287	124	2.256e-28								Terminase RNaseH-like domain [PF17289.4]		sp|P10310|TERL_BPT3 Terminase, large subunit; XhXr	Xh;Xr	0	0	2	FALSE	VF
MTVG_521		NZ_JPWF01000004.1||0_partial_1_7	NZ_JPWF01000004.1||0_partial_1	7	4548	5654	1	D			YP_004301560.1	YP_004301560.1 gp26 [Brochothrix phage BL3]	FALSE	0.235	112	2.333e-25								Fic/DOC family N-terminal [PF13784.8]; Fic/DOC family [PF02661.20]		sp|Q9K0V1|Y459_NEIMB Uncharacterized protein NMB0459; Xu	Xu	0	1	1	FALSE	F
MTVG_521		NZ_JPWF01000004.1||0_partial_1_8	NZ_JPWF01000004.1||0_partial_1	8	5675	5989	-1	E																				0	2	1	FALSE
MTVG_521	AMG	NZ_JPWF01000004.1||0_partial_1_9	NZ_JPWF01000004.1||0_partial_1	9	6025	7122	-1	D			YP_009134171.1	YP_009134171.1 hypothetical protein AAJ61_gp189 [Synechococcus phage ACG-2014j]	FALSE	0.216	98	7.25e-21								Concanavalin A-like lectin/glucanases superfamily [PF13385.8]		REFSEQ hypothetical protein; Xu	Xu	0	0	1	FALSE	MK
MTVG_521	AMG	NZ_JPWF01000004.1||0_partial_1_10	NZ_JPWF01000004.1||0_partial_1	10	7294	7707	-1	D																Saccharopine dehydrogenase NADP binding domain [PF03435.20]; NmrA-like family [PF05368.15]; NAD(P)H-binding [PF13460.8]; NAD dependent epimerase/dehydratase family [PF01370.23]				0	2	1	FALSE	MK
MTVG_521		NZ_JPWF01000004.1||0_partial_1_11	NZ_JPWF01000004.1||0_partial_1	11	7847	8407	1	D																Bacterial regulatory proteins, tetR family [PF00440.25]				0	2	1	FALSE
MTVG_521	Structural protein	NZ_JPWF01000004.1||0_partial_1_12	NZ_JPWF01000004.1||0_partial_1	12	8404	9816	-1	D																Phage T7 tail fibre protein [PF03906.16]				0	1	1	FALSE
MTVG_521		NZ_JPWF01000004.1||0_partial_1_13	NZ_JPWF01000004.1||0_partial_1	13	9821	10270	-1	E																				0	2	1	FALSE
MTVG_521		NZ_JPWF01000004.1||0_partial_1_14	NZ_JPWF01000004.1||0_partial_1	14	10270	12192	-1	E			YP_007517711.1	YP_007517711.1 putative tail tubular protein B [Pelagibacter phage HTVC010P]	FALSE	0.255	179	2.32e-45										sp|P03747|TUBE2_BPT7 Tail tubular protein gp12; XpXrXs	Xr;Xp;Xs	0	0	1	FALSE	V
MTVG_521		NZ_JPWF01000004.1||0_partial_1_15	NZ_JPWF01000004.1||0_partial_1	15	12238	12816	-1	E			YP_024931.1	YP_024931.1 hypothetical protein BcepC6B_gp11 [Burkholderia virus BcepC6B]	FALSE	0.279	66	1.77e-11												0	0	1	FALSE
MTVG_521		NZ_JPWF01000004.1||0_partial_1_16	NZ_JPWF01000004.1||0_partial_1	16	12951	14522	1	C	K07126	uncharacterized protein	YP_004895119.1	YP_004895119.1 putative Sel1-like repeat-containing protein [Megavirus chiliensis]	FALSE	0.254	66	3.304e-10								Sel1 repeat [PF08238.14]				0	2	1	FALSE
MTVG_521		NZ_JPWF01000004.1||0_partial_1_17	NZ_JPWF01000004.1||0_partial_1	17	14570	15136	-1	D			YP_003969780.1	YP_003969780.1 hypothetical protein crov148 [Cafeteria roenbergensis virus BV-PW1]	FALSE	0.402	117	6.146e-29								Phage Tail Collar Domain [PF07484.14]				0	0	1	FALSE
MTVG_521		NZ_JPWF01000004.1||0_partial_1_18	NZ_JPWF01000004.1||0_partial_1	18	15211	15825	-1	D			YP_009100034.1	YP_009100034.1 tail protein [Escherichia phage vB_EcoM-ep3]	FALSE	0.537	144	4.534e-38								Phage Tail Collar Domain [PF07484.14]		sp|P33227|STFE_ECOLI Putative uncharacterized protein StfE; Xu	Xu	0	0	1	FALSE
MTVG_521		NZ_JPWF01000004.1||0_partial_1_19	NZ_JPWF01000004.1||0_partial_1	19	15921	16454	-1	D			YP_009100034.1	YP_009100034.1 tail protein [Escherichia phage vB_EcoM-ep3]	FALSE	0.441	121	1.291e-30								Phage Tail Collar Domain [PF07484.14]		REFSEQ minor tail protein; Xu	Xu	0	0	1	FALSE
MTVG_521		NZ_JPWF01000004.1||0_partial_1_20	NZ_JPWF01000004.1||0_partial_1	20	16541	16816	-1	E																				0	1	1	FALSE
MTVG_521		NZ_JPWF01000004.1||0_partial_1_21	NZ_JPWF01000004.1||0_partial_1	21	16878	17723	-1	D			YP_009020986.1	YP_009020986.1 hypothetical protein DVVG_00002 [Dunaliella viridis virus SI2]	FALSE	0.283	117	8.701e-28								Phage capsid protein [PF19821.1]		REFSEQ hypothetical protein; Xu	Xu	0	0	2	FALSE
MTVG_521		NZ_JPWF01000004.1||0_partial_1_22	NZ_JPWF01000004.1||0_partial_1	22	18173	18976	-1	E																				0	2	2	FALSE
MTVG_521		NZ_JPWF01000004.1||0_partial_1_23	NZ_JPWF01000004.1||0_partial_1	23	19089	19781	-1	E																				0	1	2	FALSE	F
MTVG_521		NZ_JPWF01000004.1||0_partial_1_24	NZ_JPWF01000004.1||0_partial_1	24	19774	20037	-1	E																				0	1	2	FALSE	F
MTVG_521		NZ_JPWF01000004.1||0_partial_1_25	NZ_JPWF01000004.1||0_partial_1	25	20034	21578	-1	D			YP_007517703.1	YP_007517703.1 head-tail connector protein [Pelagibacter phage HTVC010P]	FALSE	0.292	210	2.22e-56								Bacteriophage head to tail connecting protein [PF12236.10]		sp|P03728|PORTL_BPT7 Portal protein; XpXrXs	Xr;Xp;Xs	0	2	2	FALSE	VF
MTVG_521		NZ_JPWF01000004.1||0_partial_1_26	NZ_JPWF01000004.1||0_partial_1	26	21581	21826	-1	E																				0	2	2	FALSE	F
MTVG_521		NZ_JPWF01000004.1||0_partial_1_27	NZ_JPWF01000004.1||0_partial_1	27	21972	22532	-1	E																				0	1	4	FALSE	F
MTVG_521		NZ_JPWF01000004.1||0_partial_1_28	NZ_JPWF01000004.1||0_partial_1	28	22520	22960	-1	E																				0	2	4	FALSE	F
MTVG_521		NZ_JPWF01000004.1||0_partial_1_29	NZ_JPWF01000004.1||0_partial_1	29	23508	24149	1	E																				0	2	5	FALSE	F
MTVG_645		3300025101.a:Ga0208159_1000005||full_1_1	3300025101.a:Ga0208159_1000005||full_1	1	228	536	1	E																				0	2	5	FALSE	F
MTVG_645		3300025101.a:Ga0208159_1000005||full_1_2	3300025101.a:Ga0208159_1000005||full_1	2	606	1121	1	E																				0	2	4	FALSE	F
MTVG_645	Integrase	3300025101.a:Ga0208159_1000005||full_1_3	3300025101.a:Ga0208159_1000005||full_1	3	1616	2929	1	D																Phage integrase family [PF00589.24]; Phage integrase SAM-like domain [PF13102.8]; Phage integrase, N-terminal SAM-like domain [PF13495.8]		sp|P22877|INTR_SACER Integrase; XhXr	Xr;Xh	0	1	4	FALSE	VF
MTVG_645		3300025101.a:Ga0208159_1000005||full_1_4	3300025101.a:Ga0208159_1000005||full_1	4	3190	4725	1	E																				0	2	2	FALSE	F
MTVG_645		3300025101.a:Ga0208159_1000005||full_1_5	3300025101.a:Ga0208159_1000005||full_1	5	4722	5204	-1	D																Bacteriophage CI repressor helix-turn-helix domain [PF07022.15]				0	2	2	FALSE	F
MTVG_645		3300025101.a:Ga0208159_1000005||full_1_6	3300025101.a:Ga0208159_1000005||full_1	6	5271	5636	1	E																				0	2	2	FALSE
MTVG_645		3300025101.a:Ga0208159_1000005||full_1_7	3300025101.a:Ga0208159_1000005||full_1	7	5626	5997	1	E																				0	2	2	FALSE
MTVG_645		3300025101.a:Ga0208159_1000005||full_1_8	3300025101.a:Ga0208159_1000005||full_1	8	6054	6890	1	E			NP_690731.1	NP_690731.1 hypothetical protein SPP1p084 [Bacillus phage SPP1]	FALSE	0.253	72	1.049e-12												0	1	2	FALSE
MTVG_645		3300025101.a:Ga0208159_1000005||full_1_9	3300025101.a:Ga0208159_1000005||full_1	9	7594	7968	1	E																				0	2	2	FALSE
MTVG_645		3300025101.a:Ga0208159_1000005||full_1_10	3300025101.a:Ga0208159_1000005||full_1	10	8079	8768	1	E																				0	2	2	FALSE
MTVG_645		3300025101.a:Ga0208159_1000005||full_1_11	3300025101.a:Ga0208159_1000005||full_1	11	9253	10680	1	C	K02314	replicative DNA helicase [EC:3.6.4.12]	NP_795382.1	NP_795382.1 putative DNA polymerase III delta prime subunit [Streptococcus phage 315.1]	FALSE	0.357	257	7.569e-73								DnaB-like helicase C terminal domain [PF03796.17]; DnaB-like helicase N terminal domain [PF00772.23]; AAA domain [PF13481.8]		sp|Q05279|VG65_BPML5 Gene 65 protein; Xh	Xh	0	1	2	FALSE
MTVG_645		3300025101.a:Ga0208159_1000005||full_1_12	3300025101.a:Ga0208159_1000005||full_1	12	11062	11388	1	E																				0	2	2	FALSE
MTVG_645		3300025101.a:Ga0208159_1000005||full_1_13	3300025101.a:Ga0208159_1000005||full_1	13	11385	11714	1	E			YP_007877168.1	YP_007877168.1 hypothetical protein VPBG_00006 [Vibrio phage helene 12B3]	FALSE	0.382	63	8.31e-12										REFSEQ hypothetical protein; Xu	Xu	0	1	2	FALSE
MTVG_645		3300025101.a:Ga0208159_1000005||full_1_14	3300025101.a:Ga0208159_1000005||full_1	14	11818	12090	-1	E																				0	2	2	FALSE
MTVG_645		3300025101.a:Ga0208159_1000005||full_1_15	3300025101.a:Ga0208159_1000005||full_1	15	12235	12486	1	E																				0	2	2	FALSE
MTVG_645		3300025101.a:Ga0208159_1000005||full_1_16	3300025101.a:Ga0208159_1000005||full_1	16	12483	13511	1	D			YP_004323412.1	YP_004323412.1 DNA adenine methylase [Prochlorococcus phage P-HM2]	FALSE	0.531	326	1.659e-98								DNA methylase [PF01555.20]		sp|P14243|MTC9_CITFR Modification methylase Cfr9I; XhXp	Xp;Xh	0	1	2	FALSE
MTVG_645		3300025101.a:Ga0208159_1000005||full_1_17	3300025101.a:Ga0208159_1000005||full_1	17	13508	14353	1	D			YP_009016183.1	YP_009016183.1 PAPS reductase [Rhodococcus phage ReqiPine5]	FALSE	0.329	144	6.647e-37								Phosphoadenosine phosphosulfate reductase family [PF01507.21]		sp|P03766|Y290_LAMBD Uncharacterized nin region protein ORF290; Xu	Xu	0	1	2	FALSE
MTVG_645		3300025101.a:Ga0208159_1000005||full_1_18	3300025101.a:Ga0208159_1000005||full_1	18	14350	16107	1	C	K00558	DNA (cytosine-5)-methyltransferase 1 [EC:2.1.1.37]	YP_008241523.1	YP_008241523.1 DNA methylase [Cellulophaga phage phi17:2]	FALSE	0.325	294	7.171e-84								C-5 cytosine-specific DNA methylase [PF00145.19]		sp|P34877|MTSA_LACLC Modification methylase ScrFIA; XhXp	Xp;Xh	0	1	2	FALSE	M
MTVG_645		3300025101.a:Ga0208159_1000005||full_1_19	3300025101.a:Ga0208159_1000005||full_1	19	16168	16644	1	C	K03111	single-strand DNA-binding protein	YP_006589943.1	YP_006589943.1 single stranded DNA binding protein [Burkholderia virus DC1]	FALSE	0.448	133	4.822e-35								Single-strand binding protein family [PF00436.27]		sp|O21902|SSB_BPLSK SSB protein; Xh	Xh	0	1	2	FALSE
MTVG_645		3300025101.a:Ga0208159_1000005||full_1_20	3300025101.a:Ga0208159_1000005||full_1	20	17229	17762	1	E																				0	2	2	FALSE
MTVG_645		3300025101.a:Ga0208159_1000005||full_1_21	3300025101.a:Ga0208159_1000005||full_1	21	18162	18449	1	E																				0	2	2	FALSE
MTVG_645		3300025101.a:Ga0208159_1000005||full_1_22	3300025101.a:Ga0208159_1000005||full_1	22	18449	18589	1	E																				0	2	2	FALSE
MTVG_645		3300025101.a:Ga0208159_1000005||full_1_23	3300025101.a:Ga0208159_1000005||full_1	23	18744	19148	1	E																				0	2	2	FALSE
MTVG_645		3300025101.a:Ga0208159_1000005||full_1_24	3300025101.a:Ga0208159_1000005||full_1	24	19145	19384	1	E																				0	2	2	FALSE
MTVG_645		3300025101.a:Ga0208159_1000005||full_1_25	3300025101.a:Ga0208159_1000005||full_1	25	19538	19762	1	E																				0	2	2	FALSE
MTVG_645		3300025101.a:Ga0208159_1000005||full_1_26	3300025101.a:Ga0208159_1000005||full_1	26	19843	20040	1	E																				0	2	2	FALSE
MTVG_645		3300025101.a:Ga0208159_1000005||full_1_27	3300025101.a:Ga0208159_1000005||full_1	27	20195	20743	-1	E																				0	2	2	FALSE
MTVG_645		3300025101.a:Ga0208159_1000005||full_1_28	3300025101.a:Ga0208159_1000005||full_1	28	20886	21710	-1	E																				0	2	2	FALSE
MTVG_645		3300025101.a:Ga0208159_1000005||full_1_29	3300025101.a:Ga0208159_1000005||full_1	29	21830	22507	-1	D			YP_006907195.1	YP_006907195.1 endolysin [Streptomyces virus TG1]	FALSE	0.284	65	6.715e-11								CHAP domain [PF05257.18]				0	1	2	FALSE
MTVG_645		3300025101.a:Ga0208159_1000005||full_1_30	3300025101.a:Ga0208159_1000005||full_1	30	22864	23316	-1	E																				0	2	2	FALSE
MTVG_645		3300025101.a:Ga0208159_1000005||full_1_31	3300025101.a:Ga0208159_1000005||full_1	31	23309	23710	-1	E																				0	2	2	FALSE
MTVG_645		3300025101.a:Ga0208159_1000005||full_1_32	3300025101.a:Ga0208159_1000005||full_1	32	23713	30954	-1	D			YP_006383736.1	YP_006383736.1 gp43 [Salisaeta icosahedral phage 1]	FALSE	0.28	148	5.26e-34								ParB-like nuclease domain [PF02195.20]		REFSEQ 2'-5' RNA ligase; Xu	Xu	0	1	2	FALSE
MTVG_645		3300025101.a:Ga0208159_1000005||full_1_33	3300025101.a:Ga0208159_1000005||full_1	33	31062	32021	-1	E																				0	2	2	FALSE
MTVG_645		3300025101.a:Ga0208159_1000005||full_1_34	3300025101.a:Ga0208159_1000005||full_1	34	32143	32736	-1	E																				0	2	2	FALSE
MTVG_645		3300025101.a:Ga0208159_1000005||full_1_35	3300025101.a:Ga0208159_1000005||full_1	35	32828	35695	-1	E																				0	2	2	FALSE
MTVG_645		3300025101.a:Ga0208159_1000005||full_1_36	3300025101.a:Ga0208159_1000005||full_1	36	35779	36582	-1	E																				0	2	2	FALSE
MTVG_645		3300025101.a:Ga0208159_1000005||full_1_37	3300025101.a:Ga0208159_1000005||full_1	37	36771	38345	-1	E																				0	2	2	FALSE
MTVG_645		3300025101.a:Ga0208159_1000005||full_1_38	3300025101.a:Ga0208159_1000005||full_1	38	38736	39500	-1	E																				0	2	2	FALSE
MTVG_645		3300025101.a:Ga0208159_1000005||full_1_39	3300025101.a:Ga0208159_1000005||full_1	39	39639	41282	-1	E																				0	2	2	FALSE
MTVG_645		3300025101.a:Ga0208159_1000005||full_1_40	3300025101.a:Ga0208159_1000005||full_1	40	41443	41976	-1	D			YP_006908826.1	YP_006908826.1 hypothetical protein ECBP1_0057 [Escherichia phage ECBP1]	FALSE	0.451	138	1.75e-36								Protein of unknown function (DUF2829) [PF11195.10]		REFSEQ hypothetical protein; Xu	Xu	0	1	2	FALSE
MTVG_645		3300025101.a:Ga0208159_1000005||full_1_41	3300025101.a:Ga0208159_1000005||full_1	41	42130	44292	-1	E																				0	2	2	FALSE
MTVG_645		3300025101.a:Ga0208159_1000005||full_1_42	3300025101.a:Ga0208159_1000005||full_1	42	44289	44549	-1	E																				0	2	2	FALSE
MTVG_645		3300025101.a:Ga0208159_1000005||full_1_43	3300025101.a:Ga0208159_1000005||full_1	43	44704	45384	-1	E																				0	2	2	FALSE
MTVG_645	AMG	3300025101.a:Ga0208159_1000005||full_1_44	3300025101.a:Ga0208159_1000005||full_1	44	45390	47972	-1	D																BNR repeat-containing family member [PF15892.7]; Concanavalin A-like lectin/glucanases superfamily [PF13385.8]				0	0	2	FALSE	MK
MTVG_645		3300025101.a:Ga0208159_1000005||full_1_45	3300025101.a:Ga0208159_1000005||full_1	45	47974	48417	-1	E																				0	2	1	FALSE
MTVG_645	Terminase	3300025101.a:Ga0208159_1000005||full_1_46	3300025101.a:Ga0208159_1000005||full_1	46	48502	50226	-1	E			YP_239275.1	YP_239275.1 putative phage terminase large subunit [Xanthomonas phage Xp15]	FALSE	0.186	88	6.379e-17										sp|P39786|XTMB_BACSU PBSX phage terminase large subunit; Xr	Xr	0	0	2	FALSE	V
MTVG_645		3300025101.a:Ga0208159_1000005||full_1_47	3300025101.a:Ga0208159_1000005||full_1	47	50226	50429	-1	E																				0	2	2	FALSE
MTVG_645		3300025101.a:Ga0208159_1000005||full_1_48	3300025101.a:Ga0208159_1000005||full_1	48	50426	51142	-1	D																Resolvase, N terminal domain [PF00239.23]				0	1	2	FALSE
MTVG_645		3300025101.a:Ga0208159_1000005||full_1_49	3300025101.a:Ga0208159_1000005||full_1	49	51947	53233	1	E																				0	1	2	FALSE	F
MTVG_645		3300025101.a:Ga0208159_1000005||full_1_50	3300025101.a:Ga0208159_1000005||full_1	50	53308	54063	1	E																				0	2	2	FALSE	F
MTVG_645		3300025101.a:Ga0208159_1000005||full_1_51	3300025101.a:Ga0208159_1000005||full_1	51	54160	54357	1	E																				0	2	2	FALSE	F
MTVG_645		3300025101.a:Ga0208159_1000005||full_1_52	3300025101.a:Ga0208159_1000005||full_1	52	54572	54745	1	E																				0	2	2	FALSE	F
MTVG_645		3300025101.a:Ga0208159_1000005||full_1_53	3300025101.a:Ga0208159_1000005||full_1	53	55062	55325	1	E																				0	2	2	FALSE	F
MTVG_645		3300025101.a:Ga0208159_1000005||full_1_54	3300025101.a:Ga0208159_1000005||full_1	54	55410	55724	1	E																				0	2	2	FALSE	F
MTVG_645		3300025101.a:Ga0208159_1000005||full_1_55	3300025101.a:Ga0208159_1000005||full_1	55	55762	56061	1	E																				0	2	2	FALSE	F
MTVG_645		3300025101.a:Ga0208159_1000005||full_1_56	3300025101.a:Ga0208159_1000005||full_1	56	56069	56713	-1	E																				0	1	5	FALSE	F
MTVG_646		CACMWQ010000002.1||0_partial_1_1	CACMWQ010000002.1||0_partial_1	1	1	699	1	C	K00721	dolichol-phosphate mannosyltransferase [EC:2.4.1.83]	YP_009219275.1	YP_009219275.1 dolichol-phosphate mannosyltransferase [Sulfolobus monocaudavirus SMV2]	FALSE	0.338	104	4.152e-24								Glycosyl transferase family 2 [PF00535.28]	GT2 cellulose synthase (EC 2.4.1.12); chitin synthase (EC 2.4.1.16); dolichyl-phosphate beta-D-mannosyltransferase (EC 2.4.1.83); dolichyl-phosphate beta-glucosyltransferase (EC 2.4.1.117); N-acetylglucosaminyltransferase (EC 2.4.1.-); N-acetylgalactosaminyltransferase (EC 2.4.1.-); hyaluronan synthase (EC 2.4.1.212); chitin oligosaccharide synthase (EC 2.4.1.-); beta-1,3-glucan synthase (EC 2.4.…			0	2	5	FALSE	MF
MTVG_646		CACMWQ010000002.1||0_partial_1_2	CACMWQ010000002.1||0_partial_1	2	689	1858	-1	E																				0	2	4	FALSE	F
MTVG_646		CACMWQ010000002.1||0_partial_1_3	CACMWQ010000002.1||0_partial_1	3	2035	3072	-1	D			YP_007517818.1	YP_007517818.1 integrase [Pelagibacter phage HTVC019P]	FALSE	0.232	71	3.156e-12								Phage integrase family [PF00589.24]		sp|P22877|INTR_SACER Integrase; XhXr	Xh;Xr	0	1	4	FALSE	VF
MTVG_646		CACMWQ010000002.1||0_partial_1_4	CACMWQ010000002.1||0_partial_1	4	3074	3529	-1	E																				0	1	2	FALSE	F
MTVG_646		CACMWQ010000002.1||0_partial_1_5	CACMWQ010000002.1||0_partial_1	5	3584	3853	-1	E																				0	2	2	FALSE	F
MTVG_646		CACMWQ010000002.1||0_partial_1_6	CACMWQ010000002.1||0_partial_1	6	4109	4315	-1	E																				0	1	2	FALSE	F
MTVG_646		CACMWQ010000002.1||0_partial_1_7	CACMWQ010000002.1||0_partial_1	7	4305	4571	-1	E																				0	1	2	FALSE	F
MTVG_646		CACMWQ010000002.1||0_partial_1_8	CACMWQ010000002.1||0_partial_1	8	4778	5704	-1	E																				0	2	2	FALSE	F
MTVG_646		CACMWQ010000002.1||0_partial_1_9	CACMWQ010000002.1||0_partial_1	9	5916	6473	-1	D			YP_005087017.1	YP_005087017.1 antirestriction protein [Rhodococcus virus RGL3]	FALSE	0.301	83	1.353e-17								Antirestriction protein (ArdA) [PF07275.13]		REFSEQ ArdA-like antirestriction protein; Xu	Xu	0	1	2	FALSE
MTVG_646		CACMWQ010000002.1||0_partial_1_10	CACMWQ010000002.1||0_partial_1	10	6638	6823	-1	E																				0	1	2	FALSE
MTVG_646		CACMWQ010000002.1||0_partial_1_11	CACMWQ010000002.1||0_partial_1	11	7090	7326	-1	E																				0	2	2	FALSE
MTVG_646		CACMWQ010000002.1||0_partial_1_12	CACMWQ010000002.1||0_partial_1	12	7409	9076	-1	E			YP_007517806.1	YP_007517806.1 DNA maturase B [Pelagibacter phage HTVC011P]	TRUE	0.669	710	2.405e-227										sp|P10310|TERL_BPT3 Terminase, large subunit; XhXr	Xh;Xr	0	0	2	FALSE	V
MTVG_646	Terminase	CACMWQ010000002.1||0_partial_1_13	CACMWQ010000002.1||0_partial_1	13	9054	9287	-1	E			YP_007517805.1	YP_007517805.1 DNA maturase A [Pelagibacter phage HTVC011P]	FALSE	0.669	80	3.421e-18										sp|P03693|TERS_BPT7 Terminase, small subunit gp18; Xr	Xr	0	1	1	FALSE	V
MTVG_646		CACMWQ010000002.1||0_partial_1_14	CACMWQ010000002.1||0_partial_1	14	9284	9484	-1	E																				0	1	1	FALSE
MTVG_646		CACMWQ010000002.1||0_partial_1_15	CACMWQ010000002.1||0_partial_1	15	9484	9834	-1	E			YP_007517738.1	YP_007517738.1 hypothetical protein I900_gp40 [Pelagibacter phage HTVC010P]	FALSE	0.406	87	4.732e-20										REFSEQ Fibrinogen-like coiled coil protein; Xu	Xu	0	1	1	FALSE
MTVG_646		CACMWQ010000002.1||0_partial_1_16	CACMWQ010000002.1||0_partial_1	16	9831	10040	-1	E			YP_007517732.1	YP_007517732.1 hypothetical protein I900_gp34 [Pelagibacter phage HTVC010P]	FALSE	0.716	96	3.77e-24										REFSEQ hypothetical protein; Xu	Xu	0	1	1	FALSE
MTVG_646		CACMWQ010000002.1||0_partial_1_17	CACMWQ010000002.1||0_partial_1	17	10191	10442	-1	E			YP_007517856.1	YP_007517856.1 hypothetical protein I902_gp49 [Pelagibacter phage HTVC019P]	FALSE	0.65	100	3.119e-25										REFSEQ hemolysin XhlA family protein; Xu	Xu	0	1	1	FALSE
MTVG_646	AMG	CACMWQ010000002.1||0_partial_1_18	CACMWQ010000002.1||0_partial_1	18	10442	11839	-1	D			YP_007517800.1	YP_007517800.1 hypothetical protein I901_gp38 [Pelagibacter phage HTVC011P]	FALSE	0.381	301	8.283e-88								Concanavalin A-like lectin/glucanases superfamily [PF13385.8]		REFSEQ hypothetical protein; Xu	Xu	0	1	1	FALSE	MK
MTVG_646		CACMWQ010000002.1||0_partial_1_19	CACMWQ010000002.1||0_partial_1	19	11842	12870	-1	E			YP_007517799.1	YP_007517799.1 hypothetical protein I901_gp37 [Pelagibacter phage HTVC011P]	FALSE	0.376	224	2.674e-63										REFSEQ hypothetical protein; Xu	Xu	0	0	1	FALSE
MTVG_646	AMG	CACMWQ010000002.1||0_partial_1_20	CACMWQ010000002.1||0_partial_1	20	12883	14226	-1	D			YP_007517798.1	YP_007517798.1 hypothetical protein I901_gp36 [Pelagibacter phage HTVC011P]	FALSE	0.366	272	2.357e-78								Concanavalin A-like lectin/glucanases superfamily [PF13385.8]		REFSEQ hypothetical protein; Xu	Xu	0	0	1	FALSE	MK
MTVG_646	Structural protein	CACMWQ010000002.1||0_partial_1_21	CACMWQ010000002.1||0_partial_1	21	14226	16544	-1	D			YP_007517797.1	YP_007517797.1 tail fiber [Pelagibacter phage HTVC011P]	TRUE	0.447	507	5.645e-154								Phage T7 tail fibre protein [PF03906.16]		REFSEQ hypothetical protein; Xu	Xu	0	0	1	FALSE
MTVG_646		CACMWQ010000002.1||0_partial_1_22	CACMWQ010000002.1||0_partial_1	22	16573	20241	-1	E			YP_007517796.1	YP_007517796.1 internal virion protein D [Pelagibacter phage HTVC011P]	TRUE	0.308	554	4.041e-164										REFSEQ hypothetical protein; Xu	Xu	0	1	1	FALSE
MTVG_646		CACMWQ010000002.1||0_partial_1_23	CACMWQ010000002.1||0_partial_1	23	20241	21878	-1	E																		REFSEQ hypothetical protein; Xu	Xu	0	1	1	FALSE
MTVG_646		CACMWQ010000002.1||0_partial_1_24	CACMWQ010000002.1||0_partial_1	24	21878	22444	-1	E																				0	1	1	FALSE
MTVG_646		CACMWQ010000002.1||0_partial_1_25	CACMWQ010000002.1||0_partial_1	25	22444	22926	-1	D			YP_007517793.1	YP_007517793.1 hypothetical protein I901_gp31 [Pelagibacter phage HTVC011P]	FALSE	0.44	118	5.99e-30								Protein of unknown function (DUF2833) [PF11090.10]		sp|P03723|GP13_BPT7 Probable scaffold protein gp13; Xu	Xu	0	1	1	FALSE
MTVG_646		CACMWQ010000002.1||0_partial_1_26	CACMWQ010000002.1||0_partial_1	26	22880	25252	-1	E			YP_007517792.1	YP_007517792.1 tail tubular protein B [Pelagibacter phage HTVC011P]	TRUE	0.638	989	2.666e-319										sp|P03747|TUBE2_BPT7 Tail tubular protein gp12; XpXrXs	Xp;Xs;Xr	0	0	1	FALSE	V
MTVG_646		CACMWQ010000002.1||0_partial_1_27	CACMWQ010000002.1||0_partial_1	27	25254	25355	-1	E																				0	1	1	FALSE
MTVG_646		CACMWQ010000002.1||0_partial_1_28	CACMWQ010000002.1||0_partial_1	28	25365	25982	-1	D			YP_007517791.1	YP_007517791.1 tail tubular protein A [Pelagibacter phage HTVC011P]	FALSE	0.604	233	8.792e-69								Tail tubular protein [PF17212.5]				0	0	1	FALSE
MTVG_646		CACMWQ010000002.1||0_partial_1_29	CACMWQ010000002.1||0_partial_1	29	26044	26988	-1	D			YP_007517790.1	YP_007517790.1 capsid protein [Pelagibacter phage HTVC011P]	TRUE	0.624	385	1.257e-119								Phage capsid protein [PF19821.1]; P22 coat protein - gene protein 5 [PF11651.10]		sp|P19727|CAPSB_BPT7 Minor capsid protein; XrXs	Xs;Xr	0	0	1	FALSE	V
MTVG_646		CACMWQ010000002.1||0_partial_1_30	CACMWQ010000002.1||0_partial_1	30	27124	27357	-1	D			YP_004324288.1	YP_004324288.1 hypothetical protein SSSM7_236 [Synechococcus phage S-SSM7]	FALSE	0.75	112	1.732e-29								Domain of unknown function (DUF6321) [PF19846.1]				0	1	1	FALSE
MTVG_646		CACMWQ010000002.1||0_partial_1_31	CACMWQ010000002.1||0_partial_1	31	27357	27698	-1	E			YP_007517788.1	YP_007517788.1 hypothetical protein I901_gp26 [Pelagibacter phage HTVC011P]	FALSE	0.78	183	3.391e-53										REFSEQ hypothetical protein; Xu	Xu	0	1	1	FALSE
MTVG_646		CACMWQ010000002.1||0_partial_1_32	CACMWQ010000002.1||0_partial_1	32	27722	27871	-1	E			YP_009807935.1	YP_009807935.1 hypothetical protein HOT85_gp29 [uncultured phage MedDCM-OCT-S04-C24]	FALSE	0.776	79	2.206e-18												0	1	1	FALSE
MTVG_646		CACMWQ010000002.1||0_partial_1_33	CACMWQ010000002.1||0_partial_1	33	28013	28765	-1	D			YP_007517786.1	YP_007517786.1 scaffolding protein [Pelagibacter phage HTVC011P]	FALSE	0.409	162	1.908e-43								Phage T7 capsid assembly protein [PF05396.13]		sp|P20324|SCAF_BPT3 Capsid assembly scaffolding protein; Xs	Xs	0	0	1	FALSE	V
MTVG_646		CACMWQ010000002.1||0_partial_1_34	CACMWQ010000002.1||0_partial_1	34	28781	30367	-1	D			YP_007517785.1	YP_007517785.1 head-to-tail joining protein [Pelagibacter phage HTVC011P]	TRUE	0.563	527	7.703e-165								Bacteriophage head to tail connecting protein [PF12236.10]		sp|P03728|PORTL_BPT7 Portal protein; XpXrXs	Xp;Xs;Xr	0	0	2	FALSE	V
MTVG_646		CACMWQ010000002.1||0_partial_1_35	CACMWQ010000002.1||0_partial_1	35	30371	30580	-1	E																				0	1	2	FALSE
MTVG_646		CACMWQ010000002.1||0_partial_1_36	CACMWQ010000002.1||0_partial_1	36	30580	30780	-1	E																		REFSEQ hypothetical protein; Xu	Xu	0	1	2	FALSE
MTVG_646		CACMWQ010000002.1||0_partial_1_37	CACMWQ010000002.1||0_partial_1	37	30806	31030	-1	D			YP_001294615.1	YP_001294615.1 hypothetical protein ORF022 [Pseudomonas phage PA11]	FALSE	0.582	76	7.104e-17								Protein of unknwon function (DUF3310) [PF11753.10]		REFSEQ hypothetical protein; Xu	Xu	0	1	2	FALSE
MTVG_646		CACMWQ010000002.1||0_partial_1_38	CACMWQ010000002.1||0_partial_1	38	31023	31793	-1	D			YP_007517780.1	YP_007517780.1 exonuclease [Pelagibacter phage HTVC011P]	FALSE	0.479	217	1.57e-62								5'-3' exonuclease, N-terminal resolvase-like domain [PF02739.18]		sp|P00638|EXRN_BPT7 Exonuclease; Xp	Xp	0	1	2	FALSE
MTVG_646		CACMWQ010000002.1||0_partial_1_39	CACMWQ010000002.1||0_partial_1	39	31795	32088	-1	E			YP_007517779.1	YP_007517779.1 hypothetical protein I901_gp17 [Pelagibacter phage HTVC011P]	FALSE	0.566	108	1.464e-27										REFSEQ hypothetical protein; Xu	Xu	0	1	2	FALSE
MTVG_646		CACMWQ010000002.1||0_partial_1_40	CACMWQ010000002.1||0_partial_1	40	32054	32554	-1	E			YP_007517827.1	YP_007517827.1 hypothetical protein I902_gp20 [Pelagibacter phage HTVC019P]	FALSE	0.387	87	5.992e-19										REFSEQ hypothetical protein; Xu	Xu	0	1	2	FALSE
MTVG_646		CACMWQ010000002.1||0_partial_1_41	CACMWQ010000002.1||0_partial_1	41	32617	34383	-1	D			YP_007517777.1	YP_007517777.1 DNA polymerase family A [Pelagibacter phage HTVC011P]	TRUE	0.535	595	6.23e-187								DNA polymerase family A [PF00476.22]; RNase_H superfamily [PF13482.8]		sp|O64235|DPOL_BPMD2 DNA polymerase; XhXr	Xh;Xr	0	1	2	FALSE	V
MTVG_646		CACMWQ010000002.1||0_partial_1_42	CACMWQ010000002.1||0_partial_1	42	34385	34660	-1	E																				0	1	2	FALSE
MTVG_646		CACMWQ010000002.1||0_partial_1_43	CACMWQ010000002.1||0_partial_1	43	34647	36236	-1	C	K21502	DNA primase/helicase [EC:2.7.7.- 3.6.4.12]	YP_007517775.1	YP_007517775.1 DNA primase [Pelagibacter phage HTVC011P]	TRUE	0.581	598	4.44e-189								DnaB-like helicase C terminal domain [PF03796.17]; Toprim-like [PF13155.8]; AAA domain [PF13481.8]; KaiC [PF06745.15]		sp|Q05279|VG65_BPML5 Gene 65 protein; Xh	Xh	0	1	2	FALSE	F
MTVG_646		CACMWQ010000002.1||0_partial_1_44	CACMWQ010000002.1||0_partial_1	44	36217	36723	-1	C	K01447	N-acetylmuramoyl-L-alanine amidase [EC:3.5.1.28]	YP_009004176.1	YP_009004176.1 predicted amidase (lysozyme) [Citrobacter phage CR8]	FALSE	0.557	163	2.14e-45								N-acetylmuramoyl-L-alanine amidase [PF01510.27]		sp|P39800|XLYA_BACSU N-acetylmuramoyl-L-alanine amidase XlyA; Xh	Xh	0	1	2	FALSE	F
MTVG_646		CACMWQ010000002.1||0_partial_1_45	CACMWQ010000002.1||0_partial_1	45	36684	37139	-1	D			YP_007517773.1	YP_007517773.1 endodeoxyribonuclease I [Pelagibacter phage HTVC011P]	FALSE	0.578	160	9.309e-45								Phage endonuclease I [PF05367.13]		sp|P00641|ENDO_BPT7 Endonuclease I; Xp	Xp	0	1	2	FALSE	F
MTVG_646		CACMWQ010000002.1||0_partial_1_46	CACMWQ010000002.1||0_partial_1	46	37093	37698	-1	E			YP_007517772.1	YP_007517772.1 single-stranded DNA-binding protein [Pelagibacter phage HTVC011P]	FALSE	0.396	139	1.743e-36										sp|P20313|SSB_BPT3 Single-stranded DNA-binding protein; Xr	Xr	0	1	2	FALSE	VF
MTVG_646		CACMWQ010000002.1||0_partial_1_47	CACMWQ010000002.1||0_partial_1	47	37782	39515	-1	D			YP_007517771.1	YP_007517771.1 RNA polymerase [Pelagibacter phage HTVC011P]	TRUE	0.434	436	1.258e-132								DNA-dependent RNA polymerase [PF00940.21]		sp|P00573|RPOL_BPT7 T7 RNA polymerase; XhXr	Xh;Xr	0	1	2	FALSE	VF
MTVG_646		CACMWQ010000002.1||0_partial_1_48	CACMWQ010000002.1||0_partial_1	48	39484	40491	-1	D			YP_007517771.1	YP_007517771.1 RNA polymerase [Pelagibacter phage HTVC011P]	FALSE	0.249	108	3.375e-24								DNA-directed RNA polymerase N-terminal [PF14700.8]				0	1	5	FALSE	F
MTVG_705		NZ_MPOB01000002.1||0_partial_1_1	NZ_MPOB01000002.1||0_partial_1	1	4	2274	-1	E			YP_004934701.1	YP_004934701.1 putative tail fiber protein [Rhodobacter phage RcapMu]	FALSE	0.287	112	6.328e-24										REFSEQ hypothetical protein; Xu	Xu	0	0	5	FALSE	F
MTVG_705		NZ_MPOB01000002.1||0_partial_1_2	NZ_MPOB01000002.1||0_partial_1	2	2329	4305	-1	E			YP_001686889.1	YP_001686889.1 hypothetical protein APCd_gp48 [Azospirillum phage Cd]	FALSE	0.252	68	1.203e-10												0	1	1	FALSE	F
MTVG_705		NZ_MPOB01000002.1||0_partial_1_3	NZ_MPOB01000002.1||0_partial_1	3	4333	6846	-1	E			YP_007673207.1	YP_007673207.1 hypothetical protein RHWG_00007 [Rhodobacter phage RC1]	FALSE	0.361	63	6.212e-09												0	2	1	FALSE	F
MTVG_705		NZ_MPOB01000002.1||0_partial_1_4	NZ_MPOB01000002.1||0_partial_1	4	6849	7121	-1	E																				0	1	1	FALSE
MTVG_705		NZ_MPOB01000002.1||0_partial_1_5	NZ_MPOB01000002.1||0_partial_1	5	7112	7351	-1	E			YP_001210234.1	YP_001210234.1 BcepGomrgp14 [Burkholderia phage BcepGomr]	FALSE	0.632	63	4.413e-12												0	0	1	FALSE
MTVG_705		NZ_MPOB01000002.1||0_partial_1_6	NZ_MPOB01000002.1||0_partial_1	6	7444	7854	-1	E			YP_009603568.1	YP_009603568.1 putative structural protein [Pseudomonas phage PaMx25]	FALSE	0.471	121	1.784e-31										REFSEQ hypothetical protein; Xu	Xu	0	0	1	FALSE
MTVG_705	Structural protein	NZ_MPOB01000002.1||0_partial_1_7	NZ_MPOB01000002.1||0_partial_1	7	7887	9047	-1	D			YP_009199465.1	YP_009199465.1 putative major tail structural protein [Pseudomonas phage PaMx74]	FALSE	0.284	152	1.955e-38								Phage tail tube protein [PF18906.2]		REFSEQ hypothetical protein; Xu	Xu	0	0	1	FALSE
MTVG_705	AMG	NZ_MPOB01000002.1||0_partial_1_8	NZ_MPOB01000002.1||0_partial_1	8	9192	9911	1	C	K01779	aspartate racemase [EC:5.1.1.13]														Asp/Glu/Hydantoin racemase [PF01177.24]				0	2	1	FALSE	MK
MTVG_705		NZ_MPOB01000002.1||0_partial_1_9	NZ_MPOB01000002.1||0_partial_1	9	10055	10468	-1	D																Bacteriophage related domain of unknown function [PF13554.8]		REFSEQ hypothetical protein; Xu	Xu	0	0	1	FALSE
MTVG_705		NZ_MPOB01000002.1||0_partial_1_10	NZ_MPOB01000002.1||0_partial_1	10	10465	10821	-1	E																		REFSEQ hypothetical protein; Xu	Xu	0	0	1	FALSE
MTVG_705	Structural protein	NZ_MPOB01000002.1||0_partial_1_11	NZ_MPOB01000002.1||0_partial_1	11	10834	11322	-1	E			YP_001595886.1	YP_001595886.1 structural phage protein [Pseudomonas virus Yua]	FALSE	0.287	72	5.421e-14										REFSEQ hypothetical protein; Xu	Xu	0	0	1	FALSE	F
MTVG_705		NZ_MPOB01000002.1||0_partial_1_12	NZ_MPOB01000002.1||0_partial_1	12	11338	12528	-1	D			YP_007111880.1	YP_007111880.1 major capsid protein [Vibrio phage vB_VpaS_MAR10]	FALSE	0.253	134	3.714e-32								P22 coat protein - gene protein 5 [PF11651.10]		sp|P19727|CAPSB_BPT7 Minor capsid protein; XrXs	Xs;Xr	0	0	1	FALSE	VF
MTVG_705		NZ_MPOB01000002.1||0_partial_1_13	NZ_MPOB01000002.1||0_partial_1	13	12854	13303	-1	E																				0	1	1	FALSE	F
MTVG_705		NZ_MPOB01000002.1||0_partial_1_14	NZ_MPOB01000002.1||0_partial_1	14	13300	14622	-1	D			YP_239276.1	YP_239276.1 putative phage structural protein [Xanthomonas phage Xp15]	FALSE	0.336	228	1.612e-63								Domain of unknown function (DUF4055) [PF13264.8]		sp|Q05220|PORTL_BPML5 Portal protein; XpXrXs	Xr;Xs;Xp	0	0	1	FALSE	VF
MTVG_705		NZ_MPOB01000002.1||0_partial_1_15	NZ_MPOB01000002.1||0_partial_1	15	14674	16011	-1	D			YP_009785409.1	YP_009785409.1 terminase large subunit [Caulobacter phage Sansa]	FALSE	0.417	329	5.339e-98								Terminase large subunit, T4likevirus-type, N-terminal [PF03237.17]; Terminase RNaseH-like domain [PF17289.4]		sp|P10310|TERL_BPT3 Terminase, large subunit; XhXr	Xh;Xr	0	0	5	FALSE	VF
MTVG_923		NZ_JYDA01000014.1||0_partial_1_1	NZ_JYDA01000014.1||0_partial_1	1	543	971	-1	E																				0	1	5	FALSE	F
MTVG_923		NZ_JYDA01000014.1||0_partial_1_2	NZ_JYDA01000014.1||0_partial_1	2	946	1227	-1	E																				0	2	2	FALSE	F
MTVG_923		NZ_JYDA01000014.1||0_partial_1_3	NZ_JYDA01000014.1||0_partial_1	3	1217	1402	-1	E																				0	2	2	FALSE	F
MTVG_923		NZ_JYDA01000014.1||0_partial_1_4	NZ_JYDA01000014.1||0_partial_1	4	1413	1742	-1	E																				0	2	2	FALSE	F
MTVG_923		NZ_JYDA01000014.1||0_partial_1_5	NZ_JYDA01000014.1||0_partial_1	5	1717	1959	-1	E																				0	2	2	FALSE	F
MTVG_923		NZ_JYDA01000014.1||0_partial_1_6	NZ_JYDA01000014.1||0_partial_1	6	1964	2452	-1	E																				0	1	2	FALSE	F
MTVG_923		NZ_JYDA01000014.1||0_partial_1_7	NZ_JYDA01000014.1||0_partial_1	7	2517	2732	-1	E																				0	2	2	FALSE	F
MTVG_923		NZ_JYDA01000014.1||0_partial_1_8	NZ_JYDA01000014.1||0_partial_1	8	2713	3066	-1	E																				0	1	2	FALSE	F
MTVG_923	Structural protein	NZ_JYDA01000014.1||0_partial_1_9	NZ_JYDA01000014.1||0_partial_1	9	3099	6368	-1	E			YP_009352275.1	YP_009352275.1 putative tail assembly protein [Rhizobium phage RHEph10]	FALSE	0.264	99	8.502e-20												0	0	2	FALSE	F
MTVG_923	AMG	NZ_JYDA01000014.1||0_partial_1_10	NZ_JYDA01000014.1||0_partial_1	10	6589	7902	-1	D																Concanavalin A-like lectin/glucanases superfamily [PF13385.8]				0	2	1	FALSE	MK
MTVG_923		NZ_JYDA01000014.1||0_partial_1_11	NZ_JYDA01000014.1||0_partial_1	11	8005	8349	-1	E																				0	2	1	FALSE
MTVG_923	Structural protein	NZ_JYDA01000014.1||0_partial_1_12	NZ_JYDA01000014.1||0_partial_1	12	8369	11731	-1	D			YP_004286274.1	YP_004286274.1 tape measure protein [Tsukamurella phage TPA2]	FALSE	0.196	114	2.49e-24								Phage-related minor tail protein [PF10145.11]		sp|O64314|TMP_BPP2 Probable tape measure protein; Xs	Xs	0	0	1	FALSE	V
MTVG_923		NZ_JYDA01000014.1||0_partial_1_13	NZ_JYDA01000014.1||0_partial_1	13	11737	12231	-1	E																				0	2	1	FALSE
MTVG_923		NZ_JYDA01000014.1||0_partial_1_14	NZ_JYDA01000014.1||0_partial_1	14	12215	12580	-1	E																				0	2	1	FALSE
MTVG_923		NZ_JYDA01000014.1||0_partial_1_15	NZ_JYDA01000014.1||0_partial_1	15	12592	13554	-1	D			YP_001467947.1	YP_001467947.1 hypothetical protein P23p94 [Thermus virus P23-45]	FALSE	0.199	67	4.442e-11								Phage tail tube protein [PF18906.2]		REFSEQ hypothetical protein; Xu	Xu	0	0	1	FALSE
MTVG_923		NZ_JYDA01000014.1||0_partial_1_16	NZ_JYDA01000014.1||0_partial_1	16	13569	13928	-1	E																				0	2	1	FALSE
MTVG_923		NZ_JYDA01000014.1||0_partial_1_17	NZ_JYDA01000014.1||0_partial_1	17	13921	14391	-1	D																Bacteriophage HK97-gp10, putative tail-component [PF04883.14]				0	2	1	FALSE
MTVG_923		NZ_JYDA01000014.1||0_partial_1_18	NZ_JYDA01000014.1||0_partial_1	18	14388	14873	-1	E																				0	2	1	FALSE
MTVG_923		NZ_JYDA01000014.1||0_partial_1_19	NZ_JYDA01000014.1||0_partial_1	19	14887	15081	-1	E																				0	2	1	FALSE
MTVG_923		NZ_JYDA01000014.1||0_partial_1_20	NZ_JYDA01000014.1||0_partial_1	20	15136	16224	-1	D			YP_009964117.1	YP_009964117.1 major capsid protein [Mycobacterium phage Mendokysei]	FALSE	0.24	65	3.545e-10								Family of unknown function (DUF5309) [PF17236.4]		sp|B0FIH3|CAPSD_BPE32 Major capsid protein; XhXs	Xh;Xs	0	2	1	FALSE	V
MTVG_923		NZ_JYDA01000014.1||0_partial_1_21	NZ_JYDA01000014.1||0_partial_1	21	16241	16954	-1	E																				0	2	1	FALSE
MTVG_923		NZ_JYDA01000014.1||0_partial_1_22	NZ_JYDA01000014.1||0_partial_1	22	16971	17237	-1	E																				0	2	1	FALSE
MTVG_923		NZ_JYDA01000014.1||0_partial_1_23	NZ_JYDA01000014.1||0_partial_1	23	17242	18060	-1	E																				0	1	1	FALSE
MTVG_923		NZ_JYDA01000014.1||0_partial_1_24	NZ_JYDA01000014.1||0_partial_1	24	18029	19270	-1	E																		sp|Q05220|PORTL_BPML5 Portal protein; XpXrXs	Xr;Xs;Xp	0	2	1	FALSE	V
MTVG_923		NZ_JYDA01000014.1||0_partial_1_25	NZ_JYDA01000014.1||0_partial_1	25	19281	20567	-1	C	K06909	phage terminase large subunit	YP_001468054.1	YP_001468054.1 phage terminase large subunit [Thermus virus P74-26]	FALSE	0.236	136	1.537e-32								Terminase large subunit, T4likevirus-type, N-terminal [PF03237.17]; Terminase RNaseH-like domain [PF17289.4]; Phage terminase large subunit [PF04466.15]; Phage Terminase [PF03354.17]		sp|Q05219|VG13_BPML5 Gene 13 protein; Xu	Xu	0	0	1	FALSE
MTVG_923		NZ_JYDA01000014.1||0_partial_1_26	NZ_JYDA01000014.1||0_partial_1	26	20527	21069	-1	E																				0	2	1	FALSE
MTVG_923		NZ_JYDA01000014.1||0_partial_1_27	NZ_JYDA01000014.1||0_partial_1	27	21122	21385	-1	E																				0	2	1	FALSE
MTVG_923		NZ_JYDA01000014.1||0_partial_1_28	NZ_JYDA01000014.1||0_partial_1	28	21748	21921	-1	E																				0	2	1	FALSE
MTVG_923		NZ_JYDA01000014.1||0_partial_1_29	NZ_JYDA01000014.1||0_partial_1	29	22225	22791	1	D																NYN domain [PF01936.20]				0	2	1	FALSE
MTVG_923		NZ_JYDA01000014.1||0_partial_1_30	NZ_JYDA01000014.1||0_partial_1	30	22771	22914	-1	E																				0	2	1	FALSE
MTVG_923		NZ_JYDA01000014.1||0_partial_1_31	NZ_JYDA01000014.1||0_partial_1	31	22970	23164	-1	E																				0	2	1	FALSE
MTVG_923		NZ_JYDA01000014.1||0_partial_1_32	NZ_JYDA01000014.1||0_partial_1	32	23177	23452	-1	E																				0	2	1	FALSE
MTVG_923		NZ_JYDA01000014.1||0_partial_1_33	NZ_JYDA01000014.1||0_partial_1	33	23470	23634	-1	E																				0	2	1	FALSE
MTVG_923		NZ_JYDA01000014.1||0_partial_1_34	NZ_JYDA01000014.1||0_partial_1	34	23702	24169	-1	E																				0	2	1	FALSE
MTVG_923		NZ_JYDA01000014.1||0_partial_1_35	NZ_JYDA01000014.1||0_partial_1	35	24196	24423	-1	E																				0	2	1	FALSE
MTVG_923		NZ_JYDA01000014.1||0_partial_1_36	NZ_JYDA01000014.1||0_partial_1	36	24563	24739	-1	E																				0	2	1	FALSE
MTVG_923		NZ_JYDA01000014.1||0_partial_1_37	NZ_JYDA01000014.1||0_partial_1	37	24739	25491	-1	D																Helix-turn-helix domain [PF12728.9]				0	2	1	FALSE
MTVG_923		NZ_JYDA01000014.1||0_partial_1_38	NZ_JYDA01000014.1||0_partial_1	38	25523	25708	-1	E																				0	2	1	FALSE
MTVG_923		NZ_JYDA01000014.1||0_partial_1_39	NZ_JYDA01000014.1||0_partial_1	39	25840	26415	-1	E																		REFSEQ hypothetical protein; Xu	Xu	0	1	1	FALSE
MTVG_923		NZ_JYDA01000014.1||0_partial_1_40	NZ_JYDA01000014.1||0_partial_1	40	26399	27229	-1	E																				0	2	1	FALSE
MTVG_923		NZ_JYDA01000014.1||0_partial_1_41	NZ_JYDA01000014.1||0_partial_1	41	27293	28195	-1	C	K07455	recombination protein RecT	YP_008240347.1	YP_008240347.1 recombination protein RecT [Thermus phage phi OH2]	FALSE	0.514	257	2.142e-75								RecT family [PF03837.16]		sp|P03698|VBET_LAMBD Recombination protein bet; Xr	Xr	0	1	1	FALSE	VF
MTVG_923		NZ_JYDA01000014.1||0_partial_1_42	NZ_JYDA01000014.1||0_partial_1	42	28207	29127	-1	D			YP_001425585.1	YP_001425585.1 Putative endonuclease [Bacillus virus 1]	FALSE	0.564	330	1.179e-100								YqaJ-like viral recombinase domain [PF09588.12]		REFSEQ hypothetical protein; Xu	Xu	0	0	2	FALSE	F
MTVG_923		NZ_JYDA01000014.1||0_partial_1_43	NZ_JYDA01000014.1||0_partial_1	43	29124	29396	-1	E																				0	2	2	FALSE	F
MTVG_923		NZ_JYDA01000014.1||0_partial_1_44	NZ_JYDA01000014.1||0_partial_1	44	29354	29722	-1	E																				0	2	2	FALSE	F
MTVG_923		NZ_JYDA01000014.1||0_partial_1_45	NZ_JYDA01000014.1||0_partial_1	45	29676	29906	-1	E																				0	2	2	FALSE	F
MTVG_923		NZ_JYDA01000014.1||0_partial_1_46	NZ_JYDA01000014.1||0_partial_1	46	29969	30463	1	E																				0	2	2	FALSE	F
MTVG_923		NZ_JYDA01000014.1||0_partial_1_47	NZ_JYDA01000014.1||0_partial_1	47	30511	30765	-1	E																				0	2	2	FALSE	F
MTVG_923		NZ_JYDA01000014.1||0_partial_1_48	NZ_JYDA01000014.1||0_partial_1	48	30789	31007	-1	C	K07729	putative transcriptional regulator														Helix-turn-helix [PF01381.24]; Helix-turn-helix domain [PF12844.9]; Helix-turn-helix domain [PF13560.8]; Antitoxin component of bacterial toxin-antitoxin system, MqsA [PF15731.7]; Helix-turn-helix domain [PF13744.8]; Bacteriophage CI repressor helix-turn-helix domain [PF07022.15]				0	2	2	FALSE	F
MTVG_923		NZ_JYDA01000014.1||0_partial_1_49	NZ_JYDA01000014.1||0_partial_1	49	31265	31885	1	D			YP_001974330.1	YP_001974330.1 putative transcriptional repressor [Streptococcus phage PH15]	FALSE	0.275	95	3.194e-21	MER0055995	S24	MER0055995 - family S24 unassigned peptidases (Thermosipho melanesiensis) [S24.UPW]#S24#{peptidase unit: 109-197}~source YP_001306711~	FALSE	1	193	1.905e-54	Peptidase S24-like [PF00717.25]; Helix-turn-helix domain [PF12844.9]; Helix-turn-helix [PF01381.24]; Helix-turn-helix domain [PF13560.8]; Antitoxin component of bacterial toxin-antitoxin system, MqsA [PF15731.7]		sp|P03034|RPC1_LAMBD Repressor protein cI; Xp	Xp	0	1	2	FALSE	PF
MTVG_923		NZ_JYDA01000014.1||0_partial_1_50	NZ_JYDA01000014.1||0_partial_1	50	31896	32663	1	C	K00571	site-specific DNA-methyltransferase (adenine-specific) [EC:2.1.1.72]	YP_009301717.1	YP_009301717.1 DNA methylase [Cyanophage S-RIM32]	FALSE	0.434	175	5.535e-48								DNA methylase [PF01555.20]		sp|P14243|MTC9_CITFR Modification methylase Cfr9I; XhXp	Xh;Xp	0	1	5	FALSE	F
MTVG_929		PAQH01000135.1||full_1	PAQH01000135.1||full	1	1	750	-1	D			YP_001552301.1	YP_001552301.1 hypothetical protein BA3_0032 [Thalassomonas phage BA3]	FALSE	0.328	130	1.701e-32								YqaJ-like viral recombinase domain [PF09588.12]				0		5	FALSE	F
MTVG_929		PAQH01000135.1||full_2	PAQH01000135.1||full	2	747	1400	-1	D			YP_009042791.1	YP_009042791.1 recombination protein [Anabaena phage A-4L]	FALSE	0.319	74	5.299e-14								ERF superfamily [PF04404.14]		sp|P04892|ERF_BPP22 Essential recombination function protein; Xh	Xh	0	1	4	FALSE	F
MTVG_929		PAQH01000135.1||full_3	PAQH01000135.1||full	3	1493	2065	-1	E			NP_944241.1	NP_944241.1 cI-like putative transcriptional regulator [Burkholderia virus Bcep22]	FALSE	0.404	137	7.503e-36												0	1	2	FALSE	F
MTVG_929		PAQH01000135.1||full_4	PAQH01000135.1||full	4	2164	2487	1	E			YP_005098448.1	YP_005098448.1 putative WHTH_GntR-like protein [Erwinia phage PEp14]	FALSE	0.504	85	2.952e-19										REFSEQ hypothetical protein; Xu	Xu	0	2	2	FALSE	F
MTVG_929		PAQH01000135.1||full_5	PAQH01000135.1||full	5	2490	2957	1	C	K03111	single-strand DNA-binding protein	YP_009007103.1	YP_009007103.1 single-stranded DNA-binding protein [Pseudomonas phage vB_PaeP_Tr60_Ab31]	FALSE	0.632	192	8.858e-56								Single-strand binding protein family [PF00436.27]		sp|O21902|SSB_BPLSK SSB protein; Xh	Xh	0	1	2	FALSE	F
MTVG_929		PAQH01000135.1||full_6	PAQH01000135.1||full	6	2984	3100	1	E																				0	2	2	FALSE	F
MTVG_929		PAQH01000135.1||full_7	PAQH01000135.1||full	7	3097	3564	1	D			YP_009193614.1	YP_009193614.1 DUF1367 family protein [Mannheimia phage vB_MhS_587AP2]	FALSE	0.419	110	3.633e-27								Protein of unknown function (DUF1367) [PF07105.13]		REFSEQ hypothetical protein; Xu	Xu	0	1	2	FALSE	F
MTVG_929		PAQH01000135.1||full_8	PAQH01000135.1||full	8	3561	3953	1	D																Recombination enhancement, RecA-dependent nuclease [PF16786.7]; Protein of unknown function (DUF968) [PF06147.13]				0	1	2	FALSE	F
MTVG_929		PAQH01000135.1||full_9	PAQH01000135.1||full	9	3931	4146	1	E																				0	2	2	FALSE	F
MTVG_929		PAQH01000135.1||full_10	PAQH01000135.1||full	10	4143	5018	1	D			YP_009168622.1	YP_009168622.1 hypothetical protein APL44_gp006 [Staphylococcus phage SA1]	FALSE	0.39	194	4.608e-54								Phosphoadenosine phosphosulfate reductase family [PF01507.21]		sp|P03766|Y290_LAMBD Uncharacterized nin region protein ORF290; Xu	Xu	0	1	2	FALSE	F
MTVG_929		PAQH01000135.1||full_11	PAQH01000135.1||full	11	5015	5440	1	D			YP_005098022.1	YP_005098022.1 DUF1064 domain-containing protein [Salmonella phage SPN1S]	FALSE	0.828	195	5.133e-57								Protein of unknown function (DUF1064) [PF06356.13]		REFSEQ DUF1064 domain-containing protein; Xu	Xu	0	1	2	FALSE
MTVG_929		PAQH01000135.1||full_12	PAQH01000135.1||full	12	5442	6152	1	E			YP_005098173.1	YP_005098173.1 hypothetical protein BF7_00085 [Pseudomonas phage Bf7]	FALSE	0.402	119	6.7e-29										sp|C5BLP4|Y2553_TERTT PKHD-type hydroxylase TERTU_2553; Xh	Xh	0	1	2	FALSE
MTVG_929		PAQH01000135.1||full_13	PAQH01000135.1||full	13	6380	6514	1	E																		REFSEQ hypothetical protein; Xu	Xu	0	1	2	FALSE
MTVG_929		PAQH01000135.1||full_14	PAQH01000135.1||full	14	6511	6894	1	E																		REFSEQ hypothetical protein; Xu	Xu	0	1	2	FALSE
MTVG_929		PAQH01000135.1||full_15	PAQH01000135.1||full	15	7011	7889	1	E			YP_005098457.1	YP_005098457.1 putative phage O family protein [Erwinia phage PEp14]	FALSE	0.462	85	5.344e-17										REFSEQ helix-turn-helix DNA binding domain protein; Xu	Xu	0	1	2	FALSE
MTVG_929		PAQH01000135.1||full_16	PAQH01000135.1||full	16	7893	8558	1	D			YP_355345.1	YP_355345.1 gp10 [Burkholderia phage Bcep176]	FALSE	0.463	168	5.857e-46								Domain of unknown function (DUF6475) [PF20081.1]		REFSEQ hypothetical protein; Xu	Xu	0	1	2	FALSE
MTVG_929		PAQH01000135.1||full_17	PAQH01000135.1||full	17	8529	8813	-1	E																				0	2	2	FALSE
MTVG_929		PAQH01000135.1||full_18	PAQH01000135.1||full	18	9169	9285	-1	E																				0	2	2	FALSE
MTVG_929		PAQH01000135.1||full_19	PAQH01000135.1||full	19	9269	9559	-1	E																				0	1	2	FALSE
MTVG_929		PAQH01000135.1||full_20	PAQH01000135.1||full	20	9556	9765	-1	E																				0	2	2	FALSE
MTVG_929		PAQH01000135.1||full_21	PAQH01000135.1||full	21	10045	10158	1	E																				0	2	2	FALSE
MTVG_929		PAQH01000135.1||full_22	PAQH01000135.1||full	22	10173	10739	1	E																				0	1	2	FALSE
MTVG_929		PAQH01000135.1||full_23	PAQH01000135.1||full	23	10739	11866	1	E																				0	2	2	FALSE
MTVG_929		PAQH01000135.1||full_24	PAQH01000135.1||full	24	11981	12319	1	E																				0	2	2	FALSE
MTVG_929		PAQH01000135.1||full_25	PAQH01000135.1||full	25	12330	12446	1	E																				0	2	2	FALSE
MTVG_929		PAQH01000135.1||full_26	PAQH01000135.1||full	26	12459	12593	1	E																				0	2	2	FALSE
MTVG_929		PAQH01000135.1||full_27	PAQH01000135.1||full	27	12597	12989	1	E																				0	2	2	FALSE
MTVG_929		PAQH01000135.1||full_28	PAQH01000135.1||full	28	12986	13315	1	E																				0	1	2	FALSE
MTVG_929		PAQH01000135.1||full_29	PAQH01000135.1||full	29	13326	14252	1	D																Restriction alleviation protein Lar [PF14354.8]				0	1	2	FALSE
MTVG_929		PAQH01000135.1||full_30	PAQH01000135.1||full	30	14245	14742	1	E																				0	2	2	FALSE
MTVG_929		PAQH01000135.1||full_31	PAQH01000135.1||full	31	14739	14969	1	E																				0	2	2	FALSE
MTVG_929		PAQH01000135.1||full_32	PAQH01000135.1||full	32	14966	15823	1	E																				0	2	2	FALSE
MTVG_929		PAQH01000135.1||full_33	PAQH01000135.1||full	33	15820	16170	1	E																				0	1	2	FALSE
MTVG_929		PAQH01000135.1||full_34	PAQH01000135.1||full	34	16167	16607	1	E																				0	2	2	FALSE
MTVG_929		PAQH01000135.1||full_35	PAQH01000135.1||full	35	16955	17686	1	C	K07474	phage terminase small subunit	YP_006589958.1	YP_006589958.1 terminase small subunit [Burkholderia virus DC1]	FALSE	0.439	191	9.255e-54								Terminase small subunit [PF03592.18]		sp|P68928|TERS_BPSF6 Terminase small subunit; Xr	Xr	0	1	2	FALSE	V
MTVG_929		PAQH01000135.1||full_36	PAQH01000135.1||full	36	17686	17952	1	E																				0	2	2	FALSE
MTVG_929		PAQH01000135.1||full_37	PAQH01000135.1||full	37	17945	19522	1	E			YP_005098407.1	YP_005098407.1 putative terminase large subunit [Erwinia phage PEp14]	TRUE	0.631	640	1.302e-203										REFSEQ hypothetical protein; Xu	Xu	0	0	2	FALSE
MTVG_929		PAQH01000135.1||full_38	PAQH01000135.1||full	38	19519	19956	1	E			YP_005098410.1	YP_005098410.1 hypothetical protein PEp14_0006 [Erwinia phage PEp14]	FALSE	0.542	142	1.437e-38										REFSEQ hypothetical protein; Xu	Xu	0	1	1	FALSE
MTVG_929		PAQH01000135.1||full_39	PAQH01000135.1||full	39	19949	22234	1	D			YP_005098411.1	YP_005098411.1 putative portal protein [Erwinia phage PEp14]	TRUE	0.591	887	8.66e-285								Phage P22-like portal protein [PF16510.7]		sp|Q9T1S9|PORTL_BPAPS Portal protein; XhXpXrXs	Xh;Xs;Xp;Xr	0	0	1	FALSE	V
MTVG_929		PAQH01000135.1||full_40	PAQH01000135.1||full	40	22245	22478	1	E																		sp|P39251|Y16Q_BPT4 Uncharacterized 7.5 kDa protein in denB-rIIB intergenic region; Xu	Xu	0	1	1	FALSE
MTVG_929		PAQH01000135.1||full_41	PAQH01000135.1||full	41	22483	23418	1	E			YP_005098412.1	YP_005098412.1 hypothetical protein PEp14_0008 [Erwinia phage PEp14]	FALSE	0.353	123	1.422e-29										REFSEQ hypothetical protein; Xu	Xu	0	1	1	FALSE
MTVG_929		PAQH01000135.1||full_42	PAQH01000135.1||full	42	23433	23609	1	E																		sp|C4K832|CSRA_HAMD5 Translational regulator CsrA; Xr	Xr	0	1	1	FALSE	V
MTVG_929	Structural protein	PAQH01000135.1||full_43	PAQH01000135.1||full	43	23720	24817	1	D			YP_005098414.1	YP_005098414.1 hypothetical protein PEp14_00010 [Erwinia phage PEp14]	TRUE	0.785	586	5.955e-188								Protein of unknown function (DUF4043) [PF13252.8]		sp|C0HJH8|CAPSD_BPKP2 Major capsid protein; Xs	Xs	0	0	1	FALSE	V
MTVG_929		PAQH01000135.1||full_44	PAQH01000135.1||full	44	24865	25302	1	E			YP_005098415.1	YP_005098415.1 hypothetical protein PEp14_00011 [Erwinia phage PEp14]	FALSE	0.4	108	1.61e-26										REFSEQ hypothetical protein; Xu	Xu	0	1	1	FALSE
MTVG_929		PAQH01000135.1||full_45	PAQH01000135.1||full	45	25362	26084	1	E			YP_005098416.1	YP_005098416.1 hypothetical protein PEp14_00012 [Erwinia phage PEp14]	FALSE	0.383	92	9.9e-20										REFSEQ hypothetical protein; Xu	Xu	0	1	1	FALSE
MTVG_929		PAQH01000135.1||full_46	PAQH01000135.1||full	46	26088	27206	1	E			YP_009169042.1	YP_009169042.1 hypothetical protein APL46_gp106 [Campylobacter virus CPt10]	FALSE	0.343	60	1.514e-08												0	1	1	FALSE
MTVG_929	AMG	PAQH01000135.1||full_47	PAQH01000135.1||full	47	27206	28033	1	D																Concanavalin A-like lectin/glucanases superfamily [PF13385.8]				0	1	1	FALSE	MK
MTVG_929		PAQH01000135.1||full_48	PAQH01000135.1||full	48	28128	28802	1	E			YP_006589981.1	YP_006589981.1 hypothetical protein B862_gp51 [Burkholderia virus DC1]	FALSE	0.421	157	3.12e-42										REFSEQ hypothetical protein; Xu	Xu	0	1	1	FALSE
MTVG_929		PAQH01000135.1||full_49	PAQH01000135.1||full	49	28799	29416	1	E			YP_007236801.1	YP_007236801.1 hypothetical protein G167_gp55 [Burkholderia virus Bcepmigl]	FALSE	0.42	156	2.053e-42										REFSEQ hypothetical protein; Xu	Xu	0	1	1	FALSE
MTVG_929	Structural protein	PAQH01000135.1||full_50	PAQH01000135.1||full	50	29429	29848	1	E			NP_944289.1	NP_944289.1 virion-associated phage protein [Burkholderia virus Bcep22]	FALSE	0.596	163	5.991e-46										REFSEQ hypothetical protein; Xu	Xu	0	0	1	FALSE
MTVG_929		PAQH01000135.1||full_51	PAQH01000135.1||full	51	29853	30968	1	E																		REFSEQ virion-associated phage protein; Xu	Xu	0	1	1	FALSE
MTVG_929		PAQH01000135.1||full_52	PAQH01000135.1||full	52	30969	31241	1	E			NP_944292.2	NP_944292.2 virion-associated phage protein [Burkholderia virus Bcep22]	FALSE	0.465	81	1.756e-18										REFSEQ hypothetical protein; Xu	Xu	0	1	1	FALSE
MTVG_929	Structural protein	PAQH01000135.1||full_53	PAQH01000135.1||full	53	31246	32256	1	D			YP_006589987.1	YP_006589987.1 tail fiber protein [Burkholderia virus DC1]	FALSE	0.323	170	4.903e-45								Chaperone of endosialidase [PF13884.8]		REFSEQ hypothetical protein; Xu	Xu	0	0	1	FALSE
MTVG_929		PAQH01000135.1||full_54	PAQH01000135.1||full	54	32259	32840	1	E																				0	1	1	FALSE
MTVG_929	AMG	PAQH01000135.1||full_55	PAQH01000135.1||full	55	32851	33552	1	D			YP_002296260.1	YP_002296260.1 putative membrane protein [Emiliania huxleyi virus 86]	FALSE	0.246	67	1.741e-11								Fatty acid desaturase [PF00487.26]				0	1	1	FALSE	MK
MTVG_929		PAQH01000135.1||full_56	PAQH01000135.1||full	56	33549	34124	1	E																				0	2	1	FALSE
MTVG_929		PAQH01000135.1||full_57	PAQH01000135.1||full	57	34121	34330	1	E																				0	2	1	FALSE
MTVG_929		PAQH01000135.1||full_58	PAQH01000135.1||full	58	34327	34836	1	D																Aspartyl/Asparaginyl beta-hydroxylase [PF05118.17]				0	2	1	FALSE
MTVG_929		PAQH01000135.1||full_59	PAQH01000135.1||full	59	34836	35708	1	C	K01918,K01918	pantoate--beta-alanine ligase [EC:6.3.2.1]; pantoate--beta-alanine ligase [EC:6.3.2.1]														Pantoate-beta-alanine ligase [PF02569.17]				0	2	1	FALSE
MTVG_929	Structural protein	PAQH01000135.1||full_60	PAQH01000135.1||full	60	35696	37441	1	E			NP_944296.1	NP_944296.1 virion-associated phage protein [Burkholderia virus Bcep22]	TRUE	0.583	650	2.873e-206										REFSEQ hypothetical protein; Xu	Xu	0	1	1	FALSE
MTVG_929		PAQH01000135.1||full_61	PAQH01000135.1||full	61	37444	37812	1	E																				0	1	1	FALSE
MTVG_929		PAQH01000135.1||full_62	PAQH01000135.1||full	62	37871	38305	1	E			YP_007236811.1	YP_007236811.1 Acyl-CoA N-acyltransferase [Burkholderia virus Bcepmigl]	FALSE	0.504	137	1.14e-36										sp|O31995|YOKL_BACSU SPbeta prophage-derived uncharacterized N-acetyltransferase YokL; Xh	Xh	0	1	1	FALSE
MTVG_929		PAQH01000135.1||full_63	PAQH01000135.1||full	63	38295	39128	1	E			YP_007236812.1	YP_007236812.1 virion associated protein [Burkholderia virus Bcepmigl]	FALSE	0.541	276	1.281e-82										REFSEQ hypothetical protein; Xu	Xu	0	1	1	FALSE
MTVG_929		PAQH01000135.1||full_64	PAQH01000135.1||full	64	39128	39856	1	D			YP_006589995.1	YP_006589995.1 phosphoadenosine phosphosulfate reductase [Burkholderia virus DC1]	FALSE	0.589	270	6.116e-81								Phosphoadenosine phosphosulfate reductase family [PF01507.21]		sp|P03766|Y290_LAMBD Uncharacterized nin region protein ORF290; Xu	Xu	0	1	1	FALSE
MTVG_929		PAQH01000135.1||full_65	PAQH01000135.1||full	65	39853	40170	1	E																				0	2	1	FALSE
MTVG_929		PAQH01000135.1||full_66	PAQH01000135.1||full	66	40180	41433	1	E			YP_005098430.1	YP_005098430.1 hypothetical protein PEp14_00026 [Erwinia phage PEp14]	FALSE	0.325	214	5.396e-59										REFSEQ hypothetical protein; Xu	Xu	0	1	1	FALSE
MTVG_929		PAQH01000135.1||full_67	PAQH01000135.1||full	67	41449	56067	1	D			YP_005098431.1	YP_005098431.1 putative DNA methylase [Erwinia phage PEp14]	TRUE	0.375	3061	0								Large polyvalent protein associated domain 39 [PF18858.3]; N-6 DNA Methylase [PF02384.18]; ADP-Ribosyltransferase in polyvalent proteins [PF18760.3]; Transglycosylase SLT domain [PF01464.22]; Type III restriction enzyme, res subunit [PF04851.17]; Eco57I restriction-modification methylase [PF07669.13]; Helicase conserved C-terminal domain [PF00271.33]		REFSEQ hypothetical protein; Xu	Xu	0	1	1	FALSE
MTVG_929		PAQH01000135.1||full_68	PAQH01000135.1||full	68	56164	56514	1	E																				0	2	1	FALSE
MTVG_929		PAQH01000135.1||full_69	PAQH01000135.1||full	69	56517	56774	1	E																				0	2	1	FALSE
MTVG_929		PAQH01000135.1||full_70	PAQH01000135.1||full	70	56774	57169	1	C	K17733	peptidoglycan LD-endopeptidase CwlK [EC:3.4.-.-]	YP_009612289.1	YP_009612289.1 hypothetical protein FDI40_gp624 [Agrobacterium phage Atu_ph07]	FALSE	0.714	189	3.683e-55	MER0014833	M15C	MER0014833 - L-alanyl-D-glutamate peptidase (bacteriophage T5) (Agrobacterium tumefaciens) [M15.022]#M15C#{peptidase unit: 7-132}~source Q8UI38~	FALSE	0.713	177	1.549e-50	D-alanyl-D-alanine carboxypeptidase [PF13539.8]				0	1	1	FALSE	P
MTVG_929		PAQH01000135.1||full_71	PAQH01000135.1||full	71	57185	57676	1	D			YP_009217087.1	YP_009217087.1 hypothetical protein AVT69_gp005 [Pseudomonas phage PhiPA3]	FALSE	0.499	149	2.002e-40								Protein of unknown function (DUF1353) [PF07087.13]		REFSEQ hypothetical protein; Xu	Xu	0	0	2	FALSE
MTVG_929		PAQH01000135.1||full_72	PAQH01000135.1||full	72	57638	57829	-1	E																				0	2	2	FALSE
MTVG_929		PAQH01000135.1||full_73	PAQH01000135.1||full	73	57878	59785	-1	D																Cellulase (glycosyl hydrolase family 5) [PF00150.20]; Procyclic acidic repetitive protein (PARP) [PF05887.13]	GH5 endo-beta-1,4-glucanase / cellulase (EC 3.2.1.4); endo-beta-1,4-xylanase (EC 3.2.1.8); beta-glucosidase (EC 3.2.1.21); beta-mannosidase (EC 3.2.1.25); beta-glucosylceramidase (EC 3.2.1.45); glucan beta-1,3-glucosidase (EC 3.2.1.58); exo-beta-1,4-glucanase / cellodextrinase (EC 3.2.1.74); glucan endo-1,6-beta-glucosidase (EC 3.2.1.75); mannan endo-beta-1,4-mannosidase (EC 3.2.1.78); cellulose …			0	2	2	FALSE	MKEF
MTVG_929		PAQH01000135.1||full_74	PAQH01000135.1||full	74	59874	60251	-1	E																				0	2	2	FALSE	F
MTVG_929		PAQH01000135.1||full_75	PAQH01000135.1||full	75	60248	60754	-1	E																				0	2	2	FALSE	F
MTVG_929		PAQH01000135.1||full_76	PAQH01000135.1||full	76	60794	61687	-1	C	K03554	recombination associated protein RdgC	YP_164278.1	YP_164278.1 RdgC exonuclease [Pseudomonas virus F116]	FALSE	0.343	145	3.163e-37								Putative exonuclease, RdgC [PF04381.14]		sp|A7MT92|RDGC_VIBCB Recombination-associated protein RdgC; Xr	Xr	0	2	2	FALSE	VF
MTVG_929		PAQH01000135.1||full_77	PAQH01000135.1||full	77	61687	61926	-1	E																				0	2	2	FALSE	F
MTVG_929		PAQH01000135.1||full_78	PAQH01000135.1||full	78	61919	62950	-1	E			YP_001552301.1	YP_001552301.1 hypothetical protein BA3_0032 [Thalassomonas phage BA3]	FALSE	0.307	89	6.234e-18												0		2	FALSE	F
MTVG_1151		NZ_AP014648.1||1_partial_1_1	NZ_AP014648.1||1_partial_1	1	3	518	-1	D			YP_009152196.1	YP_009152196.1 host-nuclease inhibitor Gam family protein [Shigella phage SfMu]	FALSE	0.326	89	7.983e-20								Bacteriophage Mu Gam like protein [PF07352.14]		sp|P06023|GAM_BPMU Putative DNA ends protecting protein gam; XhXp	Xh;Xp	0	1	5	FALSE	F
MTVG_1151		NZ_AP014648.1||1_partial_1_2	NZ_AP014648.1||1_partial_1	2	515	820	-1	E																				0	2	2	FALSE	F
MTVG_1151		NZ_AP014648.1||1_partial_1_3	NZ_AP014648.1||1_partial_1	3	884	1378	-1	E																				0	2	2	FALSE	F
MTVG_1151		NZ_AP014648.1||1_partial_1_4	NZ_AP014648.1||1_partial_1	4	1450	2499	-1	D			NP_542265.1	NP_542265.1 hypothetical protein PBC5p05 [Sinorhizobium phage PBC5]	FALSE	0.663	228	8.125e-65								Phage tail lysozyme [PF18013.3]; N-acetylmuramoyl-L-alanine amidase [PF01510.27]				0	1	2	FALSE	F
MTVG_1151		NZ_AP014648.1||1_partial_1_5	NZ_AP014648.1||1_partial_1	5	2608	2976	-1	E																				0	2	2	FALSE	F
MTVG_1151		NZ_AP014648.1||1_partial_1_6	NZ_AP014648.1||1_partial_1	6	2942	3442	-1	E																				1	2	2	FALSE	F
MTVG_1151		NZ_AP014648.1||1_partial_1_7	NZ_AP014648.1||1_partial_1	7	3445	4371	-1	E																				0	0	2	FALSE	F
MTVG_1151		NZ_AP014648.1||1_partial_1_8	NZ_AP014648.1||1_partial_1	8	4373	5749	-1	E																				0	2	1	FALSE	F
MTVG_1151		NZ_AP014648.1||1_partial_1_9	NZ_AP014648.1||1_partial_1	9	5752	6909	-1	E																				0	2	1	FALSE
MTVG_1151		NZ_AP014648.1||1_partial_1_10	NZ_AP014648.1||1_partial_1	10	6902	7774	-1	E																				0	1	1	FALSE
MTVG_1151		NZ_AP014648.1||1_partial_1_11	NZ_AP014648.1||1_partial_1	11	7786	8064	-1	E																				0	1	1	FALSE
MTVG_1151	Structural protein	NZ_AP014648.1||1_partial_1_12	NZ_AP014648.1||1_partial_1	12	8057	9556	-1	E			YP_006382515.1	YP_006382515.1 phage particle protein [Pseudomonas phage tf]	FALSE	0.201	71	8e-12										REFSEQ hypothetical protein; Xu	Xu	0	1	1	FALSE
MTVG_1151		NZ_AP014648.1||1_partial_1_13	NZ_AP014648.1||1_partial_1	13	9563	10186	-1	E																		REFSEQ hypothetical protein; Xu	Xu	0	0	1	FALSE
MTVG_1151		NZ_AP014648.1||1_partial_1_14	NZ_AP014648.1||1_partial_1	14	10190	10753	-1	E																				0	2	1	FALSE
MTVG_1151	AMG	NZ_AP014648.1||1_partial_1_15	NZ_AP014648.1||1_partial_1	15	10841	11428	1	D																Sulfotransferase family [PF03567.16]				0	1	1	FALSE	MK
MTVG_1151		NZ_AP014648.1||1_partial_1_16	NZ_AP014648.1||1_partial_1	16	11425	12717	-1	D																BNR repeat-like domain [PF13088.8]				0	2	1	FALSE
MTVG_1151		NZ_AP014648.1||1_partial_1_17	NZ_AP014648.1||1_partial_1	17	12822	13325	-1	E																				0	1	1	FALSE
MTVG_1151		NZ_AP014648.1||1_partial_1_18	NZ_AP014648.1||1_partial_1	18	13331	14191	-1	E																				0	2	1	FALSE
MTVG_1151		NZ_AP014648.1||1_partial_1_19	NZ_AP014648.1||1_partial_1	19	14209	14622	-1	E																				0	2	1	FALSE
MTVG_1151		NZ_AP014648.1||1_partial_1_20	NZ_AP014648.1||1_partial_1	20	14672	15004	-1	E																				0	2	1	FALSE
MTVG_1151		NZ_AP014648.1||1_partial_1_21	NZ_AP014648.1||1_partial_1	21	15098	15541	-1	E			YP_005097985.1	YP_005097985.1 hypothetical protein SPN1S_0010 [Salmonella phage SPN1S]	FALSE	0.453	118	4.841e-30										REFSEQ hypothetical protein; Xu	Xu	0	1	1	FALSE
MTVG_1151	Structural protein	NZ_AP014648.1||1_partial_1_22	NZ_AP014648.1||1_partial_1	22	15625	16632	-1	E			YP_007001980.1	YP_007001980.1 hypothetical protein F365_gp29 [Escherichia phage TL-2011b]	FALSE	0.445	268	1.3e-78										REFSEQ major capsid protein; Xu	Xu	0	0	1	FALSE
MTVG_1151		NZ_AP014648.1||1_partial_1_23	NZ_AP014648.1||1_partial_1	23	16728	17816	-1	E																		REFSEQ scaffolding protein; Xu	Xu	0	1	1	FALSE
MTVG_1151		NZ_AP014648.1||1_partial_1_24	NZ_AP014648.1||1_partial_1	24	17813	18118	-1	E																				0	1	1	FALSE
MTVG_1151		NZ_AP014648.1||1_partial_1_25	NZ_AP014648.1||1_partial_1	25	18118	20226	-1	E			YP_001671938.1	YP_001671938.1 portal protein [Pseudomonas virus LUZ24]	FALSE	0.331	318	1e-90										sp|A0MZE1|PORTL_BPN4 Probable portal protein; XhXpXrXs	Xr;Xh;Xs;Xp	0	0	1	FALSE	V
MTVG_1151		NZ_AP014648.1||1_partial_1_26	NZ_AP014648.1||1_partial_1	26	20229	20753	-1	E			YP_003344921.1	YP_003344921.1 TerL [Xylella phage Xfas53]	FALSE	0.28	69	6.846e-13												0	0	1	FALSE
MTVG_1151		NZ_AP014648.1||1_partial_1_27	NZ_AP014648.1||1_partial_1	27	20761	22332	-1	D			YP_002284336.1	YP_002284336.1 putative terminase [Pseudomonas phage PAJU2]	TRUE	0.603	577	4.251e-182								Phage Terminase [PF03354.17]		sp|O64206|VG13_BPMD2 Gene 13 protein; Xu	Xu	0	0	2	FALSE
MTVG_1151		NZ_AP014648.1||1_partial_1_28	NZ_AP014648.1||1_partial_1	28	22277	22786	-1	E																				0	1	2	FALSE
MTVG_1151		NZ_AP014648.1||1_partial_1_29	NZ_AP014648.1||1_partial_1	29	22925	23287	-1	E			YP_002284412.1	YP_002284412.1 putative endonuclease [Pseudomonas phage PAJU2]	FALSE	0.43	71	3.179e-14												0	1	2	FALSE
MTVG_1151		NZ_AP014648.1||1_partial_1_30	NZ_AP014648.1||1_partial_1	30	23259	23720	-1	E																		REFSEQ hypothetical protein; Xu	Xu	0	1	2	FALSE
MTVG_1151		NZ_AP014648.1||1_partial_1_31	NZ_AP014648.1||1_partial_1	31	23717	23983	-1	D			YP_008126027.1	YP_008126027.1 DUF2829 domain-containing protein [Alteromonas phage vB_AmaP_AD45-P1]	FALSE	0.539	90	2.058e-21								Protein of unknown function (DUF2829) [PF11195.10]				0	1	2	FALSE
MTVG_1151		NZ_AP014648.1||1_partial_1_32	NZ_AP014648.1||1_partial_1	32	24379	24948	1	E																				0	2	2	FALSE
MTVG_1151		NZ_AP014648.1||1_partial_1_33	NZ_AP014648.1||1_partial_1	33	25017	25781	-1	D			YP_009147004.1	YP_009147004.1 DNA methylase [Aurantimonas phage AmM-1]	FALSE	0.619	312	2.429e-95								DNA methylase [PF01555.20]		sp|P14243|MTC9_CITFR Modification methylase Cfr9I; XhXp	Xh;Xp	0	1	2	FALSE
MTVG_1151		NZ_AP014648.1||1_partial_1_34	NZ_AP014648.1||1_partial_1	34	26216	26509	-1	E																				0	2	2	FALSE
MTVG_1151		NZ_AP014648.1||1_partial_1_35	NZ_AP014648.1||1_partial_1	35	26512	26973	-1	E																				0	2	2	FALSE
MTVG_1151		NZ_AP014648.1||1_partial_1_36	NZ_AP014648.1||1_partial_1	36	27287	27493	1	E																				0	2	2	FALSE
MTVG_1151		NZ_AP014648.1||1_partial_1_37	NZ_AP014648.1||1_partial_1	37	27797	28309	-1	D																Domain of unknown function (DUF6362) [PF19889.1]				0	2	2	FALSE
MTVG_1151		NZ_AP014648.1||1_partial_1_38	NZ_AP014648.1||1_partial_1	38	28589	28744	1	E																				0	2	2	FALSE
MTVG_1151		NZ_AP014648.1||1_partial_1_39	NZ_AP014648.1||1_partial_1	39	28754	29191	-1	E																				0	2	2	FALSE
MTVG_1151		NZ_AP014648.1||1_partial_1_40	NZ_AP014648.1||1_partial_1	40	29205	29354	-1	E																				0	2	2	FALSE
MTVG_1151		NZ_AP014648.1||1_partial_1_41	NZ_AP014648.1||1_partial_1	41	29351	29602	-1	E																				0	2	2	FALSE
MTVG_1151		NZ_AP014648.1||1_partial_1_42	NZ_AP014648.1||1_partial_1	42	29599	29823	-1	E																				0	2	2	FALSE
MTVG_1151		NZ_AP014648.1||1_partial_1_43	NZ_AP014648.1||1_partial_1	43	29828	30067	-1	E																				0	2	2	FALSE
MTVG_1151		NZ_AP014648.1||1_partial_1_44	NZ_AP014648.1||1_partial_1	44	30064	30258	-1	E																				0	2	2	FALSE
MTVG_1151		NZ_AP014648.1||1_partial_1_45	NZ_AP014648.1||1_partial_1	45	30255	30542	-1	E																				0	2	2	FALSE
MTVG_1151		NZ_AP014648.1||1_partial_1_46	NZ_AP014648.1||1_partial_1	46	30539	30823	-1	E			YP_009194181.1	YP_009194181.1 hypothetical protein AVT09_gp131 [Brevibacillus phage Sundance]	FALSE	0.461	81	3.963e-18										sp|Q38441|YOR5_BPSPP Uncharacterized 10.3 kDa protein in GP2-GP6 intergenic region; Xu	Xu	0	1	2	FALSE
MTVG_1151		NZ_AP014648.1||1_partial_1_47	NZ_AP014648.1||1_partial_1	47	30820	31878	-1	D																DnaA N-terminal domain [PF11638.10]; Helix-turn-helix domain [PF13730.8]				0	2	2	FALSE
MTVG_1151		NZ_AP014648.1||1_partial_1_48	NZ_AP014648.1||1_partial_1	48	31935	32141	-1	E																				0	2	2	FALSE
MTVG_1151		NZ_AP014648.1||1_partial_1_49	NZ_AP014648.1||1_partial_1	49	32138	32314	-1	E																				0	2	2	FALSE
MTVG_1151		NZ_AP014648.1||1_partial_1_50	NZ_AP014648.1||1_partial_1	50	32311	32565	-1	E																				0	2	2	FALSE
MTVG_1151		NZ_AP014648.1||1_partial_1_51	NZ_AP014648.1||1_partial_1	51	32804	33481	-1	E			YP_007006552.1	YP_007006552.1 hypothetical protein F406_gp021 [Agrobacterium phage 7-7-1]	FALSE	0.239	63	3.018e-10										REFSEQ hypothetical protein; Xu	Xu	0	1	2	FALSE
MTVG_1151		NZ_AP014648.1||1_partial_1_52	NZ_AP014648.1||1_partial_1	52	33635	34105	-1	E																				0	2	2	FALSE
MTVG_1151		NZ_AP014648.1||1_partial_1_53	NZ_AP014648.1||1_partial_1	53	34575	34832	-1	E																				0	2	2	FALSE
MTVG_1151		NZ_AP014648.1||1_partial_1_54	NZ_AP014648.1||1_partial_1	54	34947	35231	1	D																Helix-turn-helix domain [PF12844.9]; Helix-turn-helix [PF01381.24]; Helix-turn-helix domain [PF13560.8]; Bacteriophage CI repressor helix-turn-helix domain [PF07022.15]; Antitoxin component of bacterial toxin-antitoxin system, MqsA [PF15731.7]				0	1	2	FALSE	F
MTVG_1151		NZ_AP014648.1||1_partial_1_55	NZ_AP014648.1||1_partial_1	55	35700	36050	1	E																				0	2	2	FALSE	F
MTVG_1151		NZ_AP014648.1||1_partial_1_56	NZ_AP014648.1||1_partial_1	56	36047	36298	1	E																				0	2	2	FALSE	F
MTVG_1151		NZ_AP014648.1||1_partial_1_57	NZ_AP014648.1||1_partial_1	57	36349	36768	1	E																				0	2	2	FALSE	F
MTVG_1151		NZ_AP014648.1||1_partial_1_58	NZ_AP014648.1||1_partial_1	58	36765	37058	1	E																				0	2	2	FALSE	F
MTVG_1151		NZ_AP014648.1||1_partial_1_59	NZ_AP014648.1||1_partial_1	59	37055	37471	1	E																				0	2	2	FALSE	F
MTVG_1151		NZ_AP014648.1||1_partial_1_60	NZ_AP014648.1||1_partial_1	60	37471	37635	1	E																				0	2	2	FALSE	F
MTVG_1151		NZ_AP014648.1||1_partial_1_61	NZ_AP014648.1||1_partial_1	61	37632	37958	1	E																				0	2	2	FALSE	F
MTVG_1151		NZ_AP014648.1||1_partial_1_62	NZ_AP014648.1||1_partial_1	62	38074	38385	1	E																				0	2	2	FALSE	F
MTVG_1151		NZ_AP014648.1||1_partial_1_63	NZ_AP014648.1||1_partial_1	63	38382	38897	1	E			YP_009099621.1	YP_009099621.1 hypothetical protein PPF1_58 [Rhizobium phage vB_RleM_PPF1]	FALSE	0.417	123	2.912e-31										REFSEQ hypothetical protein; Xu	Xu	0	1	2	FALSE	F
MTVG_1151		NZ_AP014648.1||1_partial_1_64	NZ_AP014648.1||1_partial_1	64	38915	39349	1	D			NP_542325.1	NP_542325.1 hypothetical protein PBC5p65 [Sinorhizobium phage PBC5]	FALSE	0.424	97	7.612e-23								Helix-turn-helix domain [PF12844.9]; Helix-turn-helix [PF01381.24]; Helix-turn-helix domain [PF13560.8]				0	1	2	FALSE	F
MTVG_1151		NZ_AP014648.1||1_partial_1_65	NZ_AP014648.1||1_partial_1	65	39349	39747	1	E																				0	2	2	FALSE	F
MTVG_1151		NZ_AP014648.1||1_partial_1_66	NZ_AP014648.1||1_partial_1	66	39747	40139	1	E			YP_009860164.1	YP_009860164.1 tail protein [Leptospira phage LE1]	FALSE	0.415	104	2.032e-25												0	1	5	FALSE	F
MTVG_1300		3300020166.a:Ga0206128_1000296||full_1	3300020166.a:Ga0206128_1000296||full	1	1	276	1	E																				0	1	5	FALSE	F
MTVG_1300		3300020166.a:Ga0206128_1000296||full_2	3300020166.a:Ga0206128_1000296||full	2	242	1000	1	E																				0	1	2	FALSE	F
MTVG_1300		3300020166.a:Ga0206128_1000296||full_3	3300020166.a:Ga0206128_1000296||full	3	997	1815	1	E																				0	1	2	FALSE	F
MTVG_1300		3300020166.a:Ga0206128_1000296||full_4	3300020166.a:Ga0206128_1000296||full	4	1812	2495	1	E																				0	1	2	FALSE	F
MTVG_1300		3300020166.a:Ga0206128_1000296||full_5	3300020166.a:Ga0206128_1000296||full	5	2482	2742	1	E																				0	1	2	FALSE	F
MTVG_1300		3300020166.a:Ga0206128_1000296||full_6	3300020166.a:Ga0206128_1000296||full	6	2775	3140	1	E																				0	1	2	FALSE	F
MTVG_1300		3300020166.a:Ga0206128_1000296||full_7	3300020166.a:Ga0206128_1000296||full	7	3124	3780	-1	E																				0	1	2	FALSE	F
MTVG_1300		3300020166.a:Ga0206128_1000296||full_8	3300020166.a:Ga0206128_1000296||full	8	3781	4485	-1	E																				0	1	2	FALSE	F
MTVG_1300		3300020166.a:Ga0206128_1000296||full_9	3300020166.a:Ga0206128_1000296||full	9	4466	4954	-1	E																				0	1	2	FALSE	F
MTVG_1300		3300020166.a:Ga0206128_1000296||full_10	3300020166.a:Ga0206128_1000296||full	10	5002	6258	-1	E																				0	1	2	FALSE
MTVG_1300		3300020166.a:Ga0206128_1000296||full_11	3300020166.a:Ga0206128_1000296||full	11	6272	6754	-1	E																				0	1	2	FALSE
MTVG_1300		3300020166.a:Ga0206128_1000296||full_12	3300020166.a:Ga0206128_1000296||full	12	6759	7004	-1	E																		REFSEQ hypothetical protein; Xu	Xu	0	1	2	FALSE
MTVG_1300		3300020166.a:Ga0206128_1000296||full_13	3300020166.a:Ga0206128_1000296||full	13	7006	14271	-1	D			YP_009098966.1	YP_009098966.1 hypothetical protein OZ74_gp250 [Caulobacter phage Cr30]	TRUE	0.256	370	3.472e-101								Domain of unknown function (DUF4815) [PF16075.7]		REFSEQ hypothetical protein; Xu	Xu	0	0	2	FALSE
MTVG_1300		3300020166.a:Ga0206128_1000296||full_14	3300020166.a:Ga0206128_1000296||full	14	14281	14421	-1	E																				0	1	1	FALSE
MTVG_1300		3300020166.a:Ga0206128_1000296||full_15	3300020166.a:Ga0206128_1000296||full	15	14399	15988	-1	E			YP_004322764.1	YP_004322764.1 baseplate wedge [Synechococcus phage S-ShM2]	FALSE	0.32	136	6.859e-32										REFSEQ baseplate wedge; Xu	Xu	0	0	1	FALSE
MTVG_1300		3300020166.a:Ga0206128_1000296||full_16	3300020166.a:Ga0206128_1000296||full	16	16001	16444	-1	E																		REFSEQ hypothetical protein; Xu	Xu	0	1	1	FALSE
MTVG_1300		3300020166.a:Ga0206128_1000296||full_17	3300020166.a:Ga0206128_1000296||full	17	16463	18904	-1	D			YP_009098968.1	YP_009098968.1 structural protein [Caulobacter phage Cr30]	FALSE	0.209	88	1.231e-16								Phage tail tube, TTP, lambda-like [PF16460.7]		REFSEQ hypothetical protein; Xu	Xu	0	0	1	FALSE
MTVG_1300		3300020166.a:Ga0206128_1000296||full_18	3300020166.a:Ga0206128_1000296||full	18	18904	20817	-1	D			YP_007517920.1	YP_007517920.1 baseplate wedge [Pelagibacter phage HTVC008M]	FALSE	0.357	338	4.743e-98								Baseplate J-like protein [PF04865.16]		sp|P19060|BP06_BPT4 Baseplate wedge protein gp6; Xs	Xs	0	0	1	FALSE	V
MTVG_1300		3300020166.a:Ga0206128_1000296||full_19	3300020166.a:Ga0206128_1000296||full	19	20822	21226	-1	D			YP_007517919.1	YP_007517919.1 base plate wedge subunit [Pelagibacter phage HTVC008M]	FALSE	0.476	119	1.491e-30								Baseplate wedge protein gp25 [PF04965.16]		sp|P09425|BP25_BPT4 Baseplate wedge protein gp25; XhXs	Xh;Xs	0	0	1	FALSE	V
MTVG_1300		3300020166.a:Ga0206128_1000296||full_20	3300020166.a:Ga0206128_1000296||full	20	21249	21878	-1	E																				0	2	1	FALSE
MTVG_1300		3300020166.a:Ga0206128_1000296||full_21	3300020166.a:Ga0206128_1000296||full	21	21888	23375	-1	D			NP_899581.1	NP_899581.1 gp5 [Vibrio phage KVP40]	FALSE	0.356	222	1.443e-60								Gp5 N-terminal OB domain [PF06714.13]		REFSEQ baseplate hub subunit and tail lysozyme; Xu	Xu	0	0	1	FALSE
MTVG_1300		3300020166.a:Ga0206128_1000296||full_22	3300020166.a:Ga0206128_1000296||full	22	23365	24690	-1	E			YP_007517895.1	YP_007517895.1 structural protein [Pelagibacter phage HTVC008M]	FALSE	0.249	141	2.974e-34										sp|P17172|BP27_BPT4 Baseplate central spike complex protein gp27; XhXs	Xh;Xs	0	0	1	FALSE	V
MTVG_1300		3300020166.a:Ga0206128_1000296||full_23	3300020166.a:Ga0206128_1000296||full	23	24692	25240	-1	D			YP_007517894.1	YP_007517894.1 baseplate wedge subunit [Pelagibacter phage HTVC008M]	FALSE	0.314	90	6.195e-20								Base plate wedge protein 53 [PF11246.10]		sp|P16011|BP53_BPT4 Baseplate wedge protein gp53; XhXs	Xh;Xs	0	0	1	FALSE	V
MTVG_1300	Structural protein	3300020166.a:Ga0206128_1000296||full_24	3300020166.a:Ga0206128_1000296||full	24	25240	26526	-1	D			YP_007517893.1	YP_007517893.1 phage tail tube associated base plate protein [Pelagibacter phage HTVC008M]	FALSE	0.317	117	1.301e-26								Tail-tube assembly protein [PF11091.10]		sp|P13339|BP48_BPT4 Baseplate tail-tube junction protein gp48; XhXs	Xh;Xs	0	0	1	FALSE	V
MTVG_1300	AMG	3300020166.a:Ga0206128_1000296||full_25	3300020166.a:Ga0206128_1000296||full	25	26591	27541	-1	D																Glycosyltransferase (GlcNAc) [PF11397.10]	GT60 UDP-GlcNAc: polypeptide alpha-N-acetylglucosaminyltransferase (EC 2.4.1.-); UDP-GlcNAc: hydroxyproline polypeptide alpha-N-acetylglucosaminyltransferase (EC 2.4.1.-) [GT60]			0	1	1	FALSE	M
MTVG_1300		3300020166.a:Ga0206128_1000296||full_26	3300020166.a:Ga0206128_1000296||full	26	27538	28260	-1	E																				0	1	1	FALSE
MTVG_1300		3300020166.a:Ga0206128_1000296||full_27	3300020166.a:Ga0206128_1000296||full	27	28260	28988	-1	D			NP_542571.1	NP_542571.1 hypothetical protein HrrHF2_475 [Halorubrum phage HF2]	FALSE	0.357	140	4.116e-36								Family of unknown function (DUF6065) [PF19541.1]		REFSEQ hypothetical protein; Xu	Xu	0	1	1	FALSE
MTVG_1300	AMG	3300020166.a:Ga0206128_1000296||full_28	3300020166.a:Ga0206128_1000296||full	28	28988	29578	-1	C	K07336	PKHD-type hydroxylase [EC:1.14.11.-]	YP_007877817.1	YP_007877817.1 2OG-Fe(II) oxygenase [Synechococcus phage Syn30]	FALSE	0.34	94	3.181e-21								2OG-Fe(II) oxygenase superfamily [PF13640.8]; Oxygenase, catalysing oxidative methylation of damaged DNA [PF09859.11]		sp|B1XLW1|Y2658_SYNP2 PKHD-type hydroxylase SYNPCC7002_A2658; Xh	Xh	0	1	1	FALSE	MK
MTVG_1300		3300020166.a:Ga0206128_1000296||full_29	3300020166.a:Ga0206128_1000296||full	29	29633	30337	-1	E																				0	2	1	FALSE
MTVG_1300		3300020166.a:Ga0206128_1000296||full_30	3300020166.a:Ga0206128_1000296||full	30	30476	30979	-1	E																				0	2	1	FALSE
MTVG_1300		3300020166.a:Ga0206128_1000296||full_31	3300020166.a:Ga0206128_1000296||full	31	30986	31699	-1	E																				0	2	1	FALSE
MTVG_1300		3300020166.a:Ga0206128_1000296||full_32	3300020166.a:Ga0206128_1000296||full	32	31699	32172	-1	E																				0	0	1	FALSE
MTVG_1300	Structural protein	3300020166.a:Ga0206128_1000296||full_33	3300020166.a:Ga0206128_1000296||full	33	32241	32687	1	D			YP_004323148.1	YP_004323148.1 head completion protein [Prochlorococcus phage P-RSM4]	FALSE	0.665	188	1.515e-54								TnsA endonuclease N terminal [PF08722.13]		sp|P15075|VG50_BPT4 Head completion protein Gp50; Xu	Xu	0	0	1	FALSE
MTVG_1300		3300020166.a:Ga0206128_1000296||full_34	3300020166.a:Ga0206128_1000296||full	34	32702	33277	1	E			YP_009212357.1	YP_009212357.1 DNA end protector protein [Sinorhizobium phage phiN3]	FALSE	0.446	145	7.793e-39										sp|P15076|DNAPR_BPT4 Terminal DNA protecting protein; XpXs	Xp;Xs	0	1	1	FALSE	V
MTVG_1300		3300020166.a:Ga0206128_1000296||full_35	3300020166.a:Ga0206128_1000296||full	35	33270	33956	1	E																		sp|P13333|TUBE_BPT4 Tail tube protein gp19; XhXpXrXs	Xh;Xr;Xp;Xs	0	0	1	FALSE	V
MTVG_1300		3300020166.a:Ga0206128_1000296||full_36	3300020166.a:Ga0206128_1000296||full	36	33981	34673	1	D			YP_009134509.1	YP_009134509.1 baseplate hub subunit [Synechococcus phage ACG-2014e]	FALSE	0.378	153	1.222e-40								T4 bacteriophage base plate protein [PF12322.10]		sp|P17173|TAP51_BPT4 Baseplate hub assembly protein gp51; XhXs	Xh;Xs	0	0	1	FALSE	V
MTVG_1300		3300020166.a:Ga0206128_1000296||full_37	3300020166.a:Ga0206128_1000296||full	37	34724	34849	1	E																		REFSEQ hypothetical protein; Xu	Xu	0	0	2	FALSE
MTVG_1300		3300020166.a:Ga0206128_1000296||full_38	3300020166.a:Ga0206128_1000296||full	38	34849	36717	1	E																				0	1	2	FALSE
MTVG_1300		3300020166.a:Ga0206128_1000296||full_39	3300020166.a:Ga0206128_1000296||full	39	36671	36958	1	E																				0	2	2	FALSE
MTVG_1300		3300020166.a:Ga0206128_1000296||full_40	3300020166.a:Ga0206128_1000296||full	40	37141	38070	-1	C	K18946	single-stranded DNA-binding protein	YP_007517875.1	YP_007517875.1 single-stranded DNA binding protein [Pelagibacter phage HTVC008M]	FALSE	0.591	349	3.74e-107								gp32 DNA binding protein like [PF08804.12]		sp|P20376|SSDNA_BPT5 Probable ssDNA-binding protein; XhXr	Xh;Xr	0	1	2	FALSE	V
MTVG_1300		3300020166.a:Ga0206128_1000296||full_41	3300020166.a:Ga0206128_1000296||full	41	38125	38277	-1	E																				0	2	2	FALSE
MTVG_1300		3300020166.a:Ga0206128_1000296||full_42	3300020166.a:Ga0206128_1000296||full	42	38270	38860	-1	D			YP_007877639.1	YP_007877639.1 hypothetical protein CPPG_00087 [Cyanophage P-RSM1]	FALSE	0.358	112	2.56e-27								T4 gene Gp59 loader of gp41 DNA helicase [PF08993.12]; T4 gene Gp59 loader of gp41 DNA helicase C-term [PF08994.12]		sp|P13342|VG59_BPT4 Protein Gp59; Xr	Xr	0	1	2	FALSE	V
MTVG_1300		3300020166.a:Ga0206128_1000296||full_43	3300020166.a:Ga0206128_1000296||full	43	38862	39155	-1	D			YP_009141000.1	YP_009141000.1 late promoter transcription protein [Synechococcus phage ACG-2014i]	FALSE	0.496	66	4.06e-13								Phage late-transcription coactivator [PF16805.7]		sp|P13338|VG33_BPT4 RNA polymerase-associated protein Gp33; Xu	Xu	0	1	2	FALSE
MTVG_1300		3300020166.a:Ga0206128_1000296||full_44	3300020166.a:Ga0206128_1000296||full	44	39145	40008	-1	D			YP_007674402.1	YP_007674402.1 nucleotide-sugar epimerase [Synechococcus phage S-SKS1]	FALSE	0.286	115	3.483e-27								GDP-mannose 4,6 dehydratase [PF16363.7]; NAD dependent epimerase/dehydratase family [PF01370.23]; 3-beta hydroxysteroid dehydrogenase/isomerase family [PF01073.21]; RmlD substrate binding domain [PF04321.19]; Polysaccharide biosynthesis protein [PF02719.17]; Male sterility protein [PF07993.14]		sp|P27830|RMLB2_ECOLI dTDP-glucose 4,6-dehydratase 2; Xh	Xh	0	1	2	FALSE	MK
MTVG_1300		3300020166.a:Ga0206128_1000296||full_45	3300020166.a:Ga0206128_1000296||full	45	40045	40623	-1	C	K01449	N-acetylmuramoyl-L-alanine amidase [EC:3.5.1.28]	YP_009149842.1	YP_009149842.1 putative cell wall hydrolase SleB [Escherichia virus DT57C]	FALSE	0.375	90	1.168e-19								Cell Wall Hydrolase [PF07486.14]				0	1	2	FALSE
MTVG_1300		3300020166.a:Ga0206128_1000296||full_46	3300020166.a:Ga0206128_1000296||full	46	40933	41319	-1	C	K06077	outer membrane lipoprotein SlyB														Glycine zipper 2TM domain [PF05433.17]				0	1	2	FALSE
MTVG_1300		3300020166.a:Ga0206128_1000296||full_47	3300020166.a:Ga0206128_1000296||full	47	41329	41991	-1	E			YP_007673860.1	YP_007673860.1 hypothetical protein CPMG_00114 [Prochlorococcus phage MED4-213]	FALSE	0.5	182	5.084e-51										REFSEQ hypothetical protein; Xu	Xu	0	1	2	FALSE
MTVG_1300		3300020166.a:Ga0206128_1000296||full_48	3300020166.a:Ga0206128_1000296||full	48	42091	42945	-1	E																		sp|Q06717|GSTG_BPT2 Beta-glucosyl-HMC-alpha-glucosyl-transferase; Xh	Xh	0	1	2	FALSE
MTVG_1300		3300020166.a:Ga0206128_1000296||full_49	3300020166.a:Ga0206128_1000296||full	49	42950	43249	-1	E			YP_003856853.1	YP_003856853.1 putative DNA ligase [Clostridium phage phiCTP1]	FALSE	0.419	64	2.951e-12										REFSEQ hypothetical protein; Xu	Xu	0	1	2	FALSE
MTVG_1300		3300020166.a:Ga0206128_1000296||full_50	3300020166.a:Ga0206128_1000296||full	50	43249	43392	-1	E																				0	2	2	FALSE
MTVG_1300		3300020166.a:Ga0206128_1000296||full_51	3300020166.a:Ga0206128_1000296||full	51	43392	43607	-1	E																				0	1	2	FALSE
MTVG_1300		3300020166.a:Ga0206128_1000296||full_52	3300020166.a:Ga0206128_1000296||full	52	43763	44512	-1	D			YP_195230.1	YP_195230.1 P-Starvation inducible protein [Synechococcus phage S-PM2]	FALSE	0.505	213	5.132e-61								PhoH-like protein [PF02562.18]; AAA domain [PF13245.8]		sp|O07635|YLAK_BACSU Uncharacterized protein YlaK; Xh	Xh	0	1	2	FALSE	MK
MTVG_1300		3300020166.a:Ga0206128_1000296||full_53	3300020166.a:Ga0206128_1000296||full	53	44560	44877	-1	E			YP_007518056.1	YP_007518056.1 hypothetical protein I899_gp190 [Pelagibacter phage HTVC008M]	FALSE	0.448	87	5.567e-20										REFSEQ hypothetical protein; Xu	Xu	0	1	2	FALSE
MTVG_1300		3300020166.a:Ga0206128_1000296||full_54	3300020166.a:Ga0206128_1000296||full	54	44877	45056	-1	E																				0	1	2	FALSE
MTVG_1300		3300020166.a:Ga0206128_1000296||full_55	3300020166.a:Ga0206128_1000296||full	55	45040	45348	-1	E																				0	2	2	FALSE
MTVG_1300		3300020166.a:Ga0206128_1000296||full_56	3300020166.a:Ga0206128_1000296||full	56	45423	46163	-1	E																				0	2	2	FALSE
MTVG_1300		3300020166.a:Ga0206128_1000296||full_57	3300020166.a:Ga0206128_1000296||full	57	46160	47461	-1	D																Radical SAM superfamily [PF04055.23]; Iron-sulfur cluster-binding domain [PF13186.8]		REFSEQ hypothetical phage protein (Radical SAM family); Xu	Xu	0	1	2	FALSE
MTVG_1300		3300020166.a:Ga0206128_1000296||full_58	3300020166.a:Ga0206128_1000296||full	58	47454	48572	-1	D																Radical SAM superfamily [PF04055.23]		REFSEQ hypothetical phage protein (Radical SAM family); Xu	Xu	0	1	2	FALSE
MTVG_1300		3300020166.a:Ga0206128_1000296||full_59	3300020166.a:Ga0206128_1000296||full	59	48577	49704	-1	E																				0	1	2	FALSE
MTVG_1300		3300020166.a:Ga0206128_1000296||full_60	3300020166.a:Ga0206128_1000296||full	60	49701	50357	-1	E																				0	2	2	FALSE
MTVG_1300		3300020166.a:Ga0206128_1000296||full_61	3300020166.a:Ga0206128_1000296||full	61	50354	50899	-1	E																				0	2	2	FALSE
MTVG_1300		3300020166.a:Ga0206128_1000296||full_62	3300020166.a:Ga0206128_1000296||full	62	50889	52298	-1	D																Radical SAM superfamily [PF04055.23]				0	1	2	FALSE
MTVG_1300		3300020166.a:Ga0206128_1000296||full_63	3300020166.a:Ga0206128_1000296||full	63	52288	53574	-1	D																Radical SAM superfamily [PF04055.23]				0	1	2	FALSE
MTVG_1300		3300020166.a:Ga0206128_1000296||full_64	3300020166.a:Ga0206128_1000296||full	64	53564	54973	-1	E																				0	1	2	FALSE	F
MTVG_1300		3300020166.a:Ga0206128_1000296||full_65	3300020166.a:Ga0206128_1000296||full	65	54960	56471	-1	E																				0	1	2	FALSE	F
MTVG_1300		3300020166.a:Ga0206128_1000296||full_66	3300020166.a:Ga0206128_1000296||full	66	56464	57936	-1	E																		REFSEQ hypothetical phage protein (Radical SAM family); Xu	Xu	0	1	2	FALSE	F
MTVG_1300		3300020166.a:Ga0206128_1000296||full_67	3300020166.a:Ga0206128_1000296||full	67	57939	58547	-1	E																				0	1	2	FALSE	F
MTVG_1300		3300020166.a:Ga0206128_1000296||full_68	3300020166.a:Ga0206128_1000296||full	68	58547	58855	-1	E			YP_003358968.1	YP_003358968.1 hypothetical protein DP-phiW-14_gp115 [Delftia phage PhiW-14]	FALSE	0.447	65	1.773e-12										REFSEQ hypothetical protein; Xu	Xu	0	1	2	FALSE	F
MTVG_1300		3300020166.a:Ga0206128_1000296||full_69	3300020166.a:Ga0206128_1000296||full	69	58913	59077	-1	E																				0	2	2	FALSE	F
MTVG_1300		3300020166.a:Ga0206128_1000296||full_70	3300020166.a:Ga0206128_1000296||full	70	59077	59217	-1	E																				0	2	2	FALSE	F
MTVG_1300		3300020166.a:Ga0206128_1000296||full_71	3300020166.a:Ga0206128_1000296||full	71	59217	59387	-1	E																				0	1	5	FALSE	F
MTVG_1311		JAADFN010000078.1||full_1	JAADFN010000078.1||full	1	3	350	-1	D																Putative amidoligase enzyme [PF12224.10]				0	2	5	FALSE	F
MTVG_1311		JAADFN010000078.1||full_2	JAADFN010000078.1||full	2	587	1906	-1	E																				0	2	4	FALSE	F
MTVG_1311		JAADFN010000078.1||full_3	JAADFN010000078.1||full	3	1903	2169	-1	E																				0	2	4	FALSE	F
MTVG_1311		JAADFN010000078.1||full_4	JAADFN010000078.1||full	4	2183	5776	-1	D			YP_007003418.1	YP_007003418.1 hypothetical protein F373_gp161 [Bacillus phage SP-10]	TRUE	0.247	371	8.604e-104								Domain of unknown function (DUF4815) [PF16075.7]				0	0	4	FALSE	F
MTVG_1311		JAADFN010000078.1||full_5	JAADFN010000078.1||full	5	5793	6326	-1	E																				0	1	1	FALSE
MTVG_1311		JAADFN010000078.1||full_6	JAADFN010000078.1||full	6	6340	6801	-1	E																				0	2	1	FALSE
MTVG_1311		JAADFN010000078.1||full_7	JAADFN010000078.1||full	7	6788	6919	-1	E																				0	2	1	FALSE
MTVG_1311		JAADFN010000078.1||full_8	JAADFN010000078.1||full	8	6924	7910	-1	E																				0	1	1	FALSE
MTVG_1311		JAADFN010000078.1||full_9	JAADFN010000078.1||full	9	7920	8513	-1	E																				0	1	1	FALSE
MTVG_1311		JAADFN010000078.1||full_10	JAADFN010000078.1||full	10	8523	10097	-1	D																Phage tail protein (Tail_P2_I) [PF09684.12]				0	2	1	FALSE
MTVG_1311		JAADFN010000078.1||full_11	JAADFN010000078.1||full	11	10097	11506	-1	D			YP_007005933.1	YP_007005933.1 putative baseplate J family protein [Bacillus phage BCD7]	FALSE	0.282	188	1.014e-49								Baseplate J-like protein [PF04865.16]		sp|P19060|BP06_BPT4 Baseplate wedge protein gp6; Xs	Xs	0	0	1	FALSE	V
MTVG_1311	Structural protein	JAADFN010000078.1||full_12	JAADFN010000078.1||full	12	11576	12031	-1	C	K06903	uncharacterized protein	YP_717766.1	YP_717766.1 baseplate wedge subunit [Synechococcus phage syn9]	FALSE	0.342	64	1.421e-11								Baseplate wedge protein gp25 [PF04965.16]		sp|P09425|BP25_BPT4 Baseplate wedge protein gp25; XhXs	Xs;Xh	0	0	1	FALSE	V
MTVG_1311		JAADFN010000078.1||full_13	JAADFN010000078.1||full	13	12028	12978	-1	E																				0	2	1	FALSE
MTVG_1311		JAADFN010000078.1||full_14	JAADFN010000078.1||full	14	12982	13731	-1	E																				0	2	1	FALSE
MTVG_1311		JAADFN010000078.1||full_15	JAADFN010000078.1||full	15	13703	14032	-1	E																				0	2	1	FALSE
MTVG_1311		JAADFN010000078.1||full_16	JAADFN010000078.1||full	16	14042	14308	-1	D			YP_008129859.1	YP_008129859.1 PAAR domain-containing protein [Rhizobium phage RR1-B]	FALSE	0.597	91	7.95e-22								PAAR motif [PF05488.15]				0	2	1	FALSE
MTVG_1311		JAADFN010000078.1||full_17	JAADFN010000078.1||full	17	14311	14682	-1	E																				0	2	1	FALSE
MTVG_1311	AMG	JAADFN010000078.1||full_18	JAADFN010000078.1||full	18	14685	15440	-1	D																Glycosyltransferase like family 2 [PF13641.8]; Glycosyl transferase family 2 [PF00535.28]; Glycosyltransferase like family 2 [PF10111.11]; Glycosyl transferase family 21 [PF13506.8]	GT2 cellulose synthase (EC 2.4.1.12); chitin synthase (EC 2.4.1.16); dolichyl-phosphate beta-D-mannosyltransferase (EC 2.4.1.83); dolichyl-phosphate beta-glucosyltransferase (EC 2.4.1.117); N-acetylglucosaminyltransferase (EC 2.4.1.-); N-acetylgalactosaminyltransferase (EC 2.4.1.-); hyaluronan synthase (EC 2.4.1.212); chitin oligosaccharide synthase (EC 2.4.1.-); beta-1,3-glucan synthase (EC 2.4.…			0	2	1	FALSE	M
MTVG_1311		JAADFN010000078.1||full_19	JAADFN010000078.1||full	19	15452	16501	-1	D																Type VI secretion system/phage-baseplate injector OB domain [PF04717.14]				0	0	1	FALSE
MTVG_1311		JAADFN010000078.1||full_20	JAADFN010000078.1||full	20	16517	16843	-1	E																				0	2	1	FALSE
MTVG_1311		JAADFN010000078.1||full_21	JAADFN010000078.1||full	21	16830	17261	-1	C	K08640	zinc D-Ala-D-Ala carboxypeptidase [EC:3.4.17.14]	YP_425023.1	YP_425023.1 hypothetical protein PK1Ep57 [Escherichia virus K1E]	FALSE	0.504	111	1.194e-27	MER0109329	M15A	MER0109329 - subfamily M15A non-peptidase homologues (Synergistes jonesii) [M15.UNA]#M15A#{peptidase unit: 25-120}~source ORF00264-TG_gsj_393~	FALSE	0.569	110	7.227e-27	Peptidase M15 [PF08291.13]; Bacterial protein of unknown function (DUF882) [PF05951.15]		REFSEQ hypothetical protein; Xu	Xu	0	1	1	FALSE	P
MTVG_1311	Structural protein	JAADFN010000078.1||full_22	JAADFN010000078.1||full	22	17281	18426	-1	C	K06905	uncharacterized protein														Phage tail baseplate hub (GPD) [PF05954.13]		sp|P10312|BPD_BPP2 Probable baseplate hub protein; XhXs	Xs;Xh	0	1	1	FALSE	V
MTVG_1311		JAADFN010000078.1||full_23	JAADFN010000078.1||full	23	18680	18970	-1	E																				0	1	1	FALSE
MTVG_1311		JAADFN010000078.1||full_24	JAADFN010000078.1||full	24	18967	19437	-1	D																Contractile injection system tube protein [PF19266.1]				0	2	1	FALSE
MTVG_1311		JAADFN010000078.1||full_25	JAADFN010000078.1||full	25	19440	19751	-1	D			YP_009099645.1	YP_009099645.1 hypothetical protein PPF1_82 [Rhizobium phage vB_RleM_PPF1]	FALSE	0.404	72	4.527e-15								Domain of unknown function (DUF4406) [PF14359.8]				0	1	1	FALSE
MTVG_1311		JAADFN010000078.1||full_26	JAADFN010000078.1||full	26	19760	23515	-1	E			YP_654744.1	YP_654744.1 hypothetical protein F108p33 [Pasteurella virus F108]	FALSE	0.251	181	1.657e-44												0	0	1	FALSE
MTVG_1311		JAADFN010000078.1||full_27	JAADFN010000078.1||full	27	23661	24338	-1	D			YP_007005941.1	YP_007005941.1 hypothetical protein F400_gp090 [Bacillus phage BCD7]	FALSE	0.228	66	3.677e-11								T4 bacteriophage base plate protein [PF12322.10]		REFSEQ hypothetical protein; Xu	Xu	0	0	1	FALSE
MTVG_1311		JAADFN010000078.1||full_28	JAADFN010000078.1||full	28	24355	24816	-1	D																T4-like virus tail tube protein gp19 [PF06841.14]				0	2	1	FALSE
MTVG_1311		JAADFN010000078.1||full_29	JAADFN010000078.1||full	29	24828	26684	-1	C	K06907	uncharacterized protein	YP_007005944.1	YP_007005944.1 putative tail sheath protein [Bacillus phage BCD7]	FALSE	0.269	225	1.726e-60								Phage tail sheath protein subtilisin-like domain [PF04984.16]; Phage tail sheath C-terminal domain [PF17482.4]		sp|P13332|TSP_BPT4 Tail sheath protein; XpXrXs	Xs;Xp;Xr	0	0	1	FALSE	V
MTVG_1311		JAADFN010000078.1||full_30	JAADFN010000078.1||full	30	26688	26966	-1	E																				0	2	1	FALSE
MTVG_1311		JAADFN010000078.1||full_31	JAADFN010000078.1||full	31	26984	27538	-1	E																				0	2	1	FALSE
MTVG_1311		JAADFN010000078.1||full_32	JAADFN010000078.1||full	32	27709	29013	1	E																				0	2	1	FALSE
MTVG_1311		JAADFN010000078.1||full_33	JAADFN010000078.1||full	33	29043	29531	-1	D																Phage virion morphogenesis family [PF05069.15]				0	0	1	FALSE
MTVG_1311		JAADFN010000078.1||full_34	JAADFN010000078.1||full	34	29521	29883	-1	E																				0	2	1	FALSE
MTVG_1311		JAADFN010000078.1||full_35	JAADFN010000078.1||full	35	29880	30332	-1	E																				0	2	1	FALSE
MTVG_1311		JAADFN010000078.1||full_36	JAADFN010000078.1||full	36	30319	30690	-1	E																				0	2	1	FALSE
MTVG_1311		JAADFN010000078.1||full_37	JAADFN010000078.1||full	37	30706	31569	-1	E																		sp|P19693|CAPSA_BPT3 Major capsid protein; XrXs	Xs;Xr	0	0	1	FALSE	V
MTVG_1311		JAADFN010000078.1||full_38	JAADFN010000078.1||full	38	31589	31951	-1	E																				0	2	1	FALSE
MTVG_1311		JAADFN010000078.1||full_39	JAADFN010000078.1||full	39	31968	35828	-1	C	K07318,K07318	adenine-specific DNA-methyltransferase [EC:2.1.1.72]; adenine-specific DNA-methyltransferase [EC:2.1.1.72]	YP_009015330.1	YP_009015330.1 gp19 [Bacillus virus G]	FALSE	0.322	84	4.965e-15								D12 class N6 adenine-specific DNA methyltransferase [PF02086.17]		sp|P12427|DMA_BPT2 DNA adenine methylase; XhXpXr	Xr;Xp;Xh	0	2	1	FALSE	V
MTVG_1311		JAADFN010000078.1||full_40	JAADFN010000078.1||full	40	35945	36289	-1	E																				0	1	1	FALSE
MTVG_1311		JAADFN010000078.1||full_41	JAADFN010000078.1||full	41	36286	36756	-1	E																				0	1	1	FALSE
MTVG_1311		JAADFN010000078.1||full_42	JAADFN010000078.1||full	42	36759	41327	-1	D																Phage Mu protein F like protein [PF04233.16]		REFSEQ capsid maturation protease; Xu	Xu	0	0	1	FALSE	F
MTVG_1311		JAADFN010000078.1||full_43	JAADFN010000078.1||full	43	41324	42964	-1	E																				0	0	2	FALSE	F
MTVG_1311		JAADFN010000078.1||full_44	JAADFN010000078.1||full	44	43095	43904	-1	E																				0	1	5	FALSE	F
MTVG_1333		JAEORW010000070.1||full_1	JAEORW010000070.1||full	1	3	278	-1	E																				0	1	5	FALSE	F
MTVG_1333		JAEORW010000070.1||full_2	JAEORW010000070.1||full	2	289	1005	-1	D			YP_009009376.1	YP_009009376.1 hypothetical protein CF96_gp143 [Pseudomonas phage phiPsa374]	FALSE	0.324	71	7.008e-13								Phage protein Gp138 N-terminal domain [PF18352.3]		sp|P31340|SPIKE_BPP2 Spike protein; XhXpXs	Xh;Xp;Xs	0	0	2	FALSE	VF
MTVG_1333		JAEORW010000070.1||full_3	JAEORW010000070.1||full	3	1002	1850	-1	E			YP_009598472.1	YP_009598472.1 hypothetical protein FDH25_gp30 [Rhizobium phage RHEph04]	FALSE	0.265	100	6.184e-22										REFSEQ hypothetical protein; Xu	Xu	0	1	1	FALSE	F
MTVG_1333		JAEORW010000070.1||full_4	JAEORW010000070.1||full	4	1840	2193	-1	E																		REFSEQ hypothetical protein; Xu	Xu	0	1	1	FALSE	F
MTVG_1333		JAEORW010000070.1||full_5	JAEORW010000070.1||full	5	2206	2793	-1	E			YP_006383627.1	YP_006383627.1 hypothetical protein DIBBI_gp20 [Xanthomonas phage vB_XveM_DIBBI]	FALSE	0.298	66	1.033e-11										REFSEQ hypothetical protein; Xu	Xu	0	1	1	FALSE	F
MTVG_1333		JAEORW010000070.1||full_6	JAEORW010000070.1||full	6	2795	4468	-1	D			YP_008242173.1	YP_008242173.1 phage tape measure protein [Cellulophaga phage phi39:1]	FALSE	0.367	156	1.833e-38								Tape measure protein [PF20155.1]				0	0	1	FALSE	F
MTVG_1333		JAEORW010000070.1||full_7	JAEORW010000070.1||full	7	4469	4639	-1	E																				0	2	1	FALSE	F
MTVG_1333		JAEORW010000070.1||full_8	JAEORW010000070.1||full	8	4693	5157	-1	E																				0	1	1	FALSE	F
MTVG_1333	Structural protein	JAEORW010000070.1||full_9	JAEORW010000070.1||full	9	5157	5591	-1	D			YP_009009368.1	YP_009009368.1 hypothetical protein CF96_gp151 [Pseudomonas phage phiPsa374]	FALSE	0.379	92	4.548e-21								Protein of unknown function (DUF3277) [PF11681.10]		sp|D6RRG7|ORF10_BPKPP Structural protein ORF10; Xs	Xs	0	0	1	FALSE	V
MTVG_1333		JAEORW010000070.1||full_10	JAEORW010000070.1||full	10	5607	6950	-1	D			YP_009009366.1	YP_009009366.1 hypothetical protein CF96_gp153 [Pseudomonas phage phiPsa374]	FALSE	0.27	171	5.204e-44								Protein of unknown function (DUF3383) [PF11863.10]		REFSEQ hypothetical protein; Xu	Xu	0	0	1	FALSE
MTVG_1333		JAEORW010000070.1||full_11	JAEORW010000070.1||full	11	6965	7516	-1	E																				0	2	1	FALSE
MTVG_1333		JAEORW010000070.1||full_12	JAEORW010000070.1||full	12	7504	7887	-1	E																				0	2	1	FALSE
MTVG_1333		JAEORW010000070.1||full_13	JAEORW010000070.1||full	13	7884	8348	-1	E			YP_007673363.1	YP_007673363.1 hypothetical protein PSYG_00052 [Psychrobacter phage pOW20-A]	FALSE	0.295	64	1.56e-11										REFSEQ hypothetical protein; Xu	Xu	0	0	1	FALSE
MTVG_1333	AMG	JAEORW010000070.1||full_14	JAEORW010000070.1||full	14	8338	9777	-1	D																Concanavalin A-like lectin/glucanases superfamily [PF13385.8]				0	2	1	FALSE	MK
MTVG_1333		JAEORW010000070.1||full_15	JAEORW010000070.1||full	15	9786	10610	-1	E																		REFSEQ hypothetical protein; Xu	Xu	0	1	1	FALSE
MTVG_1333		JAEORW010000070.1||full_16	JAEORW010000070.1||full	16	10619	10828	-1	E																				0	2	1	FALSE
MTVG_1333		JAEORW010000070.1||full_17	JAEORW010000070.1||full	17	10848	11225	-1	D																Protein of unknown function (DUF4054) [PF13262.8]		REFSEQ hypothetical protein; Xu	Xu	0	1	1	FALSE
MTVG_1333		JAEORW010000070.1||full_18	JAEORW010000070.1||full	18	11225	11701	-1	E																				0	1	1	FALSE
MTVG_1333	Structural protein	JAEORW010000070.1||full_19	JAEORW010000070.1||full	19	11714	12667	-1	D			YP_001595448.1	YP_001595448.1 major capsid protein [Escherichia phage phiEcoM-GJ1]	FALSE	0.339	178	5.446e-48								Uncharacterized protein conserved in bacteria (DUF2184) [PF09950.11]		sp|A0A0U5AF03|CAPSD_BPK22 Major capsid protein; Xs	Xs	0	0	1	FALSE	V
MTVG_1333		JAEORW010000070.1||full_20	JAEORW010000070.1||full	20	12680	13453	-1	E																				0	1	1	FALSE
MTVG_1333		JAEORW010000070.1||full_21	JAEORW010000070.1||full	21	13472	14773	-1	C	K09960	uncharacterized protein	YP_004327310.1	YP_004327310.1 hypothetical protein ErPhphiEt88_gp07 [Erwinia phage phiEt88]	FALSE	0.296	155	6.879e-39								Uncharacterized protein conserved in bacteria (DUF2213) [PF09979.11]		sp|P44180|Y1405_HAEIN Uncharacterized protein HI_1405; Xu	Xu	0	0	1	FALSE
MTVG_1333		JAEORW010000070.1||full_22	JAEORW010000070.1||full	22	14972	15160	-1	E																				0	2	1	FALSE
MTVG_1333		JAEORW010000070.1||full_23	JAEORW010000070.1||full	23	15169	15393	-1	E			YP_009037215.1	YP_009037215.1 hypothetical protein GJ22_gp127 [Nitrincola phage 1M3-16]	FALSE	0.415	60	3.253e-11												0	2	1	FALSE
MTVG_1333		JAEORW010000070.1||full_24	JAEORW010000070.1||full	24	15390	15680	-1	E																				0	2	1	FALSE
MTVG_1333		JAEORW010000070.1||full_25	JAEORW010000070.1||full	25	15680	16846	-1	D			YP_009145871.1	YP_009145871.1 putative head morphogenesis protein [Rhizobium phage RHEph06]	FALSE	0.377	114	1.002e-25								Phage Mu protein F like protein [PF04233.16]				0	0	1	FALSE
MTVG_1333		JAEORW010000070.1||full_26	JAEORW010000070.1||full	26	16960	17190	-1	E																				0	2	1	FALSE
MTVG_1333		JAEORW010000070.1||full_27	JAEORW010000070.1||full	27	17138	17455	-1	E																				0	2	1	FALSE
MTVG_1333		JAEORW010000070.1||full_28	JAEORW010000070.1||full	28	17467	17580	-1	E																				0	2	1	FALSE
MTVG_1333		JAEORW010000070.1||full_29	JAEORW010000070.1||full	29	17577	17837	-1	E																				0	2	1	FALSE	F
MTVG_1333		JAEORW010000070.1||full_30	JAEORW010000070.1||full	30	17846	18382	-1	E																				0	2	1	FALSE	F
MTVG_1333		JAEORW010000070.1||full_31	JAEORW010000070.1||full	31	18372	19751	-1	C	K09961	uncharacterized protein	YP_005098311.1	YP_005098311.1 portal protein [Synechococcus phage S-CBS4]	FALSE	0.31	201	4.527e-54								Protein of unknown function (DUF1073) [PF06381.13]		sp|P36272|PORTL_BPP21 Portal protein B; XpXrXs	Xr;Xp;Xs	0	0	1	FALSE	VF
MTVG_1333		JAEORW010000070.1||full_32	JAEORW010000070.1||full	32	19752	20225	-1	D			YP_009007684.1	YP_009007684.1 tail length tape-measure protein [Staphylococcus phage vB_SepS_SEP9]	FALSE	0.371	60	7.069e-10	MER0158315	M23B	MER0158315 - subfamily M23B unassigned peptidases (Nautilia profundicola) [M23.UPB]#M23B#{peptidase unit: 106-271}~source ACM93388~	FALSE	0.484	101	1.749e-23	Peptidase family M23 [PF01551.24]				0	0	1	FALSE	PF
MTVG_1333		JAEORW010000070.1||full_33	JAEORW010000070.1||full	33	20200	20625	-1	E																				0	2	1	FALSE	F
MTVG_1333		JAEORW010000070.1||full_34	JAEORW010000070.1||full	34	20635	21618	-1	E			YP_003347326.1	YP_003347326.1 terminase large subunit [Enterococcus phage phiFL2A]	FALSE	0.414	231	3.027e-66										REFSEQ PBSX familygterminase large subunit; Xu	Xu	0	0	4	FALSE	F
MTVG_1333		JAEORW010000070.1||full_35	JAEORW010000070.1||full	35	21920	22144	-1	E																				0	2	4	FALSE	F
MTVG_1333		JAEORW010000070.1||full_36	JAEORW010000070.1||full	36	22245	22370	-1	E																				0	2	4	FALSE	F
MTVG_1333		JAEORW010000070.1||full_37	JAEORW010000070.1||full	37	22367	22633	-1	E																				0	2	5	FALSE	F
MTVG_1434		NZMR01000123.1||full_1	NZMR01000123.1||full	1	3	212	1	E																				0	1	5	FALSE	F
MTVG_1434		NZMR01000123.1||full_2	NZMR01000123.1||full	2	215	625	1	E																				0	2	2	FALSE	F
MTVG_1434		NZMR01000123.1||full_3	NZMR01000123.1||full	3	622	1194	1	E																				0	2	2	FALSE	F
MTVG_1434		NZMR01000123.1||full_4	NZMR01000123.1||full	4	1178	2275	1	E			YP_009213623.1	YP_009213623.1 hypothetical protein AVU42_gp111 [Prochlorococcus phage P-TIM68]	FALSE	0.484	64	4.811e-10												0	1	2	FALSE	F
MTVG_1434		NZMR01000123.1||full_5	NZMR01000123.1||full	5	2298	2480	1	E																				0	2	2	FALSE	F
MTVG_1434		NZMR01000123.1||full_6	NZMR01000123.1||full	6	2470	3180	1	E																				0	2	2	FALSE	F
MTVG_1434		NZMR01000123.1||full_7	NZMR01000123.1||full	7	3180	3491	1	E																				0	1	2	FALSE	F
MTVG_1434		NZMR01000123.1||full_8	NZMR01000123.1||full	8	3491	3682	1	E																				0	2	2	FALSE	F
MTVG_1434		NZMR01000123.1||full_9	NZMR01000123.1||full	9	3692	4012	1	D																Domain of unknown function (DUF5658) [PF18902.2]				0	2	2	FALSE	F
MTVG_1434		NZMR01000123.1||full_10	NZMR01000123.1||full	10	4019	4786	1	E																				0	1	2	FALSE	F
MTVG_1434		NZMR01000123.1||full_11	NZMR01000123.1||full	11	4788	5042	1	E																				0	2	2	FALSE	F
MTVG_1434		NZMR01000123.1||full_12	NZMR01000123.1||full	12	5046	5294	1	E																				0	2	2	FALSE
MTVG_1434		NZMR01000123.1||full_13	NZMR01000123.1||full	13	5302	7551	1	D			YP_007517993.1	YP_007517993.1 hypothetical protein I899_gp127 [Pelagibacter phage HTVC008M]	FALSE	0.362	241	9.478e-65								Family of unknown function (DUF6267) [PF19782.1]		REFSEQ hypothetical protein; Xu	Xu	0	1	2	FALSE
MTVG_1434		NZMR01000123.1||full_14	NZMR01000123.1||full	14	7554	8390	1	E																				0	1	2	FALSE
MTVG_1434		NZMR01000123.1||full_15	NZMR01000123.1||full	15	8394	8732	1	E																				0	2	2	FALSE
MTVG_1434		NZMR01000123.1||full_16	NZMR01000123.1||full	16	9140	9697	1	E																				0	2	2	FALSE
MTVG_1434		NZMR01000123.1||full_17	NZMR01000123.1||full	17	9728	10249	1	D																SpoU rRNA Methylase family [PF00588.21]				0	2	2	FALSE
MTVG_1434		NZMR01000123.1||full_18	NZMR01000123.1||full	18	10294	10482	1	E																				0	2	2	FALSE
MTVG_1434		NZMR01000123.1||full_19	NZMR01000123.1||full	19	10482	10745	1	E																				0	2	2	FALSE
MTVG_1434		NZMR01000123.1||full_20	NZMR01000123.1||full	20	10772	11359	1	D																Class II Aldolase and Adducin N-terminal domain [PF00596.23]				0	2	2	FALSE	MK
MTVG_1434		NZMR01000123.1||full_21	NZMR01000123.1||full	21	11424	11999	1	D																Protein of unknown function (DUF2452) [PF10504.11]				0	1	2	FALSE
MTVG_1434		NZMR01000123.1||full_22	NZMR01000123.1||full	22	12064	12396	1	C	K01174	micrococcal nuclease [EC:3.1.31.1]	YP_004324945.1	YP_004324945.1 hypothetical protein PSSM7_114 [Prochlorococcus phage P-SSM7]	FALSE	0.355	68	1.425e-13								Staphylococcal nuclease homologue [PF00565.19]				0	1	2	FALSE
MTVG_1434		NZMR01000123.1||full_23	NZMR01000123.1||full	23	12397	12636	1	E																		REFSEQ hypothetical protein; Xu	Xu	0	1	2	FALSE
MTVG_1434		NZMR01000123.1||full_24	NZMR01000123.1||full	24	12629	13147	1	D			YP_004324238.1	YP_004324238.1 hypothetical protein SSSM7_186 [Synechococcus phage S-SSM7]	FALSE	0.422	101	9.477e-24								Cytidylyltransferase-like [PF01467.28]		REFSEQ hypothetical protein; Xu	Xu	0	1	2	FALSE	MK
MTVG_1434		NZMR01000123.1||full_25	NZMR01000123.1||full	25	13182	14501	1	C	K07175	PhoH-like ATPase	YP_009664467.1	YP_009664467.1 hypothetical protein FK780_gp181 [Bacillus virus PBS1]	FALSE	0.329	224	6.351e-62								PhoH-like protein [PF02562.18]; PIN domain [PF13638.8]		sp|O07635|YLAK_BACSU Uncharacterized protein YlaK; Xh	Xh	0	1	2	FALSE	MK
MTVG_1434		NZMR01000123.1||full_26	NZMR01000123.1||full	26	14509	14745	1	E																				0	2	2	FALSE
MTVG_1434		NZMR01000123.1||full_27	NZMR01000123.1||full	27	14738	15364	1	E																				0	1	2	FALSE
MTVG_1434		NZMR01000123.1||full_28	NZMR01000123.1||full	28	15354	16136	1	D																PD-(D/E)XK nuclease superfamily [PF12705.9]		sp|O64262|VG69_BPMD2 Gene 69 protein; Xu	Xu	0	1	2	FALSE
MTVG_1434		NZMR01000123.1||full_29	NZMR01000123.1||full	29	16145	17395	1	D			NP_835600.1	NP_835600.1 putative glycosyltransferases [Rhodothermus phage RM378]	FALSE	0.266	128	3.595e-30								Glycosyl transferases group 1 [PF00534.22]; Glycosyl transferases group 1 [PF13692.8]	GT4 sucrose synthase (EC 2.4.1.13); sucrose-phosphate synthase (EC 2.4.1.14); alpha-glucosyltransferase (EC 2.4.1.52); lipopolysaccharide N-acetylglucosaminyltransferase (EC 2.4.1.56); phosphatidylinositol alpha-mannosyltransferase (EC 2.4.1.57); GDP-Man: Man1GlcNAc2-PP-dolichol alpha-1,3-mannosyltransferase (EC 2.4.1.132); GDP-Man: Man3GlcNAc2-PP-dolichol/Man4GlcNAc2-PP-dolichol alpha-1,2-mannos…	REFSEQ glycosyl transferase; Xu	Xu	0	1	2	FALSE	MK
MTVG_1434		NZMR01000123.1||full_30	NZMR01000123.1||full	30	17395	18672	1	D																Glycosyl transferases group 1 [PF00534.22]		sp|Q8QL34|Y335_SIRV1 Uncharacterized glycosyltransferase 335; Xh	Xh	0	1	2	FALSE	MK
MTVG_1434		NZMR01000123.1||full_31	NZMR01000123.1||full	31	18669	20288	1	D																Glycosyl transferase family 2 [PF00535.28]; Glycosyltransferase like family 2 [PF13641.8]				0	1	2	FALSE
MTVG_1434		NZMR01000123.1||full_32	NZMR01000123.1||full	32	20285	21277	1	D			YP_009173259.1	YP_009173259.1 UDP-N-acetylglucosamine 2-epimerase [Chrysochromulina ericina virus]	FALSE	0.258	135	2.398e-33								UDP-N-acetylglucosamine 2-epimerase [PF02350.21]		sp|Q6LZC4|WECB_METMP UDP-N-acetylglucosamine 2-epimerase; Xh	Xh	0	1	2	FALSE	MK
MTVG_1434		NZMR01000123.1||full_33	NZMR01000123.1||full	33	21277	22074	1	E																				0	2	2	FALSE
MTVG_1434		NZMR01000123.1||full_34	NZMR01000123.1||full	34	22065	22475	1	D																Acetyltransferase (GNAT) domain [PF13508.9]; Acetyltransferase (GNAT) family [PF00583.27]; Acetyltransferase (GNAT) domain [PF13673.9]; Acetyltransferase (GNAT) domain [PF13302.9]; FR47-like protein [PF08445.12]; Acetyltransferase (GNAT) domain [PF13420.9]; Acetyltransferase (GNAT) domain [PF13523.8]				0	2	2	FALSE
MTVG_1434		NZMR01000123.1||full_35	NZMR01000123.1||full	35	22456	23079	1	D																DegT/DnrJ/EryC1/StrS aminotransferase family [PF01041.19]				0	1	2	FALSE
MTVG_1434		NZMR01000123.1||full_36	NZMR01000123.1||full	36	23072	23791	1	E																				0	2	2	FALSE
MTVG_1434		NZMR01000123.1||full_37	NZMR01000123.1||full	37	23793	24746	1	D																Glycosyl transferases group 1 [PF13524.8]				0	1	2	FALSE
MTVG_1434		NZMR01000123.1||full_38	NZMR01000123.1||full	38	24739	25728	1	C	K02377	GDP-L-fucose synthase [EC:1.1.1.271]	YP_009134435.1	YP_009134435.1 NAD-dependent epimerase/dehydratase [Synechococcus phage ACG-2014f]	FALSE	0.328	131	6.754e-32								NAD dependent epimerase/dehydratase family [PF01370.23]; GDP-mannose 4,6 dehydratase [PF16363.7]; 3-beta hydroxysteroid dehydrogenase/isomerase family [PF01073.21]; NmrA-like family [PF05368.15]; RmlD substrate binding domain [PF04321.19]		sp|P27830|RMLB2_ECOLI dTDP-glucose 4,6-dehydratase 2; Xh	Xh	0	1	2	FALSE	MK
MTVG_1434		NZMR01000123.1||full_39	NZMR01000123.1||full	39	25721	26380	1	D																Methyltransferase domain [PF13578.8]; Cephalosporin hydroxylase [PF04989.14]				0	1	2	FALSE
MTVG_1434		NZMR01000123.1||full_40	NZMR01000123.1||full	40	26377	27333	1	D			YP_214489.1	YP_214489.1 nucleotide-sugar epimerase [Prochlorococcus phage P-SSM2]	FALSE	0.304	126	1.473e-30								GDP-mannose 4,6 dehydratase [PF16363.7]; NAD dependent epimerase/dehydratase family [PF01370.23]; RmlD substrate binding domain [PF04321.19]		sp|P27830|RMLB2_ECOLI dTDP-glucose 4,6-dehydratase 2; Xh	Xh	0	1	2	FALSE	MK
MTVG_1434		NZMR01000123.1||full_41	NZMR01000123.1||full	41	27323	27829	1	D			YP_009012396.1	YP_009012396.1 Phi92_gp065 [Enterobacteria phage phi92]	FALSE	0.269	69	5.74e-13								dTDP-4-dehydrorhamnose 3,5-epimerase [PF00908.19]		sp|O27818|RMLC_METTH dTDP-4-dehydrorhamnose 3,5-epimerase; Xh	Xh	0	1	2	FALSE
MTVG_1434		NZMR01000123.1||full_42	NZMR01000123.1||full	42	27816	28448	1	D			YP_004322345.1	YP_004322345.1 transketolase central region-containing protein [Synechococcus phage S-SM2]	FALSE	0.382	134	1.958e-34								Dehydrogenase E1 component [PF00676.22]; Transketolase, thiamine diphosphate binding domain [PF00456.23]		REFSEQ putative transketolase central region-containing protein; Xu	Xu	0	1	2	FALSE	MK
MTVG_1434		NZMR01000123.1||full_43	NZMR01000123.1||full	43	28454	28981	1	D			YP_009213702.1	YP_009213702.1 putative transketolase central region-containing protein [Prochlorococcus phage P-TIM68]	FALSE	0.338	96	4.513e-22								Transketolase, pyrimidine binding domain [PF02779.26]		REFSEQ putative transketolase central region-containing protein; Xu	Xu	0	1	2	FALSE	MK
MTVG_1434		NZMR01000123.1||full_44	NZMR01000123.1||full	44	28990	30129	1	D			YP_004061461.1	YP_004061461.1 hypothetical protein BpV1_031 [Bathycoccus sp. RCC1105 virus BpV1]	FALSE	0.235	108	7.424e-24								DegT/DnrJ/EryC1/StrS aminotransferase family [PF01041.19]		sp|D3QY10|COLD_ECOCB GDP-4-keto-6-deoxy-D-mannose 3-dehydratase; Xh	Xh	0	2	2	FALSE
MTVG_1434		NZMR01000123.1||full_45	NZMR01000123.1||full	45	30131	30541	1	E																				0	1	2	FALSE
MTVG_1434		NZMR01000123.1||full_46	NZMR01000123.1||full	46	30534	31283	1	D			YP_004322347.1	YP_004322347.1 putative carbohydrate kinase [Synechococcus phage S-SM2]	FALSE	0.514	237	1.305e-69								pfkB family carbohydrate kinase [PF00294.26]		sp|A6Q4Z6|HLDE_NITSB Bifunctional protein HldE; Xh	Xh	0	1	2	FALSE
MTVG_1434		NZMR01000123.1||full_47	NZMR01000123.1||full	47	31270	31560	1	D																Protein of unknown function (DUF962) [PF06127.13]				0	2	2	FALSE
MTVG_1434		NZMR01000123.1||full_48	NZMR01000123.1||full	48	31557	32483	1	D			YP_001427025.1	YP_001427025.1 hypothetical protein ATCV1_Z544R [Acanthocystis turfacea chlorella virus 1]	FALSE	0.232	92	3.279e-19								GDP-mannose 4,6 dehydratase [PF16363.7]; NAD dependent epimerase/dehydratase family [PF01370.23]; RmlD substrate binding domain [PF04321.19]; 3-beta hydroxysteroid dehydrogenase/isomerase family [PF01073.21]; Polysaccharide biosynthesis protein [PF02719.17]; NmrA-like family [PF05368.15]		sp|P27830|RMLB2_ECOLI dTDP-glucose 4,6-dehydratase 2; Xh	Xh	0	1	2	FALSE	MK
MTVG_1434		NZMR01000123.1||full_49	NZMR01000123.1||full	49	32470	32859	1	D			YP_007673133.1	YP_007673133.1 bifunctional heptose 7-phosphate kinase/heptose 1-phosphate adenyltransferase [Synechococcus phage S-CAM1]	FALSE	0.465	110	1.249e-27								Cytidylyltransferase-like [PF01467.28]		sp|Q2G2X2|TARD_STAA8 Glycerol-3-phosphate cytidylyltransferase; Xh	Xh	0	1	2	FALSE	MK
MTVG_1434		NZMR01000123.1||full_50	NZMR01000123.1||full	50	32856	33176	1	E			YP_004322357.1	YP_004322357.1 phosphoheptose isomerase [Synechococcus phage S-SM2]	FALSE	0.636	139	3.096e-38										sp|P32275|Y12F_BPT4 Uncharacterized 32.4 kDa protein in Gp30-rIII intergenic region; Xu	Xu	0	1	2	FALSE
MTVG_1434		NZMR01000123.1||full_51	NZMR01000123.1||full	51	33157	33513	1	D			YP_004322358.1	YP_004322358.1 putative nucleotidyltransferase [Synechococcus phage S-SM2]	FALSE	0.79	193	8.473e-57								Mannose-6-phosphate isomerase [PF01050.20]; Cupin [PF00190.24]; Cupin domain [PF07883.13]		REFSEQ putative nucleotidyltransferase; Xu	Xu	0	1	2	FALSE	MK
MTVG_1434		NZMR01000123.1||full_52	NZMR01000123.1||full	52	33515	34465	1	D			YP_009012398.1	YP_009012398.1 Phi92_gp067 [Enterobacteria phage phi92]	FALSE	0.371	201	7.624e-56								GDP-mannose 4,6 dehydratase [PF16363.7]; NAD dependent epimerase/dehydratase family [PF01370.23]; RmlD substrate binding domain [PF04321.19]; 3-beta hydroxysteroid dehydrogenase/isomerase family [PF01073.21]; Male sterility protein [PF07993.14]; NAD(P)H-binding [PF13460.8]; Polysaccharide biosynthesis protein [PF02719.17]		sp|P27830|RMLB2_ECOLI dTDP-glucose 4,6-dehydratase 2; Xh	Xh	0	1	2	FALSE	MK
MTVG_1434		NZMR01000123.1||full_53	NZMR01000123.1||full	53	34477	34674	1	E																				0	1	2	FALSE
MTVG_1434		NZMR01000123.1||full_54	NZMR01000123.1||full	54	34679	34837	1	E																				0	2	2	FALSE
MTVG_1434		NZMR01000123.1||full_55	NZMR01000123.1||full	55	34840	35088	1	D																Zinc ribbon domain [PF09723.12]				0	2	2	FALSE
MTVG_1434		NZMR01000123.1||full_56	NZMR01000123.1||full	56	35088	35456	1	E																				0	1	2	FALSE
MTVG_1434		NZMR01000123.1||full_57	NZMR01000123.1||full	57	35494	36078	1	E																				0	1	2	FALSE
MTVG_1434		NZMR01000123.1||full_58	NZMR01000123.1||full	58	36057	36365	1	E																				0	1	2	FALSE
MTVG_1434		NZMR01000123.1||full_59	NZMR01000123.1||full	59	36358	37827	1	D			YP_851109.1	YP_851109.1 lysozyme/metalloendopeptidase [Microcystis virus Ma-LMM01]	FALSE	0.304	71	7.681e-12	MER0239687	M23B	MER0239687 - subfamily M23B unassigned peptidases (Pedobacter saltans) [M23.UPB]#M23B#{peptidase unit: 130-307}~source YP_004272748~	FALSE	0.459	81	2.212e-14	Peptidase family M23 [PF01551.24]				0	1	2	FALSE	P
MTVG_1434		NZMR01000123.1||full_60	NZMR01000123.1||full	60	37834	38820	1	E																				0	1	2	FALSE
MTVG_1434		NZMR01000123.1||full_61	NZMR01000123.1||full	61	38824	42969	1	E																				0	1	2	FALSE
MTVG_1434		NZMR01000123.1||full_62	NZMR01000123.1||full	62	42979	44514	1	E																				0	1	2	FALSE
MTVG_1434		NZMR01000123.1||full_63	NZMR01000123.1||full	63	44523	44921	1	D																Baseplate wedge protein gp25 [PF04965.16]		sp|P09425|BP25_BPT4 Baseplate wedge protein gp25; XhXs	Xs;Xh	0	0	2	FALSE	V
MTVG_1434	Structural protein	NZMR01000123.1||full_64	NZMR01000123.1||full	64	44933	46732	1	E			YP_004324464.1	YP_004324464.1 baseplate wedge [Prochlorococcus phage Syn1]	FALSE	0.171	70	2.578e-11										sp|P19060|BP06_BPT4 Baseplate wedge protein gp6; Xs	Xs	0	0	1	FALSE	V
MTVG_1434		NZMR01000123.1||full_65	NZMR01000123.1||full	65	46732	48258	1	E																				0	1	1	FALSE
MTVG_1434	AMG	NZMR01000123.1||full_66	NZMR01000123.1||full	66	48269	57133	1	D																Concanavalin A-like lectin/glucanases superfamily [PF13385.8]				0	1	1	FALSE	MK
MTVG_1434		NZMR01000123.1||full_67	NZMR01000123.1||full	67	57133	58047	1	E																				0	1	1	FALSE
MTVG_1434		NZMR01000123.1||full_68	NZMR01000123.1||full	68	58047	60740	1	E																				0	1	1	FALSE
MTVG_1434		NZMR01000123.1||full_69	NZMR01000123.1||full	69	60744	63557	1	E																				0	1	1	FALSE
MTVG_1434		NZMR01000123.1||full_70	NZMR01000123.1||full	70	63598	64545	1	E																				0	1	1	FALSE
MTVG_1434		NZMR01000123.1||full_71	NZMR01000123.1||full	71	64566	65663	1	E			NP_835715.1	NP_835715.1 hypothetical protein Rm378p128 [Rhodothermus phage RM378]	FALSE	0.215	60	1.093e-08												0	1	1	FALSE
MTVG_1434		NZMR01000123.1||full_72	NZMR01000123.1||full	72	65684	66895	1	E																				0	1	1	FALSE
MTVG_1434		NZMR01000123.1||full_73	NZMR01000123.1||full	73	66908	67429	1	E																				0	1	1	FALSE
MTVG_1434		NZMR01000123.1||full_74	NZMR01000123.1||full	74	67410	68345	1	C	K02316	DNA primase [EC:2.7.7.101]	YP_009151095.1	YP_009151095.1 DNA primase [Bacillus phage Mater]	FALSE	0.227	99	2.114e-21								DNA primase catalytic core, N-terminal domain [PF08275.13]; CHC2 zinc finger [PF01807.22]		sp|P45907|YQAJ_BACSU Uncharacterized protein YqaJ; Xu	Xu	0	1	1	FALSE
MTVG_1434		NZMR01000123.1||full_75	NZMR01000123.1||full	75	68555	69157	1	E																				0	1	1	FALSE
MTVG_1434		NZMR01000123.1||full_76	NZMR01000123.1||full	76	69229	72369	1	C	K03547	DNA repair protein SbcD/Mre11	YP_004894726.1	YP_004894726.1 putative hydrolase [Megavirus chiliensis]	FALSE	0.211	302	1.97e-82								Calcineurin-like phosphoesterase superfamily domain [PF12850.9]; RecF/RecN/SMC N terminal domain [PF02463.21]		sp|P04521|EXO1_BPT4 Exonuclease subunit 1; Xp	Xp	0	1	1	FALSE
MTVG_1434		NZMR01000123.1||full_77	NZMR01000123.1||full	77	72428	73174	-1	E																				0	1	1	FALSE
MTVG_1434		NZMR01000123.1||full_78	NZMR01000123.1||full	78	73212	73427	1	E																				0	1	1	FALSE
MTVG_1434		NZMR01000123.1||full_79	NZMR01000123.1||full	79	73424	73831	1	E																				0	1	1	FALSE
MTVG_1434		NZMR01000123.1||full_80	NZMR01000123.1||full	80	73824	74288	1	E																				0	1	1	FALSE
MTVG_1434		NZMR01000123.1||full_81	NZMR01000123.1||full	81	74285	74671	1	E																				0	1	1	FALSE
MTVG_1434		NZMR01000123.1||full_82	NZMR01000123.1||full	82	74673	75215	1	E																				0	1	1	FALSE
MTVG_1434	Terminase	NZMR01000123.1||full_83	NZMR01000123.1||full	83	75217	76800	1	E			YP_003097347.1	YP_003097347.1 DNA terminase packaging enzyme large subunit [Synechococcus phage S-RSM4]	FALSE	0.327	238	1.203e-65										sp|P17312|TERL_BPT4 Terminase, large subunit; XhXr	Xh;Xr	0	0	1	FALSE	VF
MTVG_1434		NZMR01000123.1||full_84	NZMR01000123.1||full	84	76810	78777	1	D			NP_835625.1	NP_835625.1 portal vertex protein [Rhodothermus phage RM378]	FALSE	0.324	194	4.083e-50								Bacteriophage T4-like portal protein (Gp20) [PF07230.13]		sp|E1XTG6|PORTL_BPSAV Portal protein; XhXpXrXs	Xp;Xh;Xs;Xr	0	0	2	FALSE	VF
MTVG_1434		NZMR01000123.1||full_85	NZMR01000123.1||full	85	78767	79579	1	E																				0	1	2	FALSE	F
MTVG_1434		NZMR01000123.1||full_86	NZMR01000123.1||full	86	79572	80078	1	E																				0	1	2	FALSE	F
MTVG_1434		NZMR01000123.1||full_87	NZMR01000123.1||full	87	80082	80558	1	E																				0	1	5	FALSE	F
MTVG_1557		PAAV01000055.1||full_1	PAAV01000055.1||full	1	1	534	1	E																				0	1	5	FALSE	F
MTVG_1557		PAAV01000055.1||full_2	PAAV01000055.1||full	2	531	1262	1	E																				0	2	2	FALSE	F
MTVG_1557		PAAV01000055.1||full_3	PAAV01000055.1||full	3	1250	2248	1	D			YP_009169218.1	YP_009169218.1 hypothetical phage protein (Radical SAM family) [Campylobacter virus CP220]	FALSE	0.291	83	5.916e-16								Radical SAM superfamily [PF04055.23]; 4Fe-4S single cluster domain [PF13394.8]				0	1	2	FALSE	F
MTVG_1557		PAAV01000055.1||full_4	PAAV01000055.1||full	4	2248	2631	1	E																				0	2	2	FALSE	F
MTVG_1557		PAAV01000055.1||full_5	PAAV01000055.1||full	5	2659	3690	1	E																				0	1	2	FALSE	F
MTVG_1557		PAAV01000055.1||full_6	PAAV01000055.1||full	6	3680	4480	1	D																Queuosine biosynthesis protein QueC [PF06508.15]				0	1	2	FALSE	MKF
MTVG_1557		PAAV01000055.1||full_7	PAAV01000055.1||full	7	4473	5237	1	E																				0	2	2	FALSE	F
MTVG_1557		PAAV01000055.1||full_8	PAAV01000055.1||full	8	5227	6288	1	E			YP_009169220.1	YP_009169220.1 hypothetical phage protein (possible glycine amidinotransferase) [Campylobacter virus CP220]	FALSE	0.224	96	2.651e-20										REFSEQ hypothetical phage protain (possible glycine amidinotransferase); Xu	Xu	0	1	2	FALSE
MTVG_1557		PAAV01000055.1||full_9	PAAV01000055.1||full	9	6272	7054	1	D																Aminotransferase class I and II [PF00155.23]				0	2	2	FALSE	MK
MTVG_1557		PAAV01000055.1||full_10	PAAV01000055.1||full	10	7044	7832	1	D			YP_009169028.1	YP_009169028.1 hypothetical phage protein (Radical SAM family) [Campylobacter virus CPt10]	FALSE	0.289	109	1.779e-25								Iron-sulfur cluster-binding domain [PF13186.8]; Radical SAM superfamily [PF04055.23]				0	1	2	FALSE
MTVG_1557		PAAV01000055.1||full_11	PAAV01000055.1||full	11	7801	8649	1	E																				0	2	2	FALSE
MTVG_1557		PAAV01000055.1||full_12	PAAV01000055.1||full	12	8606	9205	1	E																				0	2	2	FALSE
MTVG_1557		PAAV01000055.1||full_13	PAAV01000055.1||full	13	9202	9801	1	E			YP_006988363.1	YP_006988363.1 putative nucleotide-diphospho-sugar transferase [Caulobacter phage CcrColossus]	FALSE	0.308	73	6.235e-14										sp|Q9XIP8|CDI_ARATH Protein CDI; Xu	Xu	0	1	2	FALSE
MTVG_1557		PAAV01000055.1||full_14	PAAV01000055.1||full	14	9789	10310	1	E																				0	2	2	FALSE
MTVG_1557		PAAV01000055.1||full_15	PAAV01000055.1||full	15	10303	11730	1	E																				0	1	2	FALSE
MTVG_1557		PAAV01000055.1||full_16	PAAV01000055.1||full	16	11727	12938	1	D																Radical SAM superfamily [PF04055.23]		REFSEQ hypothetical phage protein (Radical SAM family); Xu	Xu	0	1	2	FALSE
MTVG_1557		PAAV01000055.1||full_17	PAAV01000055.1||full	17	12923	14068	1	D			YP_009169028.1	YP_009169028.1 hypothetical phage protein (Radical SAM family) [Campylobacter virus CPt10]	FALSE	0.343	60	1.594e-08								Radical SAM superfamily [PF04055.23]; 4Fe-4S single cluster domain [PF13394.8]; 4Fe-4S single cluster domain [PF13353.8]		sp|Q8G907|BTRN_BACCI S-adenosyl-L-methionine-dependent 2-deoxy-scyllo-inosamine dehydrogenase; Xh	Xh	0	1	2	FALSE
MTVG_1557		PAAV01000055.1||full_18	PAAV01000055.1||full	18	14065	14733	1	E																				0	2	2	FALSE
MTVG_1557		PAAV01000055.1||full_19	PAAV01000055.1||full	19	14737	15702	1	D			YP_009169218.1	YP_009169218.1 hypothetical phage protein (Radical SAM family) [Campylobacter virus CP220]	FALSE	0.259	60	1.064e-08								Radical SAM superfamily [PF04055.23]				0	1	2	FALSE
MTVG_1557		PAAV01000055.1||full_20	PAAV01000055.1||full	20	15699	16754	1	D			NP_899506.1	NP_899506.1 moaA/nifB/pqqE family protein [Vibrio phage KVP40]	FALSE	0.254	78	3.289e-14								Radical SAM superfamily [PF04055.23]; 4Fe-4S single cluster domain [PF13353.8]		REFSEQ hypothetical phage protein (Radical SAM family); Xu	Xu	0	1	2	FALSE
MTVG_1557		PAAV01000055.1||full_21	PAAV01000055.1||full	21	16751	17587	1	E																				0	2	2	FALSE
MTVG_1557		PAAV01000055.1||full_22	PAAV01000055.1||full	22	17584	18837	1	D																Radical SAM superfamily [PF04055.23]				0	1	2	FALSE
MTVG_1557		PAAV01000055.1||full_23	PAAV01000055.1||full	23	18827	19759	1	D			YP_009169218.1	YP_009169218.1 hypothetical phage protein (Radical SAM family) [Campylobacter virus CP220]	FALSE	0.295	107	4.944e-24								Radical SAM superfamily [PF04055.23]; 4Fe-4S single cluster domain [PF13394.8]; 4Fe-4S single cluster domain [PF13353.8]				0	1	2	FALSE
MTVG_1557		PAAV01000055.1||full_24	PAAV01000055.1||full	24	19756	21063	1	E																				0	1	2	FALSE
MTVG_1557		PAAV01000055.1||full_25	PAAV01000055.1||full	25	21060	22127	1	D																Radical SAM superfamily [PF04055.23]; 4Fe-4S single cluster domain [PF13353.8]		sp|Q8G907|BTRN_BACCI S-adenosyl-L-methionine-dependent 2-deoxy-scyllo-inosamine dehydrogenase; Xh	Xh	0	1	2	FALSE
MTVG_1557		PAAV01000055.1||full_26	PAAV01000055.1||full	26	22118	22309	1	E																				0	1	2	FALSE
MTVG_1557		PAAV01000055.1||full_27	PAAV01000055.1||full	27	22306	23571	1	D																Radical SAM superfamily [PF04055.23]		REFSEQ hypothetical phage protein (Radical SAM family); Xu	Xu	0	1	2	FALSE
MTVG_1557		PAAV01000055.1||full_28	PAAV01000055.1||full	28	23564	24604	1	D																Radical SAM superfamily [PF04055.23]; 4Fe-4S single cluster domain [PF13394.8]				0	1	2	FALSE
MTVG_1557		PAAV01000055.1||full_29	PAAV01000055.1||full	29	24601	25506	1	E																				0	2	2	FALSE
MTVG_1557		PAAV01000055.1||full_30	PAAV01000055.1||full	30	25508	26473	1	E																				0	2	2	FALSE
MTVG_1557		PAAV01000055.1||full_31	PAAV01000055.1||full	31	26466	27191	1	E																				0	1	2	FALSE
MTVG_1557		PAAV01000055.1||full_32	PAAV01000055.1||full	32	27164	27583	1	E																				0	2	2	FALSE
MTVG_1557		PAAV01000055.1||full_33	PAAV01000055.1||full	33	27567	28379	1	E																				0	1	2	FALSE
MTVG_1557		PAAV01000055.1||full_34	PAAV01000055.1||full	34	28373	28936	1	E																				0	1	2	FALSE
MTVG_1557		PAAV01000055.1||full_35	PAAV01000055.1||full	35	28900	29427	1	D																2OG-Fe(II) oxygenase superfamily [PF13640.8]		sp|B1XLW1|Y2658_SYNP2 PKHD-type hydroxylase SYNPCC7002_A2658; Xh	Xh	0	1	2	FALSE	MK
MTVG_1557		PAAV01000055.1||full_36	PAAV01000055.1||full	36	29424	30506	1	E																				0	1	2	FALSE
MTVG_1557		PAAV01000055.1||full_37	PAAV01000055.1||full	37	30490	31281	1	E																				0	2	2	FALSE
MTVG_1557		PAAV01000055.1||full_38	PAAV01000055.1||full	38	31274	31921	1	E																				0	1	2	FALSE
MTVG_1557		PAAV01000055.1||full_39	PAAV01000055.1||full	39	31914	32708	-1	E																				0	1	2	FALSE
MTVG_1557		PAAV01000055.1||full_40	PAAV01000055.1||full	40	32729	33712	-1	E																				0	2	2	FALSE
MTVG_1557		PAAV01000055.1||full_41	PAAV01000055.1||full	41	33817	36477	1	D			YP_009001015.1	YP_009001015.1 methyltransferase [Pithovirus sibericum]	FALSE	0.278	60	4.624e-08								Methyltransferase FkbM domain [PF05050.14]; Glycosyl transferases group 1 [PF00534.22]; Methyltransferase domain [PF13383.8]		REFSEQ hypothetical protein; Xu	Xu	0	1	2	FALSE	MK
MTVG_1557		PAAV01000055.1||full_42	PAAV01000055.1||full	42	36464	39898	1	D																Glycosyl transferase family 2 [PF00535.28]; Glycosyltransferase family 9 (heptosyltransferase) [PF01075.19]; Glycosyl transferases group 1 [PF00534.22]; Glycosyl transferases group 1 [PF13692.8]	GT9 lipopolysaccharide N-acetylglucosaminyltransferase (EC 2.4.1.56); heptosyltransferase (EC 2.4.-.-). [GT9]; GT2 cellulose synthase (EC 2.4.1.12); chitin synthase (EC 2.4.1.16); dolichyl-phosphate beta-D-mannosyltransferase (EC 2.4.1.83); dolichyl-phosphate beta-glucosyltransferase (EC 2.4.1.117); N-acetylglucosaminyltransferase (EC 2.4.1.-); N-acetylgalactosaminyltransferase (EC 2.4.1.-); hyal…			0	1	2	FALSE	MK
MTVG_1557		PAAV01000055.1||full_43	PAAV01000055.1||full	43	39895	40119	1	D			YP_007518063.1	YP_007518063.1 putative late promoter transcription factor [Pelagibacter phage HTVC008M]	FALSE	0.491	63	2.553e-12								Phage late-transcription coactivator [PF16805.7]		sp|P13338|VG33_BPT4 RNA polymerase-associated protein Gp33; Xu	Xu	0	1	2	FALSE
MTVG_1557		PAAV01000055.1||full_44	PAAV01000055.1||full	44	40116	40736	1	C	K18949	protein Gp59	YP_007674627.1	YP_007674627.1 hypothetical protein SWZG_00270 [Synechococcus phage S-SKS1]	FALSE	0.444	159	3.246e-43								T4 gene Gp59 loader of gp41 DNA helicase [PF08993.12]; T4 gene Gp59 loader of gp41 DNA helicase C-term [PF08994.12]		sp|P13342|VG59_BPT4 Protein Gp59; Xr	Xr	0	1	2	FALSE	V
MTVG_1557		PAAV01000055.1||full_45	PAAV01000055.1||full	45	40738	41622	1	C	K18946	single-stranded DNA-binding protein	YP_009213516.1	YP_009213516.1 putative ssDNA binding protein [Prochlorococcus phage P-TIM68]	FALSE	0.583	338	1.799e-103								gp32 DNA binding protein like [PF08804.12]		sp|P20376|SSDNA_BPT5 Probable ssDNA-binding protein; XhXr	Xr;Xh	0	1	2	FALSE	V
MTVG_1557		PAAV01000055.1||full_46	PAAV01000055.1||full	46	41695	43587	-1	E																				0	2	2	FALSE
MTVG_1557		PAAV01000055.1||full_47	PAAV01000055.1||full	47	43587	43772	-1	E			YP_007674616.1	YP_007674616.1 hypothetical protein SWZG_00259 [Synechococcus phage S-SKS1]	FALSE	0.641	74	2.54e-16										REFSEQ hypothetical protein; Xu	Xu	0	0	2	FALSE
MTVG_1557		PAAV01000055.1||full_48	PAAV01000055.1||full	48	43772	44518	-1	D			YP_004324063.1	YP_004324063.1 baseplate hub subunit [Synechococcus phage S-SSM7]	FALSE	0.435	193	3.208e-54								T4 bacteriophage base plate protein [PF12322.10]		sp|P17173|TAP51_BPT4 Baseplate hub assembly protein gp51; XhXs	Xs;Xh	0	0	1	FALSE	V
MTVG_1557		PAAV01000055.1||full_49	PAAV01000055.1||full	49	44547	45131	-1	E			YP_007517890.1	YP_007517890.1 putative baseplate tail tube initiator [Pelagibacter phage HTVC008M]	FALSE	0.287	75	1.171e-14										sp|P13333|TUBE_BPT4 Tail tube protein gp19; XhXpXrXs	Xr;Xs;Xh;Xp	0	0	1	FALSE	V
MTVG_1557		PAAV01000055.1||full_50	PAAV01000055.1||full	50	45131	45712	-1	E			YP_009212357.1	YP_009212357.1 DNA end protector protein [Sinorhizobium phage phiN3]	FALSE	0.344	109	2.054e-26										sp|P15076|DNAPR_BPT4 Terminal DNA protecting protein; XpXs	Xs;Xp	0	1	1	FALSE	V
MTVG_1557		PAAV01000055.1||full_51	PAAV01000055.1||full	51	45725	46156	-1	D			YP_004322440.1	YP_004322440.1 head completion protein [Prochlorococcus phage P-HM1]	FALSE	0.69	198	4.503e-58								TnsA endonuclease N terminal [PF08722.13]		sp|P15075|VG50_BPT4 Head completion protein Gp50; Xu	Xu	0	0	1	FALSE
MTVG_1557		PAAV01000055.1||full_52	PAAV01000055.1||full	52	46191	47090	1	E																		sp|P13339|BP48_BPT4 Baseplate tail-tube junction protein gp48; XhXs	Xs;Xh	0	0	1	FALSE	V
MTVG_1557		PAAV01000055.1||full_53	PAAV01000055.1||full	53	47104	48192	1	D																Tail-tube assembly protein [PF11091.10]		sp|P13339|BP48_BPT4 Baseplate tail-tube junction protein gp48; XhXs	Xs;Xh	0	0	1	FALSE	V
MTVG_1557		PAAV01000055.1||full_54	PAAV01000055.1||full	54	48192	48767	1	D			YP_717680.1	YP_717680.1 baseplate wedge subunit [Synechococcus phage syn9]	FALSE	0.325	98	1.199e-22								Base plate wedge protein 53 [PF11246.10]		sp|P16011|BP53_BPT4 Baseplate wedge protein gp53; XhXs	Xs;Xh	0	0	1	FALSE	V
MTVG_1557		PAAV01000055.1||full_55	PAAV01000055.1||full	55	48781	50556	1	E			YP_007675482.1	YP_007675482.1 hypothetical protein SWTG_00202 [Synechococcus phage S-RIM2 R1_1999]	FALSE	0.168	69	4.395e-11										sp|P17172|BP27_BPT4 Baseplate central spike complex protein gp27; XhXs	Xs;Xh	0	0	1	FALSE	V
MTVG_1557		PAAV01000055.1||full_56	PAAV01000055.1||full	56	50553	52619	1	D			YP_009005432.1	YP_009005432.1 baseplate hub subunit and tail lysozyme [Enterobacter phage PG7]	FALSE	0.234	153	1.263e-36								Gp5 N-terminal OB domain [PF06714.13]		REFSEQ baseplate hub subunit and tail lysozyme; Xu	Xu	0	0	1	FALSE
MTVG_1557		PAAV01000055.1||full_57	PAAV01000055.1||full	57	52616	52789	1	E																				0	2	1	FALSE
MTVG_1557		PAAV01000055.1||full_58	PAAV01000055.1||full	58	52782	56024	1	E																				0	2	1	FALSE
MTVG_1557		PAAV01000055.1||full_59	PAAV01000055.1||full	59	56024	59938	1	E																				0	2	1	FALSE
MTVG_1557		PAAV01000055.1||full_60	PAAV01000055.1||full	60	59952	60221	1	E																				0	2	1	FALSE
MTVG_1557		PAAV01000055.1||full_61	PAAV01000055.1||full	61	60245	60721	1	D			YP_009213596.1	YP_009213596.1 putative baseplate wedge protein [Prochlorococcus phage P-TIM68]	FALSE	0.468	102	3.007e-24								Baseplate wedge protein gp25 [PF04965.16]		sp|P09425|BP25_BPT4 Baseplate wedge protein gp25; XhXs	Xs;Xh	0	0	1	FALSE	V
MTVG_1557		PAAV01000055.1||full_62	PAAV01000055.1||full	62	60722	62590	1	E			YP_007517920.1	YP_007517920.1 baseplate wedge [Pelagibacter phage HTVC008M]	TRUE	0.422	438	1.831e-132										sp|P19060|BP06_BPT4 Baseplate wedge protein gp6; Xs	Xs	0	0	1	FALSE	V
MTVG_1557		PAAV01000055.1||full_63	PAAV01000055.1||full	63	62592	66779	1	E			YP_007517921.1	YP_007517921.1 putative structural protein [Pelagibacter phage HTVC008M]	FALSE	0.219	134	2.771e-30										REFSEQ baseplate wedge subunit; Xu	Xu	0	0	1	FALSE
MTVG_1557		PAAV01000055.1||full_64	PAAV01000055.1||full	64	66807	68588	1	D			YP_007517922.1	YP_007517922.1 baseplate wedge [Pelagibacter phage HTVC008M]	FALSE	0.25	198	1.37e-51								Bacteriophage T4, Gp8 [PF09215.12]		REFSEQ baseplate wedge; Xu	Xu	0	0	1	FALSE
MTVG_1557		PAAV01000055.1||full_65	PAAV01000055.1||full	65	68592	75500	1	D			YP_007517923.1	YP_007517923.1 VrlC protein [Pelagibacter phage HTVC008M]	TRUE	0.207	517	5.944e-146								Domain of unknown function (DUF4815) [PF16075.7]		REFSEQ hypothetical protein; Xu	Xu	0	0	1	FALSE
MTVG_1557		PAAV01000055.1||full_66	PAAV01000055.1||full	66	75497	75727	1	E																				0	1	1	FALSE
MTVG_1557		PAAV01000055.1||full_67	PAAV01000055.1||full	67	75714	77438	1	E																				0	1	1	FALSE
MTVG_1557		PAAV01000055.1||full_68	PAAV01000055.1||full	68	77445	78455	1	E			YP_007517939.1	YP_007517939.1 neck protein [Pelagibacter phage HTVC008M]	FALSE	0.415	241	2.334e-69										sp|P11110|NECK1_BPT4 Neck protein gp13; Xs	Xs	0	0	1	FALSE	V
MTVG_1557		PAAV01000055.1||full_69	PAAV01000055.1||full	69	78455	79315	1	D			YP_009188184.1	YP_009188184.1 neck protein [Cyanophage P-TIM40]	FALSE	0.431	220	4.136e-63								Virus neck protein [PF11649.10]		sp|P11111|NECK2_BPT4 Neck protein gp14; Xs	Xs	0	0	1	FALSE	V
MTVG_1557		PAAV01000055.1||full_70	PAAV01000055.1||full	70	79312	79662	-1	E																				0	1	1	FALSE
MTVG_1557		PAAV01000055.1||full_71	PAAV01000055.1||full	71	79710	80642	1	D			YP_007673124.1	YP_007673124.1 proximal tail sheath stabilizer [Synechococcus phage S-CAM1]	FALSE	0.452	197	1.395e-54								T4-like virus Myoviridae tail sheath stabiliser [PF16724.7]		sp|P11112|COMPL_BPT4 Tail completion protein gp15; XhXs	Xs;Xh	0	0	1	FALSE	V
MTVG_1557		PAAV01000055.1||full_72	PAAV01000055.1||full	72	80651	81055	1	D			YP_004322262.1	YP_004322262.1 terminase DNA packaging enzyme small subunit [Synechococcus phage S-SM2]	FALSE	0.455	108	7.472e-27								Terminase DNA packaging enzyme [PF11053.10]		sp|P17311|TERS_BPT4 Terminase, small subunit; Xr	Xr	0	1	1	FALSE	V
MTVG_1557		PAAV01000055.1||full_73	PAAV01000055.1||full	73	81055	82476	1	E			YP_009098831.1	YP_009098831.1 hypothetical protein OZ74_gp073 [Caulobacter phage Cr30]	FALSE	0.232	103	7.635e-22												0	1	1	FALSE
MTVG_1557		PAAV01000055.1||full_74	PAAV01000055.1||full	74	82476	84119	1	C	K06909	phage terminase large subunit	YP_007674510.1	YP_007674510.1 terminase large subunit [Synechococcus phage S-SKS1]	TRUE	0.615	652	1.957e-207								Terminase large subunit, T4likevirus-type, N-terminal [PF03237.17]; Terminase RNaseH-like domain [PF17289.4]		sp|P17312|TERL_BPT4 Terminase, large subunit; XhXr	Xr;Xh	0	0	1	FALSE	V
MTVG_1557		PAAV01000055.1||full_75	PAAV01000055.1||full	75	84100	84522	-1	D			YP_007378939.1	YP_007378939.1 hypothetical protein HVTV1_33 [Halovirus HVTV-1]	FALSE	0.449	72	3.549e-14								HNH endonuclease [PF13392.8]		REFSEQ HNH endonuclease; Xu	Xu	0	1	1	FALSE
MTVG_1557		PAAV01000055.1||full_76	PAAV01000055.1||full	76	84624	86948	1	D			YP_007517947.1	YP_007517947.1 tail sheath protein [Pelagibacter phage HTVC008M]	TRUE	0.368	472	5.869e-142								Phage tail sheath protein subtilisin-like domain [PF04984.16]; Phage tail sheath C-terminal domain [PF17482.4]		sp|P13332|TSP_BPT4 Tail sheath protein; XpXrXs	Xr;Xs;Xp	0	0	1	FALSE	V
MTVG_1557		PAAV01000055.1||full_77	PAAV01000055.1||full	77	86961	87542	1	D			YP_004324490.1	YP_004324490.1 tail tube monomer [Prochlorococcus phage Syn1]	FALSE	0.408	129	3.266e-33								T4-like virus tail tube protein gp19 [PF06841.14]		sp|P13333|TUBE_BPT4 Tail tube protein gp19; XhXpXrXs	Xr;Xs;Xh;Xp	0	0	1	FALSE	V
MTVG_1557		PAAV01000055.1||full_78	PAAV01000055.1||full	78	87637	89319	1	D			YP_007517949.1	YP_007517949.1 portal vertex protein of head [Pelagibacter phage HTVC008M]	TRUE	0.548	526	9.752e-164								Bacteriophage T4-like portal protein (Gp20) [PF07230.13]		sp|E1XTG6|PORTL_BPSAV Portal protein; XhXpXrXs	Xr;Xs;Xh;Xp	0	0	1	FALSE	V
MTVG_1557		PAAV01000055.1||full_79	PAAV01000055.1||full	79	89366	93562	1	D																Collagen triple helix repeat (20 copies) [PF01391.20]		REFSEQ putative tail fiber protein; Xu	Xu	0	0	1	FALSE
MTVG_1557		PAAV01000055.1||full_80	PAAV01000055.1||full	80	93564	93884	1	E																				0	1	1	FALSE
MTVG_1557		PAAV01000055.1||full_81	PAAV01000055.1||full	81	93888	98876	1	E			YP_007005242.1	YP_007005242.1 hypothetical protein F421_gp172 [Campylobacter virus CP21]	FALSE	0.378	85	3.958e-15										REFSEQ putative tail fiber protein; Xu	Xu	0	0	1	FALSE
MTVG_1557		PAAV01000055.1||full_82	PAAV01000055.1||full	82	98878	99411	1	E																				0	2	1	FALSE
MTVG_1557		PAAV01000055.1||full_83	PAAV01000055.1||full	83	99411	100181	1	E																				0	2	1	FALSE
MTVG_1557		PAAV01000055.1||full_84	PAAV01000055.1||full	84	100168	100974	1	D																Aspartyl/Asparaginyl beta-hydroxylase [PF05118.17]				0	1	1	FALSE
MTVG_1557		PAAV01000055.1||full_85	PAAV01000055.1||full	85	100971	101672	1	E																				0	2	1	FALSE
MTVG_1557		PAAV01000055.1||full_86	PAAV01000055.1||full	86	101673	102578	1	E																				0	2	1	FALSE
MTVG_1557		PAAV01000055.1||full_87	PAAV01000055.1||full	87	102575	103924	1	D			YP_009169124.1	YP_009169124.1 hypothetical phage protein (Radical SAM family) [Campylobacter virus CPt10]	FALSE	0.226	104	3.426e-22								4Fe-4S single cluster domain [PF13394.8]; 4Fe-4S single cluster domain [PF13353.8]; Radical SAM superfamily [PF04055.23]				0	2	1	FALSE
MTVG_1557		PAAV01000055.1||full_88	PAAV01000055.1||full	88	103934	105136	1	D			YP_007005221.1	YP_007005221.1 radical SAM domain-containing protein [Campylobacter virus CP21]	FALSE	0.376	226	4.018e-63								Radical SAM superfamily [PF04055.23]; 4Fe-4S single cluster domain [PF13353.8]; 4Fe-4S single cluster domain [PF13394.8]		sp|P07075|NRDG_BPT4 Anaerobic ribonucleoside-triphosphate reductase-activating protein; Xh	Xh	0	1	1	FALSE
MTVG_1557		PAAV01000055.1||full_89	PAAV01000055.1||full	89	105133	105660	1	E																				0	2	1	FALSE
MTVG_1557		PAAV01000055.1||full_90	PAAV01000055.1||full	90	105657	105953	1	E																				0	2	1	FALSE
MTVG_1557		PAAV01000055.1||full_91	PAAV01000055.1||full	91	105962	106738	1	E																				0	2	1	FALSE
MTVG_1557		PAAV01000055.1||full_92	PAAV01000055.1||full	92	106735	107487	1	D																2OG-Fe(II) oxygenase superfamily [PF03171.22]				0	2	1	FALSE	MK
MTVG_1557		PAAV01000055.1||full_93	PAAV01000055.1||full	93	107492	108439	1	D			YP_009169233.1	YP_009169233.1 hypothetical phage protein (Radical SAM family) [Campylobacter virus CP220]	FALSE	0.241	91	1.227e-18								Radical SAM superfamily [PF04055.23]; 4Fe-4S single cluster domain [PF13353.8]; 4Fe-4S single cluster domain [PF13394.8]		REFSEQ hypothetical phage protein (Radical SAM family); Xu	Xu	0	1	1	FALSE
MTVG_1557		PAAV01000055.1||full_94	PAAV01000055.1||full	94	108460	109149	1	E																				0	2	1	FALSE
MTVG_1557		PAAV01000055.1||full_95	PAAV01000055.1||full	95	109159	109362	1	E																				0	2	1	FALSE
MTVG_1557		PAAV01000055.1||full_96	PAAV01000055.1||full	96	109363	109803	1	E																				0	2	1	FALSE
MTVG_1557		PAAV01000055.1||full_97	PAAV01000055.1||full	97	109793	110260	1	E																				0	2	1	FALSE
MTVG_1557		PAAV01000055.1||full_98	PAAV01000055.1||full	98	110247	111218	1	E																				0	2	1	FALSE
MTVG_1557		PAAV01000055.1||full_99	PAAV01000055.1||full	99	111222	112397	1	D																AMP-binding enzyme [PF00501.30]				0	2	1	FALSE
MTVG_1557		PAAV01000055.1||full_100	PAAV01000055.1||full	100	112412	113296	1	D																Sodium Bile acid symporter family [PF01758.18]; SBF-like CPA transporter family (DUF4137) [PF13593.8]				0	2	1	FALSE
MTVG_1557		PAAV01000055.1||full_101	PAAV01000055.1||full	101	113296	114099	1	E																				0	2	1	FALSE
MTVG_1557		PAAV01000055.1||full_102	PAAV01000055.1||full	102	114156	114734	1	E																				0	1	1	FALSE
MTVG_1557		PAAV01000055.1||full_103	PAAV01000055.1||full	103	114738	114971	1	E																				0	1	1	FALSE
MTVG_1557		PAAV01000055.1||full_104	PAAV01000055.1||full	104	114980	115288	1	E																				0	2	1	FALSE
MTVG_1557		PAAV01000055.1||full_105	PAAV01000055.1||full	105	115285	115686	1	E																				0	1	1	FALSE
MTVG_1557		PAAV01000055.1||full_106	PAAV01000055.1||full	106	115690	116337	1	D			YP_009301632.1	YP_009301632.1 prohead assembly scaffold protein [Cyanophage S-RIM32]	FALSE	0.633	269	2.579e-81	MER0050419	S77	MER0050419 - prohead peptidase gp21 (bacteriophage T4) () [S77.001]#S77#{peptidase unit: 14-171}~source CAF34170~	FALSE	0.691	222	2.146e-64	Prohead core protein serine protease [PF03420.15]				0	0	1	FALSE	P
MTVG_1557		PAAV01000055.1||full_107	PAAV01000055.1||full	107	116397	117626	1	D			YP_009188210.1	YP_009188210.1 prohead core protein [Cyanophage P-TIM40]	FALSE	0.459	190	8.439e-51	MER0006135	S77	MER0006135 - family S77 (general) () [S77.UPW]#S77#{peptidase unit: 1-213}~source Q9XJ89~	FALSE	0.305	98	7.441e-20			sp|Q9ZXI1|SCAF_BPAR1 Capsid assembly scaffolding protein; Xs	Xs	0	0	1	FALSE	VP
MTVG_1557		PAAV01000055.1||full_108	PAAV01000055.1||full	108	117646	118986	1	D			YP_007517957.1	YP_007517957.1 major capsid [Pelagibacter phage HTVC008M]	TRUE	0.619	541	5.836e-171								Major capsid protein Gp23 [PF07068.13]		sp|P04535|CAPSH_BPT4 Major capsid protein; XhXs	Xs;Xh	0	0	1	FALSE	V
MTVG_1557		PAAV01000055.1||full_109	PAAV01000055.1||full	109	119061	119594	1	E			YP_007673301.1	YP_007673301.1 hypothetical protein TVGG_00045 [Tetraselmis viridis virus S20]	FALSE	0.369	78	1.114e-15										REFSEQ FkbM family methyltransferase; Xu	Xu	0	1	1	FALSE
MTVG_1557		PAAV01000055.1||full_110	PAAV01000055.1||full	110	119591	120217	1	E			YP_007517962.1	YP_007517962.1 hypothetical protein I899_gp096 [Pelagibacter phage HTVC008M]	FALSE	0.58	78	1.98e-15												0	1	1	FALSE
MTVG_1557		PAAV01000055.1||full_111	PAAV01000055.1||full	111	120208	120891	1	E			YP_007517962.1	YP_007517962.1 hypothetical protein I899_gp096 [Pelagibacter phage HTVC008M]	FALSE	0.231	81	3.758e-16												0	1	1	FALSE
MTVG_1557	Structural protein	PAAV01000055.1||full_112	PAAV01000055.1||full	112	120858	121364	1	E			YP_009213624.1	YP_009213624.1 putative head-proximal tip of tail tube tail completion + sheath stabilizer protein [Prochlorococcus phage P-TIM68]	FALSE	0.437	137	2.28e-36										sp|P13333|TUBE_BPT4 Tail tube protein gp19; XhXpXrXs	Xr;Xs;Xh;Xp	0	0	2	FALSE	V
MTVG_1557		PAAV01000055.1||full_113	PAAV01000055.1||full	113	121377	121820	1	D			YP_009098922.1	YP_009098922.1 UvsY-like protein [Caulobacter phage Cr30]	FALSE	0.447	121	2.838e-31								Recombination, repair and ssDNA binding protein UvsY [PF11056.10]		sp|P04537|UVSY_BPT4 Recombination protein uvsY; Xr	Xr	0	1	2	FALSE	V
MTVG_1557	AMG	PAAV01000055.1||full_114	PAAV01000055.1||full	114	121820	122833	1	D																Glycosyl transferases group 1 [PF00534.22]				0	1	2	FALSE	MK
MTVG_1557		PAAV01000055.1||full_115	PAAV01000055.1||full	115	122830	123450	1	D			YP_009134238.1	YP_009134238.1 hypothetical protein AAJ63_gp027 [Synechococcus phage ACG-2014f]	FALSE	0.38	93	1.506e-20								Methyltransferase domain [PF13578.8]; Macrocin-O-methyltransferase (TylF) [PF05711.13]		REFSEQ methyltransferase; Xu	Xu	0	1	2	FALSE
MTVG_1557		PAAV01000055.1||full_116	PAAV01000055.1||full	116	123416	124912	1	C	K18959	ATP-dependent DNA helicase UvsW [EC:3.6.4.12]	YP_007674496.1	YP_007674496.1 UvsW [Synechococcus phage S-SKS1]	TRUE	0.548	507	3.761e-158								Type III restriction enzyme, res subunit [PF04851.17]; DEAD/DEAH box helicase [PF00270.31]		sp|P20703|UVSW_BPT4 ATP-dependent DNA helicase uvsW; Xh	Xh	0	1	2	FALSE
MTVG_1557		PAAV01000055.1||full_117	PAAV01000055.1||full	117	125019	125567	1	E			YP_009779965.1	YP_009779965.1 late transcription sigma factor [Synechococcus phage ACG-2014b]	FALSE	0.656	173	2.02e-48										sp|P04524|RP55_BPT4 RNA polymerase sigma factor; XhXr	Xr;Xh	0	1	2	FALSE	V
MTVG_1557		PAAV01000055.1||full_118	PAAV01000055.1||full	118	125564	126640	1	C	K03547	DNA repair protein SbcD/Mre11	YP_009212290.1	YP_009212290.1 recombination endonuclease subunit [Sinorhizobium phage phiN3]	FALSE	0.51	336	6.639e-102								Calcineurin-like phosphoesterase [PF00149.30]; Calcineurin-like phosphoesterase superfamily domain [PF12850.9]		sp|P04521|EXO1_BPT4 Exonuclease subunit 1; Xp	Xp	0	1	2	FALSE
MTVG_1557		PAAV01000055.1||full_119	PAAV01000055.1||full	119	126609	126800	1	E																				0	1	2	FALSE
MTVG_1557		PAAV01000055.1||full_120	PAAV01000055.1||full	120	126769	126951	1	E																				0	1	2	FALSE
MTVG_1557		PAAV01000055.1||full_121	PAAV01000055.1||full	121	126935	128647	1	D			YP_007517969.1	YP_007517969.1 recombination endonuclease subunit [Pelagibacter phage HTVC008M]	TRUE	0.48	502	2.849e-155								AAA domain [PF13476.8]; RecF/RecN/SMC N terminal domain [PF02463.21]; P-loop containing region of AAA domain [PF13555.8]; AAA ATPase domain [PF13175.8]; AAA domain [PF13514.8]		sp|P04522|EXO2_BPT4 Exonuclease subunit 2; XhXp	Xh;Xp	0	1	2	FALSE
MTVG_1557		PAAV01000055.1||full_122	PAAV01000055.1||full	122	128647	129195	1	C	K01462	peptide deformylase [EC:3.5.1.88]	YP_007675132.1	YP_007675132.1 peptide deformylase [Cyanophage P-RSM6]	FALSE	0.433	99	6.459e-23								Polypeptide deformylase [PF01327.23]		sp|B6JJP8|DEF_OLICO Peptide deformylase; Xh	Xh	0	1	2	FALSE
MTVG_1557		PAAV01000055.1||full_123	PAAV01000055.1||full	123	129182	129310	1	E																				0	2	2	FALSE
MTVG_1557	AMG	PAAV01000055.1||full_124	PAAV01000055.1||full	124	129303	130145	1	D			YP_008433503.1	YP_008433503.1 asparagine synthase [Pseudomonas phage PaBG]	FALSE	0.233	76	4.14e-14								Asparagine synthase [PF00733.23]		REFSEQ asparagine synthase; Xu	Xu	0	1	2	FALSE	MK
MTVG_1557		PAAV01000055.1||full_125	PAAV01000055.1||full	125	130142	131365	1	C	K00558	DNA (cytosine-5)-methyltransferase 1 [EC:2.1.1.37]	YP_004508581.1	YP_004508581.1 DNA-cytosine methyltransferase [Synechococcus phage S-CRM01]	TRUE	0.481	355	1.865e-107								C-5 cytosine-specific DNA methylase [PF00145.19]		sp|P34877|MTSA_LACLC Modification methylase ScrFIA; XhXp	Xh;Xp	0	1	2	FALSE	M
MTVG_1557		PAAV01000055.1||full_126	PAAV01000055.1||full	126	131368	131580	1	E																				0	2	2	FALSE
MTVG_1557		PAAV01000055.1||full_127	PAAV01000055.1||full	127	131660	133993	1	E			YP_007673089.1	YP_007673089.1 hypothetical protein SXBG_00176 [Synechococcus phage S-CAM1]	TRUE	0.314	372	6.383e-108										REFSEQ hypothetical protein; Xu	Xu	0	1	2	FALSE
MTVG_1557		PAAV01000055.1||full_128	PAAV01000055.1||full	128	133997	134389	1	D																Protein of unknown function (DUF2452) [PF10504.11]				0	2	2	FALSE
MTVG_1557		PAAV01000055.1||full_129	PAAV01000055.1||full	129	134573	135763	1	C	K09882	cobaltochelatase CobS [EC:6.6.1.2]	YP_007517974.1	YP_007517974.1 cobalt chelatase subunit [Pelagibacter phage HTVC008M]	TRUE	0.626	449	4.377e-140								AAA domain (dynein-related subfamily) [PF07728.16]		sp|P04526|DPA44_BPT4 Sliding-clamp-loader gp44 subunit; XhXr	Xr;Xh	0	1	2	FALSE	VM
MTVG_1557		PAAV01000055.1||full_130	PAAV01000055.1||full	130	135847	136854	1	E			YP_009098901.1	YP_009098901.1 hypothetical protein OZ74_gp143 [Caulobacter phage Cr30]	FALSE	0.532	286	9.808e-85										REFSEQ hypothetical protein; Xu	Xu	0	1	2	FALSE
MTVG_1557		PAAV01000055.1||full_131	PAAV01000055.1||full	131	136909	137586	1	C	K18943	DNA polymerase processivity component	YP_214389.1	YP_214389.1 sliding clamp DNA polymerase accessory protein [Prochlorococcus phage P-SSM2]	FALSE	0.467	186	1.963e-52								gp45 sliding clamp, C terminal [PF09116.12]		sp|P04525|DPA5_BPT4 DNA polymerase clamp; Xr	Xr	0	1	2	FALSE	V
MTVG_1557		PAAV01000055.1||full_132	PAAV01000055.1||full	132	137608	138549	1	C	K18944	sliding clamp loader	YP_214393.1	YP_214393.1 clamp loader subunit [Prochlorococcus phage P-SSM2]	TRUE	0.6	362	1.892e-111								DNA polymerase III, delta subunit [PF13177.8]; ATPase family associated with various cellular activities (AAA) [PF00004.31]; Holliday junction DNA helicase RuvB P-loop domain [PF05496.14]; AAA domain (dynein-related subfamily) [PF07728.16]		sp|O64301|DPA44_BPR69 DNA polymerase accessory protein 44; XhXr	Xr;Xh	0	1	2	FALSE	V
MTVG_1557		PAAV01000055.1||full_133	PAAV01000055.1||full	133	138558	139124	1	E																				0	2	2	FALSE
MTVG_1557		PAAV01000055.1||full_134	PAAV01000055.1||full	134	139127	140215	1	D									MER0244209	S01C	MER0244209 - subfamily S1C unassigned peptidases (Verrucomicrobium spinosum) [S01.UPC]#S01C#{peptidase unit: 110-384}~source ZP_02926574~	FALSE	0.322	141	2.408e-34	Trypsin-like peptidase domain [PF13365.8]				0	1	2	FALSE	P
MTVG_1557		PAAV01000055.1||full_135	PAAV01000055.1||full	135	140212	140610	1	D			YP_008125668.1	YP_008125668.1 clamp loader subunit [Synechococcus phage S-CAM8]	FALSE	0.512	121	1.502e-31								Bacteriophage clamp loader A subunit [PF16790.7]		sp|P04527|DPA62_BPT4 Sliding-clamp-loader gp44 subunit; Xr	Xr	0	1	2	FALSE	V
MTVG_1557		PAAV01000055.1||full_136	PAAV01000055.1||full	136	140603	140998	1	D			YP_009008274.1	YP_009008274.1 endoribonuclease [Synechococcus phage ACG-2014h]	FALSE	0.712	183	5.769e-53								Bacteriophage translational regulator [PF01818.19]		sp|P69626|REGA_BPT6 Translation repressor protein; Xr	Xr	0	1	2	FALSE	V
MTVG_1557		PAAV01000055.1||full_137	PAAV01000055.1||full	137	140998	141522	1	C	K01520	dUTP pyrophosphatase [EC:3.6.1.23]	YP_009142946.1	YP_009142946.1 dUTPase, deoxyuridine 5'-triphosphate nucleotidohydrolase [Sinorhizobium phage phiM12]	FALSE	0.421	130	6.102e-34								dUTPase [PF00692.21]				0	1	2	FALSE	M
MTVG_1557		PAAV01000055.1||full_138	PAAV01000055.1||full	138	141519	142070	1	E			YP_008125571.1	YP_008125571.1 hypothetical protein SXCG_00046 [Synechococcus phage S-CAM8]	FALSE	0.28	70	3.495e-13										REFSEQ ferrochelatase; Xu	Xu	0	1	2	FALSE
MTVG_1557		PAAV01000055.1||full_139	PAAV01000055.1||full	139	142189	142656	1	D			YP_007517977.1	YP_007517977.1 heat shock protein [Pelagibacter phage HTVC008M]	FALSE	0.435	113	2.14e-28								Hsp20/alpha crystallin family [PF00011.23]		sp|P70918|HSPB_BRADU Small heat shock protein HspB; Xh	Xh	0	1	2	FALSE
MTVG_1557		PAAV01000055.1||full_140	PAAV01000055.1||full	140	142690	143190	1	C	K08640	zinc D-Ala-D-Ala carboxypeptidase [EC:3.4.17.14]	YP_007517735.1	YP_007517735.1 peptidase M15 [Pelagibacter phage HTVC010P]	FALSE	0.542	162	6.93e-45	MER0172334	M15A	MER0172334 - subfamily M15A non-peptidase homologues () [M15.UNA]#M15A#{peptidase unit: 3-145}~source ZP_02190194~	FALSE	0.546	150	2.846e-40	Peptidase M15 [PF08291.13]		REFSEQ hypothetical protein; Xu	Xu	0	1	2	FALSE	P
MTVG_1557		PAAV01000055.1||full_141	PAAV01000055.1||full	141	143178	143351	1	E																				0	2	2	FALSE
MTVG_1557		PAAV01000055.1||full_142	PAAV01000055.1||full	142	143348	145861	1	C	K18942	T4virus DNA polymerase [EC:2.7.7.7]	YP_007677316.1	YP_007677316.1 DNA polymerase [Synechococcus phage S-SSM4]	TRUE	0.476	726	4.404e-228								DNA polymerase family B [PF00136.23]; DNA polymerase family B, exonuclease domain [PF03104.21]; Predicted 3'-5' exonuclease related to the exonuclease domain of PolB [PF10108.11]		sp|Q38087|DPOL_BPR69 DNA-directed DNA polymerase; XhXr	Xr;Xh	0	1	2	FALSE	V
MTVG_1557		PAAV01000055.1||full_143	PAAV01000055.1||full	143	145871	146926	1	D			YP_007517990.1	YP_007517990.1 RecA-like protein [Pelagibacter phage HTVC008M]	TRUE	0.621	411	8.2e-128								recA bacterial DNA recombination protein [PF00154.23]; Rad51 [PF08423.13]		sp|P04529|UVSX_BPT4 Recombination and repair protein; XhXr	Xr;Xh	0	1	2	FALSE	V
MTVG_1557		PAAV01000055.1||full_144	PAAV01000055.1||full	144	146868	147233	1	E																				0	1	2	FALSE
MTVG_1557		PAAV01000055.1||full_145	PAAV01000055.1||full	145	147187	148626	1	C	K18947	ATP-dependent helicase	YP_008129995.1	YP_008129995.1 T4-like DNA primase-helicase [Prochlorococcus phage P-SSM3]	TRUE	0.622	546	5.461e-172								DnaB-like helicase C terminal domain [PF03796.17]		sp|P03692|PRIM_BPT7 DNA primase/helicase; XhXr	Xr;Xh	0	1	2	FALSE	V
MTVG_1557		PAAV01000055.1||full_146	PAAV01000055.1||full	146	148714	149451	1	E																				0	2	2	FALSE
MTVG_1557		PAAV01000055.1||full_147	PAAV01000055.1||full	147	149524	150759	1	D			YP_007517993.1	YP_007517993.1 hypothetical protein I899_gp127 [Pelagibacter phage HTVC008M]	FALSE	0.383	267	5.366e-77								Family of unknown function (DUF6267) [PF19782.1]		REFSEQ hypothetical protein; Xu	Xu	0	1	2	FALSE
MTVG_1557		PAAV01000055.1||full_148	PAAV01000055.1||full	148	150759	151172	1	E																				0	2	2	FALSE
MTVG_1557		PAAV01000055.1||full_149	PAAV01000055.1||full	149	151181	153139	1	D			YP_007517996.1	YP_007517996.1 hypothetical protein I899_gp130 [Pelagibacter phage HTVC008M]	FALSE	0.228	166	7.091e-41								Family of unknown function (DUF5824) [PF19141.2]		REFSEQ cytitidyltransferase; Xu	Xu	0	1	2	FALSE
MTVG_1557		PAAV01000055.1||full_150	PAAV01000055.1||full	150	153139	156942	1	E			YP_214427.1	YP_214427.1 hypothetical protein PSSM2_195 [Prochlorococcus phage P-SSM2]	FALSE	0.552	64	4.602e-09												0	1	2	FALSE	F
MTVG_1557		PAAV01000055.1||full_151	PAAV01000055.1||full	151	156977	157588	1	E			YP_004325023.1	YP_004325023.1 S-layer domain protein [Prochlorococcus phage P-SSM7]	FALSE	0.36	93	1.873e-20										REFSEQ S-layer domain protein; Xu	Xu	0	1	2	FALSE	F
MTVG_1557		PAAV01000055.1||full_152	PAAV01000055.1||full	152	157617	157916	1	E																				0	2	2	FALSE	F
MTVG_1557		PAAV01000055.1||full_153	PAAV01000055.1||full	153	157972	158763	1	E			YP_007518002.1	YP_007518002.1 hypothetical protein I899_gp136 [Pelagibacter phage HTVC008M]	FALSE	0.657	64	2.307e-10												0	1	2	FALSE	F
MTVG_1557	Structural protein	PAAV01000055.1||full_154	PAAV01000055.1||full	154	158779	161037	1	E			YP_006987325.1	YP_006987325.1 long tail fiber proximal subunit [Cronobacter phage vB_CsaM_GAP32]	FALSE	0.153	60	4.9e-08												0	1	5	FALSE	F
MTVG_1572		3300012954.a:Ga0163111_10005237||full_1	3300012954.a:Ga0163111_10005237||full	1	731	1432	-1	E																				0	2	5	FALSE	F
MTVG_1572	Structural protein	3300012954.a:Ga0163111_10005237||full_2	3300012954.a:Ga0163111_10005237||full	2	1432	2178	-1	D			YP_007349113.1	YP_007349113.1 baseplate hub subunit and tail lysozyme [Serratia phage phiMAM1]	FALSE	0.5	124	1.272e-30								CHAP domain [PF05257.18]				0	0	4	FALSE	F
MTVG_1572		3300012954.a:Ga0163111_10005237||full_3	3300012954.a:Ga0163111_10005237||full	3	2175	2465	-1	E																				0	1	1	FALSE	F
MTVG_1572		3300012954.a:Ga0163111_10005237||full_4	3300012954.a:Ga0163111_10005237||full	4	2470	2685	-1	E																				0	2	1	FALSE	F
MTVG_1572	AMG	3300012954.a:Ga0163111_10005237||full_5	3300012954.a:Ga0163111_10005237||full	5	2711	5899	-1	D			YP_001294067.1	YP_001294067.1 concanavalin A-like lectin/glucanase [Pyrococcus abyssi virus 1]	FALSE	0.183	62	1.933e-08								Carbohydrate esterase, sialic acid-specific acetylesterase [PF03629.20]; Concanavalin A-like lectin/glucanases superfamily [PF13385.8]; Pentaxin family [PF00354.19]	CE6 acetyl xylan esterase (EC 3.1.1.72). [CE6]			0	0	1	FALSE	MKF
MTVG_1572	Structural protein	3300012954.a:Ga0163111_10005237||full_6	3300012954.a:Ga0163111_10005237||full	6	5905	6963	-1	D			YP_009100034.1	YP_009100034.1 tail protein [Escherichia phage vB_EcoM-ep3]	FALSE	0.348	98	5.936e-21								Phage Tail Collar Domain [PF07484.14]		sp|P33227|STFE_ECOLI Putative uncharacterized protein StfE; Xu	Xu	0	0	1	FALSE	F
MTVG_1572		3300012954.a:Ga0163111_10005237||full_7	3300012954.a:Ga0163111_10005237||full	7	6981	8525	-1	D			NP_803747.1	NP_803747.1 PHIKZ181 [Pseudomonas virus phiKZ]	FALSE	0.376	113	6.253e-25								Transglycosylase SLT domain [PF01464.22]				0	0	5	FALSE	F
MTVG_1609		JACNKA010000129.1||full_1_1	JACNKA010000129.1||full_1	1	404	637	1	E																				0	2	5	FALSE	F
MTVG_1609		JACNKA010000129.1||full_1_2	JACNKA010000129.1||full_1	2	678	1031	1	E																				0	2	4	FALSE	F
MTVG_1609		JACNKA010000129.1||full_1_3	JACNKA010000129.1||full_1	3	1024	1470	1	E																				0	2	4	FALSE	F
MTVG_1609	Terminase	JACNKA010000129.1||full_1_4	JACNKA010000129.1||full_1	4	1533	2933	1	D			YP_002332340.1	YP_002332340.1 hypothetical protein PPMP38_gp28 [Pseudomonas virus MP38]	TRUE	0.438	357	5.09e-107								Terminase RNaseH-like domain [PF17289.4]		sp|P10310|TERL_BPT3 Terminase, large subunit; XhXr	Xh;Xr	0	0	4	FALSE	VF
MTVG_1609		JACNKA010000129.1||full_1_5	JACNKA010000129.1||full_1	5	2983	3249	1	E			YP_009221566.1	YP_009221566.1 hypothetical protein AWI59_gp23 [Verrucomicrobia phage P8625]	FALSE	0.482	63	6.58e-12										REFSEQ hypothetical protein; Xu	Xu	0	0	1	FALSE	F
MTVG_1609	AMG	JACNKA010000129.1||full_1_6	JACNKA010000129.1||full_1	6	3249	4613	1	D																Concanavalin A-like lectin/glucanases superfamily [PF13385.8]				0	2	1	FALSE	MKF
MTVG_1609		JACNKA010000129.1||full_1_7	JACNKA010000129.1||full_1	7	4636	4833	1	E																				0	2	1	FALSE	F
MTVG_1609		JACNKA010000129.1||full_1_8	JACNKA010000129.1||full_1	8	4811	4933	1	E																				0	2	1	FALSE	F
MTVG_1609	Structural protein	JACNKA010000129.1||full_1_9	JACNKA010000129.1||full_1	9	4930	6135	1	D			YP_009010474.1	YP_009010474.1 portal protein [Geobacillus phage GBK2]	FALSE	0.475	349	2.214e-105								Phage portal protein [PF04860.14]		REFSEQ hypothetical protein; Xu	Xu	0	0	1	FALSE	F
MTVG_1609		JACNKA010000129.1||full_1_10	JACNKA010000129.1||full_1	10	6135	6821	1	C	K06904	uncharacterized protein	YP_009593482.1	YP_009593482.1 putative prohead protease [Paracoccus phage Shpa]	FALSE	0.427	119	2.777e-29	MER1087327	S78	MER1087327 - family S78 unassigned peptidases (Agrobacterium albertimagni) [S78.UPW]#S78#{peptidase unit: 26-160}~source K2QSY1~	FALSE	0.469	121	1.889e-29	Caudovirus prohead serine protease [PF04586.19]		sp|D3WAC4|PRO_BPLP2 Probable capsid maturation protease; XhXs	Xh;Xs	0	0	1	FALSE	VP
MTVG_1609		JACNKA010000129.1||full_1_11	JACNKA010000129.1||full_1	11	6945	8141	1	D			YP_001686874.1	YP_001686874.1 major capsid protein [Azospirillum phage Cd]	FALSE	0.593	338	9.265e-102								Phage capsid family [PF05065.15]		sp|O64210|CAPSD_BPMD2 Probable major capsid protein gp17; Xs	Xs	0	0	1	FALSE	V
MTVG_1609		JACNKA010000129.1||full_1_12	JACNKA010000129.1||full_1	12	8263	8640	1	E																				0	1	1	FALSE
MTVG_1609		JACNKA010000129.1||full_1_13	JACNKA010000129.1||full_1	13	8698	8925	1	E																				0	2	1	FALSE
MTVG_1609		JACNKA010000129.1||full_1_14	JACNKA010000129.1||full_1	14	9109	9705	1	D																Phage gp6-like head-tail connector protein [PF05135.15]		sp|Q6QGD9|HCP_BPT5 Head completion protein; XhXs	Xh;Xs	0	0	1	FALSE	VF
MTVG_1609		JACNKA010000129.1||full_1_15	JACNKA010000129.1||full_1	15	9718	10170	1	E																				0	0	2	FALSE	F
MTVG_1609		JACNKA010000129.1||full_1_16	JACNKA010000129.1||full_1	16	10202	10678	1	E																				0	1	2	FALSE	F
MTVG_1609		JACNKA010000129.1||full_1_17	JACNKA010000129.1||full_1	17	10773	11816	1	E																				0	1	4	FALSE	F
MTVG_1609		JACNKA010000129.1||full_1_18	JACNKA010000129.1||full_1	18	11843	12232	1	E																				0	2	4	FALSE	F
MTVG_1609		JACNKA010000129.1||full_1_19	JACNKA010000129.1||full_1	19	12253	12534	1	E																				0	2	4	FALSE	F
MTVG_1609		JACNKA010000129.1||full_1_20	JACNKA010000129.1||full_1	20	13051	13539	-1	E																				0	2	4	FALSE	F
MTVG_1609		JACNKA010000129.1||full_1_21	JACNKA010000129.1||full_1	21	13622	14110	1	E																				0	2	5	FALSE	F
MTVG_1688		DJKR01000294.1||full_1	DJKR01000294.1||full	1	273	962	-1	E																				0	2	5	FALSE	F
MTVG_1688		DJKR01000294.1||full_2	DJKR01000294.1||full	2	980	1288	-1	E																				0	2	4	FALSE	F
MTVG_1688		DJKR01000294.1||full_3	DJKR01000294.1||full	3	1395	2147	-1	D			YP_004957396.1	YP_004957396.1 peptidase M23 [Planktothrix phage PaV-LD]	FALSE	0.386	68	9.658e-12	MER0087942	M23B	MER0087942 - subfamily M23B unassigned peptidases (Nodularia spumigena) [M23.UPB]#M23B#{peptidase unit: 734-900}~source A0ZEU8~	FALSE	0.346	85	5.396e-17	Peptidase family M23 [PF01551.24]				0	2	4	FALSE	PF
MTVG_1688		DJKR01000294.1||full_4	DJKR01000294.1||full	4	2144	2419	-1	E																				0	2	4	FALSE	F
MTVG_1688		DJKR01000294.1||full_5	DJKR01000294.1||full	5	2416	2598	-1	E																				0	2	4	FALSE	F
MTVG_1688		DJKR01000294.1||full_6	DJKR01000294.1||full	6	2588	2920	-1	E																				0	2	4	FALSE	F
MTVG_1688		DJKR01000294.1||full_7	DJKR01000294.1||full	7	2920	3471	-1	E																				0	2	4	FALSE	F
MTVG_1688		DJKR01000294.1||full_8	DJKR01000294.1||full	8	3471	3878	-1	E																				0	1	4	FALSE	F
MTVG_1688		DJKR01000294.1||full_9	DJKR01000294.1||full	9	3880	5181	-1	E																				0	1	2	FALSE	F
MTVG_1688		DJKR01000294.1||full_10	DJKR01000294.1||full	10	5184	5654	-1	E																				0	2	2	FALSE
MTVG_1688		DJKR01000294.1||full_11	DJKR01000294.1||full	11	5663	8383	-1	E			YP_007673290.1	YP_007673290.1 hypothetical protein TVGG_00034 [Tetraselmis viridis virus S20]	FALSE	0.225	129	4.612e-29												0	1	2	FALSE
MTVG_1688		DJKR01000294.1||full_12	DJKR01000294.1||full	12	8564	9154	-1	E																				0	1	2	FALSE
MTVG_1688		DJKR01000294.1||full_13	DJKR01000294.1||full	13	9215	9622	-1	E																				0	1	2	FALSE
MTVG_1688		DJKR01000294.1||full_14	DJKR01000294.1||full	14	9635	10060	-1	E																				0	1	2	FALSE
MTVG_1688		DJKR01000294.1||full_15	DJKR01000294.1||full	15	10194	10925	-1	E																				0	1	2	FALSE
MTVG_1688		DJKR01000294.1||full_16	DJKR01000294.1||full	16	10925	11146	-1	E																				0	2	2	FALSE
MTVG_1688		DJKR01000294.1||full_17	DJKR01000294.1||full	17	11143	11559	-1	E																				0	1	2	FALSE
MTVG_1688		DJKR01000294.1||full_18	DJKR01000294.1||full	18	11560	11907	-1	E																		REFSEQ hypothetical protein; Xu	Xu	0	0	2	FALSE
MTVG_1688		DJKR01000294.1||full_19	DJKR01000294.1||full	19	12096	12236	-1	E																				0	2	1	FALSE
MTVG_1688	Structural protein	DJKR01000294.1||full_20	DJKR01000294.1||full	20	12296	12622	-1	D																Phage head-tail joining protein [PF05521.13]				0	1	1	FALSE
MTVG_1688		DJKR01000294.1||full_21	DJKR01000294.1||full	21	12651	13052	-1	E																				0	1	1	FALSE
MTVG_1688		DJKR01000294.1||full_22	DJKR01000294.1||full	22	13056	13433	-1	E																				0	1	1	FALSE
MTVG_1688	AMG	DJKR01000294.1||full_23	DJKR01000294.1||full	23	13430	14203	-1	D																Concanavalin A-like lectin/glucanases superfamily [PF13385.8]				0	1	1	FALSE	MK
MTVG_1688		DJKR01000294.1||full_24	DJKR01000294.1||full	24	14276	15205	-1	E																				0	1	1	FALSE
MTVG_1688	Structural protein	DJKR01000294.1||full_25	DJKR01000294.1||full	25	15365	16315	-1	D																Mu-like prophage major head subunit gpT [PF10124.11]		sp|Q9T1W1|CAPSD_BPMU Major capsid protein; XhXs	Xh;Xs	0	0	1	FALSE	V
MTVG_1688		DJKR01000294.1||full_26	DJKR01000294.1||full	26	16355	16807	-1	E																				0	1	1	FALSE
MTVG_1688		DJKR01000294.1||full_27	DJKR01000294.1||full	27	16848	17957	-1	E																		REFSEQ hypothetical protein; Xu	Xu	0	0	1	FALSE
MTVG_1688		DJKR01000294.1||full_28	DJKR01000294.1||full	28	18011	18640	-1	E																				0	2	1	FALSE
MTVG_1688		DJKR01000294.1||full_29	DJKR01000294.1||full	29	18618	18917	-1	E																				0	2	1	FALSE
MTVG_1688		DJKR01000294.1||full_30	DJKR01000294.1||full	30	19339	19578	-1	E																				0	2	1	FALSE
MTVG_1688		DJKR01000294.1||full_31	DJKR01000294.1||full	31	19575	20609	-1	D																Phage Mu protein F like protein [PF04233.16]		sp|Q38442|GP7_BPSPP Minor head protein GP7; XhXs	Xh;Xs	0	0	1	FALSE	V
MTVG_1688		DJKR01000294.1||full_32	DJKR01000294.1||full	32	20645	21148	-1	E																				0	2	1	FALSE
MTVG_1688		DJKR01000294.1||full_33	DJKR01000294.1||full	33	21205	21570	-1	E			YP_009591016.1	YP_009591016.1 hypothetical protein FDG54_gp160 [Mycobacterium virus Optimus]	FALSE	0.585	137	3.005e-37												0	1	1	FALSE
MTVG_1688		DJKR01000294.1||full_34	DJKR01000294.1||full	34	21614	22294	-1	E			YP_009591016.1	YP_009591016.1 hypothetical protein FDG54_gp160 [Mycobacterium virus Optimus]	FALSE	0.546	108	2.904e-25												0	1	1	FALSE
MTVG_1688		DJKR01000294.1||full_35	DJKR01000294.1||full	35	22291	22632	-1	E																				0	2	1	FALSE	F
MTVG_1688		DJKR01000294.1||full_36	DJKR01000294.1||full	36	23017	24417	-1	E			YP_009199251.1	YP_009199251.1 hypothetical protein AVV13_gp03 [Streptomyces phage SF1]	FALSE	0.197	95	2.942e-19										sp|Q05220|PORTL_BPML5 Portal protein; XpXrXs	Xs;Xr;Xp	0	0	1	FALSE	VF
MTVG_1688		DJKR01000294.1||full_37	DJKR01000294.1||full	37	24430	25935	-1	D			YP_001468706.1	YP_001468706.1 terminase large subunit [Listeria phage B054]	FALSE	0.364	274	3.901e-78								Terminase RNaseH-like domain [PF17289.4]; Terminase large subunit, T4likevirus-type, N-terminal [PF03237.17]		sp|P10310|TERL_BPT3 Terminase, large subunit; XhXr	Xh;Xr	0	0	2	FALSE	VF
MTVG_1688		DJKR01000294.1||full_38	DJKR01000294.1||full	38	25932	26387	-1	E			YP_009601487.1	YP_009601487.1 HTH DNA binding protein [Arthrobacter phage Brent]	FALSE	0.345	71	7.077e-14												0	1	2	FALSE	F
MTVG_1688		DJKR01000294.1||full_39	DJKR01000294.1||full	39	26377	27579	-1	D			YP_001642368.1	YP_001642368.1 putative adenine methyltransferase [Lactobacillus prophage Lj771]	FALSE	0.337	138	1.986e-33								DNA methylase [PF01555.20]; ParB-like nuclease domain [PF02195.20]		sp|P14243|MTC9_CITFR Modification methylase Cfr9I; XhXp	Xh;Xp	0	1	5	FALSE	F
MTVG_1764		PAAB01000048.1||full_1	PAAB01000048.1||full	1	3	818	1	E			YP_007677702.1	YP_007677702.1 hypothetical protein PRQG_00038 [Prochlorococcus phage P-GSP1]	FALSE	0.467	276	1.366e-82												0	0	5	FALSE	F
MTVG_1764		PAAB01000048.1||full_2	PAAB01000048.1||full	2	818	1270	1	E																				0	2	1	FALSE	F
MTVG_1764		PAAB01000048.1||full_3	PAAB01000048.1||full	3	1273	1470	1	E																				0	2	1	FALSE	F
MTVG_1764		PAAB01000048.1||full_4	PAAB01000048.1||full	4	1470	3842	1	D			YP_007677699.1	YP_007677699.1 hypothetical protein PRQG_00035 [Prochlorococcus phage P-GSP1]	FALSE	0.512	308	1.649e-86								Putative Ig domain [PF05345.14]				0	0	1	FALSE	F
MTVG_1764		PAAB01000048.1||full_5	PAAB01000048.1||full	5	3856	4239	1	E			YP_007672700.1	YP_007672700.1 hypothetical protein PROG_00050 [Prochlorococcus phage P-SSP10]	FALSE	0.548	111	4.447e-28										REFSEQ hypothetical protein; Xu	Xu	0	1	1	FALSE	F
MTVG_1764		PAAB01000048.1||full_6	PAAB01000048.1||full	6	4206	4502	1	D			YP_007672699.1	YP_007672699.1 hypothetical protein PROG_00049 [Prochlorococcus phage P-SSP10]	FALSE	0.51	96	2.046e-23								Domain of unknown function (DUF6450) [PF20048.1]		REFSEQ hypothetical protein; Xu	Xu	0	1	1	FALSE	F
MTVG_1764		PAAB01000048.1||full_7	PAAB01000048.1||full	7	4499	4852	1	E			YP_007677145.1	YP_007677145.1 hypothetical protein PRSG_00009 [Prochlorococcus phage P-SSP3]	FALSE	0.658	159	7.056e-45										REFSEQ hypothetical protein; Xu	Xu	0	1	1	FALSE	F
MTVG_1764		PAAB01000048.1||full_8	PAAB01000048.1||full	8	4897	5352	1	E			YP_214222.1	YP_214222.1 hypothetical protein PSSP7_045 [Prochlorococcus virus PSSP7]	FALSE	0.775	241	1.018e-72												0	1	1	FALSE	F
MTVG_1764		PAAB01000048.1||full_9	PAAB01000048.1||full	9	5306	5476	1	E			YP_007677144.1	YP_007677144.1 hypothetical protein PRSG_00008 [Prochlorococcus phage P-SSP3]	FALSE	0.669	68	1.7e-14										REFSEQ hypothetical protein; Xu	Xu	0	1	1	FALSE
MTVG_1764		PAAB01000048.1||full_10	PAAB01000048.1||full	10	5478	5720	1	E			YP_007672696.1	YP_007672696.1 hypothetical protein PROG_00046 [Prochlorococcus phage P-SSP10]	FALSE	0.735	119	1.259e-31										sp|P03693|TERS_BPT7 Terminase, small subunit gp18; Xr	Xr	0	1	1	FALSE	V
MTVG_1764		PAAB01000048.1||full_11	PAAB01000048.1||full	11	5720	5989	1	E			YP_005087516.1	YP_005087516.1 hypothetical protein CYPG_00004 [Cyanophage NATL2A-133]	FALSE	0.657	119	1.945e-31										REFSEQ hypothetical protein; Xu	Xu	0	1	1	FALSE
MTVG_1764		PAAB01000048.1||full_12	PAAB01000048.1||full	12	5986	6315	1	D			YP_007672694.1	YP_007672694.1 HNH nuclease [Prochlorococcus phage P-SSP10]	FALSE	0.774	175	1.56e-50								HNH endonuclease [PF14279.8]; HNH endonuclease [PF01844.25]; HNH endonuclease [PF13395.8]		REFSEQ hypothetical protein; Xu	Xu	0	1	1	FALSE
MTVG_1764		PAAB01000048.1||full_13	PAAB01000048.1||full	13	6312	8042	1	D			YP_007672692.1	YP_007672692.1 DNA maturase beta subunit [Prochlorococcus phage P-SSP10]	TRUE	0.857	1011	0								Terminase RNaseH-like domain [PF17289.4]		sp|P10310|TERL_BPT3 Terminase, large subunit; XhXr	Xh;Xr	0	0	1	FALSE	V
MTVG_1764		PAAB01000048.1||full_14	PAAB01000048.1||full	14	9400	10023	1	E			YP_005087403.1	YP_005087403.1 gp9 [Cyanophage 9515-10a]	FALSE	0.565	226	2.028e-66												0	1	1	FALSE
MTVG_1764		PAAB01000048.1||full_15	PAAB01000048.1||full	15	10146	10316	1	E																				0	2	1	FALSE
MTVG_1764		PAAB01000048.1||full_16	PAAB01000048.1||full	16	10313	11203	1	C	K00558	DNA (cytosine-5)-methyltransferase 1 [EC:2.1.1.37]	YP_009013266.1	YP_009013266.1 DNA-cytosine methyltransferase [Mycobacterium virus SG4]	FALSE	0.321	142	4.957e-36								C-5 cytosine-specific DNA methylase [PF00145.19]				0	1	1	FALSE	M
MTVG_1764		PAAB01000048.1||full_17	PAAB01000048.1||full	17	11243	11524	1	E			YP_009822235.1	YP_009822235.1 hypothetical protein HOV41_gp03 [Synechococcus phage S-CBP3]	FALSE	0.655	77	9.019e-17										REFSEQ hypothetical protein; Xu	Xu	0	1	1	FALSE
MTVG_1764		PAAB01000048.1||full_18	PAAB01000048.1||full	18	11524	11715	1	E																				0	1	1	FALSE
MTVG_1764		PAAB01000048.1||full_19	PAAB01000048.1||full	19	12039	12311	1	E																				0	1	1	FALSE
MTVG_1764		PAAB01000048.1||full_20	PAAB01000048.1||full	20	12308	12451	1	E			YP_004322480.1	YP_004322480.1 hypothetical protein PHM1_055 [Prochlorococcus phage P-HM1]	FALSE	0.73	63	4.889e-13										REFSEQ hypothetical protein; Xu	Xu	0	1	1	FALSE
MTVG_1764		PAAB01000048.1||full_21	PAAB01000048.1||full	21	12448	12576	1	E																				0	1	1	FALSE
MTVG_1764		PAAB01000048.1||full_22	PAAB01000048.1||full	22	12716	13009	1	E			YP_005087562.1	YP_005087562.1 hypothetical protein CYPG_00053 [Cyanophage NATL2A-133]	FALSE	0.51	86	7.37e-20										REFSEQ hypothetical protein; Xu	Xu	0	1	1	FALSE
MTVG_1764		PAAB01000048.1||full_23	PAAB01000048.1||full	23	12999	13277	1	E			YP_007672680.1	YP_007672680.1 hypothetical protein PROG_00030 [Prochlorococcus phage P-SSP10]	FALSE	0.46	78	3.333e-17										REFSEQ hypothetical protein; Xu	Xu	0	1	1	FALSE
MTVG_1764		PAAB01000048.1||full_24	PAAB01000048.1||full	24	13307	15685	1	D			YP_005087397.1	YP_005087397.1 RNA polymerase [Cyanophage 9515-10a]	TRUE	0.675	1049	0								DNA-dependent RNA polymerase [PF00940.21]; DNA-directed RNA polymerase N-terminal [PF14700.8]		sp|P00573|RPOL_BPT7 T7 RNA polymerase; XhXr	Xh;Xr	0	1	1	FALSE	V
MTVG_1764		PAAB01000048.1||full_25	PAAB01000048.1||full	25	15686	16264	1	E			YP_005087560.1	YP_005087560.1 ssDNA binding protein [Cyanophage NATL2A-133]	FALSE	0.775	306	2.309e-94										sp|P20313|SSB_BPT3 Single-stranded DNA-binding protein; Xr	Xr	0	1	1	FALSE	V
MTVG_1764		PAAB01000048.1||full_26	PAAB01000048.1||full	26	16535	18178	1	C	K21502	DNA primase/helicase [EC:2.7.7.- 3.6.4.12]	YP_009822224.1	YP_009822224.1 DNA primase/helicase [Synechococcus phage S-CBP4]	TRUE	0.691	722	7.289e-232								DnaB-like helicase C terminal domain [PF03796.17]; Toprim-like [PF13155.8]; KaiC [PF06745.15]; AAA domain [PF13481.8]		sp|Q05279|VG65_BPML5 Gene 65 protein; Xh	Xh	0	1	1	FALSE
MTVG_1764		PAAB01000048.1||full_27	PAAB01000048.1||full	27	18132	18683	1	D			YP_009807921.1	YP_009807921.1 type I DNA polymerase [uncultured phage MedDCM-OCT-S04-C24]	FALSE	0.513	161	2.661e-44								RNase_H superfamily [PF13482.8]		sp|P00581|DPOL_BPT7 DNA-directed DNA polymerase; XhXr	Xh;Xr	0	1	1	FALSE	V
MTVG_1764		PAAB01000048.1||full_28	PAAB01000048.1||full	28	18650	19918	1	D			YP_009807514.1	YP_009807514.1 DNA polymerase nucleotidyl transferase region [Synechococcus T7-like phage S-TIP37]	TRUE	0.514	407	2.66e-125								DNA polymerase family A [PF00476.22]		sp|O64235|DPOL_BPMD2 DNA polymerase; XhXr	Xh;Xr	0	1	1	FALSE	V
MTVG_1764		PAAB01000048.1||full_29	PAAB01000048.1||full	29	19918	20634	1	D			YP_005087556.1	YP_005087556.1 exonuclease [Cyanophage NATL2A-133]	TRUE	0.77	376	1.114e-117								5'-3' exonuclease, N-terminal resolvase-like domain [PF02739.18]		sp|P00638|EXRN_BPT7 Exonuclease; Xp	Xp	0	1	1	FALSE
MTVG_1764		PAAB01000048.1||full_30	PAAB01000048.1||full	30	20635	22026	1	D			YP_007672673.1	YP_007672673.1 ribonucleotide reductase domain-containing protein [Prochlorococcus phage P-SSP10]	TRUE	0.729	670	1.958e-215								Ribonucleotide reductase, barrel domain [PF02867.17]				0	1	1	FALSE	MKE
MTVG_1764		PAAB01000048.1||full_31	PAAB01000048.1||full	31	22023	22739	1	E			YP_005087552.1	YP_005087552.1 gp34 [Cyanophage NATL2A-133]	TRUE	0.753	363	2.673e-113										REFSEQ hypothetical protein; Xu	Xu	0	1	1	FALSE
MTVG_1764		PAAB01000048.1||full_32	PAAB01000048.1||full	32	22893	23234	1	E			YP_005087550.1	YP_005087550.1 hypothetical protein CYPG_00038 [Cyanophage NATL2A-133]	FALSE	0.524	108	2.204e-27										REFSEQ hypothetical protein; Xu	Xu	0	1	1	FALSE
MTVG_1764		PAAB01000048.1||full_33	PAAB01000048.1||full	33	23234	24817	1	D			YP_005087549.1	YP_005087549.1 head-tail connector protein [Cyanophage NATL2A-133]	TRUE	0.729	751	4.469e-242								Bacteriophage head to tail connecting protein [PF12236.10]		sp|P03728|PORTL_BPT7 Portal protein; XpXrXs	Xs;Xp;Xr	0	0	1	FALSE	V
MTVG_1764	Structural protein	PAAB01000048.1||full_34	PAAB01000048.1||full	34	24820	25668	1	D			YP_005087438.1	YP_005087438.1 scaffolding protein [Cyanophage 9515-10a]	FALSE	0.515	284	4.025e-85								Phage T7 capsid assembly protein [PF05396.13]		sp|P20324|SCAF_BPT3 Capsid assembly scaffolding protein; Xs	Xs	0	0	1	FALSE	V
MTVG_1764		PAAB01000048.1||full_35	PAAB01000048.1||full	35	25829	26074	1	D			YP_009807524.1	YP_009807524.1 hypothetical protein HOT80_gp28 [Synechococcus T7-like phage S-TIP37]	FALSE	0.836	118	1.815e-31								Domain of unknown function (DUF6321) [PF19846.1]				0	1	1	FALSE
MTVG_1764		PAAB01000048.1||full_36	PAAB01000048.1||full	36	26230	26361	1	E																		REFSEQ high light inducible protein; Xu	Xu	0	1	1	FALSE
MTVG_1764	AMG	PAAB01000048.1||full_37	PAAB01000048.1||full	37	26438	27496	1	C	K02703	photosystem II P680 reaction center D1 protein [EC:1.10.3.9]	YP_007677711.1	YP_007677711.1 core photosystem II reaction center protein [Prochlorococcus phage P-GSP1]	TRUE	0.902	664	1.433e-215								Photosynthetic reaction centre protein [PF00124.21]		sp|Q0QZ08|PSBD_BPSYS Photosystem II D2 protein; Xh	Xh	0	1	1	FALSE	MKE
MTVG_1764	AMG	PAAB01000048.1||full_38	PAAB01000048.1||full	38	27441	27986	1	C	K05580	NAD(P)H-quinone oxidoreductase subunit I [EC:7.1.1.2]	YP_009188103.1	YP_009188103.1 NADH dehydrogenase subunit I [Cyanophage P-TIM40]	FALSE	0.906	320	1.618e-99								4Fe-4S dicluster domain [PF12838.9]; 4Fe-4S dicluster domain [PF13237.8]; 4Fe-4S dicluster domain [PF13187.8]; 4Fe-4S dicluster domain [PF13183.8]; 4Fe-4S dicluster domain [PF14697.8]; 4Fe-4S dicluster domain [PF13247.8]; 4Fe-4S dicluster domain [PF13534.8]; 4Fe-4S binding domain [PF00037.29]		sp|A2BNV4|NDHI_PROMS NAD(P)H-quinone oxidoreductase subunit I; Xh	Xh	0	1	1	FALSE	M
MTVG_1764	Structural protein	PAAB01000048.1||full_39	PAAB01000048.1||full	39	28288	29457	1	D			YP_009807937.1	YP_009807937.1 T7-like capsid protein [uncultured phage MedDCM-OCT-S04-C24]	TRUE	0.699	544	3.947e-173								Phage capsid protein [PF19821.1]; P22 coat protein - gene protein 5 [PF11651.10]		sp|P19727|CAPSB_BPT7 Minor capsid protein; XrXs	Xs;Xr	0	0	1	FALSE	V
MTVG_1764		PAAB01000048.1||full_40	PAAB01000048.1||full	40	29498	30139	1	D			YP_005087540.1	YP_005087540.1 tail tube protein A [Cyanophage NATL2A-133]	FALSE	0.653	277	5.927e-84								Tail tubular protein [PF17212.5]				0	0	1	FALSE
MTVG_1764		PAAB01000048.1||full_41	PAAB01000048.1||full	41	30139	33126	1	E			YP_005087429.1	YP_005087429.1 tail tube B [Cyanophage 9515-10a]	TRUE	0.691	1380	0										sp|P03747|TUBE2_BPT7 Tail tubular protein gp12; XpXrXs	Xs;Xp;Xr	0	0	1	FALSE	V
MTVG_1764		PAAB01000048.1||full_42	PAAB01000048.1||full	42	33113	33559	1	D			YP_005087538.1	YP_005087538.1 hypothetical protein CYPG_00026 [Cyanophage NATL2A-133]	FALSE	0.814	253	4.974e-77								Protein of unknown function (DUF2833) [PF11090.10]		sp|P03723|GP13_BPT7 Probable scaffold protein gp13; Xu	Xu	0	1	1	FALSE
MTVG_1764		PAAB01000048.1||full_43	PAAB01000048.1||full	43	33544	34284	1	E			YP_007672657.1	YP_007672657.1 hypothetical protein PROG_00004 [Prochlorococcus phage P-SSP10]	FALSE	0.343	128	7.296e-32										REFSEQ hypothetical protein; Xu	Xu	0	1	1	FALSE
MTVG_1764		PAAB01000048.1||full_44	PAAB01000048.1||full	44	34291	38208	1	C	K07260	zinc D-Ala-D-Ala carboxypeptidase [EC:3.4.17.14]	YP_007677407.1	YP_007677407.1 hypothetical protein CYXG_00218 [Synechococcus phage S-SSM4]	FALSE	0.318	64	3.622e-09	MER0838467	M15B	MER0838467 - subfamily M15B unassigned peptidases () [M15.UPB]#M15B#{peptidase unit: 719-820}~source M1T2Q1~	FALSE	0.332	61	1.054e-07	D-alanyl-D-alanine carboxypeptidase [PF02557.19]				0	1	1	FALSE	P
MTVG_1764		PAAB01000048.1||full_45	PAAB01000048.1||full	45	38211	43802	1	E			YP_005087425.1	YP_005087425.1 hypothetical protein CYOG_00032 [Cyanophage 9515-10a]	TRUE	0.354	627	1.934e-182										REFSEQ hypothetical protein; Xu	Xu	0	1	1	FALSE	F
MTVG_1764		PAAB01000048.1||full_46	PAAB01000048.1||full	46	43815	46553	1	D			YP_007677702.1	YP_007677702.1 hypothetical protein PRQG_00038 [Prochlorococcus phage P-GSP1]	TRUE	0.527	840	6.168e-266								Phage T7 tail fibre protein [PF03906.16]		REFSEQ hypothetical protein; Xu	Xu	0	0	5	FALSE	F
MTVG_1788		3300027607.a:Ga0207422_1002890||full_1	3300027607.a:Ga0207422_1002890||full	1	2	586	-1	E																				0	2	5	FALSE	F
MTVG_1788	Structural protein	3300027607.a:Ga0207422_1002890||full_2	3300027607.a:Ga0207422_1002890||full	2	586	2826	-1	D			YP_003856815.1	YP_003856815.1 putative tape measure protein [Clostridium phage phiCTP1]	FALSE	0.294	178	1.715e-44								Phage-related minor tail protein [PF10145.11]				0	0	4	FALSE	F
MTVG_1788		3300027607.a:Ga0207422_1002890||full_3	3300027607.a:Ga0207422_1002890||full	3	2859	3110	-1	E																				0	2	1	FALSE	F
MTVG_1788		3300027607.a:Ga0207422_1002890||full_4	3300027607.a:Ga0207422_1002890||full	4	3067	3558	-1	E																				0	2	1	FALSE	F
MTVG_1788		3300027607.a:Ga0207422_1002890||full_5	3300027607.a:Ga0207422_1002890||full	5	3558	4142	-1	E																				0	2	1	FALSE	F
MTVG_1788		3300027607.a:Ga0207422_1002890||full_6	3300027607.a:Ga0207422_1002890||full	6	4154	4597	-1	E																				0	2	1	FALSE	F
MTVG_1788		3300027607.a:Ga0207422_1002890||full_7	3300027607.a:Ga0207422_1002890||full	7	4597	5004	-1	E																				0	0	2	FALSE	F
MTVG_1788		3300027607.a:Ga0207422_1002890||full_8	3300027607.a:Ga0207422_1002890||full	8	5001	5381	-1	E																				0	2	2	FALSE
MTVG_1788		3300027607.a:Ga0207422_1002890||full_9	3300027607.a:Ga0207422_1002890||full	9	5381	5761	-1	E																				0	2	2	FALSE
MTVG_1788	AMG	3300027607.a:Ga0207422_1002890||full_10	3300027607.a:Ga0207422_1002890||full	10	5761	6762	-1	D			YP_009225771.1	YP_009225771.1 glycosyltransferase [Streptomyces phage Jay2Jay]	FALSE	0.206	68	2.83e-11								Glycosyl transferases group 1 [PF00534.22]; Glycosyl transferases group 1 [PF13692.8]; Glycogen synthase [PF05693.15]	GT4 sucrose synthase (EC 2.4.1.13); sucrose-phosphate synthase (EC 2.4.1.14); alpha-glucosyltransferase (EC 2.4.1.52); lipopolysaccharide N-acetylglucosaminyltransferase (EC 2.4.1.56); phosphatidylinositol alpha-mannosyltransferase (EC 2.4.1.57); GDP-Man: Man1GlcNAc2-PP-dolichol alpha-1,3-mannosyltransferase (EC 2.4.1.132); GDP-Man: Man3GlcNAc2-PP-dolichol/Man4GlcNAc2-PP-dolichol alpha-1,2-mannos…	sp|Q8QL34|Y335_SIRV1 Uncharacterized glycosyltransferase 335; Xh	Xh	0	2	2	FALSE	MK
MTVG_1788	Structural protein	3300027607.a:Ga0207422_1002890||full_11	3300027607.a:Ga0207422_1002890||full	11	6773	7912	-1	E																		REFSEQ major capsid protein; Xu	Xu	0	1	2	FALSE
MTVG_1788		3300027607.a:Ga0207422_1002890||full_12	3300027607.a:Ga0207422_1002890||full	12	7941	8375	-1	E																				0	2	2	FALSE
MTVG_1788		3300027607.a:Ga0207422_1002890||full_13	3300027607.a:Ga0207422_1002890||full	13	8403	9698	-1	E																				0	2	2	FALSE
MTVG_1788		3300027607.a:Ga0207422_1002890||full_14	3300027607.a:Ga0207422_1002890||full	14	10432	10671	1	E																				0	2	2	FALSE
MTVG_1788		3300027607.a:Ga0207422_1002890||full_15	3300027607.a:Ga0207422_1002890||full	15	10653	10988	1	E																				0	2	2	FALSE
MTVG_1788		3300027607.a:Ga0207422_1002890||full_16	3300027607.a:Ga0207422_1002890||full	16	11076	12854	-1	D																Tetratricopeptide repeat [PF13371.8]; Tetratricopeptide repeat [PF13429.8]; TPR repeat [PF13414.8]				0	2	2	FALSE
MTVG_1788		3300027607.a:Ga0207422_1002890||full_17	3300027607.a:Ga0207422_1002890||full	17	13069	15009	-1	D																LCCL domain [PF03815.21]; Histone deacetylation protein Rxt3 [PF08642.12]; Anaphase-promoting complex subunit 4 WD40 domain [PF12894.9]				0	2	2	FALSE	F
MTVG_1788		3300027607.a:Ga0207422_1002890||full_18	3300027607.a:Ga0207422_1002890||full	18	15714	17126	-1	E																				0	2	2	FALSE	F
MTVG_1788		3300027607.a:Ga0207422_1002890||full_19	3300027607.a:Ga0207422_1002890||full	19	17481	18041	1	C	K14060	putative DNA-invertase from lambdoid prophage Rac	YP_009113086.1	YP_009113086.1 recombinase family protein [Enterobacteria phage P88]	FALSE	0.389	119	6.367e-30								Resolvase, N terminal domain [PF00239.23]				0	1	4	FALSE	F
MTVG_1788		3300027607.a:Ga0207422_1002890||full_20	3300027607.a:Ga0207422_1002890||full	20	18108	19277	1	D																Integrase core domain [PF13683.8]; Integrase core domain [PF00665.28]		sp|P16942|T629_SHISO Transposase for insertion sequence element IS629; Xr	Xr	0	2	4	FALSE	VF
MTVG_1788		3300027607.a:Ga0207422_1002890||full_21	3300027607.a:Ga0207422_1002890||full	21	19656	19748	-1	E																				0	2	5	FALSE	F
MTVG_1805		NZ_AMRN01000004.1||0_partial_1	NZ_AMRN01000004.1||0_partial	1	1	261	1	D																Helix-turn-helix domain [PF13560.8]; Helix-turn-helix domain [PF12844.9]; Helix-turn-helix [PF01381.24]; Helix-turn-helix domain [PF13744.8]; Antitoxin component of bacterial toxin-antitoxin system, MqsA [PF15731.7]				0	2	5	FALSE	F
MTVG_1805		NZ_AMRN01000004.1||0_partial_2	NZ_AMRN01000004.1||0_partial	2	258	1574	1	C	K07154	serine/threonine-protein kinase HipA [EC:2.7.11.1]														HipA-like C-terminal domain [PF07804.14]; HipA N-terminal domain [PF13657.8]				0	2	4	FALSE	F
MTVG_1805		NZ_AMRN01000004.1||0_partial_3	NZ_AMRN01000004.1||0_partial	3	1579	1995	1	E																				0	2	4	FALSE	F
MTVG_1805		NZ_AMRN01000004.1||0_partial_4	NZ_AMRN01000004.1||0_partial	4	2086	4797	1	D																MalT-like TPR region [PF17874.3]				0	2	4	FALSE	F
MTVG_1805		NZ_AMRN01000004.1||0_partial_5	NZ_AMRN01000004.1||0_partial	5	4927	5415	-1	D																Holin of 3TMs, for gene-transfer release [PF11351.10]				0	2	4	FALSE	F
MTVG_1805		NZ_AMRN01000004.1||0_partial_6	NZ_AMRN01000004.1||0_partial	6	5427	5897	-1	C	K01449	N-acetylmuramoyl-L-alanine amidase [EC:3.5.1.28]	YP_009007132.1	YP_009007132.1 cell wall hydrolase [Pseudomonas phage vB_PaeP_Tr60_Ab31]	FALSE	0.459	112	5.725e-28								Cell Wall Hydrolase [PF07486.14]				0	1	4	FALSE
MTVG_1805		NZ_AMRN01000004.1||0_partial_7	NZ_AMRN01000004.1||0_partial	7	5894	6217	-1	E																				0	2	2	FALSE
MTVG_1805		NZ_AMRN01000004.1||0_partial_8	NZ_AMRN01000004.1||0_partial	8	6355	6660	-1	E			YP_009099688.1	YP_009099688.1 hypothetical protein DSS3P1_31 [Ruegeria phage DSS3-P1]	FALSE	0.474	63	8.281e-12										REFSEQ hypothetical protein; Xu	Xu	0	1	2	FALSE
MTVG_1805	Terminase	NZ_AMRN01000004.1||0_partial_9	NZ_AMRN01000004.1||0_partial	9	6968	8482	-1	E			YP_009100110.1	YP_009100110.1 putative DNA maturase B [Mesorhizobium phage vB_MloP_Lo5R7ANS]	FALSE	0.294	118	1.808e-26										sp|P10310|TERL_BPT3 Terminase, large subunit; XhXr	Xr;Xh	0	0	2	FALSE	V
MTVG_1805		NZ_AMRN01000004.1||0_partial_10	NZ_AMRN01000004.1||0_partial	10	8591	9037	1	E																				0	2	1	FALSE
MTVG_1805		NZ_AMRN01000004.1||0_partial_11	NZ_AMRN01000004.1||0_partial	11	9083	9394	-1	E																				0	2	1	FALSE
MTVG_1805	AMG	NZ_AMRN01000004.1||0_partial_12	NZ_AMRN01000004.1||0_partial	12	9400	10506	-1	D			YP_009134171.1	YP_009134171.1 hypothetical protein AAJ61_gp189 [Synechococcus phage ACG-2014j]	FALSE	0.206	92	8.351e-19								Concanavalin A-like lectin/glucanases superfamily [PF13385.8]		REFSEQ hypothetical protein; Xu	Xu	0	0	1	FALSE	MK
MTVG_1805		NZ_AMRN01000004.1||0_partial_13	NZ_AMRN01000004.1||0_partial	13	10554	11957	-1	D																Phage T7 tail fibre protein [PF03906.16]				0	1	1	FALSE
MTVG_1805		NZ_AMRN01000004.1||0_partial_14	NZ_AMRN01000004.1||0_partial	14	11994	12440	-1	E																				0	2	1	FALSE
MTVG_1805	Structural protein	NZ_AMRN01000004.1||0_partial_15	NZ_AMRN01000004.1||0_partial	15	12440	14362	-1	E			YP_007517711.1	YP_007517711.1 putative tail tubular protein B [Pelagibacter phage HTVC010P]	FALSE	0.25	173	1.857e-43										sp|P03747|TUBE2_BPT7 Tail tubular protein gp12; XpXrXs	Xr;Xs;Xp	0	0	1	FALSE	V
MTVG_1805		NZ_AMRN01000004.1||0_partial_16	NZ_AMRN01000004.1||0_partial	16	14367	14951	-1	E			YP_024931.1	YP_024931.1 hypothetical protein BcepC6B_gp11 [Burkholderia virus BcepC6B]	FALSE	0.238	61	7.231e-10												0	0	1	FALSE
MTVG_1805		NZ_AMRN01000004.1||0_partial_17	NZ_AMRN01000004.1||0_partial	17	15016	15603	-1	D			YP_009100034.1	YP_009100034.1 tail protein [Escherichia phage vB_EcoM-ep3]	FALSE	0.507	134	8.178e-35								Phage Tail Collar Domain [PF07484.14]				0	0	1	FALSE
MTVG_1805		NZ_AMRN01000004.1||0_partial_18	NZ_AMRN01000004.1||0_partial	18	15692	16204	-1	D			YP_009168898.1	YP_009168898.1 putative phage tail protein [Escherichia phage vB_EcoM_ECO1230-10]	FALSE	0.412	119	4.737e-30								Phage Tail Collar Domain [PF07484.14]				0	0	1	FALSE
MTVG_1805		NZ_AMRN01000004.1||0_partial_19	NZ_AMRN01000004.1||0_partial	19	16300	16575	-1	E																				0	1	1	FALSE
MTVG_1805		NZ_AMRN01000004.1||0_partial_20	NZ_AMRN01000004.1||0_partial	20	16614	17429	-1	D			YP_009020986.1	YP_009020986.1 hypothetical protein DVVG_00002 [Dunaliella viridis virus SI2]	FALSE	0.293	124	3.494e-30								Phage capsid protein [PF19821.1]		REFSEQ hypothetical protein; Xu	Xu	0	0	2	FALSE
MTVG_1805		NZ_AMRN01000004.1||0_partial_21	NZ_AMRN01000004.1||0_partial	21	17839	18324	-1	E																				0	2	2	FALSE
MTVG_1805		NZ_AMRN01000004.1||0_partial_22	NZ_AMRN01000004.1||0_partial	22	18452	18697	-1	E																				0	1	2	FALSE
MTVG_1805		NZ_AMRN01000004.1||0_partial_23	NZ_AMRN01000004.1||0_partial	23	18697	20220	-1	D			YP_007517703.1	YP_007517703.1 head-tail connector protein [Pelagibacter phage HTVC010P]	FALSE	0.302	222	1.981e-60								Bacteriophage head to tail connecting protein [PF12236.10]		sp|P03728|PORTL_BPT7 Portal protein; XpXrXs	Xr;Xs;Xp	0	2	2	FALSE	V
MTVG_1805		NZ_AMRN01000004.1||0_partial_24	NZ_AMRN01000004.1||0_partial	24	20223	20459	-1	E																				0	2	2	FALSE
MTVG_1805		NZ_AMRN01000004.1||0_partial_25	NZ_AMRN01000004.1||0_partial	25	20570	21094	-1	E																				0	1	2	FALSE	F
MTVG_1805		NZ_AMRN01000004.1||0_partial_26	NZ_AMRN01000004.1||0_partial	26	21082	21522	-1	E																				0	2	2	FALSE	F
MTVG_1805		NZ_AMRN01000004.1||0_partial_27	NZ_AMRN01000004.1||0_partial	27	22080	22700	1	D			YP_009222798.1	YP_009222798.1 CI repressor [Pseudomonas phage PS-1]	FALSE	0.363	72	2.538e-13	MER0063948	S24	MER0063948 - family S24 unassigned peptidases (Oceanicaulis alexandrii) [S24.UPW]#S24#{peptidase unit: 1-210}~source A3UG68_9RHOB~	FALSE	0.594	241	2.896e-71	Peptidase S24-like [PF00717.25]		sp|P03034|RPC1_LAMBD Repressor protein cI; Xp	Xp	0	1	2	FALSE	PF
MTVG_1805		NZ_AMRN01000004.1||0_partial_28	NZ_AMRN01000004.1||0_partial	28	22803	26048	1	C	K20974	two-component system, sensor histidine kinase [EC:2.7.13.3]	NP_077550.1	NP_077550.1 EsV-1-65 [Ectocarpus siliculosus virus 1]	FALSE	0.225	195	6.858e-49								MASE1 [PF05231.16]; CHASE domain [PF03924.15]; Histidine kinase-, DNA gyrase B-, and HSP90-like ATPase [PF02518.28]; Response regulator receiver domain [PF00072.26]; His Kinase A (phospho-acceptor) domain [PF00512.27]				0	1	5	FALSE	F
MTVG_1816		NZ_WSFO01000011.1||0_partial_1_1	NZ_WSFO01000011.1||0_partial_1	1	1105	2112	-1	C	K06905	uncharacterized protein	YP_009168889.1	YP_009168889.1 putative transcriptional regulator [Escherichia phage vB_EcoM_ECO1230-10]	FALSE	0.469	284	2.511e-84								Phage tail baseplate hub (GPD) [PF05954.13]		sp|P10312|BPD_BPP2 Probable baseplate hub protein; XhXs	Xh;Xs	0	0	5	FALSE	VF
MTVG_1816		NZ_WSFO01000011.1||0_partial_1_2	NZ_WSFO01000011.1||0_partial_1	2	2103	2324	-1	D			YP_009168890.1	YP_009168890.1 putative phage tail protein [Escherichia phage vB_EcoM_ECO1230-10]	FALSE	0.603	81	7.936e-19								Phage Tail Protein X [PF05489.14]				0	0	1	FALSE	F
MTVG_1816		NZ_WSFO01000011.1||0_partial_1_3	NZ_WSFO01000011.1||0_partial_1	3	2293	2706	-1	C	K06906	uncharacterized protein	YP_009100041.1	YP_009100041.1 tail protein [Escherichia phage vB_EcoM-ep3]	FALSE	0.551	132	5.09e-35								Phage P2 GpU [PF06995.13]				0	0	1	FALSE	F
MTVG_1816		NZ_WSFO01000011.1||0_partial_1_4	NZ_WSFO01000011.1||0_partial_1	4	2703	5306	-1	E			YP_009593492.1	YP_009593492.1 tail tape measure-like protein [Paracoccus phage Shpa]	FALSE	0.252	234	1.25e-61										sp|P51731|TMP_BPHC1 Probable tape measure protein; Xs	Xs	0	0	1	FALSE	VF
MTVG_1816		NZ_WSFO01000011.1||0_partial_1_5	NZ_WSFO01000011.1||0_partial_1	5	5421	5705	-1	D			YP_008873196.1	YP_008873196.1 hypothetical protein X916_gp20 [Pseudomonas phage PPpW-3]	FALSE	0.384	64	3.286e-12								Phage tail assembly chaperone proteins, E, or 41 or 14 [PF10109.11]		REFSEQ hypothetical protein; Xu	Xu	0	2	1	FALSE
MTVG_1816		NZ_WSFO01000011.1||0_partial_1_6	NZ_WSFO01000011.1||0_partial_1	6	5715	6221	-1	C	K06908	uncharacterized protein	YP_009100038.1	YP_009100038.1 tail protein [Escherichia phage vB_EcoM-ep3]	FALSE	0.569	186	3.369e-53								Phage tail tube protein FII [PF04985.16]		sp|P22502|TUBE_BPP2 Tail tube protein; XhXpXrXs	Xr;Xp;Xh;Xs	0	2	1	FALSE	V
MTVG_1816		NZ_WSFO01000011.1||0_partial_1_7	NZ_WSFO01000011.1||0_partial_1	7	6221	7417	-1	C	K06907	uncharacterized protein	YP_009168895.1	YP_009168895.1 putative phage tail protein [Escherichia phage vB_EcoM_ECO1230-10]	TRUE	0.559	506	1.046e-159								Phage tail sheath C-terminal domain [PF17482.4]; Phage tail sheath protein subtilisin-like domain [PF04984.16]		sp|P13332|TSP_BPT4 Tail sheath protein; XpXrXs	Xr;Xp;Xs	0	0	1	FALSE	V
MTVG_1816		NZ_WSFO01000011.1||0_partial_1_8	NZ_WSFO01000011.1||0_partial_1	8	7523	8158	-1	E																				0	2	1	FALSE
MTVG_1816		NZ_WSFO01000011.1||0_partial_1_9	NZ_WSFO01000011.1||0_partial_1	9	8160	9617	-1	E																				0	0	1	FALSE
MTVG_1816		NZ_WSFO01000011.1||0_partial_1_10	NZ_WSFO01000011.1||0_partial_1	10	9614	10180	-1	D			YP_024724.1	YP_024724.1 tail protein I [Burkholderia virus BcepMu]	FALSE	0.456	124	1.165e-31								Phage tail protein (Tail_P2_I) [PF09684.12]		sp|P26701|BPI_BPP2 Baseplate protein I; XhXs	Xh;Xs	0	2	1	FALSE	V
MTVG_1816		NZ_WSFO01000011.1||0_partial_1_11	NZ_WSFO01000011.1||0_partial_1	11	10173	11072	-1	D			YP_009100031.1	YP_009100031.1 tail protein [Escherichia phage vB_EcoM-ep3]	FALSE	0.59	340	4.625e-104								Baseplate J-like protein [PF04865.16]		REFSEQ baseplate J/gp47 family protein; Xu	Xu	0	0	1	FALSE
MTVG_1816	Structural protein	NZ_WSFO01000011.1||0_partial_1_12	NZ_WSFO01000011.1||0_partial_1	12	11072	11410	-1	C	K06903	uncharacterized protein	YP_009100030.1	YP_009100030.1 tail protein [Escherichia phage vB_EcoM-ep3]	FALSE	0.666	149	1.102e-41								Baseplate wedge protein gp25 [PF04965.16]		sp|P09425|BP25_BPT4 Baseplate wedge protein gp25; XhXs	Xh;Xs	0	0	1	FALSE	V
MTVG_1816		NZ_WSFO01000011.1||0_partial_1_13	NZ_WSFO01000011.1||0_partial_1	13	11660	12061	1	E																				0	2	1	FALSE
MTVG_1816		NZ_WSFO01000011.1||0_partial_1_14	NZ_WSFO01000011.1||0_partial_1	14	12501	12782	1	E																				0	2	1	FALSE
MTVG_1816	AMG	NZ_WSFO01000011.1||0_partial_1_15	NZ_WSFO01000011.1||0_partial_1	15	12814	13365	-1	C	K07336	PKHD-type hydroxylase [EC:1.14.11.-]	YP_009174470.1	YP_009174470.1 putative 2OG-Fe(II) oxygenase [Yellowstone lake phycodnavirus 2]	FALSE	0.369	113	6.27e-28								2OG-Fe(II) oxygenase superfamily [PF13640.8]		sp|B1XLW1|Y2658_SYNP2 PKHD-type hydroxylase SYNPCC7002_A2658; Xh	Xh	0	1	1	FALSE	MK
MTVG_1816		NZ_WSFO01000011.1||0_partial_1_16	NZ_WSFO01000011.1||0_partial_1	16	13433	13864	-1	C	K00980	glycerol-3-phosphate cytidylyltransferase [EC:2.7.7.39]	YP_004322350.1	YP_004322350.1 putative nucleotidyltransferase [Synechococcus phage S-SM2]	FALSE	0.336	71	7.376e-14								Cytidylyltransferase-like [PF01467.28]		sp|Q2G2X2|TARD_STAA8 Glycerol-3-phosphate cytidylyltransferase; Xh	Xh	0	1	1	FALSE	MK
MTVG_1816		NZ_WSFO01000011.1||0_partial_1_17	NZ_WSFO01000011.1||0_partial_1	17	14105	14758	1	E																				0	2	1	FALSE
MTVG_1816		NZ_WSFO01000011.1||0_partial_1_18	NZ_WSFO01000011.1||0_partial_1	18	15186	15902	1	D																NADP oxidoreductase coenzyme F420-dependent [PF03807.19]				0	2	1	FALSE
MTVG_1816		NZ_WSFO01000011.1||0_partial_1_19	NZ_WSFO01000011.1||0_partial_1	19	16123	16413	-1	D			YP_009015421.1	YP_009015421.1 gp118 [Bacillus virus G]	FALSE	0.564	103	6.246e-26								PAAR motif [PF05488.15]		sp|P39234|NEED5_BPT4 Baseplate puncturing device gp5.4; Xs	Xs	0	1	1	FALSE	V
MTVG_1816	Structural protein	NZ_WSFO01000011.1||0_partial_1_20	NZ_WSFO01000011.1||0_partial_1	20	16413	16838	-1	D			YP_008873187.1	YP_008873187.1 putative baseplate assembly protein V [Pseudomonas phage PPpW-3]	FALSE	0.415	71	5.03e-14								Type VI secretion system/phage-baseplate injector OB domain [PF04717.14]		sp|P31340|SPIKE_BPP2 Spike protein; XhXpXs	Xp;Xh;Xs	0	0	1	FALSE	V
MTVG_1816		NZ_WSFO01000011.1||0_partial_1_21	NZ_WSFO01000011.1||0_partial_1	21	16835	17368	-1	D			YP_009168904.1	YP_009168904.1 conserved phage protein [Escherichia phage vB_EcoM_ECO1230-10]	FALSE	0.441	146	3.243e-39								Domain of unknown function (DUF1834) [PF08873.13]		REFSEQ hypothetical protein; Xu	Xu	0	1	1	FALSE
MTVG_1816		NZ_WSFO01000011.1||0_partial_1_22	NZ_WSFO01000011.1||0_partial_1	22	17371	17922	-1	D			YP_009168905.1	YP_009168905.1 conserved phage protein [Escherichia phage vB_EcoM_ECO1230-10]	FALSE	0.487	161	1.943e-44								Prophage minor tail protein Z (GPZ) [PF06763.13]		sp|O64325|COMPL_BPN15 Tail completion protein; XhXs	Xh;Xs	0	0	1	FALSE	V
MTVG_1816		NZ_WSFO01000011.1||0_partial_1_23	NZ_WSFO01000011.1||0_partial_1	23	17927	18238	-1	D			YP_009100026.1	YP_009100026.1 hypothetical protein ep3_0034 [Escherichia phage vB_EcoM-ep3]	FALSE	0.505	102	3.05e-25								Phage Head-Tail Attachment [PF05354.13]		sp|O64324|FII_BPN15 Head-tail joining protein; XhXs	Xh;Xs	0	1	1	FALSE	V
MTVG_1816		NZ_WSFO01000011.1||0_partial_1_24	NZ_WSFO01000011.1||0_partial_1	24	18238	18423	-1	E																				0	2	1	FALSE
MTVG_1816		NZ_WSFO01000011.1||0_partial_1_25	NZ_WSFO01000011.1||0_partial_1	25	18494	20524	-1	C	K06904	uncharacterized protein	YP_009100023.1	YP_009100023.1 major capsid protein [Escherichia phage vB_EcoM-ep3]	TRUE	0.504	634	7.134e-199	MER0194231	S78	MER0194231 - family S78 non-peptidase homologues (Neisseria meningitidis) [S78.UNW]#S78#{peptidase unit: 24-163}~source CBA05300~	FALSE	0.606	164	9.177e-40	Phage capsid family [PF05065.15]; Caudovirus prohead serine protease [PF04586.19]		sp|B0ZSF3|CAPSD_BPHA1 Major capsid protein; XhXs	Xh;Xs	0	0	1	FALSE	VP
MTVG_1816		NZ_WSFO01000011.1||0_partial_1_26	NZ_WSFO01000011.1||0_partial_1	26	20517	22118	-1	D			YP_009100022.1	YP_009100022.1 capsid protein [Escherichia phage vB_EcoM-ep3]	TRUE	0.561	524	1.158e-163								Phage portal protein, lambda family [PF05136.15]		sp|P36272|PORTL_BPP21 Portal protein B; XpXrXs	Xr;Xp;Xs	0	0	1	FALSE	V
MTVG_1816		NZ_WSFO01000011.1||0_partial_1_27	NZ_WSFO01000011.1||0_partial_1	27	22118	22645	-1	E			YP_009168911.1	YP_009168911.1 conserved phage protein [Escherichia phage vB_EcoM_ECO1230-10]	FALSE	0.549	171	7.251e-48												0	1	1	FALSE
MTVG_1816		NZ_WSFO01000011.1||0_partial_1_28	NZ_WSFO01000011.1||0_partial_1	28	22659	24605	-1	C	K21512	terminase, large subunit [EC:3.1.21.4]	YP_009168912.1	YP_009168912.1 putative large terminase subunit [Escherichia phage vB_EcoM_ECO1230-10]	TRUE	0.671	796	3.169e-255								Phage terminase large subunit (GpA) [PF05876.14]		sp|Q05219|VG13_BPML5 Gene 13 protein; Xu	Xu	0	0	2	FALSE
MTVG_1816		NZ_WSFO01000011.1||0_partial_1_29	NZ_WSFO01000011.1||0_partial_1	29	24602	25168	-1	C	K22014	terminase small subunit / prophage DNA-packing protein	YP_009168913.1	YP_009168913.1 putative small terminase subunit [Escherichia phage vB_EcoM_ECO1230-10]	FALSE	0.504	153	1.287e-41								Phage DNA packaging protein Nu1 [PF07471.14]; Protein of unknown function (DUF1441) [PF07278.13]		sp|P03707|TERS_LAMBD Terminase small subunit; XhXr	Xr;Xh	0	2	2	FALSE	V
MTVG_1816		NZ_WSFO01000011.1||0_partial_1_30	NZ_WSFO01000011.1||0_partial_1	30	25348	25728	-1	E																				0	1	2	FALSE
MTVG_6384		PBPT01000082.1||full_89	PBPT01000082.1||full	89	69602	74374	-1	D			YP_007673142.1	YP_007673142.1 hypothetical protein SXBG_00229 [Synechococcus phage S-CAM1]	TRUE	0.241	416	2.854e-116									CBM12 Modules of approx. 40-60 residues. The majority of these modules is found among chitinases where the function is chitin-binding. Distantly related to the CBM5 family. [CBM12]; CBM12 Modules of approx. 40-60 residues. The majority of these modules is found among chitinases where the function is chitin-binding. Distantly related to the CBM5 family. [CBM12]; CBM12 Modules of approx. 40-60 resi…	REFSEQ hypothetical protein; Xu	Xu	0	0	1	FALSE	MA
MTVG_1816		NZ_WSFO01000011.1||0_partial_1_32	NZ_WSFO01000011.1||0_partial_1	32	26498	26746	-1	E																				0	1	2	FALSE
MTVG_1816		NZ_WSFO01000011.1||0_partial_1_33	NZ_WSFO01000011.1||0_partial_1	33	27055	27573	-1	D																T5orf172 domain [PF10544.11]; Meiotically up-regulated gene 113 [PF13455.8]				0	2	2	FALSE
MTVG_1816		NZ_WSFO01000011.1||0_partial_1_34	NZ_WSFO01000011.1||0_partial_1	34	27660	29534	-1	E																				0	2	2	FALSE	F
MTVG_1816		NZ_WSFO01000011.1||0_partial_1_35	NZ_WSFO01000011.1||0_partial_1	35	29531	30019	-1	E																				0	2	2	FALSE	F
MTVG_1816		NZ_WSFO01000011.1||0_partial_1_36	NZ_WSFO01000011.1||0_partial_1	36	30010	31023	-1	E																				0	2	2	FALSE	F
MTVG_1816		NZ_WSFO01000011.1||0_partial_1_37	NZ_WSFO01000011.1||0_partial_1	37	31262	31828	-1	E																		REFSEQ hypothetical protein; Xu	Xu	0	2	2	FALSE	F
MTVG_1816		NZ_WSFO01000011.1||0_partial_1_38	NZ_WSFO01000011.1||0_partial_1	38	31833	32243	-1	D			YP_009593519.1	YP_009593519.1 hypothetical protein FDG85_gp42 [Paracoccus phage Shpa]	FALSE	0.528	102	6.712e-25								Protein of unknown function (DUF1064) [PF06356.13]		REFSEQ DUF1064 domain-containing protein; Xu	Xu	0	1	2	FALSE	F
MTVG_1816		NZ_WSFO01000011.1||0_partial_1_39	NZ_WSFO01000011.1||0_partial_1	39	32240	32524	-1	E																				0	2	2	FALSE	F
MTVG_1816		NZ_WSFO01000011.1||0_partial_1_40	NZ_WSFO01000011.1||0_partial_1	40	32521	33396	-1	D			YP_009909059.1	YP_009909059.1 replication protein O [Stx2-converting phage Stx2a_WGPS2]	FALSE	0.232	63	7.931e-10								Helix-turn-helix domain [PF13730.8]		REFSEQ hypothetical protein; Xu	Xu	0	1	4	FALSE	F
MTVG_1816		NZ_WSFO01000011.1||0_partial_1_41	NZ_WSFO01000011.1||0_partial_1	41	33393	33716	-1	E																				0	2	5	FALSE	F
MTVG_1822		NZ_JABJVX010000002.1||0_partial_1_1	NZ_JABJVX010000002.1||0_partial_1	1	1	1188	1	E																				0	2	5	FALSE	F
MTVG_1822		NZ_JABJVX010000002.1||0_partial_1_2	NZ_JABJVX010000002.1||0_partial_1	2	1163	2107	1	E																				0	2	4	FALSE	F
MTVG_1822		NZ_JABJVX010000002.1||0_partial_1_3	NZ_JABJVX010000002.1||0_partial_1	3	2317	4080	-1	E																				0	2	4	FALSE	F
MTVG_1822		NZ_JABJVX010000002.1||0_partial_1_4	NZ_JABJVX010000002.1||0_partial_1	4	4583	4792	1	E																				0	1	4	FALSE	F
MTVG_1822		NZ_JABJVX010000002.1||0_partial_1_5	NZ_JABJVX010000002.1||0_partial_1	5	4804	5292	1	E																				0	1	2	FALSE	F
MTVG_1822		NZ_JABJVX010000002.1||0_partial_1_6	NZ_JABJVX010000002.1||0_partial_1	6	5289	6149	1	D			YP_009196845.1	YP_009196845.1 putative DNA repair and recombination protein [Escherichia phage CAjan]	FALSE	0.231	76	4.562e-14								AAA domain [PF13479.8]		sp|O31907|YORG_BACSU SPbeta prophage-derived uncharacterized protein YorG; Xu	Xu	0	1	2	FALSE
MTVG_1822		NZ_JABJVX010000002.1||0_partial_1_7	NZ_JABJVX010000002.1||0_partial_1	7	6173	6763	1	E																				0	1	2	FALSE
MTVG_1822		NZ_JABJVX010000002.1||0_partial_1_8	NZ_JABJVX010000002.1||0_partial_1	8	6777	8465	1	C	K19789	DNA repair protein RadD	YP_009032270.1	YP_009032270.1 type III restriction helicase [Mycobacterium phage Hosp]	FALSE	0.286	171	2.685e-43								Type III restriction enzyme, res subunit [PF04851.17]; Helicase conserved C-terminal domain [PF00271.33]; Uncharacterised protein family UPF0547 [PF10571.11]; DEAD/DEAH box helicase [PF00270.31]		sp|P20703|UVSW_BPT4 ATP-dependent DNA helicase uvsW; Xh	Xh	0	1	2	FALSE
MTVG_1822		NZ_JABJVX010000002.1||0_partial_1_9	NZ_JABJVX010000002.1||0_partial_1	9	8462	8680	1	E																				0	2	2	FALSE
MTVG_1822		NZ_JABJVX010000002.1||0_partial_1_10	NZ_JABJVX010000002.1||0_partial_1	10	8673	8879	1	D																Family of unknown function (DUF6511) [PF20121.1]				0	2	2	FALSE
MTVG_1822		NZ_JABJVX010000002.1||0_partial_1_11	NZ_JABJVX010000002.1||0_partial_1	11	8876	9277	1	E			YP_006987092.1	YP_006987092.1 baseplate wedge protein gp25 [Cronobacter phage vB_CsaM_GAP31]	FALSE	0.332	85	8.566e-19												1	0	2	FALSE
MTVG_1822		NZ_JABJVX010000002.1||0_partial_1_12	NZ_JABJVX010000002.1||0_partial_1	12	9264	10031	1	E			YP_009196843.1	YP_009196843.1 putative nuclease [Escherichia phage CAjan]	FALSE	0.331	127	1.326e-31										sp|Q8QL42|Y207_SIRV1 Uncharacterized protein 207; Xu	Xu	0	1	1	FALSE
MTVG_1822		NZ_JABJVX010000002.1||0_partial_1_13	NZ_JABJVX010000002.1||0_partial_1	13	10028	12301	1	D			YP_579193.1	YP_579193.1 DNA helicase [Streptomyces phage mu1/6]	FALSE	0.282	65	1.03e-09								AAA domain [PF13481.8]; DnaB-like helicase C terminal domain [PF03796.17]				0	2	1	FALSE
MTVG_1822		NZ_JABJVX010000002.1||0_partial_1_14	NZ_JABJVX010000002.1||0_partial_1	14	12697	13233	1	C	K01159	crossover junction endodeoxyribonuclease RuvC [EC:3.1.22.4]														Crossover junction endodeoxyribonuclease RuvC [PF02075.19]		sp|O57229|RUVV_VACCA Holliday junction resolvase; XhXr	Xr;Xh	0	1	1	FALSE	V
MTVG_1822		NZ_JABJVX010000002.1||0_partial_1_15	NZ_JABJVX010000002.1||0_partial_1	15	13230	13430	1	E																				0	2	1	FALSE
MTVG_1822		NZ_JABJVX010000002.1||0_partial_1_16	NZ_JABJVX010000002.1||0_partial_1	16	13423	13851	1	D																Domain of unknown function (DUF6362) [PF19889.1]				0	1	1	FALSE
MTVG_1822		NZ_JABJVX010000002.1||0_partial_1_17	NZ_JABJVX010000002.1||0_partial_1	17	14312	15634	1	D			YP_009147004.1	YP_009147004.1 DNA methylase [Aurantimonas phage AmM-1]	FALSE	0.352	262	4.39e-75								DNA methylase [PF01555.20]; ParB-like nuclease domain [PF02195.20]		sp|P14243|MTC9_CITFR Modification methylase Cfr9I; XhXp	Xh;Xp	0	1	1	FALSE
MTVG_1822		NZ_JABJVX010000002.1||0_partial_1_18	NZ_JABJVX010000002.1||0_partial_1	18	15634	16626	1	D			YP_009597363.1	YP_009597363.1 putative C-specific methylase [Escherichia phage K1ind2]	FALSE	0.471	278	2.271e-82								C-5 cytosine-specific DNA methylase [PF00145.19]		sp|P34877|MTSA_LACLC Modification methylase ScrFIA; XhXp	Xh;Xp	0	1	1	FALSE
MTVG_1822		NZ_JABJVX010000002.1||0_partial_1_19	NZ_JABJVX010000002.1||0_partial_1	19	16623	16847	1	E																		REFSEQ hypothetical protein; Xu	Xu	0	1	1	FALSE
MTVG_1822		NZ_JABJVX010000002.1||0_partial_1_20	NZ_JABJVX010000002.1||0_partial_1	20	16902	17429	-1	D																Protein of unknown function (DUF3489) [PF11994.10]				0	2	1	FALSE
MTVG_1822		NZ_JABJVX010000002.1||0_partial_1_21	NZ_JABJVX010000002.1||0_partial_1	21	17524	17748	-1	E			YP_009603816.1	YP_009603816.1 hypothetical protein FDH82_gp09 [Roseobacter phage RDJL Phi 2]	FALSE	0.556	78	1.056e-17										REFSEQ hypothetical protein; Xu	Xu	0	2	1	FALSE
MTVG_1822		NZ_JABJVX010000002.1||0_partial_1_22	NZ_JABJVX010000002.1||0_partial_1	22	17860	18078	-1	E																				0	2	1	FALSE
MTVG_1822		NZ_JABJVX010000002.1||0_partial_1_23	NZ_JABJVX010000002.1||0_partial_1	23	18091	18297	-1	E																				0	1	1	FALSE
MTVG_1822		NZ_JABJVX010000002.1||0_partial_1_24	NZ_JABJVX010000002.1||0_partial_1	24	18408	18974	1	E																				0	1	1	FALSE
MTVG_1822		NZ_JABJVX010000002.1||0_partial_1_25	NZ_JABJVX010000002.1||0_partial_1	25	18925	20940	1	C	K21512	terminase, large subunit [EC:3.1.21.4]	YP_004934601.1	YP_004934601.1 large terminase subunit [Synechococcus phage S-CBS1]	TRUE	0.392	418	7.517e-125								Phage terminase large subunit (GpA) [PF05876.14]		sp|Q05219|VG13_BPML5 Gene 13 protein; Xu	Xu	0	0	1	FALSE
MTVG_1822		NZ_JABJVX010000002.1||0_partial_1_26	NZ_JABJVX010000002.1||0_partial_1	26	20941	21555	-1	D																Plasmid pRiA4b ORF-3-like protein [PF07929.13]				0	2	1	FALSE
MTVG_1822		NZ_JABJVX010000002.1||0_partial_1_27	NZ_JABJVX010000002.1||0_partial_1	27	21603	21818	1	D																gpW [PF02831.17]				0	2	1	FALSE
MTVG_1822		NZ_JABJVX010000002.1||0_partial_1_28	NZ_JABJVX010000002.1||0_partial_1	28	21822	23300	1	D			YP_009167711.1	YP_009167711.1 portal protein [Vibrio phage VP585]	FALSE	0.428	311	6.431e-91								Phage portal protein, lambda family [PF05136.15]		sp|P36272|PORTL_BPP21 Portal protein B; XpXrXs	Xr;Xp;Xs	0	0	1	FALSE	V
MTVG_1822		NZ_JABJVX010000002.1||0_partial_1_29	NZ_JABJVX010000002.1||0_partial_1	29	23305	24300	1	C	K01358	ATP-dependent Clp protease, protease subunit [EC:3.4.21.92]	YP_001700678.1	YP_001700678.1 bacteriophage Clp protease involved in capsid processing [Phage Gifsy-2]	FALSE	0.513	171	1.66e-45	MER1014176	S14	MER1014176 - family S14 non-peptidase homologues (Rubellimicrobium thermophilum) [S14.UNW]#S14#{peptidase unit: 530-661}~source S9QXI8~	FALSE	0.814	222	2.771e-62	Clp protease [PF00574.25]; Serine dehydrogenase proteinase [PF01972.18]		sp|P03711|SCAF_LAMBD Capsid assembly protease C; XhXs	Xh;Xs	0	0	1	FALSE	VP
MTVG_1822		NZ_JABJVX010000002.1||0_partial_1_30	NZ_JABJVX010000002.1||0_partial_1	30	24305	24670	1	D																Bacteriophage lambda head decoration protein D [PF02924.16]				0	2	1	FALSE
MTVG_1822	Structural protein	NZ_JABJVX010000002.1||0_partial_1_31	NZ_JABJVX010000002.1||0_partial_1	31	24716	25729	1	D			YP_009146944.1	YP_009146944.1 major capsid [Aurantimonas phage AmM-1]	FALSE	0.329	176	3.578e-47								Phage major capsid protein E [PF03864.17]		sp|D6RRG1|CAPSD_BPKPP Major capsid protein; XhXs	Xh;Xs	0	0	1	FALSE	V
MTVG_1822		NZ_JABJVX010000002.1||0_partial_1_32	NZ_JABJVX010000002.1||0_partial_1	32	25729	26040	1	E																				0	2	1	FALSE
MTVG_1822		NZ_JABJVX010000002.1||0_partial_1_33	NZ_JABJVX010000002.1||0_partial_1	33	26037	26669	1	D																Family of unknown function (DUF6441) [PF20039.1]				0	2	1	FALSE
MTVG_1822		NZ_JABJVX010000002.1||0_partial_1_34	NZ_JABJVX010000002.1||0_partial_1	34	26824	27207	1	E																				0	2	1	FALSE
MTVG_1822		NZ_JABJVX010000002.1||0_partial_1_35	NZ_JABJVX010000002.1||0_partial_1	35	27204	28535	1	D																Nucleoside 2-deoxyribosyltransferase [PF05014.17]				0	2	1	FALSE
MTVG_1822	AMG	NZ_JABJVX010000002.1||0_partial_1_36	NZ_JABJVX010000002.1||0_partial_1	36	28532	29152	1	C	K06920	7-cyano-7-deazaguanine synthase [EC:6.3.4.20]	YP_009949666.1	YP_009949666.1 QueC-like queosine biosynthesis protein [Mycobacterium phage Saguaro]	FALSE	0.285	86	3.952e-18								Queuosine biosynthesis protein QueC [PF06508.15]; tRNA methyl transferase [PF03054.18]; Thiamine biosynthesis protein (ThiI) [PF02568.16]		sp|Q1GEY7|QUEC_RUEST 7-cyano-7-deazaguanine synthase; Xh	Xh	0	1	1	FALSE	MK
MTVG_1822		NZ_JABJVX010000002.1||0_partial_1_37	NZ_JABJVX010000002.1||0_partial_1	37	29153	29830	1	E																				0	2	1	FALSE
MTVG_1822		NZ_JABJVX010000002.1||0_partial_1_38	NZ_JABJVX010000002.1||0_partial_1	38	29899	30318	1	E																				0	2	1	FALSE
MTVG_1822	Structural protein	NZ_JABJVX010000002.1||0_partial_1_39	NZ_JABJVX010000002.1||0_partial_1	39	30348	31289	1	D																Phage tail tube protein [PF18906.2]		REFSEQ hypothetical protein; Xu	Xu	0	0	1	FALSE
MTVG_1822		NZ_JABJVX010000002.1||0_partial_1_40	NZ_JABJVX010000002.1||0_partial_1	40	31293	31730	1	E																				0	2	1	FALSE
MTVG_1822		NZ_JABJVX010000002.1||0_partial_1_41	NZ_JABJVX010000002.1||0_partial_1	41	31802	31966	1	E																				0	2	1	FALSE
MTVG_1822		NZ_JABJVX010000002.1||0_partial_1_42	NZ_JABJVX010000002.1||0_partial_1	42	31963	34416	1	E			YP_009213480.1	YP_009213480.1 tapemeasure [Rhodobacter phage RcRhea]	FALSE	0.331	181	2.972e-45										sp|P51731|TMP_BPHC1 Probable tape measure protein; Xs	Xs	0	0	1	FALSE	V
MTVG_1822		NZ_JABJVX010000002.1||0_partial_1_43	NZ_JABJVX010000002.1||0_partial_1	43	34409	35581	1	E			YP_009196281.1	YP_009196281.1 virion structural protein [Pseudomonas phage PaMx11]	FALSE	0.279	153	1.172e-38										REFSEQ hypothetical protein; Xu	Xu	0	0	1	FALSE
MTVG_1822		NZ_JABJVX010000002.1||0_partial_1_44	NZ_JABJVX010000002.1||0_partial_1	44	35578	36444	1	D			YP_009199472.1	YP_009199472.1 putative virion structural protein [Pseudomonas phage PaMx74]	FALSE	0.393	196	1.184e-54								Phage conserved hypothetical protein BR0599 [PF09356.12]; Uncharacterized conserved protein (DUF2163) [PF09931.11]		REFSEQ hypothetical protein; Xu	Xu	0	0	1	FALSE
MTVG_1822		NZ_JABJVX010000002.1||0_partial_1_45	NZ_JABJVX010000002.1||0_partial_1	45	36454	36702	1	E			YP_009210643.1	YP_009210643.1 virion structural protein [Pseudomonas phage PaMx28]	FALSE	0.547	88	5.527e-21												0	0	1	FALSE
MTVG_1822		NZ_JABJVX010000002.1||0_partial_1_46	NZ_JABJVX010000002.1||0_partial_1	46	36699	36923	1	E																		REFSEQ hypothetical protein; Xu	Xu	0	0	1	FALSE
MTVG_1822		NZ_JABJVX010000002.1||0_partial_1_47	NZ_JABJVX010000002.1||0_partial_1	47	36910	40041	1	D			YP_009210645.1	YP_009210645.1 virion structural protein [Pseudomonas phage PaMx28]	TRUE	0.345	540	1.971e-161								Putative phage tail protein [PF13550.8]; von Willebrand factor type A domain [PF00092.30]; von Willebrand factor type A domain [PF13768.8]		REFSEQ hypothetical protein; Xu	Xu	0	0	2	FALSE	F
MTVG_1822		NZ_JABJVX010000002.1||0_partial_1_48	NZ_JABJVX010000002.1||0_partial_1	48	40102	40761	1	D			YP_007674936.1	YP_007674936.1 hypothetical protein LOKG_00040 [Loktanella phage pCB2051-A]	FALSE	0.468	93	1.625e-20								Protein of unknown function (DUF2793) [PF10983.10]				0	1	2	FALSE	F
MTVG_1822		NZ_JABJVX010000002.1||0_partial_1_49	NZ_JABJVX010000002.1||0_partial_1	49	40770	41627	1	E																				0	1	2	FALSE	F
MTVG_1822		NZ_JABJVX010000002.1||0_partial_1_50	NZ_JABJVX010000002.1||0_partial_1	50	41624	42622	1	E			YP_009043727.1	YP_009043727.1 hypothetical protein HL13_gp47 [Dinoroseobacter phage DFL12phi1]	FALSE	0.242	104	4.752e-23										REFSEQ hypothetical protein; Xu	Xu	0	1	4	FALSE	F
MTVG_1822		NZ_JABJVX010000002.1||0_partial_1_51	NZ_JABJVX010000002.1||0_partial_1	51	42619	42927	1	E																				0	2	5	FALSE	F
MTVG_1918		3300025044.a:Ga0207891_1000238||full_1	3300025044.a:Ga0207891_1000238||full	1	1	387	-1	E																				0		5	FALSE	F
MTVG_1918		3300025044.a:Ga0207891_1000238||full_2	3300025044.a:Ga0207891_1000238||full	2	388	777	-1	E			NP_892065.1	NP_892065.1 hypothetical protein PY54p19 [Yersinia phage PY54]	FALSE	0.299	60	2.939e-10										REFSEQ hypothetical protein; Xu	Xu	0	1	4	FALSE	F
MTVG_1918		3300025044.a:Ga0207891_1000238||full_3	3300025044.a:Ga0207891_1000238||full	3	779	1345	-1	E																		REFSEQ hypothetical protein; Xu	Xu	0	1	2	FALSE	F
MTVG_1918		3300025044.a:Ga0207891_1000238||full_4	3300025044.a:Ga0207891_1000238||full	4	1345	2022	-1	E																		REFSEQ hypothetical protein; Xu	Xu	0	1	2	FALSE	F
MTVG_1918		3300025044.a:Ga0207891_1000238||full_5	3300025044.a:Ga0207891_1000238||full	5	2024	4048	-1	D			YP_002117576.1	YP_002117576.1 p017 [Rhizobium phage 16-3]	FALSE	0.562	226	3.784e-60								Tape measure protein [PF20155.1]				0	0	2	FALSE	F
MTVG_1918		3300025044.a:Ga0207891_1000238||full_6	3300025044.a:Ga0207891_1000238||full	6	4051	4176	-1	E																				0	2	1	FALSE	F
MTVG_1918		3300025044.a:Ga0207891_1000238||full_7	3300025044.a:Ga0207891_1000238||full	7	4173	4622	-1	D			YP_002117574.1	YP_002117574.1 p015 [Rhizobium phage 16-3]	FALSE	0.37	63	6.334e-11								Phage tail tube protein, GTA-gp10 [PF11836.10]		REFSEQ gene transfer agent family protein; Xu	Xu	0	2	1	FALSE	F
MTVG_1918		3300025044.a:Ga0207891_1000238||full_8	3300025044.a:Ga0207891_1000238||full	8	4622	5059	-1	D																Phage tail tube protein [PF06199.13]		REFSEQ gene transfer aget (GTA) orfg9-like phage major tail protein; Xu	Xu	0	0	1	FALSE	F
MTVG_1918		3300025044.a:Ga0207891_1000238||full_9	3300025044.a:Ga0207891_1000238||full	9	5134	5538	-1	D			YP_002117571.1	YP_002117571.1 p012 [Rhizobium phage 16-3]	FALSE	0.382	89	2.788e-20								Protein of unknown function (DUF3168) [PF11367.10]		sp|O48448|COMPL_BPSPP Tail completion protein gp17; Xs	Xs	0	0	1	FALSE	V
MTVG_1918		3300025044.a:Ga0207891_1000238||full_10	3300025044.a:Ga0207891_1000238||full	10	5539	5991	-1	E																				0	0	1	FALSE
MTVG_1918		3300025044.a:Ga0207891_1000238||full_11	3300025044.a:Ga0207891_1000238||full	11	5952	6302	-1	D			YP_002117569.1	YP_002117569.1 p010 [Rhizobium phage 16-3]	FALSE	0.346	68	3.392e-13								Phage head-tail joining protein [PF05521.13]				0	0	1	FALSE
MTVG_1918		3300025044.a:Ga0207891_1000238||full_12	3300025044.a:Ga0207891_1000238||full	12	6286	6462	-1	E																				0	2	1	FALSE
MTVG_1918		3300025044.a:Ga0207891_1000238||full_13	3300025044.a:Ga0207891_1000238||full	13	6462	7076	-1	E			YP_007673297.1	YP_007673297.1 hypothetical protein TVGG_00041 [Tetraselmis viridis virus S20]	FALSE	0.216	61	6.641e-10												0	1	1	FALSE
MTVG_1918		3300025044.a:Ga0207891_1000238||full_14	3300025044.a:Ga0207891_1000238||full	14	7076	7270	-1	E																				0	2	1	FALSE
MTVG_1918		3300025044.a:Ga0207891_1000238||full_15	3300025044.a:Ga0207891_1000238||full	15	7291	7815	-1	C	K13018	UDP-2-acetamido-3-amino-2,3-dideoxy-glucuronate N-acetyltransferase [EC:2.3.1.201]																		0	2	1	FALSE
MTVG_1918		3300025044.a:Ga0207891_1000238||full_16	3300025044.a:Ga0207891_1000238||full	16	7812	8381	-1	E			YP_007673304.1	YP_007673304.1 hypothetical protein TVGG_00048 [Tetraselmis viridis virus S20]	FALSE	0.275	60	1.186e-09												0	0	1	FALSE
MTVG_1918		3300025044.a:Ga0207891_1000238||full_17	3300025044.a:Ga0207891_1000238||full	17	8335	8793	-1	E			YP_007673305.1	YP_007673305.1 hypothetical protein TVGG_00049 [Tetraselmis viridis virus S20]	FALSE	0.591	122	2.547e-31										REFSEQ hypothetical protein; Xu	Xu	0	0	1	FALSE
MTVG_1918		3300025044.a:Ga0207891_1000238||full_18	3300025044.a:Ga0207891_1000238||full	18	8880	9161	-1	E																				0	2	1	FALSE
MTVG_1918		3300025044.a:Ga0207891_1000238||full_19	3300025044.a:Ga0207891_1000238||full	19	9226	10545	-1	D			NP_945035.1	NP_945035.1 major capsid protein [Burkholderia virus phi1026b]	TRUE	0.475	346	8.545e-104								Phage capsid family [PF05065.15]		sp|O64210|CAPSD_BPMD2 Probable major capsid protein gp17; Xs	Xs	0	0	1	FALSE	V
MTVG_1918		3300025044.a:Ga0207891_1000238||full_20	3300025044.a:Ga0207891_1000238||full	20	10559	11404	-1	C	K01358	ATP-dependent Clp protease, protease subunit [EC:3.4.21.92]	YP_007111580.1	YP_007111580.1 head maturation protease [Enterobacteria phage mEp235]	FALSE	0.569	285	2.059e-85	MER0049132	S14	MER0049132 - family S14 non-peptidase homologues (Paracoccus denitrificans) [S14.UNW]#S14#{peptidase unit: 1-209}~source EAN67456~	FALSE	0.738	314	5.22e-95	Clp protease [PF00574.25]; Serine dehydrogenase proteinase [PF01972.18]		sp|P03711|SCAF_LAMBD Capsid assembly protease C; XhXs	Xh;Xs	0	0	1	FALSE	VP
MTVG_1918		3300025044.a:Ga0207891_1000238||full_21	3300025044.a:Ga0207891_1000238||full	21	11391	12719	-1	D			NP_945033.1	NP_945033.1 portal protein [Burkholderia virus phi1026b]	FALSE	0.451	328	1.667e-97								Phage portal protein [PF04860.14]		sp|Q4Z9G3|PORTL_BPTWO Probable portal protein; XpXrXs	Xr;Xs;Xp	0	0	1	FALSE	V
MTVG_1918		3300025044.a:Ga0207891_1000238||full_22	3300025044.a:Ga0207891_1000238||full	22	12719	14407	-1	D			YP_355415.1	YP_355415.1 terminase large subunit [Burkholderia phage Bcep176]	TRUE	0.628	685	9.382e-219								Phage Terminase [PF03354.17]		sp|O64206|VG13_BPMD2 Gene 13 protein; Xu	Xu	0	0	1	FALSE
MTVG_1918		3300025044.a:Ga0207891_1000238||full_23	3300025044.a:Ga0207891_1000238||full	23	14404	14733	-1	E																				0	1	1	FALSE
MTVG_1918		3300025044.a:Ga0207891_1000238||full_24	3300025044.a:Ga0207891_1000238||full	24	14924	15259	-1	D																HNH endonuclease [PF01844.25]				1	1	1	FALSE
MTVG_1918		3300025044.a:Ga0207891_1000238||full_25	3300025044.a:Ga0207891_1000238||full	25	15262	15360	-1	E																				0	2	1	FALSE
MTVG_1918		3300025044.a:Ga0207891_1000238||full_26	3300025044.a:Ga0207891_1000238||full	26	15571	16155	-1	E			YP_009221506.1	YP_009221506.1 HNH endonuclease (endogenous virus) [Sinorhizobium phage phiLM21]	FALSE	0.584	177	1.047e-49										REFSEQ HNH endonuclease; Xu	Xu	0	1	1	FALSE
MTVG_1918		3300025044.a:Ga0207891_1000238||full_27	3300025044.a:Ga0207891_1000238||full	27	16286	16858	-1	D																Transcription termination factor nusG [PF02357.21]				0	2	1	FALSE
MTVG_1918		3300025044.a:Ga0207891_1000238||full_28	3300025044.a:Ga0207891_1000238||full	28	16858	17166	-1	E																				0	1	1	FALSE
MTVG_1918		3300025044.a:Ga0207891_1000238||full_29	3300025044.a:Ga0207891_1000238||full	29	17177	17386	-1	E																				0	2	1	FALSE
MTVG_1918		3300025044.a:Ga0207891_1000238||full_30	3300025044.a:Ga0207891_1000238||full	30	17386	17850	-1	D																Bacterial dnaA protein helix-turn-helix [PF08299.13]				0	2	1	FALSE
MTVG_1918		3300025044.a:Ga0207891_1000238||full_31	3300025044.a:Ga0207891_1000238||full	31	17850	18281	-1	C	K03111	single-strand DNA-binding protein	YP_009593515.1	YP_009593515.1 single-stranded DNA-binding-like protein [Paracoccus phage Shpa]	FALSE	0.556	153	1.916e-42								Single-strand binding protein family [PF00436.27]		sp|O21902|SSB_BPLSK SSB protein; Xh	Xh	0	1	1	FALSE
MTVG_1918		3300025044.a:Ga0207891_1000238||full_32	3300025044.a:Ga0207891_1000238||full	32	18283	18651	-1	E			YP_004421818.1	YP_004421818.1 hypothetical protein RDJLphi1_gp50 [Roseobacter phage RDJL Phi 1]	FALSE	0.578	131	4.934e-35										REFSEQ hypothetical protein; Xu	Xu	0	1	1	FALSE
MTVG_1918		3300025044.a:Ga0207891_1000238||full_33	3300025044.a:Ga0207891_1000238||full	33	18644	19117	-1	E																				0	2	1	FALSE
MTVG_1918		3300025044.a:Ga0207891_1000238||full_34	3300025044.a:Ga0207891_1000238||full	34	19059	19427	-1	E			YP_001686856.1	YP_001686856.1 YdaU family protein [Azospirillum phage Cd]	FALSE	0.463	64	9.926e-12										REFSEQ hypothetical protein; Xu	Xu	0	1	1	FALSE
MTVG_1918		3300025044.a:Ga0207891_1000238||full_35	3300025044.a:Ga0207891_1000238||full	35	19424	19624	-1	E																				0	2	1	FALSE
MTVG_1918		3300025044.a:Ga0207891_1000238||full_36	3300025044.a:Ga0207891_1000238||full	36	19624	19893	-1	D			YP_009189579.1	YP_009189579.1 hypothetical protein AU106_gp194 [Sinorhizobium phage phiM9]	FALSE	0.632	107	1.897e-27								Uncharacterized protein conserved in bacteria (DUF2312) [PF10073.11]		sp|A7HUR5|Y2034_PARL1 UPF0335 protein Plav_2034; Xu	Xu	0	1	1	FALSE
MTVG_1918		3300025044.a:Ga0207891_1000238||full_37	3300025044.a:Ga0207891_1000238||full	37	19890	20312	-1	C	K01160	crossover junction endodeoxyribonuclease RusA [EC:3.1.22.4]	YP_007112461.1	YP_007112461.1 holliday-junction resolvase RusA [Enterobacterial phage mEp390]	FALSE	0.352	68	8.145e-13								Endodeoxyribonuclease RusA [PF05866.13]		sp|Q9MCN8|RUSA_BPHK7 Crossover junction endodeoxyribonuclease rusA; Xr	Xr	0	1	1	FALSE	V
MTVG_1918		3300025044.a:Ga0207891_1000238||full_38	3300025044.a:Ga0207891_1000238||full	38	20309	20464	-1	E																				0	2	1	FALSE
MTVG_1918		3300025044.a:Ga0207891_1000238||full_39	3300025044.a:Ga0207891_1000238||full	39	20464	21042	-1	C	K13583	GcrA cell cycle regulator														GcrA cell cycle regulator [PF07750.13]				0	2	1	FALSE
MTVG_1918		3300025044.a:Ga0207891_1000238||full_40	3300025044.a:Ga0207891_1000238||full	40	21039	22283	-1	D			YP_009210412.1	YP_009210412.1 DNA methylase [Mycobacterium phage Nerujay]	FALSE	0.427	279	2.795e-81								DNA methylase [PF01555.20]		sp|A6WWI2|MTB1_OCHA4 Modification methylase BabI; XhXr	Xh;Xr	0	1	1	FALSE	V
MTVG_1918		3300025044.a:Ga0207891_1000238||full_41	3300025044.a:Ga0207891_1000238||full	41	22280	22774	-1	E																				0	2	1	FALSE
MTVG_1918		3300025044.a:Ga0207891_1000238||full_42	3300025044.a:Ga0207891_1000238||full	42	22857	23432	-1	E			YP_009221487.1	YP_009221487.1 HNH endonuclease (endogenous virus) [Sinorhizobium phage phiLM21]	FALSE	0.523	148	1.183e-39										REFSEQ HNH endonuclease; Xu	Xu	0	1	1	FALSE
MTVG_1918		3300025044.a:Ga0207891_1000238||full_43	3300025044.a:Ga0207891_1000238||full	43	23475	23852	-1	E																				0	1	1	FALSE
MTVG_1918		3300025044.a:Ga0207891_1000238||full_44	3300025044.a:Ga0207891_1000238||full	44	23791	24519	-1	E																				0	1	1	FALSE
MTVG_1918		3300025044.a:Ga0207891_1000238||full_45	3300025044.a:Ga0207891_1000238||full	45	24523	24672	-1	E																				0	2	1	FALSE
MTVG_1918		3300025044.a:Ga0207891_1000238||full_46	3300025044.a:Ga0207891_1000238||full	46	24676	24876	-1	E																				0	2	1	FALSE
MTVG_1918		3300025044.a:Ga0207891_1000238||full_47	3300025044.a:Ga0207891_1000238||full	47	24873	25028	-1	E																				0	1	1	FALSE
MTVG_1918		3300025044.a:Ga0207891_1000238||full_48	3300025044.a:Ga0207891_1000238||full	48	25018	25143	-1	E																				0	2	1	FALSE
MTVG_1918		3300025044.a:Ga0207891_1000238||full_49	3300025044.a:Ga0207891_1000238||full	49	25140	25460	-1	E																				0	2	1	FALSE
MTVG_1918		3300025044.a:Ga0207891_1000238||full_50	3300025044.a:Ga0207891_1000238||full	50	25598	25876	1	E																				0	2	1	FALSE
MTVG_1918		3300025044.a:Ga0207891_1000238||full_51	3300025044.a:Ga0207891_1000238||full	51	25879	26100	-1	D																Putative antitoxin of bacterial toxin-antitoxin system, YdaS/YdaT [PF15943.7]; Helix-turn-helix [PF01381.24]; Helix-turn-helix domain [PF12844.9]; Helix-turn-helix domain [PF13560.8]				0	1	1	FALSE
MTVG_1918		3300025044.a:Ga0207891_1000238||full_52	3300025044.a:Ga0207891_1000238||full	52	26197	26535	1	E			YP_009099639.1	YP_009099639.1 putative transcriptional regulator with HTH domain [Rhizobium phage vB_RleM_PPF1]	FALSE	0.626	118	7.773e-31												0	2	1	FALSE
MTVG_1918		3300025044.a:Ga0207891_1000238||full_53	3300025044.a:Ga0207891_1000238||full	53	27026	27430	1	E																				0	2	1	FALSE
MTVG_1918		3300025044.a:Ga0207891_1000238||full_54	3300025044.a:Ga0207891_1000238||full	54	27491	27802	1	E			YP_004957101.1	YP_004957101.1 gp86 [Bacillus phage W.Ph.]	FALSE	0.499	72	4.527e-15												1	0	1	FALSE
MTVG_1918		3300025044.a:Ga0207891_1000238||full_55	3300025044.a:Ga0207891_1000238||full	55	27860	28093	1	E																				0	1	1	FALSE
MTVG_1918		3300025044.a:Ga0207891_1000238||full_56	3300025044.a:Ga0207891_1000238||full	56	28144	28410	1	E																				0	2	1	FALSE
MTVG_1918		3300025044.a:Ga0207891_1000238||full_57	3300025044.a:Ga0207891_1000238||full	57	28407	28559	1	E																				0	2	1	FALSE
MTVG_1918		3300025044.a:Ga0207891_1000238||full_58	3300025044.a:Ga0207891_1000238||full	58	28559	28756	1	E																				0	2	1	FALSE
MTVG_1918		3300025044.a:Ga0207891_1000238||full_59	3300025044.a:Ga0207891_1000238||full	59	28756	28890	1	E																				0	2	1	FALSE
MTVG_1918		3300025044.a:Ga0207891_1000238||full_60	3300025044.a:Ga0207891_1000238||full	60	28901	29143	1	E																				0	2	1	FALSE
MTVG_1918		3300025044.a:Ga0207891_1000238||full_61	3300025044.a:Ga0207891_1000238||full	61	29173	29751	1	E			YP_004782472.1	YP_004782472.1 hypothetical protein SaPh711_gp097 [Salmonella phage 7-11]	FALSE	0.667	78	9.367e-16										REFSEQ hypothetical protein; Xu	Xu	0	1	1	FALSE
MTVG_1918		3300025044.a:Ga0207891_1000238||full_62	3300025044.a:Ga0207891_1000238||full	62	29775	30116	1	E																				0	2	1	FALSE
MTVG_1918		3300025044.a:Ga0207891_1000238||full_63	3300025044.a:Ga0207891_1000238||full	63	30113	30445	1	E																				0	1	1	FALSE
MTVG_1918		3300025044.a:Ga0207891_1000238||full_64	3300025044.a:Ga0207891_1000238||full	64	30442	30693	1	E																				0	2	1	FALSE
MTVG_1918		3300025044.a:Ga0207891_1000238||full_65	3300025044.a:Ga0207891_1000238||full	65	30686	31201	1	D																Siphovirus Gp157 [PF05565.13]				0	1	1	FALSE
MTVG_1918		3300025044.a:Ga0207891_1000238||full_66	3300025044.a:Ga0207891_1000238||full	66	31203	31916	1	E			YP_005098257.1	YP_005098257.1 hypothetical protein PMG1_00054 [Pseudomonas virus PMG1]	FALSE	0.356	124	1.218e-30										REFSEQ hypothetical protein; Xu	Xu	0	1	1	FALSE
MTVG_1918		3300025044.a:Ga0207891_1000238||full_67	3300025044.a:Ga0207891_1000238||full	67	31916	32356	1	E																				0	1	1	FALSE
MTVG_1918		3300025044.a:Ga0207891_1000238||full_68	3300025044.a:Ga0207891_1000238||full	68	32353	33108	1	E			YP_009221487.1	YP_009221487.1 HNH endonuclease (endogenous virus) [Sinorhizobium phage phiLM21]	FALSE	0.454	125	5.514e-31										REFSEQ HNH endonuclease; Xu	Xu	0	1	1	FALSE
MTVG_1918		3300025044.a:Ga0207891_1000238||full_69	3300025044.a:Ga0207891_1000238||full	69	33101	33391	1	E																				0	2	1	FALSE
MTVG_1918		3300025044.a:Ga0207891_1000238||full_70	3300025044.a:Ga0207891_1000238||full	70	33391	33774	1	D			YP_009593511.1	YP_009593511.1 restriction endonuclease-like [Paracoccus phage Shpa]	FALSE	0.38	76	9.493e-16								HNH endonuclease [PF01844.25]; HNH endonuclease [PF14279.8]		REFSEQ restriction endonuclease-like; Xu	Xu	1	1	1	FALSE
MTVG_1918		3300025044.a:Ga0207891_1000238||full_71	3300025044.a:Ga0207891_1000238||full	71	33771	34106	1	E																				0	2	1	FALSE
MTVG_1918	Integrase	3300025044.a:Ga0207891_1000238||full_72	3300025044.a:Ga0207891_1000238||full	72	34272	35375	1	D			YP_009099606.1	YP_009099606.1 putative site-specific integrase/recombinase [Rhizobium phage vB_RleM_PPF1]	FALSE	0.373	232	9.235e-66								Phage integrase family [PF00589.24]		sp|P22877|INTR_SACER Integrase; XhXr	Xh;Xr	0	1	1	FALSE	V
MTVG_1918		3300025044.a:Ga0207891_1000238||full_73	3300025044.a:Ga0207891_1000238||full	73	35600	36025	1	D																T5orf172 domain [PF10544.11]; Meiotically up-regulated gene 113 [PF13455.8]		REFSEQ hypothetical protein; Xu	Xu	0	1	1	FALSE
MTVG_1918		3300025044.a:Ga0207891_1000238||full_74	3300025044.a:Ga0207891_1000238||full	74	36133	36312	1	E																				0	2	1	FALSE
MTVG_1918		3300025044.a:Ga0207891_1000238||full_75	3300025044.a:Ga0207891_1000238||full	75	36323	36493	1	E																				0	2	1	FALSE
MTVG_1918		3300025044.a:Ga0207891_1000238||full_76	3300025044.a:Ga0207891_1000238||full	76	36561	36842	-1	E																				0	1	1	FALSE
MTVG_1918		3300025044.a:Ga0207891_1000238||full_77	3300025044.a:Ga0207891_1000238||full	77	36823	37290	-1	E																				0	1	1	FALSE
MTVG_6384		PBPT01000082.1||full_90	PBPT01000082.1||full	90	74408	79333	-1	D			YP_007673142.1	YP_007673142.1 hypothetical protein SXBG_00229 [Synechococcus phage S-CAM1]	FALSE	0.215	341	5.16e-93									CBM12 Modules of approx. 40-60 residues. The majority of these modules is found among chitinases where the function is chitin-binding. Distantly related to the CBM5 family. [CBM12]; CBM12 Modules of approx. 40-60 residues. The majority of these modules is found among chitinases where the function is chitin-binding. Distantly related to the CBM5 family. [CBM12]; CBM12 Modules of approx. 40-60 resi…	REFSEQ hypothetical protein; Xu	Xu	0	0	1	FALSE	MA
MTVG_1918	AMG	3300025044.a:Ga0207891_1000238||full_79	3300025044.a:Ga0207891_1000238||full	79	38582	39625	1	D																Glycosyltransferase like family 2 [PF13641.8]; Glycosyl transferase family 2 [PF00535.28]; Glycosyltransferase like family 2 [PF10111.11]; N-terminal domain of galactosyltransferase [PF02709.16]; Glycosyl transferase family group 2 [PF13632.8]	GT27 polypeptide alpha-N-acetylgalactosaminyltransferase (EC 2.4.1.41) [GT27]; GT2 cellulose synthase (EC 2.4.1.12); chitin synthase (EC 2.4.1.16); dolichyl-phosphate beta-D-mannosyltransferase (EC 2.4.1.83); dolichyl-phosphate beta-glucosyltransferase (EC 2.4.1.117); N-acetylglucosaminyltransferase (EC 2.4.1.-); N-acetylgalactosaminyltransferase (EC 2.4.1.-); hyaluronan synthase (EC 2.4.1.212); …			0	2	1	FALSE	MF
MTVG_1918	Structural protein	3300025044.a:Ga0207891_1000238||full_80	3300025044.a:Ga0207891_1000238||full	80	39643	41679	-1	E			YP_007517720.1	YP_007517720.1 putative tail fiber [Pelagibacter phage HTVC010P]	FALSE	0.297	78	1.227e-13												0	0	1	FALSE	F
MTVG_1918		3300025044.a:Ga0207891_1000238||full_81	3300025044.a:Ga0207891_1000238||full	81	41751	42149	-1	E																				0	2	1	FALSE	F
MTVG_1918		3300025044.a:Ga0207891_1000238||full_82	3300025044.a:Ga0207891_1000238||full	82	42159	43763	-1	E			YP_002117581.1	YP_002117581.1 putative tail fiber protein H [Rhizobium phage 16-3]	FALSE	0.253	179	5.753e-46										REFSEQ putative tail fibre protein; Xu	Xu	0	0	5	FALSE	F
MTVG_1932		PBNU01000003.1||full_1	PBNU01000003.1||full	1	1	129	-1	E																				0	2	5	FALSE	F
MTVG_1932		PBNU01000003.1||full_2	PBNU01000003.1||full	2	119	496	-1	E																				0	1	4	FALSE	F
MTVG_1932		PBNU01000003.1||full_3	PBNU01000003.1||full	3	499	678	-1	E																				0	2	2	FALSE	F
MTVG_1932		PBNU01000003.1||full_4	PBNU01000003.1||full	4	671	1009	-1	E			YP_008126058.1	YP_008126058.1 hypothetical protein M610_gp094 [Alteromonas phage vB_AmaP_AD45-P1]	FALSE	0.363	74	1.854e-15										REFSEQ hypothetical protein; Xu	Xu	0	1	2	FALSE	F
MTVG_1932		PBNU01000003.1||full_5	PBNU01000003.1||full	5	1006	1197	-1	E																				0	2	2	FALSE	F
MTVG_1932		PBNU01000003.1||full_6	PBNU01000003.1||full	6	1194	1718	-1	D			YP_001957046.1	YP_001957046.1 putative polyphosphate hydrolase [Pseudomonas phage 201phi2-1]	FALSE	0.393	114	2.392e-28								HD domain [PF13328.8]		sp|O87331|RELA_CORGL GTP pyrophosphokinase; Xh	Xh	0	1	2	FALSE	F
MTVG_1932		PBNU01000003.1||full_7	PBNU01000003.1||full	7	1937	3703	-1	C	K03462	nicotinamide phosphoribosyltransferase [EC:2.4.2.12]	YP_009222232.1	YP_009222232.1 nicotinate phosphoribosyltransferase [Vibrio phage qdvp001]	FALSE	0.582	660	1.504e-209								Nicotinate phosphoribosyltransferase (NAPRTase) family [PF04095.18]; Nicotinamide phosphoribosyltransferase, N-terminal domain [PF18127.3]		sp|Q52I78|NAMPT_PIG Nicotinamide phosphoribosyltransferase; Xh	Xh	0	1	2	FALSE	MKF
MTVG_1932		PBNU01000003.1||full_8	PBNU01000003.1||full	8	3714	4556	-1	C	K00948	ribose-phosphate pyrophosphokinase [EC:2.7.6.1]	YP_009104098.1	YP_009104098.1 ribose-phosphate pyrophosphokinase [Shewanella sp. phage 1/40]	FALSE	0.48	252	4.155e-74								Phosphoribosyl transferase domain [PF00156.29]; Phosphoribosyl synthetase-associated domain [PF14572.8]		sp|Q0C5A1|KPRS_HYPNA Ribose-phosphate pyrophosphokinase; XhXr	Xr;Xh	0	1	2	FALSE	VMF
MTVG_1932		PBNU01000003.1||full_9	PBNU01000003.1||full	9	4563	4694	-1	E																				0	2	2	FALSE	F
MTVG_1932		PBNU01000003.1||full_10	PBNU01000003.1||full	10	4696	5085	-1	E			YP_007877197.1	YP_007877197.1 hypothetical protein VPBG_00036 [Vibrio phage helene 12B3]	FALSE	0.332	65	3.637e-12										REFSEQ hypothetical protein; Xu	Xu	0	1	2	FALSE	F
MTVG_1932		PBNU01000003.1||full_11	PBNU01000003.1||full	11	5087	5530	-1	E			YP_009005366.1	YP_009005366.1 hypothetical protein CG98_gp102 [Enterobacter phage PG7]	FALSE	0.279	63	4.357e-11										REFSEQ hypothetical protein; Xu	Xu	0	1	2	FALSE
MTVG_1932		PBNU01000003.1||full_12	PBNU01000003.1||full	12	5547	5792	-1	E			YP_009225548.1	YP_009225548.1 hypothetical protein AXI76_gp114 [Pseudoalteromonas phage H101]	FALSE	0.564	89	2.036e-21										REFSEQ hypothetical protein; Xu	Xu	0	1	2	FALSE
MTVG_1932		PBNU01000003.1||full_13	PBNU01000003.1||full	13	5895	6173	-1	E																				0	2	2	FALSE
MTVG_1932		PBNU01000003.1||full_14	PBNU01000003.1||full	14	6180	6407	-1	E																				0	2	2	FALSE
MTVG_1932		PBNU01000003.1||full_15	PBNU01000003.1||full	15	6397	6732	-1	E			YP_006560897.1	YP_006560897.1 hypothetical protein B622_gp12 [Celeribacter phage P12053L]	FALSE	0.548	73	4.592e-15										REFSEQ hypothetical protein; Xu	Xu	0	1	2	FALSE
MTVG_1932		PBNU01000003.1||full_16	PBNU01000003.1||full	16	6750	7682	-1	D			YP_009046629.1	YP_009046629.1 Polynucleotide kinase/ligase [Armadillidium vulgare iridescent virus]	FALSE	0.388	204	5.084e-57								AAA domain [PF13671.8]; HAD superfamily, subfamily IIIB (Acid phosphatase) [PF03767.16]		sp|P06855|KIPN_BPT4 Polynucleotide kinase; XhXp	Xp;Xh	0	1	2	FALSE
MTVG_1932		PBNU01000003.1||full_17	PBNU01000003.1||full	17	7679	8449	-1	E			YP_009046629.1	YP_009046629.1 Polynucleotide kinase/ligase [Armadillidium vulgare iridescent virus]	FALSE	0.332	76	2.695e-14												0	1	2	FALSE
MTVG_1932		PBNU01000003.1||full_18	PBNU01000003.1||full	18	8481	8885	-1	E																				0	2	2	FALSE
MTVG_1932		PBNU01000003.1||full_19	PBNU01000003.1||full	19	8863	9444	-1	D			YP_009046629.1	YP_009046629.1 Polynucleotide kinase/ligase [Armadillidium vulgare iridescent virus]	FALSE	0.335	105	6.38e-25								RNA ligase [PF09511.12]		sp|P00971|RLIG_BPT4 RNA ligase 1; XhXp	Xp;Xh	0	0	2	FALSE
MTVG_1932		PBNU01000003.1||full_20	PBNU01000003.1||full	20	9511	10422	-1	D			YP_009009424.1	YP_009009424.1 hypothetical protein CF96_gp096 [Pseudomonas phage phiPsa374]	FALSE	0.424	213	2.993e-60								Thymidylate synthase complementing protein [PF02511.17]		sp|A6LP90|THYX_THEM4 Flavin-dependent thymidylate synthase; XhXr	Xr;Xh	0	1	1	FALSE	V
MTVG_1932		PBNU01000003.1||full_21	PBNU01000003.1||full	21	10422	11000	-1	D																5' nucleotidase, deoxy (Pyrimidine), cytosolic type C protein (NT5C) [PF06941.14]		sp|P32275|Y12F_BPT4 Uncharacterized 32.4 kDa protein in Gp30-rIII intergenic region; Xu	Xu	0	1	1	FALSE
MTVG_1932		PBNU01000003.1||full_22	PBNU01000003.1||full	22	10993	11388	-1	E			YP_006383808.1	YP_006383808.1 hypothetical protein A323_gp58 [Acinetobacter phage AP22]	FALSE	0.358	78	1.673e-16										REFSEQ hypothetical protein; Xu	Xu	0	2	1	FALSE
MTVG_1932		PBNU01000003.1||full_23	PBNU01000003.1||full	23	11391	12041	-1	E			YP_007675990.1	YP_007675990.1 hypothetical protein VPIG_00131 [Vibrio phage PWH3a-P1]	FALSE	0.294	90	2.4e-19										sp|Q7Y4Y9|DNMK_BPR69 Deoxynucleotide monophosphate kinase; Xh	Xh	0	1	1	FALSE
MTVG_1932		PBNU01000003.1||full_24	PBNU01000003.1||full	24	12059	12211	-1	E																				0	2	1	FALSE
MTVG_1932		PBNU01000003.1||full_25	PBNU01000003.1||full	25	12208	12765	-1	D			YP_007111467.1	YP_007111467.1 exonuclease [Escherichia phage mEpX2]	FALSE	0.39	121	2.394e-30								3' exoribonuclease, RNase T-like [PF16473.7]		sp|P04536|EXOD_BPT4 Exodeoxyribonuclease; Xu	Xu	0	1	1	FALSE
MTVG_1932		PBNU01000003.1||full_26	PBNU01000003.1||full	26	12783	13742	-1	C	K18962	T4 RNA ligase 2 [EC:6.5.1.3]	YP_008857482.1	YP_008857482.1 RNA ligase 2 [Escherichia phage 4MG]	FALSE	0.422	254	4.037e-74								RNA ligase [PF09414.12]		sp|P32277|RLIG2_BPT4 RNA ligase 2; Xh	Xh	0	1	1	FALSE
MTVG_1932		PBNU01000003.1||full_27	PBNU01000003.1||full	27	13732	14004	-1	E			YP_007007744.1	YP_007007744.1 hypothetical protein F394_gp55 [Aeromonas phage vB_AsaM-56]	FALSE	0.505	81	2.412e-18												0	2	1	FALSE
MTVG_1932		PBNU01000003.1||full_28	PBNU01000003.1||full	28	14453	14803	-1	E																				0	2	1	FALSE
MTVG_1932	Terminase	PBNU01000003.1||full_29	PBNU01000003.1||full	29	14818	17064	-1	E			YP_007007266.1	YP_007007266.1 large terminase protein [Klebsiella phage vB_KleM_RaK2]	FALSE	0.216	158	3.526e-38										sp|P17312|TERL_BPT4 Terminase, large subunit; XhXr	Xr;Xh	0	0	1	FALSE	V
MTVG_1932		PBNU01000003.1||full_30	PBNU01000003.1||full	30	17128	17808	-1	E			YP_007674036.1	YP_007674036.1 hypothetical protein VPKG_00074 [Vibrio phage pYD21-A]	FALSE	0.407	153	5.635e-41										REFSEQ hypothetical protein; Xu	Xu	0	1	1	FALSE
MTVG_1932		PBNU01000003.1||full_31	PBNU01000003.1||full	31	17915	18139	-1	E																				0	2	1	FALSE
MTVG_1932		PBNU01000003.1||full_32	PBNU01000003.1||full	32	18136	18318	-1	E																				0	2	1	FALSE
MTVG_1932		PBNU01000003.1||full_33	PBNU01000003.1||full	33	18311	18637	-1	E																				0	2	1	FALSE
MTVG_1932		PBNU01000003.1||full_34	PBNU01000003.1||full	34	18640	18843	-1	E																				0	2	1	FALSE
MTVG_1932		PBNU01000003.1||full_35	PBNU01000003.1||full	35	18809	19471	-1	E																				0	1	1	FALSE
MTVG_1932		PBNU01000003.1||full_36	PBNU01000003.1||full	36	20235	20801	1	E			YP_007237835.1	YP_007237835.1 hypothetical protein G173_gp185 [Erwinia phage phiEaH2]	FALSE	0.276	65	2.957e-11										REFSEQ hypothetical protein; Xu	Xu	0	1	1	FALSE
MTVG_1932		PBNU01000003.1||full_37	PBNU01000003.1||full	37	20805	21074	1	E																				0	2	1	FALSE
MTVG_1932	AMG	PBNU01000003.1||full_38	PBNU01000003.1||full	38	21096	21848	1	D			YP_009012391.1	YP_009012391.1 Phi92_gp060 [Enterobacteria phage phi92]	FALSE	0.559	235	1.227e-68								PhoH-like protein [PF02562.18]; AAA domain [PF13245.8]; AAA domain [PF13604.8]		sp|O07635|YLAK_BACSU Uncharacterized protein YlaK; Xh	Xh	0	1	1	FALSE	MK
MTVG_1932		PBNU01000003.1||full_39	PBNU01000003.1||full	39	21838	22227	1	E																				0	1	1	FALSE
MTVG_1932		PBNU01000003.1||full_40	PBNU01000003.1||full	40	22229	22828	1	E																				0	2	1	FALSE
MTVG_1932		PBNU01000003.1||full_41	PBNU01000003.1||full	41	22828	24993	1	E																				0	1	1	FALSE
MTVG_1932		PBNU01000003.1||full_42	PBNU01000003.1||full	42	25009	25356	1	E																				0	1	1	FALSE
MTVG_1932		PBNU01000003.1||full_43	PBNU01000003.1||full	43	25362	25634	1	E																				0	1	1	FALSE
MTVG_1932	Structural protein	PBNU01000003.1||full_44	PBNU01000003.1||full	44	25681	27168	1	D			YP_009037323.1	YP_009037323.1 putative structural protein [Nitrincola phage 1M3-16]	FALSE	0.434	350	2.955e-104								Domain of unknown function (DUF4055) [PF13264.8]		sp|Q05220|PORTL_BPML5 Portal protein; XpXrXs	Xp;Xs;Xr	0	0	1	FALSE	V
MTVG_1932		PBNU01000003.1||full_45	PBNU01000003.1||full	45	27168	27962	1	E			YP_009199453.1	YP_009199453.1 putative virion structural protein [Pseudomonas phage PaMx74]	FALSE	0.287	79	2.842e-15												0	0	1	FALSE
MTVG_1932		PBNU01000003.1||full_46	PBNU01000003.1||full	46	28036	29070	1	D			YP_009037321.1	YP_009037321.1 putative major capsid protein [Nitrincola phage 1M3-16]	FALSE	0.335	177	1.758e-47								Major capsid protein 13-like [PF20036.1]		sp|A0A0H5AXT3|CAPSD_BPK21 Major capsid protein; Xs	Xs	0	0	1	FALSE	V
MTVG_1932		PBNU01000003.1||full_47	PBNU01000003.1||full	47	29190	29645	1	E																				0	2	1	FALSE
MTVG_1932		PBNU01000003.1||full_48	PBNU01000003.1||full	48	29645	30160	1	E			YP_009037319.1	YP_009037319.1 hypothetical protein GJ22_gp023 [Nitrincola phage 1M3-16]	FALSE	0.322	83	1.61e-17										REFSEQ hypothetical protein; Xu	Xu	0	0	1	FALSE
MTVG_1932		PBNU01000003.1||full_49	PBNU01000003.1||full	49	30162	30479	1	E																				0	2	1	FALSE
MTVG_1932		PBNU01000003.1||full_50	PBNU01000003.1||full	50	30570	31025	1	E																				0	2	1	FALSE
MTVG_1932		PBNU01000003.1||full_51	PBNU01000003.1||full	51	31015	31452	1	E																				0	2	1	FALSE
MTVG_1932		PBNU01000003.1||full_52	PBNU01000003.1||full	52	31473	32510	1	E			YP_009037316.1	YP_009037316.1 hypothetical protein GJ22_gp026 [Nitrincola phage 1M3-16]	FALSE	0.395	234	6.547e-67												0	1	1	FALSE
MTVG_1932		PBNU01000003.1||full_53	PBNU01000003.1||full	53	32537	32881	1	E																				0	2	1	FALSE
MTVG_1932		PBNU01000003.1||full_54	PBNU01000003.1||full	54	33127	36750	1	E			YP_009037311.1	YP_009037311.1 putative tape measure protein [Nitrincola phage 1M3-16]	FALSE	0.4	186	3.169e-46												0	0	1	FALSE
MTVG_1932		PBNU01000003.1||full_55	PBNU01000003.1||full	55	36756	37103	1	E			YP_009037310.1	YP_009037310.1 hypothetical protein GJ22_gp032 [Nitrincola phage 1M3-16]	FALSE	0.465	99	3.461e-24												0	1	1	FALSE
MTVG_1932		PBNU01000003.1||full_56	PBNU01000003.1||full	56	37113	37616	1	E			YP_009037309.1	YP_009037309.1 hypothetical protein GJ22_gp033 [Nitrincola phage 1M3-16]	FALSE	0.421	114	1.829e-28												0	1	1	FALSE
MTVG_1932		PBNU01000003.1||full_57	PBNU01000003.1||full	57	37618	38034	1	D			YP_009037308.1	YP_009037308.1 putative tail structure protein [Nitrincola phage 1M3-16]	FALSE	0.418	97	4.379e-23	MER0722810	C40	MER0722810 - family C40 unassigned peptidases (Rhizobium leguminosarum) [C40.UPW]#C40#{peptidase unit: 3-126}~source J0C2P5~	FALSE	0.352	76	4.62e-15	NlpC/P60 family [PF00877.21]		sp|O64333|TIPK_BPN15 Tail tip assembly protein K; XhXs	Xs;Xh	0	0	1	FALSE	VP
MTVG_1932		PBNU01000003.1||full_58	PBNU01000003.1||full	58	37983	44789	1	E			YP_009037307.1	YP_009037307.1 putative tail fiber protein [Nitrincola phage 1M3-16]	FALSE	0.352	647	1.561e-186												0	0	1	FALSE
MTVG_1932		PBNU01000003.1||full_59	PBNU01000003.1||full	59	44868	45929	1	E																				0	1	1	FALSE
MTVG_1932		PBNU01000003.1||full_60	PBNU01000003.1||full	60	45942	46592	1	D																Domain of unknown function (DUF4376) [PF14301.8]		REFSEQ hypothetical protein; Xu	Xu	0	1	1	FALSE
MTVG_1932		PBNU01000003.1||full_61	PBNU01000003.1||full	61	46614	46907	1	E																				0	2	1	FALSE
MTVG_1932		PBNU01000003.1||full_62	PBNU01000003.1||full	62	46904	47356	1	D																Response regulator receiver domain [PF00072.26]		REFSEQ hybrid sensor histidine kinase - response regulator; Xu	Xu	0	1	1	FALSE
MTVG_1932		PBNU01000003.1||full_63	PBNU01000003.1||full	63	47343	47732	1	D			YP_007877532.1	YP_007877532.1 hypothetical protein VPCG_00031 [Vibrio phage martha 12B12]	FALSE	0.305	66	2.657e-12								Family of unknown function (DUF5675) [PF18925.2]		REFSEQ hypothetical protein; Xu	Xu	0	1	1	FALSE
MTVG_1932		PBNU01000003.1||full_64	PBNU01000003.1||full	64	47749	47955	1	E																				0	1	1	FALSE
MTVG_1932		PBNU01000003.1||full_65	PBNU01000003.1||full	65	47959	48183	1	E																				0	2	1	FALSE
MTVG_1932		PBNU01000003.1||full_66	PBNU01000003.1||full	66	48140	48319	1	E																				0	2	1	FALSE
MTVG_1932		PBNU01000003.1||full_67	PBNU01000003.1||full	67	48335	48847	-1	E			YP_009196192.1	YP_009196192.1 hypothetical protein AVV28_gp07 [Achromobacter phage JWX]	FALSE	0.316	63	8.583e-11										REFSEQ terminase small subunit; Xu	Xu	0	1	1	FALSE
MTVG_1932		PBNU01000003.1||full_68	PBNU01000003.1||full	68	48923	50815	1	D			YP_009037284.1	YP_009037284.1 putative DNA primase/helicase [Nitrincola phage 1M3-16]	FALSE	0.346	222	3.283e-59								DnaB-like helicase C terminal domain [PF03796.17]; AAA domain [PF13481.8]		sp|Q05279|VG65_BPML5 Gene 65 protein; Xh	Xh	0	1	1	FALSE
MTVG_1932		PBNU01000003.1||full_69	PBNU01000003.1||full	69	50808	53015	1	D			YP_009037283.1	YP_009037283.1 putative DNA polymerase [Nitrincola phage 1M3-16]	TRUE	0.467	614	3.171e-191								DNA polymerase family B [PF00136.23]		REFSEQ putative DNA polymerase; Xu	Xu	0	1	1	FALSE
MTVG_1932		PBNU01000003.1||full_70	PBNU01000003.1||full	70	53012	53968	1	E																				0	2	1	FALSE
MTVG_1932		PBNU01000003.1||full_71	PBNU01000003.1||full	71	54064	54720	1	E			YP_009037280.1	YP_009037280.1 hypothetical protein GJ22_gp062 [Nitrincola phage 1M3-16]	FALSE	0.338	104	2.706e-24										sp|P20313|SSB_BPT3 Single-stranded DNA-binding protein; Xr	Xr	0	1	1	FALSE	V
MTVG_1932		PBNU01000003.1||full_72	PBNU01000003.1||full	72	54744	55811	1	E			YP_009037279.1	YP_009037279.1 putative exodeoxyribonuclease [Nitrincola phage 1M3-16]	FALSE	0.37	201	1.537e-55										sp|P00638|EXRN_BPT7 Exonuclease; Xp	Xp	0	1	1	FALSE
MTVG_1932		PBNU01000003.1||full_73	PBNU01000003.1||full	73	55823	55975	1	E																				0	2	1	FALSE
MTVG_1932		PBNU01000003.1||full_74	PBNU01000003.1||full	74	55979	56476	1	D			YP_004782404.1	YP_004782404.1 putative endonuclease [Salmonella phage 7-11]	FALSE	0.476	124	4.767e-32								Phage endonuclease I [PF05367.13]		sp|P00641|ENDO_BPT7 Endonuclease I; Xp	Xp	0	1	1	FALSE
MTVG_1932		PBNU01000003.1||full_75	PBNU01000003.1||full	75	56478	56879	1	E																				0	2	1	FALSE
MTVG_1932		PBNU01000003.1||full_76	PBNU01000003.1||full	76	56882	57097	1	E																				0	2	1	FALSE
MTVG_1932		PBNU01000003.1||full_77	PBNU01000003.1||full	77	57099	57269	1	E																				0	2	1	FALSE
MTVG_1932		PBNU01000003.1||full_78	PBNU01000003.1||full	78	57271	57951	1	E																		sp|Q5UQE7|YL479_MIMIV Uncharacterized protein L479; Xu	Xu	0	1	1	FALSE
MTVG_1932		PBNU01000003.1||full_79	PBNU01000003.1||full	79	57948	59585	1	E			YP_009104041.1	YP_009104041.1 hypothetical protein S140_40 [Shewanella sp. phage 1/40]	TRUE	0.409	383	7.544e-115										sp|O64245|VG54_BPMD2 Gene 54 protein; Xu	Xu	0	1	1	FALSE
MTVG_1932		PBNU01000003.1||full_80	PBNU01000003.1||full	80	59585	59743	1	E																				0	2	1	FALSE
MTVG_1932		PBNU01000003.1||full_81	PBNU01000003.1||full	81	59804	61114	1	C	K00525	ribonucleoside-diphosphate reductase alpha chain [EC:1.17.4.1]	YP_006489268.1	YP_006489268.1 ribonucleotide-diphosphate reductase subunit alpha [Colwellia phage 9A]	TRUE	0.612	522	1.855e-164								Ribonucleotide reductase, barrel domain [PF02867.17]; Ribonucleotide reductase, all-alpha domain [PF00317.23]; ATP cone domain [PF03477.18]				0	1	1	FALSE	MKE
MTVG_1932		PBNU01000003.1||full_82	PBNU01000003.1||full	82	61395	62309	1	C	K00525	ribonucleoside-diphosphate reductase alpha chain [EC:1.17.4.1]	YP_006489268.1	YP_006489268.1 ribonucleotide-diphosphate reductase subunit alpha [Colwellia phage 9A]	FALSE	0.637	387	1.686e-120								Ribonucleotide reductase, barrel domain [PF02867.17]				0	1	1	FALSE	MKE
MTVG_1932		PBNU01000003.1||full_83	PBNU01000003.1||full	83	62359	63045	1	C	K00571	site-specific DNA-methyltransferase (adenine-specific) [EC:2.1.1.72]	YP_007005581.1	YP_007005581.1 hypothetical protein F422_gp106 [Staphylococcus virus SA11]	FALSE	0.592	261	3.399e-78								DNA methylase [PF01555.20]		sp|P14243|MTC9_CITFR Modification methylase Cfr9I; XhXp	Xp;Xh	0	1	1	FALSE
MTVG_1932		PBNU01000003.1||full_84	PBNU01000003.1||full	84	63063	64145	1	C	K00526	ribonucleoside-diphosphate reductase beta chain [EC:1.17.4.1]	YP_007877984.1	YP_007877984.1 ribonucleoside diphosphate reductase subunit beta [Vibrio phage henriette 12B8]	TRUE	0.545	366	4.31e-112								Ribonucleotide reductase, small chain [PF00268.23]		sp|P69924|RIR2_ECOLI Ribonucleoside-diphosphate reductase 1 subunit beta; XhXr	Xr;Xh	0	1	1	FALSE	VMKE
MTVG_1932		PBNU01000003.1||full_85	PBNU01000003.1||full	85	64158	64376	1	D			YP_009042452.1	YP_009042452.1 glutaredoxin-related protein [Cronobacter phage CR8]	FALSE	0.452	63	3.196e-12								Glutaredoxin [PF00462.26]; SH3-binding, glutamic acid-rich protein [PF04908.17]		sp|P68692|GLRX1_VACCW Glutaredoxin-1; XhXs	Xs;Xh	0	1	1	FALSE	V
MTVG_1932		PBNU01000003.1||full_86	PBNU01000003.1||full	86	64547	64780	1	E																				0	2	1	FALSE
MTVG_1932		PBNU01000003.1||full_87	PBNU01000003.1||full	87	64856	65398	1	E			YP_009101180.1	YP_009101180.1 hypothetical protein ST9NA_010 [Salmonella phage 9NA]	FALSE	0.336	71	2.359e-13										REFSEQ hypothetical protein; Xu	Xu	0	1	1	FALSE
MTVG_1932		PBNU01000003.1||full_88	PBNU01000003.1||full	88	65398	65676	1	E			YP_009037249.1	YP_009037249.1 hypothetical protein GJ22_gp093 [Nitrincola phage 1M3-16]	FALSE	0.402	65	1.166e-12										sp|P17308|Y13B_BPT4 Uncharacterized 11.5 kDa protein in Gp31-cd intergenic region; Xu	Xu	0	1	1	FALSE
MTVG_1932		PBNU01000003.1||full_89	PBNU01000003.1||full	89	65679	66005	1	E																				0	1	1	FALSE
MTVG_1932		PBNU01000003.1||full_90	PBNU01000003.1||full	90	66016	66228	1	E																				0	2	1	FALSE
MTVG_1932		PBNU01000003.1||full_91	PBNU01000003.1||full	91	66225	67025	1	C	K06223	DNA adenine methylase [EC:2.1.1.72]	YP_004251139.1	YP_004251139.1 putative adenine methyltransferase [Vibrio phage ICP1]	FALSE	0.349	160	1.602e-42								D12 class N6 adenine-specific DNA methyltransferase [PF02086.17]		sp|P12427|DMA_BPT2 DNA adenine methylase; XhXpXr	Xp;Xr;Xh	0	1	1	FALSE	V
MTVG_1932		PBNU01000003.1||full_92	PBNU01000003.1||full	92	67039	67245	1	E																				0	2	1	FALSE
MTVG_1932		PBNU01000003.1||full_93	PBNU01000003.1||full	93	67249	68178	1	E			YP_009143275.1	YP_009143275.1 hypothetical protein AB690_gp153 [Sinorhizobium phage phiM12]	FALSE	0.255	109	5.791e-25										REFSEQ hypothetical protein; Xu	Xu	0	2	1	FALSE
MTVG_1932		PBNU01000003.1||full_94	PBNU01000003.1||full	94	68175	68393	1	E																				0	2	1	FALSE
MTVG_1932		PBNU01000003.1||full_95	PBNU01000003.1||full	95	68453	68608	1	E																				0	2	1	FALSE
MTVG_1932		PBNU01000003.1||full_96	PBNU01000003.1||full	96	68731	69048	1	E																				0	2	1	FALSE
MTVG_1932		PBNU01000003.1||full_97	PBNU01000003.1||full	97	69048	69698	1	E																				0	2	1	FALSE
MTVG_1932		PBNU01000003.1||full_98	PBNU01000003.1||full	98	69702	70148	1	E			YP_007349045.1	YP_007349045.1 hypothetical protein G646_gp066 [Serratia phage phiMAM1]	FALSE	0.511	143	1.194e-38										REFSEQ hypothetical protein; Xu	Xu	0	2	1	FALSE
MTVG_1932		PBNU01000003.1||full_99	PBNU01000003.1||full	99	70152	70580	1	E																				0	2	1	FALSE
MTVG_1932		PBNU01000003.1||full_100	PBNU01000003.1||full	100	70580	70744	1	E																				0	2	1	FALSE
MTVG_1932		PBNU01000003.1||full_101	PBNU01000003.1||full	101	70748	70963	1	E																				0	2	1	FALSE
MTVG_1932		PBNU01000003.1||full_102	PBNU01000003.1||full	102	70960	71253	1	E																				0	2	1	FALSE
MTVG_1932		PBNU01000003.1||full_103	PBNU01000003.1||full	103	71257	71595	1	E																				0	2	1	FALSE
MTVG_1932		PBNU01000003.1||full_104	PBNU01000003.1||full	104	71599	72831	1	C	K15255	ATP-dependent DNA helicase PIF1 [EC:3.6.4.12]	YP_009966320.1	YP_009966320.1 helicase [Klebsiella phage KNP2]	FALSE	0.364	257	1.24e-73								PIF1-like helicase [PF05970.16]; Helicase [PF02689.16]		sp|P32270|DDA_BPT4 ATP-dependent DNA helicase dda; XhXr	Xr;Xh	0	1	1	FALSE	V
MTVG_1932		PBNU01000003.1||full_105	PBNU01000003.1||full	105	72824	73519	1	E																				0	2	1	FALSE
MTVG_1932		PBNU01000003.1||full_106	PBNU01000003.1||full	106	73600	73833	1	E																				0	2	1	FALSE
MTVG_1932		PBNU01000003.1||full_107	PBNU01000003.1||full	107	74684	74809	-1	E																				0	2	1	FALSE
MTVG_1932		PBNU01000003.1||full_108	PBNU01000003.1||full	108	75047	75424	1	E																		sp|Q5UNX6|YL724_MIMIV Uncharacterized protein L724; Xs	Xs	0	2	1	FALSE	V
MTVG_1932		PBNU01000003.1||full_109	PBNU01000003.1||full	109	75590	75988	1	E																				0	2	1	FALSE
MTVG_1932		PBNU01000003.1||full_110	PBNU01000003.1||full	110	76205	76552	1	E																				0	2	1	FALSE
MTVG_1932		PBNU01000003.1||full_111	PBNU01000003.1||full	111	76559	76774	1	E																				0	2	1	FALSE
MTVG_1932		PBNU01000003.1||full_112	PBNU01000003.1||full	112	76955	77338	1	E																				0	2	1	FALSE
MTVG_1932		PBNU01000003.1||full_113	PBNU01000003.1||full	113	77413	77601	1	E																				0	2	1	FALSE
MTVG_1932		PBNU01000003.1||full_114	PBNU01000003.1||full	114	77946	78500	-1	E																				0	2	1	FALSE
MTVG_1932		PBNU01000003.1||full_115	PBNU01000003.1||full	115	78521	78796	-1	E			YP_009225618.1	YP_009225618.1 hypothetical protein AXI76_gp184 [Pseudoalteromonas phage H101]	FALSE	0.592	96	2.037e-23										REFSEQ hypothetical protein; Xu	Xu	0	2	1	FALSE
MTVG_1932		PBNU01000003.1||full_116	PBNU01000003.1||full	116	79115	79315	-1	E																				0	2	1	FALSE
MTVG_1932		PBNU01000003.1||full_117	PBNU01000003.1||full	117	79326	79829	-1	E																		REFSEQ hypothetical protein; Xu	Xu	0	1	1	FALSE
MTVG_1932		PBNU01000003.1||full_118	PBNU01000003.1||full	118	79950	80042	-1	E																				0	2	1	FALSE
MTVG_1932		PBNU01000003.1||full_119	PBNU01000003.1||full	119	80400	80642	-1	E			YP_008857367.1	YP_008857367.1 hypothetical protein X824_gp198 [Escherichia phage 4MG]	FALSE	0.436	65	4.993e-13										REFSEQ hypothetical protein; Xu	Xu	0	1	1	FALSE
MTVG_1932		PBNU01000003.1||full_120	PBNU01000003.1||full	120	80642	81220	-1	E																				0	2	1	FALSE
MTVG_1932		PBNU01000003.1||full_121	PBNU01000003.1||full	121	81220	81453	-1	E																				0	2	1	FALSE
MTVG_1932		PBNU01000003.1||full_122	PBNU01000003.1||full	122	81822	82283	-1	E			YP_009146422.1	YP_009146422.1 hypothetical protein ECBP5_0051 [Escherichia phage ECBP5]	FALSE	0.34	87	3.78e-19										REFSEQ hypothetical protein; Xu	Xu	0	1	1	FALSE
MTVG_1932		PBNU01000003.1||full_123	PBNU01000003.1||full	123	82446	82721	-1	E																				0	2	1	FALSE
MTVG_1932		PBNU01000003.1||full_124	PBNU01000003.1||full	124	82714	83115	-1	E																				0	2	1	FALSE
MTVG_1932		PBNU01000003.1||full_125	PBNU01000003.1||full	125	83287	83808	-1	E																				0	2	1	FALSE
MTVG_1932		PBNU01000003.1||full_126	PBNU01000003.1||full	126	83872	84000	-1	E																				0	2	1	FALSE
MTVG_1932		PBNU01000003.1||full_127	PBNU01000003.1||full	127	83990	84367	-1	E																				0	1	1	FALSE
MTVG_1932		PBNU01000003.1||full_128	PBNU01000003.1||full	128	84370	84549	-1	E																				0	2	1	FALSE
MTVG_1932		PBNU01000003.1||full_129	PBNU01000003.1||full	129	84542	84880	-1	E			YP_008126058.1	YP_008126058.1 hypothetical protein M610_gp094 [Alteromonas phage vB_AmaP_AD45-P1]	FALSE	0.363	74	1.854e-15										REFSEQ hypothetical protein; Xu	Xu	0	1	1	FALSE
MTVG_1932		PBNU01000003.1||full_130	PBNU01000003.1||full	130	84877	85068	-1	E																				0	2	1	FALSE
MTVG_1932		PBNU01000003.1||full_131	PBNU01000003.1||full	131	85065	85589	-1	D			YP_001957046.1	YP_001957046.1 putative polyphosphate hydrolase [Pseudomonas phage 201phi2-1]	FALSE	0.393	114	2.392e-28								HD domain [PF13328.8]		sp|O87331|RELA_CORGL GTP pyrophosphokinase; Xh	Xh	0	1	1	FALSE
MTVG_1932		PBNU01000003.1||full_132	PBNU01000003.1||full	132	85808	87574	-1	C	K03462	nicotinamide phosphoribosyltransferase [EC:2.4.2.12]	YP_009222232.1	YP_009222232.1 nicotinate phosphoribosyltransferase [Vibrio phage qdvp001]	TRUE	0.582	660	1.504e-209								Nicotinate phosphoribosyltransferase (NAPRTase) family [PF04095.18]; Nicotinamide phosphoribosyltransferase, N-terminal domain [PF18127.3]		sp|Q52I78|NAMPT_PIG Nicotinamide phosphoribosyltransferase; Xh	Xh	0	1	1	FALSE	MK
MTVG_1932		PBNU01000003.1||full_133	PBNU01000003.1||full	133	87585	88427	-1	C	K00948	ribose-phosphate pyrophosphokinase [EC:2.7.6.1]	YP_009104098.1	YP_009104098.1 ribose-phosphate pyrophosphokinase [Shewanella sp. phage 1/40]	FALSE	0.48	252	4.155e-74								Phosphoribosyl transferase domain [PF00156.29]; Phosphoribosyl synthetase-associated domain [PF14572.8]		sp|Q0C5A1|KPRS_HYPNA Ribose-phosphate pyrophosphokinase; XhXr	Xr;Xh	0	1	1	FALSE	VM
MTVG_1932		PBNU01000003.1||full_134	PBNU01000003.1||full	134	88434	88565	-1	E																				0	2	1	FALSE
MTVG_1932		PBNU01000003.1||full_135	PBNU01000003.1||full	135	88567	88956	-1	E			YP_007877197.1	YP_007877197.1 hypothetical protein VPBG_00036 [Vibrio phage helene 12B3]	FALSE	0.332	65	3.637e-12										REFSEQ hypothetical protein; Xu	Xu	0	1	1	FALSE
MTVG_1932		PBNU01000003.1||full_136	PBNU01000003.1||full	136	88958	89401	-1	E			YP_009005366.1	YP_009005366.1 hypothetical protein CG98_gp102 [Enterobacter phage PG7]	FALSE	0.279	63	4.357e-11										REFSEQ hypothetical protein; Xu	Xu	0	1	1	FALSE
MTVG_1932		PBNU01000003.1||full_137	PBNU01000003.1||full	137	89418	89663	-1	E			YP_009225548.1	YP_009225548.1 hypothetical protein AXI76_gp114 [Pseudoalteromonas phage H101]	FALSE	0.564	89	2.036e-21										REFSEQ hypothetical protein; Xu	Xu	0	1	1	FALSE
MTVG_1932		PBNU01000003.1||full_138	PBNU01000003.1||full	138	89766	90044	-1	E																				0	2	1	FALSE
MTVG_1932		PBNU01000003.1||full_139	PBNU01000003.1||full	139	90051	90278	-1	E																				0	2	1	FALSE
MTVG_1932		PBNU01000003.1||full_140	PBNU01000003.1||full	140	90268	90603	-1	E			YP_006560897.1	YP_006560897.1 hypothetical protein B622_gp12 [Celeribacter phage P12053L]	FALSE	0.548	73	4.592e-15										REFSEQ hypothetical protein; Xu	Xu	0	1	1	FALSE
MTVG_1932		PBNU01000003.1||full_141	PBNU01000003.1||full	141	90621	91553	-1	D			YP_009046629.1	YP_009046629.1 Polynucleotide kinase/ligase [Armadillidium vulgare iridescent virus]	FALSE	0.388	204	5.084e-57								AAA domain [PF13671.8]; HAD superfamily, subfamily IIIB (Acid phosphatase) [PF03767.16]		sp|P06855|KIPN_BPT4 Polynucleotide kinase; XhXp	Xp;Xh	0	1	1	FALSE
MTVG_1932		PBNU01000003.1||full_142	PBNU01000003.1||full	142	91550	92320	-1	E			YP_009046629.1	YP_009046629.1 Polynucleotide kinase/ligase [Armadillidium vulgare iridescent virus]	FALSE	0.332	76	2.695e-14												0	1	1	FALSE
MTVG_1932		PBNU01000003.1||full_143	PBNU01000003.1||full	143	92352	92756	-1	E																				0	2	1	FALSE
MTVG_1932		PBNU01000003.1||full_144	PBNU01000003.1||full	144	92734	93315	-1	D			YP_009046629.1	YP_009046629.1 Polynucleotide kinase/ligase [Armadillidium vulgare iridescent virus]	FALSE	0.335	105	6.38e-25								RNA ligase [PF09511.12]		sp|P00971|RLIG_BPT4 RNA ligase 1; XhXp	Xp;Xh	0	0	1	FALSE
MTVG_1932		PBNU01000003.1||full_145	PBNU01000003.1||full	145	93382	94293	-1	D			YP_009009424.1	YP_009009424.1 hypothetical protein CF96_gp096 [Pseudomonas phage phiPsa374]	FALSE	0.424	213	2.993e-60								Thymidylate synthase complementing protein [PF02511.17]		sp|A6LP90|THYX_THEM4 Flavin-dependent thymidylate synthase; XhXr	Xr;Xh	0	1	1	FALSE	V
MTVG_1932		PBNU01000003.1||full_146	PBNU01000003.1||full	146	94293	94871	-1	D																5' nucleotidase, deoxy (Pyrimidine), cytosolic type C protein (NT5C) [PF06941.14]		sp|P32275|Y12F_BPT4 Uncharacterized 32.4 kDa protein in Gp30-rIII intergenic region; Xu	Xu	0	1	1	FALSE
MTVG_1932		PBNU01000003.1||full_147	PBNU01000003.1||full	147	94864	95259	-1	E			YP_006383808.1	YP_006383808.1 hypothetical protein A323_gp58 [Acinetobacter phage AP22]	FALSE	0.358	78	1.673e-16										REFSEQ hypothetical protein; Xu	Xu	0	2	1	FALSE
MTVG_1932		PBNU01000003.1||full_148	PBNU01000003.1||full	148	95262	95912	-1	E			YP_007675990.1	YP_007675990.1 hypothetical protein VPIG_00131 [Vibrio phage PWH3a-P1]	FALSE	0.294	90	2.4e-19										sp|Q7Y4Y9|DNMK_BPR69 Deoxynucleotide monophosphate kinase; Xh	Xh	0	1	1	FALSE
MTVG_1932		PBNU01000003.1||full_149	PBNU01000003.1||full	149	95930	96082	-1	E																				0	2	1	FALSE
MTVG_1932		PBNU01000003.1||full_150	PBNU01000003.1||full	150	96079	96636	-1	D			YP_007111467.1	YP_007111467.1 exonuclease [Escherichia phage mEpX2]	FALSE	0.39	121	2.394e-30								3' exoribonuclease, RNase T-like [PF16473.7]		sp|P04536|EXOD_BPT4 Exodeoxyribonuclease; Xu	Xu	0	1	1	FALSE
MTVG_1932		PBNU01000003.1||full_151	PBNU01000003.1||full	151	96654	97613	-1	C	K18962	T4 RNA ligase 2 [EC:6.5.1.3]	YP_008857482.1	YP_008857482.1 RNA ligase 2 [Escherichia phage 4MG]	FALSE	0.422	254	4.037e-74								RNA ligase [PF09414.12]		sp|P32277|RLIG2_BPT4 RNA ligase 2; Xh	Xh	0	1	1	FALSE
MTVG_1932		PBNU01000003.1||full_152	PBNU01000003.1||full	152	97603	97875	-1	E			YP_007007744.1	YP_007007744.1 hypothetical protein F394_gp55 [Aeromonas phage vB_AsaM-56]	FALSE	0.505	81	2.412e-18												0	2	1	FALSE
MTVG_1932		PBNU01000003.1||full_153	PBNU01000003.1||full	153	98324	98674	-1	E																				0	2	1	FALSE
MTVG_1932	Terminase	PBNU01000003.1||full_154	PBNU01000003.1||full	154	98689	100935	-1	E			YP_007007266.1	YP_007007266.1 large terminase protein [Klebsiella phage vB_KleM_RaK2]	FALSE	0.216	158	3.526e-38										sp|P17312|TERL_BPT4 Terminase, large subunit; XhXr	Xr;Xh	0	0	1	FALSE	V
MTVG_1932		PBNU01000003.1||full_155	PBNU01000003.1||full	155	100999	101679	-1	E			YP_007674036.1	YP_007674036.1 hypothetical protein VPKG_00074 [Vibrio phage pYD21-A]	FALSE	0.407	153	5.635e-41										REFSEQ hypothetical protein; Xu	Xu	0	1	1	FALSE
MTVG_1932		PBNU01000003.1||full_156	PBNU01000003.1||full	156	101786	102010	-1	E																				0	2	1	FALSE
MTVG_1932		PBNU01000003.1||full_157	PBNU01000003.1||full	157	102007	102189	-1	E																				0	2	1	FALSE
MTVG_1932		PBNU01000003.1||full_158	PBNU01000003.1||full	158	102182	102508	-1	E																				0	2	1	FALSE
MTVG_1932		PBNU01000003.1||full_159	PBNU01000003.1||full	159	102511	102714	-1	E																				0	2	1	FALSE
MTVG_1932		PBNU01000003.1||full_160	PBNU01000003.1||full	160	102680	103342	-1	E																				0	1	1	FALSE
MTVG_1932		PBNU01000003.1||full_161	PBNU01000003.1||full	161	104106	104672	1	E			YP_007237835.1	YP_007237835.1 hypothetical protein G173_gp185 [Erwinia phage phiEaH2]	FALSE	0.276	65	2.957e-11										REFSEQ hypothetical protein; Xu	Xu	0	1	1	FALSE
MTVG_1932		PBNU01000003.1||full_162	PBNU01000003.1||full	162	104676	104945	1	E																				0	2	1	FALSE
MTVG_1932	AMG	PBNU01000003.1||full_163	PBNU01000003.1||full	163	104967	105719	1	D			YP_009012391.1	YP_009012391.1 Phi92_gp060 [Enterobacteria phage phi92]	FALSE	0.559	235	1.227e-68								PhoH-like protein [PF02562.18]; AAA domain [PF13245.8]; AAA domain [PF13604.8]		sp|O07635|YLAK_BACSU Uncharacterized protein YlaK; Xh	Xh	0	1	1	FALSE	MK
MTVG_1932		PBNU01000003.1||full_164	PBNU01000003.1||full	164	105709	106098	1	E																				0	1	1	FALSE
MTVG_1932		PBNU01000003.1||full_165	PBNU01000003.1||full	165	106100	106699	1	E																				0	2	1	FALSE
MTVG_1932		PBNU01000003.1||full_166	PBNU01000003.1||full	166	106699	108891	1	E																				0	1	1	FALSE
MTVG_1932		PBNU01000003.1||full_167	PBNU01000003.1||full	167	108907	109254	1	E																				0	1	1	FALSE
MTVG_1932		PBNU01000003.1||full_168	PBNU01000003.1||full	168	109260	109532	1	E																				0	1	1	FALSE
MTVG_1932	Structural protein	PBNU01000003.1||full_169	PBNU01000003.1||full	169	109579	111066	1	D			YP_009037323.1	YP_009037323.1 putative structural protein [Nitrincola phage 1M3-16]	FALSE	0.434	350	2.955e-104								Domain of unknown function (DUF4055) [PF13264.8]		sp|Q05220|PORTL_BPML5 Portal protein; XpXrXs	Xp;Xs;Xr	0	0	1	FALSE	V
MTVG_1932		PBNU01000003.1||full_170	PBNU01000003.1||full	170	111066	111860	1	E			YP_009199453.1	YP_009199453.1 putative virion structural protein [Pseudomonas phage PaMx74]	FALSE	0.287	79	2.842e-15												0	0	1	FALSE
MTVG_1932		PBNU01000003.1||full_171	PBNU01000003.1||full	171	111934	112968	1	D			YP_009037321.1	YP_009037321.1 putative major capsid protein [Nitrincola phage 1M3-16]	FALSE	0.335	177	1.758e-47								Major capsid protein 13-like [PF20036.1]		sp|A0A0H5AXT3|CAPSD_BPK21 Major capsid protein; Xs	Xs	0	0	1	FALSE	V
MTVG_1932		PBNU01000003.1||full_172	PBNU01000003.1||full	172	113088	113543	1	E																				0	2	1	FALSE
MTVG_1932		PBNU01000003.1||full_173	PBNU01000003.1||full	173	113543	114058	1	E			YP_009037319.1	YP_009037319.1 hypothetical protein GJ22_gp023 [Nitrincola phage 1M3-16]	FALSE	0.322	83	1.61e-17										REFSEQ hypothetical protein; Xu	Xu	0	0	1	FALSE
MTVG_1932		PBNU01000003.1||full_174	PBNU01000003.1||full	174	114060	114377	1	E																				0	2	1	FALSE
MTVG_1932		PBNU01000003.1||full_175	PBNU01000003.1||full	175	114468	114923	1	E																				0	2	1	FALSE
MTVG_1932		PBNU01000003.1||full_176	PBNU01000003.1||full	176	114913	115350	1	E																				0	2	1	FALSE
MTVG_1932		PBNU01000003.1||full_177	PBNU01000003.1||full	177	115371	116408	1	E			YP_009037316.1	YP_009037316.1 hypothetical protein GJ22_gp026 [Nitrincola phage 1M3-16]	FALSE	0.395	234	6.547e-67												0	1	1	FALSE
MTVG_1932		PBNU01000003.1||full_178	PBNU01000003.1||full	178	116435	116779	1	E																				0	2	1	FALSE
MTVG_1932		PBNU01000003.1||full_179	PBNU01000003.1||full	179	117025	120648	1	E			YP_009037311.1	YP_009037311.1 putative tape measure protein [Nitrincola phage 1M3-16]	FALSE	0.4	186	3.169e-46												0	0	1	FALSE
MTVG_1932		PBNU01000003.1||full_180	PBNU01000003.1||full	180	120654	121001	1	E			YP_009037310.1	YP_009037310.1 hypothetical protein GJ22_gp032 [Nitrincola phage 1M3-16]	FALSE	0.465	99	3.461e-24												0	1	1	FALSE
MTVG_1932		PBNU01000003.1||full_181	PBNU01000003.1||full	181	121011	121514	1	E			YP_009037309.1	YP_009037309.1 hypothetical protein GJ22_gp033 [Nitrincola phage 1M3-16]	FALSE	0.421	114	1.829e-28												0	1	1	FALSE
MTVG_1932		PBNU01000003.1||full_182	PBNU01000003.1||full	182	121516	121932	1	D			YP_009037308.1	YP_009037308.1 putative tail structure protein [Nitrincola phage 1M3-16]	FALSE	0.418	97	4.379e-23	MER0722810	C40	MER0722810 - family C40 unassigned peptidases (Rhizobium leguminosarum) [C40.UPW]#C40#{peptidase unit: 3-126}~source J0C2P5~	FALSE	0.352	76	4.62e-15	NlpC/P60 family [PF00877.21]		sp|O64333|TIPK_BPN15 Tail tip assembly protein K; XhXs	Xs;Xh	0	0	1	FALSE	VP
MTVG_1932		PBNU01000003.1||full_183	PBNU01000003.1||full	183	121881	128507	1	E			YP_009037307.1	YP_009037307.1 putative tail fiber protein [Nitrincola phage 1M3-16]	TRUE	0.352	647	8.391e-187												0	0	5	FALSE	F
MTVG_1937		JAEPNF010000006.1||0_partial_1_1	JAEPNF010000006.1||0_partial_1	1	7	495	-1	D																Holin of 3TMs, for gene-transfer release [PF11351.10]				0	2	5	FALSE	F
MTVG_1937		JAEPNF010000006.1||0_partial_1_2	JAEPNF010000006.1||0_partial_1	2	507	977	-1	C	K01449	N-acetylmuramoyl-L-alanine amidase [EC:3.5.1.28]	YP_009007132.1	YP_009007132.1 cell wall hydrolase [Pseudomonas phage vB_PaeP_Tr60_Ab31]	FALSE	0.446	108	1.33e-26								Cell Wall Hydrolase [PF07486.14]				0	1	4	FALSE	F
MTVG_1937		JAEPNF010000006.1||0_partial_1_3	JAEPNF010000006.1||0_partial_1	3	974	1297	-1	E																				0	2	2	FALSE	F
MTVG_1937		JAEPNF010000006.1||0_partial_1_4	JAEPNF010000006.1||0_partial_1	4	1434	1739	-1	E			YP_009099688.1	YP_009099688.1 hypothetical protein DSS3P1_31 [Ruegeria phage DSS3-P1]	FALSE	0.474	63	8.281e-12										REFSEQ hypothetical protein; Xu	Xu	0	1	2	FALSE	F
MTVG_1937	Terminase	JAEPNF010000006.1||0_partial_1_5	JAEPNF010000006.1||0_partial_1	5	2047	3555	-1	E			YP_009100110.1	YP_009100110.1 putative DNA maturase B [Mesorhizobium phage vB_MloP_Lo5R7ANS]	FALSE	0.292	118	1.773e-26										sp|P10310|TERL_BPT3 Terminase, large subunit; XhXr	Xh;Xr	0	0	2	FALSE	VF
MTVG_1937		JAEPNF010000006.1||0_partial_1_6	JAEPNF010000006.1||0_partial_1	6	3660	3923	-1	E																				0	2	1	FALSE	F
MTVG_1937		JAEPNF010000006.1||0_partial_1_7	JAEPNF010000006.1||0_partial_1	7	4049	4366	-1	E																				0	2	1	FALSE	F
MTVG_1937	AMG	JAEPNF010000006.1||0_partial_1_8	JAEPNF010000006.1||0_partial_1	8	4376	5482	-1	D			YP_009134171.1	YP_009134171.1 hypothetical protein AAJ61_gp189 [Synechococcus phage ACG-2014j]	FALSE	0.21	96	4.435e-20								Concanavalin A-like lectin/glucanases superfamily [PF13385.8]		REFSEQ hypothetical protein; Xu	Xu	0	0	1	FALSE	MKF
MTVG_1937	Structural protein	JAEPNF010000006.1||0_partial_1_9	JAEPNF010000006.1||0_partial_1	9	5537	6940	-1	D																Phage T7 tail fibre protein [PF03906.16]				0	1	1	FALSE
MTVG_1937		JAEPNF010000006.1||0_partial_1_10	JAEPNF010000006.1||0_partial_1	10	6963	7409	-1	E																				0	2	1	FALSE
MTVG_1937		JAEPNF010000006.1||0_partial_1_11	JAEPNF010000006.1||0_partial_1	11	7409	9331	-1	E			YP_007517711.1	YP_007517711.1 putative tail tubular protein B [Pelagibacter phage HTVC010P]	FALSE	0.252	182	4.002e-46										sp|P03747|TUBE2_BPT7 Tail tubular protein gp12; XpXrXs	Xs;Xp;Xr	0	0	1	FALSE	V
MTVG_1937		JAEPNF010000006.1||0_partial_1_12	JAEPNF010000006.1||0_partial_1	12	9423	10067	-1	E			YP_024931.1	YP_024931.1 hypothetical protein BcepC6B_gp11 [Burkholderia virus BcepC6B]	FALSE	0.241	62	4.455e-10												0	0	1	FALSE
MTVG_1937		JAEPNF010000006.1||0_partial_1_13	JAEPNF010000006.1||0_partial_1	13	10068	10658	-1	D			YP_003969780.1	YP_003969780.1 hypothetical protein crov148 [Cafeteria roenbergensis virus BV-PW1]	FALSE	0.41	120	6.723e-30								Phage Tail Collar Domain [PF07484.14]				0	0	1	FALSE
MTVG_1937		JAEPNF010000006.1||0_partial_1_14	JAEPNF010000006.1||0_partial_1	14	10736	11353	-1	D			YP_009100034.1	YP_009100034.1 tail protein [Escherichia phage vB_EcoM-ep3]	FALSE	0.476	128	1.304e-32								Phage Tail Collar Domain [PF07484.14]				0	0	1	FALSE
MTVG_1937		JAEPNF010000006.1||0_partial_1_15	JAEPNF010000006.1||0_partial_1	15	11442	11984	-1	D			YP_009168898.1	YP_009168898.1 putative phage tail protein [Escherichia phage vB_EcoM_ECO1230-10]	FALSE	0.403	121	1.982e-30								Phage Tail Collar Domain [PF07484.14]		sp|P33227|STFE_ECOLI Putative uncharacterized protein StfE; Xu	Xu	0	0	1	FALSE	F
MTVG_1937		JAEPNF010000006.1||0_partial_1_16	JAEPNF010000006.1||0_partial_1	16	12080	12355	-1	E																				0	1	1	FALSE	F
MTVG_1937		JAEPNF010000006.1||0_partial_1_17	JAEPNF010000006.1||0_partial_1	17	12394	13209	-1	D			YP_009020986.1	YP_009020986.1 hypothetical protein DVVG_00002 [Dunaliella viridis virus SI2]	FALSE	0.293	123	4.758e-30								Phage capsid protein [PF19821.1]		REFSEQ hypothetical protein; Xu	Xu	0	0	2	FALSE	F
MTVG_1937		JAEPNF010000006.1||0_partial_1_18	JAEPNF010000006.1||0_partial_1	18	13624	14274	-1	E																				0	1	2	FALSE	F
MTVG_1937		JAEPNF010000006.1||0_partial_1_19	JAEPNF010000006.1||0_partial_1	19	14402	14647	-1	E																				0	1	2	FALSE	F
MTVG_1937		JAEPNF010000006.1||0_partial_1_20	JAEPNF010000006.1||0_partial_1	20	14647	16170	-1	D			YP_007517703.1	YP_007517703.1 head-tail connector protein [Pelagibacter phage HTVC010P]	FALSE	0.302	220	4.955e-60								Bacteriophage head to tail connecting protein [PF12236.10]		sp|P03728|PORTL_BPT7 Portal protein; XpXrXs	Xs;Xp;Xr	0	2	2	FALSE	VF
MTVG_1937		JAEPNF010000006.1||0_partial_1_21	JAEPNF010000006.1||0_partial_1	21	16173	16409	-1	E																				0	1	5	FALSE	F
MTVG_2029		JAEPMQ010000001.1||0_partial_1_1	JAEPMQ010000001.1||0_partial_1	1	239	475	1	E																				0	1	5	FALSE	F
MTVG_2029		JAEPMQ010000001.1||0_partial_1_2	JAEPMQ010000001.1||0_partial_1	2	478	2001	1	D			YP_007517703.1	YP_007517703.1 head-tail connector protein [Pelagibacter phage HTVC010P]	FALSE	0.302	220	4.955e-60								Bacteriophage head to tail connecting protein [PF12236.10]		sp|P03728|PORTL_BPT7 Portal protein; XpXrXs	Xr;Xp;Xs	0	2	2	FALSE	VF
MTVG_2029		JAEPMQ010000001.1||0_partial_1_3	JAEPMQ010000001.1||0_partial_1	3	2001	2246	1	E																				0	1	2	FALSE	F
MTVG_2029		JAEPMQ010000001.1||0_partial_1_4	JAEPMQ010000001.1||0_partial_1	4	2374	3024	1	E																				0	1	2	FALSE	F
MTVG_2029		JAEPMQ010000001.1||0_partial_1_5	JAEPMQ010000001.1||0_partial_1	5	3439	4254	1	D			YP_009020986.1	YP_009020986.1 hypothetical protein DVVG_00002 [Dunaliella viridis virus SI2]	FALSE	0.293	123	4.758e-30								Phage capsid protein [PF19821.1]		REFSEQ hypothetical protein; Xu	Xu	0	0	2	FALSE	F
MTVG_2029		JAEPMQ010000001.1||0_partial_1_6	JAEPMQ010000001.1||0_partial_1	6	4293	4568	1	E																				0	1	1	FALSE	F
MTVG_2029		JAEPMQ010000001.1||0_partial_1_7	JAEPMQ010000001.1||0_partial_1	7	4664	5206	1	D			YP_009168898.1	YP_009168898.1 putative phage tail protein [Escherichia phage vB_EcoM_ECO1230-10]	FALSE	0.403	121	1.982e-30								Phage Tail Collar Domain [PF07484.14]		sp|P33227|STFE_ECOLI Putative uncharacterized protein StfE; Xu	Xu	0	0	1	FALSE	F
MTVG_2029		JAEPMQ010000001.1||0_partial_1_8	JAEPMQ010000001.1||0_partial_1	8	5295	5912	1	D			YP_009100034.1	YP_009100034.1 tail protein [Escherichia phage vB_EcoM-ep3]	FALSE	0.476	128	1.304e-32								Phage Tail Collar Domain [PF07484.14]				0	0	1	FALSE
MTVG_2029		JAEPMQ010000001.1||0_partial_1_9	JAEPMQ010000001.1||0_partial_1	9	5990	6580	1	D			YP_003969780.1	YP_003969780.1 hypothetical protein crov148 [Cafeteria roenbergensis virus BV-PW1]	FALSE	0.41	120	6.723e-30								Phage Tail Collar Domain [PF07484.14]				0	0	1	FALSE
MTVG_2029		JAEPMQ010000001.1||0_partial_1_10	JAEPMQ010000001.1||0_partial_1	10	6581	7225	1	E			YP_024931.1	YP_024931.1 hypothetical protein BcepC6B_gp11 [Burkholderia virus BcepC6B]	FALSE	0.241	62	4.455e-10												0	0	1	FALSE
MTVG_2029		JAEPMQ010000001.1||0_partial_1_11	JAEPMQ010000001.1||0_partial_1	11	7317	9239	1	E			YP_007517711.1	YP_007517711.1 putative tail tubular protein B [Pelagibacter phage HTVC010P]	FALSE	0.252	182	4.002e-46										sp|P03747|TUBE2_BPT7 Tail tubular protein gp12; XpXrXs	Xr;Xp;Xs	0	0	1	FALSE	V
MTVG_2029		JAEPMQ010000001.1||0_partial_1_12	JAEPMQ010000001.1||0_partial_1	12	9239	9685	1	E																				0	2	1	FALSE
MTVG_2029	Structural protein	JAEPMQ010000001.1||0_partial_1_13	JAEPMQ010000001.1||0_partial_1	13	9708	11111	1	D																Phage T7 tail fibre protein [PF03906.16]				0	1	1	FALSE
MTVG_2029	AMG	JAEPMQ010000001.1||0_partial_1_14	JAEPMQ010000001.1||0_partial_1	14	11166	12272	1	D			YP_009134171.1	YP_009134171.1 hypothetical protein AAJ61_gp189 [Synechococcus phage ACG-2014j]	FALSE	0.21	96	4.435e-20								Concanavalin A-like lectin/glucanases superfamily [PF13385.8]		REFSEQ hypothetical protein; Xu	Xu	0	0	1	FALSE	MK
MTVG_2029		JAEPMQ010000001.1||0_partial_1_15	JAEPMQ010000001.1||0_partial_1	15	12282	12599	1	E																				0	2	1	FALSE
MTVG_2029		JAEPMQ010000001.1||0_partial_1_16	JAEPMQ010000001.1||0_partial_1	16	12725	12988	1	E																				0	2	1	FALSE
MTVG_2029	Terminase	JAEPMQ010000001.1||0_partial_1_17	JAEPMQ010000001.1||0_partial_1	17	13093	14601	1	E			YP_009100110.1	YP_009100110.1 putative DNA maturase B [Mesorhizobium phage vB_MloP_Lo5R7ANS]	FALSE	0.292	118	1.773e-26										sp|P10310|TERL_BPT3 Terminase, large subunit; XhXr	Xr;Xh	0	0	2	FALSE	V
MTVG_2029		JAEPMQ010000001.1||0_partial_1_18	JAEPMQ010000001.1||0_partial_1	18	14909	15214	1	E			YP_009099688.1	YP_009099688.1 hypothetical protein DSS3P1_31 [Ruegeria phage DSS3-P1]	FALSE	0.474	63	8.281e-12										REFSEQ hypothetical protein; Xu	Xu	0	1	2	FALSE	F
MTVG_2029		JAEPMQ010000001.1||0_partial_1_19	JAEPMQ010000001.1||0_partial_1	19	15351	15674	1	E																				0	2	2	FALSE	F
MTVG_2029		JAEPMQ010000001.1||0_partial_1_20	JAEPMQ010000001.1||0_partial_1	20	15671	16141	1	C	K01449	N-acetylmuramoyl-L-alanine amidase [EC:3.5.1.28]	YP_009007132.1	YP_009007132.1 cell wall hydrolase [Pseudomonas phage vB_PaeP_Tr60_Ab31]	FALSE	0.446	108	1.33e-26								Cell Wall Hydrolase [PF07486.14]				0	1	4	FALSE	F
MTVG_2029		JAEPMQ010000001.1||0_partial_1_21	JAEPMQ010000001.1||0_partial_1	21	16153	16641	1	D																Holin of 3TMs, for gene-transfer release [PF11351.10]				0	2	4	FALSE	F
MTVG_2029		JAEPMQ010000001.1||0_partial_1_22	JAEPMQ010000001.1||0_partial_1	22	16648	17904	-1	D																Pentapeptide repeats (9 copies) [PF13576.8]				0	2	4	FALSE	F
MTVG_2029		JAEPMQ010000001.1||0_partial_1_23	JAEPMQ010000001.1||0_partial_1	23	18133	19449	-1	C	K07154	serine/threonine-protein kinase HipA [EC:2.7.11.1]														HipA-like C-terminal domain [PF07804.14]; HipA N-terminal domain [PF13657.8]				0	2	4	FALSE	F
MTVG_2029		JAEPMQ010000001.1||0_partial_1_24	JAEPMQ010000001.1||0_partial_1	24	19446	19718	-1	D																Helix-turn-helix domain [PF13560.8]; Helix-turn-helix domain [PF12844.9]; Helix-turn-helix [PF01381.24]; Helix-turn-helix domain [PF13744.8]; Antitoxin component of bacterial toxin-antitoxin system, MqsA [PF15731.7]				0	2	5	FALSE	F
MTVG_2050		JABSRO010000014.1||full_1	JABSRO010000014.1||full	1	2	166	1	E																				0		5	FALSE	F
MTVG_2050		JABSRO010000014.1||full_2	JABSRO010000014.1||full	2	221	505	1	E																				0	2	4	FALSE	F
MTVG_2050		JABSRO010000014.1||full_3	JABSRO010000014.1||full	3	607	1113	1	E			YP_008241459.1	YP_008241459.1 hypothetical protein Phi38:1_gp078 [Cellulophaga phage phi38:1]	FALSE	0.329	72	4.79e-14												0	1	4	FALSE	F
MTVG_2050		JABSRO010000014.1||full_4	JABSRO010000014.1||full	4	1204	1452	-1	E			YP_008241461.1	YP_008241461.1 structural protein [Cellulophaga phage phi38:1]	FALSE	0.617	102	1.149e-25												0	0	2	FALSE	F
MTVG_2050		JABSRO010000014.1||full_5	JABSRO010000014.1||full	5	1517	1921	1	D			YP_008242182.1	YP_008242182.1 hypothetical protein Phi39:1_gp30 [Cellulophaga phage phi39:1]	FALSE	0.447	102	6.182e-25								Family of unknown function (DUF5675) [PF18925.2]		REFSEQ hypothetical protein; Xu	Xu	0	1	1	FALSE	F
MTVG_2050		JABSRO010000014.1||full_6	JABSRO010000014.1||full	6	1945	3204	1	E																				0	1	1	FALSE	F
MTVG_2050		JABSRO010000014.1||full_7	JABSRO010000014.1||full	7	3208	3801	1	E																				0	2	1	FALSE	F
MTVG_2050		JABSRO010000014.1||full_8	JABSRO010000014.1||full	8	3803	5521	1	D																Right handed beta helix region [PF13229.8]				0	2	1	FALSE	F
MTVG_2050		JABSRO010000014.1||full_9	JABSRO010000014.1||full	9	5537	5713	1	E																				0	2	1	FALSE
MTVG_2050		JABSRO010000014.1||full_10	JABSRO010000014.1||full	10	5706	6065	1	E																				0	2	1	FALSE
MTVG_2050		JABSRO010000014.1||full_11	JABSRO010000014.1||full	11	6028	6498	1	D																PAS fold [PF00989.27]; PAS domain [PF13426.9]; PAS fold [PF08448.12]				0	2	1	FALSE
MTVG_2050		JABSRO010000014.1||full_12	JABSRO010000014.1||full	12	6485	6784	1	E																				0	2	1	FALSE
MTVG_2050		JABSRO010000014.1||full_13	JABSRO010000014.1||full	13	6784	7008	1	E																				0	1	1	FALSE
MTVG_2050		JABSRO010000014.1||full_14	JABSRO010000014.1||full	14	7021	7674	1	E																		REFSEQ hypothetical protein; Xu	Xu	0	1	1	FALSE
MTVG_2050		JABSRO010000014.1||full_15	JABSRO010000014.1||full	15	7733	8152	1	E																				0	2	1	FALSE
MTVG_2050		JABSRO010000014.1||full_16	JABSRO010000014.1||full	16	8149	8403	1	E																				0	1	1	FALSE
MTVG_2050		JABSRO010000014.1||full_17	JABSRO010000014.1||full	17	8405	8995	1	E			YP_008241470.1	YP_008241470.1 hypothetical protein Phi38:1_gp089 [Cellulophaga phage phi38:1]	FALSE	0.496	181	6.705e-51										REFSEQ chaperonin cpn10; Xu	Xu	0	1	1	FALSE
MTVG_2050		JABSRO010000014.1||full_18	JABSRO010000014.1||full	18	9002	11674	1	E			YP_008241471.1	YP_008241471.1 hypothetical protein Phi38:1_gp090 [Cellulophaga phage phi38:1]	TRUE	0.434	681	1.694e-211										REFSEQ hypothetical protein; Xu	Xu	0	1	1	FALSE
MTVG_2050	Structural protein	JABSRO010000014.1||full_19	JABSRO010000014.1||full	19	11675	14125	1	E			YP_008241472.1	YP_008241472.1 structural protein [Cellulophaga phage phi38:1]	TRUE	0.491	732	3.367e-230										REFSEQ structural protein; Xu	Xu	0	0	1	FALSE
MTVG_2050		JABSRO010000014.1||full_20	JABSRO010000014.1||full	20	14149	14979	1	E																				0	2	1	FALSE
MTVG_2050	AMG	JABSRO010000014.1||full_21	JABSRO010000014.1||full	21	14979	19724	1	D																Concanavalin A-like lectin/glucanases superfamily [PF13385.8]				0	1	1	FALSE	MK
MTVG_2050	Structural protein	JABSRO010000014.1||full_22	JABSRO010000014.1||full	22	19785	20957	1	E			YP_008241473.1	YP_008241473.1 structural protein [Cellulophaga phage phi38:1]	FALSE	0.352	176	2.321e-46												0	0	1	FALSE
MTVG_2050		JABSRO010000014.1||full_23	JABSRO010000014.1||full	23	20988	22343	1	E			YP_008241474.1	YP_008241474.1 structural protein [Cellulophaga phage phi38:1]	TRUE	0.592	517	1.112e-162										REFSEQ structural protein; Xu	Xu	0	0	1	FALSE
MTVG_2050		JABSRO010000014.1||full_24	JABSRO010000014.1||full	24	22414	23223	1	E			YP_008241475.1	YP_008241475.1 hypothetical protein Phi38:1_gp094 [Cellulophaga phage phi38:1]	FALSE	0.364	164	7.87e-44										REFSEQ hypothetical protein; Xu	Xu	0	1	1	FALSE
MTVG_2050		JABSRO010000014.1||full_25	JABSRO010000014.1||full	25	23315	24043	1	E			YP_008241476.1	YP_008241476.1 structural protein [Cellulophaga phage phi38:1]	FALSE	0.462	203	7.257e-58										REFSEQ structural protein; Xu	Xu	0	0	1	FALSE
MTVG_2050		JABSRO010000014.1||full_26	JABSRO010000014.1||full	26	24036	24908	1	E			YP_008241477.1	YP_008241477.1 hypothetical protein Phi38:1_gp096 [Cellulophaga phage phi38:1]	FALSE	0.467	244	4.503e-71										REFSEQ structural protein; Xu	Xu	0	0	1	FALSE
MTVG_2050		JABSRO010000014.1||full_27	JABSRO010000014.1||full	27	24920	25156	1	D																Chaperonin 10 Kd subunit [PF00166.23]				0	1	1	FALSE
MTVG_2050		JABSRO010000014.1||full_28	JABSRO010000014.1||full	28	25156	29277	1	E			YP_008240905.1	YP_008240905.1 structural protein [Cellulophaga phage phi19:3]	TRUE	0.368	689	1.289e-207										REFSEQ structural protein; Xu	Xu	0	0	1	FALSE
MTVG_2050		JABSRO010000014.1||full_29	JABSRO010000014.1||full	29	29331	30032	1	E			YP_008241480.1	YP_008241480.1 structural protein [Cellulophaga phage phi38:1]	FALSE	0.35	102	2.006e-23										REFSEQ structural protein; Xu	Xu	0	0	2	FALSE
MTVG_2050		JABSRO010000014.1||full_30	JABSRO010000014.1||full	30	30043	31617	1	E																				0	2	2	FALSE
MTVG_2050		JABSRO010000014.1||full_31	JABSRO010000014.1||full	31	31628	39550	1	E			YP_008241164.1	YP_008241164.1 hypothetical protein Phi46:3_gp121 [Cellulophaga phage phi46:3]	FALSE	0.291	271	2.889e-71												0	1	2	FALSE
MTVG_2050		JABSRO010000014.1||full_32	JABSRO010000014.1||full	32	39553	39756	1	E																				0	1	2	FALSE
MTVG_2050		JABSRO010000014.1||full_33	JABSRO010000014.1||full	33	39976	40284	-1	E																				0	1	2	FALSE
MTVG_2050		JABSRO010000014.1||full_34	JABSRO010000014.1||full	34	40281	40442	-1	E																				0	1	2	FALSE
MTVG_2050		JABSRO010000014.1||full_35	JABSRO010000014.1||full	35	40439	41119	-1	E			YP_008241382.1	YP_008241382.1 hypothetical protein Phi38:1_gp001 [Cellulophaga phage phi38:1]	FALSE	0.437	175	1.34e-48										REFSEQ hypothetical protein; Xu	Xu	0	1	2	FALSE
MTVG_2050		JABSRO010000014.1||full_36	JABSRO010000014.1||full	36	41116	42045	-1	C	K07501	3'-5' exonuclease	YP_008241385.1	YP_008241385.1 exonuclease [Cellulophaga phage phi38:1]	FALSE	0.349	175	5.022e-47								Predicted 3'-5' exonuclease related to the exonuclease domain of PolB [PF10108.11]; RNase_H superfamily [PF13482.8]		sp|P00581|DPOL_BPT7 DNA-directed DNA polymerase; XhXr	Xr;Xh	0	1	2	FALSE	V
MTVG_2050		JABSRO010000014.1||full_37	JABSRO010000014.1||full	37	42042	42425	-1	E			YP_008242329.1	YP_008242329.1 hypothetical protein N356_gp101 [Cellulophaga phage phi14:2]	FALSE	0.399	93	8.988e-22												0	2	2	FALSE
MTVG_2050		JABSRO010000014.1||full_38	JABSRO010000014.1||full	38	42422	43276	-1	E			YP_006560416.1	YP_006560416.1 hypothetical protein B618_gp17 [Nonlabens phage P12024L]	FALSE	0.759	340	2.425e-104										sp|O64245|VG54_BPMD2 Gene 54 protein; Xu	Xu	0	1	2	FALSE
MTVG_2050		JABSRO010000014.1||full_39	JABSRO010000014.1||full	39	43273	43458	-1	E																				0	2	2	FALSE
MTVG_2050		JABSRO010000014.1||full_40	JABSRO010000014.1||full	40	43448	43903	-1	D			YP_008241392.1	YP_008241392.1 hypothetical protein Phi38:1_gp011 [Cellulophaga phage phi38:1]	FALSE	0.395	94	6.582e-22								Protein of unknown function (DUF1064) [PF06356.13]; Phage endonuclease I [PF05367.13]		REFSEQ DUF1064 domain-containing protein; Xu	Xu	0	1	2	FALSE
MTVG_2050		JABSRO010000014.1||full_41	JABSRO010000014.1||full	41	43890	44414	-1	E																				0	2	2	FALSE
MTVG_2050		JABSRO010000014.1||full_42	JABSRO010000014.1||full	42	44377	46296	-1	D			YP_001294606.1	YP_001294606.1 hypothetical protein ORF013 [Pseudomonas phage PA11]	TRUE	0.577	703	1.746e-223								DNA polymerase family A [PF00476.22]		sp|O64235|DPOL_BPMD2 DNA polymerase; XhXr	Xr;Xh	0	1	2	FALSE	V
MTVG_2050		JABSRO010000014.1||full_43	JABSRO010000014.1||full	43	46477	48141	-1	C	K00525	ribonucleoside-diphosphate reductase alpha chain [EC:1.17.4.1]	YP_009611787.1	YP_009611787.1 ribonucleotide reductase of class Ia (aerobic) [Agrobacterium phage Atu_ph07]	TRUE	0.581	607	6.737e-192								Ribonucleotide reductase, barrel domain [PF02867.17]		sp|P00452|RIR1_ECOLI Ribonucleoside-diphosphate reductase 1 subunit alpha; XhXr	Xr;Xh	0	1	2	FALSE	VMKE
MTVG_2050		JABSRO010000014.1||full_44	JABSRO010000014.1||full	44	48128	49105	-1	C	K00526	ribonucleoside-diphosphate reductase beta chain [EC:1.17.4.1]	YP_008431191.1	YP_008431191.1 ribonucleotide-diphosphate reductase beta subunit [Staphylococcus phage vB_SauM_Remus]	TRUE	0.613	388	3.064e-120								Ribonucleotide reductase, small chain [PF00268.23]		sp|P69924|RIR2_ECOLI Ribonucleoside-diphosphate reductase 1 subunit beta; XhXr	Xr;Xh	0	1	2	FALSE	VMKE
MTVG_2050		JABSRO010000014.1||full_45	JABSRO010000014.1||full	45	49125	49424	-1	E			YP_008241956.1	YP_008241956.1 hypothetical protein Phi10:1_gp037 [Cellulophaga phage phi10:1]	FALSE	0.592	107	3.024e-27												0	1	2	FALSE
MTVG_2050		JABSRO010000014.1||full_46	JABSRO010000014.1||full	46	49460	51310	-1	D			YP_008241397.1	YP_008241397.1 bifunctional DNA primase/polymerase [Cellulophaga phage phi38:1]	TRUE	0.383	400	1.383e-119								Bifunctional DNA primase/polymerase, N-terminal [PF09250.13]		sp|Q05279|VG65_BPML5 Gene 65 protein; Xh	Xh	0	1	2	FALSE
MTVG_2050		JABSRO010000014.1||full_47	JABSRO010000014.1||full	47	51320	51553	-1	E																				0	2	2	FALSE
MTVG_2050		JABSRO010000014.1||full_48	JABSRO010000014.1||full	48	51605	51775	-1	E																		REFSEQ hypothetical protein; Xu	Xu	0	2	2	FALSE
MTVG_2050		JABSRO010000014.1||full_49	JABSRO010000014.1||full	49	51938	52177	-1	D																Domain of unknown function (DUF3850) [PF12961.9]				0	2	2	FALSE
MTVG_2050		JABSRO010000014.1||full_50	JABSRO010000014.1||full	50	52218	52436	-1	E																				0	2	2	FALSE
MTVG_2050		JABSRO010000014.1||full_51	JABSRO010000014.1||full	51	52500	52778	-1	E																				0	2	2	FALSE
MTVG_2050		JABSRO010000014.1||full_52	JABSRO010000014.1||full	52	52843	53103	-1	E																				0	2	2	FALSE
MTVG_2050		JABSRO010000014.1||full_53	JABSRO010000014.1||full	53	53386	53649	-1	E																				0	2	2	FALSE
MTVG_2050		JABSRO010000014.1||full_54	JABSRO010000014.1||full	54	53987	54193	-1	E																				0	2	2	FALSE
MTVG_2050		JABSRO010000014.1||full_55	JABSRO010000014.1||full	55	54269	54451	-1	E																		REFSEQ hypothetical protein; Xu	Xu	0	2	2	FALSE
MTVG_2050		JABSRO010000014.1||full_56	JABSRO010000014.1||full	56	54553	54822	-1	E																				0	2	2	FALSE
MTVG_2050		JABSRO010000014.1||full_57	JABSRO010000014.1||full	57	54847	55248	-1	E																				0	2	2	FALSE
MTVG_2050		JABSRO010000014.1||full_58	JABSRO010000014.1||full	58	55368	55673	-1	E																				0	2	2	FALSE
MTVG_2050		JABSRO010000014.1||full_59	JABSRO010000014.1||full	59	55732	56028	-1	E																				0	1	2	FALSE
MTVG_2050		JABSRO010000014.1||full_60	JABSRO010000014.1||full	60	56062	56211	-1	E																				0	2	2	FALSE
MTVG_2050		JABSRO010000014.1||full_61	JABSRO010000014.1||full	61	56238	56429	-1	E																				0	2	2	FALSE
MTVG_2050		JABSRO010000014.1||full_62	JABSRO010000014.1||full	62	56696	57001	-1	E																				0	2	2	FALSE
MTVG_2050		JABSRO010000014.1||full_63	JABSRO010000014.1||full	63	57019	57759	-1	E			YP_008241400.1	YP_008241400.1 hypothetical protein Phi38:1_gp019 [Cellulophaga phage phi38:1]	FALSE	0.322	124	8.752e-31												0	1	2	FALSE
MTVG_2050		JABSRO010000014.1||full_64	JABSRO010000014.1||full	64	57782	58522	-1	E																				0	1	2	FALSE
MTVG_2050		JABSRO010000014.1||full_65	JABSRO010000014.1||full	65	58529	58954	-1	E																				0	1	2	FALSE
MTVG_2050		JABSRO010000014.1||full_66	JABSRO010000014.1||full	66	59034	59249	-1	E																				0	2	2	FALSE
MTVG_2050		JABSRO010000014.1||full_67	JABSRO010000014.1||full	67	59246	59524	-1	E																				0	2	2	FALSE
MTVG_2050		JABSRO010000014.1||full_68	JABSRO010000014.1||full	68	59532	60428	-1	D																Domain of unknown function (DUF932) [PF06067.13]				0	1	2	FALSE
MTVG_2050		JABSRO010000014.1||full_69	JABSRO010000014.1||full	69	60683	60886	-1	E																				0	2	2	FALSE
MTVG_2050		JABSRO010000014.1||full_70	JABSRO010000014.1||full	70	61005	61193	-1	E																				0	2	2	FALSE
MTVG_2050		JABSRO010000014.1||full_71	JABSRO010000014.1||full	71	61196	61495	-1	E																				0	1	2	FALSE
MTVG_2050		JABSRO010000014.1||full_72	JABSRO010000014.1||full	72	61564	61842	-1	E			YP_007003284.1	YP_007003284.1 hypothetical protein F373_gp027 [Bacillus phage SP-10]	FALSE	0.811	99	1.233e-24										REFSEQ hypothetical protein; Xu	Xu	0	2	2	FALSE
MTVG_2050		JABSRO010000014.1||full_73	JABSRO010000014.1||full	73	61941	62216	-1	E																				0	2	2	FALSE
MTVG_2050		JABSRO010000014.1||full_74	JABSRO010000014.1||full	74	62245	62445	-1	E																				0	2	2	FALSE
MTVG_2050		JABSRO010000014.1||full_75	JABSRO010000014.1||full	75	62548	62898	-1	E																				0	2	2	FALSE
MTVG_2050		JABSRO010000014.1||full_76	JABSRO010000014.1||full	76	63205	63429	-1	E																				0	2	2	FALSE
MTVG_2050		JABSRO010000014.1||full_77	JABSRO010000014.1||full	77	63458	63697	-1	E																				0	2	2	FALSE
MTVG_2050		JABSRO010000014.1||full_78	JABSRO010000014.1||full	78	63766	63891	-1	E																				0	2	2	FALSE
MTVG_2050		JABSRO010000014.1||full_79	JABSRO010000014.1||full	79	63913	64065	-1	E																				0	2	2	FALSE
MTVG_2050		JABSRO010000014.1||full_80	JABSRO010000014.1||full	80	64062	64268	-1	E																				0	2	2	FALSE
MTVG_2050		JABSRO010000014.1||full_81	JABSRO010000014.1||full	81	64360	64578	-1	E																				0	2	2	FALSE
MTVG_2050		JABSRO010000014.1||full_82	JABSRO010000014.1||full	82	64605	64895	-1	E																				0	2	2	FALSE
MTVG_2050		JABSRO010000014.1||full_83	JABSRO010000014.1||full	83	64919	65128	-1	E																				0	2	2	FALSE
MTVG_2050		JABSRO010000014.1||full_84	JABSRO010000014.1||full	84	65166	65357	-1	E																				0	2	2	FALSE	F
MTVG_2050		JABSRO010000014.1||full_85	JABSRO010000014.1||full	85	65390	65713	-1	E																				0	1	2	FALSE	F
MTVG_2050		JABSRO010000014.1||full_86	JABSRO010000014.1||full	86	68188	68499	1	E																				0	2	2	FALSE	F
MTVG_2050		JABSRO010000014.1||full_87	JABSRO010000014.1||full	87	68592	69299	1	D			YP_008241456.1	YP_008241456.1 site specific recombinase, serine [Cellulophaga phage phi38:1]	FALSE	0.367	142	4.959e-37								Resolvase, N terminal domain [PF00239.23]				0	1	4	FALSE	F
MTVG_2050		JABSRO010000014.1||full_88	JABSRO010000014.1||full	88	69302	69742	1	E																				0	2	4	FALSE	F
MTVG_2050		JABSRO010000014.1||full_89	JABSRO010000014.1||full	89	69746	70051	1	E																				0	2	4	FALSE	F
MTVG_2050		JABSRO010000014.1||full_90	JABSRO010000014.1||full	90	70029	70259	1	E																				0	2	5	FALSE	F
MTVG_2061		JABSRO010000047.1||full_1	JABSRO010000047.1||full	1	1	381	-1	E																				0	1	5	FALSE	F
MTVG_2061		JABSRO010000047.1||full_2	JABSRO010000047.1||full	2	457	636	-1	E																		REFSEQ hypothetical protein; Xu	Xu	0	2	2	FALSE	F
MTVG_2061		JABSRO010000047.1||full_3	JABSRO010000047.1||full	3	620	820	-1	E																				0	2	2	FALSE	F
MTVG_2061		JABSRO010000047.1||full_4	JABSRO010000047.1||full	4	1009	1173	-1	E																				0	2	2	FALSE	F
MTVG_2061		JABSRO010000047.1||full_5	JABSRO010000047.1||full	5	1375	1497	-1	E																				0	2	2	FALSE	F
MTVG_2061		JABSRO010000047.1||full_6	JABSRO010000047.1||full	6	1517	1765	-1	E																				0	2	2	FALSE	F
MTVG_2061		JABSRO010000047.1||full_7	JABSRO010000047.1||full	7	1816	2082	-1	E																				0	2	2	FALSE	F
MTVG_2061		JABSRO010000047.1||full_8	JABSRO010000047.1||full	8	2095	2469	-1	E																				0	2	2	FALSE	F
MTVG_2061		JABSRO010000047.1||full_9	JABSRO010000047.1||full	9	2877	3326	-1	E																		REFSEQ hypothetical protein; Xu	Xu	0	1	2	FALSE	F
MTVG_2061		JABSRO010000047.1||full_10	JABSRO010000047.1||full	10	3314	3643	-1	C	K08640	zinc D-Ala-D-Ala carboxypeptidase [EC:3.4.17.14]	YP_004327143.1	YP_004327143.1 carboxypeptidase [Pseudoalteromonas phage H105/1]	FALSE	0.421	80	1.43e-17	MER0171143	M15A	MER0171143 - subfamily M15A non-peptidase homologues (Magnetococcus marinus) [M15.UNA]#M15A#{peptidase unit: 23-115}~source YP_865602~	FALSE	0.567	104	1.928e-25	Peptidase M15 [PF08291.13]; Bacterial protein of unknown function (DUF882) [PF05951.15]		REFSEQ hypothetical protein; Xu	Xu	0	1	2	FALSE	PF
MTVG_2061		JABSRO010000047.1||full_11	JABSRO010000047.1||full	11	3636	4325	-1	E																				0	1	2	FALSE	F
MTVG_2061		JABSRO010000047.1||full_12	JABSRO010000047.1||full	12	4327	4590	-1	E																				0	1	2	FALSE	F
MTVG_2061		JABSRO010000047.1||full_13	JABSRO010000047.1||full	13	4590	4889	-1	E																				0	1	2	FALSE	F
MTVG_2061		JABSRO010000047.1||full_14	JABSRO010000047.1||full	14	4901	6133	-1	E			YP_006560350.1	YP_006560350.1 hypothetical protein B617_gp10 [Nonlabens phage P12024S]	FALSE	0.293	109	4.864e-24										REFSEQ hypothetical protein; Xu	Xu	0	0	2	FALSE	F
MTVG_2061		JABSRO010000047.1||full_15	JABSRO010000047.1||full	15	6133	7386	-1	E			YP_006560350.1	YP_006560350.1 hypothetical protein B617_gp10 [Nonlabens phage P12024S]	FALSE	0.326	183	1.426e-48										REFSEQ hypothetical protein; Xu	Xu	0	0	1	FALSE
MTVG_2061		JABSRO010000047.1||full_16	JABSRO010000047.1||full	16	7396	7560	-1	E																				0	1	1	FALSE
MTVG_2061		JABSRO010000047.1||full_17	JABSRO010000047.1||full	17	7523	7651	-1	E																				0	2	1	FALSE
MTVG_2061		JABSRO010000047.1||full_18	JABSRO010000047.1||full	18	7648	8160	-1	E																				0	1	1	FALSE
MTVG_2061	Structural protein	JABSRO010000047.1||full_19	JABSRO010000047.1||full	19	8157	9902	-1	E			YP_006560346.1	YP_006560346.1 phage portal protein [Nonlabens phage P12024S]	FALSE	0.34	306	3.342e-88												0	0	1	FALSE
MTVG_2061		JABSRO010000047.1||full_20	JABSRO010000047.1||full	20	9904	10347	-1	E																				0	1	1	FALSE
MTVG_2061		JABSRO010000047.1||full_21	JABSRO010000047.1||full	21	10443	10970	-1	E			YP_006560402.1	YP_006560402.1 hypothetical protein B618_gp03 [Nonlabens phage P12024L]	FALSE	0.328	93	4.026e-21										REFSEQ hypothetical protein; Xu	Xu	0	1	1	FALSE
MTVG_2061		JABSRO010000047.1||full_22	JABSRO010000047.1||full	22	11045	11983	-1	E			YP_006560342.1	YP_006560342.1 hypothetical protein B617_gp02 [Nonlabens phage P12024S]	FALSE	0.261	113	4.034e-26										REFSEQ hypothetical protein; Xu	Xu	0	0	1	FALSE
MTVG_2061		JABSRO010000047.1||full_23	JABSRO010000047.1||full	23	11990	12418	-1	E																				0	2	1	FALSE
MTVG_2061	AMG	JABSRO010000047.1||full_24	JABSRO010000047.1||full	24	12603	13904	-1	D																Concanavalin A-like lectin/glucanases superfamily [PF13385.8]				0	1	1	FALSE	MK
MTVG_2061		JABSRO010000047.1||full_25	JABSRO010000047.1||full	25	13904	14551	-1	E																				0	1	1	FALSE
MTVG_2061		JABSRO010000047.1||full_26	JABSRO010000047.1||full	26	14544	15281	-1	D			YP_006560341.1	YP_006560341.1 hypothetical protein B617_gp01 [Nonlabens phage P12024S]	FALSE	0.462	134	4.875e-34								Putative phage serine protease XkdF [PF14550.8]				0	1	1	FALSE
MTVG_2061		JABSRO010000047.1||full_27	JABSRO010000047.1||full	27	15328	17442	-1	E																				0	0	1	FALSE
MTVG_2061		JABSRO010000047.1||full_28	JABSRO010000047.1||full	28	17435	17548	-1	E																				0	2	1	FALSE
MTVG_2061		JABSRO010000047.1||full_29	JABSRO010000047.1||full	29	17593	20400	-1	D			YP_006560445.1	YP_006560445.1 hypothetical protein B618_gp46 [Nonlabens phage P12024L]	FALSE	0.249	236	4.336e-62								Fibronectin type III domain [PF00041.23]		REFSEQ hypothetical protein; Xu	Xu	0	1	1	FALSE
MTVG_2061		JABSRO010000047.1||full_30	JABSRO010000047.1||full	30	20401	21615	-1	E			YP_006560444.1	YP_006560444.1 hypothetical protein B618_gp45 [Nonlabens phage P12024L]	FALSE	0.301	89	1.281e-17												0	1	1	FALSE
MTVG_2061		JABSRO010000047.1||full_31	JABSRO010000047.1||full	31	21612	22142	-1	E																				0	1	1	FALSE
MTVG_2061		JABSRO010000047.1||full_32	JABSRO010000047.1||full	32	22142	22597	-1	E																				0	1	1	FALSE
MTVG_2061		JABSRO010000047.1||full_33	JABSRO010000047.1||full	33	22654	23379	-1	E																				0	1	1	FALSE
MTVG_2061		JABSRO010000047.1||full_34	JABSRO010000047.1||full	34	23489	23737	1	E																				0	2	1	FALSE
MTVG_2061		JABSRO010000047.1||full_35	JABSRO010000047.1||full	35	23747	23905	1	E																				0	2	1	FALSE
MTVG_2061		JABSRO010000047.1||full_36	JABSRO010000047.1||full	36	23905	24279	1	E																				0	2	1	FALSE
MTVG_2061		JABSRO010000047.1||full_37	JABSRO010000047.1||full	37	24284	24460	1	E																				0	2	1	FALSE
MTVG_2061		JABSRO010000047.1||full_38	JABSRO010000047.1||full	38	24463	24693	1	E																				0	2	1	FALSE
MTVG_2061		JABSRO010000047.1||full_39	JABSRO010000047.1||full	39	24696	24863	1	E																				1	2	1	FALSE
MTVG_2061		JABSRO010000047.1||full_40	JABSRO010000047.1||full	40	24860	25090	1	E																				0	2	1	FALSE
MTVG_2061		JABSRO010000047.1||full_41	JABSRO010000047.1||full	41	25081	25365	1	E																				0	2	1	FALSE
MTVG_2061		JABSRO010000047.1||full_42	JABSRO010000047.1||full	42	26075	26272	-1	E																				0	2	1	FALSE
MTVG_2061		JABSRO010000047.1||full_43	JABSRO010000047.1||full	43	26276	26791	-1	E			YP_009225238.1	YP_009225238.1 hypothetical protein CPT_Percy6 [Caulobacter phage Percy]	FALSE	0.355	60	1.036e-09										REFSEQ hypothetical protein; Xu	Xu	0	1	1	FALSE
MTVG_2061		JABSRO010000047.1||full_44	JABSRO010000047.1||full	44	26804	27025	-1	E																				0	2	1	FALSE
MTVG_2061		JABSRO010000047.1||full_45	JABSRO010000047.1||full	45	27482	27634	1	E																				0	2	1	FALSE
MTVG_2061	Terminase	JABSRO010000047.1||full_46	JABSRO010000047.1||full	46	27655	28869	-1	C	K06909	phage terminase large subunit	YP_006560438.1	YP_006560438.1 phage terminase, large subunit, PBSX family [Nonlabens phage P12024L]	TRUE	0.523	395	2.142e-121								Phage terminase large subunit [PF04466.15]; Terminase RNAseH like domain [PF17288.4]		sp|Q05219|VG13_BPML5 Gene 13 protein; Xu	Xu	0	0	2	FALSE
MTVG_2061		JABSRO010000047.1||full_47	JABSRO010000047.1||full	47	28853	29251	-1	E																				0	1	2	FALSE
MTVG_2061		JABSRO010000047.1||full_48	JABSRO010000047.1||full	48	29337	30053	-1	D			YP_006560416.1	YP_006560416.1 hypothetical protein B618_gp17 [Nonlabens phage P12024L]	FALSE	0.661	310	5.793e-95								Calcineurin-like phosphoesterase superfamily domain [PF12850.9]		sp|O64245|VG54_BPMD2 Gene 54 protein; Xu	Xu	0	1	2	FALSE
MTVG_2061		JABSRO010000047.1||full_49	JABSRO010000047.1||full	49	30055	30288	-1	E																				0	1	2	FALSE
MTVG_2061		JABSRO010000047.1||full_50	JABSRO010000047.1||full	50	30350	31204	-1	D			YP_112478.1	YP_112478.1 hypothetical protein PHG11b_2 [Flavobacterium phage 11b]	FALSE	0.36	152	1.083e-39								AAA domain [PF13481.8]				0	1	2	FALSE
MTVG_2061		JABSRO010000047.1||full_51	JABSRO010000047.1||full	51	31259	31609	-1	D			YP_008241940.1	YP_008241940.1 hypothetical protein Phi10:1_gp021 [Cellulophaga phage phi10:1]	FALSE	0.367	79	4.93e-17								Domain of unknown function (DUF3127) [PF11325.10]; Lactococcus phage single-stranded DNA binding protein [PF16773.7]		REFSEQ hypothetical protein; Xu	Xu	0	1	2	FALSE
MTVG_2061		JABSRO010000047.1||full_52	JABSRO010000047.1||full	52	31617	32246	-1	D			YP_009216915.1	YP_009216915.1 ERF family protein [Clostridium phage phiCDHM19]	FALSE	0.362	102	1.79e-23								ERF superfamily [PF04404.14]		sp|P04892|ERF_BPP22 Essential recombination function protein; Xh	Xh	0	1	2	FALSE	F
MTVG_2061		JABSRO010000047.1||full_53	JABSRO010000047.1||full	53	32253	32405	-1	E																				0	1	2	FALSE	F
MTVG_2061		JABSRO010000047.1||full_54	JABSRO010000047.1||full	54	32460	32915	-1	E																				0	1	2	FALSE	F
MTVG_2061		JABSRO010000047.1||full_55	JABSRO010000047.1||full	55	33092	33634	-1	D																Bacterial dnaA protein helix-turn-helix [PF08299.13]				0	1	2	FALSE	F
MTVG_2061		JABSRO010000047.1||full_56	JABSRO010000047.1||full	56	33627	33833	-1	E																				0	2	2	FALSE	F
MTVG_2061		JABSRO010000047.1||full_57	JABSRO010000047.1||full	57	33805	34512	-1	D			YP_001285438.1	YP_001285438.1 exonuclease [Synechococcus virus Syn5]	FALSE	0.316	68	7.344e-12								5'-3' exonuclease, N-terminal resolvase-like domain [PF02739.18]		sp|P00638|EXRN_BPT7 Exonuclease; Xp	Xp	0	1	2	FALSE	F
MTVG_2061		JABSRO010000047.1||full_58	JABSRO010000047.1||full	58	34509	35030	-1	E																				0	1	2	FALSE	F
MTVG_2061		JABSRO010000047.1||full_59	JABSRO010000047.1||full	59	35034	35573	-1	E																				0	1	2	FALSE	F
MTVG_2061		JABSRO010000047.1||full_60	JABSRO010000047.1||full	60	35574	35918	-1	E																				0	1	4	FALSE	F
MTVG_2061		JABSRO010000047.1||full_61	JABSRO010000047.1||full	61	35962	36195	-1	E																				0	2	4	FALSE	F
MTVG_2061		JABSRO010000047.1||full_62	JABSRO010000047.1||full	62	36234	36428	-1	E																				0	2	4	FALSE	F
MTVG_2061		JABSRO010000047.1||full_63	JABSRO010000047.1||full	63	36516	36764	-1	E																				0	2	5	FALSE	F
MTVG_2108		NZ_PREZ01000004.1||0_partial_1_1	NZ_PREZ01000004.1||0_partial_1	1	3	269	-1	D																Bacteriophage A118-like holin, Hol118 [PF06946.13]		sp|Q37975|HOLIN_BPA18 Putative antiholin; XhXp	Xp;Xh	0	1	5	FALSE	F
MTVG_2108		NZ_PREZ01000004.1||0_partial_1_2	NZ_PREZ01000004.1||0_partial_1	2	269	826	-1	D			YP_008058946.1	YP_008058946.1 putative holin [Clostridium phage vB_CpeS-CP51]	FALSE	0.365	79	5.599e-16								Bacteriophage holin family [PF05105.14]		sp|Q92FD1|Y175_LISIN Uncharacterized protein Lin0175; Xh	Xh	0	2	2	FALSE	F
MTVG_2108		NZ_PREZ01000004.1||0_partial_1_3	NZ_PREZ01000004.1||0_partial_1	3	920	1219	-1	E																				0	2	2	FALSE	F
MTVG_2108		NZ_PREZ01000004.1||0_partial_1_4	NZ_PREZ01000004.1||0_partial_1	4	1266	1463	-1	E																				0	2	2	FALSE	F
MTVG_2108		NZ_PREZ01000004.1||0_partial_1_5	NZ_PREZ01000004.1||0_partial_1	5	1465	1599	-1	E																				0	2	2	FALSE	F
MTVG_2108		NZ_PREZ01000004.1||0_partial_1_6	NZ_PREZ01000004.1||0_partial_1	6	1599	3659	-1	D			YP_009103086.1	YP_009103086.1 minor structural protein [Enterococcus phage EFC-1]	TRUE	0.429	520	1.765e-159								Prophage endopeptidase tail [PF06605.13]; Prophage endopeptidase tail N-terminal domain [PF18994.2]		REFSEQ tail protein; Xu	Xu	0	0	2	FALSE	F
MTVG_2108		NZ_PREZ01000004.1||0_partial_1_7	NZ_PREZ01000004.1||0_partial_1	7	3754	3939	-1	E																				0	2	1	FALSE	F
MTVG_2108		NZ_PREZ01000004.1||0_partial_1_8	NZ_PREZ01000004.1||0_partial_1	8	3966	4229	-1	E																				0	2	1	FALSE	F
MTVG_2108		NZ_PREZ01000004.1||0_partial_1_9	NZ_PREZ01000004.1||0_partial_1	9	4240	4395	-1	E																				0	2	1	FALSE	F
MTVG_2108		NZ_PREZ01000004.1||0_partial_1_10	NZ_PREZ01000004.1||0_partial_1	10	4519	5781	1	E																				0	2	1	FALSE	F
MTVG_2108		NZ_PREZ01000004.1||0_partial_1_11	NZ_PREZ01000004.1||0_partial_1	11	5796	7454	-1	E																		REFSEQ bifunctional tail protein; Xu	Xu	0	2	1	FALSE
MTVG_2108		NZ_PREZ01000004.1||0_partial_1_12	NZ_PREZ01000004.1||0_partial_1	12	7472	8287	-1	D			YP_009103085.1	YP_009103085.1 tail family protein [Enterococcus phage EFC-1]	FALSE	0.205	65	1.432e-10								Phage tail protein [PF05709.13]		sp|O31977|YOMH_BACSU SPbeta prophage-derived uncharacterized protein YomH; Xu	Xu	0	2	1	FALSE
MTVG_2108		NZ_PREZ01000004.1||0_partial_1_13	NZ_PREZ01000004.1||0_partial_1	13	8291	11131	-1	E			YP_009268705.1	YP_009268705.1 hypothetical protein SPP1p035 [Bacillus phage SPP1]	FALSE	0.25	319	7.985e-89												0	0	1	FALSE
MTVG_2108		NZ_PREZ01000004.1||0_partial_1_14	NZ_PREZ01000004.1||0_partial_1	14	11151	11486	-1	E																		REFSEQ hypothetical protein; Xu	Xu	0	1	1	FALSE
MTVG_2108		NZ_PREZ01000004.1||0_partial_1_15	NZ_PREZ01000004.1||0_partial_1	15	11492	11959	-1	D			YP_240164.1	YP_240164.1 ORF099 [Staphylococcus virus EW]	FALSE	0.377	98	4.533e-23								Phage tail assembly chaperone protein, TAC [PF12363.10]		REFSEQ hypothetical protein; Xu	Xu	0	0	1	FALSE
MTVG_2108		NZ_PREZ01000004.1||0_partial_1_16	NZ_PREZ01000004.1||0_partial_1	16	12030	12554	-1	D			NP_690680.1	NP_690680.1 hypothetical protein SPP1p029 [Bacillus phage SPP1]	FALSE	0.417	127	1.033e-32								Phage tail tube protein [PF06199.13]		sp|A9CRB8|TAIL_BPMR1 Putative tail protein; Xu	Xu	0	0	1	FALSE
MTVG_2108		NZ_PREZ01000004.1||0_partial_1_17	NZ_PREZ01000004.1||0_partial_1	17	12569	12973	-1	D			YP_009010481.1	YP_009010481.1 tail protein [Geobacillus phage GBK2]	FALSE	0.469	115	1.862e-29								Protein of unknown function (DUF3168) [PF11367.10]		sp|O48448|COMPL_BPSPP Tail completion protein gp17; Xs	Xs	0	0	1	FALSE	V
MTVG_2108		NZ_PREZ01000004.1||0_partial_1_18	NZ_PREZ01000004.1||0_partial_1	18	12978	13403	-1	D			NP_690678.1	NP_690678.1 hypothetical protein SPP1p027 [Bacillus phage SPP1]	FALSE	0.502	123	6.25e-32								Bacteriophage HK97-gp10, putative tail-component [PF04883.14]		REFSEQ hypothetical protein; Xu	Xu	0	0	1	FALSE
MTVG_2108		NZ_PREZ01000004.1||0_partial_1_19	NZ_PREZ01000004.1||0_partial_1	19	13396	13746	-1	D			YP_009002864.1	YP_009002864.1 head closure protein [Staphylococcus phage StauST398-5]	FALSE	0.543	77	1.743e-16								Phage head-tail joining protein [PF05521.13]		sp|O48446|HCP16_BPSPP Head completion protein gp16; XpXrXs	Xs;Xp;Xr	0	0	1	FALSE	V
MTVG_2108		NZ_PREZ01000004.1||0_partial_1_20	NZ_PREZ01000004.1||0_partial_1	20	13743	14030	-1	E																				0	1	1	FALSE
MTVG_2108		NZ_PREZ01000004.1||0_partial_1_21	NZ_PREZ01000004.1||0_partial_1	21	14042	14368	-1	E			NP_690676.1	NP_690676.1 hypothetical protein SPP1p025 [Bacillus phage SPP1]	FALSE	0.484	91	1.954e-21												0	0	1	FALSE
MTVG_2108		NZ_PREZ01000004.1||0_partial_1_22	NZ_PREZ01000004.1||0_partial_1	22	14373	14657	-1	E																				0	2	1	FALSE
[truncated: 11,591 more rows]

## Sheet: AMG category
Derived temperate viral genome ID	Ocean zone	AMG gene ID	Gene description 1	Gene description 2	Category	Header	Subheader	Module	Auxiliary score	AMG flags
[truncated: 321 more rows]

[truncated: 1 more sheets: Homologous proteins in PDB]
