# Supplementary material for: A systematic analysis of marine lysogens and proviruses
Source: Nat Commun. 2023 Sep 27;14:6013. doi: 10.1038/s41467-023-41699-4 (PMC10533544; doi:10.1038/s41467-023-41699-4)
Supplement: Supplementary file 19 — Supplementary Data 16 [file 41467_2023_41699_MOESM19_ESM.xls]

## Sheet: vGH5A pNP
Groups	Substrates	OD1	OD2	OD3	Mean	SD	SE
Control	Control	0.041	0.04	0.043	0.0413333	0.00124722	0.00041574
Inactivated vGH5A	Control	0.0436667	0.0376667	0.0416667	0.041	0.00249444	0.000831479
vGH5A	Control	0.0436667	0.0386667	0.0406667	0.041	0.0020548	0.000684935
Control	pNP-αAra	0.051	0.051	0.051	0.051	0	0
Inactivated vGH5A	pNP-αAra	0.0496667	0.0536667	0.0506667	0.0513333	0.00169967	0.000566558
vGH5A	pNP-αAra	0.109667	0.103667	0.105667	0.106333	0.00249444	0.000831479
Control	pNP-βFuc	0.045	0.044	0.047	0.0453333	0.00124722	0.00041574
Inactivated vGH5A	pNP-βFuc	0.0426667	0.0406667	0.0436667	0.0423333	0.00124722	0.00041574
vGH5A	pNP-βFuc	0.0856667	0.0886667	0.0876667	0.0873333	0.00124722	0.00041574
Control	pNP-βGal	0.048	0.055	0.048	0.0503333	0.00329983	0.00109994
Inactivated vGH5A	pNP-βGal	0.0516667	0.0566667	0.0506667	0.053	0.00262467	0.00087489
vGH5A	pNP-βGal	0.113667	0.141667	0.146667	0.134	0.014522	0.00484067
Control	pNP-βGlc	0.048	0.059	0.052	0.053	0.00454606	0.00151535
Inactivated vGH5A	pNP-βGlc	0.0436667	0.0526667	0.0596667	0.052	0.00654896	0.00218299
vGH5A	pNP-βGlc	0.0886667	0.113667	0.0976667	0.1	0.0103387	0.00344624
Control	pNP-βMan	0.046	0.047	0.054	0.049	0.00355903	0.00118634
Inactivated vGH5A	pNP-βMan	0.0466667	0.0486667	0.0446667	0.0466667	0.00163299	0.000544331
vGH5A	pNP-βMan	0.0976667	0.0966667	0.103667	0.0993333	0.00309121	0.0010304
Control	pNP-βXyl	0.044	0.055	0.045	0.048	0.00496655	0.00165552
Inactivated vGH5A	pNP-βXyl	0.0416667	0.0486667	0.0416667	0.044	0.00329983	0.00109994
vGH5A	pNP-βXyl	0.0536667	0.0676667	0.0526667	0.058	0.00684755	0.00228252

## Sheet: vGH5A DNS
Groups	Substrates	OD1	OD2	OD3	Mean	SD	SE
Control1	CMC	0.073	0.086	0.074	0.0776667	0.00590668	0.00196889
Inactivated vGH5A	CMC	0.084	0.076	0.073	0.0776667	0.0046428	0.0015476
vGH5A	CMC	0.0763333	0.0753333	0.0783333	0.0766667	0.00124722	0.00041574
Control1	Control1	0.073	0.071	0.072	0.072	0.000816497	0.000272166
Inactivated vGH5A	Control1	0.071	0.071	0.071	0.071	0	0
vGH5A	Control1	0.0723333	0.0693333	0.0743333	0.072	0.0020548	0.000684935
Control1	Lichenan	0.356	0.359	0.462	0.392333	0.049277	0.0164257
Inactivated vGH5A	Lichenan	0.302	0.295	0.296	0.297667	0.00309121	0.0010304
vGH5A	Lichenan	0.340333	0.427333	0.304333	0.357333	0.0516333	0.0172111
Control1	Xyloglucan	0.085	0.075	0.077	0.079	0.00432049	0.00144016
Inactivated vGH5A	Xyloglucan	0.074	0.076	0.074	0.0746667	0.000942809	0.00031427
vGH5A	Xyloglucan	0.0743333	0.0733333	0.0733333	0.0736667	0.000471405	0.000157135
Control1	β-D-Glucan	0.475	0.486	0.474	0.478333	0.0054365	0.00181217
Inactivated vGH5A	β-D-Glucan	0.441	0.443	0.447	0.443667	0.00249444	0.000831479
vGH5A	β-D-Glucan	0.458333	0.469333	0.456333	0.461333	0.00571548	0.00190516
Control2	bladderwrack	0.237	0.244	0.229	0.236667	0.00612826	0.00204275
Inactivated vGH5A	bladderwrack	0.258333	0.253333	0.252333	0.254667	0.00262467	0.00087489
vGH5A	bladderwrack	0.256333	0.242333	0.249333	0.249333	0.00571548	0.00190516
Control2	Control2	0.074	0.074	0.076	0.0746667	0.000942809	0.00031427
Inactivated vGH5A	Control2	0.0793333	0.0673333	0.0773333	0.0746667	0.00524934	0.00174978
vGH5A	Control2	0.0783333	0.0743333	0.0713333	0.0746667	0.00286744	0.000955814
Control2	kelp	0.621	0.619	0.618	0.619333	0.00124722	0.00041574
Inactivated vGH5A	kelp	0.589333	0.604333	0.580333	0.591333	0.00989949	0.00329983
vGH5A	kelp	0.564333	0.619333	0.565333	0.583	0.0256948	0.00856493
Control2	Locust bean gum	0.086	0.084	0.088	0.086	0.00163299	0.000544331
Inactivated vGH5A	Locust bean gum	0.100333	0.120333	0.0983333	0.106333	0.00993311	0.00331104
vGH5A	Locust bean gum	0.106333	0.100333	0.103333	0.103333	0.00244949	0.000816497
Control2	porphyra	0.542	0.573	0.531	0.548667	0.0177826	0.00592755
Inactivated vGH5A	porphyra	0.633333	0.610333	0.570333	0.604667	0.0260299	0.00867663
vGH5A	porphyra	0.563333	0.557333	0.538333	0.553	0.0106562	0.00355208
Control2	sargassum	2.372	2.4	2.37	2.38067	0.0136951	0.00456503
Inactivated vGH5A	sargassum	2.50533	2.49933	2.37733	2.46067	0.0589765	0.0196588
vGH5A	sargassum	2.23633	2.21433	2.16233	2.20433	0.0310269	0.0103423

## Sheet: vGH16C pNP
Groups	Substrates	OD1	OD2	OD3	Mean	SD	SE
Control	Control	0.041	0.04	0.043	0.0413333	0.00124722	0.00041574
Inactivated vGH16C	Control	0.045	0.052	0.044	0.047	0.00355903	0.00118634
vGH16C	Control	0.0366667	0.0496667	0.0576667	0.048	0.00865384	0.00288461
Control	pNP-αAra	0.051	0.051	0.051	0.051	0	0
Inactivated vGH16C	pNP-αAra	0.07	0.065	0.07	0.0683333	0.00235702	0.000785674
vGH16C	pNP-αAra	0.0666667	0.0606667	0.0626667	0.0633333	0.00249444	0.000831479
Control	pNP-βFuc	0.045	0.044	0.047	0.0453333	0.00124722	0.00041574
Inactivated vGH16C	pNP-βFuc	0.068	0.067	0.065	0.0666667	0.00124722	0.00041574
vGH16C	pNP-βFuc	0.0576667	0.0596667	0.0676667	0.0616667	0.00432049	0.00144016
Control	pNP-βGal	0.048	0.055	0.048	0.0503333	0.00329983	0.00109994
Inactivated vGH16C	pNP-βGal	0.053	0.063	0.065	0.0603333	0.00524934	0.00174978
vGH16C	pNP-βGal	0.0696667	0.0806667	0.0656667	0.072	0.0063421	0.00211403
Control	pNP-βGlc	0.048	0.059	0.052	0.053	0.00454606	0.00151535
Inactivated vGH16C	pNP-βGlc	0.054	0.049	0.056	0.053	0.00294392	0.000981307
vGH16C	pNP-βGlc	0.0416667	0.0516667	0.0466667	0.0466667	0.00408248	0.00136083
Control	pNP-βMan	0.046	0.047	0.054	0.049	0.00355903	0.00118634
Inactivated vGH16C	pNP-βMan	0.054	0.056	0.057	0.0556667	0.00124722	0.00041574
vGH16C	pNP-βMan	0.0536667	0.0486667	0.0496667	0.0506667	0.00216025	0.000720082
Control	pNP-βXyl	0.044	0.055	0.045	0.048	0.00496655	0.00165552
Inactivated vGH16C	pNP-βXyl	0.048	0.058	0.053	0.053	0.00408248	0.00136083
vGH16C	pNP-βXyl	0.0826667	0.0866667	0.0836667	0.0843333	0.00169967	0.000566558

## Sheet: vGH16C DNS
Groups	Substrates	OD1	OD2	OD3	Mean	SD	SE
Control1	CMC	0.078	0.087	0.08	0.0816667	0.00385861	0.0012862
Inactivated vGH16C	CMC	0.077	0.094	0.075	0.082	0.00852447	0.00284149
vGH16C	CMC	0.085	0.087	0.075	0.0823333	0.00524934	0.00174978
Control1	Control1	0.08	0.088	0.08	0.0826667	0.00377124	0.00125708
Inactivated vGH16C	Control1	0.079	0.092	0.079	0.0833333	0.00612826	0.00204275
vGH16C	Control1	0.087	0.079	0.079	0.0816667	0.00377124	0.00125708
Control1	Lichenan	0.335	0.368	0.443	0.382	0.0451885	0.0150628
Inactivated vGH16C	Lichenan	0.24	0.238	0.362	0.28	0.0579885	0.0193295
vGH16C	Lichenan	0.257	0.257	0.265	0.259667	0.00377124	0.00125708
Control1	Xyloglucan	0.086	0.088	0.078	0.084	0.00432049	0.00144016
Inactivated vGH16C	Xyloglucan	0.086	0.079	0.078	0.081	0.00355903	0.00118634
vGH16C	Xyloglucan	0.081	0.082	0.087	0.0833333	0.00262467	0.00087489
Control1	β-D-Glucan	0.427	0.432	0.424	0.427667	0.00329983	0.00109994
Inactivated vGH16C	β-D-Glucan	0.432	0.431	0.436	0.433	0.00216025	0.000720082
vGH16C	β-D-Glucan	0.407	0.394	0.407	0.402667	0.00612826	0.00204275
Control2	bladderwrack	0.312	0.309	0.322	0.314333	0.00555778	0.00185259
Inactivated vGH16C	bladderwrack	0.284333	0.316333	0.317333	0.306	0.0153261	0.0051087
vGH16C	bladderwrack	0.322	0.296	0.303	0.307	0.0109848	0.00366161
Control2	Control2	0.08	0.088	0.08	0.0826667	0.00377124	0.00125708
Inactivated vGH16C	Control2	0.0783333	0.0913333	0.0783333	0.0826667	0.00612826	0.00204275
vGH16C	Control2	0.087	0.079	0.079	0.0816667	0.00377124	0.00125708
Control2	kelp	0.695	0.686	0.648	0.676333	0.0203688	0.00678961
Inactivated vGH16C	kelp	0.673333	0.634333	0.653333	0.653667	0.0159234	0.00530781
vGH16C	kelp	0.67	0.673	0.674	0.672333	0.00169967	0.000566558
Control2	Locust bean gum	0.138	0.133	0.137	0.136	0.00216025	0.000720082
Inactivated vGH16C	Locust bean gum	0.158333	0.144333	0.149333	0.150667	0.00579272	0.00193091
vGH16C	Locust bean gum	0.162	0.152	0.143	0.152333	0.0077603	0.00258677
Control2	porphyra	0.669	0.677	0.677	0.674333	0.00377124	0.00125708
Inactivated vGH16C	porphyra	0.622333	0.636333	0.653333	0.637333	0.0126754	0.00422515
vGH16C	porphyra	0.679	0.678	0.678	0.678333	0.000471405	0.000157135
Control2	sargassum	2.635	2.534	2.571	2.58	0.0417213	0.0139071
Inactivated vGH16C	sargassum	2.62633	2.60933	2.59333	2.60967	0.0134743	0.00449142
vGH16C	sargassum	2.435	2.412	2.397	2.41467	0.0156276	0.0052092

## Sheet: Positive control
vGH5A pNP
Groups	Substrates	OD1	OD2	OD3	Mean	SD	SE
Positive	control	0.034	0.031	0.058	0.041	0.012083	0.00402768
Positive	pNP-αAra	0.082	0.086	0.081	0.083	0.00216025	0.000720082
Positive	pNP-βFuc	0.06	0.083	0.067	0.07	0.00962635	0.00320878
Positive	pNP-βGal	0.719	0.814	0.761	0.764667	0.0388702	0.0129567
Positive	pNP-βGlc	2.197	2.249	2.265	2.237	0.0290287	0.00967624
Positive	pNP-βMan	0.058	0.061	0.062	0.0603333	0.00169967	0.000566558
Positive	pNP-βXyl	2.317	2.237	2.272	2.27533	0.0327448	0.0109149
vGH5A DNS
Groups	Substrates	OD1	OD2	OD3	Mean	SD	SE
Positive	CMC	0.095	0.075	0.08	0.083	0.008	0.003
Positive	Control1	0.075	0.069	0.072	0.072	0.002	0.001
Positive	Lichenan	0.408	0.423	0.405	0.412	0.008	0.003
Positive	Xyloglucan	0.103	0.093	0.101	0.099	0.004	0.001
Positive	β-D-Glucan	0.389	0.398	0.386	0.391	0.005	0.002
positive	bladderwrack	0.971	0.891	0.996	0.953	0.045	0.015
positive	Control2	0.071	0.091	0.061	0.075	0.012	0.004
positive	kelp	1.991	1.701	1.611	1.768	0.162	0.054
positive	Locust bean gum	1.391	1.321	1.311	1.341	0.036	0.012
positive	porphyra	1.736	1.741	1.746	1.741	0.004	0.001
positive	sargassum	3.287	3.587	3.243	3.373	0.153	0.051
vGH16C pNP
Groups	Substrates	OD1	OD2	OD3	Mean	SD	SE
Positive	control	0.041667	0.054667	0.047667	0.0480003	0.00531246	0.00177082
Positive	pNP-αAra	0.060667	0.061667	0.066667	0.0630003	0.00262467	0.00087489
Positive	pNP-βFuc	0.016667	0.023667	0.030667	0.023667	0.00571548	0.00190516
Positive	pNP-βGal	1.29867	1.37967	1.33767	1.33867	0.0330757	0.0110252
Positive	pNP-βGlc	5.44767	5.50767	5.42067	5.45867	0.0363593	0.0121198
Positive	pNP-βMan	0.018667	0.022667	0.034667	0.0253337	0.00679869	0.00226623
Positive	pNP-βXyl	5.45967	5.60667	5.64267	5.56967	0.0791581	0.026386
vGH16C DNS
Groups	Substrates	OD1	OD2	OD3	Mean	SD	SE
Positive	CMC	0.337	0.295	0.307	0.313	0.0176635	0.00588784
Positive	Control1	0.089	0.078	0.081	0.0826667	0.0046428	0.0015476
Positive	Lichenan	1.019	0.979	0.987	0.995	0.017282	0.00576066
Positive	Xyloglucan	0.293	0.287	0.281	0.287	0.00489898	0.00163299
Positive	β-D-Glucan	1.021	1.021	1.039	1.027	0.00848528	0.00282843
positive	bladderwrack	0.415	0.415	0.413	0.414333	0.000942809	0.00031427
positive	Control2	0.089	0.078	0.081	0.0826667	0.0046428	0.0015476
positive	kelp	0.657	0.685	0.687	0.676333	0.0136951	0.00456503
positive	Locust bean gum	0.256	0.264	0.261	0.260333	0.00329983	0.00109994
positive	porphyra	0.713	0.695	0.729	0.712333	0.0138884	0.00462948
positive	sargassum	2.567	2.599	2.577	2.581	0.0133666	0.00445554
