# Supplementary material for: A systematic analysis of marine lysogens and proviruses
Source: Nat Commun. 2023 Sep 27;14:6013. doi: 10.1038/s41467-023-41699-4 (PMC10533544; doi:10.1038/s41467-023-41699-4)
Supplement: Supplementary file 20 — Supplementary Data 17 [file 41467_2023_41699_MOESM20_ESM.xls]

## Sheet: Supplementary Data 17
Temperate viral genome ID	Marine prokaryotic genome ID	att site sequence	att site Length (bp)	Location1 (start)	Location1 (end)	Location2 (start)	Location2 (end)
MTVG_7847	MPG_41	AAAAAAATGAAGC	13	24212	24224	54590	54602
MTVG_11290	MPG_42	GGATTCCGGAA	11	27633	27643	60684	60694
MTVG_5198	MPG_2021	ATGTTGTTGGC	11	19053	19063	63488	63498
MTVG_5199	MPG_2021	AATGGCCAAC	10	20340	20349	53382	53391
MTVG_5695	MPG_45	TTGCGCCTT	9	1631287	1631295	1688666	1688674
MTVG_41	MPG_8949	TTTGTCGATA	10	117108	117117	130201	130210
MTVG_3097	MPG_2027	GCTGGCTGCAC	11	16075	16085	60877	60887
MTVG_5535	MPG_46	TTCATTTTCTA	11	94236	94246	105433	105443
MTVG_3185	MPG_2038	GAAAAGGATGG	11	24227	24237	31373	31383
MTVG_979	MPG_2044	ACTGAGAAAGC	11	514405	514415	557299	557309
MTVG_980	MPG_2044	AAACGATGA	9	138831	138839	167132	167140
MTVG_6430	MPG_53	GGTTCGCGGCT	11	686802	686812	702724	702734
MTVG_11165	MPG_54	AAAAATGAAG	10	47636	47645	83067	83076
MTVG_5788	MPG_8963	CAAGGACGAGA	11	38393	38403	71002	71012
MTVG_5789	MPG_8963	ACTGCGCGCG	10	503674	503683	552977	552986
MTVG_5790	MPG_8963	TGAAATCATA	10	6633	6642	40440	40449
MTVG_5791	MPG_8963	CCGGGCAATG	10	12273	12282	47109	47118
MTVG_6952	MPG_58	GTGCACGGGTC	11	3871466	3871476	3935327	3935337
MTVG_6953	MPG_58	CGGCGTCGCTG	11	726651	726661	763367	763377
MTVG_6954	MPG_58	GTTCTGCCCG	10	2135699	2135708	2170694	2170703
MTVG_2915	MPG_59	CGGGGGTGTTC	11	5162292	5162302	5181977	5181987
MTVG_5693	MPG_60	TCGGCCTCG	9	72080	72088	102262	102270
MTVG_4204	MPG_8972	TGCGGGCCAG	10	142216	142225	186266	186275
MTVG_12703	MPG_11893	GTTATTTGGT	10	35429	35438	69106	69115
MTVG_12704	MPG_11893	CAATGTCATT	10	19337	19346	58726	58735
MTVG_624	MPG_61	GACAAGTTT	9	768574	768582	782790	782798
MTVG_10096	MPG_62	TTTACTCGCTTT	12	2674666	2674677	2747548	2747559
MTVG_152	MPG_2079	AGCAATTGGC	10	196601	196610	265006	265015
MTVG_153	MPG_2079	CGGCATCGCGC	11	139012	139022	157706	157716
MTVG_5360	MPG_63	ATATAAGCAAA	11	37425	37435	76968	76978
MTVG_12833	MPG_11843	AGGAATTGA	9	26590	26598	47432	47440
MTVG_12836	MPG_11843	TATCGCGCGA	10	21726	21735	43902	43911
MTVG_123	MPG_64	CTTTCAGGT	9	145489	145497	155805	155813
MTVG_124	MPG_64	GGAACGGCTT	10	33986	33995	46371	46380
MTVG_8027	MPG_68	TTATTTTTAGA	11	200065	200075	218066	218076
MTVG_12768	MPG_12040	GCTGCCGCTGT	11	134125	134135	147249	147259
MTVG_4333	MPG_2103	TAGGGTTAGTT	11	207208	207218	223015	223025
MTVG_2867	MPG_8985	CTTCGCTGTC	10	118469	118478	131286	131295
MTVG_2868	MPG_8985	CCGCCAGCAAC	11	38526	38536	76851	76861
MTVG_6050	MPG_8988	GTTGAGCTTC	10	593977	593986	610362	610371
MTVG_12450	MPG_8989	GGGATTGA	8	122291	122298	165759	165766
MTVG_10079	MPG_2111	GCCGGCCAAC	10	40217	40226	77200	77209
MTVG_10078	MPG_2111	ATACCCGGA	9	13217	13225	24921	24929
MTVG_3251	MPG_72	CTGGCCGACC	10	3286751	3286760	3311386	3311395
MTVG_3255	MPG_72	GTGTGCTGA	9	1403543	1403551	1452348	1452356
MTVG_3254	MPG_72	TCGGCGAGACG	11	1607164	1607174	1621599	1621609
MTVG_3119	MPG_2121	TTTGCCAATTTC	12	15695	15706	28777	28788
MTVG_4552	MPG_73	GTAGAACTTAA	11	1074049	1074059	1110106	1110116
MTVG_10962	MPG_75	TGCCGGCTGC	10	117210	117219	144466	144475
MTVG_10963	MPG_75	ATAGATATGC	10	304510	304519	345848	345857
MTVG_8195	MPG_78	CATATCATCCGC	12	1237878	1237889	1257483	1257494
MTVG_8197	MPG_78	TGGCCGTGG	9	278465	278473	307838	307846
MTVG_8199	MPG_78	GACAGGAAGA	10	459397	459406	473126	473135
MTVG_8198	MPG_78	AGGTGATGCTA	11	300061	300071	308547	308557
MTVG_2740	MPG_2137	AAGCTGTTTGC	11	450682	450692	496094	496104
MTVG_125	MPG_2138	CTTTACGGGG	10	76425	76434	88445	88454
MTVG_10106	MPG_80	AGGCCGCCGG	10	1070067	1070076	1107286	1107295
MTVG_8558	MPG_9008	AGCGAGCCGC	10	31909	31918	89741	89750
MTVG_4517	MPG_2146	TGTTAATGT	9	64043	64051	97620	97628
MTVG_4518	MPG_2146	TAACCGTGT	9	204949	204957	219357	219365
MTVG_4519	MPG_2146	CTGGGATCGG	10	24572	24581	56125	56134
MTVG_1821	MPG_81	GCGGGCGCGG	10	499942	499951	513702	513711
MTVG_1822	MPG_81	CGAGGATCGCA	11	447807	447817	489669	489679
MTVG_2407	MPG_2170	GTTCAGAGCT	10	206610	206619	227407	227416
MTVG_2408	MPG_2170	AGCTATTTGATT	12	6197	6208	40910	40921
MTVG_9208	MPG_82	CAACGTCAAA	10	983815	983824	997785	997794
MTVG_9209	MPG_82	TAGTTGACTA	10	1172914	1172923	1184556	1184565
MTVG_10619	MPG_83	CGCAGTTATTG	11	454561	454571	473995	474005
MTVG_10624	MPG_83	TGTATTTGAGC	11	2018980	2018990	2033989	2033999
MTVG_2457	MPG_84	CGGCGCGCAGGCC	13	1595412	1595424	1608681	1608693
MTVG_9821	MPG_85	CCGCCACGACG	11	265397	265407	278414	278424
MTVG_6593	MPG_86	TTGTATCTT	9	1246818	1246826	1261219	1261227
MTVG_6594	MPG_86	AAAGGTAGGT	10	980519	980528	993653	993662
MTVG_10261	MPG_88	AATAACTTTAT	11	8531	8541	39307	39317
MTVG_9066	MPG_2192	GCGCGGCGCTGC	12	6041	6052	21613	21624
MTVG_9067	MPG_2192	GCTGGTTTC	9	48804	48812	63205	63213
MTVG_3311	MPG_89	GCAGGCAGGC	10	172995	173004	187912	187921
MTVG_1927	MPG_2199	GCTGCTGTGG	10	19583	19592	37806	37815
MTVG_93	MPG_2202	CCAGCCTGGT	10	7142	7151	18163	18172
MTVG_5076	MPG_2203	AGAAATCGCCG	11	32512	32522	68582	68592
MTVG_8676	MPG_92	ACCCATAGGC	10	2385236	2385245	2415227	2415236
MTVG_8678	MPG_92	TCAGAAATG	9	3297846	3297854	3319710	3319718
MTVG_6002	MPG_9036	ACGCTGGAACA	11	84532	84542	94555	94565
MTVG_325	MPG_94	CCGGCGCTGG	10	18415	18424	35111	35120
MTVG_326	MPG_94	GTGGCGGGTG	10	158653	158662	171644	171653
MTVG_1758	MPG_95	GCGGCAATT	9	166739	166747	193714	193722
MTVG_12111	MPG_97	AATTATTAAAT	11	81837	81847	89161	89171
MTVG_7529	MPG_102	TGGCAGCGGC	10	889110	889119	914978	914987
MTVG_10905	MPG_104	CCTTGACGGATGTAGGGGTTCGAGTCCCCTCGGACGCACCA	41	61797	61837	121473	121513
MTVG_10906	MPG_104	CTGCGGGATGAGTGCGGGATGG	22	198066	198087	248960	248981
MTVG_12488	MPG_2234	TGCAGAACG	9	143421	143429	184327	184335
MTVG_12489	MPG_2234	GCTTCATCCA	10	29185	29194	52708	52717
MTVG_12487	MPG_2234	CAAGGGTAAG	10	518656	518665	596958	596967
MTVG_7939	MPG_108	AAAAATCCAT	10	856334	856343	903457	903466
MTVG_7940	MPG_108	TCTGCGCCG	9	118562	118570	157190	157198
MTVG_7941	MPG_108	CATAGGCGCGCC	12	1011749	1011760	1024331	1024342
MTVG_7942	MPG_108	ATCCCGGCGCGG	12	692865	692876	715264	715275
MTVG_3385	MPG_110	GCCGTCGCCCC	11	418950	418960	432224	432234
MTVG_11449	MPG_2237	CTATTTTGAG	10	105436	105445	149431	149440
MTVG_11450	MPG_2237	AAGCTTATTG	10	66708	66717	112426	112435
MTVG_11451	MPG_2237	TTCTGATTTG	10	170294	170303	202584	202593
MTVG_6845	MPG_2240	AATTGCAAA	9	213484	213492	254215	254223
MTVG_11299	MPG_9054	CCAAAACAC	9	74882	74890	106044	106052
MTVG_11298	MPG_9054	GTGCAGCTGGTG	12	523837	523848	560237	560248
MTVG_6525	MPG_9059	CCGGCGGCCAGA	12	11194	11205	18000	18011
MTVG_1816	MPG_114	GGCGCCTGATC	11	106480	106490	139828	139838
MTVG_1817	MPG_114	GGGACAGTGGCA	12	249597	249608	261767	261778
MTVG_808	MPG_2252	TCAGCCCCTG	10	4065945	4065954	4100348	4100357
MTVG_793	MPG_117	TGCGGTGAA	9	51756	51764	81813	81821
MTVG_6567	MPG_118	AGTGGTTTT	9	40155	40163	69854	69862
MTVG_6564	MPG_118	ATGTTGAGC	9	9176	9184	18634	18642
MTVG_11437	MPG_121	GCAGGCGGATTT	12	301350	301361	314402	314413
MTVG_11438	MPG_121	CAGCGGCACGGT	12	128522	128533	143122	143133
MTVG_3628	MPG_9070	GCAAGCTGGA	10	471406	471415	485054	485063
MTVG_239	MPG_2282	GCTGGATACA	10	8996	9005	46426	46435
MTVG_11975	MPG_2283	GCGCCGTTGGCT	12	78483	78494	88371	88382
MTVG_2696	MPG_126	GCGCGCCAGTCCTGC	15	1880029	1880043	1893117	1893131
MTVG_5209	MPG_127	TGGCGGCCACA	11	2136730	2136740	2183598	2183608
MTVG_5210	MPG_127	GATGCGCTGCA	11	491062	491072	537642	537652
MTVG_5211	MPG_127	CGCTAACCGCA	11	2296896	2296906	2307335	2307345
MTVG_8189	MPG_2286	CTTAAAAAAG	10	27561	27570	41723	41732
MTVG_5841	MPG_130	CATCGTTTTT	10	61542	61551	88683	88692
MTVG_4316	MPG_131	TTTATCCTTTTTAAAT	16	14756	14771	43659	43674
MTVG_4317	MPG_131	ACAAAGAAAAA	11	69738	69748	104537	104547
MTVG_1319	MPG_132	AGGCTCGA	8	36691	36698	47056	47063
MTVG_313	MPG_2302	AAAAGTACAAGAA	13	822862	822874	847688	847700
MTVG_1948	MPG_136	AGTGGTTTT	9	40279	40287	69978	69986
MTVG_1945	MPG_136	ATGTTGAGC	9	9178	9186	18636	18644
MTVG_9000	MPG_2308	ATGACCTTTTTT	12	11065	11076	61671	61682
MTVG_8861	MPG_140	CATAGGCGCGCC	12	16261	16272	28843	28854
MTVG_8859	MPG_140	TCTGCGCCG	9	146712	146720	185340	185348
MTVG_8860	MPG_140	AAAAATCCAT	10	593168	593177	640291	640300
MTVG_12889	MPG_12043	CGTCTCGCCC	10	34545	34554	48386	48395
MTVG_10401	MPG_2320	GAAGATCTTTTC	12	13603	13614	26875	26886
MTVG_11076	MPG_141	GATCGAGCGCC	11	243125	243135	256488	256498
MTVG_11077	MPG_141	CGATCTCGGGCG	12	68401	68412	75511	75522
MTVG_10675	MPG_143	TGTGCCCGTT	10	3607421	3607430	3637877	3637886
MTVG_10676	MPG_143	GGCAGAGCGCCC	12	4645170	4645181	4689486	4689497
MTVG_10677	MPG_143	CGTCACGGCG	10	2240521	2240530	2255431	2255440
MTVG_10678	MPG_143	CCATCACTT	9	1532917	1532925	1543367	1543375
MTVG_10679	MPG_143	TGCAACAGCG	10	319432	319441	333674	333683
MTVG_9284	MPG_146	ACCAAACTTAA	11	9337	9347	19380	19390
MTVG_9285	MPG_146	GAAGTGTTA	9	169126	169134	204576	204584
MTVG_9286	MPG_146	TTATTCGTT	9	457160	457168	486241	486249
MTVG_11778	MPG_147	CGTGACGGAGC	11	2717153	2717163	2736405	2736415
MTVG_2702	MPG_9103	GCGCGCCGCG	10	32919	32928	50807	50816
MTVG_7141	MPG_9104	AAAAAGGTA	9	54436	54444	78318	78326
MTVG_779	MPG_149	GAAATAAAGG	10	25480	25489	29646	29655
MTVG_778	MPG_149	TTTATTTTTT	10	165782	165791	196501	196510
MTVG_7165	MPG_2343	AATGGTGTAACAAA	14	16076	16089	65862	65875
MTVG_8066	MPG_151	GAGCCGGGCGCGG	13	805879	805891	853801	853813
MTVG_8067	MPG_151	GATGTCATCG	10	3011227	3011236	3036497	3036506
MTVG_8068	MPG_151	CATAGGCGCGCC	12	1672565	1672576	1685232	1685243
MTVG_8069	MPG_151	GCCTCAGCAG	10	803079	803088	848785	848794
MTVG_8369	MPG_154	TATTCAACC	9	40071	40079	81526	81534
MTVG_12034	MPG_155	TCCGCGCTTGC	11	2957931	2957941	3036272	3036282
MTVG_12035	MPG_155	GCCTTTGCAGG	11	991534	991544	1009746	1009756
MTVG_12036	MPG_155	CTTCATTTTT	10	1994610	1994619	2032711	2032720
MTVG_12037	MPG_155	CCCCGGCGTA	10	756829	756838	766462	766471
MTVG_8764	MPG_156	ATGAAAGATA	10	345395	345404	375146	375155
MTVG_10240	MPG_2371	AAGTTTCCTA	10	53289	53298	76110	76119
MTVG_4422	MPG_158	CGATGCGGCT	10	2597884	2597893	2632976	2632985
MTVG_4423	MPG_158	AATCAACTG	9	3480181	3480189	3522399	3522407
MTVG_4424	MPG_158	GACGCCGGCA	10	3277386	3277395	3309691	3309700
MTVG_4425	MPG_158	CGCTGCGCGAG	11	2902036	2902046	2942460	2942470
MTVG_4426	MPG_158	CCGCAAGCGCC	11	2428595	2428605	2466096	2466106
MTVG_4427	MPG_158	CCTGTCGTCG	10	3427153	3427162	3438278	3438287
MTVG_4412	MPG_159	GGTGTTAGT	9	1276353	1276361	1299397	1299405
MTVG_5896	MPG_160	GTCGCCGCCTG	11	1111479	1111489	1143884	1143894
MTVG_5897	MPG_160	CGCTCGGCCAGC	12	410193	410204	453873	453884
MTVG_12815	MPG_11936	CCGATCTGCG	10	15648	15657	27267	27276
MTVG_8129	MPG_161	AAAATGAAAAC	11	35622	35632	70734	70744
MTVG_5193	MPG_2384	CCGATCCCGC	10	19661	19670	46013	46022
MTVG_3471	MPG_163	TAAGAAAAGC	10	271981	271990	296668	296677
MTVG_12129	MPG_9120	GGGGCTGATC	10	18408	18417	42829	42838
MTVG_12130	MPG_9120	GCGGGGTCGGATG	13	5559	5571	17970	17982
MTVG_12127	MPG_9120	TTTGGCGCGG	10	20641	20650	56701	56710
MTVG_3966	MPG_2405	TTGGCGGATCT	11	10953	10963	20679	20689
MTVG_12225	MPG_164	GTTGCAGCAA	10	184610	184619	220208	220217
MTVG_3849	MPG_168	ATAAAGGGAT	10	235113	235122	280104	280113
MTVG_3852	MPG_168	GCGCTTACAT	10	209910	209919	225036	225045
MTVG_3850	MPG_168	GTAATCCCCCT	11	12410	12420	39543	39553
MTVG_6399	MPG_169	TTTAATTTT	9	117011	117019	127964	127972
MTVG_6400	MPG_169	GCTCCTGCCC	10	7302	7311	60550	60559
MTVG_826	MPG_2412	CGATCTGGGC	10	573307	573316	605293	605302
MTVG_827	MPG_2412	CCCTGGCCC	9	161145	161153	192702	192710
MTVG_3032	MPG_170	CTCCGGCGC	9	1393877	1393885	1427746	1427754
MTVG_4803	MPG_171	AGTCCCTGA	9	745243	745251	830867	830875
MTVG_4804	MPG_171	GCCTTCAAGC	10	549302	549311	594454	594463
MTVG_4805	MPG_171	CTGCCCGAGGA	11	385765	385775	410820	410830
MTVG_1910	MPG_172	AAAGGATTGAT	11	31830	31840	75442	75452
MTVG_1906	MPG_172	TACCATCCAT	10	16840	16849	46350	46359
MTVG_1908	MPG_172	TTAGATTTTTT	11	113570	113580	154912	154922
MTVG_1065	MPG_173	AATCCCGCCCTCTC	14	123093	123106	158869	158882
MTVG_1066	MPG_173	AGCGGCCTTG	10	907535	907544	956125	956134
MTVG_6839	MPG_174	AGCTGCCGCGCG	12	832407	832418	845473	845484
MTVG_4352	MPG_9130	CGCGCCAGC	9	21602	21610	41895	41903
MTVG_9810	MPG_175	AGCATCTTTG	10	31499	31508	42926	42935
MTVG_6076	MPG_176	TATCATTTTTAA	12	283095	283106	324353	324364
MTVG_12829	MPG_12058	CGCTGAGCGAAGTG	14	120412	120425	133090	133103
MTVG_12629	MPG_9133	TTTGTCGATA	10	117108	117117	130201	130210
MTVG_418	MPG_2424	AAAATGGAACAA	12	25380	25391	43246	43257
MTVG_3637	MPG_2428	CCAGCGACCAGC	12	68593	68604	83071	83082
MTVG_3638	MPG_2428	GCCTGGTCG	9	36960	36968	74467	74475
MTVG_2120	MPG_9137	GGTGAGCCCG	10	6683	6692	18071	18080
MTVG_3090	MPG_2432	ATCAACATACTC	12	66445	66456	104404	104415
MTVG_3091	MPG_2432	TATCCCACCTA	11	3876644	3876654	3899318	3899328
MTVG_507	MPG_179	TTTGTGGACGC	11	108085	108095	139609	139619
MTVG_508	MPG_179	GGCGGCCAGC	10	2349304	2349313	2451902	2451911
MTVG_509	MPG_179	TTCCCTTCCTT	11	3723021	3723031	3772059	3772069
MTVG_510	MPG_179	TGAAGCGCAA	10	2008435	2008444	2053808	2053817
MTVG_2588	MPG_2451	TCTTTTTAATT	11	302643	302653	326194	326204
MTVG_2198	MPG_186	ATCTTCATCG	10	37861	37870	74824	74833
MTVG_3782	MPG_188	TGCAAAGTGG	10	2480920	2480929	2511239	2511248
MTVG_1229	MPG_189	TTTCCTGATTTATTA	15	87263	87277	90949	90963
MTVG_5369	MPG_9152	CTGATCGAGCA	11	84559	84569	136688	136698
MTVG_9978	MPG_190	CCCCATCATA	10	6496	6505	25086	25095
MTVG_1262	MPG_191	TTTGAAAAAT	10	1936596	1936605	1977345	1977354
MTVG_1263	MPG_191	TTATCTTCTA	10	2041506	2041515	2086453	2086462
MTVG_1264	MPG_191	AAAAATCTAA	10	964448	964457	1004200	1004209
MTVG_4591	MPG_2480	ACGCCTGGA	9	96608	96616	133271	133279
MTVG_5650	MPG_193	CTCGATGCTGC	11	5077486	5077496	5128127	5128137
MTVG_5651	MPG_193	CGCTCATGCC	10	5929801	5929810	5983335	5983344
MTVG_5652	MPG_193	GGCGCCAGCT	10	3745440	3745449	3792831	3792840
MTVG_5653	MPG_193	CATGAACCTGA	11	6123185	6123195	6161632	6161642
MTVG_5654	MPG_193	CAATGGTACA	10	336347	336356	378751	378760
MTVG_5655	MPG_193	CGGCCGCGGC	10	1171839	1171848	1185015	1185024
MTVG_5656	MPG_193	GCTCGACAG	9	5440506	5440514	5462203	5462211
MTVG_5861	MPG_2490	TCTTTCCAAAA	11	480200	480210	516921	516931
MTVG_12909	MPG_12062	CACTTCGCTCAGCG	14	136320	136333	148998	149011
MTVG_5230	MPG_2503	CAACGTAAC	9	10094	10102	21688	21696
MTVG_6341	MPG_197	ACAATGCGCGCC	12	34004	34015	78729	78740
MTVG_8555	MPG_9166	CGCCACGATCGT	12	135157	135168	173095	173106
MTVG_9744	MPG_198	ATCTTCGACG	10	2669025	2669034	2721660	2721669
MTVG_9745	MPG_198	GAGTCGGGAC	10	2444237	2444246	2488047	2488056
MTVG_11973	MPG_2504	ACTTTCATTG	10	7309	7318	47291	47300
MTVG_8127	MPG_199	GAAAAACCT	9	25106	25114	61838	61846
MTVG_8128	MPG_199	GGGACCTCCAG	11	4978238	4978248	4995096	4995106
MTVG_12051	MPG_201	GCAGGCGCAGAA	12	286862	286873	299783	299794
MTVG_513	MPG_2509	GAAAAAAGCTA	11	36359	36369	77060	77070
MTVG_9468	MPG_204	TCGAAGACGGT	11	2245748	2245758	2280066	2280076
MTVG_9469	MPG_204	TTTGTCGGCAT	11	1609180	1609190	1634417	1634427
MTVG_9470	MPG_204	TGAAGGTCAGC	11	2444221	2444231	2473599	2473609
MTVG_9472	MPG_204	TCGACAAGAA	10	2113517	2113526	2139369	2139378
MTVG_9473	MPG_204	GCCGGATCCA	10	1908571	1908580	1921546	1921555
MTVG_9474	MPG_204	ATCTGCGAC	9	2210059	2210067	2225620	2225628
MTVG_6675	MPG_2513	CGAGTTCAGCGG	12	841565	841576	883138	883149
MTVG_6676	MPG_2513	CGCCCGGTGC	10	210081	210090	224891	224900
MTVG_6677	MPG_2513	ATCGGCCGCGAAA	13	282895	282907	316125	316137
MTVG_8081	MPG_2514	CAAAAGTCGGCAT	13	16796	16808	52513	52525
MTVG_10320	MPG_2524	TCGGCCTGCGC	11	443832	443842	456955	456965
MTVG_3860	MPG_2525	AACATACTGAA	11	18365	18375	29951	29961
MTVG_106	MPG_2536	TTCCGTAATT	10	9904	9913	44620	44629
MTVG_328	MPG_210	ATAGGTGGCC	10	85910	85919	97702	97711
MTVG_6038	MPG_2541	GTAATAATAC	10	8789	8798	19141	19150
MTVG_6563	MPG_216	CGTCAGCATG	10	992638	992647	1004051	1004060
MTVG_3352	MPG_2550	CCGCGCCCGAAA	12	18957	18968	29831	29842
MTVG_6584	MPG_217	GATACATTT	9	3547876	3547884	3583698	3583706
MTVG_6585	MPG_217	CTAAATTCA	9	1588021	1588029	1617927	1617935
MTVG_8293	MPG_9186	CCGGAATGACG	11	28087	28097	45795	45805
MTVG_10359	MPG_2554	GACAGACTG	9	120199	120207	130782	130790
MTVG_10358	MPG_2554	CCTGTTTGCC	10	83984	83993	118527	118536
MTVG_12844	MPG_12073	CAGAATTCAGCG	12	9930	9941	29130	29141
MTVG_208	MPG_219	CAACGACTCA	10	1730119	1730128	1756084	1756093
MTVG_8822	MPG_220	CCCAAAACTAC	11	33664	33674	70534	70544
MTVG_12682	MPG_221	GAAGATCCA	9	1052833	1052841	1075927	1075935
MTVG_6300	MPG_2568	TATTGCTTTT	10	33729	33738	58720	58729
MTVG_6250	MPG_225	CGCGCGGCCAGGT	13	188961	188973	228162	228174
MTVG_5191	MPG_2573	TGCACTGCGG	10	215508	215517	251597	251606
MTVG_5192	MPG_2573	CTTGGTGCCGC	11	16354	16364	53974	53984
MTVG_1073	MPG_226	TCAAGCTCTACT	12	226925	226936	242315	242326
MTVG_8360	MPG_227	CGGGCCGGGGC	11	19431	19441	33095	33105
MTVG_5054	MPG_2576	GTTCGCCGGCT	11	7946290	7946300	8036270	8036280
MTVG_5055	MPG_2576	TGCCGTGTTGG	11	6013673	6013683	6050554	6050564
MTVG_5056	MPG_2576	GTCCATCAA	9	6095645	6095653	6138418	6138426
MTVG_5057	MPG_2576	GCCGAATCCGG	11	5418354	5418364	5451112	5451122
MTVG_5058	MPG_2576	CGCTGCATCT	10	8475568	8475577	8500141	8500150
MTVG_6893	MPG_229	GGCGCGCCCGGG	12	32051	32062	77730	77741
MTVG_6894	MPG_229	AAGGGCTGCGGAAC	14	42860	42873	52729	52742
MTVG_9337	MPG_2590	CAGACATCAA	10	760132	760141	781524	781533
MTVG_9336	MPG_2590	CATGGTGGCGG	11	705004	705014	711008	711018
MTVG_5030	MPG_230	ACCCCGCCCGC	11	75909	75919	90862	90872
MTVG_12222	MPG_9207	GCGCAAACAG	10	171474	171483	206280	206289
MTVG_10125	MPG_232	TTCTCGAGTAT	11	5584	5594	35788	35798
MTVG_10124	MPG_232	ACCTTATACA	10	64818	64827	90541	90550
MTVG_571	MPG_238	ACCGCGCAAC	10	293248	293257	325571	325580
MTVG_2644	MPG_2634	CGGTGATGGT	10	29580	29589	46365	46374
MTVG_11472	MPG_242	AATATGTACG	10	866222	866231	919329	919338
MTVG_11473	MPG_242	ATTAAAAGAA	10	2299457	2299466	2328994	2329003
MTVG_7335	MPG_9221	CCGGTGGCCTT	11	81179	81189	94165	94175
MTVG_9068	MPG_2647	TTTATGAAAA	10	1577014	1577023	1690342	1690351
MTVG_9069	MPG_2647	GATTTTTGAT	10	398744	398753	427710	427719
MTVG_9070	MPG_2647	AGGAAAAAA	9	146363	146371	188850	188858
MTVG_8759	MPG_2655	GGGGTCGCGGGTGTC	15	65793	65807	84497	84511
MTVG_11154	MPG_248	GCGGGCGAGCGCC	13	615690	615702	631316	631328
MTVG_11155	MPG_248	GTCCACGGT	9	1871512	1871520	1916093	1916101
MTVG_11156	MPG_248	TGCGGGGCATGC	12	57366	57377	107291	107302
MTVG_6530	MPG_250	AGTATGTTTCT	11	2719526	2719536	2794977	2794987
MTVG_6531	MPG_250	AATACCTACTA	11	5272465	5272475	5324025	5324035
MTVG_6532	MPG_250	AACTCAATT	9	2548208	2548216	2567092	2567100
MTVG_6533	MPG_250	TATGGCTAAAAAA	13	4608847	4608859	4629371	4629383
MTVG_6534	MPG_250	ACTTTTCATTT	11	764281	764291	802562	802572
MTVG_6535	MPG_250	CAAAATGATA	10	1903849	1903858	1913985	1913994
MTVG_7410	MPG_253	AGACGTTTC	9	169926	169934	180279	180287
MTVG_821	MPG_2672	ATTCCCTTTT	10	13842	13851	42161	42170
MTVG_3623	MPG_2674	CGGTCGGCA	9	752491	752499	795738	795746
MTVG_3624	MPG_2674	CGGCGCCGGCG	11	41189	41199	55078	55088
MTVG_2621	MPG_9234	GTCGATCCGCC	11	563908	563918	578420	578430
MTVG_6445	MPG_255	AGTTCGTCGA	10	73956	73965	87181	87190
MTVG_19	MPG_2683	CGAGTTCGG	9	17363	17371	33386	33394
MTVG_10016	MPG_256	ACTTAAAAA	9	171579	171587	220271	220279
MTVG_12747	MPG_11969	CGCGCCCGGCG	11	77774	77784	91713	91723
MTVG_12748	MPG_11969	GCCGAAAAGG	10	59983	59992	72650	72659
MTVG_7524	MPG_260	GGTTTGGTAT	10	1446032	1446041	1482280	1482289
MTVG_7525	MPG_260	ATCGCTTAGCC	11	1698798	1698808	1711362	1711372
MTVG_5087	MPG_263	CGTAGAGCAA	10	65418	65427	75018	75027
MTVG_5088	MPG_263	CATCATGAG	9	143188	143196	159533	159541
MTVG_705	MPG_264	GCGGCCTGCTCGGC	14	129869	129882	145065	145078
MTVG_706	MPG_264	GAGATCGAGGCCG	13	290324	290336	327098	327110
MTVG_12876	MPG_11767	GACCTGCGCGA	11	51142	51152	68367	68377
MTVG_529	MPG_9246	TGAGGAAAGC	10	40286	40295	55474	55483
MTVG_5250	MPG_9247	TTCCCCTCTGG	11	73914	73924	89552	89562
MTVG_11812	MPG_2721	ACGCTGGAACA	11	87665	87675	97688	97698
MTVG_11813	MPG_2721	CTTCATGCGCA	11	515737	515747	553216	553226
MTVG_11520	MPG_267	CAGCCGATA	9	54669	54677	95051	95059
MTVG_11521	MPG_267	CATCCAACCG	10	219344	219353	235404	235413
MTVG_3247	MPG_268	GTGTTTATGAA	11	123991	124001	167173	167183
MTVG_3248	MPG_268	CATGCAGCG	9	235164	235172	283277	283285
MTVG_117	MPG_9255	AGGAGGCCCT	10	92476	92485	108228	108237
MTVG_1772	MPG_2731	CGCATCGCCG	10	12270	12279	24903	24912
MTVG_1774	MPG_2731	GCCGCCGACAT	11	45282	45292	88602	88612
MTVG_11235	MPG_270	GCGGGCGAGCGCC	13	615690	615702	631316	631328
MTVG_11236	MPG_270	GTCCACGGT	9	1871512	1871520	1916093	1916101
MTVG_11237	MPG_270	TGCGGGGCATGC	12	1199473	1199484	1249398	1249409
MTVG_6737	MPG_9262	AGGGCGCGCGCG	12	57159	57170	71568	71579
MTVG_6738	MPG_9262	TGTACACGGATTTGCAA	17	218638	218654	233505	233521
MTVG_5669	MPG_2743	AGACAGGGCG	10	35932	35941	45915	45924
MTVG_10908	MPG_274	CGCGGCGGCCAG	12	73510	73521	117469	117480
MTVG_4386	MPG_2758	CCAAAATTCCCCCA	14	57293	57306	100461	100474
MTVG_11913	MPG_2765	CCCGATCGGAC	11	289564	289574	315280	315290
MTVG_9936	MPG_2782	TAGATTTTCAAA	12	11956	11967	25250	25261
MTVG_11917	MPG_280	GCTCAAGGACG	11	8174781	8174791	8211628	8211638
MTVG_9877	MPG_2784	AGATGATGGA	10	22416	22425	37423	37432
MTVG_10017	MPG_2796	GTTCGACGATCTG	13	25029	25041	39224	39236
MTVG_4203	MPG_282	TCGTGCGTAA	10	1673194	1673203	1691451	1691460
MTVG_4554	MPG_283	GTGAAGTTCTG	11	2643090	2643100	2691366	2691376
MTVG_4555	MPG_283	AACGTCATC	9	3753948	3753956	3796004	3796012
MTVG_4556	MPG_283	TTTGCCTCCT	10	4897604	4897613	4914161	4914170
MTVG_4559	MPG_283	GCATGGCGA	9	3272070	3272078	3324889	3324897
MTVG_4557	MPG_283	TGGCCCCGGCTT	12	2862891	2862902	2872582	2872593
MTVG_4558	MPG_283	CTTCCGGGGCG	11	2178950	2178960	2188392	2188402
MTVG_9562	MPG_284	CTATTTCAATG	11	3397729	3397739	3407602	3407612
MTVG_8636	MPG_285	AACTGCAACGG	11	86313	86323	96354	96364
MTVG_3373	MPG_2811	TATCAGGCGC	10	188920	188929	219093	219102
MTVG_2200	MPG_286	CCACAAATCT	10	881112	881121	1047046	1047055
MTVG_2201	MPG_286	CGGATGGAAAG	11	2312613	2312623	2349896	2349906
MTVG_2202	MPG_286	TGAAAAAAC	9	1381371	1381379	1412936	1412944
MTVG_3217	MPG_287	CCAGCACGACG	11	317728	317738	339755	339765
MTVG_3218	MPG_287	AGCTTCGGAA	10	31328	31337	42617	42626
MTVG_3219	MPG_287	CAGGCGCTTC	10	55929	55938	94620	94629
MTVG_3220	MPG_287	GTGCTGGCGGA	11	119116	119126	132658	132668
MTVG_5686	MPG_288	GACCGCCACA	10	502209	502218	518568	518577
MTVG_5687	MPG_288	CCTACGGGCTGCCACTT	17	110636	110652	121164	121180
MTVG_5688	MPG_288	CAGGGCGCC	9	38097	38105	82132	82140
MTVG_5689	MPG_288	GTGATGACGA	10	149751	149760	158001	158010
MTVG_5691	MPG_288	GCCCGCGCGG	10	9693	9702	53043	53052
MTVG_5487	MPG_289	TATCACATCG	10	149406	149415	165004	165013
MTVG_2974	MPG_2824	CAGCGCCGGC	10	200217	200226	211634	211643
MTVG_8208	MPG_291	GGCCTAAACA	10	132766	132775	157484	157493
MTVG_12645	MPG_292	TTGGCAGGTA	10	280698	280707	311677	311686
MTVG_7781	MPG_293	TGTCCTTTA	9	172750	172758	215643	215651
MTVG_7782	MPG_293	GCGAGCAGCGCCA	13	76178	76190	111466	111478
MTVG_3157	MPG_2832	TCTGCCTGAAA	11	285287	285297	317307	317317
MTVG_4890	MPG_2834	CCGCCTTGGGCG	12	122551	122562	136457	136468
MTVG_4892	MPG_2834	CCACCCCATCA	11	22459	22469	33369	33379
MTVG_8920	MPG_2838	AAGCGGAGG	9	473224	473232	516013	516021
MTVG_8921	MPG_2838	TCGCCCTGCAC	11	111909	111919	126616	126626
MTVG_2692	MPG_2844	CTAGGATATG	10	733382	733391	791783	791792
MTVG_2693	MPG_2844	AAGAGATTTGG	11	831233	831243	863202	863212
MTVG_9243	MPG_296	GGAGCTGCGCAA	12	580522	580533	634107	634118
MTVG_9244	MPG_296	CTTGCGCTC	9	31791	31799	45069	45077
MTVG_500	MPG_2849	GCGGTCTCGCCA	12	885252	885263	909609	909620
MTVG_501	MPG_2849	CAGACATCAA	10	949075	949084	970422	970431
MTVG_1106	MPG_297	ATAGGACTT	9	2393614	2393622	2415996	2416004
MTVG_4790	MPG_2850	CAGTTTGAAC	10	197248	197257	237504	237513
MTVG_12847	MPG_11857	CGAAACCGTC	10	22862	22871	35703	35712
MTVG_6571	MPG_299	GGCCGGTTG	9	295065	295073	339821	339829
MTVG_6572	MPG_299	GTCGATGCAA	10	32778	32787	52987	52996
MTVG_1657	MPG_301	AAAACAAAGCCA	12	22303	22314	35390	35401
MTVG_2940	MPG_302	CTCGATGCTGC	11	6560253	6560263	6612814	6612824
MTVG_2941	MPG_302	CGCTCATGCC	10	471382	471391	524916	524925
MTVG_2942	MPG_302	GGCCGAAGAA	10	1818686	1818695	1868818	1868827
MTVG_2943	MPG_302	TCGCCGAGGTC	11	665767	665777	704013	704023
MTVG_2944	MPG_302	CAGCGGCTGG	10	5242191	5242200	5273172	5273181
MTVG_2945	MPG_302	GCTCGAGGCT	10	4429719	4429728	4442619	4442628
MTVG_12517	MPG_2864	TGGATTACC	9	118173	118181	131254	131262
MTVG_8175	MPG_304	CTTAAAATCAG	11	10569	10579	20753	20763
MTVG_8174	MPG_304	TTTATTTTTT	10	25186	25195	56880	56889
MTVG_947	MPG_305	CTCCAGGCGCA	11	95142	95152	121126	121136
MTVG_810	MPG_307	CGATGCGGGGG	11	5839241	5839251	5855194	5855204
MTVG_11994	MPG_2877	GCCCGGGCTAT	11	17772	17782	62365	62375
MTVG_8168	MPG_2881	CGCAATTTGA	10	70674	70683	83878	83887
MTVG_58	MPG_9304	AACCTGACCCC	11	3441	3451	12923	12933
MTVG_4739	MPG_2884	CGCTCGCCCGC	11	210137	210147	229402	229412
MTVG_4740	MPG_2884	TGCGCGACTGGCAGCGC	17	134486	134502	174733	174749
MTVG_11631	MPG_309	CTGTTTGAAG	10	4307234	4307243	4346930	4346939
MTVG_11632	MPG_309	TTGTGGGCAATC	12	1555880	1555891	1587463	1587474
MTVG_11633	MPG_309	AAATCAACAC	10	2615025	2615034	2639722	2639731
MTVG_1835	MPG_311	AGTTCAGCAAC	11	49111	49121	74073	74083
MTVG_6713	MPG_313	GCCCTGGCGCC	11	613424	613434	626438	626448
MTVG_6714	MPG_313	GTCCACGGT	9	1871518	1871526	1916099	1916107
MTVG_6715	MPG_313	CACCAGCGGC	10	356954	356963	407369	407378
MTVG_10642	MPG_9306	CCAAAGCGG	9	7266	7274	24939	24947
MTVG_771	MPG_2891	AGCACGGGCTG	11	157317	157327	164993	165003
MTVG_9747	MPG_9308	ACTTCAATAT	10	25862	25871	59316	59325
MTVG_12764	MPG_11774	GGCATAGCCC	10	27976	27985	41058	41067
MTVG_12294	MPG_317	CGCGGAGCTGC	11	4689	4699	64929	64939
MTVG_11877	MPG_2906	CTTGTACCG	9	7615	7623	32591	32599
MTVG_2145	MPG_2908	GATGGTGTCGCCC	13	267662	267674	304309	304321
MTVG_2146	MPG_2908	GAGGCGCTGT	10	67256	67265	105699	105708
MTVG_1155	MPG_2911	TGCACTGCGG	10	215508	215517	251597	251606
MTVG_1156	MPG_2911	CTTGGTGCCGC	11	16354	16364	53974	53984
MTVG_5275	MPG_9316	CCAAAAGGAA	10	5303	5312	24550	24559
MTVG_1356	MPG_2917	GACCATTCG	9	48388	48396	94693	94701
MTVG_11500	MPG_321	ATATTCCACCT	11	892552	892562	939539	939549
MTVG_11501	MPG_321	GAAAACAACGT	11	1764953	1764963	1806803	1806813
MTVG_11502	MPG_321	TGAAAAAAC	9	982389	982397	1013889	1013897
MTVG_11503	MPG_321	GCTGAAGGTCA	11	199048	199058	206306	206316
MTVG_3107	MPG_2928	CGCTCGGCGAG	11	60093	60103	73930	73940
MTVG_12883	MPG_12059	GGGCCGGCG	9	131455	131463	145229	145237
MTVG_12455	MPG_2930	AAAATCGCCATC	12	6018	6029	18342	18353
MTVG_5007	MPG_324	CGCGCAGCA	9	354132	354140	397958	397966
MTVG_5008	MPG_324	GGTGTACCCG	10	266223	266232	302673	302682
MTVG_11248	MPG_325	ACCAATTTGG	10	54914	54923	78924	78933
MTVG_3265	MPG_326	GAAGCGTTCATC	12	47449	47460	103290	103301
MTVG_11274	MPG_327	TGGGGGCGGG	10	473746	473755	492407	492416
MTVG_9062	MPG_328	TATAAAGGCA	10	309172	309181	347041	347050
MTVG_9064	MPG_328	AAGATATTTT	10	26213	26222	36573	36582
MTVG_10532	MPG_2946	TTGCCGGTACT	11	47055	47065	167489	167499
MTVG_10531	MPG_2946	TGTATTTATT	10	34381	34390	62168	62177
MTVG_6759	MPG_330	TTTGAAAGTG	10	81004	81013	107286	107295
MTVG_6760	MPG_330	GGAAAATAGG	10	53669	53678	65248	65257
MTVG_10393	MPG_333	AGCCTGAAAT	10	745348	745357	768736	768745
MTVG_10197	MPG_2958	CGCCAAGCGC	10	500949	500958	533759	533768
MTVG_10198	MPG_2958	ACCTCAGAAG	10	348369	348378	387770	387779
MTVG_10201	MPG_2958	TTTCAGAAG	9	351677	351685	389505	389513
MTVG_10199	MPG_2958	CGGCGGTTTCG	11	69007	69017	87931	87941
MTVG_10200	MPG_2958	ATTGCCGCC	9	115522	115530	133273	133281
MTVG_11358	MPG_335	AACCACCCG	9	1175591	1175599	1211368	1211376
MTVG_11359	MPG_335	CGCCCGCGCCA	11	3110290	3110300	3134156	3134166
MTVG_11360	MPG_335	CGCCCCGGCA	10	1813753	1813762	1822936	1822945
MTVG_11361	MPG_335	TTGTGATAG	9	1930508	1930516	1941319	1941327
MTVG_11362	MPG_335	AGGCCGAG	8	695746	695753	725730	725737
MTVG_11363	MPG_335	CGTGCCAGGC	10	383906	383915	408442	408451
MTVG_1018	MPG_336	ACAGCTTTGG	10	1070060	1070069	1082380	1082389
MTVG_1019	MPG_336	ATGTTGAGC	9	9178	9186	18636	18644
MTVG_1547	MPG_2963	TTTATCGAGCA	11	153752	153762	179057	179067
MTVG_8052	MPG_9327	TCGCACCTT	9	11890	11898	31933	31941
MTVG_5578	MPG_2968	CCGGAAGC	8	41341	41348	83562	83569
MTVG_3779	MPG_9329	CAAGCTGCTG	10	19885	19894	63095	63104
MTVG_3780	MPG_9329	GCTGCCGCT	9	178214	178222	224019	224027
MTVG_12859	MPG_11760	TTCGGGCAC	9	18316	18324	56489	56497
MTVG_946	MPG_2980	GCTTTAGAAG	10	76790	76799	107054	107063
MTVG_6716	MPG_2983	CCAGCCCGCG	10	359606	359615	372073	372082
MTVG_6717	MPG_2983	TTTTGCGAA	9	114895	114903	139463	139471
MTVG_6718	MPG_2983	TTGGCCGCA	9	83055	83063	91916	91924
MTVG_6354	MPG_340	GCGCTATCGCGGTG	14	440951	440964	455440	455453
MTVG_6355	MPG_340	TGCCAGCGCC	10	176878	176887	184942	184951
MTVG_5713	MPG_342	GTTCAAGCTC	10	1730080	1730089	1785797	1785806
MTVG_5714	MPG_342	ACACGTTCGCG	11	2987507	2987517	2996089	2996099
MTVG_10006	MPG_343	AGCTGAGCCA	10	183419	183428	197034	197043
MTVG_3412	MPG_344	CTCGCCGGGAT	11	482717	482727	523181	523191
MTVG_3413	MPG_344	CCACCTGACA	10	3266093	3266102	3285568	3285577
MTVG_3414	MPG_344	GCCGCAAGAGG	11	594044	594054	608293	608303
MTVG_4047	MPG_345	TTGTTATAGGT	11	1462870	1462880	1492064	1492074
MTVG_4048	MPG_345	CAAAAAAGAAT	11	285807	285817	311594	311604
MTVG_1928	MPG_2990	GACAGAAAG	9	354854	354862	375539	375547
MTVG_10575	MPG_348	CGCGCTCCTG	10	1343453	1343462	1377194	1377203
MTVG_10576	MPG_348	GGCGCTGCGCG	11	241743	241753	254080	254090
MTVG_8486	MPG_349	CGACATCGAT	10	2980033	2980042	3010851	3010860
MTVG_8487	MPG_349	CAGCATCAC	9	2173374	2173382	2209392	2209400
MTVG_8488	MPG_349	GGCGGCGGCC	10	2132312	2132321	2152408	2152417
MTVG_3625	MPG_2994	CTGAAGTTTT	10	442804	442813	457817	457826
MTVG_4581	MPG_351	AGCCGGACGC	10	1727296	1727305	1786262	1786271
MTVG_4582	MPG_351	GCCGACGCGGC	11	763126	763136	796965	796975
MTVG_10268	MPG_3016	CGAGCGCGGCC	11	83738	83748	93951	93961
MTVG_202	MPG_3023	CGGCGAAGGT	10	4970	4979	42621	42630
MTVG_8510	MPG_357	TCAGCCTTA	9	901615	901623	935932	935940
MTVG_4843	MPG_3033	AAAACACCAAAA	12	86867	86878	145147	145158
MTVG_12323	MPG_360	GGCACCTGTTCCCGGA	16	34216	34231	49272	49287
MTVG_2331	MPG_361	CCTGCAGCA	9	4048752	4048760	4081296	4081304
MTVG_5588	MPG_362	GCGTGCGGCA	10	460772	460781	476247	476256
MTVG_5589	MPG_362	TCATCTGCCC	10	113025	113034	121246	121255
MTVG_3615	MPG_3054	AGTGGCCA	8	56036	56043	76118	76125
MTVG_49	MPG_9358	AAGAGGAGATAAAG	14	23464	23477	35827	35840
MTVG_1046	MPG_3057	TTAAAGAATTA	11	174064	174074	202490	202500
MTVG_4331	MPG_363	TCGAATGGA	9	5823892	5823900	5868708	5868716
MTVG_4332	MPG_363	CCTCTTTCAAT	11	4310491	4310501	4346029	4346039
MTVG_9488	MPG_367	CAGATCATCG	10	3587052	3587061	3648026	3648035
MTVG_9489	MPG_367	GGGTTCGAATCCCTATCTCTCCGCCATTA	29	1756667	1756695	1797152	1797180
MTVG_9490	MPG_367	TTGGCTGCTG	10	1473802	1473811	1486427	1486436
MTVG_9492	MPG_367	CCAAGTACCGC	11	217545	217555	243691	243701
MTVG_9491	MPG_367	AGCACCGCGT	10	5235940	5235949	5240719	5240728
MTVG_4939	MPG_3066	CGGCGAAGGT	10	21142	21151	58872	58881
MTVG_903	MPG_368	GGGACAATCTG	11	1791506	1791516	1805794	1805804
MTVG_7169	MPG_9363	TTTGTCGATA	10	116993	117002	130086	130095
MTVG_2450	MPG_371	TTAAAACTTAAA	12	105445	105456	153935	153946
MTVG_9646	MPG_372	GAGCACTGGGA	11	2100910	2100920	2108013	2108023
MTVG_2530	MPG_373	GTAATACTT	9	37609	37617	79479	79487
MTVG_3940	MPG_9367	AACTGGCT	8	40576	40583	71998	72005
MTVG_3457	MPG_9376	AAGCATTGAAA	11	17030	17040	36274	36284
MTVG_6617	MPG_381	TTTAAATA	8	10321	10328	18895	18902
MTVG_5716	MPG_382	CGCTGGTCAGA	11	12546	12556	21551	21561
MTVG_5596	MPG_383	GCTGAATGAT	10	196278	196287	207065	207074
MTVG_127	MPG_3095	GCCTTGGCGGG	11	14948	14958	22072	22082
MTVG_270	MPG_384	TCGGCGAGACC	11	283990	284000	299137	299147
MTVG_273	MPG_384	ATGACCACC	9	477356	477364	488034	488042
MTVG_271	MPG_384	GTTCGTCTT	9	94843	94851	123422	123430
MTVG_12178	MPG_385	CAAGTGCGCATTAT	14	665250	665263	674978	674991
MTVG_6859	MPG_386	CGCTTGGGCG	10	531432	531441	563370	563379
MTVG_1905	MPG_3107	TGGTAGCGGGGGCA	14	36994	37007	83324	83337
MTVG_4728	MPG_3110	AGCAAGAGGT	10	61895	61904	95757	95766
MTVG_7177	MPG_3111	GATCGGGGCGA	11	129144	129154	155109	155119
MTVG_8865	MPG_3113	GAGCTTCAGCA	11	2709	2719	19893	19903
MTVG_8850	MPG_3119	CCTCGAGGAC	10	91303	91312	134069	134078
MTVG_6745	MPG_3123	GGCGCTGGCAGG	12	19381	19392	32866	32877
MTVG_6983	MPG_390	ATTTGCCTT	9	499673	499681	552060	552068
MTVG_6770	MPG_391	ACTCATAGCGA	11	668140	668150	711044	711054
MTVG_899	MPG_3126	ACGCGGCGGG	10	35291	35300	43172	43181
MTVG_900	MPG_3126	TCCTCATTGCC	11	95703	95713	133679	133689
MTVG_8782	MPG_393	ATGTTGAGC	9	9176	9184	18634	18642
MTVG_8785	MPG_393	AGTGGTTTT	9	40857	40865	70556	70564
MTVG_2128	MPG_394	ACAAGTACCACACTGGCAGATCATCATTAAACTCGCGATCATAACTGGGATGCGACGATC	60	2722555	2722614	2771932	2771991
MTVG_8790	MPG_395	AATCGTTCGTTCTATAAACC	20	985824	985843	1021276	1021295
MTVG_8791	MPG_395	TTAATATTCAA	11	2508807	2508817	2536223	2536233
MTVG_8792	MPG_395	AAAATGAAG	9	1243540	1243548	1271340	1271348
MTVG_6052	MPG_3137	ACGGCGGCGG	10	9126	9135	21655	21664
MTVG_7496	MPG_3139	TTATCGGCT	9	180742	180750	219203	219211
MTVG_1855	MPG_397	TGATTACGA	9	30396	30404	42092	42100
MTVG_5593	MPG_398	AATATTGTA	9	940278	940286	1018505	1018513
MTVG_5594	MPG_398	CATATCCCC	9	4051212	4051220	4089925	4089933
MTVG_5595	MPG_398	CATCCCCTC	9	5253157	5253165	5264557	5264565
MTVG_6331	MPG_399	AAATTAATAGGT	12	1909570	1909581	1951284	1951295
MTVG_6332	MPG_399	TTTATAACTTTAT	13	2016854	2016866	2079432	2079444
MTVG_6333	MPG_399	ACAATTGAT	9	1295486	1295494	1310399	1310407
MTVG_6334	MPG_399	ATCACCAGGT	10	828995	829004	859423	859432
MTVG_12438	MPG_9399	TTTTGAAAAAT	11	132598	132608	156506	156516
MTVG_6468	MPG_404	GCTTGAGGTG	10	14551	14560	108929	108938
MTVG_7429	MPG_405	TGGTCAAAGC	10	228860	228869	264708	264717
MTVG_8797	MPG_406	TGTCGCTTTCG	11	248384	248394	270908	270918
MTVG_8798	MPG_406	TTTGTGAAGC	10	8702	8711	33424	33433
MTVG_8799	MPG_406	TAAATAGTTA	10	116940	116949	131897	131906
MTVG_2406	MPG_407	GTGTCCCGATGA	12	569964	569975	583304	583315
MTVG_10410	MPG_3165	TTGCGGGCCG	10	23047	23056	45188	45197
MTVG_9939	MPG_3177	GATAATAAAT	10	53189	53198	125086	125095
MTVG_260	MPG_409	TGATGAAGGCGG	12	197320	197331	214485	214496
MTVG_261	MPG_409	AAGCTGCGCAA	11	253696	253706	284346	284356
MTVG_7167	MPG_3190	TCACGCTCC	9	234220	234228	249101	249109
MTVG_1352	MPG_3191	AATGCAAAAT	10	146811	146820	181480	181489
MTVG_1353	MPG_3191	TTGCAAACT	9	43793	43801	81719	81727
MTVG_6006	MPG_411	GGCCTCGCCCGC	12	318889	318900	337734	337745
MTVG_7420	MPG_3194	TTGTGCGGGTG	11	33392	33402	45427	45437
MTVG_10005	MPG_3201	AGTTGATTTGTAT	13	26066	26078	75669	75681
MTVG_12298	MPG_9422	CTCCCACTGCG	11	9522	9532	22980	22990
MTVG_10538	MPG_12	AACAGGATCGCC	12	4094254	4094265	4139716	4139727
MTVG_3320	MPG_416	ACTTTCCATTT	11	81135	81145	97523	97533
MTVG_3321	MPG_416	TTCTTTTTTAT	11	105072	105082	161008	161018
MTVG_3322	MPG_416	TTTATTAATT	10	8508	8517	56528	56537
MTVG_1889	MPG_3221	TCATCAGCA	9	134600	134608	170761	170769
MTVG_2441	MPG_419	CGCTTGGTGA	10	79114	79123	94930	94939
MTVG_4809	MPG_420	AAAAATCCAT	10	870196	870205	917319	917328
MTVG_4810	MPG_420	TCTGCGCCG	9	132424	132432	171052	171060
MTVG_4811	MPG_420	TCGGCGAGACC	11	73889	73899	88951	88961
MTVG_8138	MPG_421	AGGGCGGAG	9	11397	11405	58237	58245
MTVG_8139	MPG_421	TTCCACGCTG	10	127807	127816	142624	142633
MTVG_752	MPG_422	TTCGCCTAGT	10	119375	119384	160327	160336
MTVG_6780	MPG_423	GCGCGCTGCG	10	344208	344217	387609	387618
MTVG_6781	MPG_423	CCCGGCCAT	9	1552053	1552061	1583092	1583100
MTVG_8979	MPG_9430	CGTTTCATTG	10	65316	65325	105764	105773
MTVG_3240	MPG_424	AGCTGCCGCGCG	12	491131	491142	504197	504208
MTVG_11822	MPG_426	CCGCTACGGTGCCG	14	163069	163082	176279	176292
MTVG_11824	MPG_426	ACAGCGGCGA	10	339462	339471	381315	381324
MTVG_829	MPG_3253	CAAGGTTTC	9	14059	14067	51591	51599
MTVG_830	MPG_3253	CCTATAAAGC	10	257941	257950	275545	275554
MTVG_2744	MPG_431	GCACTGCTTC	10	16862	16871	81116	81125
MTVG_11888	MPG_432	CCATCACCGTCG	12	41679	41690	67553	67564
MTVG_11889	MPG_432	CACGAGATCAC	11	40801	40811	76314	76324
MTVG_2635	MPG_433	CCGGCGCTGG	10	18415	18424	35111	35120
MTVG_2636	MPG_433	GTGGCGGGTG	10	158653	158662	171644	171653
MTVG_1850	MPG_9441	CAGCTGGGG	9	680496	680504	707992	708000
MTVG_1852	MPG_9441	TCCTCTGTG	9	65945	65953	84798	84806
MTVG_7805	MPG_434	AGCCGTCAGCC	11	9040	9050	17885	17895
MTVG_7811	MPG_434	ATAAGTGTGT	10	72246	72255	83138	83147
MTVG_962	MPG_435	TCGGCGAGACC	11	73799	73809	88946	88956
MTVG_964	MPG_435	ATGACCACC	9	267165	267173	277843	277851
MTVG_963	MPG_435	TGCGGTGAA	9	51620	51628	81677	81685
MTVG_8373	MPG_9458	AAAAGCAAAAAAC	13	118694	118706	133669	133681
MTVG_7641	MPG_3288	GCCGCCGCCC	10	574201	574210	616591	616600
MTVG_3375	MPG_439	TCTCCGGTGACC	12	3392018	3392029	3426442	3426453
MTVG_3376	MPG_439	CCACCGACC	9	1972893	1972901	1996915	1996923
MTVG_9673	MPG_440	TTTACTGGC	9	114591	114599	145214	145222
MTVG_9674	MPG_440	GGTTGCGCGCG	11	10449	10459	39777	39787
MTVG_9675	MPG_440	CATAGGCGCGCC	12	575544	575555	588211	588222
MTVG_9953	MPG_443	AAGGCGACCAGG	12	60868	60879	94958	94969
MTVG_9615	MPG_446	TTAGCTAAAA	10	135752	135761	149226	149235
MTVG_9617	MPG_446	CTTGTTTTG	9	63007	63015	118312	118320
MTVG_12469	MPG_3308	CGATCGCGGTG	11	28165	28175	55202	55212
MTVG_12467	MPG_3308	CGCCACTGAGC	11	9605	9615	25798	25808
MTVG_5080	MPG_3314	CGGCATCCGCCG	12	167451	167462	173377	173388
MTVG_5083	MPG_3314	CGGCGACCTCG	11	25941	25951	57364	57374
MTVG_11783	MPG_448	GCCCTGGCGCC	11	440139	440149	453153	453163
MTVG_11785	MPG_448	AAAACTGGTAC	11	22311	22321	77515	77525
MTVG_5034	MPG_450	GATAAGCTTG	10	1890717	1890726	1947163	1947172
MTVG_5035	MPG_450	CGATGAACT	9	5547137	5547145	5606257	5606265
MTVG_5036	MPG_450	CAGATTTCC	9	892595	892603	916099	916107
MTVG_5037	MPG_450	TTGGTATCTT	10	1336055	1336064	1351486	1351495
MTVG_5038	MPG_450	GCGGACACCA	10	2738084	2738093	2754498	2754507
MTVG_5039	MPG_450	CTGCTTCCA	9	3476556	3476564	3485748	3485756
MTVG_436	MPG_451	TCAAAAAAG	9	417038	417046	442770	442778
MTVG_6918	MPG_9478	CCGATAAGGCT	11	20766	20776	29185	29195
MTVG_6917	MPG_9478	CGCTGGCGGCG	11	18407	18417	36452	36462
MTVG_10945	MPG_455	TGATAAAAACG	11	3168249	3168259	3198003	3198013
MTVG_10098	MPG_3342	GGCGCGGCGCA	11	688662	688672	696555	696565
MTVG_8610	MPG_457	ATGTTTTTTG	10	309837	309846	351020	351029
MTVG_8611	MPG_457	TTACCTTTT	9	38319	38327	50373	50381
MTVG_10603	MPG_458	AAGCGTTTAGC	11	138878	138888	148203	148213
MTVG_3865	MPG_459	CCTCGATCCG	10	112957	112966	151288	151297
MTVG_3158	MPG_460	GCGCCAGATTGCC	13	93187	93199	101492	101504
MTVG_6221	MPG_3354	CGCGGCGGGCG	11	81634	81644	109448	109458
MTVG_5178	MPG_3356	GAACTGGCCGA	11	8106	8116	39275	39285
MTVG_10216	MPG_463	TTCTTGTTTGT	11	1756775	1756785	1812927	1812937
MTVG_10217	MPG_463	TTTTTTCTAATT	12	2577896	2577907	2609296	2609307
MTVG_10218	MPG_463	ACAAATTCA	9	1958566	1958574	1993179	1993187
MTVG_9916	MPG_465	CGCGAGGCTGTC	12	319107	319118	354757	354768
MTVG_10774	MPG_467	GCGCGTGTGG	10	360213	360222	382305	382314
MTVG_4711	MPG_3369	TCAACTGAAA	10	14685	14694	26177	26186
MTVG_11302	MPG_469	TTAACCCT	8	42447	42454	78234	78241
MTVG_11301	MPG_469	TGGACGATATT	11	20910	20920	30838	30848
MTVG_11491	MPG_9490	GATATGCCGC	10	10501	10510	28859	28868
MTVG_21	MPG_3376	TGTCGCGAATC	11	2114966	2114976	2143247	2143257
MTVG_22	MPG_3376	GGATCCGGTCGGC	13	146856	146868	181981	181993
MTVG_23	MPG_3376	ATCGCCGCCG	10	2503554	2503563	2541837	2541846
MTVG_24	MPG_3376	GATGTCAACGA	11	1149492	1149502	1171722	1171732
MTVG_10241	MPG_470	AATTTGACAC	10	2766924	2766933	2813203	2813212
MTVG_10242	MPG_470	CAAAATTATT	10	1997707	1997716	2010900	2010909
MTVG_10771	MPG_3382	GATCCGATCGGC	12	54776	54787	84964	84975
MTVG_12059	MPG_472	CATATGCCGC	10	680631	680640	714722	714731
MTVG_12060	MPG_472	GCCATTGCC	9	625339	625347	639560	639568
MTVG_12061	MPG_472	GCGAAAAAG	9	257152	257160	271505	271513
MTVG_5642	MPG_9497	GACTGGTGCG	10	172376	172385	217906	217915
MTVG_5643	MPG_9497	ACGCGCTGGT	10	122224	122233	163425	163434
MTVG_6141	MPG_473	TTGCCGCTG	9	1036596	1036604	1050732	1050740
MTVG_4758	MPG_3391	TGTCAAAAC	9	527115	527123	566790	566798
MTVG_7579	MPG_3392	CAAAGTGCCC	10	840412	840421	854072	854081
MTVG_5318	MPG_474	AAGCTGTTAA	10	14274	14283	40266	40275
MTVG_5319	MPG_474	CCCAGCTCCACCA	13	22251	22263	33767	33779
MTVG_3245	MPG_476	TCTAAAAAC	9	4588703	4588711	4615862	4615870
MTVG_11630	MPG_477	GGTCCAGGTC	10	2714652	2714661	2727362	2727371
MTVG_2841	MPG_9505	ACTGAACAAGG	11	33879	33889	68537	68547
MTVG_7655	MPG_479	CGCGCGGCCAGGT	13	188961	188973	228162	228174
MTVG_10781	MPG_3417	GCTGTAAATC	10	65531	65540	99941	99950
MTVG_9754	MPG_9508	TATCAGCA	8	153506	153513	188133	188140
MTVG_10029	MPG_9512	GATGGCGCGA	10	72286	72295	110674	110683
MTVG_10030	MPG_9512	GGATGCGCGCG	11	17115	17125	56674	56684
MTVG_9447	MPG_482	TGCATGAAAA	10	1297943	1297952	1345009	1345018
MTVG_9448	MPG_482	GGAAATCATC	10	334859	334868	359524	359533
MTVG_5579	MPG_9513	ACGGTGTGC	9	45492	45500	84711	84719
MTVG_9872	MPG_3425	TTCACTTTGGT	11	8756	8766	58741	58751
MTVG_4330	MPG_484	TGTTGACTCG	10	145557	145566	178516	178525
MTVG_11351	MPG_3437	CTGGAGGCCG	10	101281	101290	137174	137183
MTVG_6302	MPG_485	AGATCGTAGC	10	47811	47820	60187	60196
MTVG_6303	MPG_485	GCCGCGCGGC	10	68067	68076	92612	92621
MTVG_6304	MPG_485	ATGACCGAG	9	25341	25349	40170	40178
MTVG_6305	MPG_485	ACGGGTTGCGGC	12	32833	32844	46360	46371
MTVG_3773	MPG_9524	GCCGGGCGGCGC	12	19089	19100	34931	34942
MTVG_3775	MPG_9524	ATCAGCACCA	10	47631	47640	58761	58770
MTVG_628	MPG_3440	AGTCATTGAT	10	7412	7421	46360	46369
MTVG_5379	MPG_3441	TGAAGTGTTGT	11	250591	250601	286901	286911
MTVG_8694	MPG_486	AGGGGAGGT	9	1367420	1367428	1406748	1406756
MTVG_10113	MPG_488	GGATGCGGGC	10	615997	616006	623123	623132
MTVG_54	MPG_3466	CTGGACGAGG	10	17634	17643	30089	30098
MTVG_12216	MPG_489	CCAATGACCACA	12	2013181	2013192	2052059	2052070
MTVG_12217	MPG_489	CCTGCGCGAA	10	1119561	1119570	1133378	1133387
MTVG_12218	MPG_489	CCGTGTGGCC	10	1351460	1351469	1359850	1359859
MTVG_2325	MPG_3485	CCATTTCTGG	10	122900	122909	158324	158333
MTVG_6646	MPG_495	GCTGCCCCAGGA	12	204729	204740	208365	208376
MTVG_6644	MPG_495	CCGCGGGCGTCG	12	380441	380452	411821	411832
MTVG_6645	MPG_495	GACGGGAAAA	10	276832	276841	290888	290897
MTVG_6140	MPG_3502	TATGGTGCGA	10	6442	6451	20347	20356
MTVG_9128	MPG_496	AAGGTTTTAT	10	171226	171235	212009	212018
MTVG_9508	MPG_3509	GATTACCTA	9	19952	19960	27495	27503
MTVG_6454	MPG_498	ATTACTATAAGCCG	14	54185	54198	217067	217080
MTVG_6453	MPG_498	AAAGACAAAC	10	118026	118035	132949	132958
MTVG_7861	MPG_499	AAATAAGGA	9	93918	93926	128773	128781
MTVG_90	MPG_8419	GGCTAAAAT	9	34895	34903	61078	61086
MTVG_12589	MPG_500	CGTGCTGGTG	10	9629963	9629972	9662537	9662546
MTVG_4031	MPG_3524	CTTCGCCCAGCGT	13	16945	16957	34170	34182
MTVG_4032	MPG_3524	CGCGCGCGATC	11	21915	21925	61097	61107
MTVG_3756	MPG_501	TCGGCAGTTC	10	5362	5371	40260	40269
MTVG_3757	MPG_501	ATCATCGCCAT	11	216176	216186	249638	249648
MTVG_8539	MPG_502	TCGTTGACGGC	11	49121	49131	57056	57066
MTVG_6428	MPG_3528	CGTCCAGCC	9	2855805	2855813	2896156	2896164
MTVG_5609	MPG_9566	ACCTGATCA	9	13178	13186	51461	51469
MTVG_4882	MPG_503	TTGGGTGAT	9	64818	64826	77622	77630
MTVG_1248	MPG_505	ATTTTAAAAAAA	12	32828	32839	70231	70242
MTVG_1249	MPG_505	TTAAATAAATTAA	13	95774	95786	130887	130899
MTVG_5915	MPG_9568	GCGTTTAAGCT	11	68661	68671	99718	99728
MTVG_5660	MPG_1967	TTTTATAATTTTT	13	1446461	1446473	1474047	1474059
MTVG_11923	MPG_508	AGCCGGCACCAG	12	5102555	5102566	5119818	5119829
MTVG_11924	MPG_508	GTGGAAAGCC	10	3994957	3994966	4008815	4008824
MTVG_8440	MPG_509	CCAGTGCCC	9	4111167	4111175	4142770	4142778
MTVG_8441	MPG_509	TTAGCTTTG	9	585458	585466	632466	632474
MTVG_8379	MPG_3536	TTCATTGTCTT	11	145538	145548	159244	159254
MTVG_4656	MPG_510	GATCCAACCGGC	12	66284	66295	79396	79407
MTVG_4657	MPG_510	GCCAGCGCCGC	11	188511	188521	219307	219317
MTVG_4658	MPG_510	CGGGTGGCGA	10	40787	40796	74444	74453
MTVG_4659	MPG_510	CGCATCGCGCC	11	214966	214976	240757	240767
MTVG_10272	MPG_511	CTGCCCGAGGA	11	14677	14687	39679	39689
MTVG_10273	MPG_511	ATCCATCCGC	10	33052	33061	70943	70952
MTVG_7096	MPG_9571	TGGATGGTGGT	11	15862	15872	50873	50883
MTVG_12527	MPG_3542	TGTTTGCTGCT	11	423291	423301	461096	461106
MTVG_4079	MPG_512	CTGCTGCATGGC	12	517794	517805	541651	541662
MTVG_3449	MPG_513	GCGTATTGAT	10	180407	180416	204049	204058
MTVG_3769	MPG_516	CCAAATACC	9	113253	113261	149796	149804
MTVG_9898	MPG_9579	ACGGAGCCA	9	574951	574959	615927	615935
MTVG_11193	MPG_3564	CTCCACCAG	9	59660	59668	77046	77054
MTVG_4974	MPG_9588	CGCGCCAGC	9	21608	21616	41901	41909
MTVG_2423	MPG_526	CTTTACCTTT	10	602121	602130	645215	645224
MTVG_2424	MPG_526	AAAAACCATCA	11	2199096	2199106	2208322	2208332
MTVG_8715	MPG_527	TATAAAGGCA	10	309172	309181	347041	347050
MTVG_8717	MPG_527	AAGATATTTT	10	26213	26222	36573	36582
MTVG_7588	MPG_3591	TGCACTGCGG	10	215508	215517	251597	251606
MTVG_7589	MPG_3591	CTTGGTGCCGC	11	16354	16364	53974	53984
MTVG_2337	MPG_528	CAGTGATCTC	10	1251730	1251739	1358285	1358294
MTVG_4705	MPG_530	AATCGCATT	9	309571	309579	342902	342910
MTVG_9316	MPG_3599	GACGCGCTTAT	11	662696	662706	700365	700375
MTVG_10012	MPG_531	CCTCTTCTG	9	86524	86532	123731	123739
MTVG_10013	MPG_531	TCACGTTCG	9	4785	4793	17436	17444
MTVG_10014	MPG_531	AGGGAACA	8	95102	95109	122241	122248
MTVG_11596	MPG_532	TCCGTGCTCAGC	12	690862	690873	734952	734963
MTVG_11597	MPG_532	GCCGTCGCCCTC	12	3193457	3193468	3212869	3212880
MTVG_8892	MPG_533	AAATAAGGA	9	149705	149713	184560	184568
MTVG_7088	MPG_3606	GCGCACGCGATC	12	22184	22195	37458	37469
MTVG_619	MPG_3614	TTGGACTTAAAATCCAATGGATATTAAAATGTCCGTGCCGGTTCGAGTCCGGCCTCAGGTAC	62	530968	531029	542840	542901
MTVG_215	MPG_536	GGCTCGAGCT	10	1196556	1196565	1203688	1203697
MTVG_216	MPG_536	GCTGTTGCT	9	3827080	3827088	3833914	3833922
MTVG_9421	MPG_539	CTTGTAGCGG	10	271673	271682	326599	326608
MTVG_9422	MPG_539	TGCGGCCGAAG	11	359388	359398	414682	414692
MTVG_5718	MPG_540	TGCGGTGAA	9	51716	51724	81773	81781
MTVG_5719	MPG_540	GGTTGCGCGCG	11	10448	10458	39776	39786
MTVG_5720	MPG_540	TCGGCGAGACC	11	283990	284000	299137	299147
MTVG_5721	MPG_540	ATGACCACC	9	477356	477364	488034	488042
MTVG_6134	MPG_541	TCTTTTTTTATT	12	10764	10775	50902	50913
MTVG_3082	MPG_3631	CTGGCGGCGGA	11	22193	22203	36286	36296
MTVG_8796	MPG_543	TGCCGATCTC	10	62076	62085	105890	105899
MTVG_4491	MPG_3634	GCCGCCGTTGCC	12	4442	4453	37519	37530
MTVG_11623	MPG_9621	CCAAACTCGG	10	172771	172780	209469	209478
MTVG_6061	MPG_3638	GCGATGGATG	10	119500	119509	142626	142635
MTVG_3182	MPG_549	CATCGCGGC	9	29306	29314	73599	73607
MTVG_12287	MPG_9629	CCATTGTTTTC	11	107448	107458	135330	135340
MTVG_10007	MPG_550	GCTCATTTTT	10	195972	195981	242126	242135
MTVG_10008	MPG_550	ATATTGAAAT	10	201580	201589	215874	215883
MTVG_7952	MPG_3644	AAATAAACAA	10	48388	48397	58497	58506
MTVG_1624	MPG_552	CGAAGGGGTG	10	1535626	1535635	1570262	1570271
MTVG_1625	MPG_552	CGTGACCGGCC	11	378719	378729	393571	393581
MTVG_1626	MPG_552	ACCAAGGAAG	10	1465284	1465293	1507466	1507475
MTVG_9692	MPG_553	TCGGCGTTCG	10	59953	59962	79782	79791
MTVG_9694	MPG_553	ATCGCGCGCAC	11	90865	90875	107108	107118
MTVG_9693	MPG_553	TTGCTGCTCGC	11	561775	561785	572417	572427
MTVG_12335	MPG_554	CTGCCCCCGCA	11	2873633	2873643	2886728	2886738
MTVG_3282	MPG_3657	TTTTTTCTTG	10	3430469	3430478	3469930	3469939
MTVG_3283	MPG_3657	TTTTTTCTCA	10	3707565	3707574	3745610	3745619
MTVG_849	MPG_555	TTAACTCTACT	11	2301670	2301680	2334312	2334322
MTVG_6656	MPG_556	TCCGCGCCGC	10	122635	122644	184723	184732
MTVG_6657	MPG_556	CGTGCGCTC	9	1227502	1227510	1275704	1275712
MTVG_6658	MPG_556	ACGGCGGCGAG	11	4221302	4221312	4289371	4289381
MTVG_1929	MPG_3667	GAAGAGACCAT	11	2278026	2278036	2310366	2310376
MTVG_1930	MPG_3667	ATCAATATAAA	11	2956975	2956985	2974615	2974625
MTVG_6120	MPG_558	CCGCGCCGCG	10	40884	40893	91294	91303
MTVG_6121	MPG_558	TCGCCCGCAGG	11	247739	247749	259800	259810
MTVG_5916	MPG_9640	AATCTTGATGAA	12	17525	17536	50779	50790
MTVG_2313	MPG_559	GAAGATCCA	9	382038	382046	404064	404072
MTVG_2314	MPG_559	GAAGATGATC	10	95720	95729	142750	142759
MTVG_12104	MPG_3681	TCTGATAGA	9	474965	474973	519432	519440
MTVG_9871	MPG_560	GCTCGCCCAGTAC	13	352342	352354	386816	386828
MTVG_4319	MPG_561	GCGCCGAACA	10	32090	32099	48993	49002
MTVG_11195	MPG_562	GAAGCACGT	9	1479912	1479920	1494795	1494803
MTVG_9329	MPG_563	GAACCGCCTCG	11	350334	350344	366247	366257
MTVG_1546	MPG_564	TGCTATTCAT	10	115699	115708	148368	148377
MTVG_6974	MPG_565	TTTCCCCGCC	10	110646	110655	119858	119867
MTVG_6975	MPG_565	TGCAAAAGCCT	11	395133	395143	409454	409464
MTVG_6595	MPG_3696	CAAAGTGCCC	10	121006	121015	134666	134675
MTVG_9028	MPG_567	AATTCGTTG	9	12412	12420	30155	30163
MTVG_2079	MPG_3707	TCTTGCAGAAG	11	11488	11498	52505	52515
MTVG_8115	MPG_3712	AAGCTGTTTGC	11	34143	34153	79555	79565
MTVG_5657	MPG_568	GCCGCCAGAG	10	83853	83862	125228	125237
MTVG_5658	MPG_568	ATGCTGCGG	9	415858	415866	450806	450814
MTVG_4349	MPG_3720	CCGAAGCTC	9	14106	14114	48045	48053
MTVG_9757	MPG_8444	TGATATGCTC	10	8688	8697	26640	26649
MTVG_5677	MPG_9668	CTTGTAATCAGTAGGTCCCGGGTTCGACTCCTGGTGTCGGCACCACT	47	14925	14971	51162	51208
MTVG_9450	MPG_3732	CCATTCGATT	10	89430	89439	125883	125892
MTVG_4827	MPG_572	TTTATCGAGCA	11	799229	799239	824534	824544
MTVG_12368	MPG_9677	GGGGCCGTCGGGC	13	50683	50695	63932	63944
MTVG_12369	MPG_9677	AGGGCCGCAAGG	12	34090	34101	76505	76516
MTVG_12137	MPG_575	GACCAGCGGG	10	1431517	1431526	1465910	1465919
MTVG_9506	MPG_577	CAGCCATAAA	10	36096	36105	68579	68588
MTVG_9816	MPG_578	AAATATTTT	9	242555	242563	271324	271332
MTVG_9817	MPG_578	TTGTCAAACC	10	115070	115079	124884	124893
MTVG_9818	MPG_578	ATCACCCTGC	10	270150	270159	309810	309819
MTVG_12440	MPG_580	AACGGATCA	9	126078	126086	168367	168375
MTVG_12441	MPG_580	GCTCGCGCA	9	18463	18471	45762	45770
MTVG_7669	MPG_581	AGTGAATAGCT	11	3465413	3465423	3508269	3508279
MTVG_3629	MPG_3746	TTGTTTTTTT	10	324784	324793	368923	368932
MTVG_3630	MPG_3746	GCGCAATATTG	11	655785	655795	667376	667386
MTVG_3631	MPG_3746	GCCAAAAATA	10	91824	91833	128815	128824
MTVG_8080	MPG_3748	AAATATCTAC	10	966932	966941	1004893	1004902
MTVG_9040	MPG_9691	AGAAAGTTTCA	11	15050	15060	25679	25689
MTVG_9039	MPG_9691	CAGGGCATAC	10	217078	217087	246066	246075
MTVG_3377	MPG_3751	GCGAGACGGAT	11	358978	358988	394051	394061
MTVG_8449	MPG_584	GGCTCGTCTCG	11	3681436	3681446	3713897	3713907
MTVG_10680	MPG_3757	AATGGTGTAACAAA	14	388798	388811	438584	438597
MTVG_8666	MPG_588	AACAATATA	9	83824	83832	112697	112705
MTVG_12641	MPG_3770	GCATTTAAG	9	1529329	1529337	1585320	1585328
MTVG_11655	MPG_592	ATATAAATTC	10	79736	79745	129054	129063
MTVG_12329	MPG_594	GAAGCGGTAA	10	2242438	2242447	2279196	2279205
MTVG_12200	MPG_595	GCGAGGTTGCG	11	73022	73032	103532	103542
MTVG_2628	MPG_596	GACCAGCAGCCGG	13	153033	153045	190086	190098
MTVG_16	MPG_9717	TTCGGCGCG	9	212192	212200	229949	229957
MTVG_5748	MPG_3800	GGAATCATG	9	58344	58352	75809	75817
MTVG_3043	MPG_597	GCTCGAACTGG	11	109412	109422	129215	129225
MTVG_9884	MPG_598	AAAATGGGTA	10	1522537	1522546	1558796	1558805
MTVG_9885	MPG_598	TTGAGTGATGC	11	2391632	2391642	2423784	2423794
MTVG_983	MPG_3813	GCGGCCATTGG	11	18748	18758	32450	32460
MTVG_3202	MPG_599	TCAGCTCAAG	10	638048	638057	654297	654306
MTVG_3203	MPG_599	GTGGCACCCTT	11	744362	744372	758673	758683
MTVG_6458	MPG_600	CCGAGTGGGCG	11	96353	96363	110228	110238
MTVG_3356	MPG_3831	CCCGGCGAGA	10	313316	313325	328561	328570
MTVG_3357	MPG_3831	TAAGCGGCGA	10	11150	11159	21540	21549
MTVG_4780	MPG_3847	CCGAGGCGCTG	11	13230	13240	26947	26957
MTVG_4779	MPG_3847	GTCACCGATCCGC	13	191720	191732	203552	203564
MTVG_12064	MPG_3850	TGGGCGAAGC	10	90133	90142	122381	122390
MTVG_12065	MPG_3850	ATGCGCGGGA	10	105118	105127	143439	143448
MTVG_4579	MPG_608	TATGGAAAAAGA	12	464529	464540	490493	490504
MTVG_4580	MPG_608	GAAAAAAGCA	10	124277	124286	129208	129217
MTVG_4750	MPG_609	TTCTGTGTTG	10	43271	43280	49260	49269
MTVG_8562	MPG_3853	TAGAATTATT	10	466698	466707	480692	480701
MTVG_6415	MPG_3860	AGCCGAAGCG	10	1971090	1971099	2017986	2017995
MTVG_6416	MPG_3860	TGGGCCTTGG	10	755914	755923	769758	769767
MTVG_6417	MPG_3860	TCCGCCGTCACGC	13	5406371	5406383	5421312	5421324
MTVG_10506	MPG_614	CTTTATGAATA	11	70199	70209	105113	105123
MTVG_1047	MPG_3874	TGCACTGCGG	10	215508	215517	251597	251606
MTVG_1048	MPG_3874	CTTGGTGCCGC	11	16354	16364	53974	53984
MTVG_1585	MPG_3877	GGCGGTTGAA	10	20694	20703	62149	62158
MTVG_1586	MPG_3877	GAAACCGGCAC	11	142937	142947	158232	158242
MTVG_9071	MPG_9754	GTCTTTGGCCT	11	199593	199603	230441	230451
MTVG_2719	MPG_616	GGTGCTCAGCA	11	2325924	2325934	2436805	2436815
MTVG_2720	MPG_616	CCGTCATG	8	1484906	1484913	1520923	1520930
MTVG_2721	MPG_616	AGCCGTGCCGGGT	13	1962416	1962428	1979899	1979911
MTVG_2722	MPG_616	GGTGTGGTG	9	3573053	3573061	3591140	3591148
MTVG_3781	MPG_617	ACAATCATCA	10	31482	31491	85176	85185
MTVG_4990	MPG_9760	CCGCTGTTTC	10	52644	52653	66392	66401
MTVG_2703	MPG_3883	TATTCGGCCTG	11	53885	53895	85602	85612
MTVG_10021	MPG_618	TGTACCAATA	10	593873	593882	602775	602784
MTVG_10022	MPG_618	TGAGATTTCAT	11	199595	199605	207916	207926
MTVG_1542	MPG_3884	GGTGCCGCCG	10	82239	82248	95712	95721
MTVG_10710	MPG_3889	GATTATTAG	9	171199	171207	210540	210548
MTVG_3015	MPG_620	CTCGCCGCCGA	11	629261	629271	681137	681147
MTVG_3016	MPG_620	GCGGCGCGGGC	11	536025	536035	550523	550533
MTVG_1276	MPG_3895	GACTGCAGGA	10	19522	19531	24764	24773
MTVG_9559	MPG_3897	GCCGGGCGCCG	11	51899	51909	69513	69523
MTVG_11788	MPG_624	AAATCCGCCTGC	12	322246	322257	335298	335309
MTVG_11789	MPG_624	CAGCGGCACGGT	12	128512	128523	143112	143123
MTVG_4339	MPG_625	AATTGATGAT	10	29838	29847	66534	66543
MTVG_11634	MPG_628	AACAAGCTGCGC	12	30653	30664	46523	46534
MTVG_12831	MPG_11961	GAGGGGCTCCG	11	200010	200020	240742	240752
MTVG_5926	MPG_3908	TGCGCGACAG	10	1609757	1609766	1622925	1622934
MTVG_8371	MPG_3910	GGATCCAACG	10	812407	812416	851078	851087
MTVG_8372	MPG_3910	GCGCGCTGGCGG	12	3408332	3408343	3420842	3420853
MTVG_105	MPG_3916	GTTCGACGATCTG	13	26504	26516	40699	40711
MTVG_8681	MPG_3928	CCCTTTTTCGT	11	196204	196214	212718	212728
MTVG_6730	MPG_3929	GATTTGCAATCCGCTGCGT	19	49424	49442	104285	104303
MTVG_6731	MPG_3929	AATGCCCCG	9	332076	332084	387014	387022
MTVG_6732	MPG_3929	ACCGCCAGAAG	11	108928	108938	124569	124579
MTVG_11732	MPG_631	TCTTCGAGGCGC	12	1250562	1250573	1291563	1291574
MTVG_11733	MPG_631	AATGATGCGGG	11	812659	812669	846379	846389
MTVG_11734	MPG_631	AGCCAGCGCT	10	1596850	1596859	1652163	1652172
MTVG_11735	MPG_631	AAGATCAACACC	12	1670005	1670016	1694652	1694663
MTVG_11736	MPG_631	GGGCAAAACG	10	542903	542912	555888	555897
MTVG_11737	MPG_631	CTGGCAGCCC	10	2772807	2772816	2787196	2787205
MTVG_4857	MPG_632	AGGCGCTGGCG	11	98393	98403	111805	111815
MTVG_4858	MPG_632	GGCGGCAAG	9	63882	63890	75875	75883
MTVG_8481	MPG_3937	GGCCATTTT	9	325144	325152	341855	341863
MTVG_8482	MPG_3937	TGGTGACTTT	10	48361	48370	76857	76866
MTVG_7606	MPG_634	TTGTTGAGC	9	145319	145327	177347	177355
MTVG_7607	MPG_634	ATACAACTA	9	196641	196649	234335	234343
MTVG_12912	MPG_11892	AATGACATTG	10	21126	21135	60515	60524
MTVG_9965	MPG_3943	GCGCGCCTGGC	11	12781	12791	28720	28730
MTVG_6897	MPG_9792	TCTCAATCACA	11	67868	67878	87236	87246
MTVG_5536	MPG_639	GGCGCCACCGCGC	13	101804	101816	115479	115491
MTVG_4842	MPG_640	ATCACCCTGC	10	21903	21912	61563	61572
MTVG_4840	MPG_640	ATATCAACA	9	377492	377500	405637	405645
MTVG_4841	MPG_640	GGATTGAAAATCCTCGTGTCGGTGGTTCGATTCCGCCCCCGGGCACCA	48	103504	103551	113524	113571
MTVG_6389	MPG_3958	AGCAGCCCCGCC	12	6797	6808	42962	42973
MTVG_6390	MPG_3958	AGCTGTGCAG	10	131187	131196	142238	142247
MTVG_6901	MPG_3959	TTCGCAGGCCAT	12	12182	12193	22015	22026
MTVG_709	MPG_643	GCAAATCATG	10	451868	451877	474835	474844
MTVG_4944	MPG_1973	TTCTTATTTT	10	316897	316906	339279	339288
MTVG_11722	MPG_644	AATTCCAAC	9	894248	894256	903620	903628
MTVG_8747	MPG_9806	AGCAAGGCCC	10	31421	31430	50250	50259
MTVG_7804	MPG_3970	ATGACCTTTTTT	12	10955	10966	61561	61572
MTVG_12797	MPG_11906	CGGCACAGCC	10	648320	648329	660858	660867
MTVG_3266	MPG_647	TATCCAATTTCTT	13	2331816	2331828	2348737	2348749
MTVG_11484	MPG_9808	TGTTCTCTTT	10	371625	371634	385054	385063
MTVG_11485	MPG_9808	AATCCAAAGC	10	87431	87440	123411	123420
MTVG_11486	MPG_9808	AGTAAATTTC	10	77446	77455	118065	118074
MTVG_10645	MPG_9811	CCGCCTTGGGCG	12	112485	112496	126391	126402
MTVG_10646	MPG_9811	ACGCGGCGC	9	37251	37259	75752	75760
MTVG_9340	MPG_9813	GTTTTTCGT	9	36485	36493	50460	50468
MTVG_9341	MPG_9813	ATCCTGCAC	9	32948	32956	68439	68447
MTVG_10284	MPG_650	GAAGCGGATC	10	4343523	4343532	4360847	4360856
MTVG_10285	MPG_650	CATCCGTTCCG	11	2457667	2457677	2471307	2471317
MTVG_11724	MPG_3987	TTATTTTATTA	11	2740090	2740100	2776819	2776829
MTVG_11214	MPG_9820	ATGGCAGCTCA	11	177138	177148	227686	227696
MTVG_1322	MPG_4001	AACAATTCT	9	83410	83418	96340	96348
MTVG_1321	MPG_4004	GCGGCGCTGA	10	243298	243307	258370	258379
MTVG_9756	MPG_652	CTGCCTTGGAG	11	2044928	2044938	2061896	2061906
MTVG_8866	MPG_4007	TTGGTGGACACAA	13	203477	203489	237585	237597
MTVG_8867	MPG_4007	GCTGGCAAG	9	27945	27953	57229	57237
MTVG_659	MPG_653	TAATTTCCTGC	11	94862	94872	130143	130153
MTVG_660	MPG_653	CTGGGCGCGGA	11	58458	58468	101035	101045
MTVG_661	MPG_653	ATTCGGACCA	10	49063	49072	99542	99551
MTVG_662	MPG_653	GCCGCCCGGAT	11	12706	12716	23947	23957
MTVG_3380	MPG_654	GGCTGGTCTGG	11	74362	74372	88043	88053
MTVG_3381	MPG_654	CGCGATGGGT	10	3068028	3068037	3080743	3080752
MTVG_12304	MPG_655	CATCTTGAC	9	20541	20549	28437	28445
MTVG_9445	MPG_658	TCCGCTTCCGGC	12	750447	750458	779077	779088
MTVG_9444	MPG_658	TCGTCGACACGC	12	147031	147042	185718	185729
MTVG_5381	MPG_661	ATTTTGGCACACT	13	973797	973809	1014729	1014741
MTVG_5382	MPG_661	TTCAGGGATG	10	1235733	1235742	1249379	1249388
MTVG_5156	MPG_662	CATGGGGCGG	10	67550	67559	78587	78596
MTVG_4853	MPG_663	TCAGCTTGG	9	108921	108929	124352	124360
MTVG_10557	MPG_666	TCAAAAAGTTCT	12	1684486	1684497	1722774	1722785
MTVG_10558	MPG_666	ACGTTGTTTTC	11	806491	806501	848341	848351
MTVG_10559	MPG_666	GTTTTTTCA	9	1600401	1600409	1632406	1632414
MTVG_10560	MPG_666	AAAAAGAAAA	10	319824	319833	327121	327130
MTVG_12602	MPG_667	ATGCACTGCAA	11	2777176	2777186	2812867	2812877
MTVG_6976	MPG_4045	AGACCGGCGA	10	1327284	1327293	1363753	1363762
MTVG_6977	MPG_4045	CGGTCGCCCG	10	570620	570629	591049	591058
MTVG_11746	MPG_4048	GTTCGACGATCTG	13	25029	25041	39224	39236
MTVG_1761	MPG_671	CGCCGGTGAT	10	2126054	2126063	2161430	2161439
MTVG_1762	MPG_671	GCAGCTAGCCG	11	3037421	3037431	3073826	3073836
MTVG_12381	MPG_675	TCGCCCTGGTGG	12	453455	453466	467258	467269
MTVG_635	MPG_676	GTCGCTCAAC	10	1342225	1342234	1397434	1397443
MTVG_5263	MPG_9857	TCGCGAAGGC	10	13270	13279	29035	29044
MTVG_7478	MPG_680	CCGGGTTTGTGA	12	1161720	1161731	1192805	1192816
MTVG_7479	MPG_680	GCAAAGACCAC	11	3472241	3472251	3493505	3493515
MTVG_4052	MPG_4067	TTCTATCAAT	10	263728	263737	293110	293119
MTVG_12418	MPG_682	AATAGAATCTTT	12	27258	27269	36162	36173
MTVG_10692	MPG_684	TTCGGGATCAT	11	193940	193950	207788	207798
MTVG_10693	MPG_684	ATATGCCGA	9	15974	15982	34920	34928
MTVG_12630	MPG_685	GGCGGCGAG	9	268932	268940	313720	313728
MTVG_12631	MPG_685	CGCCCTCGCCG	11	394625	394635	409555	409565
MTVG_9494	MPG_9872	GTTTTTTTAA	10	27492	27501	49178	49187
MTVG_8154	MPG_4087	GCGCCGCTGCG	11	253249	253259	318375	318385
MTVG_112	MPG_689	ACGATCGGGT	10	5469215	5469224	5483749	5483758
MTVG_6411	MPG_4092	GCAGCCAAC	9	43272	43280	75466	75474
MTVG_10732	MPG_690	GTCCCAAATCCGTCCCA	17	576404	576420	622662	622678
MTVG_10733	MPG_690	TGGTTTCTATTT	12	187229	187240	228459	228470
MTVG_10734	MPG_690	AAACAGCAAAC	11	3434796	3434806	3464018	3464028
MTVG_10735	MPG_690	TTTTATAAA	9	3721718	3721726	3761653	3761661
MTVG_9058	MPG_4095	ACAGAAAGG	9	311819	311827	346993	347001
MTVG_9061	MPG_4095	AATTTTCGC	9	69772	69780	99523	99531
MTVG_519	MPG_9873	CCGGGCGCGCC	11	42212	42222	55793	55803
MTVG_230	MPG_4096	GATATTTTTT	10	57347	57356	69667	69676
MTVG_11817	MPG_693	GAATGAGTG	9	32265	32273	67176	67184
MTVG_5764	MPG_694	CCTAAACTCA	10	2852091	2852100	2891784	2891793
MTVG_11675	MPG_9878	GCCAGGCAGC	10	50467	50476	108114	108123
MTVG_8697	MPG_4099	CGCGCGCCGCGCTCGCC	17	194021	194037	233807	233823
MTVG_8698	MPG_4099	CGCCGCGAAACC	12	162371	162382	177503	177514
MTVG_6437	MPG_9879	GAACTCTGCC	10	158234	158243	209008	209017
MTVG_6438	MPG_9879	CGCTGCCAGA	10	63518	63527	103575	103584
MTVG_10324	MPG_696	TATTAGCGCAA	11	1530079	1530089	1560802	1560812
MTVG_10685	MPG_697	TTCCGCAC	8	3971556	3971563	3981439	3981446
MTVG_10687	MPG_697	CAATAAAAC	9	3288234	3288242	3300449	3300457
MTVG_10686	MPG_697	CGACGGTGATG	11	26096	26106	49511	49521
MTVG_11691	MPG_700	GAGATCGGGC	10	6208	6217	58517	58526
MTVG_12021	MPG_703	TAAGGCTGC	9	640399	640407	676676	676684
MTVG_12022	MPG_703	CCGCGCTTCCAT	12	558343	558354	571015	571026
MTVG_4212	MPG_704	AAACAAAAAA	10	190990	190999	222464	222473
MTVG_10057	MPG_707	CTGTTATAG	9	4478	4486	21928	21936
MTVG_896	MPG_708	ATTATTGTT	9	62914	62922	94022	94030
MTVG_9323	MPG_709	CATTACATCGCT	12	688836	688847	725208	725219
MTVG_7604	MPG_4127	ATTTTTTTA	9	139707	139715	173709	173717
MTVG_4644	MPG_4128	AAGGGACCCGG	11	25638	25648	42018	42028
MTVG_5325	MPG_4133	CAGCGCAACA	10	88203	88212	101593	101602
MTVG_9493	MPG_4137	AACACATAG	9	165205	165213	177397	177405
MTVG_5614	MPG_4138	AGGGGAGGCA	10	81020	81029	135456	135465
MTVG_1084	MPG_713	TATCTTTTAT	10	22825	22834	90872	90881
MTVG_1940	MPG_714	ACTAAATGTT	10	2578339	2578348	2609574	2609583
MTVG_3570	MPG_4150	ATGACCTTTTTT	12	11203	11214	61809	61820
MTVG_1131	MPG_715	ATAATTTATAA	11	116028	116038	126129	126139
MTVG_1125	MPG_715	TTATATTGATT	11	1046665	1046675	1150650	1150660
MTVG_1126	MPG_715	AAAGAATAT	9	282619	282627	337946	337954
MTVG_1127	MPG_715	GACTTTGGAGA	11	549231	549241	580990	581000
MTVG_1128	MPG_715	AAAAGTGAAT	10	568248	568257	603038	603047
MTVG_1129	MPG_715	AAAAAAATAGAAGAA	15	37621	37635	61384	61398
MTVG_5097	MPG_716	AGATCGAGCAGACC	14	534513	534526	570120	570133
MTVG_10188	MPG_717	TATTAATAC	9	2184749	2184757	2229982	2229990
MTVG_10190	MPG_717	ATCCTTGAGT	10	1999999	2000008	2031696	2031705
MTVG_10189	MPG_717	AAAAAATAAAA	11	3366268	3366278	3386354	3386364
MTVG_3411	MPG_4161	TGATGAAAGCC	11	58051	58061	67205	67215
MTVG_3749	MPG_9908	TCTGGCAGCG	10	36440	36449	76497	76506
MTVG_12074	MPG_720	ATCCATCCGC	10	17096	17105	54987	54996
MTVG_9979	MPG_721	TTGTAGATCG	10	340145	340154	373123	373132
MTVG_9980	MPG_721	CTGAAGTGG	9	78104	78112	92141	92149
MTVG_9981	MPG_721	GTGGTGCTGGA	11	109805	109815	124133	124143
MTVG_9982	MPG_721	TTGACACAA	9	585167	585175	603133	603141
MTVG_9984	MPG_721	CCATTTGGTC	10	146673	146682	159030	159039
MTVG_5300	MPG_4175	TCGGCAAACA	10	511477	511486	534381	534390
MTVG_9273	MPG_4177	GATATTCGATC	11	8042	8052	23452	23462
MTVG_357	MPG_9916	AGATGATGGA	10	21054	21063	36061	36070
MTVG_359	MPG_9916	CGCTCGATC	9	8434	8442	25627	25635
MTVG_11057	MPG_4181	CAGGAAAAGG	10	95326	95335	140448	140457
MTVG_5500	MPG_726	ACTTTTTCATTA	12	238911	238922	282005	282016
MTVG_4521	MPG_727	GCGGGCGAGCGCC	13	615690	615702	631316	631328
MTVG_4522	MPG_727	GTCCACGGT	9	1871512	1871520	1916093	1916101
MTVG_4523	MPG_727	TGCGGGGCATGC	12	1200123	1200134	1250048	1250059
MTVG_3066	MPG_4186	GGCCCGGCCA	10	119111	119120	129277	129286
MTVG_3065	MPG_4186	GACAGGCGTTC	11	51834	51844	98951	98961
MTVG_493	MPG_729	TAATTTATAC	10	2614354	2614363	2618283	2618292
MTVG_12052	MPG_4191	CGTGGAGCGG	10	86844	86853	113916	113925
MTVG_7711	MPG_731	CGCTGCATG	9	2983451	2983459	3027161	3027169
MTVG_12737	MPG_11967	CATCCTGCTGCTTG	14	66779	66792	109090	109103
MTVG_12024	MPG_734	CCATCAGCCC	10	176980	176989	208467	208476
MTVG_10870	MPG_735	ACCGAAGCGA	10	59379	59388	106356	106365
MTVG_5991	MPG_9930	ATGGAAGCGCGG	12	76782	76793	89455	89466
MTVG_5992	MPG_9930	CTGCCGCTG	9	68644	68652	111173	111181
MTVG_3859	MPG_736	TCTCGCCGC	9	11387	11395	22542	22550
MTVG_9036	MPG_9935	TCTGGCAGCG	10	36440	36449	76497	76506
MTVG_9037	MPG_9935	CCTTCATCG	9	149869	149877	199787	199795
MTVG_8442	MPG_9936	GGCGGTCGATCCGC	14	190319	190332	198968	198981
MTVG_8443	MPG_9936	CGGCTATGCCTG	12	46360	46371	70008	70019
MTVG_8444	MPG_9936	GTCGGCACCCG	11	73935	73945	89394	89404
MTVG_4606	MPG_4217	TTCTATCTC	9	59267	59275	79108	79116
MTVG_10484	MPG_741	ACCCAGCGC	9	48684	48692	83807	83815
MTVG_10485	MPG_741	GGTGAAGTC	9	22513	22521	32774	32782
MTVG_10486	MPG_741	AGCGACGGCTC	11	62427	62437	78602	78612
MTVG_5781	MPG_4224	TAGTCTTAGGA	11	27787	27797	64440	64450
MTVG_12723	MPG_11993	TGGTGGCGGC	10	103748	103757	143008	143017
MTVG_165	MPG_744	GAGCAAGCAG	10	2230881	2230890	2274902	2274911
MTVG_166	MPG_744	CCGCCATCT	9	2870678	2870686	2922261	2922269
MTVG_167	MPG_744	TGGGCACGTT	10	3291636	3291645	3320790	3320799
MTVG_168	MPG_744	CATGAACTCG	10	1915083	1915092	1944905	1944914
MTVG_528	MPG_4239	CAAAGGCAT	9	350465	350473	384236	384244
MTVG_10402	MPG_9950	CGGCGAGCGCCGC	13	7719	7731	25741	25753
MTVG_8153	MPG_4243	GGAATCATG	9	22982	22990	40447	40455
MTVG_6842	MPG_750	GCGCCCGCG	9	669187	669195	718720	718728
MTVG_6843	MPG_750	AACGAAAAGC	10	822017	822026	840856	840865
MTVG_8064	MPG_4246	TTTCACATG	9	628810	628818	681488	681496
MTVG_8065	MPG_4246	GATTCGATA	9	240532	240540	279973	279981
MTVG_8475	MPG_751	AAACCTATAA	10	122256	122265	152602	152611
MTVG_8476	MPG_751	ATACAACTA	9	196641	196649	234335	234343
MTVG_9112	MPG_4248	CTGCAGATC	9	766115	766123	802384	802392
MTVG_12169	MPG_753	CTGCAACAGG	10	638762	638771	651952	651961
MTVG_12170	MPG_753	CCCAAGCGGCGC	12	71851	71862	86924	86935
MTVG_4122	MPG_755	ATTTTTATCACAT	13	403388	403400	414026	414038
MTVG_10817	MPG_8504	CTTTTCTTTA	10	878110	878119	998329	998338
MTVG_4473	MPG_9961	ACGGCAATGGC	11	1217975	1217985	1231412	1231422
MTVG_6122	MPG_4258	GGCAGCGTAA	10	102684	102693	145559	145568
MTVG_5384	MPG_759	GGTAGCGTTT	10	79519	79528	101159	101168
MTVG_1803	MPG_760	CGACCCTCGCCA	12	233035	233046	270315	270326
MTVG_1805	MPG_760	ATATCGATCC	10	122628	122637	147048	147057
MTVG_1804	MPG_760	CAGATTGATG	10	11741	11750	17259	17268
MTVG_9523	MPG_4263	ACGCGGCGGG	10	340332	340341	348213	348222
MTVG_9524	MPG_4263	TCCTCATTGCC	11	126375	126385	164351	164361
MTVG_3491	MPG_762	TTTCAGCCGCC	11	46917	46927	61430	61440
MTVG_4794	MPG_764	AGTTGAGTTTT	11	1820256	1820266	1831643	1831653
MTVG_4795	MPG_764	GATTGCGCTGA	11	359739	359749	371228	371238
MTVG_11676	MPG_9969	AGATCCGGGTT	11	27512	27522	46699	46709
MTVG_9751	MPG_4277	ATATGCCTTG	10	375704	375713	414140	414149
MTVG_9752	MPG_4277	CGGCGCCGGCG	11	41189	41199	55078	55088
MTVG_2103	MPG_4282	TCGATCGACG	10	15912	15921	51874	51883
MTVG_8230	MPG_768	CGGTTCGAGA	10	106423	106432	117468	117477
MTVG_7778	MPG_769	ATCGCCATCG	10	368662	368671	381248	381257
MTVG_12714	MPG_11765	GCCGTTGCAC	10	77326	77335	119743	119752
MTVG_9135	MPG_771	GGTCAGCCCG	10	3826197	3826206	3878927	3878936
MTVG_9134	MPG_771	GCGCTCAAAAT	11	2211726	2211736	2218150	2218160
MTVG_2897	MPG_4296	GCTTTTTTGG	10	72687	72696	85247	85256
MTVG_8743	MPG_772	CGGATCAGCG	10	49671	49680	57546	57555
MTVG_5698	MPG_774	TTTATATCAG	10	1765061	1765070	1802981	1802990
MTVG_11435	MPG_4310	GGACATCCC	9	25551	25559	41383	41391
MTVG_1627	MPG_4312	CATCGGCAGC	10	922642	922651	946820	946829
MTVG_4350	MPG_4313	AGGTTTAAGCA	11	51119	51129	73693	73703
MTVG_12340	MPG_777	TTTTATTCTC	10	177108	177117	198835	198844
MTVG_8788	MPG_4319	TCGTCGAGCGCG	12	28565	28576	55729	55740
MTVG_8787	MPG_4319	TCGACGCCGC	10	56499	56508	106261	106270
MTVG_8789	MPG_4319	GTGACCGACGCCGT	14	275239	275252	302267	302280
MTVG_8298	MPG_4320	TTTAATAAAA	10	4459	4468	32280	32289
MTVG_4770	MPG_781	CTCATGTAC	9	5776013	5776021	5817186	5817194
MTVG_4771	MPG_781	TAATTAGGCC	10	3960996	3961005	4010570	4010579
MTVG_8203	MPG_4338	GGGCAGGAA	9	460913	460921	469325	469333
MTVG_4150	MPG_4340	GAAATTGGCAAA	12	7570	7581	20652	20663
MTVG_7230	MPG_9992	GGGGCCGTCGGGC	13	50683	50695	63932	63944
MTVG_7231	MPG_9992	AGACCGCCGG	10	20728	20737	59936	59945
MTVG_11043	MPG_4343	TCTTGAAAGT	10	11307	11316	19697	19706
MTVG_7935	MPG_783	GCTCGAGGCT	10	593741	593750	606614	606623
MTVG_7936	MPG_783	GTCCACGGT	9	1871512	1871520	1916093	1916101
MTVG_7937	MPG_783	TGCGGGGCATGC	12	1201201	1201212	1251126	1251137
MTVG_9588	MPG_785	TGGGTTAATCC	11	43777	43787	77556	77566
MTVG_9589	MPG_785	TGGCCAGAC	9	215515	215523	252324	252332
MTVG_10879	MPG_9997	AATCTTGATGAA	12	17525	17536	50779	50790
MTVG_11955	MPG_786	CTGGCAGTGA	10	1918290	1918299	1963338	1963347
MTVG_11956	MPG_786	GGTTCTGTC	9	1694120	1694128	1738369	1738377
MTVG_11957	MPG_786	GGATGACGGGG	11	960462	960472	979617	979627
MTVG_8622	MPG_788	GGCGCGACCGA	11	3333430	3333440	3371254	3371264
MTVG_8623	MPG_788	GGCAGCAAAGGG	12	1077409	1077420	1093875	1093886
MTVG_209	MPG_10000	AACGCCTTGT	10	218906	218915	248328	248337
MTVG_743	MPG_793	GCACGCGCTGT	11	387591	387601	434911	434921
MTVG_744	MPG_793	GCAGGCGCT	9	1898738	1898746	1923711	1923719
MTVG_68	MPG_795	TTTTTTTATTT	11	8295	8305	68204	68214
MTVG_1327	MPG_10011	TTAAAATTGG	10	7110	7119	38480	38489
MTVG_285	MPG_10012	AGCTTTTTGC	10	70596	70605	84875	84884
MTVG_867	MPG_799	CGTCATCG	8	1399442	1399449	1442950	1442957
MTVG_9740	MPG_800	ATAGGACTT	9	2273120	2273128	2295502	2295510
MTVG_9741	MPG_800	CTCTAGAACT	10	239511	239520	276589	276598
MTVG_7624	MPG_4394	AATCTTGATGAA	12	17472	17483	50726	50737
MTVG_7625	MPG_4394	TTTTTTATTT	10	25621	25630	37313	37322
MTVG_2611	MPG_4395	TCCTCGGCCT	10	27801	27810	40572	40581
MTVG_2612	MPG_4395	CGGCCAGCGGCACCTC	16	20328	20343	53110	53125
MTVG_8946	MPG_803	GTGCCGAGGC	10	126475	126484	168192	168201
MTVG_12728	MPG_11911	CCTTTATG	8	14124	14131	29600	29607
MTVG_1233	MPG_806	GCCATGCAGG	10	867160	867169	905956	905965
MTVG_9955	MPG_809	TGCGGGGCATGC	12	57368	57379	107293	107304
MTVG_9956	MPG_809	GCTCGAGGCT	10	110586	110595	123459	123468
MTVG_9957	MPG_809	CTGGCGCAGGCG	12	1591282	1591293	1634457	1634468
MTVG_2379	MPG_815	TTTCAAAAT	9	343959	343967	384733	384741
MTVG_2380	MPG_815	TATTTTTTTATTT	13	84870	84882	115378	115390
MTVG_1956	MPG_821	ATCGCGCGAA	10	144149	144158	179382	179391
MTVG_1957	MPG_821	ACCGTCTTTC	10	27892	27901	37861	37870
MTVG_1958	MPG_821	GTGCCAGTCGCC	12	262449	262460	276509	276520
MTVG_1960	MPG_821	CCAGGAACCTG	11	115608	115618	129032	129042
MTVG_2726	MPG_822	ATCACCCTGC	10	112441	112450	152101	152110
MTVG_2727	MPG_822	GGATTGAAAATCCTCGTGTCGGTGGTTCGATTCCGCCCCCGGGCACCA	48	103587	103634	113607	113654
MTVG_2728	MPG_822	ATATCAACA	9	439998	440006	468143	468151
MTVG_2587	MPG_4446	TTCGGCGCG	9	91782	91790	109539	109547
MTVG_8673	MPG_10054	AAGTTTAGT	9	8083	8091	37176	37184
MTVG_3723	MPG_823	GGTTGCGCGCG	11	10448	10458	39776	39786
MTVG_3724	MPG_823	TGCGGTGAA	9	51746	51754	81803	81811
MTVG_3725	MPG_823	TCGGCGAGACC	11	285129	285139	300276	300286
MTVG_3726	MPG_823	ATGACCACC	9	478495	478503	489173	489181
MTVG_9822	MPG_4457	GCAGATAAAAGCAGTATGGGAAGGAATTGCAAAAAAGTTTAATGGGCT	48	77594	77641	101771	101818
MTVG_9823	MPG_4457	ATTTCAGAAGC	11	19701	19711	54141	54151
MTVG_3316	MPG_824	CCTGTTTAT	9	103931	103939	111056	111064
MTVG_3315	MPG_824	CTTTAACTTC	10	55839	55848	86323	86332
MTVG_6762	MPG_826	CTTGTCGCGCG	11	72135	72145	97635	97645
MTVG_898	MPG_4462	AATGTAGTG	9	787099	787107	815001	815009
MTVG_3972	MPG_4463	TGTCGCCCAG	10	25434	25443	60332	60341
MTVG_9409	MPG_827	GACGGAATTC	10	928246	928255	966950	966959
MTVG_9410	MPG_827	CAATCGAGGTC	11	5783747	5783757	5812694	5812704
MTVG_9411	MPG_827	GAGCGAGTT	9	1686005	1686013	1704068	1704076
MTVG_9412	MPG_827	TGAACCCTT	9	3796029	3796037	3810088	3810096
MTVG_6968	MPG_831	CATATACCATCAC	13	491001	491013	503976	503988
MTVG_6967	MPG_831	TAGAGCGGC	9	219345	219353	256168	256176
MTVG_8290	MPG_10061	GCGGGGCCTGG	11	84605	84615	126151	126161
MTVG_8291	MPG_10061	AATCCAAAGC	10	87431	87440	123411	123420
MTVG_8292	MPG_10061	TGTTCTCTTT	10	371726	371735	385155	385164
MTVG_6665	MPG_833	CAGAAGCTGGC	11	99771	99781	109975	109985
MTVG_6667	MPG_833	CGCTGCCTG	9	241051	241059	266834	266842
MTVG_1182	MPG_834	CCATGGACATCG	12	178560	178571	228073	228084
MTVG_1183	MPG_834	TACCATCCCGCC	12	78932	78943	116282	116293
MTVG_1184	MPG_834	GCTTGCGGC	9	89693	89701	129989	129997
MTVG_5615	MPG_835	CGTCATGTTATC	12	60781	60792	91485	91496
MTVG_5616	MPG_835	TTTCTTCTGCA	11	24943	24953	57529	57539
MTVG_1853	MPG_4480	CGCGCCGGGGC	11	86979	86989	101347	101357
MTVG_11621	MPG_836	TAGCACTTCGG	11	3100768	3100778	3190138	3190148
MTVG_4546	MPG_4484	ATCGAATGT	9	9976	9984	45141	45149
MTVG_5620	MPG_4490	GGGGATAATGG	11	33514	33524	46695	46705
MTVG_2701	MPG_837	TGCCGCATCT	10	382648	382657	440768	440777
MTVG_61	MPG_838	CTGCTGGCGTT	11	204607	204617	222016	222026
MTVG_62	MPG_838	GAAAGAAT	8	40837	40844	82309	82316
MTVG_11782	MPG_4500	GCGACCGAAA	10	109476	109485	119040	119049
MTVG_8830	MPG_4501	CCCTTTTTCGT	11	196295	196305	212776	212786
MTVG_32	MPG_839	GAGCACCTCC	10	5990645	5990654	6015866	6015875
MTVG_12806	MPG_11756	AAACAGCAAA	10	152483	152492	163848	163857
MTVG_4551	MPG_4504	AGCTGTGCAG	10	131365	131374	142416	142425
MTVG_4550	MPG_4504	AGCAGCCCCGCC	12	6759	6770	42924	42935
MTVG_2595	MPG_4505	GGAACGAGA	9	61005	61013	81581	81589
MTVG_2594	MPG_4505	CCGTGGAAC	9	39364	39372	54243	54251
MTVG_12783	MPG_11685	TGGTGAGTAGA	11	2507215	2507225	2524716	2524726
MTVG_5724	MPG_841	CGGCTCATTG	10	2131034	2131043	2168007	2168016
MTVG_7455	MPG_842	AAAAATATAT	10	147722	147731	198249	198258
MTVG_11834	MPG_4527	GGCTTTATT	9	6597	6605	23129	23137
MTVG_4696	MPG_4529	CGCGATGCCG	10	21259	21268	58979	58988
MTVG_5538	MPG_4538	TTGCTCTGAG	10	79206	79215	119325	119334
MTVG_10530	MPG_10091	CACTTACACC	10	9118	9127	48346	48355
MTVG_12609	MPG_4548	CTCGGGCCATGCT	13	23734	23746	59994	60006
MTVG_5956	MPG_848	TGGCGGTATTG	11	496540	496550	513838	513848
MTVG_5957	MPG_848	GCATGGTTCGCT	12	251431	251442	345981	345992
MTVG_5958	MPG_848	TCTTTTCTG	9	240796	240804	270095	270103
MTVG_5959	MPG_848	CGGCAACCTGT	11	178421	178431	213110	213120
MTVG_5960	MPG_848	TTGCACCGGG	10	43235	43244	76189	76198
MTVG_12299	MPG_4561	AGACAAGAAA	10	53963	53972	75694	75703
MTVG_12300	MPG_4561	TAGTAAAATT	10	283093	283102	296131	296140
MTVG_6756	MPG_4567	TAATACAAAC	10	16461	16470	43400	43409
MTVG_2724	MPG_851	GGATGATGTC	10	2706840	2706849	2754543	2754552
MTVG_2725	MPG_851	GATCTGGGTGTG	12	3400525	3400536	3439089	3439100
MTVG_2173	MPG_852	AGCCCCATTTATTGGGGCTTT	21	231049	231069	267807	267827
MTVG_5011	MPG_4571	GTCACCCCCGC	11	25724	25734	37915	37925
MTVG_5012	MPG_4571	GGTTGAAATC	10	191603	191612	217413	217422
MTVG_3611	MPG_10106	TTGGCAGCAC	10	169729	169738	205376	205385
MTVG_3612	MPG_10106	CTTGCCGGGT	10	412058	412067	449900	449909
MTVG_6418	MPG_853	GTGGCGGAGGGTCAG	15	1206367	1206381	1223713	1223727
MTVG_11992	MPG_4577	TCGCCTTCAGC	11	90660	90670	107316	107326
MTVG_11990	MPG_4577	TGCGTCACGGC	11	58866	58876	99665	99675
MTVG_11991	MPG_4577	CTGGCCGCGCT	11	9834	9844	41735	41745
MTVG_5153	MPG_4578	CGGTGGCCGCA	11	34111	34121	71250	71260
MTVG_5154	MPG_4578	ACGCTGGAACA	11	84479	84489	94502	94512
MTVG_5155	MPG_4578	GTCCGCCGC	9	452641	452649	484488	484496
MTVG_9920	MPG_10108	TGCGGGCCAG	10	402439	402448	446489	446498
MTVG_2931	MPG_4584	TTTCTGGTGGC	11	21209	21219	76281	76291
MTVG_2932	MPG_4584	AGTTTTGGA	9	290296	290304	326694	326702
MTVG_602	MPG_4586	ATCCTTTCTG	10	141350	141359	176177	176186
MTVG_603	MPG_4586	TTTTTTATTT	10	25806	25815	37498	37507
MTVG_1099	MPG_4591	CCCAAGCCCCG	11	66060	66070	79930	79940
MTVG_1100	MPG_4591	CTGCGGCAAGG	11	6791	6801	20177	20187
MTVG_3048	MPG_4597	GCGCCGCTGT	10	87969	87978	127189	127198
MTVG_3049	MPG_4597	CTTCCACCTC	10	10838	10847	36058	36067
MTVG_5291	MPG_855	AAATAACCAT	10	235238	235247	252869	252878
MTVG_889	MPG_4606	GATCGCGCTGGC	12	107575	107586	140840	140851
MTVG_10081	MPG_858	AGCGATTGGCG	11	267144	267154	280334	280344
MTVG_10082	MPG_858	AGCAGCGCCAT	11	182071	182081	214651	214661
MTVG_4744	MPG_4608	TTTTTTTATG	10	11660	11669	39973	39982
MTVG_4745	MPG_4608	AATTCGTCTAAAA	13	32390	32402	42739	42751
MTVG_8099	MPG_4609	CGGTCGGCA	9	69356	69364	112603	112611
MTVG_10940	MPG_4613	CGGTCGGCA	9	74407	74415	117654	117662
MTVG_10941	MPG_4613	CGGCGCCGGCG	11	75295	75305	89184	89194
MTVG_7601	MPG_862	CGGACCACCT	10	100447	100456	137583	137592
MTVG_8033	MPG_4619	CCTGGGCGATT	11	15079	15089	25608	25618
MTVG_12771	MPG_11810	CTCCAAACAA	10	51363	51372	57015	57024
MTVG_8471	MPG_863	GGTCGCGCT	9	8581	8589	55623	55631
MTVG_8472	MPG_863	GGGCGCGCCGT	11	33846	33856	44714	44724
MTVG_10731	MPG_4621	TGATTTTTGG	10	118744	118753	160966	160975
MTVG_4053	MPG_4636	ACGGGGAGA	9	33928	33936	68471	68479
MTVG_4054	MPG_4636	GCCGGCACCG	10	32479	32488	68150	68159
MTVG_3071	MPG_866	CATGAACCTGA	11	61994	62004	100441	100451
MTVG_6461	MPG_4637	TGCACTGCGG	10	215508	215517	251597	251606
MTVG_6462	MPG_4637	CTTGGTGCCGC	11	16354	16364	53974	53984
MTVG_11769	MPG_1980	GCTTTAATGGCT	12	527227	527238	551416	551427
MTVG_12141	MPG_4658	GTCCTGCATTCG	12	8075	8086	48609	48620
MTVG_923	MPG_871	AGGTTTTTG	9	288661	288669	321240	321248
MTVG_6294	MPG_873	CAAGTACAAA	10	3700941	3700950	3745545	3745554
MTVG_7646	MPG_4672	CGGCGACGGCT	11	46319	46329	61756	61766
MTVG_11802	MPG_4675	TTGGACTTAAAATCCAATGGATATTAAAATGTCCGTGCCGGTTCGAGTCCGGCCTCAGGTAC	62	218830	218891	230702	230763
MTVG_11002	MPG_874	TACAAAGCC	9	171112	171120	176195	176203
MTVG_11003	MPG_874	ATTTTTTCA	9	101591	101599	120869	120877
MTVG_5467	MPG_875	CCGCGCCAGC	10	441149	441158	467058	467067
MTVG_5468	MPG_875	CGAGGACGG	9	140432	140440	177713	177721
MTVG_5470	MPG_875	TCGGCGAGACC	11	73771	73781	88833	88843
MTVG_5469	MPG_875	CAGGCTCTTG	10	91621	91630	138593	138602
MTVG_9454	MPG_877	GCACCAGCAGC	11	92463	92473	104990	105000
MTVG_5970	MPG_4677	TCGTGACCATC	11	76154	76164	103038	103048
MTVG_5971	MPG_4677	CCGGAAGCAG	10	278614	278623	313442	313451
MTVG_109	MPG_879	CGAGCGGGT	9	279761	279769	316475	316483
MTVG_8031	MPG_10132	GCAAGCTGGA	10	25445	25454	39093	39102
MTVG_193	MPG_4689	CCAAGCGCGC	10	189457	189466	207863	207872
MTVG_4304	MPG_882	CATCAGCAAT	10	298271	298280	356045	356054
MTVG_4305	MPG_882	ATCATTCAAA	10	211751	211760	222587	222596
MTVG_8711	MPG_883	GATAGAGCG	9	4543425	4543433	4574329	4574337
MTVG_10673	MPG_4693	TGCACTGCGG	10	215508	215517	251597	251606
MTVG_10674	MPG_4693	CTTGGTGCCGC	11	16354	16364	53974	53984
MTVG_10900	MPG_10137	AGACCGCCGG	10	20851	20860	60059	60068
MTVG_4575	MPG_884	CGACATCCGCG	11	2073851	2073861	2108261	2108271
MTVG_4576	MPG_884	CAGTCGCGG	9	1954497	1954505	1978608	1978616
MTVG_4577	MPG_884	GACGGCGTGCT	11	1822813	1822823	1837109	1837119
MTVG_2875	MPG_10140	TGCGGTGGTGGGCGA	15	15781	15795	26504	26518
MTVG_12302	MPG_888	GCACAGGCTG	10	29373	29382	60072	60081
MTVG_6779	MPG_889	TTGGCATAAC	10	268749	268758	311186	311195
MTVG_10944	MPG_890	TTCGATCGACT	11	772968	772978	807196	807206
MTVG_445	MPG_891	GTTTTTTCTT	10	1121999	1122008	1146671	1146680
MTVG_4325	MPG_894	TTCCGAAGT	9	23120	23128	61344	61352
MTVG_4326	MPG_894	TTTGATTTCCTT	12	106437	106448	116878	116889
MTVG_4327	MPG_894	CCAGGAACCTG	11	244651	244661	258075	258085
MTVG_4329	MPG_894	GATCGGCACAG	11	167068	167078	198652	198662
MTVG_5752	MPG_895	CGGCTGGCACC	11	738141	738151	749408	749418
MTVG_10599	MPG_4719	AGATAAACTT	10	11816	11825	20386	20395
MTVG_8478	MPG_4721	GCTGCTGTGG	10	24569	24578	42784	42793
MTVG_304	MPG_4722	TGCACTGCGG	10	215508	215517	251597	251606
MTVG_305	MPG_4722	CTTGGTGCCGC	11	16354	16364	53974	53984
MTVG_880	MPG_4724	AGAAATGATA	10	18684	18693	26111	26120
MTVG_4752	MPG_897	GCCGTCGATC	10	45606	45615	87074	87083
MTVG_8260	MPG_4728	TAAAAAATCTA	11	53992	54002	115476	115486
MTVG_7893	MPG_10149	TGAGCGCCAGCA	12	20924	20935	33499	33510
MTVG_9333	MPG_4738	GACAAGAGA	9	6463	6471	20689	20697
MTVG_3200	MPG_899	GGCTTTTGGCCCT	13	273813	273825	287194	287206
MTVG_12371	MPG_4750	TTAATTTAAATATT	14	74257	74270	78530	78543
MTVG_7700	MPG_10154	CTTTGAAGCC	10	6129	6138	39681	39690
MTVG_9630	MPG_906	GAGGCGGCGGC	11	388120	388130	428583	428593
MTVG_5665	MPG_908	GTGATGCGT	9	1585040	1585048	1666052	1666060
MTVG_5666	MPG_908	AGTCGTGTGC	10	1495429	1495438	1512816	1512825
MTVG_5667	MPG_908	TGGGGCAGCG	10	2090376	2090385	2097790	2097799
MTVG_8047	MPG_909	AGCCAATCCA	10	1348988	1348997	1378587	1378596
MTVG_8048	MPG_909	CGAGAGCGA	9	457176	457184	487536	487544
MTVG_8049	MPG_909	CTGGGCGGAT	10	1554212	1554221	1570109	1570118
MTVG_8155	MPG_4773	AGCTGCAGTA	10	245865	245874	276796	276805
MTVG_4413	MPG_4777	CTCAAAGAG	9	22031	22039	38823	38831
MTVG_12427	MPG_910	CGTAAATCC	9	29179	29187	38901	38909
MTVG_12428	MPG_910	TGCGTCTGGAT	11	2430644	2430654	2470181	2470191
MTVG_9309	MPG_911	CTGGCGCAGGCG	12	1888974	1888985	1932149	1932160
MTVG_9310	MPG_911	GCTCGAGGCT	10	3462895	3462904	3475768	3475777
MTVG_10758	MPG_913	TTTTTGAAATATTT	14	497302	497315	540019	540032
MTVG_8218	MPG_915	CGATCTGGCGC	11	2767882	2767892	2816260	2816270
MTVG_8219	MPG_915	GAACCTGCCG	10	1273458	1273467	1320295	1320304
MTVG_8220	MPG_915	CGGAACGGTC	10	2512251	2512260	2550869	2550878
MTVG_8221	MPG_915	CGGCCGGCGC	10	2712308	2712317	2724034	2724043
MTVG_8222	MPG_915	CGGTGCTCAG	10	1847164	1847173	1858253	1858262
MTVG_7385	MPG_4789	GCACCGGGCG	10	30931	30940	45741	45750
MTVG_4389	MPG_4793	GGGGATAATGG	11	33514	33524	46694	46704
MTVG_5017	MPG_10174	AAGATAAACAAA	12	25101	25112	44446	44457
MTVG_11818	MPG_919	GTCGCCGCCTG	11	1112241	1112251	1144646	1144656
MTVG_11819	MPG_919	CGCTCGGCCAGC	12	410215	410226	453895	453906
MTVG_7068	MPG_920	CAAGGCGGG	9	8368	8376	32344	32352
MTVG_7069	MPG_920	TCGATCTCCG	10	153338	153347	199439	199448
MTVG_3115	MPG_921	AGTAAACAA	9	205356	205364	214490	214498
MTVG_3118	MPG_921	GAACTTGATT	10	17769	17778	52748	52757
MTVG_3116	MPG_921	AACTTTTTTG	10	164289	164298	174148	174157
MTVG_2230	MPG_4801	GATATTCGATC	11	17198	17208	32708	32718
MTVG_10097	MPG_4806	GAAAAGATCTTC	12	9433	9444	22705	22716
MTVG_7418	MPG_10180	TATTCAAAT	9	18681	18689	34656	34664
MTVG_7417	MPG_10180	GATGAAGAAG	10	256295	256304	281409	281418
MTVG_4456	MPG_10182	GCCGTGCGA	9	17776	17784	32853	32861
MTVG_2452	MPG_924	CATAGGCGCGCC	12	575543	575554	588210	588221
MTVG_2453	MPG_924	GTTCGTCTT	9	94843	94851	123422	123430
MTVG_2266	MPG_926	GGCGGCGGCAG	11	66633	66643	102670	102680
MTVG_4092	MPG_4814	CGAACCGCAC	10	344660	344669	357560	357569
MTVG_3403	MPG_4815	GCTTTGATGCT	11	174282	174292	204427	204437
MTVG_3404	MPG_4815	ATTAAAACAAT	11	100916	100926	132698	132708
MTVG_3070	MPG_927	TCAATATTATCTAT	14	49626	49639	85924	85937
MTVG_4930	MPG_4821	CGCCGCCGACG	11	1334557	1334567	1358143	1358153
MTVG_12328	MPG_4826	TTTCTTTTTTTA	12	70515	70526	105102	105113
MTVG_12327	MPG_4826	TTTTTGCTTTT	11	55308	55318	67530	67540
MTVG_10089	MPG_4827	GACGACATA	9	70568	70576	104809	104817
MTVG_376	MPG_930	ATTTCTTTT	9	410249	410257	446244	446252
MTVG_377	MPG_930	GAAGAAATAAA	11	387013	387023	424839	424849
MTVG_8461	MPG_10197	CATCGCCGCCGG	12	36988	36999	89155	89166
MTVG_8460	MPG_10197	TTTCTCGCGCA	11	62193	62203	94304	94314
MTVG_865	MPG_4837	TGAAGCACTTC	11	178853	178863	195549	195559
MTVG_6972	MPG_932	TAACAGCAA	9	138980	138988	168264	168272
MTVG_3123	MPG_934	CGAGCGCGGCGGTCG	15	2019047	2019061	2058568	2058582
MTVG_3124	MPG_934	GGCGGCGGGC	10	1902428	1902437	1936685	1936694
MTVG_3125	MPG_934	CGTCGAGCGCC	11	3711916	3711926	3728676	3728686
MTVG_5099	MPG_936	CAATGATGG	9	59383	59391	71468	71476
MTVG_5100	MPG_936	CTTTAACTTC	10	55843	55852	86327	86336
MTVG_1022	MPG_4850	GCCGCCTGCG	10	17633	17642	31748	31757
MTVG_10151	MPG_4852	TAAAAGAAGAAAA	13	43558	43570	59145	59157
MTVG_3034	MPG_4854	CATTCTTTGGA	11	11764	11774	29823	29833
MTVG_3033	MPG_4854	AAAACAGACCC	11	40803	40813	49996	50006
MTVG_8621	MPG_4855	CCAAGGCCAA	10	34289	34298	47909	47918
MTVG_6823	MPG_939	CGGCCATGA	9	1476919	1476927	1517513	1517521
MTVG_1890	MPG_940	CCCGCGCCA	9	2504590	2504598	2521832	2521840
MTVG_458	MPG_942	GTTCGTCTT	9	94843	94851	123422	123430
MTVG_459	MPG_942	TCGGCGAGACC	11	222444	222454	237591	237601
MTVG_460	MPG_942	ATGACCACC	9	415810	415818	426488	426496
MTVG_4402	MPG_944	TATTAAATGC	10	106186	106195	115364	115373
MTVG_4403	MPG_944	TCAGTACCTT	10	77687	77696	83809	83818
MTVG_4742	MPG_4878	GGCTTCGGC	9	1395434	1395442	1434793	1434801
MTVG_646	MPG_4881	ATTTTTAAGTATGC	14	109209	109222	149427	149440
MTVG_9581	MPG_10218	CGGTATTTTGA	11	38129	38139	83954	83964
MTVG_3166	MPG_947	ATGAACCTTCA	11	811603	811613	835779	835789
MTVG_3167	MPG_947	TCTTGATGGTG	11	132249	132259	141699	141709
MTVG_12511	MPG_4888	AAGATGGGAG	10	6581	6590	40368	40377
MTVG_4901	MPG_10220	TTTAGACCCTAT	12	28436	28447	42380	42391
MTVG_4902	MPG_10220	CTTGGTATTCA	11	70222	70232	143185	143195
MTVG_11960	MPG_948	TTTTTGAAATATTT	14	497297	497310	540014	540027
MTVG_3921	MPG_4891	GTCGGCCGTTTC	12	63365	63376	82011	82022
MTVG_4585	MPG_951	GGTATGGCAAG	11	443988	443998	459603	459613
MTVG_3292	MPG_952	AGCGGGTTT	9	16841	16849	56809	56817
MTVG_2111	MPG_4903	GATCGGGGCGA	11	37015	37025	62980	62990
MTVG_2112	MPG_4903	GCCGGATCGC	10	20084	20093	35365	35374
MTVG_6126	MPG_4907	GTTCGAAGCGC	11	12539	12549	67124	67134
MTVG_3108	MPG_955	GCATGTTGTT	10	2011988	2011997	2037934	2037943
MTVG_886	MPG_956	CAAACTGATG	10	179393	179402	202392	202401
MTVG_2666	MPG_957	CCTCTTTCTC	10	53189	53198	68854	68863
MTVG_2318	MPG_10226	GAGCGGCGG	9	5157	5165	16864	16872
MTVG_11385	MPG_959	TTAATAAATTTG	12	1958138	1958149	2000982	2000993
MTVG_7702	MPG_960	AATAAAAAAAG	11	386678	386688	412500	412510
MTVG_7703	MPG_960	ATGCCAACTA	10	372941	372950	390961	390970
MTVG_7704	MPG_960	TGTTTGTTATT	11	181462	181472	196901	196911
MTVG_5073	MPG_961	CGTTGCGATCC	11	273833	273843	306662	306672
MTVG_5074	MPG_961	GGCTGGCGAAG	11	180169	180179	211507	211517
MTVG_5075	MPG_961	GCATGAGCTCT	11	179287	179297	196606	196616
MTVG_2469	MPG_4927	GCGCGCCGCG	10	32941	32950	50829	50838
MTVG_12685	MPG_965	GGTTTTTTGTG	11	2050620	2050630	2135209	2135219
MTVG_12686	MPG_965	TTTGAGATTT	10	1519922	1519931	1555827	1555836
MTVG_10038	MPG_4933	GCCGGCACCG	10	32404	32413	68075	68084
MTVG_10039	MPG_4933	CTGGAGGCCG	10	101537	101546	137430	137439
MTVG_12523	MPG_10241	CCAAACTCGG	10	172771	172780	209469	209478
MTVG_7852	MPG_966	AAGAAATAGCAGA	13	2590987	2590999	2633556	2633568
MTVG_7853	MPG_966	TAATGAAAAT	10	2509716	2509725	2524363	2524372
MTVG_8802	MPG_967	CAATGGGT	8	552301	552308	599824	599831
MTVG_8803	MPG_967	GAACGTCACT	10	86649	86658	118845	118854
MTVG_6969	MPG_4936	AGCTTCGAGC	10	11466	11475	20810	20819
MTVG_9518	MPG_972	CGGGTGGCAC	10	1242033	1242042	1258237	1258246
MTVG_787	MPG_973	ATATTGAGCC	10	96947	96956	105007	105016
MTVG_12538	MPG_974	AAGCATTAAG	10	27119	27128	59133	59142
MTVG_6950	MPG_10250	GCCGCAGATC	10	103350	103359	160088	160097
MTVG_5290	MPG_978	GGCGGCGTCGA	11	13914	13924	55144	55154
MTVG_2267	MPG_979	AGTAAACAA	9	205356	205364	214490	214498
MTVG_2268	MPG_979	TATTCTTAAT	10	10149	10158	44514	44523
MTVG_2269	MPG_979	AACTTTTTTG	10	163996	164005	173855	173864
MTVG_9547	MPG_980	TCGATGAAG	9	564207	564215	612097	612105
MTVG_6586	MPG_981	CGCCGGCGGCGAG	13	290937	290949	302924	302936
MTVG_6587	MPG_981	GAACGGCACG	10	59476	59485	100501	100510
MTVG_6588	MPG_981	GGCCTCGACGAC	12	10608	10619	54429	54440
MTVG_524	MPG_984	AGTAGAGAA	9	2097609	2097617	2147544	2147552
MTVG_11062	MPG_4972	TGTAAAAACTT	11	454335	454345	536735	536745
MTVG_12701	MPG_986	TTTAAGCAAT	10	4127067	4127076	4180330	4180339
MTVG_12702	MPG_986	CCATAAAGAAAT	12	2200091	2200102	2240645	2240656
MTVG_10137	MPG_988	AGCTCTTCGG	10	8545	8554	24237	24246
MTVG_10136	MPG_988	CGCATCAAGC	10	38927	38936	51981	51990
MTVG_3112	MPG_989	GCTGGCACCT	10	90290	90299	106130	106139
MTVG_9967	MPG_990	CACAGATCTT	10	11798	11807	39324	39333
MTVG_8701	MPG_10278	GCTGAACTGA	10	46027	46036	82708	82717
MTVG_9405	MPG_991	TGCGGTGAA	9	51704	51712	81761	81769
MTVG_10394	MPG_10282	ACTTTTATAAA	11	47534	47544	67052	67062
MTVG_9661	MPG_994	CCCTGGCGCG	10	80828	80837	98120	98129
MTVG_9657	MPG_994	CGGCGGCGGTG	11	48847	48857	114965	114975
MTVG_12892	MPG_11976	GGCCGGAAT	9	105969	105977	141925	141933
MTVG_2847	MPG_5006	GCGAATGCCG	10	21879	21888	65134	65143
MTVG_2846	MPG_5006	ATCGCCAGGCG	11	177902	177912	188013	188023
MTVG_12384	MPG_997	AGGATCTCG	9	552929	552937	588309	588317
MTVG_12385	MPG_997	GGCCGTCACC	10	20413	20422	31868	31877
MTVG_8644	MPG_998	GAACGGCTCG	10	975592	975601	1014653	1014662
MTVG_4334	MPG_5018	AACAGCTGCA	10	10543	10552	20573	20582
MTVG_6829	MPG_5019	GCCGTGGCTT	10	17647	17656	35959	35968
MTVG_11238	MPG_10290	TAAAATAAT	9	6425	6433	15847	15855
MTVG_7849	MPG_999	GGTAACAGC	9	651186	651194	666471	666479
MTVG_7851	MPG_999	TGCTCCGGCAT	11	63183	63193	76350	76360
MTVG_8409	MPG_1000	AAAAATCCAT	10	912605	912614	959728	959737
MTVG_8410	MPG_1000	CATAGGCGCGCC	12	1068020	1068031	1080602	1080613
MTVG_8412	MPG_1000	TCTTCGAAAT	10	381907	381916	429905	429914
MTVG_8411	MPG_1000	TGGACCGCA	9	102084	102092	138590	138598
MTVG_6892	MPG_10295	ATCTTCAAA	9	87667	87675	95265	95273
MTVG_5846	MPG_1003	GCTTGCGGC	9	1088624	1088632	1126381	1126389
MTVG_5847	MPG_1003	CCATGGACATCG	12	171951	171962	219089	219100
MTVG_5848	MPG_1003	TACCATCCCGCC	12	76745	76756	114089	114100
MTVG_2737	MPG_5030	ATATGCCTTG	10	375634	375643	414070	414079
MTVG_9960	MPG_1004	GACGATCGCC	10	2746765	2746774	2763389	2763398
MTVG_9269	MPG_5033	ATATGCCTTG	10	375634	375643	414070	414079
MTVG_3907	MPG_1006	AAACAAAGCC	10	22654	22663	73008	73017
MTVG_3905	MPG_1006	TAAGCCGCA	9	50987	50995	66837	66845
MTVG_3906	MPG_1006	GATGACTTTG	10	175628	175637	184427	184436
MTVG_11210	MPG_5038	TTATCAGATT	10	59383	59392	84601	84610
MTVG_5954	MPG_1007	CGATGCGCTGGTG	13	260243	260255	274165	274177
MTVG_7424	MPG_10303	AGCGGTGCTG	10	28411	28420	68926	68935
MTVG_3418	MPG_1011	GTTCGTCTT	9	94843	94851	123422	123430
MTVG_3420	MPG_1011	TGATCGCGGTGG	12	17780	17791	41850	41861
MTVG_3421	MPG_1011	GTGACCACCACG	12	15887	15898	28542	28553
MTVG_3422	MPG_1011	ATGACCACC	9	208966	208974	219644	219652
MTVG_8072	MPG_10311	ATTATTGGAAA	11	5688	5698	18192	18202
MTVG_8073	MPG_10311	AATCAATTTT	10	23944	23953	54595	54604
MTVG_378	MPG_1013	AAAACCAACA	10	3148144	3148153	3240028	3240037
MTVG_6634	MPG_1014	CAAAAAGGC	9	1738011	1738019	1750433	1750441
MTVG_4867	MPG_1016	AGGTTTTTG	9	1436770	1436778	1469349	1469357
MTVG_3884	MPG_1017	TGTTGAAGTTGA	12	22445	22456	55325	55336
MTVG_25	MPG_5053	GCGGCGTGCC	10	21828	21837	62303	62312
MTVG_5426	MPG_1018	CTTTTGCTTTA	11	190343	190353	217906	217916
MTVG_5427	MPG_1018	AAAGTCAATTGAA	13	9712	9724	21272	21284
MTVG_11516	MPG_1019	CAATATTTTT	10	49276	49285	86304	86313
MTVG_828	MPG_1020	GCCTGATCG	9	60634	60642	100710	100718
MTVG_297	MPG_1021	CGACGACAG	9	20448	20456	36799	36807
MTVG_902	MPG_10321	CTTATATGAA	10	6267	6276	13631	13640
MTVG_1637	MPG_10323	AATCTGGAG	9	15396	15404	48332	48340
MTVG_4241	MPG_5073	GAGGATTATGCGC	13	7970	7982	21522	21534
MTVG_2911	MPG_1022	CTCCGTTGCGG	11	110278	110288	127429	127439
MTVG_8114	MPG_1024	ATTAAAAATAAA	12	175618	175629	188975	188986
MTVG_163	MPG_8599	TCGTTTGAT	9	262722	262730	288568	288576
MTVG_10729	MPG_1028	ATCCTCGTGTC	11	37858	37868	81134	81144
MTVG_5079	MPG_1029	GCGATCTCGAA	11	258133	258143	276866	276876
MTVG_10077	MPG_1030	CGTAGATCGCC	11	413157	413167	474941	474951
MTVG_8280	MPG_1032	GTCGCCGCCTG	11	2158773	2158783	2191178	2191188
MTVG_8281	MPG_1032	CAGGTAGTCCT	11	2661808	2661818	2703791	2703801
MTVG_5266	MPG_1033	GCTAGCAAG	9	7639	7647	41289	41297
MTVG_5267	MPG_1033	ATTAATTAT	9	9279	9287	22662	22670
MTVG_10768	MPG_1035	CTGCAGCAAC	10	33844	33853	48950	48959
MTVG_3205	MPG_1036	CAACGCCAAG	10	531330	531339	561870	561879
MTVG_9670	MPG_1038	AGCCAACTGCGTATTATGT	19	58621	58639	69225	69243
MTVG_11943	MPG_1039	TTTTAGATGAA	11	98131	98141	127171	127181
MTVG_11945	MPG_1039	AAGTGCAGC	9	81508	81516	96286	96294
MTVG_11950	MPG_1039	ACTGTCCCTAA	11	64147	64157	119015	119025
MTVG_11947	MPG_1039	AAATGGCTT	9	136027	136035	147878	147886
MTVG_1759	MPG_1041	GAGCACCACA	10	1241947	1241956	1284967	1284976
MTVG_11048	MPG_5119	TGCGCGCCGC	10	275401	275410	317184	317193
MTVG_11049	MPG_5119	CTGGTAGATG	10	84786	84795	98335	98344
MTVG_11050	MPG_5119	CGCAAATTGCA	11	54233	54243	69134	69144
MTVG_2859	MPG_10339	CTGGAAGCGC	10	50590	50599	67612	67621
MTVG_2858	MPG_10339	CGAAGCATC	9	80120	80128	88003	88011
MTVG_10640	MPG_5130	CAGAAGATC	9	496927	496935	538114	538122
MTVG_10641	MPG_5130	GCGCCTACAC	10	117278	117287	166094	166103
MTVG_7105	MPG_5131	GCAGCAGCTGA	11	9035	9045	60486	60496
MTVG_3324	MPG_21	CAGCAGCAAC	10	4054835	4054844	4091795	4091804
MTVG_3325	MPG_21	TAATGAACTT	10	1393031	1393040	1416304	1416313
MTVG_11685	MPG_1046	GTTATGGCT	9	651298	651306	687734	687742
MTVG_11762	MPG_1047	CATGGAAATGC	11	21596	21606	32958	32968
MTVG_11487	MPG_1049	GGCGCTTTGA	10	1134063	1134072	1171189	1171198
MTVG_11488	MPG_1049	AAAACGAGAG	10	1685011	1685020	1698744	1698753
MTVG_5326	MPG_10351	GGGGCCGTCGGGC	13	50683	50695	63932	63944
MTVG_2333	MPG_1052	AATATTTAACAT	12	2268017	2268028	2287159	2287170
MTVG_2334	MPG_1052	GATAATATC	9	2825399	2825407	2868784	2868792
MTVG_2335	MPG_1052	TAAAAAAAC	9	1594143	1594151	1609674	1609682
MTVG_6804	MPG_5165	GGATGCCGGCC	11	10885	10895	33578	33588
MTVG_2758	MPG_1054	GGCTAATGC	9	900865	900873	938718	938726
MTVG_2759	MPG_1054	TAACTTTAT	9	3388541	3388549	3424631	3424639
MTVG_2760	MPG_1054	AAAGCTGGCG	10	2485769	2485778	2523644	2523653
MTVG_7187	MPG_1056	CGCGCGGCCAGGT	13	188825	188837	228026	228038
MTVG_1339	MPG_1057	TCTTCGAAAT	10	381907	381916	429905	429914
MTVG_1336	MPG_1057	AAAAATCCAT	10	598344	598353	645467	645476
MTVG_1337	MPG_1057	TCTGCGCCG	9	146711	146719	185339	185347
MTVG_1338	MPG_1057	CATAGGCGCGCC	12	16261	16272	28843	28854
MTVG_8089	MPG_1060	CCCGCACGCG	10	558566	558575	636807	636816
MTVG_9041	MPG_1061	TTTCACCGCAG	11	167457	167467	223603	223613
MTVG_7944	MPG_10382	TGAGCGCCAGCA	12	20949	20960	33524	33535
MTVG_5891	MPG_10383	ATCAGCGCCGC	11	55997	56007	73749	73759
MTVG_5812	MPG_5221	GCTGGATACA	10	37943	37952	75373	75382
MTVG_3583	MPG_1065	TTCTATTTTCAT	12	26845	26856	50176	50187
MTVG_3584	MPG_1065	ATAAAATTTTTA	12	89256	89267	120207	120218
MTVG_115	MPG_1066	GCGATCCCGAT	11	290115	290125	303773	303783
MTVG_12322	MPG_5239	ACGGCATGGTCA	12	56210	56221	69520	69531
MTVG_2488	MPG_10389	TTACAACATTT	11	54611	54621	115936	115946
MTVG_6348	MPG_5261	CGGACGGCCGC	11	30075	30085	80685	80695
MTVG_6347	MPG_5261	GGGCGGCCTT	10	119131	119140	149231	149240
MTVG_1242	MPG_10404	CCCCAGCCGCGCC	13	134053	134065	168150	168162
MTVG_1243	MPG_10404	ATAGCGGTCG	10	16810	16819	30087	30096
MTVG_2605	MPG_5266	TTGCCGGTGCCG	12	1334540	1334551	1373895	1373906
MTVG_2606	MPG_5266	ACGCTGGAACA	11	84441	84451	94464	94474
MTVG_2607	MPG_5266	GTCCGCCGC	9	439984	439992	471196	471204
MTVG_9019	MPG_10405	TCCTCAGCGG	10	57483	57492	97487	97496
MTVG_9020	MPG_10405	CAGGGAGGC	9	81884	81892	130616	130624
MTVG_8627	MPG_5270	CAAAAGTCGGCAT	13	17205	17217	52922	52934
MTVG_9794	MPG_5272	AGATTTAAAC	10	39748	39757	49219	49228
MTVG_7675	MPG_10409	GCGACAGGAT	10	67417	67426	105955	105964
MTVG_6600	MPG_5278	CGGCAGCCTCG	11	667772	667782	754792	754802
MTVG_6741	MPG_10410	GGCGGCGCGCG	11	1820575	1820585	1835646	1835656
MTVG_6850	MPG_10411	CGCGTCCGCCAG	12	646028	646039	692453	692464
MTVG_6851	MPG_10411	CATCCGACCCCGC	13	23367	23379	35778	35790
MTVG_6852	MPG_10411	TCTGGCAGCG	10	36440	36449	76497	76506
MTVG_9698	MPG_10412	GGCTGTTTTT	10	10341	10350	29333	29342
MTVG_9699	MPG_10412	AAAAAATGAA	10	30715	30724	49978	49987
MTVG_3605	MPG_1071	CCATCGTCGC	10	29641	29650	66413	66422
MTVG_1140	MPG_5289	TCGTCCAAAG	10	67615	67624	108689	108698
MTVG_9427	MPG_5294	GCGCAGGTG	9	2007182	2007190	2046215	2046223
MTVG_9883	MPG_5302	AGCTTAAACGC	11	24922	24932	55979	55989
MTVG_6080	MPG_10422	GCAAGCTGGA	10	471406	471415	485054	485063
MTVG_28	MPG_5303	TTGAAGAAAA	10	112154	112163	130974	130983
MTVG_26	MPG_5303	AAAACAGACCC	11	40802	40812	49995	50005
MTVG_9904	MPG_1075	ATGAGCAATC	10	1270925	1270934	1301331	1301340
MTVG_9905	MPG_1075	GGAGCGATT	9	1025824	1025832	1038449	1038457
MTVG_8913	MPG_5310	CGGGGTAGAAG	11	2932035	2932045	3036420	3036430
MTVG_11021	MPG_1076	CCCAAAATTG	10	75559	75568	117420	117429
MTVG_2323	MPG_5311	TGACGAACGC	10	16028	16037	32756	32765
MTVG_7164	MPG_1077	CGCCACGCTGG	11	124565	124575	132922	132932
MTVG_9536	MPG_1078	TCGGCGAGACC	11	283990	284000	299137	299147
MTVG_9538	MPG_1078	ATGACCACC	9	477356	477364	488034	488042
MTVG_9537	MPG_1078	GTTCGTCTT	9	94843	94851	123422	123430
MTVG_4635	MPG_5316	CCAATTTAG	9	8249	8257	36455	36463
MTVG_11954	MPG_5333	AACACTCCTTT	11	40818	40828	77110	77120
MTVG_4336	MPG_1083	AGCGCCTTGTT	11	2475903	2475913	2503721	2503731
MTVG_4337	MPG_1083	AGCTGCCAAA	10	1459240	1459249	1470470	1470479
MTVG_4338	MPG_1083	GGCTGCGCGGGC	12	1579588	1579599	1592404	1592415
MTVG_10512	MPG_1087	CCTTGCGCAG	10	34266	34275	67299	67308
MTVG_521	MPG_1088	TGATGGCGGCG	11	116221	116231	139155	139165
MTVG_4019	MPG_1090	TCGCCGAGGTC	11	20579	20589	58826	58836
MTVG_4017	MPG_1090	CCAGCTCGCCG	11	154105	154115	193939	193949
MTVG_7951	MPG_1091	ACAAGCACG	9	1286023	1286031	1323599	1323607
MTVG_151	MPG_5367	CTGTTAAAA	9	105519	105527	136067	136075
MTVG_2675	MPG_5370	GGAAATAACGG	11	5635	5645	63776	63786
MTVG_6092	MPG_10452	AGACGAGGCTG	11	19268	19278	56730	56740
MTVG_9404	MPG_8620	AATTTAAATGGG	12	27811	27822	50282	50293
MTVG_6577	MPG_5389	ATTGAAAATC	10	21129	21138	38109	38118
MTVG_3934	MPG_1098	AGAGAGCCT	9	417126	417134	444695	444703
MTVG_8732	MPG_1102	TTGTCAAACC	10	171572	171581	181386	181395
MTVG_8733	MPG_1102	ATCACCCTGC	10	270150	270159	309810	309819
MTVG_8734	MPG_1102	ATATCAACA	9	41943	41951	70088	70096
MTVG_8988	MPG_5407	CTTTCAGGCCC	11	52206	52216	90824	90834
MTVG_9542	MPG_1103	GTGTGACTGAA	11	66432	66442	77477	77487
MTVG_9543	MPG_1103	AAATCAACTGG	11	50139	50149	101052	101062
MTVG_9544	MPG_1103	GACTTTGCGAA	11	10537	10547	20685	20695
MTVG_4086	MPG_1105	TTACAATATA	10	454132	454141	467460	467469
MTVG_4087	MPG_1105	TGGAAGCTGC	10	545856	545865	560171	560180
MTVG_4088	MPG_1105	TTTGCCAATC	10	284739	284748	299873	299882
MTVG_4475	MPG_5417	AAAAACAAAAA	11	22093	22103	59140	59150
MTVG_8296	MPG_5422	GAAATCCGTT	10	12810	12819	25399	25408
MTVG_10070	MPG_1107	TTTGTCCTTA	10	90314	90323	118686	118695
MTVG_10072	MPG_1107	TTGAAAATC	9	26264	26272	66270	66278
MTVG_10071	MPG_1107	TCCTTTTTT	9	24732	24740	60367	60375
MTVG_2090	MPG_1109	TGACAGTTG	9	1704529	1704537	1748497	1748505
MTVG_3027	MPG_1111	GCTTTGCACCGG	12	63288	63299	76235	76246
MTVG_1017	MPG_10479	TGGCGGTGA	9	384886	384894	416751	416759
MTVG_9301	MPG_1113	TTTCACTTTGCT	12	3867363	3867374	3902444	3902455
MTVG_9302	MPG_1113	AAAACCTGTTA	11	2453872	2453882	2498928	2498938
MTVG_9303	MPG_1113	TCTCCATTTT	10	2821812	2821821	2838691	2838700
MTVG_9305	MPG_1113	TACTTTCATT	10	2789842	2789851	2815136	2815145
MTVG_5388	MPG_5449	ATTTCTGTTTGG	12	12054	12065	37189	37200
MTVG_7339	MPG_1114	CTGGAACACC	10	40677	40686	103773	103782
MTVG_7340	MPG_1114	AAAAACTCAT	10	199018	199027	213478	213487
MTVG_7341	MPG_1114	ATCTATCG	8	138391	138398	184681	184688
MTVG_10866	MPG_5458	GGCAGGAT	8	11126	11133	60675	60682
MTVG_5968	MPG_1117	ATTCCTTTACT	11	916866	916876	931134	931144
MTVG_797	MPG_1118	CTGCTTTCGG	10	142168	142177	188437	188446
MTVG_798	MPG_1118	CTTGAGGTTT	10	280044	280053	323266	323275
MTVG_3930	MPG_1120	TTCTTTCATC	10	1492182	1492191	1521386	1521395
MTVG_3933	MPG_1120	TTTTAATAGA	10	1267112	1267121	1279966	1279975
MTVG_3931	MPG_1120	ACATTTTTTTT	11	216247	216257	252182	252192
MTVG_3932	MPG_1120	AGATTCAAAAA	11	823927	823937	857766	857776
MTVG_2599	MPG_5476	GATCCACCCGCCCGC	15	29114	29128	35560	35574
MTVG_9758	MPG_10493	CTCCTTTTC	9	149392	149400	160162	160170
MTVG_12171	MPG_5492	CGATCATGGTC	11	3516466	3516476	3554304	3554314
MTVG_12172	MPG_5492	TCGGCTCGGCC	11	5483060	5483070	5518709	5518719
MTVG_12173	MPG_5492	ACTTGGCAA	9	4508930	4508938	4541093	4541101
MTVG_12174	MPG_5492	ATCGCCTTCTCC	12	5017092	5017103	5031080	5031091
MTVG_11715	MPG_1125	TCACAAGTT	9	307565	307573	344858	344866
MTVG_11717	MPG_1125	ATAAAGAAG	9	32999	33007	63799	63807
MTVG_10702	MPG_1128	AAGGTTTTAT	10	171111	171120	211894	211903
MTVG_7745	MPG_1129	GCGCGTTCAA	10	214425	214434	260615	260624
MTVG_7746	MPG_1129	CGGCGAGGAAG	11	649809	649819	660895	660905
MTVG_7747	MPG_1129	GCCGCCGAGGCG	12	78514	78525	118175	118186
MTVG_4046	MPG_5499	ATGAAACAAA	10	7414	7423	40151	40160
MTVG_9202	MPG_5501	CTGGCTTTG	9	32107	32115	41611	41619
MTVG_6254	MPG_10502	AGCCGCCGCG	10	226052	226061	243691	243700
MTVG_6130	MPG_1131	GTGTTTATGAA	11	124033	124043	167215	167225
MTVG_6131	MPG_1131	CATGCAGCG	9	235206	235214	283418	283426
MTVG_9236	MPG_5503	CCCTTTTTCGT	11	196295	196305	212809	212819
MTVG_4307	MPG_1132	CAACGCCACGA	11	1330098	1330108	1347892	1347902
MTVG_5914	MPG_5513	TGCGCGACAG	10	25136	25145	38304	38313
MTVG_7070	MPG_1137	ATTTGTAATCAGTAGGTCCGCGGTTCGAGTCCGTGTGGGGGCACCACTTCTTCC	54	1590171	1590224	1628693	1628746
MTVG_7071	MPG_1137	TGCAAGACCG	10	1681704	1681713	1696246	1696255
MTVG_7072	MPG_1137	GTTCGCTTC	9	1009575	1009583	1019243	1019251
MTVG_7073	MPG_1137	GCGTTCTCG	9	2032988	2032996	2042962	2042970
MTVG_7225	MPG_1138	TTTCCCAATTG	11	104098	104108	134534	134544
MTVG_1620	MPG_10513	GTGATGAGC	9	384840	384848	438535	438543
MTVG_2118	MPG_8645	TTTGAAAACA	10	72664	72673	105368	105377
MTVG_8646	MPG_5524	AGCAAGGCCC	10	31421	31430	50250	50259
MTVG_496	MPG_1139	CTACGTGCTCA	11	25462	25472	69211	69221
MTVG_495	MPG_1139	GGCAAAGA	8	456617	456624	467361	467368
MTVG_10907	MPG_1140	TGCGCCACTTTGC	13	587226	587238	599208	599220
MTVG_7976	MPG_10522	GCCGCTGCCGG	11	165610	165620	196129	196139
MTVG_448	MPG_10526	GCATTTTTAC	10	55225	55234	92282	92291
MTVG_6948	MPG_10528	TTATGAAAAAA	11	7480	7490	61195	61205
MTVG_7540	MPG_1142	AAATTCGGT	9	324497	324505	349246	349254
MTVG_7538	MPG_1142	GGCGGCAAAC	10	429138	429147	441710	441719
MTVG_7539	MPG_1142	CTTTTACCATTCC	13	244429	244441	285465	285477
MTVG_2440	MPG_1143	TATGGGTGG	9	59228	59236	72269	72277
MTVG_11719	MPG_5543	TACCCCTATTG	11	84161	84171	103693	103703
MTVG_11740	MPG_5546	AAGGCTTCAA	10	149783	149792	175717	175726
MTVG_4862	MPG_5554	TCAGGATCGC	10	33672	33681	50000	50009
MTVG_5160	MPG_5556	GCGGCGGCGAGGA	13	47886	47898	90483	90495
MTVG_12296	MPG_1146	GAAATCAAAG	10	967744	967753	1023108	1023117
MTVG_5817	MPG_5560	TTCAATGCAAA	11	9004	9014	46897	46907
MTVG_6597	MPG_1149	CGGCGCGAGC	10	1640547	1640556	1651800	1651809
MTVG_5446	MPG_5562	CCGCCGCGCCGAAC	14	141540	141553	155599	155612
MTVG_11980	MPG_5565	CGAGCACCTC	10	33098	33107	66285	66294
MTVG_5346	MPG_1151	AAATATTTT	9	242555	242563	271324	271332
MTVG_5347	MPG_1151	CGCGTCTGA	9	16410	16418	61319	61327
MTVG_5348	MPG_1151	TTGTCAAACC	10	334270	334279	344084	344093
MTVG_8274	MPG_5575	CAGCGCGCGC	10	138615	138624	144459	144468
MTVG_2917	MPG_1155	TTTCCTTTTAA	11	4040202	4040212	4198355	4198365
MTVG_2918	MPG_1155	ATCGAATTC	9	3382673	3382681	3522173	3522181
MTVG_2919	MPG_1155	GATGTGGAT	9	3742839	3742847	3777837	3777845
MTVG_2920	MPG_1155	AATGAAATG	9	2101454	2101462	2163074	2163082
MTVG_2921	MPG_1155	CATAATCAGAAA	12	7584384	7584395	7617818	7617829
MTVG_2922	MPG_1155	TTCTCATCAT	10	3228542	3228551	3277030	3277039
MTVG_2923	MPG_1155	TTCATGCTCC	10	6227108	6227117	6240977	6240986
MTVG_2924	MPG_1155	AATACGGATGA	11	2524123	2524133	2532650	2532660
MTVG_9873	MPG_5586	GCAATCGCCGC	11	16939	16949	38574	38584
MTVG_1744	MPG_1156	TGCGGTGAA	9	51742	51750	81799	81807
MTVG_1745	MPG_1156	TCGGCGAGACC	11	224463	224473	239610	239620
MTVG_1746	MPG_1156	ATGACCACC	9	417829	417837	428507	428515
MTVG_3941	MPG_1158	GGCGCTCGGC	10	624108	624117	633433	633442
MTVG_3942	MPG_1158	GAGCGGCGGCT	11	19339	19349	35349	35359
MTVG_7465	MPG_1159	CACCATCCGCACC	13	215138	215150	244141	244153
MTVG_7466	MPG_1159	GTTGCCCGAACC	12	143856	143867	151296	151307
MTVG_9451	MPG_1160	GGCGTCTTCC	10	530274	530283	585561	585570
MTVG_8113	MPG_1163	TTTTTGGGTG	10	285045	285054	322238	322247
MTVG_1187	MPG_1166	GCTTGATAC	9	756910	756918	774568	774576
MTVG_1185	MPG_1166	TTGAGTATAAA	11	94329	94339	158119	158129
MTVG_1186	MPG_1166	ACGTCAAGC	9	110728	110736	151552	151560
MTVG_12894	MPG_12032	CCGCGACGAG	10	149117	149126	169972	169981
MTVG_6320	MPG_5620	CAATCATCACC	11	84054	84064	96594	96604
MTVG_4933	MPG_1167	CTTTTCTTTA	10	1795855	1795864	1841314	1841323
MTVG_12729	MPG_12055	CACTTCGCTCAGCG	14	142994	143007	155672	155685
MTVG_4513	MPG_10574	CGGGATCTGG	10	40084	40093	74015	74024
MTVG_4512	MPG_10574	GGATCTGGCC	10	25535	25544	62572	62581
MTVG_3790	MPG_10575	GGGGCCGTCGGGC	13	28231	28243	41480	41492
MTVG_814	MPG_1170	AGTTGAAGCAC	11	94342	94352	117757	117767
MTVG_4980	MPG_1171	ACATAATGCGCACTG	15	22087	22101	30338	30352
MTVG_9307	MPG_1172	TCGGGCTCACC	11	471370	471380	488323	488333
MTVG_5354	MPG_1173	GATCTTTTA	9	500144	500152	542232	542240
MTVG_5355	MPG_1173	AAAAATTGG	9	376222	376230	411358	411366
MTVG_5356	MPG_1173	CACATCTCAAT	11	1349367	1349377	1381389	1381399
MTVG_5357	MPG_1173	AATCAAACAG	10	1186036	1186045	1224427	1224436
MTVG_5358	MPG_1173	CAACCAAAAT	10	13994	14003	101152	101161
MTVG_5359	MPG_1173	TTCAACTTGA	10	78034	78043	137399	137408
MTVG_11022	MPG_5628	GAATCCAAGCC	11	169349	169359	203392	203402
MTVG_5000	MPG_5631	TAGAATGATGT	11	4955	4965	18762	18772
MTVG_3657	MPG_5637	AGAGCTATCT	10	58851	58860	94007	94016
MTVG_4625	MPG_5640	CCTTTGAGCG	10	34636	34645	71180	71189
MTVG_5905	MPG_10581	GAAAGCCGAC	10	1694577	1694586	1731191	1731200
MTVG_5051	MPG_10582	TTGCGGGCCG	10	168720	168729	190861	190870
MTVG_5814	MPG_10583	GGAGAGGCTGG	11	27877	27887	45091	45101
MTVG_5592	MPG_1178	GGTTTGCCTG	10	58507	58516	94486	94495
MTVG_1148	MPG_1180	CCATAGCGCTACT	13	57618	57630	145404	145416
MTVG_3044	MPG_1181	TGCTCTAATTG	11	33186	33196	43121	43131
MTVG_3045	MPG_1181	CTTTAGGTTGT	11	12234	12244	42611	42621
MTVG_10889	MPG_10588	TGCCAGCGCC	10	447593	447602	458697	458706
MTVG_7686	MPG_1182	GGAAAATGGA	10	632904	632913	663071	663080
MTVG_7687	MPG_1182	GGCGAGGTGAT	11	21029	21039	56166	56176
MTVG_7688	MPG_1182	GCGCGCGCCG	10	53760	53769	90785	90794
MTVG_7689	MPG_1182	ACCGGTGCGC	10	24568	24577	60806	60815
MTVG_7690	MPG_1182	CGGCGGCGCTG	11	245799	245809	257578	257588
MTVG_1107	MPG_5661	CGTTCTTGAT	10	665141	665150	707725	707734
MTVG_3462	MPG_1187	ACCAAATGGGAAAAC	15	4460	4474	30907	30921
MTVG_12131	MPG_1188	AGGAATTAGT	10	380213	380222	420903	420912
MTVG_4116	MPG_1189	TTGCTTTGTTGG	12	3508947	3508958	3547649	3547660
MTVG_4117	MPG_1189	ATGAGCCGCT	10	4825906	4825915	4850055	4850064
MTVG_4118	MPG_1189	GACGCCGAC	9	1168951	1168959	1207998	1208006
MTVG_9054	MPG_5679	TTGATGCAAA	10	12753	12762	27756	27765
MTVG_8249	MPG_5687	TCGCGCCCGAGCC	13	71466	71478	86134	86146
MTVG_1600	MPG_1196	TTCTGGATAAAT	12	95647	95658	121678	121689
MTVG_1601	MPG_1196	AAAAAGACC	9	333933	333941	344459	344467
MTVG_1602	MPG_1196	GGCCAGATGA	10	64853	64862	91267	91276
MTVG_1603	MPG_1196	TGACGCAATC	10	84026	84035	119512	119521
MTVG_1604	MPG_1196	TTTTCCATTTG	11	223056	223066	236678	236688
MTVG_1605	MPG_1196	CCGATCCATTC	11	106387	106397	116920	116930
MTVG_4730	MPG_5705	CGGCGCCGTT	10	124680	124689	171029	171038
MTVG_4732	MPG_5705	GATGGTGTCGCCC	13	434072	434084	470719	470731
MTVG_298	MPG_1200	TGCCTTTTCC	10	67534	67543	108309	108318
MTVG_3469	MPG_5712	CTGAAAAA	8	4042600	4042607	4071687	4071694
MTVG_6712	MPG_5713	ATAGAGGGCG	10	81228	81237	103323	103332
MTVG_5797	MPG_1202	TGACCAGTGT	10	219070	219079	268018	268027
MTVG_12687	MPG_1203	ACCAGCGCCG	10	349560	349569	361441	361450
MTVG_12688	MPG_1203	CGGCGACCTC	10	936821	936830	947055	947064
MTVG_5330	MPG_5729	GGCGCCAGCC	10	167736	167745	203730	203739
MTVG_4796	MPG_1204	CTGTACGCGC	10	2815136	2815145	2859541	2859550
MTVG_6455	MPG_5749	CATCCGACCCCGC	13	115036	115048	127447	127459
MTVG_6456	MPG_5749	ATCTGCGC	8	313074	313081	350730	350737
MTVG_6457	MPG_5749	AACGTTTTGC	10	224616	224625	257007	257016
MTVG_5636	MPG_5750	TTTTTCGTA	9	6043	6051	36548	36556
MTVG_5637	MPG_5750	CAATACAATA	10	50258	50267	89089	89098
MTVG_11967	MPG_1205	GCGCGCTGCG	10	746441	746450	789842	789851
MTVG_6100	MPG_5755	GAGCTCGATT	10	19313	19322	32543	32552
MTVG_4765	MPG_1206	CTTGGCTGT	9	2105455	2105463	2130894	2130902
MTVG_10018	MPG_5757	TCAGGATCGC	10	34246	34255	50489	50498
MTVG_9033	MPG_5759	TGTGATTGAT	10	47413	47422	56505	56514
MTVG_9034	MPG_5759	CGCTTAGCG	9	7365	7373	54672	54680
MTVG_10180	MPG_5765	CCATGAAACA	10	1654454	1654463	1674678	1674687
MTVG_6005	MPG_1209	CGGTGCCACC	10	127322	127331	148329	148338
MTVG_4164	MPG_5775	CTTTTGAGGG	10	75973	75982	107810	107819
MTVG_12639	MPG_1215	GCAATGGCAG	10	409850	409859	423492	423501
MTVG_12640	MPG_1215	CGGCGCAGGCC	11	566765	566775	604197	604207
MTVG_8890	MPG_1216	GGCTTTTGGCCCT	13	228546	228558	241927	241939
MTVG_7964	MPG_5779	CCGGATCATCG	11	459844	459854	485991	486001
MTVG_7965	MPG_5779	CTCAAAGAG	9	810365	810373	827229	827237
MTVG_7635	MPG_5781	AAATTGACCAC	11	21156	21166	34822	34832
MTVG_7634	MPG_5781	AGAAAGAAAAA	11	13000	13010	42311	42321
MTVG_4666	MPG_5784	ATCCTTTCTG	10	141350	141359	176177	176186
MTVG_9833	MPG_1221	ATAAATTCAA	10	60821	60830	93197	93206
MTVG_4080	MPG_1223	ACAGCAGCTG	10	2834180	2834189	2889778	2889787
MTVG_4081	MPG_1223	GTCGCGCCCCT	11	3749518	3749528	3767942	3767952
MTVG_4082	MPG_1223	ATCTTCAGTTA	11	1328263	1328273	1362806	1362816
MTVG_4083	MPG_1223	ATTAAAAAA	9	4312069	4312077	4329217	4329225
MTVG_64	MPG_1225	AAAATAGCGAT	11	44193	44203	71067	71077
MTVG_7031	MPG_1226	AATTCTAATTACC	13	206363	206375	242570	242582
MTVG_601	MPG_1227	CGCTTGTCGG	10	582742	582751	622536	622545
MTVG_12756	MPG_12004	AGGTTCTGGAAA	12	29267	29278	46898	46909
MTVG_8945	MPG_5819	AAGTCGACG	9	1857856	1857864	1964417	1964425
MTVG_976	MPG_1229	GGGCTGGTGCTG	12	78304	78315	118342	118353
MTVG_10885	MPG_5824	TGAACTTCT	9	3562734	3562742	3591720	3591728
MTVG_10887	MPG_5824	GGCGATCATG	10	1189251	1189260	1223165	1223174
MTVG_10886	MPG_5824	GGACGAGGCCTATA	14	2037574	2037587	2052349	2052362
MTVG_11806	MPG_1231	AAATTATTAAAAG	13	3251628	3251640	3293466	3293478
MTVG_11807	MPG_1231	TTTATTATAA	10	1064523	1064532	1103238	1103247
MTVG_10807	MPG_1233	TAGAAAAATAC	11	65833	65843	98659	98669
MTVG_10809	MPG_1233	AAAGAAAAGC	10	162255	162264	171273	171282
MTVG_1090	MPG_1234	GATAAAAGC	9	1292394	1292402	1321855	1321863
MTVG_1900	MPG_5838	GGCGTCCGC	9	31108	31116	78362	78370
MTVG_1901	MPG_5838	CAGGCTCATATC	12	66596	66607	79419	79430
MTVG_7020	MPG_10675	CATTGCGGTGT	11	863711	863721	899176	899186
MTVG_7021	MPG_10675	TTTCAGCGAA	10	1191163	1191172	1198798	1198807
MTVG_12742	MPG_12061	GGGCCGGCG	9	132774	132782	146548	146556
MTVG_10726	MPG_1237	AAAAAAACAAAT	12	679209	679220	691437	691448
MTVG_7921	MPG_5854	CTTTCTTTGC	10	204278	204287	234700	234709
MTVG_11625	MPG_1239	AGGTTTTTG	9	288666	288674	321245	321253
MTVG_6681	MPG_1240	TGCGGTGAA	9	51704	51712	81761	81769
MTVG_6683	MPG_1240	CATAGGCGCGCC	12	575543	575554	588210	588221
MTVG_2562	MPG_5855	CTTTGAAGCC	10	12267	12276	45819	45828
MTVG_4592	MPG_1241	CGTAGGCAT	9	595871	595879	607055	607063
MTVG_1926	MPG_1243	GCGTAGCTGCC	11	2891528	2891538	2933478	2933488
MTVG_987	MPG_5871	CTTGCCCGC	9	41203	41211	89068	89076
MTVG_988	MPG_5871	GGATGAACCAG	11	135013	135023	174794	174804
MTVG_5476	MPG_5872	CCCGAACAGCG	11	42182	42192	56700	56710
MTVG_5477	MPG_5872	CGACGGCCGC	10	10813	10822	54346	54355
MTVG_8643	MPG_1246	TGAGTTCCG	9	118307	118315	168701	168709
MTVG_638	MPG_5889	CACCATCAGCAC	12	18822	18833	57930	57941
MTVG_637	MPG_5889	GCACATCATTA	11	68403	68413	82593	82603
MTVG_12885	MPG_12036	CAAGACGCGGC	11	15301	15311	28645	28655
MTVG_12886	MPG_12036	TCGCCACGC	9	16130	16138	69316	69324
MTVG_3156	MPG_1247	GCGCGGCGGCG	11	79490	79500	94035	94045
MTVG_8307	MPG_5890	CCTGCGCGAA	10	7602	7611	21418	21427
MTVG_11172	MPG_5891	GCTCAGATG	9	25389	25397	62013	62021
MTVG_11173	MPG_5891	CGGGATCTGG	10	40114	40123	74045	74054
MTVG_11619	MPG_1250	AAAATTAAGAA	11	116481	116491	147022	147032
MTVG_4749	MPG_10704	ATTTTCAAAC	10	275158	275167	313947	313956
MTVG_10325	MPG_1251	CAGCACCAGC	10	1472146	1472155	1509828	1509837
MTVG_10326	MPG_1251	CGAATCTACT	10	1486761	1486770	1520169	1520178
MTVG_10327	MPG_1251	GGCGACCAG	9	2646994	2647002	2675420	2675428
MTVG_10330	MPG_1251	CCAGCAGCACT	11	122283	122293	157930	157940
MTVG_892	MPG_1253	CGCGGCGCGGCG	12	120001	120012	132662	132673
MTVG_6424	MPG_8696	AACAAATATTTTT	13	464280	464292	474846	474858
MTVG_7042	MPG_1255	AGTGGTTTT	9	40277	40285	69976	69984
MTVG_7039	MPG_1255	ATGTTGAGC	9	9176	9184	18634	18642
MTVG_890	MPG_5906	TGCACTGCGG	10	215508	215517	251597	251606
MTVG_891	MPG_5906	CTTGGTGCCGC	11	16354	16364	53974	53984
MTVG_3882	MPG_5907	AACAATGGC	9	11822	11830	22350	22358
MTVG_4205	MPG_5909	CGGCGAAGGT	10	5275	5284	43005	43014
MTVG_1832	MPG_1260	GCAGCGCTCA	10	84710	84719	116469	116478
MTVG_44	MPG_1261	TCAGGATCTG	10	346866	346875	358515	358524
MTVG_12058	MPG_5917	CTGGCCCGCA	10	37125	37134	81175	81184
MTVG_832	MPG_1262	CGGGCAGCGGA	11	47446	47456	62631	62641
MTVG_1949	MPG_5931	ATGGCAGCTCA	11	177138	177148	227686	227696
MTVG_1950	MPG_5931	TGCGTGTTTTTT	12	312665	312676	342612	342623
MTVG_1951	MPG_5931	TTTGGCGTG	9	516495	516503	549551	549559
MTVG_12821	MPG_11764	CGTCGCCCTG	10	37477	37486	69635	69644
MTVG_12822	MPG_11764	CGCATCGCC	9	71413	71421	84046	84054
MTVG_9213	MPG_1263	TTATTTTCATAA	12	1187743	1187754	1211885	1211896
MTVG_8992	MPG_1265	AAGCAAATAA	10	2182012	2182021	2208964	2208973
MTVG_8993	MPG_1265	TGGCTATTTT	10	60775	60784	68596	68605
MTVG_7542	MPG_5936	GCTGGCTGCAC	11	20081	20091	64883	64893
MTVG_9057	MPG_5938	CGCGAGCGCGA	11	499134	499144	539399	539409
MTVG_5580	MPG_1268	GGACGCAATCGCC	13	2132168	2132180	2163969	2163981
MTVG_5581	MPG_1268	GCCGCGCCCGGCGCA	15	753672	753686	766652	766666
MTVG_5582	MPG_1268	AAGCCGGACAC	11	2596919	2596929	2609497	2609507
MTVG_9290	MPG_1269	GACATGGAGC	10	713257	713266	730609	730618
MTVG_9291	MPG_1269	TATTCTATT	9	3483169	3483177	3495071	3495079
MTVG_9292	MPG_1269	AATATAAAA	9	276342	276350	293686	293694
MTVG_12041	MPG_5959	CCATTGTT	8	23525	23532	43859	43866
MTVG_10127	MPG_1276	TTAAAATCTG	10	37311	37320	60949	60958
MTVG_7837	MPG_5985	GGTTTGGTAGGCCCGGAGGG	20	10042	10061	44821	44840
MTVG_7838	MPG_5985	CCATTGCCGG	10	66939	66948	75249	75258
MTVG_7839	MPG_5985	CATGGTCAATG	11	283862	283872	303867	303877
MTVG_7840	MPG_5985	ATTGCCGCC	9	115960	115968	133711	133719
MTVG_3959	MPG_5990	CGCCCACCAGCGC	13	31695	31707	47204	47216
MTVG_10628	MPG_1280	TAGGGGTTA	9	30369	30377	41165	41173
MTVG_3279	MPG_1282	GCCAACAAAT	10	35288	35297	63667	63676
MTVG_3280	MPG_1282	TATGAAATCA	10	21293	21302	30871	30880
MTVG_2560	MPG_1283	AAAAAAGGC	9	241286	241294	259856	259864
MTVG_12372	MPG_5995	TTGCTCTGAG	10	208009	208018	248128	248137
MTVG_7771	MPG_1286	TCAGTGATT	9	746330	746338	761895	761903
MTVG_4532	MPG_1287	CTTTTTTGGT	10	239018	239027	247616	247625
MTVG_3452	MPG_6004	ACAGCTTGGT	10	8071	8080	22539	22548
MTVG_8914	MPG_1289	TTGCTGCTAC	10	507020	507029	541620	541629
MTVG_8915	MPG_1289	AAATAGTATTT	11	2179499	2179509	2191851	2191861
MTVG_10428	MPG_1290	GTTCGTCTT	9	94843	94851	123422	123430
MTVG_10430	MPG_1290	GCGAACCGGCG	11	15934	15944	50397	50407
MTVG_10429	MPG_1290	TCGGCGAGACC	11	283990	284000	299137	299147
MTVG_10431	MPG_1290	ATGACCACC	9	477356	477364	488034	488042
MTVG_1320	MPG_6011	CAATTCCATCAT	12	68808	68819	148124	148135
MTVG_4394	MPG_1291	GCGAAGGCTGC	11	627527	627537	643634	643644
MTVG_4829	MPG_1293	CAGAAGATGC	10	176207	176216	202674	202683
MTVG_12068	MPG_1294	GTTTCGCAGTGA	12	43571	43582	100850	100861
MTVG_10606	MPG_1295	TTTTTTGATAA	11	123086	123096	151829	151839
MTVG_10605	MPG_1295	TTGTTATAGGT	11	57211	57221	86405	86415
MTVG_12823	MPG_11963	GAGGGGCTCCG	11	99250	99260	139982	139992
MTVG_4288	MPG_1296	AGAGCGGCTC	10	72031	72040	82237	82246
MTVG_12820	MPG_12046	TGGAGATCG	9	21122	21130	100297	100305
MTVG_179	MPG_6029	GCGGCGGCGCG	11	122648	122658	135457	135467
MTVG_5529	MPG_1298	GTTTTTCCA	9	460852	460860	479225	479233
MTVG_3957	MPG_1299	GCGGGCCAG	9	2466958	2466966	2502899	2502907
MTVG_3958	MPG_1299	TCGCGGCGGC	10	882787	882796	900711	900720
MTVG_2506	MPG_1300	CGCGCGGCCAGGT	13	188961	188973	228162	228174
MTVG_3917	MPG_1301	AAACTTTTTTGCAATTCCTTCCCATACTGCTTTTATCTGCGGATT	45	1659721	1659765	1672310	1672354
MTVG_8095	MPG_1303	GAAAATCGAG	10	157621	157630	192455	192464
MTVG_856	MPG_6041	AACCTTCTTCT	11	18646	18656	35389	35399
MTVG_3314	MPG_1305	GAGGTCGCGCCG	12	4588491	4588502	4602254	4602265
MTVG_12266	MPG_6056	GTTCGCGCGA	10	16309	16318	32601	32610
MTVG_8679	MPG_1307	CCGCCCGGAGC	11	3404102	3404112	3421353	3421363
MTVG_4905	MPG_6063	GCCGTCGCGT	10	33320	33329	57178	57187
MTVG_9586	MPG_6064	ACATAAATTC	10	59825	59834	79673	79682
MTVG_9583	MPG_6064	CTTTTTAAAAT	11	34771	34781	47461	47471
MTVG_9584	MPG_6064	TCCAGCTTA	9	203378	203386	246605	246613
MTVG_5052	MPG_1308	CAGGAAGAAA	10	1433437	1433446	1483054	1483063
MTVG_5053	MPG_1308	ATAATTTTGG	10	1621475	1621484	1711153	1711162
MTVG_9611	MPG_6065	GCTGGATACA	10	80763	80772	118193	118202
MTVG_777	MPG_1309	AATTAAAAAG	10	31359	31368	57632	57641
MTVG_11234	MPG_1310	GCCCCGCGCC	10	26375	26384	39440	39449
MTVG_5747	MPG_1314	GCGCCAGCCG	10	76678	76687	106843	106852
MTVG_6942	MPG_1315	AGCAGGTATTA	11	1302739	1302749	1358645	1358655
MTVG_6943	MPG_1315	AATTGGCTTTG	11	1422803	1422813	1450510	1450520
MTVG_11009	MPG_1316	CTCTACCAAGCCT	13	123529	123541	165696	165708
MTVG_11010	MPG_1316	GATTCTTTAC	10	97503	97512	136370	136379
MTVG_1189	MPG_6085	GGCGCGGTGCAGGT	14	15334	15347	28689	28702
MTVG_4039	MPG_6091	GCGAGACGGAT	11	359794	359804	394867	394877
MTVG_11174	MPG_6092	AATCTGGAG	9	23989	23997	56925	56933
MTVG_10722	MPG_1321	ATCGCTATGCC	11	42064	42074	59410	59420
MTVG_10723	MPG_1321	AATAAAAGA	9	46930	46938	65556	65564
MTVG_10724	MPG_1321	TTATTTTCTAT	11	97045	97055	111484	111494
MTVG_10926	MPG_1323	CTCGATGCTGC	11	104670	104680	155311	155321
MTVG_10927	MPG_1323	CGCTCATGCC	10	987401	987410	1040935	1040944
MTVG_10928	MPG_1323	GGCGCCAGCT	10	5743322	5743331	5790712	5790721
MTVG_10929	MPG_1323	TCGCCGAGGTC	11	1181785	1181795	1220030	1220040
MTVG_10930	MPG_1323	CAATGGTACA	10	2333173	2333182	2375577	2375586
MTVG_10931	MPG_1323	GCAGCAGCGC	10	470165	470174	521272	521281
MTVG_10932	MPG_1323	CGGCCGCGGC	10	3168668	3168677	3181843	3181852
MTVG_1879	MPG_1325	CGGCGCAGA	9	1213637	1213645	1226985	1226993
MTVG_12365	MPG_1326	AAGCAAAAGCCAA	13	21112	21124	54446	54458
MTVG_5505	MPG_1327	GCCGATAGGGC	11	344257	344267	370485	370495
MTVG_11395	MPG_1329	TGGCAAAAAGA	11	77314	77324	86818	86828
MTVG_8156	MPG_6105	CGCTCGGCGAG	11	60093	60103	73930	73940
MTVG_4632	MPG_6109	ACCCTTTTTTT	11	29712	29722	51227	51237
MTVG_4633	MPG_6109	AGATCTTTTC	10	114769	114778	127895	127904
MTVG_11846	MPG_1331	TGGTCACCGGTC	12	223396	223407	287687	287698
MTVG_1138	MPG_6117	CTGGAGCCCG	10	21689	21698	34901	34910
MTVG_6589	MPG_6118	GCTGGCTGG	9	159391	159399	177019	177027
MTVG_6590	MPG_6118	GGGGAGCTGA	10	1275614	1275623	1319723	1319732
MTVG_9002	MPG_1334	GGCGCATCGTC	11	315519	315529	359790	359800
MTVG_9004	MPG_1334	GGAACGGATCGACGC	15	44195	44209	58744	58758
MTVG_6035	MPG_1336	GCCGAAACGC	10	181204	181213	213929	213938
MTVG_6036	MPG_1336	GAAGCCGGGAA	11	2066543	2066553	2081530	2081540
MTVG_8758	MPG_1337	AAATTATATTAAT	13	616546	616558	650376	650388
MTVG_3415	MPG_6139	AAATCAAACG	10	129135	129144	139488	139497
MTVG_3417	MPG_6139	GTTTGATTTAA	11	43904	43914	101988	101998
MTVG_88	MPG_6144	ATATGCCTTG	10	375634	375643	414070	414079
MTVG_8045	MPG_6146	AAATCTATTTT	11	25625	25635	40146	40156
MTVG_9921	MPG_10791	CGTCGTGGCG	10	9937	9946	21066	21075
MTVG_9338	MPG_1345	ATCCAGGGCT	10	379432	379441	405391	405400
MTVG_9339	MPG_1345	TCTTTCCA	8	30164	30171	47248	47255
MTVG_443	MPG_1346	GCGCTGGATGA	11	1348480	1348490	1360370	1360380
MTVG_444	MPG_1346	GAAGCGCCT	9	3007770	3007778	3017584	3017592
MTVG_7103	MPG_6161	CGTATCGAAT	10	121753	121762	129464	129473
MTVG_4308	MPG_1347	CAAGTGGTT	9	255810	255818	307419	307427
MTVG_4000	MPG_1348	GGCGAGCAGG	10	445356	445365	481473	481482
MTVG_4001	MPG_1348	CGCCGGGATG	10	205938	205947	217859	217868
MTVG_7080	MPG_6171	TTTTTAGTAATTG	13	23391	23403	31729	31741
MTVG_4764	MPG_1353	TCGCCAACCG	10	29031	29040	65130	65139
MTVG_7844	MPG_10804	GCGCTGCGGCT	11	71566	71576	84691	84701
MTVG_7845	MPG_10804	GGACCGCCGCG	11	145882	145892	185338	185348
MTVG_10792	MPG_6180	ACGGTAACGCC	11	11047	11057	24901	24911
MTVG_7563	MPG_1354	CGTTTTTACA	10	40594	40603	48729	48738
MTVG_10132	MPG_1356	GCGTTGCGATCG	12	1767960	1767971	1804412	1804423
MTVG_12573	MPG_1357	CTTGAGTTGT	10	594231	594240	648056	648065
MTVG_4830	MPG_1358	CGGCGGCGGC	10	1725344	1725353	1767224	1767233
MTVG_4851	MPG_10809	TTTCATTCCCCAT	13	65943	65955	96382	96394
MTVG_11393	MPG_1363	ACGATGGTC	9	42676	42684	50742	50750
MTVG_6025	MPG_1364	CGCGCCGCATGG	12	337997	338008	350659	350670
MTVG_6026	MPG_1364	TCGCCGCCGC	10	82082	82091	102841	102850
MTVG_6027	MPG_1364	GCCGGACGGA	10	686327	686336	703003	703012
MTVG_5463	MPG_6198	GAGTCAGCCAA	11	13605	13615	25421	25431
MTVG_9217	MPG_1366	GCTCTTCGACT	11	270656	270666	286399	286409
MTVG_12667	MPG_6202	CCGCGCGAC	9	8109	8117	20553	20561
MTVG_12669	MPG_6202	GATATCGCCG	10	17385	17394	47479	47488
MTVG_8258	MPG_10815	TTTCTTGCTCA	11	164941	164951	174466	174476
MTVG_2129	MPG_6214	TCGTGACCATC	11	74768	74778	101652	101662
MTVG_2130	MPG_6214	GGGATGCCGG	10	254407	254416	290553	290562
MTVG_11763	MPG_1367	AGCAGCGCCT	10	20323	20332	56721	56730
MTVG_210	MPG_6220	TGACTTGCCA	10	1321083	1321092	1348381	1348390
MTVG_9503	MPG_1370	TTTTACTGGTA	11	20711	20721	49316	49326
MTVG_9504	MPG_1370	AAAGGTGATGC	11	11976	11986	15370	15380
MTVG_7874	MPG_1371	TGGCGGCGGGG	11	384938	384948	397981	397991
MTVG_7875	MPG_1371	GAGCGCCTTC	10	42950	42959	76899	76908
MTVG_10100	MPG_1372	AATCAAAGC	9	95135	95143	107398	107406
MTVG_10101	MPG_1372	GCTAAAGGT	9	18506	18514	70463	70471
MTVG_10102	MPG_1372	TTTGGCTGA	9	42988	42996	75726	75734
MTVG_6240	MPG_1379	TGCGGTGAA	9	51620	51628	81677	81685
MTVG_6241	MPG_1379	TCGGCGAGACC	11	283990	284000	299137	299147
MTVG_6242	MPG_1379	ATGACCACC	9	477356	477364	488034	488042
MTVG_10644	MPG_6249	TATTGATGAT	10	15798	15807	37758	37767
MTVG_6117	MPG_1380	ACAAACGAAA	10	23426	23435	52954	52963
MTVG_6118	MPG_1380	CAATATCGTT	10	1815000	1815009	1832311	1832320
MTVG_12767	MPG_12001	GAAGAGTTG	9	96515	96523	134068	134076
MTVG_4977	MPG_1382	CTGGCGCACG	10	276228	276237	316819	316828
MTVG_4964	MPG_10837	AAGCTTTTCAA	11	13121	13131	58746	58756
MTVG_1087	MPG_1384	GACTGGGGCGCT	12	1352369	1352380	1366801	1366812
MTVG_10133	MPG_1385	CTGGCTGAAC	10	151340	151349	183767	183776
MTVG_3244	MPG_6263	CCAGTTCCTA	10	21167	21176	57007	57016
MTVG_3428	MPG_6265	TACCATCCAT	10	2294556	2294565	2322281	2322290
MTVG_3429	MPG_6265	CTAATCTATTAT	12	2793735	2793746	2808338	2808349
MTVG_1934	MPG_6266	TCCGCCTGCGG	11	51022	51032	63964	63974
MTVG_1935	MPG_6266	ACGCAGAGGC	10	297006	297015	335382	335391
MTVG_5288	MPG_6291	AAAAGTACAAGAA	13	822366	822378	847192	847204
MTVG_4202	MPG_10857	AAAAGCAAAAAAC	13	118694	118706	133669	133681
MTVG_3617	MPG_6305	CGCGCGCCGCGCTCGCC	17	84784	84800	124410	124426
MTVG_3618	MPG_6305	CGCCGCGAAACC	12	53173	53184	68305	68316
MTVG_3619	MPG_6305	GACCATCGCG	10	10151	10160	25758	25767
MTVG_8695	MPG_1392	ATAAGGATGT	10	2625604	2625613	2666104	2666113
MTVG_8696	MPG_1392	GGGTGATTGAT	11	2561369	2561379	2569943	2569953
MTVG_9680	MPG_1393	GGTGGTTATG	10	2589932	2589941	2602717	2602726
MTVG_1891	MPG_1396	CCAGCGCGGC	10	4379110	4379119	4387152	4387161
MTVG_1195	MPG_1397	TCATGCGCAA	10	40664	40673	54003	54012
MTVG_447	MPG_6316	CGTTCTTGAT	10	664799	664808	707383	707392
MTVG_6479	MPG_10873	TATCAACAT	9	18809	18817	23481	23489
MTVG_113	MPG_6336	GAAAAAGTA	9	394031	394039	447299	447307
[truncated: 795 more rows]
