# Supplementary material for: A systematic analysis of marine lysogens and proviruses
Source: Nat Commun. 2023 Sep 27;14:6013. doi: 10.1038/s41467-023-41699-4 (PMC10533544; doi:10.1038/s41467-023-41699-4)
Supplement: Supplementary file 21 — Supplementary Data 18 [file 41467_2023_41699_MOESM21_ESM.xls]

## Sheet: Supplementary Data 18
tRNA ID	Temperate viral genome ID	Bounds (start)	Bounds (end)	Strand	tRNA type	Anti codon	Length (bp)	Score/Note
MTVG_10.trna1	MTVG_10	46205	46323	+	Undet	NNN	119	pseudogene
MTVG_13.trna1	MTVG_13	9192	9276	+	Leu	TAA	85	59.8
MTVG_20.trna1	MTVG_20	20486	20558	-	Leu	TAA	73	53.5
MTVG_23.trna1	MTVG_23	30499	30572	-	fMet	CAT	74	68
MTVG_25.trna1	MTVG_25	15471	15545	+	fMet	CAT	75	66.9
MTVG_28.trna1	MTVG_28	19654	19717	-	Asn	GTT	64	44.9
MTVG_40.trna1	MTVG_40	9560	9636	-	fMet	CAT	77	75.8
MTVG_44.trna1	MTVG_44	1526	1599	+	Pro	TGG	74	75.7
MTVG_52.trna1	MTVG_52	9898	10008	+	Ile2	CAT	111	21.9
MTVG_56.trna1	MTVG_56	532	622	+	Ser	GGA	91	82.3
MTVG_60.trna1	MTVG_60	1270	1346	-	Arg	ACG	77	86.5
MTVG_65.trna1	MTVG_65	6951	7024	+	Ala	GGC	74	pseudogene
MTVG_67.trna1	MTVG_67	2999	3075	+	Arg	TCT	77	86.3
MTVG_67.trna2	MTVG_67	16184	16250	+	Arg	TCT	67	pseudogene
MTVG_95.trna1	MTVG_95	4	78	-	Leu	CAA	75	pseudogene
MTVG_96.trna1	MTVG_96	9073	9147	+	fMet	CAT	75	77
MTVG_106.trna1	MTVG_106	3304	3380	+	Arg	TCG	77	82.5
MTVG_126.trna1	MTVG_126	93	184	-	Arg	TCT	92	pseudogene
MTVG_131.trna1	MTVG_131	128	203	+	Thr	TGT	76	84.3
MTVG_152.trna1	MTVG_152	36997	37072	-	Pro	CGG	76	82.1
MTVG_152.trna2	MTVG_152	2325	2384	-	Lys	CTT	60	26.4
MTVG_160.trna1	MTVG_160	239	340	+	Undet	NNN	102	pseudogene
MTVG_160.trna2	MTVG_160	344	511	+	Undet	NNN	168	pseudogene
MTVG_169.trna1	MTVG_169	6685	6758	+	Arg	TCT	74	57
MTVG_170.trna1	MTVG_170	18003	18092	+	Ser	ACT	90	86.2
MTVG_171.trna1	MTVG_171	33593	33679	-	Leu	TAA	87	63.9
MTVG_174.trna1	MTVG_174	1148	1219	-	Glu	TTC	72	54.8
MTVG_174.trna2	MTVG_174	1064	1140	-	Val	TAC	77	84.7
MTVG_174.trna3	MTVG_174	985	1058	-	Gln	TTG	74	62.2
MTVG_200.trna1	MTVG_200	73	145	+	Ala	GGC	73	68.1
MTVG_202.trna1	MTVG_202	35450	35524	+	Leu	CAA	75	56.1
MTVG_207.trna1	MTVG_207	28034	28109	-	Thr	CGT	76	80.6
MTVG_208.trna1	MTVG_208	16601	16671	+	Ser	TGA	71	pseudogene
MTVG_210.trna1	MTVG_210	21943	22015	-	Ala	GGC	73	75.1
MTVG_211.trna1	MTVG_211	6761	6827	+	Undet	NNN	67	pseudogene
MTVG_211.trna2	MTVG_211	7948	8042	+	Undet	NNN	95	36.5
MTVG_239.trna1	MTVG_239	3719	3793	-	Leu	CAA	75	56.1
MTVG_247.trna1	MTVG_247	47	120	+	Gln	CTG	74	61.1
MTVG_248.trna1	MTVG_248	6592	6667	-	Asn	GTT	76	83.1
MTVG_250.trna1	MTVG_250	11078	11151	-	Ile2	CAT	74	74.8
MTVG_259.trna1	MTVG_259	347	437	+	Ser	TGA	91	84.2
MTVG_272.trna1	MTVG_272	37923	37994	+	Arg	CCT	72	36.7
MTVG_284.trna1	MTVG_284	31673	31748	-	Met	CAT	76	47.4
MTVG_284.trna2	MTVG_284	1610	1701	-	Undet	NNN	92	pseudogene
MTVG_295.trna1	MTVG_295	3508	3581	-	Pro	TGG	74	72.3
MTVG_308.trna1	MTVG_308	19654	19717	-	Asn	GTT	64	44.9
MTVG_309.trna1	MTVG_309	5319	5394	-	Arg	CCT	76	64.3
MTVG_310.trna1	MTVG_310	30	105	+	Lys	CTT	76	90.4
MTVG_311.trna1	MTVG_311	75	164	+	Ser	TGA	90	85.6
MTVG_325.trna1	MTVG_325	14190	14262	-	Asn	GTT	73	69.2
MTVG_331.trna1	MTVG_331	35892	35968	-	Met	CAT	77	75.8
MTVG_354.trna1	MTVG_354	14952	15046	+	Ser	CGA	95	26.9
MTVG_378.trna1	MTVG_378	92044	92120	-	Arg	ACG	77	63.9
MTVG_379.trna1	MTVG_379	72	161	+	Ser	GGA	90	80.2
MTVG_380.trna1	MTVG_380	46862	46938	-	Leu	TAA	77	38.6
MTVG_380.trna2	MTVG_380	125	227	-	Leu	TAA	103	28.6
MTVG_414.trna1	MTVG_414	13041	13112	-	Arg	CCT	72	63.2
MTVG_420.trna1	MTVG_420	35932	36022	-	Ser	GGA	91	82.4
MTVG_420.trna2	MTVG_420	10322	10397	-	fMet	CAT	76	81.1
MTVG_428.trna1	MTVG_428	858	947	+	Ser	CGA	90	87.1
MTVG_430.trna1	MTVG_430	124	200	+	fMet	CAT	77	73.9
MTVG_435.trna1	MTVG_435	44171	44257	-	Leu	CAA	87	75.2
MTVG_435.trna2	MTVG_435	1911	2001	-	Undet	NNN	91	pseudogene
MTVG_444.trna1	MTVG_444	1251	1324	-	Phe	GAA	74	pseudogene
MTVG_448.trna1	MTVG_448	206	290	-	Met	CAT	85	36.3
MTVG_450.trna1	MTVG_450	31	107	+	Pro	GGG	77	73.5
MTVG_457.trna1	MTVG_457	37923	37994	+	Arg	CCT	72	36.7
MTVG_501.trna1	MTVG_501	16376	16452	-	Pro	TGG	77	80
MTVG_501.trna2	MTVG_501	15942	16018	-	Arg	TCT	77	86
MTVG_501.trna3	MTVG_501	6549	6640	-	Arg	TCT	92	pseudogene
MTVG_507.trna1	MTVG_507	782	854	-	Thr	TGT	73	pseudogene
MTVG_508.trna1	MTVG_508	1488	1564	+	Val	GAC	77	81.8
MTVG_508.trna2	MTVG_508	42981	43063	+	Undet	NNN	83	pseudogene
MTVG_508.trna3	MTVG_508	43235	43311	+	Val	GAC	77	81.8
MTVG_508.trna4	MTVG_508	63586	63662	+	Pro	GGG	77	67.2
MTVG_508.trna5	MTVG_508	80751	80827	+	Gly	TCC	77	79.3
MTVG_508.trna6	MTVG_508	68839	68906	-	Undet	NNN	68	34.6
MTVG_509.trna1	MTVG_509	50097	50170	-	Cys	GCA	74	58.5
MTVG_509.trna2	MTVG_509	28585	28661	-	Gly	TCC	77	68.9
MTVG_512.trna1	MTVG_512	72	161	+	Ser	GGA	90	80.2
MTVG_513.trna1	MTVG_513	1252	1339	+	Ser	GGA	88	65.7
MTVG_516.trna1	MTVG_516	6765	6843	+	Thr	TGT	79	pseudogene
MTVG_526.trna1	MTVG_526	1356	1445	+	Ser	GGA	90	80.2
MTVG_530.trna1	MTVG_530	7803	7867	+	Lys	TTT	65	pseudogene
MTVG_544.trna1	MTVG_544	6435	6507	-	Lys	TTT	73	73.2
MTVG_558.trna1	MTVG_558	18949	19024	-	Ala	GGC	76	76.8
MTVG_585.trna1	MTVG_585	38127	38227	-	Undet	NNN	101	29
MTVG_590.trna1	MTVG_590	33743	33811	-	Undet	NNN	69	39.3
MTVG_594.trna1	MTVG_594	5096	5170	+	Ala	CGC	75	80.7
MTVG_601.trna1	MTVG_601	38871	38955	-	Tyr	GTA	85	37.2
MTVG_601.trna2	MTVG_601	22	97	-	Val	TAC	76	83.2
MTVG_609.trna1	MTVG_609	3507	3583	+	Arg	TCT	77	80.5
MTVG_619.trna1	MTVG_619	701	788	+	Leu	TAA	88	70
MTVG_619.trna2	MTVG_619	12572	12657	+	Undet	NNN	86	pseudogene
MTVG_625.trna1	MTVG_625	891	964	+	Pro	CGG	74	67.2
MTVG_628.trna1	MTVG_628	27258	27333	-	Ile2	CAT	76	80.5
MTVG_628.trna2	MTVG_628	27102	27177	-	Thr	TGT	76	81.3
MTVG_628.trna3	MTVG_628	27024	27098	-	Gly	TCC	75	70.6
MTVG_628.trna4	MTVG_628	570	651	-	Undet	NNN	82	42.5
MTVG_644.trna1	MTVG_644	748	856	-	Undet	NNN	109	pseudogene
MTVG_646.trna1	MTVG_646	32527	32612	+	Leu	TAA	86	68.6
MTVG_647.trna1	MTVG_647	6088	6174	-	Undet	NNN	87	pseudogene
MTVG_648.trna1	MTVG_648	24934	25009	-	Gly	GCC	76	89.1
MTVG_648.trna2	MTVG_648	24716	24791	-	Gly	GCC	76	89.1
MTVG_648.trna3	MTVG_648	24576	24649	-	Cys	GCA	74	63
MTVG_649.trna1	MTVG_649	1571	1635	-	Ser	CGA	65	pseudogene
MTVG_649.trna2	MTVG_649	982	1068	-	Leu	TAA	87	79.3
MTVG_653.trna1	MTVG_653	17262	17346	+	Tyr	GTA	85	43.5
MTVG_659.trna1	MTVG_659	35347	35444	+	Undet	NNN	98	pseudogene
MTVG_673.trna1	MTVG_673	22	97	+	Val	TAC	76	89
MTVG_673.trna2	MTVG_673	143	218	+	Thr	TGT	76	75.3
MTVG_673.trna3	MTVG_673	436	518	+	Leu	TAG	83	71.9
MTVG_673.trna4	MTVG_673	561	635	+	Gly	GCC	75	90.7
MTVG_673.trna5	MTVG_673	644	719	+	His	GTG	76	61.9
MTVG_673.trna6	MTVG_673	731	806	+	Gln	TTG	76	77.7
MTVG_673.trna7	MTVG_673	814	889	+	Lys	TTT	76	79.4
MTVG_673.trna8	MTVG_673	954	1027	+	Cys	GCA	74	70.7
MTVG_673.trna9	MTVG_673	1076	1152	+	Arg	ACG	77	69.4
MTVG_693.trna1	MTVG_693	10838	10980	-	Undet	NNN	143	pseudogene
MTVG_733.trna1	MTVG_733	49	137	+	Ser	CGA	89	70.4
MTVG_735.trna1	MTVG_735	3212	3286	-	Asn	GTT	75	67.5
MTVG_735.trna2	MTVG_735	1640	1715	-	Lys	TTT	76	80.1
MTVG_735.trna3	MTVG_735	1563	1636	-	Gln	TTG	74	58.2
MTVG_735.trna4	MTVG_735	1397	1473	-	Pro	TGG	77	50.6
MTVG_798.trna1	MTVG_798	43253	43326	-	Cys	GCA	74	70.7
MTVG_799.trna1	MTVG_799	11298	11371	-	Ile2	CAT	74	74.8
MTVG_805.trna1	MTVG_805	1	83	+	Leu	GAG	83	47
MTVG_816.trna1	MTVG_816	6947	7022	-	Lys	CTT	76	88.5
MTVG_820.trna1	MTVG_820	8800	8916	+	Ser	GCT	117	40.5
MTVG_828.trna1	MTVG_828	23057	23131	-	Ile2	CAT	75	53.5
MTVG_833.trna1	MTVG_833	10394	10468	-	Pro	TGG	75	79.3
MTVG_843.trna1	MTVG_843	99244	99315	-	Arg	TCT	72	42.3
MTVG_850.trna1	MTVG_850	11577	11650	+	Asp	GTC	74	76.7
MTVG_856.trna1	MTVG_856	5669	5742	+	Pro	TGG	74	75.7
MTVG_880.trna1	MTVG_880	6473	6548	-	Ala	GGC	76	76.9
MTVG_880.trna2	MTVG_880	6372	6448	-	Glu	TTC	77	69.3
MTVG_884.trna1	MTVG_884	5298	5389	-	Glu	TTC	92	pseudogene
MTVG_923.trna1	MTVG_923	204	279	+	Glu	TTC	76	82.5
MTVG_923.trna2	MTVG_923	285	359	+	Val	TAC	75	86.9
MTVG_923.trna3	MTVG_923	374	449	+	Phe	GAA	76	90
MTVG_932.trna1	MTVG_932	526	604	-	Leu	TAA	79	24.6
MTVG_940.trna1	MTVG_940	80	169	-	Ser	ACT	90	91.6
MTVG_940.trna2	MTVG_940	2	75	-	Gly	TCC	74	64.8
MTVG_960.trna1	MTVG_960	3367	3446	-	Leu	TAA	80	24.5
MTVG_965.trna1	MTVG_965	39139	39210	-	Arg	CCT	72	36.7
MTVG_967.trna1	MTVG_967	5728	5812	+	Ser	CGA	85	pseudogene
MTVG_967.trna2	MTVG_967	8899	8974	+	Thr	CGT	76	82.2
MTVG_974.trna1	MTVG_974	6755	6883	+	Undet	NNN	129	pseudogene
MTVG_976.trna1	MTVG_976	2082	2155	+	Gly	CCC	74	82.4
MTVG_992.trna1	MTVG_992	12312	12387	-	Gly	GCC	76	88.7
MTVG_992.trna2	MTVG_992	12107	12180	-	Cys	GCA	74	67.8
MTVG_992.trna3	MTVG_992	11979	12065	-	Leu	TAA	87	78.4
MTVG_992.trna4	MTVG_992	3834	3905	-	Leu	TAA	72	29.4
MTVG_999.trna1	MTVG_999	73	147	+	Gln	TTG	75	73.8
MTVG_1001.trna1	MTVG_1001	19981	20062	+	Leu	CAA	82	pseudogene
MTVG_1013.trna1	MTVG_1013	15875	15949	+	Ala	CGC	75	36.7
MTVG_1031.trna1	MTVG_1031	4468	4590	+	Gly	TCC	123	38.9
MTVG_1038.trna1	MTVG_1038	4695	4773	-	Undet	NNN	79	pseudogene
MTVG_1044.trna1	MTVG_1044	31	102	+	Asp	GTC	72	50.7
MTVG_1046.trna1	MTVG_1046	19454	19525	+	fMet	CAT	72	72
MTVG_1065.trna1	MTVG_1065	88	177	+	Ser	GCT	90	90.2
MTVG_1073.trna1	MTVG_1073	848	943	+	Undet	NNN	96	pseudogene
MTVG_1076.trna1	MTVG_1076	5210	5283	+	Met	CAT	74	69.2
MTVG_1095.trna1	MTVG_1095	2116	2190	+	Val	TAC	75	86
MTVG_1098.trna1	MTVG_1098	905	996	+	Ser	CGA	92	39.3
MTVG_1100.trna1	MTVG_1100	3492	3566	+	Phe	GAA	75	73.9
MTVG_1100.trna2	MTVG_1100	13731	13802	+	Phe	GAA	72	22.6
MTVG_1103.trna1	MTVG_1103	20926	21000	+	fMet	CAT	75	79.3
MTVG_1105.trna1	MTVG_1105	49564	49640	-	Ile2	CAT	77	89.3
MTVG_1105.trna2	MTVG_1105	1462	1535	-	Undet	NNN	74	27.5
MTVG_1106.trna1	MTVG_1106	17180	17255	-	Gly	GCC	76	89.5
MTVG_1106.trna2	MTVG_1106	17065	17138	-	Cys	GCA	74	62.6
MTVG_1106.trna3	MTVG_1106	16919	17005	-	Leu	TAA	87	78.1
MTVG_1125.trna1	MTVG_1125	65243	65317	+	Lys	TTT	75	62.8
MTVG_1128.trna1	MTVG_1128	15176	15251	+	Met	CAT	76	57
MTVG_1132.trna1	MTVG_1132	2066	2153	+	Ser	GGA	88	76.8
MTVG_1133.trna1	MTVG_1133	154	256	-	Leu	TAA	103	28.6
MTVG_1134.trna1	MTVG_1134	4719	4808	+	Ser	GGA	90	83.6
MTVG_1140.trna1	MTVG_1140	40583	40658	-	Arg	CCT	76	64.7
MTVG_1152.trna1	MTVG_1152	1182	1258	+	Arg	CCG	77	89.2
MTVG_1159.trna1	MTVG_1159	21823	21912	-	Ser	GGA	90	87.4
MTVG_1165.trna1	MTVG_1165	711	800	+	Ser	GGA	90	90.3
MTVG_1175.trna1	MTVG_1175	7185	7264	+	Pro	TGG	80	pseudogene
MTVG_1175.trna2	MTVG_1175	7333	7408	+	Val	TAC	76	81.6
MTVG_1184.trna1	MTVG_1184	38035	38111	+	Undet	NNN	77	pseudogene
MTVG_1187.trna1	MTVG_1187	15189	15265	-	Pro	GGG	77	69.4
MTVG_1192.trna1	MTVG_1192	7714	7790	-	Trp	CCA	77	76.6
MTVG_1197.trna1	MTVG_1197	3644	3716	-	Ser	CGA	73	pseudogene
MTVG_1198.trna1	MTVG_1198	1799	1873	-	Val	CAC	75	pseudogene
MTVG_1198.trna2	MTVG_1198	1596	1684	-	Val	GAC	89	60.4
MTVG_1208.trna1	MTVG_1208	12915	12986	-	Tyr	GTA	72	48.7
MTVG_1220.trna1	MTVG_1220	4880	4956	+	Pro	TGG	77	70.8
MTVG_1233.trna1	MTVG_1233	177	253	+	Val	GAC	77	84
MTVG_1237.trna1	MTVG_1237	7062	7147	-	Leu	GAG	86	63.1
MTVG_1240.trna1	MTVG_1240	21459	21531	-	Leu	TAA	73	53.5
MTVG_1254.trna1	MTVG_1254	6211	6285	-	Trp	CCA	75	58.3
MTVG_1259.trna1	MTVG_1259	1863	1973	-	Ile2	CAT	111	21.9
MTVG_1270.trna1	MTVG_1270	156	230	+	Thr	GGT	75	74.5
MTVG_1279.trna1	MTVG_1279	17557	17631	-	Asn	GTT	75	74.8
MTVG_1300.trna1	MTVG_1300	42006	42081	-	Arg	TCT	76	79.9
MTVG_1301.trna1	MTVG_1301	1403	1488	-	Tyr	GTA	86	64.9
MTVG_1301.trna2	MTVG_1301	1042	1118	-	Arg	TCT	77	77.2
MTVG_1320.trna1	MTVG_1320	3427	3497	+	Leu	CAA	71	39.6
MTVG_1325.trna1	MTVG_1325	6083	6146	+	Arg	CCT	64	32.8
MTVG_1327.trna1	MTVG_1327	220	304	+	Leu	TAG	85	75
MTVG_1328.trna1	MTVG_1328	423	518	+	Undet	NNN	96	30.3
MTVG_1330.trna1	MTVG_1330	1	75	+	Ser	TGA	75	40.3
MTVG_1332.trna1	MTVG_1332	117795	117868	+	Thr	TGT	74	71.8
MTVG_1332.trna2	MTVG_1332	118222	118294	+	fMet	CAT	73	25.4
MTVG_1332.trna3	MTVG_1332	118690	118765	+	Ala	TGC	76	40.4
MTVG_1332.trna4	MTVG_1332	118920	118994	+	Gly	TCC	75	76.7
MTVG_1332.trna5	MTVG_1332	119002	119076	+	Gly	GCC	75	65.1
MTVG_1332.trna6	MTVG_1332	119167	119245	+	Val	TAC	79	71.4
MTVG_1332.trna7	MTVG_1332	119254	119328	+	Thr	CGT	75	81.3
MTVG_1332.trna8	MTVG_1332	124768	124843	+	Phe	GAA	76	61.7
MTVG_1332.trna9	MTVG_1332	124871	124946	+	Ile	GAT	76	67.2
MTVG_1332.trna10	MTVG_1332	125734	125819	+	Leu	AAG	86	72.8
MTVG_1332.trna11	MTVG_1332	126078	126150	+	Lys	TTT	73	67.6
MTVG_1332.trna12	MTVG_1332	126160	126236	+	Lys	CTT	77	74.1
MTVG_1332.trna13	MTVG_1332	126256	126344	+	Ser	GCT	89	44.6
MTVG_1332.trna14	MTVG_1332	126768	126845	+	Cys	GCA	78	65.1
MTVG_1332.trna15	MTVG_1332	127069	127175	+	Undet	NNN	107	36.8
MTVG_1332.trna16	MTVG_1332	127187	127275	+	Ser	TGA	89	48.7
MTVG_1332.trna17	MTVG_1332	127354	127431	+	His	GTG	78	59.5
MTVG_1332.trna18	MTVG_1332	127460	127549	+	Tyr	GTA	90	34.6
MTVG_1332.trna19	MTVG_1332	127564	127649	+	Ser	CGA	86	46
MTVG_1332.trna20	MTVG_1332	128117	128202	+	Ser	GGA	86	56.4
MTVG_1332.trna21	MTVG_1332	130321	130397	+	Met	CAT	77	53.2
MTVG_1332.trna22	MTVG_1332	132329	132410	+	Leu	TAG	82	48.5
MTVG_1332.trna23	MTVG_1332	132750	132833	+	Leu	TAA	84	40.5
MTVG_1332.trna24	MTVG_1332	134564	134642	+	Arg	TCT	79	75.2
MTVG_1332.trna25	MTVG_1332	135434	135509	+	Arg	CCT	76	58.8
MTVG_1332.trna26	MTVG_1332	146180	146255	+	Gln	CTG	76	58.7
MTVG_1332.trna27	MTVG_1332	146280	146353	+	Pro	CGG	74	60.6
MTVG_1332.trna28	MTVG_1332	146903	146980	+	Pro	GGG	78	68.7
MTVG_1332.trna29	MTVG_1332	147361	147632	+	Undet	NNN	272	55.4
MTVG_1332.trna30	MTVG_1332	148164	148239	+	Pro	TGG	76	55.1
MTVG_1332.trna31	MTVG_1332	148264	148339	+	Gln	TTG	76	67.6
MTVG_1332.trna32	MTVG_1332	149116	149189	+	Sup	CTA	74	31.3
MTVG_1332.trna33	MTVG_1332	241956	242032	+	Leu	TAG	77	64.2
MTVG_1332.trna34	MTVG_1332	99749	99821	-	Glu	TTC	73	39.1
MTVG_1332.trna35	MTVG_1332	99144	99221	-	Arg	ACG	78	53.6
MTVG_1332.trna36	MTVG_1332	99063	99135	-	Ile2	CAT	73	61.7
MTVG_1332.trna37	MTVG_1332	98783	98856	-	Trp	CCA	74	57.6
MTVG_1332.trna38	MTVG_1332	98512	98586	-	Asp	GTC	75	70.1
MTVG_1332.trna39	MTVG_1332	98426	98502	-	Arg	CCG	77	53.3
MTVG_1339.trna1	MTVG_1339	37903	37972	-	Leu	CAA	70	pseudogene
MTVG_1339.trna2	MTVG_1339	36101	36176	-	Thr	CGT	76	82.2
MTVG_1341.trna1	MTVG_1341	11284	11390	+	fMet	CAT	107	pseudogene
MTVG_1344.trna1	MTVG_1344	4138	4227	-	Ser	TGA	90	82.4
MTVG_1347.trna1	MTVG_1347	33399	33470	-	Undet	NNN	72	33.1
MTVG_1347.trna2	MTVG_1347	58	147	-	Ser	TGA	90	22
MTVG_1349.trna1	MTVG_1349	2537	2613	+	Pro	CGG	77	80
MTVG_1349.trna2	MTVG_1349	481	557	-	Arg	ACG	77	85.9
MTVG_1350.trna1	MTVG_1350	271	346	+	Lys	TTT	76	89.6
MTVG_1350.trna2	MTVG_1350	363	440	+	Glu	TTC	78	68.5
MTVG_1352.trna1	MTVG_1352	220	304	+	Leu	TAG	85	75
MTVG_1355.trna1	MTVG_1355	92415	92486	+	Asn	GTT	72	72.6
MTVG_1355.trna2	MTVG_1355	92579	92653	+	Pro	TGG	75	64.4
MTVG_1355.trna3	MTVG_1355	47026	47160	-	Ser	CGA	135	37.1
MTVG_1369.trna1	MTVG_1369	2557	2633	+	Met	CAT	77	pseudogene
MTVG_1391.trna1	MTVG_1391	5464	5536	+	Ile	TAT	73	32.5
MTVG_1391.trna2	MTVG_1391	8913	8985	+	Lys	TTT	73	71.4
MTVG_1391.trna3	MTVG_1391	9864	9943	+	Undet	NNN	80	34.4
MTVG_1418.trna1	MTVG_1418	22906	22979	-	Arg	TCT	74	74.8
MTVG_1418.trna2	MTVG_1418	22236	22320	-	Leu	TAA	85	69.1
MTVG_1434.trna1	MTVG_1434	11363	11438	+	Thr	TGT	76	69.9
MTVG_1434.trna2	MTVG_1434	11445	11520	+	Ala	TGC	76	83.6
MTVG_1434.trna3	MTVG_1434	11976	12053	+	Pro	TGG	78	86.9
MTVG_1493.trna1	MTVG_1493	6596	6713	-	Undet	NNN	118	pseudogene
MTVG_1493.trna2	MTVG_1493	5108	5179	-	Asn	GTT	72	61.5
MTVG_1542.trna1	MTVG_1542	12534	12623	-	Ser	CGA	90	86.4
MTVG_1554.trna1	MTVG_1554	128079	128151	+	Ala	TGC	73	76.7
MTVG_1554.trna2	MTVG_1554	14757	14843	-	Ser	GGA	87	64.3
MTVG_1559.trna1	MTVG_1559	24018	24108	-	Asn	GTT	91	52.5
MTVG_1559.trna2	MTVG_1559	8366	8439	-	Gly	TCC	74	59.8
MTVG_1559.trna3	MTVG_1559	7113	7197	-	Tyr	GTA	85	50.8
MTVG_1559.trna4	MTVG_1559	6569	6646	-	Asp	GTC	78	64.2
MTVG_1559.trna5	MTVG_1559	1798	1872	-	Asn	GTT	75	73.1
MTVG_1563.trna1	MTVG_1563	22749	22825	+	Arg	CCT	77	83.7
MTVG_1565.trna1	MTVG_1565	10640	10716	-	fMet	CAT	77	78.6
MTVG_1580.trna1	MTVG_1580	1	76	+	Pro	GGG	76	65.9
MTVG_1585.trna1	MTVG_1585	107	183	+	Ile2	CAT	77	76.4
MTVG_1592.trna1	MTVG_1592	45714	45787	+	Gly	TCC	74	80.2
MTVG_1599.trna1	MTVG_1599	1417	1493	+	Arg	CCT	77	77.4
MTVG_1607.trna1	MTVG_1607	322	415	+	Lys	TTT	94	pseudogene
MTVG_1620.trna1	MTVG_1620	20421	20497	+	fMet	CAT	77	69
MTVG_1627.trna1	MTVG_1627	166	239	+	Gly	CCC	74	79.7
MTVG_1635.trna1	MTVG_1635	17576	17650	-	Tyr	GTA	75	29.4
MTVG_1636.trna1	MTVG_1636	20483	20555	-	Leu	TAA	73	53.5
MTVG_1663.trna1	MTVG_1663	613	671	-	Undet	NNN	59	22.5
MTVG_1669.trna1	MTVG_1669	14776	14856	-	Undet	NNN	81	pseudogene
MTVG_1690.trna1	MTVG_1690	1946	2062	+	Leu	TAA	117	38.9
MTVG_1706.trna1	MTVG_1706	10825	10899	-	fMet	CAT	75	59.1
MTVG_1734.trna1	MTVG_1734	5987	6055	-	Asp	GTC	69	pseudogene
MTVG_1754.trna1	MTVG_1754	93	184	-	Arg	TCT	92	pseudogene
MTVG_1759.trna1	MTVG_1759	34454	34529	-	fMet	CAT	76	68.3
MTVG_1760.trna1	MTVG_1760	17026	17094	+	Leu	CAA	69	39.1
MTVG_1761.trna1	MTVG_1761	2014	2113	+	Ala	AGC	100	19
MTVG_1761.trna2	MTVG_1761	2382	2457	+	Ala	GGC	76	73.9
MTVG_1770.trna1	MTVG_1770	743	818	+	Gly	GCC	76	89.5
MTVG_1770.trna2	MTVG_1770	860	933	+	Cys	GCA	74	62.6
MTVG_1770.trna3	MTVG_1770	993	1079	+	Leu	TAA	87	78.1
MTVG_1810.trna1	MTVG_1810	8280	8353	+	Gly	TCC	74	60.9
MTVG_1816.trna1	MTVG_1816	888	961	+	Cys	GCA	74	77.5
MTVG_1841.trna1	MTVG_1841	22125	22195	-	Trp	CCA	71	53.6
MTVG_1841.trna2	MTVG_1841	21642	21733	-	Ser	CGA	92	pseudogene
MTVG_1841.trna3	MTVG_1841	21496	21567	-	Pro	CGG	72	34.8
MTVG_1841.trna4	MTVG_1841	21267	21339	-	Asn	GTT	73	60.2
MTVG_1841.trna5	MTVG_1841	20683	20758	-	Ser	TGA	76	70.8
MTVG_1841.trna6	MTVG_1841	19959	20030	-	Gln	CTG	72	pseudogene
MTVG_1841.trna7	MTVG_1841	19658	19731	-	Ala	CGC	74	41.5
MTVG_1841.trna8	MTVG_1841	19136	19210	-	Phe	GAA	75	61.5
MTVG_1841.trna9	MTVG_1841	19006	19079	-	Met	CAT	74	57.1
MTVG_1841.trna10	MTVG_1841	18321	18393	-	Arg	ACG	73	64.7
MTVG_1841.trna11	MTVG_1841	18244	18318	-	His	GTG	75	pseudogene
MTVG_1841.trna12	MTVG_1841	17901	17975	-	Cys	GCA	75	46.5
MTVG_1841.trna13	MTVG_1841	17783	17855	-	Leu	TAG	73	62.9
MTVG_1841.trna14	MTVG_1841	17230	17303	-	Leu	CAA	74	56.4
MTVG_1841.trna15	MTVG_1841	17052	17125	-	Lys	CTT	74	63.9
MTVG_1841.trna16	MTVG_1841	16733	16799	-	Undet	NNN	67	37.2
MTVG_1841.trna17	MTVG_1841	16635	16712	-	Gly	TCC	78	48.5
MTVG_1841.trna18	MTVG_1841	16490	16561	-	Thr	TGT	72	43.9
MTVG_1841.trna19	MTVG_1841	16185	16258	-	Glu	TTC	74	63
MTVG_1841.trna20	MTVG_1841	16035	16107	-	Asp	GTC	73	57.9
MTVG_1841.trna21	MTVG_1841	15624	15694	-	Glu	CTC	71	48.8
MTVG_1844.trna1	MTVG_1844	871	944	+	Leu	CAA	74	53.9
MTVG_1854.trna1	MTVG_1854	69723	69799	+	Ile2	CAT	77	83.4
MTVG_1854.trna2	MTVG_1854	72202	72276	+	Asn	GTT	75	82.8
MTVG_1854.trna3	MTVG_1854	87276	87350	+	Ser	CGA	75	pseudogene
MTVG_1854.trna4	MTVG_1854	1550	1624	-	Val	CAC	75	79.1
MTVG_1874.trna1	MTVG_1874	11059	11139	+	Leu	CAA	81	pseudogene
MTVG_1888.trna1	MTVG_1888	53930	54004	+	Gln	TTG	75	66.9
MTVG_1888.trna2	MTVG_1888	7233	7311	-	Ser	AGA	79	22
MTVG_1890.trna1	MTVG_1890	14815	14891	-	Arg	ACG	77	86.4
MTVG_1890.trna2	MTVG_1890	8337	8444	-	Thr	TGT	108	43.5
MTVG_1896.trna1	MTVG_1896	4	91	+	Leu	TAA	88	76.6
MTVG_1900.trna1	MTVG_1900	3486	3561	+	Thr	TGT	76	87.5
MTVG_1903.trna1	MTVG_1903	2145	2219	+	Thr	GGT	75	74.3
MTVG_1904.trna1	MTVG_1904	75161	75237	-	fMet	CAT	77	76.6
MTVG_1904.trna2	MTVG_1904	17982	18049	-	Leu	CAA	68	pseudogene
MTVG_1905.trna1	MTVG_1905	46876	46952	-	fMet	CAT	77	74.1
MTVG_1905.trna2	MTVG_1905	27874	27983	-	Undet	NNN	110	46.5
MTVG_1911.trna1	MTVG_1911	378	469	+	Arg	TCG	92	25.1
MTVG_1915.trna1	MTVG_1915	8883	8955	-	Ile2	CAT	73	75.2
MTVG_1915.trna2	MTVG_1915	8767	8843	-	Pro	TGG	77	85.2
MTVG_1918.trna1	MTVG_1918	35433	35519	-	Undet	NNN	87	42.4
MTVG_1923.trna1	MTVG_1923	7817	7901	+	Tyr	GTA	85	43.5
MTVG_1930.trna1	MTVG_1930	15215	15289	-	Glu	CTC	75	67.5
MTVG_1931.trna1	MTVG_1931	2231	2291	-	Undet	NNN	61	pseudogene
MTVG_1932.trna1	MTVG_1932	81482	81591	-	Undet	NNN	110	40.1
MTVG_1935.trna1	MTVG_1935	74	150	+	His	GTG	77	72.3
MTVG_1936.trna1	MTVG_1936	10	100	+	Ser	GGA	91	81.5
MTVG_1950.trna1	MTVG_1950	170	246	+	Ile2	CAT	77	81
MTVG_1952.trna1	MTVG_1952	291	360	+	Undet	NNN	70	45.2
MTVG_1957.trna1	MTVG_1957	138	212	+	Glu	TTC	75	64.9
MTVG_1988.trna1	MTVG_1988	149	221	+	Arg	TCT	73	46.4
MTVG_2013.trna1	MTVG_2013	4516	4682	-	Undet	NNN	167	pseudogene
MTVG_2020.trna1	MTVG_2020	10440	10497	-	Undet	NNN	58	pseudogene
MTVG_2040.trna1	MTVG_2040	7180	7251	+	Ala	CGC	72	73.4
MTVG_2041.trna1	MTVG_2041	4646	4718	+	Thr	TGT	73	63.3
MTVG_2042.trna1	MTVG_2042	6211	6282	-	Ala	TGC	72	75.4
MTVG_2042.trna2	MTVG_2042	6038	6204	-	Undet	NNN	167	43.7
MTVG_2042.trna3	MTVG_2042	5952	6025	-	Thr	TGT	74	71.4
MTVG_2049.trna1	MTVG_2049	60958	61045	-	Ala	AGC	88	40.9
MTVG_2053.trna1	MTVG_2053	27382	27458	-	Arg	TCT	77	79.6
MTVG_2066.trna1	MTVG_2066	431	506	+	Lys	CTT	76	88.9
MTVG_2080.trna1	MTVG_2080	10513	10597	+	Leu	TAG	85	75.2
MTVG_2083.trna1	MTVG_2083	12518	12596	-	Arg	TCT	79	29.1
MTVG_2084.trna1	MTVG_2084	66920	66996	-	Cys	GCA	77	59.5
MTVG_2094.trna1	MTVG_2094	1200	1293	+	Undet	NNN	94	pseudogene
MTVG_2104.trna1	MTVG_2104	39666	39741	-	Lys	TTT	76	86.2
MTVG_2111.trna1	MTVG_2111	2347	2421	+	Lys	TTT	75	86
MTVG_2111.trna2	MTVG_2111	12768	12853	+	Lys	TTT	86	pseudogene
MTVG_2115.trna1	MTVG_2115	16186	16262	-	fMet	CAT	77	79.3
MTVG_2120.trna1	MTVG_2120	2344	2420	+	Val	GAC	77	80.1
MTVG_2132.trna1	MTVG_2132	389	465	+	Asp	GTC	77	83.3
MTVG_2135.trna1	MTVG_2135	40253	40328	-	Ala	GGC	76	72.3
MTVG_2135.trna2	MTVG_2135	40152	40227	-	Glu	TTC	76	58.6
MTVG_2147.trna1	MTVG_2147	1	64	-	Val	GAC	64	41.4
MTVG_2163.trna1	MTVG_2163	2609	2682	+	Leu	CAG	74	51.5
MTVG_2168.trna1	MTVG_2168	9886	9972	-	Leu	TAA	87	64.7
MTVG_2179.trna1	MTVG_2179	18133	18205	-	Arg	TCT	73	65.8
MTVG_2182.trna1	MTVG_2182	3	77	+	Glu	TTC	75	62.1
MTVG_2184.trna1	MTVG_2184	73	183	-	Undet	NNN	111	pseudogene
MTVG_2186.trna1	MTVG_2186	40	125	+	Leu	CAA	86	47.4
MTVG_2187.trna1	MTVG_2187	10614	10724	+	Ile2	CAT	111	21.9
MTVG_2188.trna1	MTVG_2188	1702	1773	-	Undet	NNN	72	30
MTVG_2192.trna1	MTVG_2192	4909	4986	-	Arg	TCT	78	81.9
MTVG_2197.trna1	MTVG_2197	80450	80526	-	Trp	CCA	77	57.3
MTVG_2200.trna1	MTVG_2200	3690	3764	+	Asn	GTT	75	83
MTVG_2200.trna2	MTVG_2200	3770	3860	+	Ser	GGA	91	73.4
MTVG_2200.trna3	MTVG_2200	3897	3968	+	Glu	TTC	72	72.5
MTVG_2200.trna4	MTVG_2200	3979	4054	+	Val	TAC	76	86.5
MTVG_2200.trna5	MTVG_2200	4062	4138	+	fMet	CAT	77	84.8
MTVG_2200.trna6	MTVG_2200	4146	4222	+	Asp	GTC	77	89.1
MTVG_2200.trna7	MTVG_2200	4233	4308	+	Phe	GAA	76	89.6
MTVG_2200.trna8	MTVG_2200	4312	4384	+	Thr	TGT	73	75
MTVG_2200.trna9	MTVG_2200	4396	4480	+	Tyr	GTA	85	78
MTVG_2200.trna10	MTVG_2200	4491	4564	+	Trp	CCA	74	74.1
MTVG_2200.trna11	MTVG_2200	4594	4669	+	His	GTG	76	67.7
MTVG_2200.trna12	MTVG_2200	4679	4750	+	Gln	TTG	72	68.5
MTVG_2200.trna13	MTVG_2200	4804	4878	+	Gly	GCC	75	88.4
MTVG_2200.trna14	MTVG_2200	4885	4955	+	Cys	GCA	71	68.2
MTVG_2200.trna15	MTVG_2200	4963	5051	+	Leu	TAA	89	77.7
MTVG_2200.trna16	MTVG_2200	5298	5379	+	Leu	CAA	82	59
MTVG_2200.trna17	MTVG_2200	65565	65636	-	Asn	GTT	72	73.9
MTVG_2200.trna18	MTVG_2200	65276	65346	-	Ala	TGC	71	68.6
MTVG_2200.trna19	MTVG_2200	65194	65271	-	Pro	TGG	78	65.2
MTVG_2200.trna20	MTVG_2200	65119	65192	-	Glu	TTC	74	64.5
MTVG_2200.trna21	MTVG_2200	65041	65115	-	Gln	TTG	75	51.2
MTVG_2200.trna22	MTVG_2200	64803	64886	-	Tyr	GTA	84	56.5
MTVG_2200.trna23	MTVG_2200	64501	64571	-	His	GTG	71	49.9
MTVG_2200.trna24	MTVG_2200	64082	64154	-	Phe	GAA	73	69.2
MTVG_2200.trna25	MTVG_2200	64001	64073	-	Leu	TAG	73	55.5
MTVG_2200.trna26	MTVG_2200	63775	63859	-	Ser	GCT	85	67.6
MTVG_2200.trna27	MTVG_2200	63624	63695	-	Arg	TCT	72	50.8
MTVG_2204.trna1	MTVG_2204	437	513	+	Ala	TGC	77	77.2
MTVG_2204.trna2	MTVG_2204	524	607	+	Tyr	GTA	84	58.8
MTVG_2204.trna3	MTVG_2204	2434	2508	+	Asn	GTT	75	78.3
MTVG_2204.trna4	MTVG_2204	5211	5284	+	Cys	GCA	74	61.9
MTVG_2204.trna5	MTVG_2204	6582	6657	+	Thr	TGT	76	74.1
MTVG_2204.trna6	MTVG_2204	6661	6736	+	His	GTG	76	66.9
MTVG_2204.trna7	MTVG_2204	6739	6815	+	Pro	TGG	77	64.8
MTVG_2204.trna8	MTVG_2204	11604	11695	-	Ser	GCT	92	84.7
MTVG_2215.trna1	MTVG_2215	11334	11407	-	Cys	GCA	74	72.4
MTVG_2228.trna1	MTVG_2228	7849	7925	+	Ile	TAT	77	67.3
MTVG_2230.trna1	MTVG_2230	1023	1113	+	Ser	GGA	91	86.4
MTVG_2231.trna1	MTVG_2231	39036	39111	+	Val	TAC	76	82.8
MTVG_2238.trna1	MTVG_2238	29534	29609	-	Thr	TGT	76	65.2
MTVG_2238.trna2	MTVG_2238	29439	29524	-	Undet	NNN	86	31.5
MTVG_2238.trna3	MTVG_2238	28917	29005	-	Ser	GCT	89	pseudogene
MTVG_2238.trna4	MTVG_2238	28830	28915	-	Tyr	GTA	86	59.3
MTVG_2238.trna5	MTVG_2238	28498	28572	-	Gly	TCC	75	63.5
MTVG_2239.trna1	MTVG_2239	34527	34611	-	Leu	CAA	85	79.5
MTVG_2240.trna1	MTVG_2240	11878	11954	-	fMet	CAT	77	78.3
MTVG_2264.trna1	MTVG_2264	16018	16091	-	Arg	ACG	74	56.5
MTVG_2265.trna1	MTVG_2265	14272	14355	+	Leu	AAG	84	22.6
MTVG_2280.trna1	MTVG_2280	280	353	+	Gly	TCC	74	82.2
MTVG_2312.trna1	MTVG_2312	15	90	+	His	GTG	76	67.9
MTVG_2315.trna1	MTVG_2315	40416	40492	-	Ile	GAT	77	87.5
MTVG_2315.trna2	MTVG_2315	40329	40404	-	Ala	TGC	76	79.8
MTVG_2318.trna1	MTVG_2318	10561	10637	-	Pro	CGG	77	81.2
MTVG_2319.trna1	MTVG_2319	130	225	+	Undet	NNN	96	pseudogene
MTVG_2321.trna1	MTVG_2321	334	410	+	Arg	TCT	77	84.1
MTVG_2321.trna2	MTVG_2321	452	527	+	His	GTG	76	73.8
MTVG_2321.trna3	MTVG_2321	581	665	+	Leu	TAG	85	70.1
MTVG_2323.trna1	MTVG_2323	12736	12811	-	Undet	NNN	76	27.3
MTVG_2330.trna1	MTVG_2330	8636	8709	-	Cys	GCA	74	72
MTVG_2337.trna1	MTVG_2337	106237	106310	+	Met	CAT	74	62.2
MTVG_2338.trna1	MTVG_2338	1080	1153	+	Gly	CCC	74	79.7
MTVG_2348.trna1	MTVG_2348	41	126	+	Undet	NNN	86	pseudogene
MTVG_2379.trna1	MTVG_2379	14518	14592	+	Pro	TGG	75	61.8
MTVG_2380.trna1	MTVG_2380	11511	11585	+	Pro	TGG	75	61.8
MTVG_2381.trna1	MTVG_2381	8412	8499	+	Ser	TGA	88	47.9
MTVG_2381.trna2	MTVG_2381	8594	8683	+	Leu	TAA	90	53.5
MTVG_2381.trna3	MTVG_2381	8692	8775	+	Leu	TAG	84	51.6
MTVG_2384.trna1	MTVG_2384	8623	8697	+	fMet	CAT	75	82.2
MTVG_2393.trna1	MTVG_2393	178	253	+	Glu	TTC	76	66.1
MTVG_2393.trna2	MTVG_2393	24452	24524	+	Ala	GGC	73	74.4
MTVG_2393.trna3	MTVG_2393	32156	32232	+	His	GTG	77	68.5
MTVG_2393.trna4	MTVG_2393	32239	32314	+	Arg	TCG	76	81.1
MTVG_2402.trna1	MTVG_2402	31758	31831	-	Pro	GGG	74	71
MTVG_2407.trna1	MTVG_2407	172	259	+	Ser	GGA	88	75.1
MTVG_2409.trna1	MTVG_2409	19539	19613	+	Pro	TGG	75	61.8
MTVG_2427.trna1	MTVG_2427	3725	3814	+	Ser	GCT	90	86.6
MTVG_2431.trna1	MTVG_2431	564	637	+	Gly	CCC	74	79.7
MTVG_2432.trna1	MTVG_2432	4520	4595	-	Thr	CGT	76	87.9
MTVG_2433.trna1	MTVG_2433	1802	1878	-	Pro	TGG	77	83.9
MTVG_2450.trna1	MTVG_2450	128	201	+	Met	CAT	74	61.5
MTVG_2454.trna1	MTVG_2454	37923	37994	+	Arg	CCT	72	36.7
MTVG_2458.trna1	MTVG_2458	23535	23638	+	Undet	NNN	104	39
MTVG_2488.trna1	MTVG_2488	45359	45438	-	Leu	CAA	80	62.3
MTVG_2501.trna1	MTVG_2501	20999	21074	-	Thr	TGT	76	69.4
MTVG_2502.trna1	MTVG_2502	328	414	+	Undet	NNN	87	pseudogene
MTVG_2517.trna1	MTVG_2517	9076	9151	-	Thr	TGT	76	56.4
MTVG_2545.trna1	MTVG_2545	2944	3019	+	Thr	TGT	76	56.4
MTVG_2547.trna1	MTVG_2547	1190	1273	+	Tyr	GTA	84	49.9
MTVG_2556.trna1	MTVG_2556	5438	5533	+	Pro	TGG	96	pseudogene
MTVG_2564.trna1	MTVG_2564	226	298	+	Ile	TAT	73	69.4
MTVG_2564.trna2	MTVG_2564	2652	2724	+	Ala	GGC	73	73
MTVG_2566.trna1	MTVG_2566	858	932	-	Ala	TGC	75	79.9
MTVG_2566.trna2	MTVG_2566	780	855	-	Gly	TCC	76	68.6
MTVG_2566.trna3	MTVG_2566	22	96	-	Asp	GTC	75	69.4
MTVG_2569.trna1	MTVG_2569	13387	13462	-	Glu	CTC	76	73.9
MTVG_2571.trna1	MTVG_2571	28160	28248	-	Leu	TAA	89	67.9
MTVG_2585.trna1	MTVG_2585	33489	33566	-	Leu	TAA	78	34.1
MTVG_2588.trna1	MTVG_2588	496	569	-	Ile2	CAT	74	75.1
MTVG_2596.trna1	MTVG_2596	1081	1155	+	Pro	GGG	75	66
MTVG_2622.trna1	MTVG_2622	23704	23776	-	Ile2	CAT	73	73.2
MTVG_2629.trna1	MTVG_2629	219	308	+	Ser	TGA	90	87
MTVG_2634.trna1	MTVG_2634	44027	44100	-	Pro	TGG	74	75.7
MTVG_2634.trna2	MTVG_2634	35747	35815	-	Pro	TGG	69	28.8
MTVG_2634.trna3	MTVG_2634	34501	34573	-	Ser	CGA	73	pseudogene
MTVG_2635.trna1	MTVG_2635	14190	14262	-	Asn	GTT	73	69.2
MTVG_2637.trna1	MTVG_2637	8056	8140	+	Phe	GAA	85	60
MTVG_2637.trna2	MTVG_2637	12581	12634	-	Pro	TGG	54	pseudogene
MTVG_2646.trna1	MTVG_2646	2732	2805	+	Ala	TGC	74	63.1
MTVG_2666.trna1	MTVG_2666	297	372	+	Lys	CTT	76	87.5
MTVG_2666.trna2	MTVG_2666	12080	12140	+	Undet	NNN	61	26.7
MTVG_2670.trna1	MTVG_2670	42066	42142	-	Ser	CGA	77	pseudogene
MTVG_2670.trna2	MTVG_2670	24038	24113	-	Glu	CTC	76	72.4
MTVG_2670.trna3	MTVG_2670	20487	20584	-	Ile	AAT	98	pseudogene
MTVG_2672.trna1	MTVG_2672	60	150	+	Ser	GGA	91	77.5
MTVG_2675.trna1	MTVG_2675	66	155	+	Ser	TGA	90	89.4
MTVG_2678.trna1	MTVG_2678	31588	31662	+	Asn	GTT	75	25.5
MTVG_2681.trna1	MTVG_2681	25220	25294	+	Asn	GTT	75	73.2
MTVG_2681.trna2	MTVG_2681	53433	53506	+	Gly	CCC	74	80.7
MTVG_2682.trna1	MTVG_2682	1287	1392	-	Lys	TTT	106	36.5
MTVG_2692.trna1	MTVG_2692	317	390	+	Cys	GCA	74	64.3
MTVG_2692.trna2	MTVG_2692	515	601	+	Leu	TAA	87	68.7
MTVG_2695.trna1	MTVG_2695	29408	29483	+	Gly	GCC	76	81.9
MTVG_2707.trna1	MTVG_2707	835	908	+	Pro	GGG	74	69
MTVG_2709.trna1	MTVG_2709	6555	6639	+	Tyr	GTA	85	76.9
MTVG_2709.trna2	MTVG_2709	6667	6740	+	Gly	TCC	74	81.9
MTVG_2713.trna1	MTVG_2713	45881	45956	+	Met	CAT	76	74.1
MTVG_2713.trna2	MTVG_2713	446	521	-	Thr	TGT	76	82
MTVG_2713.trna3	MTVG_2713	347	421	-	Gln	TTG	75	76.5
MTVG_2721.trna1	MTVG_2721	9935	10020	+	Leu	TAA	86	72.7
MTVG_2727.trna1	MTVG_2727	82	156	+	Phe	GAA	75	73.6
MTVG_2740.trna1	MTVG_2740	45007	45097	+	Arg	TCT	91	pseudogene
MTVG_2744.trna1	MTVG_2744	8874	9003	-	Undet	NNN	130	pseudogene
MTVG_2751.trna1	MTVG_2751	8114	8181	-	Undet	NNN	68	pseudogene
MTVG_2768.trna1	MTVG_2768	11263	11341	+	His	GTG	79	pseudogene
MTVG_2768.trna2	MTVG_2768	102461	102533	-	Glu	CTC	73	53.1
MTVG_2768.trna3	MTVG_2768	98207	98266	-	Pro	TGG	60	35.7
MTVG_2768.trna4	MTVG_2768	98091	98173	-	Leu	TAA	83	53.3
MTVG_2768.trna5	MTVG_2768	97429	97510	-	Leu	TAG	82	63.9
MTVG_2768.trna6	MTVG_2768	97352	97424	-	Trp	CCA	73	56.1
MTVG_2768.trna7	MTVG_2768	97266	97349	-	Sup	TCA	84	55.1
MTVG_2768.trna8	MTVG_2768	97129	97212	-	Tyr	GTA	84	56.4
MTVG_2770.trna1	MTVG_2770	40560	40632	-	Asn	GTT	73	67.8
MTVG_2770.trna2	MTVG_2770	9885	9956	-	Thr	TGT	72	49.4
MTVG_2770.trna3	MTVG_2770	9490	9560	-	Met	CAT	71	31.1
MTVG_2795.trna1	MTVG_2795	1204	1278	+	Pro	TGG	75	63.6
MTVG_2795.trna2	MTVG_2795	2175	2250	+	Leu	TAA	76	59
MTVG_2805.trna1	MTVG_2805	3968	4038	+	Undet	NNN	71	34.6
MTVG_2844.trna1	MTVG_2844	8	98	+	Ser	TGA	91	82.8
MTVG_2844.trna2	MTVG_2844	21579	21655	+	fMet	CAT	77	47.6
MTVG_2844.trna3	MTVG_2844	55605	55693	+	Ser	TGA	89	pseudogene
MTVG_2846.trna1	MTVG_2846	763	836	+	Gly	CCC	74	67.3
MTVG_2850.trna1	MTVG_2850	26935	27014	+	Undet	NNN	80	49.4
MTVG_2852.trna1	MTVG_2852	12312	12387	-	Gly	GCC	76	88.7
MTVG_2852.trna2	MTVG_2852	12107	12180	-	Cys	GCA	74	67.8
MTVG_2852.trna3	MTVG_2852	11979	12065	-	Leu	TAA	87	78.4
MTVG_2852.trna4	MTVG_2852	3834	3905	-	Leu	TAA	72	29.4
MTVG_2860.trna1	MTVG_2860	105	178	+	Ile2	CAT	74	74.8
MTVG_2861.trna1	MTVG_2861	539	591	-	Undet	NNN	53	pseudogene
MTVG_2864.trna1	MTVG_2864	624	693	+	Ile	AAT	70	pseudogene
MTVG_2865.trna1	MTVG_2865	5877	5962	-	Leu	CAA	86	64.2
MTVG_2876.trna1	MTVG_2876	2580	2666	+	Leu	GAG	87	70.1
MTVG_2879.trna1	MTVG_2879	28453	28528	-	Thr	CGT	76	82.2
MTVG_2882.trna1	MTVG_2882	73	147	+	Thr	GGT	75	85.1
MTVG_2882.trna2	MTVG_2882	38683	38751	+	Undet	NNN	69	35.9
MTVG_2890.trna1	MTVG_2890	42113	42231	+	Ser	CGA	119	21.3
MTVG_2897.trna1	MTVG_2897	2323	2399	+	Val	GAC	77	77.7
MTVG_2899.trna1	MTVG_2899	23308	23383	-	Lys	TTT	76	93
MTVG_2899.trna2	MTVG_2899	21236	21326	-	Ser	GGA	91	81.5
MTVG_2913.trna1	MTVG_2913	204	279	+	Glu	TTC	76	82.5
MTVG_2913.trna2	MTVG_2913	285	359	+	Val	TAC	75	86.9
MTVG_2913.trna3	MTVG_2913	374	449	+	Phe	GAA	76	90
MTVG_2914.trna1	MTVG_2914	931	1020	+	Ser	TGA	90	83.7
MTVG_2915.trna1	MTVG_2915	2019	2091	+	Thr	TGT	73	77.6
MTVG_2915.trna2	MTVG_2915	17231	17317	+	Ser	CGA	87	pseudogene
MTVG_2916.trna1	MTVG_2916	52818	52891	+	fMet	CAT	74	70.9
MTVG_2917.trna1	MTVG_2917	59999	60081	-	Leu	TAA	83	54
MTVG_2917.trna2	MTVG_2917	59922	59994	-	Ile2	CAT	73	41.4
MTVG_2919.trna1	MTVG_2919	22700	22775	-	Pro	TGG	76	54.6
MTVG_2920.trna1	MTVG_2920	3341	3412	+	Val	GAC	72	63.3
MTVG_2927.trna1	MTVG_2927	5470	5543	+	Ile	TAT	74	74.8
MTVG_2927.trna2	MTVG_2927	12952	13023	+	Glu	TTC	72	45.9
MTVG_2932.trna1	MTVG_2932	36563	36639	-	Val	GAC	77	78.2
MTVG_2932.trna2	MTVG_2932	36454	36530	-	Val	GAC	77	74.5
MTVG_2933.trna1	MTVG_2933	10192	10264	-	Gly	TCC	73	48.8
MTVG_2940.trna1	MTVG_2940	29959	30034	+	Thr	TGT	76	69.4
MTVG_2947.trna1	MTVG_2947	1651	1738	+	Ser	TGA	88	85.2
MTVG_2970.trna1	MTVG_2970	750	824	+	Met	CAT	75	74.2
MTVG_2970.trna2	MTVG_2970	828	903	+	Thr	TGT	76	71.7
MTVG_2990.trna1	MTVG_2990	30	97	-	Glu	CTC	68	32.2
MTVG_3007.trna1	MTVG_3007	281	357	+	Met	CAT	77	74.8
MTVG_3019.trna1	MTVG_3019	4738	4827	+	Ser	GGA	90	83.6
MTVG_3032.trna1	MTVG_3032	1110	1186	+	fMet	CAT	77	79.6
MTVG_3047.trna1	MTVG_3047	76	149	+	Gly	CCC	74	67.3
MTVG_3048.trna1	MTVG_3048	1537	1623	+	Ser	TGA	87	80.2
MTVG_3048.trna2	MTVG_3048	2204	2291	+	Ser	GGA	88	68.5
MTVG_3050.trna1	MTVG_3050	31343	31413	-	Gln	CTG	71	62.2
MTVG_3050.trna2	MTVG_3050	707	778	-	Glu	CTC	72	62.1
MTVG_3050.trna3	MTVG_3050	571	644	-	Arg	ACG	74	69.6
MTVG_3054.trna1	MTVG_3054	7625	7696	-	Gly	CCC	72	61
MTVG_3059.trna1	MTVG_3059	3623	3706	+	Ser	GGA	84	69.8
MTVG_3059.trna2	MTVG_3059	21058	21146	+	Ser	GGA	89	pseudogene
MTVG_3074.trna1	MTVG_3074	328	414	+	Undet	NNN	87	pseudogene
MTVG_3077.trna1	MTVG_3077	20999	21074	-	Thr	TGT	76	69.4
MTVG_3083.trna1	MTVG_3083	43	119	+	fMet	CAT	77	80.8
MTVG_3090.trna1	MTVG_3090	9378	9533	+	Undet	NNN	156	28.3
MTVG_3097.trna1	MTVG_3097	2112	2188	+	Val	GAC	77	84.6
MTVG_3099.trna1	MTVG_3099	4974	5054	+	Ser	CGA	81	25.6
MTVG_3106.trna1	MTVG_3106	1118	1194	+	Pro	TGG	77	82.3
MTVG_3121.trna1	MTVG_3121	1863	1973	-	Ile2	CAT	111	21.9
MTVG_3124.trna1	MTVG_3124	34207	34275	+	Pro	TGG	69	pseudogene
MTVG_3126.trna1	MTVG_3126	7	93	+	Ser	GCT	87	64.4
MTVG_3126.trna2	MTVG_3126	158	232	+	Pro	TGG	75	69.2
MTVG_3126.trna3	MTVG_3126	246	319	+	Arg	TCT	74	72.8
MTVG_3126.trna4	MTVG_3126	4513	4653	+	Undet	NNN	141	31.1
MTVG_3127.trna1	MTVG_3127	28108	28189	-	Leu	TAG	82	68.9
MTVG_3149.trna1	MTVG_3149	1606	1675	+	Undet	NNN	70	pseudogene
MTVG_3149.trna2	MTVG_3149	2793	2867	+	Met	CAT	75	59.3
MTVG_3149.trna3	MTVG_3149	3052	3118	+	Ser	CGA	67	26.6
MTVG_3154.trna1	MTVG_3154	20788	20870	-	Leu	TAA	83	74.3
MTVG_3154.trna2	MTVG_3154	2964	3047	-	Tyr	GTA	84	74.6
MTVG_3159.trna1	MTVG_3159	400	474	+	Asn	GTT	75	82.8
MTVG_3163.trna1	MTVG_3163	27036	27108	+	Thr	CGT	73	72.2
MTVG_3163.trna2	MTVG_3163	27156	27271	+	Undet	NNN	116	28.1
MTVG_3173.trna1	MTVG_3173	4779	4855	+	Undet	NNN	77	63.2
MTVG_3173.trna2	MTVG_3173	5366	5492	+	His	ATG	127	27.4
MTVG_3175.trna1	MTVG_3175	300	376	-	Pro	TGG	77	85.2
MTVG_3181.trna1	MTVG_3181	65618	65694	+	Ile	GAT	77	87.5
MTVG_3181.trna2	MTVG_3181	65707	65782	+	Ala	TGC	76	79.8
MTVG_3183.trna1	MTVG_3183	3458	3633	+	Undet	NNN	176	24.2
MTVG_3197.trna1	MTVG_3197	5547	5631	-	Tyr	GTA	85	73.4
MTVG_3198.trna1	MTVG_3198	41754	41827	+	Cys	GCA	74	77.7
MTVG_3202.trna1	MTVG_3202	653	736	+	Leu	TAG	84	70.6
MTVG_3214.trna1	MTVG_3214	39145	39216	+	Arg	CCT	72	36.7
MTVG_3225.trna1	MTVG_3225	9647	9719	-	Arg	TCT	73	64.8
MTVG_3228.trna1	MTVG_3228	48	121	-	Arg	TCT	74	77
MTVG_3229.trna1	MTVG_3229	27582	27653	-	Pro	TGG	72	68
MTVG_3229.trna2	MTVG_3229	27297	27369	-	Asn	GTT	73	67.2
MTVG_3229.trna3	MTVG_3229	26305	26386	-	Leu	TAA	82	52
MTVG_3229.trna4	MTVG_3229	25992	26064	-	Leu	TAG	73	60.7
MTVG_3229.trna5	MTVG_3229	25881	25964	-	Tyr	GTA	84	63.6
MTVG_3229.trna6	MTVG_3229	25807	25878	-	Lys	TTT	72	75.4
MTVG_3229.trna7	MTVG_3229	24605	24679	-	Gln	CTG	75	63.1
MTVG_3229.trna8	MTVG_3229	24153	24223	-	Gln	TTG	71	43.5
MTVG_3232.trna1	MTVG_3232	6271	6343	+	Gly	TCC	73	32.8
MTVG_3244.trna1	MTVG_3244	171	254	-	Leu	TAG	84	68.1
MTVG_3244.trna2	MTVG_3244	14	102	-	Leu	TAG	89	pseudogene
MTVG_3255.trna1	MTVG_3255	48547	48633	+	fMet	CAT	87	pseudogene
MTVG_3257.trna1	MTVG_3257	3416	3492	-	Ile	GAT	77	87.5
MTVG_3257.trna2	MTVG_3257	3328	3403	-	Ala	TGC	76	79.8
MTVG_3258.trna1	MTVG_3258	1832	1924	+	Ser	GCT	93	89.3
MTVG_3265.trna1	MTVG_3265	51889	51960	+	Phe	GAA	72	48.7
MTVG_3265.trna2	MTVG_3265	52019	52091	+	Pro	TGG	73	51.1
MTVG_3265.trna3	MTVG_3265	52262	52334	+	Lys	TTT	73	65.1
MTVG_3265.trna4	MTVG_3265	52346	52418	+	Ile	TAT	73	68.7
MTVG_3265.trna5	MTVG_3265	52444	52516	+	Lys	CTT	73	60.6
MTVG_3265.trna6	MTVG_3265	52608	52678	+	Thr	CGT	71	pseudogene
MTVG_3265.trna7	MTVG_3265	52733	52803	+	Gly	GCC	71	55.8
MTVG_3265.trna8	MTVG_3265	52812	52883	+	Asn	GTT	72	62.1
MTVG_3265.trna9	MTVG_3265	52969	53040	+	Gly	TCC	72	58
MTVG_3265.trna10	MTVG_3265	53149	53223	+	Gln	CTG	75	55.3
MTVG_3265.trna11	MTVG_3265	53226	53301	+	His	GTG	76	36.2
MTVG_3265.trna12	MTVG_3265	53319	53391	+	Asp	GTC	73	42.5
MTVG_3265.trna13	MTVG_3265	53498	53572	+	Glu	TTC	75	57.6
MTVG_3265.trna14	MTVG_3265	53594	53677	+	Ser	TGA	84	30.9
MTVG_3265.trna15	MTVG_3265	53794	53864	+	Trp	CCA	71	45.5
MTVG_3265.trna16	MTVG_3265	53889	53960	+	Val	TAC	72	pseudogene
MTVG_3265.trna17	MTVG_3265	54345	54435	+	Undet	NNN	91	41.4
MTVG_3265.trna18	MTVG_3265	54455	54525	+	Ala	TGC	71	46.3
MTVG_3265.trna19	MTVG_3265	54531	54602	+	Leu	TAG	72	47.1
MTVG_3265.trna20	MTVG_3265	54615	54688	+	Sup	TCA	74	43.3
MTVG_3265.trna21	MTVG_3265	54702	54785	+	Leu	CAG	84	54.8
MTVG_3265.trna22	MTVG_3265	54959	55034	+	Leu	GAG	76	37.5
MTVG_3265.trna23	MTVG_3265	55043	55115	+	Val	GAC	73	59.5
MTVG_3265.trna24	MTVG_3265	55220	55291	+	Ala	TGC	72	23.4
MTVG_3265.trna25	MTVG_3265	55405	55476	+	Arg	TCT	72	48.7
MTVG_3267.trna1	MTVG_3267	155	227	-	Lys	TTT	73	77.2
MTVG_3269.trna1	MTVG_3269	404	471	+	Lys	TTT	68	61.9
MTVG_3275.trna1	MTVG_3275	4636	4707	+	Val	GAC	72	pseudogene
MTVG_3290.trna1	MTVG_3290	14890	14952	+	Ser	CGA	63	28.5
MTVG_3301.trna1	MTVG_3301	48857	48933	+	Ile	GAT	77	87.5
MTVG_3301.trna2	MTVG_3301	48948	49023	+	Ala	TGC	76	79.8
MTVG_3303.trna1	MTVG_3303	5678	5752	+	Lys	TTT	75	86.4
MTVG_3303.trna2	MTVG_3303	10932	11005	+	Cys	GCA	74	69.6
MTVG_3305.trna1	MTVG_3305	92	166	-	Phe	GAA	75	41.6
MTVG_3306.trna1	MTVG_3306	96	171	+	Phe	GAA	76	83.4
MTVG_3306.trna2	MTVG_3306	179	253	+	Gln	TTG	75	70.5
MTVG_3306.trna3	MTVG_3306	326	401	+	Thr	TGT	76	89.5
MTVG_3313.trna1	MTVG_3313	21525	21608	-	Leu	GAG	84	57.9
MTVG_3313.trna2	MTVG_3313	18758	18829	-	Gly	ACC	72	57.1
MTVG_3320.trna1	MTVG_3320	15978	16050	-	Val	GAC	73	57.1
MTVG_3330.trna1	MTVG_3330	14643	14732	-	Ser	GCT	90	91.9
MTVG_3339.trna1	MTVG_3339	19914	19989	+	Asn	GTT	76	70.8
MTVG_3339.trna2	MTVG_3339	43068	43187	+	Leu	TAA	120	pseudogene
MTVG_3339.trna3	MTVG_3339	41873	41958	-	Leu	TAA	86	70.2
MTVG_3342.trna1	MTVG_3342	11099	11175	-	Arg	CCT	77	76.7
MTVG_3354.trna1	MTVG_3354	11225	11294	+	Asn	GTT	70	30
MTVG_3355.trna1	MTVG_3355	7475	7551	-	Ile2	CAT	77	83.2
MTVG_3355.trna2	MTVG_3355	81	146	-	Met	CAT	66	pseudogene
MTVG_3357.trna1	MTVG_3357	11395	11469	-	Val	GAC	75	73.4
MTVG_3366.trna1	MTVG_3366	1607	1683	+	Thr	TGT	77	72.1
MTVG_3366.trna2	MTVG_3366	347	431	-	Tyr	GTA	85	83.3
MTVG_3366.trna3	MTVG_3366	237	310	-	Gly	TCC	74	80.8
MTVG_3367.trna1	MTVG_3367	12491	12564	+	Ile2	CAT	74	86.1
MTVG_3375.trna1	MTVG_3375	33838	33911	-	Thr	CGT	74	80.1
MTVG_3382.trna1	MTVG_3382	2946	3020	+	fMet	CAT	75	52.1
MTVG_3382.trna2	MTVG_3382	3237	3313	+	Leu	TAG	77	61.1
MTVG_3382.trna3	MTVG_3382	3315	3389	+	Phe	GAA	75	61.1
MTVG_3382.trna4	MTVG_3382	3391	3464	+	Thr	TGT	74	53.8
MTVG_3382.trna5	MTVG_3382	3471	3557	+	Tyr	GTA	87	37.7
MTVG_3382.trna6	MTVG_3382	3559	3634	+	Leu	TAA	76	53.3
MTVG_3382.trna7	MTVG_3382	3636	3711	+	Leu	CAA	76	57.4
MTVG_3382.trna8	MTVG_3382	3713	3788	+	Trp	CCA	76	57.2
MTVG_3382.trna9	MTVG_3382	3976	4051	+	Glu	TTC	76	57.7
MTVG_3382.trna10	MTVG_3382	4055	4131	+	Pro	TGG	77	46.4
MTVG_3382.trna11	MTVG_3382	4132	4208	+	Arg	TCG	77	pseudogene
MTVG_3382.trna12	MTVG_3382	4211	4284	+	His	GTG	74	42.7
MTVG_3382.trna13	MTVG_3382	4290	4364	+	Gln	TTG	75	76.5
MTVG_3386.trna1	MTVG_3386	2437	2550	-	Undet	NNN	114	pseudogene
MTVG_3389.trna1	MTVG_3389	205	281	+	Arg	ACG	77	82.9
MTVG_3392.trna1	MTVG_3392	5800	5873	+	Gln	CTG	74	64.6
MTVG_3399.trna1	MTVG_3399	85	158	+	Ile2	CAT	74	74.8
MTVG_3408.trna1	MTVG_3408	64	161	-	Undet	NNN	98	pseudogene
MTVG_3413.trna1	MTVG_3413	3758	3834	+	fMet	CAT	77	77.1
MTVG_3419.trna1	MTVG_3419	37923	37994	+	Arg	CCT	72	36.7
MTVG_3435.trna1	MTVG_3435	847	924	-	Pro	TGG	78	60.7
MTVG_3441.trna1	MTVG_3441	4157	4231	+	fMet	CAT	75	67.3
MTVG_3444.trna1	MTVG_3444	3465	3537	-	Undet	NNN	73	pseudogene
MTVG_3452.trna1	MTVG_3452	11020	11095	-	Thr	TGT	76	84.3
MTVG_3465.trna1	MTVG_3465	51844	51916	+	Lys	TTT	73	90
MTVG_3465.trna2	MTVG_3465	41565	41637	-	Undet	NNN	73	54.1
MTVG_3468.trna1	MTVG_3468	9638	9710	-	Ala	GGC	73	75.1
MTVG_3474.trna1	MTVG_3474	704	778	+	Glu	TTC	75	62.6
MTVG_3474.trna2	MTVG_3474	827	901	+	Glu	CTC	75	69.7
MTVG_3479.trna1	MTVG_3479	16107	16206	-	Undet	NNN	100	pseudogene
MTVG_3485.trna1	MTVG_3485	47050	47136	+	Leu	TAA	87	74.1
MTVG_3487.trna1	MTVG_3487	451	526	-	Ala	GGC	76	77.2
MTVG_3489.trna1	MTVG_3489	14921	14995	-	Pro	TGG	75	79.3
MTVG_3515.trna1	MTVG_3515	14821	14897	-	Ile2	CAT	77	79.8
MTVG_3518.trna1	MTVG_3518	229	318	-	Ser	GCT	90	91.2
MTVG_3524.trna1	MTVG_3524	128	203	+	Thr	TGT	76	84.3
MTVG_3528.trna1	MTVG_3528	8548	8624	-	fMet	CAT	77	77.6
MTVG_3531.trna1	MTVG_3531	45	136	+	Ser	GGA	92	82.6
MTVG_3536.trna1	MTVG_3536	99577	99652	-	Lys	CTT	76	75.6
MTVG_3536.trna2	MTVG_3536	67480	67555	-	Pro	CGG	76	82.1
MTVG_3536.trna3	MTVG_3536	32808	32867	-	Lys	CTT	60	26.4
MTVG_3536.trna4	MTVG_3536	711	786	-	Pro	CGG	76	82.1
MTVG_3542.trna1	MTVG_3542	5728	5812	+	Ser	CGA	85	pseudogene
MTVG_3542.trna2	MTVG_3542	8899	8974	+	Thr	CGT	76	82.2
MTVG_3552.trna1	MTVG_3552	6588	6678	-	Ser	TGA	91	82.7
MTVG_3561.trna1	MTVG_3561	25761	25836	-	Arg	CCG	76	78.2
MTVG_3571.trna1	MTVG_3571	11577	11650	+	Asp	GTC	74	76.7
MTVG_3572.trna1	MTVG_3572	11972	12044	+	Phe	GAA	73	76.4
MTVG_3574.trna1	MTVG_3574	2174	2239	-	Arg	CCG	66	pseudogene
MTVG_3580.trna1	MTVG_3580	21	106	+	Leu	GAG	86	62.2
MTVG_3587.trna1	MTVG_3587	4985	5058	-	Val	TAC	74	68.2
MTVG_3587.trna2	MTVG_3587	4414	4488	-	Arg	ACG	75	73.8
MTVG_3587.trna3	MTVG_3587	3074	3146	-	Lys	CTT	73	65.3
MTVG_3587.trna4	MTVG_3587	2797	2866	-	Arg	ACG	70	33.9
MTVG_3587.trna5	MTVG_3587	2637	2705	-	Undet	NNN	69	35.7
MTVG_3587.trna6	MTVG_3587	2501	2574	-	Ile	GAT	74	56.2
MTVG_3587.trna7	MTVG_3587	985	1060	-	Asp	GTC	76	67.4
MTVG_3587.trna8	MTVG_3587	711	781	-	Lys	TTT	71	65.2
MTVG_3590.trna1	MTVG_3590	20483	20555	-	Leu	TAA	73	53.5
MTVG_3603.trna1	MTVG_3603	3061	3132	+	Undet	NNN	72	33.4
MTVG_3603.trna2	MTVG_3603	3923	4050	+	Undet	NNN	128	24.5
MTVG_3603.trna3	MTVG_3603	4113	4196	+	Ser	TGA	84	67.5
MTVG_3604.trna1	MTVG_3604	5705	5776	+	Undet	NNN	72	33.4
MTVG_3604.trna2	MTVG_3604	6521	6613	+	Pro	GGG	93	39.8
MTVG_3605.trna1	MTVG_3605	1792	1868	+	Pro	GGG	77	73.7
MTVG_3612.trna1	MTVG_3612	38346	38422	-	Arg	CCT	77	72.1
MTVG_3614.trna1	MTVG_3614	8294	8379	+	Asn	GTT	86	51.7
MTVG_3619.trna1	MTVG_3619	17046	17120	+	Thr	GGT	75	81.4
MTVG_3619.trna2	MTVG_3619	15361	15451	-	Ser	GGA	91	86.4
MTVG_3635.trna1	MTVG_3635	595	669	+	Arg	TCG	75	54.9
MTVG_3635.trna2	MTVG_3635	682	756	+	Arg	GCG	75	46.3
MTVG_3655.trna1	MTVG_3655	5158	5239	+	Undet	NNN	82	pseudogene
MTVG_3658.trna1	MTVG_3658	14062	14135	+	Thr	CGT	74	47.6
MTVG_3674.trna1	MTVG_3674	1802	1883	+	Leu	AAG	82	35.2
MTVG_3675.trna1	MTVG_3675	89	220	-	Undet	NNN	132	pseudogene
MTVG_3684.trna1	MTVG_3684	13431	13501	+	Met	CAT	71	37.8
MTVG_3712.trna1	MTVG_3712	7214	7363	+	Undet	NNN	150	44.9
MTVG_3712.trna2	MTVG_3712	7920	8094	+	Phe	AAA	175	23.1
MTVG_3720.trna1	MTVG_3720	2434	2516	-	Leu	TAA	83	58
MTVG_3741.trna1	MTVG_3741	33485	33558	-	Undet	NNN	74	33.6
MTVG_3741.trna2	MTVG_3741	26639	26718	-	His	ATG	80	38.6
MTVG_3741.trna3	MTVG_3741	26294	26409	-	Undet	NNN	116	36.5
MTVG_3744.trna1	MTVG_3744	1974	2048	+	Thr	TGT	75	48.5
MTVG_3744.trna2	MTVG_3744	2057	2132	+	Met	CAT	76	pseudogene
MTVG_3744.trna3	MTVG_3744	2790	2863	+	Cys	GCA	74	42.6
MTVG_3744.trna4	MTVG_3744	2978	3069	+	Ser	TGA	92	65.1
MTVG_3744.trna5	MTVG_3744	3085	3155	+	His	GTG	71	33
MTVG_3744.trna6	MTVG_3744	4915	4990	+	Arg	ACG	76	41
MTVG_3744.trna7	MTVG_3744	5007	5080	+	Trp	CCA	74	pseudogene
MTVG_3744.trna8	MTVG_3744	5882	5957	+	Arg	TCT	76	63
MTVG_3744.trna9	MTVG_3744	9274	9344	+	Ile	GAT	71	pseudogene
MTVG_3744.trna10	MTVG_3744	26638	26713	+	Gly	TCC	76	54.2
MTVG_3749.trna1	MTVG_3749	294	368	+	Gln	TTG	75	73.8
MTVG_3750.trna1	MTVG_3750	281	363	+	Ser	CGA	83	pseudogene
MTVG_3750.trna2	MTVG_3750	17602	17677	+	Sup	TCA	76	38.3
MTVG_3757.trna1	MTVG_3757	1035	1111	+	Arg	CCT	77	81.7
MTVG_3758.trna1	MTVG_3758	328	414	+	Arg	CCG	87	pseudogene
MTVG_3760.trna1	MTVG_3760	3131	3207	+	Ile2	CAT	77	81.5
MTVG_3762.trna1	MTVG_3762	39347	39422	-	Lys	TTT	76	93
MTVG_3762.trna2	MTVG_3762	38010	38099	-	Ser	GGA	90	74.6
MTVG_3765.trna1	MTVG_3765	10006	10076	+	Gln	CTG	71	44.7
MTVG_3766.trna1	MTVG_3766	12411	12485	+	Trp	CCA	75	48.7
MTVG_3774.trna1	MTVG_3774	3035	3108	+	Gly	TCC	74	75.3
MTVG_3775.trna1	MTVG_3775	1017	1108	+	Ser	GCT	92	89.9
MTVG_3781.trna1	MTVG_3781	144	219	+	Gly	GCC	76	87.8
MTVG_3781.trna2	MTVG_3781	289	372	+	Leu	TAA	84	64.2
MTVG_3785.trna1	MTVG_3785	3436	3508	+	Ala	GGC	73	75.1
MTVG_3786.trna1	MTVG_3786	23016	23088	-	Thr	CGT	73	71.1
MTVG_3791.trna1	MTVG_3791	91	167	+	Asp	GTC	77	85
MTVG_3792.trna1	MTVG_3792	2668	2757	-	Gly	TCC	90	pseudogene
MTVG_3803.trna1	MTVG_3803	1902	1975	+	Cys	GCA	74	71.5
MTVG_3816.trna1	MTVG_3816	9444	9531	-	Leu	CAG	88	80.2
MTVG_3842.trna1	MTVG_3842	18906	19000	-	Arg	TCT	95	pseudogene
MTVG_3858.trna1	MTVG_3858	139	260	-	Leu	CAA	122	29.7
MTVG_3867.trna1	MTVG_3867	20866	20941	-	Thr	TGT	76	69.4
MTVG_3868.trna1	MTVG_3868	328	414	+	Undet	NNN	87	pseudogene
MTVG_3875.trna1	MTVG_3875	28160	28248	-	Leu	TAA	89	67.9
MTVG_3886.trna1	MTVG_3886	8910	8985	-	Thr	TGT	76	78.8
MTVG_3888.trna1	MTVG_3888	18698	18770	-	Lys	TTT	73	82.2
MTVG_3890.trna1	MTVG_3890	3175	3261	+	Arg	CCG	87	pseudogene
MTVG_3897.trna1	MTVG_3897	5458	5527	+	Undet	NNN	70	pseudogene
MTVG_3905.trna1	MTVG_3905	124	211	+	Ser	GGA	88	82.1
MTVG_3907.trna1	MTVG_3907	19648	19724	+	fMet	CAT	77	40.6
MTVG_3911.trna1	MTVG_3911	561	649	+	Leu	TAA	89	78.4
MTVG_3916.trna1	MTVG_3916	19485	19555	+	Cys	GCA	71	61.5
MTVG_3920.trna1	MTVG_3920	1630	1694	-	Ser	CGA	65	pseudogene
MTVG_3923.trna1	MTVG_3923	24142	24229	-	Leu	TAA	88	80.5
MTVG_3923.trna2	MTVG_3923	5032	5105	-	Undet	NNN	74	pseudogene
MTVG_3953.trna1	MTVG_3953	12744	12819	-	Ile2	CAT	76	59
MTVG_3958.trna1	MTVG_3958	3147	3222	+	Thr	TGT	76	84.3
MTVG_3958.trna2	MTVG_3958	16636	16718	+	Thr	TGT	83	23.6
MTVG_3960.trna1	MTVG_3960	12646	12712	+	Arg	TCT	67	37.6
MTVG_3960.trna2	MTVG_3960	12962	13021	-	Undet	NNN	60	pseudogene
MTVG_3962.trna1	MTVG_3962	5533	5607	+	Asn	GTT	75	83
MTVG_3962.trna2	MTVG_3962	5610	5682	+	Thr	GGT	73	64.8
MTVG_3967.trna1	MTVG_3967	1812	1909	-	Thr	CGT	98	pseudogene
MTVG_3972.trna1	MTVG_3972	17384	17458	-	Met	CAT	75	79
MTVG_3975.trna1	MTVG_3975	7796	7871	+	Ala	GGC	76	77.2
MTVG_3975.trna2	MTVG_3975	1407	1479	-	Arg	TCT	73	57.6
MTVG_3989.trna1	MTVG_3989	154	256	-	Leu	TAA	103	28.6
MTVG_3994.trna1	MTVG_3994	3697	3773	-	Ile	GAT	77	87.5
MTVG_3994.trna2	MTVG_3994	3610	3685	-	Ala	TGC	76	73.1
MTVG_3998.trna1	MTVG_3998	3232	3346	-	Undet	NNN	115	31.7
MTVG_4007.trna1	MTVG_4007	720	793	-	Trp	CCA	74	75.7
MTVG_4011.trna1	MTVG_4011	10253	10328	+	Undet	NNN	76	45.3
MTVG_4017.trna1	MTVG_4017	39457	39530	-	Gly	CCC	74	67.3
MTVG_4017.trna2	MTVG_4017	2767	2860	-	Gly	CCC	94	pseudogene
MTVG_4018.trna1	MTVG_4018	291	364	+	Cys	GCA	74	64.3
MTVG_4020.trna1	MTVG_4020	21001	21076	-	Thr	TGT	76	69.4
MTVG_4021.trna1	MTVG_4021	328	414	+	Undet	NNN	87	pseudogene
MTVG_4038.trna1	MTVG_4038	3197	3271	-	Cys	GCA	75	22.9
MTVG_4038.trna2	MTVG_4038	2871	2946	-	Asn	GTT	76	84
MTVG_4046.trna1	MTVG_4046	3742	3814	+	Met	CAT	73	48.3
MTVG_4046.trna2	MTVG_4046	5863	5941	-	Undet	NNN	79	46.9
MTVG_4048.trna1	MTVG_4048	826	898	+	fMet	CAT	73	71.2
MTVG_4058.trna1	MTVG_4058	54782	54857	-	Thr	TGT	76	84.8
MTVG_4058.trna2	MTVG_4058	11613	11696	-	Thr	TGT	84	pseudogene
MTVG_4059.trna1	MTVG_4059	36272	36346	-	Arg	CCT	75	62.5
MTVG_4071.trna1	MTVG_4071	3412	3488	-	Arg	ACG	77	86.4
MTVG_4078.trna1	MTVG_4078	1494	1556	+	Undet	NNN	63	pseudogene
MTVG_4080.trna1	MTVG_4080	36719	36796	-	Met	CAT	78	pseudogene
MTVG_4083.trna1	MTVG_4083	127	202	+	Ile2	CAT	76	81.1
MTVG_4087.trna1	MTVG_4087	1027	1113	-	Leu	TAA	87	71.9
MTVG_4091.trna1	MTVG_4091	209	296	+	Leu	GAG	88	78.4
MTVG_4093.trna1	MTVG_4093	16742	16953	-	Undet	NNN	212	pseudogene
MTVG_4098.trna1	MTVG_4098	2537	2613	+	Pro	CGG	77	80
MTVG_4098.trna2	MTVG_4098	481	557	-	Arg	ACG	77	85.9
MTVG_4099.trna1	MTVG_4099	271	346	+	Lys	TTT	76	89.6
MTVG_4099.trna2	MTVG_4099	363	440	+	Glu	TTC	78	68.5
MTVG_4104.trna1	MTVG_4104	3652	3730	+	Arg	ACG	79	40
MTVG_4110.trna1	MTVG_4110	142	215	+	Ile2	CAT	74	74.8
MTVG_4123.trna1	MTVG_4123	4922	5002	+	His	GTG	81	pseudogene
MTVG_4133.trna1	MTVG_4133	5963	6024	-	Gln	TTG	62	pseudogene
MTVG_4148.trna1	MTVG_4148	21186	21261	+	Met	CAT	76	69.8
MTVG_4148.trna2	MTVG_4148	150	327	-	Undet	NNN	178	pseudogene
MTVG_4155.trna1	MTVG_4155	7963	8039	+	Pro	GGG	77	65
MTVG_4155.trna2	MTVG_4155	15677	15763	+	Undet	NNN	87	pseudogene
MTVG_4165.trna1	MTVG_4165	41803	41879	-	Ile2	CAT	77	87.5
MTVG_4166.trna1	MTVG_4166	7854	7931	+	Undet	NNN	78	pseudogene
MTVG_4167.trna1	MTVG_4167	8549	8626	-	Undet	NNN	78	pseudogene
MTVG_4171.trna1	MTVG_4171	52	127	+	Arg	CCG	76	84.8
MTVG_4171.trna2	MTVG_4171	13732	13814	+	Undet	NNN	83	pseudogene
MTVG_4175.trna1	MTVG_4175	10636	10721	+	Leu	CAA	86	70.7
MTVG_4203.trna1	MTVG_4203	18699	18792	+	Leu	TAA	94	pseudogene
MTVG_4203.trna2	MTVG_4203	18485	18569	-	Leu	TAA	85	70.5
MTVG_4204.trna1	MTVG_4204	33399	33470	-	Undet	NNN	72	33.1
MTVG_4204.trna2	MTVG_4204	58	147	-	Ser	TGA	90	22
MTVG_4205.trna1	MTVG_4205	35450	35524	+	Leu	CAA	75	56.1
MTVG_4215.trna1	MTVG_4215	115	191	+	Arg	ACG	77	89.6
MTVG_4218.trna1	MTVG_4218	30739	30813	-	Thr	GGT	75	82
MTVG_4218.trna2	MTVG_4218	13926	14000	-	Thr	GGT	75	39.1
MTVG_4240.trna1	MTVG_4240	7335	7458	+	Undet	NNN	124	25.8
MTVG_4251.trna1	MTVG_4251	13647	13719	+	Leu	TAA	73	56.9
MTVG_4266.trna1	MTVG_4266	11285	11370	+	Leu	TAA	86	66.4
MTVG_4266.trna2	MTVG_4266	11375	11448	+	Arg	TCT	74	81.4
MTVG_4266.trna3	MTVG_4266	11452	11525	+	Ile2	CAT	74	71
MTVG_4291.trna1	MTVG_4291	14944	15029	-	Leu	GAG	86	63.1
MTVG_4301.trna1	MTVG_4301	50368	50442	-	Gly	TCC	75	67.8
MTVG_4319.trna1	MTVG_4319	203	292	+	Ser	TGA	90	87
MTVG_4324.trna1	MTVG_4324	7131	7205	+	fMet	CAT	75	77
MTVG_4325.trna1	MTVG_4325	38535	38624	+	Ser	CGA	90	24.8
MTVG_4326.trna1	MTVG_4326	138	212	+	Glu	TTC	75	64.9
MTVG_4328.trna1	MTVG_4328	122	198	+	Arg	CCT	77	83.6
MTVG_4333.trna1	MTVG_4333	1549	1688	+	Ser	CGA	140	24.4
MTVG_4333.trna2	MTVG_4333	4885	4957	+	Ser	CGA	73	pseudogene
MTVG_4336.trna1	MTVG_4336	1234	1302	-	Undet	NNN	69	26.7
MTVG_4348.trna1	MTVG_4348	12733	12809	-	Asp	GTC	77	93
MTVG_4348.trna2	MTVG_4348	12636	12712	-	Trp	CCA	77	76.7
MTVG_4351.trna1	MTVG_4351	25579	25705	+	Undet	NNN	127	32.2
MTVG_4370.trna1	MTVG_4370	19654	19717	-	Asn	GTT	64	44.9
MTVG_4371.trna1	MTVG_4371	12535	12622	-	Leu	TAA	88	70
MTVG_4371.trna2	MTVG_4371	666	751	-	Undet	NNN	86	pseudogene
MTVG_4373.trna1	MTVG_4373	11848	11924	-	Pro	TGG	77	82.5
MTVG_4373.trna2	MTVG_4373	9861	9931	-	Pro	TGG	71	21.3
MTVG_4373.trna3	MTVG_4373	1152	1223	-	Pro	TGG	72	pseudogene
MTVG_4374.trna1	MTVG_4374	8727	8794	+	Lys	CTT	68	34.8
MTVG_4386.trna1	MTVG_4386	390	485	-	Ser	CGA	96	26.1
MTVG_4388.trna1	MTVG_4388	6389	6471	-	Leu	CAA	83	60.7
MTVG_4388.trna2	MTVG_4388	6306	6381	-	Lys	TTT	76	89.2
MTVG_4388.trna3	MTVG_4388	5749	5824	-	Arg	TCT	76	80.4
MTVG_4391.trna1	MTVG_4391	18101	18175	+	Phe	GAA	75	68.5
MTVG_4391.trna2	MTVG_4391	18700	18774	+	His	GTG	75	57.9
MTVG_4391.trna3	MTVG_4391	63453	63529	+	Ile	GAT	77	87.5
MTVG_4391.trna4	MTVG_4391	63542	63617	+	Ala	TGC	76	79.8
MTVG_4391.trna5	MTVG_4391	13905	13978	-	Thr	GGT	74	pseudogene
MTVG_4392.trna1	MTVG_4392	9876	9949	+	Arg	ACG	74	75.5
MTVG_4394.trna1	MTVG_4394	14313	14388	-	Glu	TTC	76	73.3
MTVG_4394.trna2	MTVG_4394	14215	14288	-	Asp	GTC	74	79.6
MTVG_4394.trna3	MTVG_4394	14063	14135	-	Phe	GAA	73	67
MTVG_4407.trna1	MTVG_4407	2385	2492	+	Thr	TGT	108	46
MTVG_4413.trna1	MTVG_4413	112	186	+	Gln	TTG	75	69
MTVG_4417.trna1	MTVG_4417	4653	4717	+	Pro	TGG	65	26.3
MTVG_4417.trna2	MTVG_4417	13030	13088	+	Pro	TGG	59	22.5
MTVG_4422.trna1	MTVG_4422	4636	4711	+	fMet	CAT	76	69.2
MTVG_4423.trna1	MTVG_4423	1610	1686	-	Pro	CGG	77	81
MTVG_4425.trna1	MTVG_4425	36941	37016	-	fMet	CAT	76	63.2
MTVG_4426.trna1	MTVG_4426	1352	1427	+	Lys	TTT	76	83.8
MTVG_4432.trna1	MTVG_4432	1137	1210	+	Ile2	CAT	74	78.7
MTVG_4454.trna1	MTVG_4454	639	713	-	Cys	GCA	75	22.9
MTVG_4454.trna2	MTVG_4454	313	388	-	Asn	GTT	76	84
MTVG_4457.trna1	MTVG_4457	21	94	-	Gly	TCC	74	76.5
MTVG_4474.trna1	MTVG_4474	3915	4011	+	Val	GAC	97	24.1
MTVG_4475.trna1	MTVG_4475	25074	25147	-	Undet	NNN	74	32.6
MTVG_4475.trna2	MTVG_4475	239	315	-	Gly	CCC	77	pseudogene
MTVG_4475.trna3	MTVG_4475	156	233	-	Val	GAC	78	79.7
MTVG_4480.trna1	MTVG_4480	3192	3274	+	Leu	CAA	83	60.7
MTVG_4480.trna2	MTVG_4480	3282	3357	+	Lys	TTT	76	89.2
MTVG_4480.trna3	MTVG_4480	3839	3914	+	Arg	TCT	76	80.4
MTVG_4493.trna1	MTVG_4493	325	408	+	Ser	GCT	84	75.6
MTVG_4493.trna2	MTVG_4493	423	497	+	Pro	TGG	75	75.2
MTVG_4493.trna3	MTVG_4493	512	585	+	Arg	TCT	74	72.2
MTVG_4495.trna1	MTVG_4495	3	77	+	Ser	CGA	75	38.5
MTVG_4497.trna1	MTVG_4497	32775	32832	-	Pro	GGG	58	29.5
MTVG_4500.trna1	MTVG_4500	11632	11710	-	Asn	GTT	79	54.6
MTVG_4513.trna1	MTVG_4513	8911	8985	+	fMet	CAT	75	77
MTVG_4517.trna1	MTVG_4517	15560	15635	-	fMet	CAT	76	75.5
MTVG_4522.trna1	MTVG_4522	44064	44135	+	Undet	NNN	72	24.8
MTVG_4523.trna1	MTVG_4523	1294	1380	+	Undet	NNN	87	pseudogene
MTVG_4530.trna1	MTVG_4530	17107	17194	+	Asn	GTT	88	pseudogene
MTVG_4533.trna1	MTVG_4533	33084	33160	+	Ile2	CAT	77	87.1
MTVG_4536.trna1	MTVG_4536	14298	14399	-	Undet	NNN	102	34.9
MTVG_4536.trna2	MTVG_4536	2531	2602	-	fMet	CAT	72	42.9
MTVG_4542.trna1	MTVG_4542	42281	42357	-	Asp	GTC	77	90.9
MTVG_4542.trna2	MTVG_4542	42151	42227	-	Asp	GTC	77	90.9
MTVG_4547.trna1	MTVG_4547	32830	32917	-	Ser	GGA	88	75
MTVG_4549.trna1	MTVG_4549	8729	8808	-	Undet	NNN	80	49.4
MTVG_4554.trna1	MTVG_4554	17544	17619	+	Gly	TCC	76	30
MTVG_4554.trna2	MTVG_4554	46377	46450	-	Trp	CCA	74	62.2
MTVG_4554.trna3	MTVG_4554	46300	46375	-	Asn	GTT	76	78
MTVG_4554.trna4	MTVG_4554	46225	46298	-	Gln	TTG	74	63.9
MTVG_4555.trna1	MTVG_4555	42241	42316	-	Thr	TGT	76	89
MTVG_4555.trna2	MTVG_4555	2417	2503	-	Thr	TGT	87	pseudogene
MTVG_4557.trna1	MTVG_4557	83	157	+	Asn	GTT	75	82.8
MTVG_4559.trna1	MTVG_4559	53354	53430	-	Asp	GTC	77	88.3
MTVG_4559.trna2	MTVG_4559	53027	53103	-	Asp	GTC	77	88.3
MTVG_4576.trna1	MTVG_4576	111	194	+	Leu	CAA	84	76.7
MTVG_4583.trna1	MTVG_4583	13808	13870	+	Ser	CGA	63	22.7
MTVG_4585.trna1	MTVG_4585	159	228	-	Ala	CGC	70	pseudogene
MTVG_4591.trna1	MTVG_4591	66	153	+	Ser	GGA	88	77.7
MTVG_4592.trna1	MTVG_4592	1417	1493	+	Arg	CCT	77	77.4
MTVG_4596.trna1	MTVG_4596	7627	7712	-	Phe	AAA	86	26.5
MTVG_4632.trna1	MTVG_4632	21660	21736	+	Arg	TCT	77	90.3
MTVG_4644.trna1	MTVG_4644	2999	3075	+	Arg	TCT	77	86.3
MTVG_4644.trna2	MTVG_4644	16184	16250	+	Arg	TCT	67	pseudogene
MTVG_4650.trna1	MTVG_4650	17208	17294	+	Undet	NNN	87	41.2
MTVG_4654.trna1	MTVG_4654	19117	19186	+	Undet	NNN	70	26.3
MTVG_4680.trna1	MTVG_4680	68749	68822	+	Thr	GGT	74	63.1
MTVG_4680.trna2	MTVG_4680	89783	89872	-	Ser	GGA	90	88.9
MTVG_4680.trna3	MTVG_4680	64572	64647	-	Phe	GAA	76	74.3
MTVG_4680.trna4	MTVG_4680	63935	64009	-	His	GTG	75	52.7
MTVG_4680.trna5	MTVG_4680	18393	18469	-	Ile	GAT	77	87.5
MTVG_4680.trna6	MTVG_4680	18310	18385	-	Ala	TGC	76	79.8
MTVG_4685.trna1	MTVG_4685	17045	17121	+	Met	CAT	77	72.4
MTVG_4686.trna1	MTVG_4686	3873	3949	-	Arg	ACG	77	85.7
MTVG_4693.trna1	MTVG_4693	167	252	+	Leu	CAA	86	71.9
MTVG_4714.trna1	MTVG_4714	5298	5389	-	Glu	TTC	92	pseudogene
MTVG_4719.trna1	MTVG_4719	40	124	+	Leu	CAA	85	74.8
MTVG_4727.trna1	MTVG_4727	6102	6206	+	Leu	CAA	105	32.5
MTVG_4730.trna1	MTVG_4730	4253	4328	+	His	GTG	76	72.1
MTVG_4731.trna1	MTVG_4731	1527	1613	+	Leu	TAG	87	69.2
MTVG_4735.trna1	MTVG_4735	3868	3943	+	Glu	TTC	76	54.4
MTVG_4735.trna2	MTVG_4735	6793	6880	+	Ser	GGA	88	79.1
MTVG_4744.trna1	MTVG_4744	73	145	+	Ala	GGC	73	68.1
MTVG_4754.trna1	MTVG_4754	1	48	+	Undet	NNN	48	pseudogene
MTVG_4754.trna2	MTVG_4754	4619	4683	+	Asp	GTC	65	60.3
MTVG_4769.trna1	MTVG_4769	1591	1664	+	Met	CAT	74	55.1
MTVG_4779.trna1	MTVG_4779	86	161	+	Phe	GAA	76	84.5
MTVG_4779.trna2	MTVG_4779	9891	9966	+	Phe	GAA	76	pseudogene
MTVG_4781.trna1	MTVG_4781	75809	75885	-	fMet	CAT	77	78.1
MTVG_4781.trna2	MTVG_4781	25804	25879	-	fMet	CAT	76	pseudogene
MTVG_4788.trna1	MTVG_4788	91	167	+	Asp	GTC	77	85
MTVG_4789.trna1	MTVG_4789	92	166	+	Thr	GGT	75	73.5
MTVG_4791.trna1	MTVG_4791	141	217	+	Pro	TGG	77	80
MTVG_4791.trna2	MTVG_4791	255	331	+	Arg	TCT	77	79.3
MTVG_4797.trna1	MTVG_4797	79	148	-	Thr	TGT	70	31.8
MTVG_4803.trna1	MTVG_4803	11528	11601	+	Cys	GCA	74	64.3
MTVG_4803.trna2	MTVG_4803	33971	34057	+	Leu	TAA	87	77.5
MTVG_4803.trna3	MTVG_4803	83618	83699	+	Leu	TAA	82	26.2
MTVG_4804.trna1	MTVG_4804	433	508	-	Undet	NNN	76	pseudogene
MTVG_4817.trna1	MTVG_4817	5129	5198	+	Undet	NNN	70	43.7
MTVG_4822.trna1	MTVG_4822	12604	12680	+	Asp	GTC	77	81.1
MTVG_4822.trna2	MTVG_4822	14237	14312	-	Val	TAC	76	78.6
MTVG_4825.trna1	MTVG_4825	294	444	+	Undet	NNN	151	pseudogene
MTVG_4825.trna2	MTVG_4825	13991	14066	+	Undet	NNN	76	45.3
MTVG_4831.trna1	MTVG_4831	36221	36295	-	Arg	CCT	75	62.5
MTVG_4832.trna1	MTVG_4832	115	190	+	Thr	CGT	76	85.1
MTVG_4841.trna1	MTVG_4841	82	156	+	Phe	GAA	75	73.6
MTVG_4848.trna1	MTVG_4848	998	1081	-	Leu	TAA	84	41.7
MTVG_4864.trna1	MTVG_4864	73	145	+	Ala	GGC	73	68.1
MTVG_4866.trna1	MTVG_4866	3257	3332	+	Asn	GTT	76	82.5
MTVG_4866.trna2	MTVG_4866	891	967	-	Val	GAC	77	79.6
MTVG_4867.trna1	MTVG_4867	204	279	+	Glu	TTC	76	82.5
MTVG_4867.trna2	MTVG_4867	285	359	+	Val	TAC	75	86.9
MTVG_4867.trna3	MTVG_4867	374	449	+	Phe	GAA	76	90
MTVG_4868.trna1	MTVG_4868	6370	6441	-	Val	CAC	72	69.7
MTVG_4873.trna1	MTVG_4873	14359	14492	+	Undet	NNN	134	pseudogene
MTVG_4874.trna1	MTVG_4874	9488	9569	+	Gln	TTG	82	70
MTVG_4874.trna2	MTVG_4874	10230	10305	+	Ile	GAT	76	68.7
MTVG_4874.trna3	MTVG_4874	10403	10478	+	Asn	GTT	76	75.2
MTVG_4874.trna4	MTVG_4874	10665	10749	+	Tyr	GTA	85	47.5
MTVG_4874.trna5	MTVG_4874	10752	10837	+	Ser	TGA	86	30.2
MTVG_4874.trna6	MTVG_4874	10841	10922	+	Ser	GCT	82	59.5
MTVG_4891.trna1	MTVG_4891	12011	12085	+	Thr	GGT	75	39.1
MTVG_4895.trna1	MTVG_4895	172	256	+	Leu	CAA	85	71
MTVG_4895.trna2	MTVG_4895	10286	10360	+	Thr	GGT	75	82
MTVG_4902.trna1	MTVG_4902	3421	3500	+	Leu	CAA	80	62.3
MTVG_4904.trna1	MTVG_4904	17	74	+	Undet	NNN	58	20.7
MTVG_4907.trna1	MTVG_4907	17657	17743	+	Ser	CGA	87	77
MTVG_4913.trna1	MTVG_4913	76	151	+	Lys	TTT	76	93.6
MTVG_4913.trna2	MTVG_4913	41469	41535	+	Lys	TTT	67	50.5
MTVG_4925.trna1	MTVG_4925	3271	3346	+	Phe	GAA	76	80.2
MTVG_4925.trna2	MTVG_4925	10869	10938	+	Ser	CGA	70	35.6
MTVG_4926.trna1	MTVG_4926	12128	12204	-	Lys	CTT	77	pseudogene
MTVG_4927.trna1	MTVG_4927	33916	33992	-	Pro	TGG	77	82.3
MTVG_4927.trna2	MTVG_4927	33822	33898	-	Arg	TCT	77	87.7
MTVG_4927.trna3	MTVG_4927	33516	33591	-	His	GTG	76	79.6
MTVG_4939.trna1	MTVG_4939	35450	35524	+	Leu	CAA	75	56.1
MTVG_4940.trna1	MTVG_4940	686	761	-	Thr	TGT	76	81.6
MTVG_4940.trna2	MTVG_4940	590	674	-	Tyr	GTA	85	74.4
MTVG_4940.trna3	MTVG_4940	342	417	-	Gly	TCC	76	83.7
MTVG_4940.trna4	MTVG_4940	209	285	-	Thr	GGT	77	82.8
MTVG_4941.trna1	MTVG_4941	8292	8366	-	Gly	GCC	75	84.3
MTVG_4941.trna2	MTVG_4941	8209	8283	-	Cys	GCA	75	78.4
MTVG_4946.trna1	MTVG_4946	5759	5834	-	Gln	TTG	76	55.4
MTVG_4946.trna2	MTVG_4946	3228	3315	-	Ser	GCT	88	63.9
MTVG_4946.trna3	MTVG_4946	3145	3222	-	Phe	GAA	78	pseudogene
MTVG_4946.trna4	MTVG_4946	2919	2985	-	Leu	TAG	67	27.3
MTVG_4967.trna1	MTVG_4967	5946	6020	-	Tyr	GTA	75	29.4
MTVG_4976.trna1	MTVG_4976	486	612	-	Undet	NNN	127	32.2
MTVG_4978.trna1	MTVG_4978	23883	24058	-	Undet	NNN	176	24.2
MTVG_4992.trna1	MTVG_4992	65	140	+	Ala	GGC	76	77.2
MTVG_4992.trna2	MTVG_4992	165	240	+	Glu	TTC	76	62.2
MTVG_5000.trna1	MTVG_5000	14124	14200	+	Pro	TGG	77	82.5
MTVG_5003.trna1	MTVG_5003	110	186	+	Ile2	CAT	77	76.4
MTVG_5007.trna1	MTVG_5007	79	154	+	Lys	TTT	76	88.3
MTVG_5007.trna2	MTVG_5007	42166	42235	+	Lys	TTT	70	37.2
MTVG_5021.trna1	MTVG_5021	4239	4310	-	Met	CAT	72	83.2
MTVG_5022.trna1	MTVG_5022	2494	2568	+	Thr	CGT	75	81.9
MTVG_5042.trna1	MTVG_5042	268	369	-	Met	CAT	102	32.1
MTVG_5043.trna1	MTVG_5043	3528	3599	+	fMet	CAT	72	42.9
MTVG_5046.trna1	MTVG_5046	643	734	+	Glu	TTC	92	pseudogene
MTVG_5054.trna1	MTVG_5054	90950	91022	-	Glu	TTC	73	67.8
MTVG_5080.trna1	MTVG_5080	596	670	+	Arg	TCT	75	65.8
MTVG_5083.trna1	MTVG_5083	833	905	+	Ala	GGC	73	75.3
MTVG_5087.trna1	MTVG_5087	1464	1559	-	Undet	NNN	96	pseudogene
MTVG_5090.trna1	MTVG_5090	2091	2165	+	Thr	GGT	75	85.8
MTVG_5090.trna2	MTVG_5090	41835	41907	+	Thr	GGT	73	pseudogene
MTVG_5098.trna1	MTVG_5098	3247	3321	+	Asn	GTT	75	67.5
MTVG_5098.trna2	MTVG_5098	4818	4893	+	Lys	TTT	76	80.1
MTVG_5098.trna3	MTVG_5098	4897	4970	+	Gln	TTG	74	58.2
MTVG_5098.trna4	MTVG_5098	5060	5136	+	Pro	TGG	77	50.6
MTVG_5103.trna1	MTVG_5103	24647	24723	+	Met	CAT	77	71.4
MTVG_5103.trna2	MTVG_5103	50088	50161	-	Gly	CCC	74	82.5
MTVG_5103.trna3	MTVG_5103	1450	1523	-	Gly	CCC	74	pseudogene
MTVG_5108.trna1	MTVG_5108	221	296	+	Gly	GCC	76	83.2
MTVG_5108.trna2	MTVG_5108	364	437	+	Cys	GCA	74	63.2
MTVG_5113.trna1	MTVG_5113	47738	47810	-	Met	CAT	73	60.2
MTVG_5113.trna2	MTVG_5113	47647	47725	-	Ala	TGC	79	pseudogene
MTVG_5121.trna1	MTVG_5121	27066	27142	+	Arg	TCT	77	79.7
MTVG_5121.trna2	MTVG_5121	27989	28064	+	Thr	TGT	76	86.2
MTVG_5121.trna3	MTVG_5121	28066	28139	+	Trp	CCA	74	53.1
MTVG_5121.trna4	MTVG_5121	28146	28222	+	Pro	TGG	77	85.6
MTVG_5127.trna1	MTVG_5127	7008	7082	-	Arg	TCT	75	55.3
MTVG_5130.trna1	MTVG_5130	23392	23483	-	Lys	TTT	92	pseudogene
MTVG_5153.trna1	MTVG_5153	2306	2382	+	Met	CAT	77	75.8
MTVG_5156.trna1	MTVG_5156	8292	8389	-	SeC	TCA	98	121
MTVG_5156.trna2	MTVG_5156	276	374	-	SeC	TCA	99	87.7
MTVG_5160.trna1	MTVG_5160	42107	42182	-	Gly	CCC	76	86.2
MTVG_5168.trna1	MTVG_5168	6714	6790	+	fMet	CAT	77	72.2
MTVG_5170.trna1	MTVG_5170	9440	9513	-	Gly	TCC	74	78.4
MTVG_5177.trna1	MTVG_5177	8230	8319	-	Ser	TGA	90	82.6
MTVG_5177.trna2	MTVG_5177	8103	8191	-	Leu	TAA	89	81.5
MTVG_5182.trna1	MTVG_5182	14088	14162	-	fMet	CAT	75	78.7
MTVG_5186.trna1	MTVG_5186	26670	26733	+	Undet	NNN	64	pseudogene
MTVG_5200.trna1	MTVG_5200	14237	14326	-	Ser	TGA	90	81
MTVG_5208.trna1	MTVG_5208	14011	14084	+	Ile	GAT	74	66.7
MTVG_5210.trna1	MTVG_5210	1860	1945	+	Leu	TAA	86	70.2
MTVG_5210.trna2	MTVG_5210	23829	23904	-	Asn	GTT	76	70.8
MTVG_5210.trna3	MTVG_5210	631	750	-	Leu	TAA	120	pseudogene
MTVG_5211.trna1	MTVG_5211	10352	10428	-	Arg	CCT	77	76.7
MTVG_5278.trna1	MTVG_5278	11614	11760	-	Undet	NNN	147	pseudogene
MTVG_5290.trna1	MTVG_5290	27132	27203	-	Gly	TCC	72	67.1
MTVG_5290.trna2	MTVG_5290	2391	2464	-	Asp	GTC	74	73.9
MTVG_5290.trna3	MTVG_5290	1022	1097	-	Phe	GAA	76	71.8
MTVG_5290.trna4	MTVG_5290	570	652	-	Arg	GCG	83	pseudogene
MTVG_5293.trna1	MTVG_5293	8160	8234	-	Gln	TTG	75	73.4
MTVG_5302.trna1	MTVG_5302	15	89	+	Asn	GTT	75	86
MTVG_5302.trna2	MTVG_5302	103	193	+	Ser	GGA	91	70.8
MTVG_5302.trna3	MTVG_5302	213	287	+	Glu	TTC	75	79.4
MTVG_5302.trna4	MTVG_5302	306	379	+	fMet	CAT	74	70.8
MTVG_5302.trna5	MTVG_5302	388	463	+	Asp	GTC	76	80.6
MTVG_5302.trna6	MTVG_5302	491	566	+	Phe	GAA	76	83.8
MTVG_5302.trna7	MTVG_5302	570	653	+	Tyr	GTA	84	78.9
MTVG_5302.trna8	MTVG_5302	657	727	+	Trp	CCA	71	69.8
MTVG_5302.trna9	MTVG_5302	746	821	+	His	GTG	76	71.4
MTVG_5302.trna10	MTVG_5302	828	902	+	Gln	TTG	75	75.2
MTVG_5302.trna11	MTVG_5302	907	981	+	Gly	GCC	75	86.7
MTVG_5302.trna12	MTVG_5302	990	1063	+	Cys	GCA	74	78.1
MTVG_5302.trna13	MTVG_5302	1073	1153	+	Leu	CAA	81	60.8
MTVG_5304.trna1	MTVG_5304	437	513	+	Ala	TGC	77	77.2
MTVG_5304.trna2	MTVG_5304	524	607	+	Tyr	GTA	84	58.8
MTVG_5304.trna3	MTVG_5304	2434	2508	+	Asn	GTT	75	78.3
MTVG_5304.trna4	MTVG_5304	5211	5284	+	Cys	GCA	74	61.9
MTVG_5304.trna5	MTVG_5304	6582	6657	+	Thr	TGT	76	74.1
MTVG_5304.trna6	MTVG_5304	6661	6736	+	His	GTG	76	66.9
MTVG_5304.trna7	MTVG_5304	6739	6815	+	Pro	TGG	77	64.8
MTVG_5304.trna8	MTVG_5304	11604	11695	-	Ser	GCT	92	84.7
MTVG_5306.trna1	MTVG_5306	11334	11407	-	Cys	GCA	74	72.4
MTVG_5319.trna1	MTVG_5319	460	606	+	Undet	NNN	147	pseudogene
MTVG_5319.trna2	MTVG_5319	12022	12122	+	Sup	TTA	101	pseudogene
MTVG_5320.trna1	MTVG_5320	5517	5579	-	Undet	NNN	63	32
MTVG_5328.trna1	MTVG_5328	284	358	+	Thr	GGT	75	73.5
MTVG_5330.trna1	MTVG_5330	91	167	+	Arg	ACG	77	90
MTVG_5353.trna1	MTVG_5353	13063	13138	-	Lys	TTT	76	91
MTVG_5363.trna1	MTVG_5363	8393	8464	-	His	GTG	72	59.9
MTVG_5363.trna2	MTVG_5363	8272	8345	-	Arg	TCG	74	67
MTVG_5366.trna1	MTVG_5366	2765	2824	-	Undet	NNN	60	pseudogene
MTVG_5379.trna1	MTVG_5379	165	249	-	Leu	TAG	85	73.4
MTVG_5379.trna2	MTVG_5379	8	90	-	Undet	NNN	83	pseudogene
MTVG_5388.trna1	MTVG_5388	73	145	+	Ala	GGC	73	68.1
MTVG_5398.trna1	MTVG_5398	65	138	+	Val	CAC	74	77
MTVG_5402.trna1	MTVG_5402	6533	6618	-	Phe	AAA	86	26.5
MTVG_5403.trna1	MTVG_5403	8460	8534	-	Undet	NNN	75	27
MTVG_5418.trna1	MTVG_5418	61798	61870	-	Gln	TTG	73	63.7
MTVG_5418.trna2	MTVG_5418	61640	61716	-	Trp	CCA	77	41.8
MTVG_5418.trna3	MTVG_5418	61416	61490	-	Arg	TCT	75	59.7
MTVG_5418.trna4	MTVG_5418	61332	61408	-	Lys	TTT	77	52.1
MTVG_5418.trna5	MTVG_5418	61064	61153	-	Ser	AGA	90	41.3
MTVG_5418.trna6	MTVG_5418	60973	61057	-	Leu	TAG	85	69.1
MTVG_5418.trna7	MTVG_5418	60687	60762	-	Ile	GAT	76	83.1
MTVG_5418.trna8	MTVG_5418	60599	60677	-	Asp	GTC	79	64.9
MTVG_5418.trna9	MTVG_5418	60508	60594	-	Tyr	GTA	87	27.7
MTVG_5418.trna10	MTVG_5418	60424	60504	-	Met	CAT	81	28.9
MTVG_5418.trna11	MTVG_5418	60109	60185	-	Cys	GCA	77	58
MTVG_5418.trna12	MTVG_5418	60023	60099	-	Asn	GTT	77	pseudogene
MTVG_5418.trna13	MTVG_5418	59883	59960	-	Pro	TGG	78	65.8
MTVG_5418.trna14	MTVG_5418	59799	59875	-	Gly	TCC	77	59.2
MTVG_5418.trna15	MTVG_5418	59661	59736	-	Phe	GAA	76	31.6
MTVG_5418.trna16	MTVG_5418	59579	59654	-	Glu	TTC	76	74.8
MTVG_5418.trna17	MTVG_5418	59183	59257	-	Thr	TGT	75	pseudogene
MTVG_5428.trna1	MTVG_5428	2804	2880	-	Ile2	CAT	77	84.9
MTVG_5431.trna1	MTVG_5431	5845	5916	-	Ile2	CAT	72	59.1
MTVG_5437.trna1	MTVG_5437	943	1019	-	Pro	TGG	77	79.6
MTVG_5448.trna1	MTVG_5448	27639	27714	-	Ile2	CAT	76	78.3
MTVG_5448.trna2	MTVG_5448	27553	27636	-	Leu	TAA	84	69
MTVG_5452.trna1	MTVG_5452	9998	10096	-	Undet	NNN	99	pseudogene
MTVG_5466.trna1	MTVG_5466	1318	1392	+	Glu	TTC	75	62.2
MTVG_5469.trna1	MTVG_5469	167	252	+	Leu	CAA	86	71.9
MTVG_5473.trna1	MTVG_5473	1724	1813	+	Ser	GGA	90	78.3
MTVG_5473.trna2	MTVG_5473	30373	30447	+	Phe	GAA	75	68.6
MTVG_5473.trna3	MTVG_5473	31000	31076	+	His	GTG	77	80.8
MTVG_5473.trna4	MTVG_5473	76708	76784	+	Ile	GAT	77	87.5
MTVG_5473.trna5	MTVG_5473	76797	76872	+	Ala	TGC	76	79.8
MTVG_5473.trna6	MTVG_5473	26079	26152	-	Thr	GGT	74	55.3
MTVG_5482.trna1	MTVG_5482	6523	6609	-	Leu	TAA	87	75.4
MTVG_5482.trna2	MTVG_5482	6442	6518	-	Thr	TGT	77	66.6
MTVG_5482.trna3	MTVG_5482	4076	4151	-	Ile2	CAT	76	88.1
MTVG_5482.trna4	MTVG_5482	3134	3210	-	Arg	TCT	77	81.1
MTVG_5484.trna1	MTVG_5484	25997	26103	-	Undet	NNN	107	27.6
MTVG_5487.trna1	MTVG_5487	848	943	+	Tyr	GTA	96	pseudogene
MTVG_5492.trna1	MTVG_5492	10569	10643	+	Asn	GTT	75	82.8
MTVG_5494.trna1	MTVG_5494	15214	15286	-	Ala	GGC	73	75.1
MTVG_5494.trna2	MTVG_5494	4967	5045	-	Ser	CGA	79	25.3
MTVG_5503.trna1	MTVG_5503	6171	6241	+	Cys	GCA	71	64.5
MTVG_5539.trna1	MTVG_5539	69	139	-	Val	GAC	71	36
MTVG_5541.trna1	MTVG_5541	35892	35968	-	Met	CAT	77	75.8
MTVG_5543.trna1	MTVG_5543	58197	58269	+	Undet	NNN	73	pseudogene
MTVG_5550.trna1	MTVG_5550	17726	17785	-	Undet	NNN	60	26.3
MTVG_5550.trna2	MTVG_5550	17063	17134	-	fMet	CAT	72	73.6
MTVG_5582.trna1	MTVG_5582	1508	1580	+	Lys	CTT	73	27.9
MTVG_5583.trna1	MTVG_5583	12306	12380	-	Val	CAC	75	78.5
MTVG_5599.trna1	MTVG_5599	18852	19063	+	Undet	NNN	212	pseudogene
MTVG_5604.trna1	MTVG_5604	34631	34703	-	Val	GAC	73	73.4
MTVG_5622.trna1	MTVG_5622	2861	2934	-	Ile2	CAT	74	33.8
MTVG_5642.trna1	MTVG_5642	2269	2344	+	His	GTG	76	72.1
MTVG_5644.trna1	MTVG_5644	1527	1613	+	Leu	TAG	87	69.2
MTVG_5650.trna1	MTVG_5650	28039	28114	+	Thr	TGT	76	69.4
MTVG_5652.trna1	MTVG_5652	47452	47538	-	Undet	NNN	87	pseudogene
MTVG_5660.trna1	MTVG_5660	3706	3795	+	Ser	TGA	90	71.3
MTVG_5663.trna1	MTVG_5663	46	118	+	Pro	CGG	73	77.6
MTVG_5668.trna1	MTVG_5668	61	137	-	Arg	ACG	77	79.3
MTVG_5676.trna1	MTVG_5676	92415	92486	+	Asn	GTT	72	72.6
MTVG_5676.trna2	MTVG_5676	92579	92653	+	Pro	TGG	75	64.4
MTVG_5676.trna3	MTVG_5676	47026	47160	-	Ser	CGA	135	37.1
MTVG_5677.trna1	MTVG_5677	429	504	+	Phe	GAA	76	83.4
MTVG_5677.trna2	MTVG_5677	511	585	+	Gln	TTG	75	66.8
MTVG_5677.trna3	MTVG_5677	658	733	+	Thr	TGT	76	89
MTVG_5678.trna1	MTVG_5678	6072	6145	+	Arg	TCG	74	57.4
MTVG_5682.trna1	MTVG_5682	46995	47097	+	Leu	TAA	103	28.6
MTVG_5687.trna1	MTVG_5687	214	288	+	Glu	TTC	75	64.9
MTVG_5688.trna1	MTVG_5688	3612	3687	+	Thr	TGT	76	89
MTVG_5688.trna2	MTVG_5688	43425	43511	+	Thr	TGT	87	pseudogene
MTVG_5689.trna1	MTVG_5689	132	222	-	Asn	GTT	91	pseudogene
MTVG_5690.trna1	MTVG_5690	131	216	+	Leu	CAA	86	77.4
MTVG_5690.trna2	MTVG_5690	19377	19452	+	Gly	TCC	76	30
MTVG_5714.trna1	MTVG_5714	9871	9946	-	Phe	GAA	76	83.4
MTVG_5714.trna2	MTVG_5714	9790	9864	-	Gln	TTG	75	66.8
MTVG_5714.trna3	MTVG_5714	9642	9717	-	Thr	TGT	76	89
MTVG_5724.trna1	MTVG_5724	33024	33130	+	Ser	TGA	107	pseudogene
MTVG_5740.trna1	MTVG_5740	33593	33668	-	Thr	CGT	76	82.2
MTVG_5753.trna1	MTVG_5753	200	273	+	Cys	GCA	74	73.6
MTVG_5759.trna1	MTVG_5759	901	982	-	Undet	NNN	82	33.6
MTVG_5763.trna1	MTVG_5763	26484	26555	-	fMet	CAT	72	30.7
MTVG_5775.trna1	MTVG_5775	638	708	-	Trp	CCA	71	49
MTVG_5775.trna2	MTVG_5775	497	568	-	Pro	TGG	72	47.2
MTVG_5781.trna1	MTVG_5781	36512	36595	+	Leu	TAG	84	68.1
MTVG_5784.trna1	MTVG_5784	2552	2633	+	Undet	NNN	82	52.4
MTVG_5784.trna2	MTVG_5784	12357	12429	+	Val	GAC	73	48.7
MTVG_5792.trna1	MTVG_5792	34002	34077	-	Thr	CGT	76	82.2
MTVG_5796.trna1	MTVG_5796	11018	11126	+	Pro	TGG	109	43.1
MTVG_5796.trna2	MTVG_5796	11195	11347	+	Arg	CCG	153	44.7
MTVG_5811.trna1	MTVG_5811	6588	6678	-	Ser	TGA	91	82.7
MTVG_5812.trna1	MTVG_5812	3719	3793	-	Leu	CAA	75	56.1
MTVG_5816.trna1	MTVG_5816	49	125	+	fMet	CAT	77	82.2
MTVG_5816.trna2	MTVG_5816	39185	39256	+	fMet	CAT	72	30.3
MTVG_5818.trna1	MTVG_5818	10042	10123	+	Leu	CAA	82	58.5
MTVG_5818.trna2	MTVG_5818	10138	10211	+	Gly	TCC	74	81.1
MTVG_5821.trna1	MTVG_5821	4486	4560	-	fMet	CAT	75	46.8
MTVG_5821.trna2	MTVG_5821	4086	4159	-	Gly	TCC	74	62.7
MTVG_5821.trna3	MTVG_5821	3996	4080	-	Ser	GCT	85	73.1
MTVG_5821.trna4	MTVG_5821	3903	3990	-	Ser	GGA	88	69.4
MTVG_5821.trna5	MTVG_5821	3823	3898	-	Ala	TGC	76	83.2
MTVG_5821.trna6	MTVG_5821	3745	3818	-	Arg	TCT	74	65.4
MTVG_5821.trna7	MTVG_5821	3662	3737	-	Thr	TGT	76	84.7
MTVG_5821.trna8	MTVG_5821	3548	3623	-	Ile2	CAT	76	68.5
MTVG_5823.trna1	MTVG_5823	36273	36349	+	fMet	CAT	77	78.9
MTVG_5823.trna2	MTVG_5823	10205	10281	-	Arg	TCG	77	76.5
MTVG_5838.trna1	MTVG_5838	585	673	+	Leu	GAG	89	66.4
MTVG_5838.trna2	MTVG_5838	3373	3447	+	fMet	CAT	75	83.2
MTVG_5839.trna1	MTVG_5839	6727	6799	+	Arg	TCT	73	57.6
MTVG_5839.trna2	MTVG_5839	8096	8277	+	Undet	NNN	182	39.6
MTVG_5839.trna3	MTVG_5839	335	410	-	Ala	GGC	76	77.2
MTVG_5840.trna1	MTVG_5840	43314	43404	-	Ser	TGA	91	80
MTVG_5846.trna1	MTVG_5846	35492	35568	+	Undet	NNN	77	pseudogene
MTVG_5866.trna1	MTVG_5866	38	114	+	Arg	CCT	77	87
MTVG_5874.trna1	MTVG_5874	8082	8158	-	fMet	CAT	77	75.8
MTVG_5882.trna1	MTVG_5882	31751	31834	-	Tyr	GTA	84	50.8
MTVG_5901.trna1	MTVG_5901	301	373	+	Asn	GTT	73	73.1
MTVG_5902.trna1	MTVG_5902	5119	5195	+	Thr	TGT	77	36.1
MTVG_5903.trna1	MTVG_5903	8645	8729	+	Leu	TAA	85	67.4
MTVG_5906.trna1	MTVG_5906	933	1008	-	fMet	CAT	76	64.2
MTVG_5909.trna1	MTVG_5909	19119	19194	+	Pro	GGG	76	pseudogene
MTVG_5910.trna1	MTVG_5910	5081	5147	-	Arg	ACG	67	50.5
MTVG_5930.trna1	MTVG_5930	26	94	-	Met	CAT	69	pseudogene
MTVG_5957.trna1	MTVG_5957	54316	54391	+	Thr	CGT	76	88
MTVG_5957.trna2	MTVG_5957	25629	25704	-	Ile2	CAT	76	73.2
MTVG_5964.trna1	MTVG_5964	443	532	-	Undet	NNN	90	pseudogene
MTVG_5964.trna2	MTVG_5964	67	140	-	Asp	GTC	74	82.4
MTVG_5975.trna1	MTVG_5975	503	579	+	Arg	ACG	77	88.1
MTVG_5988.trna1	MTVG_5988	817	908	+	Ser	GCT	92	77.9
MTVG_5988.trna2	MTVG_5988	991	1063	+	Arg	ACG	73	76.4
MTVG_5989.trna1	MTVG_5989	27106	27181	-	Met	CAT	76	80.7
MTVG_5992.trna1	MTVG_5992	905	990	+	Leu	GAG	86	71
MTVG_5993.trna1	MTVG_5993	42	115	+	Gly	CCC	74	60.1
MTVG_5994.trna1	MTVG_5994	226	302	+	fMet	CAT	77	77.6
MTVG_6004.trna1	MTVG_6004	982	1058	+	Thr	TGT	77	72.1
MTVG_6008.trna1	MTVG_6008	6986	7075	-	Ser	GCT	90	91.5
MTVG_6009.trna1	MTVG_6009	1089	1165	+	Met	CAT	77	78.8
MTVG_6020.trna1	MTVG_6020	100	175	+	Thr	CGT	76	78.7
MTVG_6020.trna2	MTVG_6020	14071	14144	-	Phe	GAA	74	23.8
MTVG_6021.trna1	MTVG_6021	17404	17499	+	Undet	NNN	96	30.3
MTVG_6023.trna1	MTVG_6023	350	434	+	Leu	TAG	85	75
MTVG_6026.trna1	MTVG_6026	6930	7005	+	Thr	TGT	76	84.3
MTVG_6027.trna1	MTVG_6027	3831	3905	+	Asn	GTT	75	82.8
MTVG_6040.trna1	MTVG_6040	8048	8119	+	Undet	NNN	72	33.1
MTVG_6057.trna1	MTVG_6057	46439	46543	+	Arg	TCT	105	pseudogene
MTVG_6059.trna1	MTVG_6059	12625	12729	+	Arg	TCT	105	pseudogene
MTVG_6061.trna1	MTVG_6061	2014	2098	+	Leu	TAA	85	73.2
MTVG_6062.trna1	MTVG_6062	19812	19894	+	Undet	NNN	83	pseudogene
MTVG_6072.trna1	MTVG_6072	33819	33880	+	Gly	GCC	62	25.3
MTVG_6076.trna1	MTVG_6076	1407	1480	+	Asn	GTT	74	70.5
MTVG_6076.trna2	MTVG_6076	29785	29854	-	fMet	CAT	70	22
MTVG_6078.trna1	MTVG_6078	7509	7581	+	Arg	TCT	73	57.6
MTVG_6078.trna2	MTVG_6078	8878	9059	+	Undet	NNN	182	39.6
MTVG_6078.trna3	MTVG_6078	1117	1192	-	Ala	GGC	76	77.2
MTVG_6095.trna1	MTVG_6095	8158	8230	+	fMet	CAT	73	68.4
MTVG_6095.trna2	MTVG_6095	8825	8897	+	Ile2	CAT	73	72.5
MTVG_6112.trna1	MTVG_6112	1	71	-	Cys	GCA	71	68.8
MTVG_6115.trna1	MTVG_6115	80	153	+	Gly	CCC	74	67.3
MTVG_6122.trna1	MTVG_6122	56	132	+	Val	GAC	77	81
MTVG_6128.trna1	MTVG_6128	34501	34564	+	Arg	CCT	64	31
MTVG_6134.trna1	MTVG_6134	18093	18167	+	Pro	TGG	75	62.8
MTVG_6137.trna1	MTVG_6137	16256	16332	-	Pro	GGG	77	73.3
MTVG_6138.trna1	MTVG_6138	3541	3613	+	Asn	GTT	73	pseudogene
MTVG_6142.trna1	MTVG_6142	22346	22422	+	Gly	TCC	77	79.6
MTVG_6156.trna1	MTVG_6156	17406	17490	+	Tyr	GTA	85	43.5
MTVG_6161.trna1	MTVG_6161	2329	2402	+	Arg	ACG	74	59.1
MTVG_6161.trna2	MTVG_6161	2643	2717	+	Val	GAC	75	70.4
MTVG_6179.trna1	MTVG_6179	20262	20331	+	Asn	GTT	70	pseudogene
MTVG_6186.trna1	MTVG_6186	1767	1838	-	Thr	TGT	72	52.8
MTVG_6188.trna1	MTVG_6188	760	834	+	Gly	CCC	75	80.6
MTVG_6188.trna2	MTVG_6188	1055	1128	+	Arg	CCT	74	49.1
MTVG_6188.trna3	MTVG_6188	5890	5965	+	Lys	TTT	76	78.9
MTVG_6188.trna4	MTVG_6188	7192	7270	+	Val	TAC	79	79.6
MTVG_6188.trna5	MTVG_6188	7781	7853	+	Lys	CTT	73	60.9
MTVG_6188.trna6	MTVG_6188	8201	8275	+	Arg	CCG	75	65.2
MTVG_6188.trna7	MTVG_6188	8813	8890	+	Arg	ACG	78	75.2
MTVG_6188.trna8	MTVG_6188	11812	11885	+	Val	GAC	74	68.3
MTVG_6188.trna9	MTVG_6188	14114	14186	+	Asn	GTT	73	65.6
MTVG_6188.trna10	MTVG_6188	14906	14981	+	Gln	CTG	76	69.9
MTVG_6188.trna11	MTVG_6188	14985	15060	+	Gln	TTG	76	77.6
MTVG_6188.trna12	MTVG_6188	15179	15257	+	Pro	TGG	79	63.6
MTVG_6188.trna13	MTVG_6188	16011	16087	+	Pro	CGG	77	56.1
MTVG_6188.trna14	MTVG_6188	16563	16640	+	Pro	GGG	78	68.8
MTVG_6209.trna1	MTVG_6209	2651	2768	-	Undet	NNN	118	pseudogene
MTVG_6210.trna1	MTVG_6210	9229	9304	+	Gly	GCC	76	89.5
MTVG_6212.trna1	MTVG_6212	3745	3821	+	Met	CAT	77	75.8
MTVG_6222.trna1	MTVG_6222	6343	6419	-	fMet	CAT	77	71.4
MTVG_6245.trna1	MTVG_6245	21001	21076	-	Thr	TGT	76	69.4
MTVG_6246.trna1	MTVG_6246	328	414	+	Undet	NNN	87	pseudogene
MTVG_6262.trna1	MTVG_6262	11528	11601	+	Cys	GCA	74	64.3
MTVG_6262.trna2	MTVG_6262	33971	34057	+	Leu	TAA	87	77.5
MTVG_6262.trna3	MTVG_6262	83618	83699	+	Leu	TAA	82	26.2
MTVG_6263.trna1	MTVG_6263	433	508	-	Undet	NNN	76	pseudogene
MTVG_6265.trna1	MTVG_6265	4725	4810	-	Undet	NNN	86	pseudogene
MTVG_6273.trna1	MTVG_6273	41385	41461	+	Ile	GAT	77	85.5
MTVG_6273.trna2	MTVG_6273	41471	41546	+	Ala	TGC	76	79.8
MTVG_6304.trna1	MTVG_6304	81	155	+	Asn	GTT	75	80.8
MTVG_6304.trna2	MTVG_6304	10514	10577	+	Ser	CGA	64	pseudogene
MTVG_6306.trna1	MTVG_6306	13321	13407	-	Leu	CAG	87	79.7
MTVG_6307.trna1	MTVG_6307	183	255	-	Arg	CCG	73	38.1
MTVG_6311.trna1	MTVG_6311	1985	2061	+	Ile	GAT	77	87
MTVG_6311.trna2	MTVG_6311	2103	2178	+	Ala	TGC	76	74.4
MTVG_6311.trna3	MTVG_6311	5970	6046	+	fMet	CAT	77	79.3
MTVG_6315.trna1	MTVG_6315	37256	37354	+	Thr	TGT	99	39.3
MTVG_6322.trna1	MTVG_6322	16036	16124	+	Undet	NNN	89	pseudogene
MTVG_6325.trna1	MTVG_6325	12022	12098	+	Pro	CGG	77	81
MTVG_6325.trna2	MTVG_6325	11716	11789	-	Gln	TTG	74	68.8
MTVG_6326.trna1	MTVG_6326	6020	6105	+	Leu	CAA	86	78.4
MTVG_6329.trna1	MTVG_6329	5010	5085	+	Thr	TGT	76	80.9
MTVG_6344.trna1	MTVG_6344	57	131	+	Phe	GAA	75	80
MTVG_6346.trna1	MTVG_6346	11969	12053	+	Leu	CAG	85	70.3
MTVG_6346.trna2	MTVG_6346	22506	22580	-	Val	GAC	75	81.1
MTVG_6348.trna1	MTVG_6348	50685	50750	-	Thr	TGT	66	23.7
MTVG_6355.trna1	MTVG_6355	134	223	+	Ser	TGA	90	92.2
MTVG_6357.trna1	MTVG_6357	499	566	+	Undet	NNN	68	pseudogene
MTVG_6357.trna2	MTVG_6357	41628	41704	-	Arg	TCT	77	87.8
MTVG_6357.trna3	MTVG_6357	28475	28550	-	Thr	TGT	76	83.1
MTVG_6357.trna4	MTVG_6357	28176	28265	-	Ser	GGA	90	67.9
MTVG_6357.trna5	MTVG_6357	28083	28168	-	Leu	TAA	86	76.7
MTVG_6357.trna6	MTVG_6357	28000	28076	-	Ile2	CAT	77	74.9
MTVG_6374.trna1	MTVG_6374	40547	40622	+	Thr	TGT	76	83.2
MTVG_6374.trna2	MTVG_6374	73136	73212	+	Arg	ACG	77	89.4
MTVG_6374.trna3	MTVG_6374	74462	74535	+	Trp	CCA	74	65.1
MTVG_6374.trna4	MTVG_6374	74541	74625	+	Tyr	GTA	85	43.5
MTVG_6374.trna5	MTVG_6374	74631	74707	+	Pro	TGG	77	81.2
MTVG_6374.trna6	MTVG_6374	74712	74786	+	Cys	GCA	75	62.2
MTVG_6374.trna7	MTVG_6374	74794	74887	+	Ile	TAT	94	53.7
MTVG_6374.trna8	MTVG_6374	333561	333644	-	Leu	TAA	84	69.5
MTVG_6374.trna9	MTVG_6374	333481	333557	-	Arg	TCT	77	79.5
MTVG_6374.trna10	MTVG_6374	7045	7144	-	Asn	GTT	100	56.6
MTVG_6382.trna1	MTVG_6382	27686	27777	-	Trp	CCA	92	55.2
MTVG_6401.trna1	MTVG_6401	5218	5288	-	Trp	CCA	71	56.6
MTVG_6401.trna2	MTVG_6401	5127	5209	-	Ser	TGA	83	32.5
MTVG_6401.trna3	MTVG_6401	5038	5120	-	Tyr	GTA	83	49.5
MTVG_6410.trna1	MTVG_6410	5308	5384	-	Pro	TGG	77	78.2
MTVG_6418.trna1	MTVG_6418	17720	17810	-	Ser	TGA	91	82.6
MTVG_6427.trna1	MTVG_6427	50	126	+	Arg	CCT	77	74.1
MTVG_6430.trna1	MTVG_6430	16657	16732	-	Asn	GTT	76	85.3
MTVG_6432.trna1	MTVG_6432	36460	36545	+	Phe	AAA	86	26.5
MTVG_6432.trna2	MTVG_6432	6170	6244	-	Undet	NNN	75	27
MTVG_6437.trna1	MTVG_6437	47189	47271	-	Ser	CGA	83	pseudogene
MTVG_6437.trna2	MTVG_6437	29875	29950	-	Sup	TCA	76	38.3
MTVG_6445.trna1	MTVG_6445	10738	10810	-	Ala	GGC	73	75.1
MTVG_6446.trna1	MTVG_6446	12640	12729	-	Ser	GCT	90	80
MTVG_6454.trna1	MTVG_6454	93423	93496	+	Ile2	CAT	74	75.4
MTVG_6456.trna1	MTVG_6456	137	213	+	Ile2	CAT	77	79.6
MTVG_6458.trna1	MTVG_6458	3739	3811	+	Thr	CGT	73	73
MTVG_6463.trna1	MTVG_6463	613	671	-	Undet	NNN	59	22.5
MTVG_6465.trna1	MTVG_6465	242	317	+	Gly	TCC	76	72.9
MTVG_6468.trna1	MTVG_6468	56350	56426	+	Pro	TGG	77	81.4
MTVG_6468.trna2	MTVG_6468	56779	56855	+	Arg	TCT	77	85.4
MTVG_6480.trna1	MTVG_6480	15986	16075	-	Ser	GGA	90	80.2
MTVG_6490.trna1	MTVG_6490	14214	14305	+	Asn	GTT	92	41.6
MTVG_6493.trna1	MTVG_6493	94	183	+	Ser	CGA	90	88.7
MTVG_6503.trna1	MTVG_6503	2209	2339	-	Ala	GGC	131	21.5
MTVG_6510.trna1	MTVG_6510	9665	9740	+	fMet	CAT	76	64.2
MTVG_6511.trna1	MTVG_6511	9610	9685	-	Gly	CCC	76	90.6
MTVG_6514.trna1	MTVG_6514	1359	1434	-	Trp	CCA	76	67.5
MTVG_6517.trna1	MTVG_6517	66	149	+	Leu	CAA	84	71.1
MTVG_6524.trna1	MTVG_6524	36607	36683	+	Pro	TGG	77	80.2
MTVG_6524.trna2	MTVG_6524	28095	28180	-	Leu	TAA	86	74.1
MTVG_6525.trna1	MTVG_6525	6251	6326	-	Gly	GCC	76	88.7
MTVG_6525.trna2	MTVG_6525	6046	6119	-	Cys	GCA	74	67.8
MTVG_6525.trna3	MTVG_6525	5918	6004	-	Leu	TAA	87	78.4
MTVG_6571.trna1	MTVG_6571	510	602	+	Ser	GCT	93	89.3
MTVG_6581.trna1	MTVG_6581	12549	12635	+	Undet	NNN	87	28.1
MTVG_6599.trna1	MTVG_6599	1539	1632	+	Ser	GCT	94	67.1
MTVG_6604.trna1	MTVG_6604	1037	1116	-	Undet	NNN	80	pseudogene
MTVG_6614.trna1	MTVG_6614	3715	3789	-	Undet	NNN	75	25.8
MTVG_6614.trna2	MTVG_6614	3633	3708	-	Lys	CTT	76	63.7
MTVG_6614.trna3	MTVG_6614	3553	3626	-	Val	TAC	74	55.9
MTVG_6614.trna4	MTVG_6614	3461	3537	-	Lys	TTT	77	65.1
MTVG_6614.trna5	MTVG_6614	2748	2823	-	Asn	GTT	76	39.2
MTVG_6614.trna6	MTVG_6614	2666	2741	-	Thr	GGT	76	34.2
MTVG_6614.trna7	MTVG_6614	2246	2321	-	Asn	GTT	76	64.1
MTVG_6614.trna8	MTVG_6614	2165	2239	-	Thr	TGT	75	36.7
MTVG_6614.trna9	MTVG_6614	2078	2151	-	Undet	NNN	74	39.8
MTVG_6614.trna10	MTVG_6614	1994	2068	-	Val	TAC	75	52
MTVG_6614.trna11	MTVG_6614	1832	1905	-	Ile	GAT	74	53.8
MTVG_6614.trna12	MTVG_6614	1743	1818	-	Ile	GAT	76	43.9
MTVG_6614.trna13	MTVG_6614	1289	1365	-	Thr	TGT	77	75.7
MTVG_6614.trna14	MTVG_6614	1199	1282	-	Asn	GTT	84	68.9
MTVG_6614.trna15	MTVG_6614	723	796	-	Val	GAC	74	52.7
MTVG_6615.trna1	MTVG_6615	2961	3032	+	Met	CAT	72	55.9
MTVG_6615.trna2	MTVG_6615	3183	3256	+	Thr	TGT	74	68.4
MTVG_6616.trna1	MTVG_6616	3978	4050	+	Met	CAT	73	64.5
MTVG_6626.trna1	MTVG_6626	19420	19504	+	Undet	NNN	85	35.3
MTVG_6627.trna1	MTVG_6627	502	578	+	Met	CAT	77	83
MTVG_6630.trna1	MTVG_6630	85	161	+	Arg	TCT	77	84.5
MTVG_6632.trna1	MTVG_6632	566	655	-	Ser	TGA	90	83.6
MTVG_6643.trna1	MTVG_6643	440	506	-	Undet	NNN	67	pseudogene
MTVG_6645.trna1	MTVG_6645	180	256	+	Arg	CCG	77	83.9
MTVG_6649.trna1	MTVG_6649	19350	19423	-	Ile2	CAT	74	74.8
MTVG_6650.trna1	MTVG_6650	21231	21306	-	Thr	TGT	76	66.9
MTVG_6656.trna1	MTVG_6656	59432	59533	+	Pro	GGG	102	pseudogene
MTVG_6661.trna1	MTVG_6661	73	145	+	Ala	GGC	73	68.1
MTVG_6664.trna1	MTVG_6664	5429	5526	-	Ala	CGC	98	32.5
MTVG_6666.trna1	MTVG_6666	573	677	-	Undet	NNN	105	30.2
MTVG_6666.trna2	MTVG_6666	431	506	-	His	GTG	76	74.5
MTVG_6675.trna1	MTVG_6675	1935	2009	+	Ile2	CAT	75	72.6
MTVG_6684.trna1	MTVG_6684	5728	5812	+	Ser	CGA	85	pseudogene
MTVG_6684.trna2	MTVG_6684	8899	8974	+	Thr	CGT	76	82.2
MTVG_6688.trna1	MTVG_6688	735	821	+	Leu	TAA	87	63.9
MTVG_6689.trna1	MTVG_6689	2	77	+	Arg	TCG	76	87
MTVG_6693.trna1	MTVG_6693	69	145	+	fMet	CAT	77	73.4
MTVG_6696.trna1	MTVG_6696	9542	9655	+	Leu	CAA	114	26.9
MTVG_6697.trna1	MTVG_6697	39939	40043	+	Thr	TGT	105	pseudogene
MTVG_6704.trna1	MTVG_6704	31911	31987	+	Arg	TCT	77	63.4
MTVG_6708.trna1	MTVG_6708	5988	6064	-	Met	CAT	77	56.9
MTVG_6708.trna2	MTVG_6708	5651	5729	-	Thr	TGT	79	71.2
MTVG_6711.trna1	MTVG_6711	7368	7441	+	Trp	CCA	74	55.9
MTVG_6711.trna2	MTVG_6711	13277	13363	+	Leu	TAA	87	74.9
MTVG_6711.trna3	MTVG_6711	13375	13451	+	Arg	TCT	77	80.7
MTVG_6711.trna4	MTVG_6711	13454	13547	+	Ile	TAT	94	52
MTVG_6714.trna1	MTVG_6714	44064	44135	+	Undet	NNN	72	24.8
MTVG_6715.trna1	MTVG_6715	1978	2064	+	Undet	NNN	87	pseudogene
MTVG_6718.trna1	MTVG_6718	372	446	+	Thr	GGT	75	86
MTVG_6719.trna1	MTVG_6719	32255	32357	-	Ala	CGC	103	pseudogene
MTVG_6720.trna1	MTVG_6720	10646	10722	-	Pro	GGG	77	74.1
MTVG_6721.trna1	MTVG_6721	41082	41155	-	Pro	TGG	74	75.7
MTVG_6721.trna2	MTVG_6721	28034	28129	-	Pro	TGG	96	19.8
MTVG_6721.trna3	MTVG_6721	16600	16669	-	Pro	TGG	70	pseudogene
MTVG_6721.trna4	MTVG_6721	11802	11996	-	Undet	NNN	195	pseudogene
MTVG_6721.trna5	MTVG_6721	11278	11344	-	Pro	TGG	67	24.3
MTVG_6721.trna6	MTVG_6721	7067	7134	-	Pro	TGG	68	27.6
MTVG_6730.trna1	MTVG_6730	7650	7726	-	Arg	TCG	77	76.9
MTVG_6730.trna2	MTVG_6730	60	133	-	Cys	GCA	74	73.9
MTVG_6737.trna1	MTVG_6737	5129	5219	-	Ser	CGA	91	32
MTVG_6738.trna1	MTVG_6738	15362	15435	-	Cys	GCA	74	73.8
MTVG_6738.trna2	MTVG_6738	5337	5410	-	Cys	GCA	74	29.2
MTVG_6741.trna1	MTVG_6741	1957	2052	-	SeC	TCA	96	101.8
MTVG_6756.trna1	MTVG_6756	30	87	+	Undet	NNN	58	pseudogene
MTVG_6756.trna2	MTVG_6756	13775	13840	+	Undet	NNN	66	pseudogene
MTVG_6756.trna3	MTVG_6756	22154	22231	-	Ser	CGA	78	pseudogene
MTVG_6780.trna1	MTVG_6780	19914	19989	+	Asn	GTT	76	70.8
MTVG_6780.trna2	MTVG_6780	43068	43187	+	Leu	TAA	120	pseudogene
MTVG_6780.trna3	MTVG_6780	41873	41958	-	Leu	TAA	86	70.2
MTVG_6784.trna1	MTVG_6784	5	89	-	Leu	CAA	85	pseudogene
MTVG_6792.trna1	MTVG_6792	44516	44590	+	Asn	GTT	75	71.9
MTVG_6792.trna2	MTVG_6792	44592	44667	+	Met	CAT	76	82.5
MTVG_6807.trna1	MTVG_6807	22852	22925	+	Arg	CCT	74	62.6
MTVG_6807.trna2	MTVG_6807	35816	35875	+	Undet	NNN	60	25.6
MTVG_6826.trna1	MTVG_6826	1	61	+	Undet	NNN	61	42.2
MTVG_6826.trna2	MTVG_6826	2662	2736	+	Gly	GCC	75	84.8
MTVG_6826.trna3	MTVG_6826	16363	16440	+	Undet	NNN	78	36.5
MTVG_6845.trna1	MTVG_6845	39605	39699	-	Undet	NNN	95	36.4
MTVG_6850.trna1	MTVG_6850	45205	45287	-	Ser	CGA	83	pseudogene
MTVG_6850.trna2	MTVG_6850	27891	27966	-	Sup	TCA	76	38.3
MTVG_6852.trna1	MTVG_6852	294	368	+	Gln	TTG	75	73.8
MTVG_6858.trna1	MTVG_6858	85	158	+	Ile2	CAT	74	74.8
MTVG_6870.trna1	MTVG_6870	1332	1407	+	Thr	TGT	76	62.5
MTVG_6870.trna2	MTVG_6870	1410	1497	+	Ser	TGA	88	91.3
MTVG_6871.trna1	MTVG_6871	2946	3012	+	Undet	NNN	67	pseudogene
MTVG_6881.trna1	MTVG_6881	12889	12966	-	Undet	NNN	78	26.8
MTVG_6889.trna1	MTVG_6889	22412	22505	-	Undet	NNN	94	pseudogene
MTVG_6894.trna1	MTVG_6894	20	110	+	Ser	GCT	91	84.1
MTVG_6895.trna1	MTVG_6895	986	1058	-	Ala	GGC	73	69.3
MTVG_6898.trna1	MTVG_6898	28813	28900	-	Ser	TGA	88	82.2
MTVG_6901.trna1	MTVG_6901	233	306	+	Gln	CTG	74	60.4
MTVG_6905.trna1	MTVG_6905	936	1026	-	Gln	TTG	91	pseudogene
MTVG_6915.trna1	MTVG_6915	13149	13221	+	Glu	TTC	73	30.9
MTVG_6922.trna1	MTVG_6922	6999	7107	-	Undet	NNN	109	53.5
MTVG_6947.trna1	MTVG_6947	10785	10861	+	Pro	TGG	77	80
MTVG_6947.trna2	MTVG_6947	11219	11295	+	Arg	TCT	77	86
MTVG_6947.trna3	MTVG_6947	20597	20688	+	Arg	TCT	92	pseudogene
MTVG_6947.trna4	MTVG_6947	1558	1647	-	Ser	CGA	90	83.7
MTVG_6950.trna1	MTVG_6950	3053	3129	+	Pro	GGG	77	70.5
MTVG_6950.trna2	MTVG_6950	24272	24346	+	fMet	CAT	75	80.7
MTVG_6953.trna1	MTVG_6953	36816	36892	-	Arg	TCG	77	89.6
MTVG_6964.trna1	MTVG_6964	25975	26050	-	Ala	TGC	76	81.7
MTVG_6964.trna2	MTVG_6964	10327	10403	-	Arg	TCT	77	75.3
MTVG_6967.trna1	MTVG_6967	37297	37373	-	Pro	CGG	77	81.2
MTVG_6968.trna1	MTVG_6968	7023	7103	-	Ser	TGA	81	pseudogene
MTVG_6983.trna1	MTVG_6983	674	748	+	Gly	GCC	75	83.6
MTVG_6983.trna2	MTVG_6983	783	856	+	Cys	GCA	74	64.4
MTVG_6983.trna3	MTVG_6983	866	952	+	Leu	TAA	87	72.9
MTVG_6989.trna1	MTVG_6989	281	357	+	Met	CAT	77	74.8
MTVG_7019.trna1	MTVG_7019	22	98	+	Arg	TCT	77	86
MTVG_7019.trna2	MTVG_7019	9400	9491	+	Arg	TCT	92	pseudogene
MTVG_7029.trna1	MTVG_7029	3091	3165	-	Asn	GTT	75	67.5
MTVG_7029.trna2	MTVG_7029	1519	1594	-	Lys	TTT	76	81
MTVG_7029.trna3	MTVG_7029	1442	1515	-	Gln	TTG	74	58.2
MTVG_7029.trna4	MTVG_7029	1276	1352	-	Pro	TGG	77	50.6
MTVG_7060.trna1	MTVG_7060	4132	4205	-	Asn	GTT	74	75
MTVG_7070.trna1	MTVG_7070	128	203	+	Thr	TGT	76	84.3
MTVG_7072.trna1	MTVG_7072	8890	8977	+	Phe	GAA	88	50.6
MTVG_7080.trna1	MTVG_7080	1710	1785	+	Ala	GGC	76	76.9
MTVG_7080.trna2	MTVG_7080	1810	1886	+	Glu	TTC	77	69.3
MTVG_7083.trna1	MTVG_7083	5298	5389	-	Glu	TTC	92	pseudogene
MTVG_7087.trna1	MTVG_7087	204	279	+	Glu	TTC	76	82.5
MTVG_7087.trna2	MTVG_7087	285	359	+	Val	TAC	75	86.9
MTVG_7087.trna3	MTVG_7087	374	449	+	Phe	GAA	76	90
MTVG_7088.trna1	MTVG_7088	65	137	+	Asn	GTT	73	67
MTVG_7093.trna1	MTVG_7093	3	66	+	Pro	GGG	64	23.7
MTVG_7105.trna1	MTVG_7105	32014	32088	-	fMet	CAT	75	79.3
MTVG_7108.trna1	MTVG_7108	1116	1191	+	Thr	TGT	76	87.5
MTVG_7111.trna1	MTVG_7111	208	284	+	fMet	CAT	77	76.6
MTVG_7112.trna1	MTVG_7112	770	844	+	Thr	GGT	75	74.3
MTVG_7115.trna1	MTVG_7115	19644	19721	-	Pro	GGG	78	48.6
MTVG_7117.trna1	MTVG_7117	11655	11731	+	Lys	TTT	77	82.2
MTVG_7141.trna1	MTVG_7141	24395	24471	-	Ile2	CAT	77	87.5
MTVG_7141.trna2	MTVG_7141	13233	13330	-	Undet	NNN	98	pseudogene
MTVG_7148.trna1	MTVG_7148	25178	25249	+	Ser	CGA	72	pseudogene
MTVG_7150.trna1	MTVG_7150	991	1065	+	Asn	GTT	75	81.6
MTVG_7153.trna1	MTVG_7153	37923	37994	+	Arg	CCT	72	36.7
MTVG_7160.trna1	MTVG_7160	21270	21376	+	Undet	NNN	107	pseudogene
MTVG_7163.trna1	MTVG_7163	18361	18492	+	Leu	CAA	132	47.4
MTVG_7164.trna1	MTVG_7164	425	511	+	Leu	CAA	87	66.9
MTVG_7174.trna1	MTVG_7174	455	528	+	Asp	GTC	74	69.5
MTVG_7174.trna2	MTVG_7174	532	614	+	Tyr	GTA	83	68.3
MTVG_7174.trna3	MTVG_7174	620	692	+	His	GTG	73	58.1
MTVG_7177.trna1	MTVG_7177	1886	1960	+	Lys	TTT	75	86
MTVG_7177.trna2	MTVG_7177	12307	12392	+	Lys	TTT	86	pseudogene
MTVG_7179.trna1	MTVG_7179	669	745	+	fMet	CAT	77	79.3
MTVG_7181.trna1	MTVG_7181	77	152	+	Thr	CGT	76	93.6
MTVG_7190.trna1	MTVG_7190	328	414	+	Undet	NNN	87	pseudogene
MTVG_7191.trna1	MTVG_7191	28039	28114	+	Thr	TGT	76	69.4
MTVG_7196.trna1	MTVG_7196	32880	32962	-	Undet	NNN	83	36.3
MTVG_7196.trna2	MTVG_7196	32797	32871	-	Trp	CCA	75	56.6
MTVG_7202.trna1	MTVG_7202	15047	15122	+	Ile2	CAT	76	80.5
MTVG_7202.trna2	MTVG_7202	15124	15200	+	Lys	TTT	77	44
MTVG_7202.trna3	MTVG_7202	15203	15278	+	Thr	TGT	76	81.3
MTVG_7202.trna4	MTVG_7202	15282	15356	+	Gly	TCC	75	68.9
MTVG_7205.trna1	MTVG_7205	16978	17052	+	Gly	TCC	75	70.2
MTVG_7213.trna1	MTVG_7213	1084	1159	-	Pro	TGG	76	pseudogene
MTVG_7216.trna1	MTVG_7216	3989	4063	+	Pro	TGG	75	74.1
MTVG_7217.trna1	MTVG_7217	25859	25936	+	Phe	GAA	78	27.4
MTVG_7217.trna2	MTVG_7217	26240	26306	+	Ser	CGA	67	39.6
MTVG_7217.trna3	MTVG_7217	26442	26504	+	Met	CAT	63	31.4
MTVG_7232.trna1	MTVG_7232	284	358	+	Thr	GGT	75	73.5
MTVG_7237.trna1	MTVG_7237	5534	5602	+	Undet	NNN	69	pseudogene
MTVG_7237.trna2	MTVG_7237	5627	5702	+	Ala	GGC	76	77.8
MTVG_7237.trna3	MTVG_7237	5707	5779	+	Gly	GCC	73	74
MTVG_7270.trna1	MTVG_7270	3321	3410	+	Undet	NNN	90	27.5
MTVG_7343.trna1	MTVG_7343	16826	16907	-	Leu	TAG	82	68.9
MTVG_7358.trna1	MTVG_7358	57465	57537	-	fMet	CAT	73	71.8
MTVG_7360.trna1	MTVG_7360	5529	5637	+	Undet	NNN	109	20.2
MTVG_7376.trna1	MTVG_7376	871	946	-	Asn	GTT	76	78.9
MTVG_7386.trna1	MTVG_7386	1935	2009	+	Ile2	CAT	75	72.6
MTVG_7391.trna1	MTVG_7391	171	263	+	Ser	GCT	93	93.4
MTVG_7392.trna1	MTVG_7392	59	135	+	Arg	TCT	77	89.5
MTVG_7397.trna1	MTVG_7397	1950	2024	+	Asn	GTT	75	83.3
MTVG_7405.trna1	MTVG_7405	19806	19878	+	Thr	TGT	73	68.7
MTVG_7439.trna1	MTVG_7439	35600	35674	+	Leu	CAA	75	56.1
MTVG_7472.trna1	MTVG_7472	2128	2204	+	Ile2	CAT	77	89.3
MTVG_7472.trna2	MTVG_7472	30743	30818	-	Ile2	CAT	76	75.4
MTVG_7473.trna1	MTVG_7473	12594	12651	+	Undet	NNN	58	26.4
MTVG_7478.trna1	MTVG_7478	107	183	+	Ile2	CAT	77	76.4
MTVG_7512.trna1	MTVG_7512	38087	38166	+	fMet	CAT	80	pseudogene
MTVG_7518.trna1	MTVG_7518	7816	7926	+	Ile2	CAT	111	21.9
MTVG_7524.trna1	MTVG_7524	1	76	+	Ser	GGA	76	42.6
MTVG_7525.trna1	MTVG_7525	1218	1294	+	Val	GAC	77	77.7
MTVG_7528.trna1	MTVG_7528	2769	2852	-	Leu	TAA	84	74.7
MTVG_7537.trna1	MTVG_7537	24825	24900	-	Gly	TCC	76	77.4
MTVG_7539.trna1	MTVG_7539	180	256	+	Met	CAT	77	78.7
MTVG_7540.trna1	MTVG_7540	12805	12894	-	Ser	CGA	90	87.1
MTVG_7542.trna1	MTVG_7542	2112	2188	+	Val	GAC	77	84.6
MTVG_7543.trna1	MTVG_7543	9781	9854	-	Phe	GAA	74	65.6
MTVG_7546.trna1	MTVG_7546	40	125	+	Leu	TAA	86	68.5
MTVG_7561.trna1	MTVG_7561	23998	24071	+	Asn	GTT	74	73.4
MTVG_7569.trna1	MTVG_7569	5954	6044	-	Ser	CGA	91	pseudogene
MTVG_7584.trna1	MTVG_7584	9053	9125	-	Ala	GGC	73	69.3
MTVG_7584.trna2	MTVG_7584	366	438	-	Gly	GCC	73	76.8
MTVG_7603.trna1	MTVG_7603	1810	1881	+	Thr	CGT	72	38.5
MTVG_7604.trna1	MTVG_7604	33498	33574	-	Arg	TCG	77	82.5
MTVG_7606.trna1	MTVG_7606	31523	31596	+	Thr	GGT	74	pseudogene
MTVG_7607.trna1	MTVG_7607	2042	2132	+	Ser	GGA	91	75.5
MTVG_7610.trna1	MTVG_7610	5115	5170	-	Ile2	CAT	56	pseudogene
MTVG_7634.trna1	MTVG_7634	631	703	+	Ala	GGC	73	68.1
MTVG_7635.trna1	MTVG_7635	10375	10447	-	Val	GAC	73	66.6
MTVG_7641.trna1	MTVG_7641	2728	2811	-	Tyr	GTA	84	21.3
MTVG_7645.trna1	MTVG_7645	1038	1123	-	Leu	TAA	86	75.7
MTVG_7647.trna1	MTVG_7647	96	169	+	Asn	GTT	74	70.9
MTVG_7651.trna1	MTVG_7651	328	414	+	Undet	NNN	87	pseudogene
MTVG_7656.trna1	MTVG_7656	20999	21074	-	Thr	TGT	76	69.4
MTVG_7681.trna1	MTVG_7681	3271	3347	-	Ile2	CAT	77	70.6
MTVG_7693.trna1	MTVG_7693	46388	46495	+	Undet	NNN	108	23.8
MTVG_7695.trna1	MTVG_7695	1965	2036	+	His	GTG	72	55.6
MTVG_7701.trna1	MTVG_7701	2197	2268	+	Arg	TCT	72	50.5
MTVG_7701.trna2	MTVG_7701	3197	3269	+	Ile	TAT	73	69.4
MTVG_7701.trna3	MTVG_7701	5623	5695	+	Ala	GGC	73	73.1
MTVG_7711.trna1	MTVG_7711	620	694	+	Gly	GCC	75	88.7
MTVG_7711.trna2	MTVG_7711	789	862	+	Cys	GCA	74	62.9
MTVG_7711.trna3	MTVG_7711	902	988	+	Leu	TAA	87	77.5
MTVG_7715.trna1	MTVG_7715	15662	15724	-	Undet	NNN	63	pseudogene
MTVG_7715.trna2	MTVG_7715	15534	15607	-	Cys	GCA	74	65.9
MTVG_7715.trna3	MTVG_7715	15401	15487	-	Leu	TAA	87	78.1
MTVG_7716.trna1	MTVG_7716	4961	5054	-	SeC	TCA	94	69.6
MTVG_7718.trna1	MTVG_7718	16849	16932	+	Leu	TAG	84	70.4
MTVG_7739.trna1	MTVG_7739	26681	26755	+	Pro	TGG	75	56.6
MTVG_7745.trna1	MTVG_7745	20037	20110	+	Leu	CAA	74	51.5
MTVG_7748.trna1	MTVG_7748	141	217	+	Pro	TGG	77	80
MTVG_7748.trna2	MTVG_7748	255	331	+	Arg	TCT	77	79.3
MTVG_7748.trna3	MTVG_7748	42692	42788	+	Ser	CGA	97	pseudogene
MTVG_7751.trna1	MTVG_7751	4413	4488	-	Ile2	CAT	76	89
MTVG_7751.trna2	MTVG_7751	4291	4365	-	Thr	CGT	75	93.2
MTVG_7764.trna1	MTVG_7764	5948	6021	+	Asp	GTC	74	74.7
MTVG_7773.trna1	MTVG_7773	120	201	+	Tyr	GTA	82	67
MTVG_7773.trna2	MTVG_7773	212	283	+	Thr	GGT	72	75.7
MTVG_7774.trna1	MTVG_7774	17120	17196	+	Pro	TGG	77	70.8
MTVG_7781.trna1	MTVG_7781	117	193	+	Arg	CCT	77	79.1
MTVG_7781.trna2	MTVG_7781	40230	40298	+	Undet	NNN	69	pseudogene
MTVG_7793.trna1	MTVG_7793	19021	19093	+	Ile	TAT	73	56.8
MTVG_7793.trna2	MTVG_7793	19113	19193	+	Leu	TAA	81	50.1
MTVG_7793.trna3	MTVG_7793	20311	20383	+	Undet	NNN	73	21.3
MTVG_7793.trna4	MTVG_7793	20387	20459	+	Arg	TCT	73	46.3
MTVG_7807.trna1	MTVG_7807	153	228	+	Gly	GCC	76	88.4
MTVG_7807.trna2	MTVG_7807	275	348	+	Cys	GCA	74	63.1
MTVG_7807.trna3	MTVG_7807	360	446	+	Leu	TAA	87	70.6
MTVG_7809.trna1	MTVG_7809	2867	2937	+	Asn	GTT	71	45.5
MTVG_7809.trna2	MTVG_7809	2947	3021	+	Thr	TGT	75	70
MTVG_7810.trna1	MTVG_7810	3164	3240	+	Arg	TCT	77	89.2
MTVG_7812.trna1	MTVG_7812	5188	5264	-	Ile2	CAT	77	80.7
MTVG_7812.trna2	MTVG_7812	5113	5185	-	Leu	TAA	73	pseudogene
MTVG_7812.trna3	MTVG_7812	5035	5110	-	Thr	TGT	76	81.3
MTVG_7812.trna4	MTVG_7812	4957	5031	-	Gly	TCC	75	58.3
MTVG_7817.trna1	MTVG_7817	2634	2708	+	Asn	GTT	75	65.7
MTVG_7817.trna2	MTVG_7817	2714	2788	+	Thr	TGT	75	64.1
MTVG_7817.trna3	MTVG_7817	29390	29465	+	Tyr	ATA	76	pseudogene
MTVG_7818.trna1	MTVG_7818	5421	5495	-	Asn	GTT	75	68.1
MTVG_7818.trna2	MTVG_7818	5341	5415	-	Thr	TGT	75	70
MTVG_7819.trna1	MTVG_7819	411	484	+	Gln	CTG	74	69.2
MTVG_7822.trna1	MTVG_7822	20357	20433	+	fMet	CAT	77	77.7
MTVG_7826.trna1	MTVG_7826	265	355	+	Ser	TGA	91	84
MTVG_7839.trna1	MTVG_7839	980	1055	+	Thr	CGT	76	88.4
MTVG_7845.trna1	MTVG_7845	332	405	-	Cys	GCA	74	73.6
MTVG_7845.trna2	MTVG_7845	198	273	-	Thr	CGT	76	82
MTVG_7851.trna1	MTVG_7851	12582	12654	-	Thr	CGT	73	81.6
MTVG_7853.trna1	MTVG_7853	13013	13089	-	fMet	CAT	77	72.8
MTVG_7868.trna1	MTVG_7868	40	125	+	Leu	CAA	86	47.4
MTVG_7873.trna1	MTVG_7873	2339	2414	-	Gly	GCC	76	81.9
MTVG_7887.trna1	MTVG_7887	128	203	+	Thr	TGT	76	84.3
MTVG_7893.trna1	MTVG_7893	12312	12387	-	Gly	GCC	76	88.7
MTVG_7893.trna2	MTVG_7893	12107	12180	-	Cys	GCA	74	67.8
MTVG_7893.trna3	MTVG_7893	11979	12065	-	Leu	TAA	87	78.4
MTVG_7893.trna4	MTVG_7893	3834	3905	-	Leu	TAA	72	29.4
MTVG_7909.trna1	MTVG_7909	37923	37994	+	Arg	CCT	72	36.7
MTVG_7919.trna1	MTVG_7919	14313	14388	-	Glu	TTC	76	73.3
MTVG_7919.trna2	MTVG_7919	14215	14288	-	Asp	GTC	74	79.6
MTVG_7919.trna3	MTVG_7919	14063	14135	-	Phe	GAA	73	67
MTVG_7936.trna1	MTVG_7936	44064	44135	+	Undet	NNN	72	24.8
MTVG_7937.trna1	MTVG_7937	1294	1380	+	Undet	NNN	87	pseudogene
MTVG_7944.trna1	MTVG_7944	12312	12387	-	Gly	GCC	76	88.7
MTVG_7944.trna2	MTVG_7944	12107	12180	-	Cys	GCA	74	67.8
MTVG_7944.trna3	MTVG_7944	11979	12065	-	Leu	TAA	87	78.4
MTVG_7944.trna4	MTVG_7944	3834	3905	-	Leu	TAA	72	29.4
MTVG_7952.trna1	MTVG_7952	10829	10918	-	Ser	TGA	90	89.4
MTVG_7962.trna1	MTVG_7962	1409	1482	-	Asn	GTT	74	43.2
MTVG_7965.trna1	MTVG_7965	112	186	+	Gln	TTG	75	69
MTVG_7969.trna1	MTVG_7969	18762	18838	-	Pro	GGG	77	68.5
MTVG_7974.trna1	MTVG_7974	1435	1511	+	Arg	ACG	77	86.4
MTVG_7975.trna1	MTVG_7975	16842	16925	-	Leu	TAG	84	64.5
MTVG_7975.trna2	MTVG_7975	16710	16798	-	Tyr	GTA	89	25.1
MTVG_7975.trna3	MTVG_7975	16618	16705	-	Ser	GCT	88	59.1
MTVG_7975.trna4	MTVG_7975	16372	16446	-	Gln	TTG	75	48.9
MTVG_7975.trna5	MTVG_7975	16291	16366	-	Arg	TCT	76	56.2
MTVG_7975.trna6	MTVG_7975	16164	16240	-	Arg	ACG	77	59.7
MTVG_7975.trna7	MTVG_7975	16081	16156	-	Asp	GTC	76	42.8
MTVG_7975.trna8	MTVG_7975	16000	16073	-	His	GTG	74	32.5
MTVG_7975.trna9	MTVG_7975	15920	15993	-	Thr	TGT	74	31.3
MTVG_7975.trna10	MTVG_7975	15752	15828	-	Lys	TTT	77	54.5
MTVG_7975.trna11	MTVG_7975	15607	15681	-	Glu	TTC	75	pseudogene
MTVG_7975.trna12	MTVG_7975	15528	15601	-	Gly	TCC	74	57.7
MTVG_7975.trna13	MTVG_7975	15447	15520	-	Val	TAC	74	66.1
MTVG_7975.trna14	MTVG_7975	15372	15441	-	Ser	CGA	70	28.4
MTVG_7975.trna15	MTVG_7975	15291	15366	-	Phe	GAA	76	31.1
MTVG_7975.trna16	MTVG_7975	15209	15284	-	Ile	GAT	76	70.4
MTVG_7975.trna17	MTVG_7975	15056	15129	-	Ala	TGC	74	50.2
MTVG_7975.trna18	MTVG_7975	14788	14869	-	Met	CAT	82	41.7
MTVG_7975.trna19	MTVG_7975	14706	14782	-	Cys	GCA	77	46.9
MTVG_7975.trna20	MTVG_7975	13983	14058	-	Asn	GTT	76	73.3
MTVG_7975.trna21	MTVG_7975	13900	13977	-	Pro	TGG	78	50.5
MTVG_7975.trna22	MTVG_7975	13806	13894	-	Ser	TGA	89	27.5
MTVG_7977.trna1	MTVG_7977	9370	9446	-	Val	GAC	77	80.1
MTVG_7981.trna1	MTVG_7981	4856	4941	-	Leu	TAA	86	68.3
MTVG_7981.trna2	MTVG_7981	3900	3973	-	Arg	TCT	74	82.4
MTVG_7982.trna1	MTVG_7982	980	1055	+	Thr	TGT	76	82.4
MTVG_7988.trna1	MTVG_7988	5461	5546	+	Leu	TAA	86	72.8
MTVG_8011.trna1	MTVG_8011	9	85	+	fMet	CAT	77	77.6
MTVG_8026.trna1	MTVG_8026	3354	3435	+	Ser	GGA	82	34.4
MTVG_8029.trna1	MTVG_8029	4445	4535	+	Glu	CTC	91	33.9
MTVG_8032.trna1	MTVG_8032	68749	68822	+	Thr	GGT	74	63.1
MTVG_8032.trna2	MTVG_8032	89783	89872	-	Ser	GGA	90	88.9
MTVG_8032.trna3	MTVG_8032	64572	64647	-	Phe	GAA	76	74.3
MTVG_8032.trna4	MTVG_8032	63935	64009	-	His	GTG	75	52.7
MTVG_8032.trna5	MTVG_8032	18393	18469	-	Ile	GAT	77	87.5
MTVG_8032.trna6	MTVG_8032	18310	18385	-	Ala	TGC	76	79.8
MTVG_8034.trna1	MTVG_8034	1	73	+	Lys	CTT	73	64.2
MTVG_8038.trna1	MTVG_8038	6574	6649	+	Thr	TGT	76	84.9
MTVG_8038.trna2	MTVG_8038	22674	22749	+	Ala	TGC	76	81.7
MTVG_8044.trna1	MTVG_8044	71	173	-	Leu	TAA	103	28.6
MTVG_8045.trna1	MTVG_8045	12454	12530	-	Ile	GAT	77	87.5
MTVG_8045.trna2	MTVG_8045	12371	12446	-	Ala	TGC	76	79.8
MTVG_8050.trna1	MTVG_8050	3110	3186	+	Arg	CCG	77	78.7
MTVG_8060.trna1	MTVG_8060	5455	5532	-	Pro	GGG	78	73.1
MTVG_8061.trna1	MTVG_8061	31315	31402	+	Undet	NNN	88	pseudogene
MTVG_8069.trna1	MTVG_8069	37923	37994	+	Arg	CCT	72	36.7
MTVG_8076.trna1	MTVG_8076	3026	3126	+	Undet	NNN	101	23.9
MTVG_8082.trna1	MTVG_8082	6884	6968	-	Leu	CAA	85	46.1
MTVG_8082.trna2	MTVG_8082	4470	4563	-	Ile	TAT	94	71.5
MTVG_8083.trna1	MTVG_8083	151	240	+	Ser	TGA	90	83.4
MTVG_8107.trna1	MTVG_8107	232	300	-	Undet	NNN	69	35.9
MTVG_8111.trna1	MTVG_8111	35298	35373	-	Thr	CGT	76	82.2
MTVG_8115.trna1	MTVG_8115	45007	45097	+	Arg	TCT	91	pseudogene
MTVG_8134.trna1	MTVG_8134	7210	7300	+	Gly	ACC	91	pseudogene
MTVG_8135.trna1	MTVG_8135	12814	12890	+	Pro	TGG	77	77.3
MTVG_8135.trna2	MTVG_8135	13080	13156	+	Arg	TCT	77	96.4
MTVG_8135.trna3	MTVG_8135	13165	13240	+	His	GTG	76	67.6
MTVG_8140.trna1	MTVG_8140	44	120	+	fMet	CAT	77	80.3
MTVG_8142.trna1	MTVG_8142	115	190	+	Thr	CGT	76	85.1
MTVG_8145.trna1	MTVG_8145	46522	46597	-	Ile2	CAT	76	74.1
MTVG_8154.trna1	MTVG_8154	514	590	+	Arg	ACG	77	84.3
MTVG_8154.trna2	MTVG_8154	23770	23844	+	fMet	CAT	75	79.3
MTVG_8154.trna3	MTVG_8154	55935	56051	+	Arg	ACG	117	29.2
MTVG_8183.trna1	MTVG_8183	2797	2870	+	Gly	TCC	74	66.3
MTVG_8192.trna1	MTVG_8192	30	105	+	Lys	CTT	76	90.4
MTVG_8193.trna1	MTVG_8193	75	164	+	Ser	TGA	90	85.6
MTVG_8196.trna1	MTVG_8196	337	399	-	Arg	TCT	63	pseudogene
MTVG_8199.trna1	MTVG_8199	1227	1311	+	Leu	GAG	85	70.9
MTVG_8199.trna2	MTVG_8199	13660	13744	+	Leu	GAG	85	70.9
MTVG_8202.trna1	MTVG_8202	36287	36425	-	Undet	NNN	139	23.4
MTVG_8202.trna2	MTVG_8202	36195	36266	-	His	GTG	72	60.5
MTVG_8207.trna1	MTVG_8207	4528	4593	+	Undet	NNN	66	36.7
MTVG_8212.trna1	MTVG_8212	26	99	+	Gly	CCC	74	67.3
MTVG_8218.trna1	MTVG_8218	26704	26779	-	Thr	TGT	76	59.7
MTVG_8218.trna2	MTVG_8218	26628	26699	-	Undet	NNN	72	28.4
MTVG_8218.trna3	MTVG_8218	1062	1134	-	Gly	TCC	73	pseudogene
MTVG_8237.trna1	MTVG_8237	518	628	-	Ile2	CAT	111	21.9
MTVG_8259.trna1	MTVG_8259	54	126	+	Gln	CTG	73	58.9
MTVG_8260.trna1	MTVG_8260	45489	45568	-	Leu	CAA	80	62.3
MTVG_8261.trna1	MTVG_8261	8801	8874	+	fMet	CAT	74	65.9
MTVG_8265.trna1	MTVG_8265	127	200	-	Ile	GAT	74	58.4
MTVG_8268.trna1	MTVG_8268	450	524	+	Asn	GTT	75	84.3
MTVG_8269.trna1	MTVG_8269	17536	17611	-	Lys	CTT	76	87.8
MTVG_8270.trna1	MTVG_8270	19201	19275	+	Ile2	CAT	75	74.7
MTVG_8275.trna1	MTVG_8275	2528	2604	+	Pro	TGG	77	79.7
MTVG_8275.trna2	MTVG_8275	2659	2734	+	His	GTG	76	72.4
MTVG_8275.trna3	MTVG_8275	12493	12566	+	Arg	TCT	74	58.4
MTVG_8290.trna1	MTVG_8290	18096	18172	+	Pro	TGG	77	70.8
MTVG_8311.trna1	MTVG_8311	5628	5713	+	Leu	TAA	86	70.2
MTVG_8368.trna1	MTVG_8368	67851	67921	-	His	GTG	71	48.8
MTVG_8368.trna2	MTVG_8368	67676	67750	-	Arg	ACG	75	68.6
MTVG_8368.trna3	MTVG_8368	67443	67515	-	Glu	CTC	73	63.1
MTVG_8368.trna4	MTVG_8368	67366	67437	-	Glu	TTC	72	46.8
MTVG_8368.trna5	MTVG_8368	67173	67244	-	Asn	GTT	72	78.2
MTVG_8368.trna6	MTVG_8368	67096	67167	-	Gln	CTG	72	40.5
MTVG_8368.trna7	MTVG_8368	66917	66999	-	Ser	CGA	83	54.6
MTVG_8368.trna8	MTVG_8368	66763	66837	-	Pro	TGG	75	76.4
MTVG_8368.trna9	MTVG_8368	11656	11726	-	His	GTG	71	48.8
MTVG_8368.trna10	MTVG_8368	11481	11555	-	Arg	ACG	75	68.6
MTVG_8368.trna11	MTVG_8368	11248	11320	-	Glu	CTC	73	63.1
MTVG_8368.trna12	MTVG_8368	11171	11242	-	Glu	TTC	72	46.8
MTVG_8368.trna13	MTVG_8368	10978	11049	-	Asn	GTT	72	78.2
MTVG_8368.trna14	MTVG_8368	10901	10972	-	Gln	CTG	72	40.5
MTVG_8368.trna15	MTVG_8368	10722	10804	-	Ser	CGA	83	54.6
MTVG_8368.trna16	MTVG_8368	10568	10642	-	Pro	TGG	75	76.4
MTVG_8370.trna1	MTVG_8370	15541	15615	-	Asn	GTT	75	86
MTVG_8370.trna2	MTVG_8370	15437	15527	-	Ser	GGA	91	70.8
MTVG_8370.trna3	MTVG_8370	15343	15417	-	Glu	TTC	75	79.4
MTVG_8370.trna4	MTVG_8370	15251	15324	-	fMet	CAT	74	70.8
MTVG_8370.trna5	MTVG_8370	15167	15242	-	Asp	GTC	76	80.6
MTVG_8370.trna6	MTVG_8370	15064	15139	-	Phe	GAA	76	83.8
MTVG_8370.trna7	MTVG_8370	14977	15060	-	Tyr	GTA	84	78.9
MTVG_8370.trna8	MTVG_8370	14903	14973	-	Trp	CCA	71	69.8
MTVG_8370.trna9	MTVG_8370	14809	14884	-	His	GTG	76	71.4
MTVG_8370.trna10	MTVG_8370	14728	14802	-	Gln	TTG	75	75.2
MTVG_8370.trna11	MTVG_8370	14649	14723	-	Gly	GCC	75	86.7
MTVG_8370.trna12	MTVG_8370	14567	14640	-	Cys	GCA	74	78.1
MTVG_8370.trna13	MTVG_8370	14477	14557	-	Leu	CAA	81	60.8
MTVG_8384.trna1	MTVG_8384	3650	3734	+	Leu	TAA	85	60.9
MTVG_8384.trna2	MTVG_8384	3740	3812	+	Thr	TGT	73	78.4
MTVG_8384.trna3	MTVG_8384	3830	3902	+	Asn	GTT	73	68
MTVG_8384.trna4	MTVG_8384	3906	3979	+	Pro	TGG	74	67.8
MTVG_8384.trna5	MTVG_8384	6038	6108	+	Gln	TTG	71	pseudogene
MTVG_8386.trna1	MTVG_8386	838	913	+	Asn	GTT	76	75.6
MTVG_8386.trna2	MTVG_8386	20023	20118	-	Undet	NNN	96	30.3
MTVG_8401.trna1	MTVG_8401	1	75	+	Thr	TGT	75	76.7
MTVG_8401.trna2	MTVG_8401	43161	43244	+	Thr	TGT	84	pseudogene
MTVG_8408.trna1	MTVG_8408	1000	1087	-	Undet	NNN	88	34
MTVG_8412.trna1	MTVG_8412	37903	37972	-	Leu	CAA	70	pseudogene
MTVG_8412.trna2	MTVG_8412	36101	36176	-	Thr	CGT	76	82.2
MTVG_8414.trna1	MTVG_8414	1608	1683	+	Arg	CCT	76	80
MTVG_8447.trna1	MTVG_8447	11670	11745	-	Thr	TGT	76	92
MTVG_8448.trna1	MTVG_8448	27442	27540	+	Thr	TGT	99	39.3
MTVG_8458.trna1	MTVG_8458	596	687	+	Glu	TTC	92	pseudogene
MTVG_8459.trna1	MTVG_8459	1	60	+	Undet	NNN	60	25.4
MTVG_8461.trna1	MTVG_8461	51886	51954	+	Pro	GGG	69	28.3
MTVG_8462.trna1	MTVG_8462	73	144	+	Ala	GGC	72	68.3
MTVG_8472.trna1	MTVG_8472	3097	3187	+	Ser	TGA	91	82.8
MTVG_8475.trna1	MTVG_8475	30305	30378	+	Thr	GGT	74	pseudogene
MTVG_8476.trna1	MTVG_8476	2042	2132	+	Ser	GGA	91	75.5
MTVG_8477.trna1	MTVG_8477	2055	2146	+	Val	TAC	92	25.8
MTVG_8477.trna2	MTVG_8477	45116	45191	+	Val	TAC	76	83.2
MTVG_8486.trna1	MTVG_8486	314	389	+	Gly	GCC	76	89.6
MTVG_8486.trna2	MTVG_8486	507	580	+	Cys	GCA	74	70.6
MTVG_8488.trna1	MTVG_8488	18001	18087	-	Leu	CAG	87	75.8
MTVG_8494.trna1	MTVG_8494	8484	8560	-	Arg	GCG	77	79.5
MTVG_8511.trna1	MTVG_8511	11925	12020	+	Undet	NNN	96	39.4
MTVG_8527.trna1	MTVG_8527	33349	33425	-	Arg	TCG	77	82.5
MTVG_8529.trna1	MTVG_8529	2481	2553	+	Thr	TGT	73	41.7
MTVG_8529.trna2	MTVG_8529	2715	2788	+	Pro	TGG	74	62.3
MTVG_8529.trna3	MTVG_8529	3172	3253	+	Leu	TAG	82	50.4
MTVG_8529.trna4	MTVG_8529	3398	3470	+	Glu	TTC	73	68.3
MTVG_8538.trna1	MTVG_8538	41376	41448	-	Arg	CCT	73	69.2
MTVG_8549.trna1	MTVG_8549	10955	11055	+	Leu	CAA	101	pseudogene
MTVG_8553.trna1	MTVG_8553	8025	8101	+	Ile2	CAT	77	82.3
MTVG_8555.trna1	MTVG_8555	91	167	+	Asp	GTC	77	85
MTVG_8558.trna1	MTVG_8558	1766	1856	+	Ser	TGA	91	82.8
MTVG_8558.trna2	MTVG_8558	57510	57589	+	Undet	NNN	80	29
MTVG_8568.trna1	MTVG_8568	5804	5876	-	Phe	GAA	73	68.5
MTVG_8583.trna1	MTVG_8583	40536	40619	+	Thr	TGT	84	pseudogene
MTVG_8596.trna1	MTVG_8596	9530	9605	-	fMet	CAT	76	75.5
MTVG_8599.trna1	MTVG_8599	94	204	-	Ile2	CAT	111	21.9
MTVG_8605.trna1	MTVG_8605	138	212	+	Glu	TTC	75	64.9
MTVG_8609.trna1	MTVG_8609	2376	2465	-	Ser	CGA	90	24.8
MTVG_8630.trna1	MTVG_8630	7369	7442	+	Pro	TGG	74	71.5
MTVG_8630.trna2	MTVG_8630	8173	8257	+	Leu	TAA	85	60.4
MTVG_8630.trna3	MTVG_8630	8263	8334	+	Arg	TCT	72	52.1
MTVG_8643.trna1	MTVG_8643	11334	11449	-	Thr	CGT	116	28.3
MTVG_8644.trna1	MTVG_8644	943	1033	-	Asn	GTT	91	29.5
MTVG_8648.trna1	MTVG_8648	5632	5702	+	Gly	TCC	71	59.1
MTVG_8648.trna2	MTVG_8648	7064	7124	+	Ile	GAT	61	pseudogene
MTVG_8648.trna3	MTVG_8648	26531	26607	+	Ile2	CAT	77	76.9
MTVG_8648.trna4	MTVG_8648	36683	36759	+	Lys	TTT	77	72.7
MTVG_8648.trna5	MTVG_8648	37065	37138	+	Arg	TCT	74	76.1
MTVG_8665.trna1	MTVG_8665	36965	37079	+	Undet	NNN	115	pseudogene
MTVG_8671.trna1	MTVG_8671	54723	54798	-	Lys	CTT	76	86.6
MTVG_8690.trna1	MTVG_8690	126	208	-	Leu	CAA	83	pseudogene
MTVG_8706.trna1	MTVG_8706	167	243	-	Met	CAT	77	76
MTVG_8728.trna1	MTVG_8728	1779	1851	+	Gly	GCC	73	58.5
MTVG_8731.trna1	MTVG_8731	26	117	-	Arg	TCT	92	pseudogene
MTVG_8735.trna1	MTVG_8735	5650	5724	+	Gly	CCC	75	72.7
MTVG_8740.trna1	MTVG_8740	20132	20205	-	Asp	GTC	74	77.4
MTVG_8741.trna1	MTVG_8741	47630	47705	-	Arg	TCT	76	55.3
MTVG_8749.trna1	MTVG_8749	46645	46747	+	Leu	TAA	103	28.6
MTVG_8760.trna1	MTVG_8760	68	140	+	Lys	CTT	73	68.9
MTVG_8762.trna1	MTVG_8762	10897	10976	-	Pro	CGG	80	29.3
MTVG_8772.trna1	MTVG_8772	29500	29579	+	Undet	NNN	80	49.4
MTVG_8774.trna1	MTVG_8774	2361	2436	+	fMet	CAT	76	75.6
MTVG_8779.trna1	MTVG_8779	4771	4860	+	Ser	TGA	90	86.4
MTVG_8781.trna1	MTVG_8781	6106	6195	+	Ser	GGA	90	89.7
MTVG_8781.trna2	MTVG_8781	12984	13108	+	fMet	CAT	125	26.4
MTVG_8781.trna3	MTVG_8781	64	139	-	Ala	CGC	76	84.6
MTVG_8787.trna1	MTVG_8787	1187	1278	+	Ser	GCT	92	76.6
MTVG_8787.trna2	MTVG_8787	1315	1387	+	Arg	ACG	73	72.9
MTVG_8789.trna1	MTVG_8789	20692	20767	-	Thr	CGT	76	83.8
MTVG_8789.trna2	MTVG_8789	4242	4356	-	Thr	CGT	115	pseudogene
MTVG_8792.trna1	MTVG_8792	10082	10154	-	Val	GAC	73	59.8
MTVG_8793.trna1	MTVG_8793	10989	11075	-	Ser	TGA	87	72.7
MTVG_8795.trna1	MTVG_8795	1231	1302	-	Leu	TAA	72	29.4
MTVG_8799.trna1	MTVG_8799	15189	15264	-	Gly	GCC	76	89.5
MTVG_8799.trna2	MTVG_8799	15073	15146	-	Cys	GCA	74	62.6
MTVG_8799.trna3	MTVG_8799	14927	15013	-	Leu	TAA	87	78.1
MTVG_8810.trna1	MTVG_8810	42	115	+	Gly	CCC	74	60.1
MTVG_8814.trna1	MTVG_8814	22707	22776	+	Undet	NNN	70	22.9
MTVG_8818.trna1	MTVG_8818	32329	32401	+	Ala	GGC	73	64.5
MTVG_8820.trna1	MTVG_8820	16565	16640	-	fMet	CAT	76	81.1
MTVG_8823.trna1	MTVG_8823	7033	7126	+	Ile	TAT	94	55.1
MTVG_8829.trna1	MTVG_8829	17896	17980	-	Leu	GAG	85	70.5
MTVG_8831.trna1	MTVG_8831	359	457	-	Thr	TGT	99	39.3
MTVG_8844.trna1	MTVG_8844	19915	19987	+	Glu	TTC	73	56.5
MTVG_8844.trna2	MTVG_8844	20406	20478	+	Ile	TAT	73	66.9
MTVG_8844.trna3	MTVG_8844	20484	20555	+	Arg	TCT	72	56.9
MTVG_8844.trna4	MTVG_8844	20754	20838	+	Leu	TAA	85	53.4
MTVG_8846.trna1	MTVG_8846	59393	59466	-	Asp	GTC	74	74.2
MTVG_8846.trna2	MTVG_8846	58107	58179	-	Ile	TAT	73	74.8
MTVG_8846.trna3	MTVG_8846	48438	48511	-	Arg	TCT	74	71.9
MTVG_8846.trna4	MTVG_8846	47466	47601	-	Undet	NNN	136	pseudogene
MTVG_8849.trna1	MTVG_8849	17120	17196	+	Pro	TGG	77	70.8
MTVG_8852.trna1	MTVG_8852	6486	6562	-	fMet	CAT	77	86.5
MTVG_8854.trna1	MTVG_8854	294	369	-	Val	TAC	76	80.2
MTVG_8855.trna1	MTVG_8855	1162	1236	+	Gln	TTG	75	73.3
MTVG_8866.trna1	MTVG_8866	289	365	+	Pro	GGG	77	74.1
MTVG_8866.trna2	MTVG_8866	433	508	+	Thr	GGT	76	69.6
MTVG_8868.trna1	MTVG_8868	98	173	+	Lys	CTT	76	78.5
MTVG_8873.trna1	MTVG_8873	4278	4366	-	Undet	NNN	89	pseudogene
MTVG_8875.trna1	MTVG_8875	3447	3567	-	Ser	GCT	121	49.4
MTVG_8876.trna1	MTVG_8876	10446	10522	-	Pro	TGG	77	83
MTVG_8876.trna2	MTVG_8876	9955	10031	-	Arg	TCT	77	80.8
MTVG_8876.trna3	MTVG_8876	1112	1191	-	Arg	TCT	80	pseudogene
MTVG_8895.trna1	MTVG_8895	1063	1153	+	Ser	GCT	91	84.1
MTVG_8895.trna2	MTVG_8895	1	94	-	Undet	NNN	94	pseudogene
MTVG_8909.trna1	MTVG_8909	1160	1236	+	Arg	CCT	77	81.1
MTVG_8910.trna1	MTVG_8910	11870	11959	-	Ser	GCT	90	91.9
MTVG_8913.trna1	MTVG_8913	69914	69986	-	Leu	CAG	73	72.4
MTVG_8913.trna2	MTVG_8913	69803	69883	-	Tyr	GTA	81	49
MTVG_8913.trna3	MTVG_8913	69717	69789	-	Phe	GAA	73	56.9
MTVG_8913.trna4	MTVG_8913	69633	69704	-	Asn	GTT	72	77.2
MTVG_8913.trna5	MTVG_8913	69464	69555	-	Ser	TGA	92	67.7
MTVG_8913.trna6	MTVG_8913	69374	69460	-	Ser	GCT	87	67.3
MTVG_8913.trna7	MTVG_8913	48218	48290	-	Ile2	CAT	73	54.9
MTVG_8920.trna1	MTVG_8920	2	71	-	Pro	TGG	70	pseudogene
MTVG_8938.trna1	MTVG_8938	10903	10979	-	Val	GAC	77	77.7
MTVG_8939.trna1	MTVG_8939	36921	36989	-	Undet	NNN	69	27.9
MTVG_8944.trna1	MTVG_8944	6783	6874	-	Ser	GCT	92	83.5
MTVG_8945.trna1	MTVG_8945	107326	107402	+	Pro	GGG	77	74.3
MTVG_8946.trna1	MTVG_8946	27331	27408	-	fMet	CAT	78	68.3
MTVG_8953.trna1	MTVG_8953	331	407	+	Arg	TCT	77	86
MTVG_8959.trna1	MTVG_8959	47	120	+	Gln	CTG	74	61.1
MTVG_8975.trna1	MTVG_8975	11252	11362	+	Ile2	CAT	111	21.9
MTVG_9005.trna1	MTVG_9005	1301	1375	+	fMet	CAT	75	67.4
MTVG_9009.trna1	MTVG_9009	35042	35116	-	fMet	CAT	75	82.8
MTVG_9014.trna1	MTVG_9014	5525	5601	+	Pro	TGG	77	76.2
MTVG_9019.trna1	MTVG_9019	40753	40816	-	Asn	GTT	64	30.1
MTVG_9020.trna1	MTVG_9020	19971	20045	+	Gly	TCC	75	45.8
MTVG_9027.trna1	MTVG_9027	23910	23978	+	Val	CAC	69	33
MTVG_9034.trna1	MTVG_9034	36617	36697	-	Leu	CAA	81	pseudogene
MTVG_9036.trna1	MTVG_9036	294	368	+	Gln	TTG	75	73.8
MTVG_9037.trna1	MTVG_9037	47189	47271	-	Ser	CGA	83	pseudogene
MTVG_9037.trna2	MTVG_9037	29875	29950	-	Sup	TCA	76	38.3
MTVG_9040.trna1	MTVG_9040	480	555	+	Phe	GAA	76	83.4
MTVG_9040.trna2	MTVG_9040	562	636	+	Gln	TTG	75	66.8
MTVG_9040.trna3	MTVG_9040	709	784	+	Thr	TGT	76	89
MTVG_9049.trna1	MTVG_9049	2446	2534	-	Undet	NNN	89	46.8
MTVG_9054.trna1	MTVG_9054	2118	2207	+	Ser	TGA	90	81
MTVG_9060.trna1	MTVG_9060	14777	14853	+	Arg	TCT	77	80.5
MTVG_9060.trna2	MTVG_9060	57491	57553	+	Ser	CGA	63	pseudogene
MTVG_9067.trna1	MTVG_9067	2380	2463	-	Undet	NNN	84	pseudogene
MTVG_9071.trna1	MTVG_9071	31521	31622	+	Met	CAT	102	34.9
MTVG_9072.trna1	MTVG_9072	2954	3030	+	Ile	GAT	77	87.5
MTVG_9072.trna2	MTVG_9072	3043	3118	+	Ala	TGC	76	79.8
MTVG_9076.trna1	MTVG_9076	7876	7952	-	Ile2	CAT	77	84.9
MTVG_9076.trna2	MTVG_9076	7753	7827	-	Thr	CGT	75	93.2
MTVG_9115.trna1	MTVG_9115	15055	15127	-	Asn	GTT	73	67
MTVG_9118.trna1	MTVG_9118	1	76	+	Tyr	GTA	76	45.1
MTVG_9122.trna1	MTVG_9122	1845	1921	+	Arg	ACG	77	86.4
MTVG_9135.trna1	MTVG_9135	32290	32357	-	Ser	CGA	68	32.5
MTVG_9157.trna1	MTVG_9157	3515	3597	-	Undet	NNN	83	pseudogene
MTVG_9186.trna1	MTVG_9186	2885	2960	+	Ile2	CAT	76	77
MTVG_9193.trna1	MTVG_9193	12530	12602	-	Pro	GGG	73	pseudogene
MTVG_9213.trna1	MTVG_9213	16615	16688	-	Pro	TGG	74	75.7
MTVG_9214.trna1	MTVG_9214	43460	43536	+	Met	CAT	77	31.2
MTVG_9230.trna1	MTVG_9230	9029	9098	-	Phe	GAA	70	39.4
MTVG_9238.trna1	MTVG_9238	18047	18118	+	Thr	TGT	72	63.6
MTVG_9238.trna2	MTVG_9238	19363	19444	+	Sup	TCA	82	58.4
MTVG_9261.trna1	MTVG_9261	2860	2944	-	Leu	TAA	85	59.1
MTVG_9273.trna1	MTVG_9273	1023	1113	+	Ser	GGA	91	86.4
MTVG_9276.trna1	MTVG_9276	1917	1990	-	Pro	GGG	74	69.4
MTVG_9278.trna1	MTVG_9278	47807	47920	+	Undet	NNN	114	pseudogene
MTVG_9278.trna2	MTVG_9278	49517	49594	+	Met	CAT	78	82.9
MTVG_9278.trna3	MTVG_9278	51291	51351	+	Undet	NNN	61	pseudogene
MTVG_9278.trna4	MTVG_9278	54556	54642	+	Leu	TAA	87	81.9
MTVG_9278.trna5	MTVG_9278	60152	60228	+	Arg	TCT	77	83.8
MTVG_9279.trna1	MTVG_9279	2607	2680	+	Pro	GGG	74	69.4
[truncated: 1,069 more rows]
