# Supplementary material for: A systematic analysis of marine lysogens and proviruses
Source: Nat Commun. 2023 Sep 27;14:6013. doi: 10.1038/s41467-023-41699-4 (PMC10533544; doi:10.1038/s41467-023-41699-4)
Supplement: Supplementary file 22 — Supplementary Data 19 [file 41467_2023_41699_MOESM22_ESM.xls]

## Sheet: Ocean zone
Data type	Virus-host pairs in ocean zone (data1)	Median (data1)	Number of virus-host pairs (data1)	Virus-host pairs in ocean zone (data2)	Median (data2)	Number of virus-host pairs (data2)	P value (two-sided Wilcoxon test)
Codon distance	Epipelagic-Seawater	0.0125637	4344	Mesopelagic-Seawater	0.0124542	412	0.678938
Codon distance	Epipelagic-Seawater	0.0125637	4344	Deep-Seawater	0.0115366	1743	0.000495761
Codon distance	Epipelagic-Seawater	0.0125637	4344	Epipelagic-Sediment	0.0108644	349	0.00166688
Codon distance	Epipelagic-Seawater	0.0125637	4344	Mesopelagic-Sediment	0.0110352	166	0.153189
Codon distance	Epipelagic-Seawater	0.0125637	4344	Deep-Sediment	0.0132667	1629	0.00175922
Codon distance	Mesopelagic-Seawater	0.0124542	412	Deep-Seawater	0.0115366	1743	0.127679
Codon distance	Mesopelagic-Seawater	0.0124542	412	Epipelagic-Sediment	0.0108644	349	0.0217664
Codon distance	Mesopelagic-Seawater	0.0124542	412	Mesopelagic-Sediment	0.0110352	166	0.275242
Codon distance	Mesopelagic-Seawater	0.0124542	412	Deep-Sediment	0.0132667	1629	0.0254538
Codon distance	Deep-Seawater	0.0115366	1743	Epipelagic-Sediment	0.0108644	349	0.195842
Codon distance	Deep-Seawater	0.0115366	1743	Mesopelagic-Sediment	0.0110352	166	0.885991
Codon distance	Deep-Seawater	0.0115366	1743	Deep-Sediment	0.0132667	1629	3.96349e-09
Codon distance	Epipelagic-Sediment	0.0108644	349	Mesopelagic-Sediment	0.0110352	166	0.449355
Codon distance	Epipelagic-Sediment	0.0108644	349	Deep-Sediment	0.0132667	1629	1.04162e-06
Codon distance	Mesopelagic-Sediment	0.0110352	166	Deep-Sediment	0.0132667	1629	0.00553053
d2*	Epipelagic-Seawater	0.315909	4344	Mesopelagic-Seawater	0.305192	412	0.0625755
d2*	Epipelagic-Seawater	0.315909	4344	Deep-Seawater	0.304102	1743	0.00771322
d2*	Epipelagic-Seawater	0.315909	4344	Epipelagic-Sediment	0.286168	349	2.46718e-06
d2*	Epipelagic-Seawater	0.315909	4344	Mesopelagic-Sediment	0.301906	166	0.434523
d2*	Epipelagic-Seawater	0.315909	4344	Deep-Sediment	0.313947	1629	0.528345
d2*	Mesopelagic-Seawater	0.305192	412	Deep-Seawater	0.304102	1743	0.760864
d2*	Mesopelagic-Seawater	0.305192	412	Epipelagic-Sediment	0.286168	349	0.0104821
d2*	Mesopelagic-Seawater	0.305192	412	Mesopelagic-Sediment	0.301906	166	0.80968
d2*	Mesopelagic-Seawater	0.305192	412	Deep-Sediment	0.313947	1629	0.0434006
d2*	Deep-Seawater	0.304102	1743	Epipelagic-Sediment	0.286168	349	0.00114831
d2*	Deep-Seawater	0.304102	1743	Mesopelagic-Sediment	0.301906	166	0.897815
d2*	Deep-Seawater	0.304102	1743	Deep-Sediment	0.313947	1629	0.00623953
d2*	Epipelagic-Sediment	0.286168	349	Mesopelagic-Sediment	0.301906	166	0.0372331
d2*	Epipelagic-Sediment	0.286168	349	Deep-Sediment	0.313947	1629	3.37463e-06
d2*	Mesopelagic-Sediment	0.301906	166	Deep-Sediment	0.313947	1629	0.333137

## Sheet: Superkingdom
Data type	Virus-host superkingdom (data1)	Median (data1)	Number of virus-host pairs (data1)	Virus-host superkingdom (data2)	Median (data2)	Number of virus-host pairs (data2)	P value (two-sided Wilcoxon test)
Codon distance	Virus-Bacteria	0.0125611	12264	Virus-Archaea	0.0167004	654	1.71824e-24
d2*	Virus-Bacteria	0.309617	12264	Virus-Archaea	0.361411	654	3.54137e-43

## Sheet: Class
Data type	Virus-host class (data1)	Median (data1)	Number of virus-host pairs (data1)	Virus-host class (data2)	Median (data2)	Number of virus-host pairs (data2)	P value (two-sided Wilcoxon test)
Codon distance	Virus-Gammaproteobacteria	0.0123367	3526	Virus-Alphaproteobacteria	0.00963463	3349	3.26189e-28
Codon distance	Virus-Gammaproteobacteria	0.0123367	3526	Virus-Bacteroidia	0.0156554	1511	2.90882e-21
Codon distance	Virus-Gammaproteobacteria	0.0123367	3526	Virus-Cyanobacteriia	0.013646	132	0.127914
Codon distance	Virus-Gammaproteobacteria	0.0123367	3526	Virus-Actinomycetia	0.0104824	245	0.00226569
Codon distance	Virus-Gammaproteobacteria	0.0123367	3526	Virus-Bacilli	0.0110073	339	0.313594
Codon distance	Virus-Gammaproteobacteria	0.0123367	3526	Virus-Poseidoniia	0.023068	85	2.1706e-17
Codon distance	Virus-Gammaproteobacteria	0.0123367	3526	Virus-Nitrososphaeria	0.0194922	79	1.33657e-07
Codon distance	Virus-Gammaproteobacteria	0.0123367	3526	Virus-Bathyarchaeia	0.0131836	56	0.397036
Codon distance	Virus-Gammaproteobacteria	0.0123367	3526	Virus-Lokiarchaeia	0.0157425	84	3.64449e-05
Codon distance	Virus-Alphaproteobacteria	0.00963463	3349	Virus-Bacteroidia	0.0156554	1511	1.09656e-54
Codon distance	Virus-Alphaproteobacteria	0.00963463	3349	Virus-Cyanobacteriia	0.013646	132	7.34159e-05
Codon distance	Virus-Alphaproteobacteria	0.00963463	3349	Virus-Actinomycetia	0.0104824	245	0.0493212
Codon distance	Virus-Alphaproteobacteria	0.00963463	3349	Virus-Bacilli	0.0110073	339	6.54997e-06
Codon distance	Virus-Alphaproteobacteria	0.00963463	3349	Virus-Poseidoniia	0.023068	85	1.461e-20
Codon distance	Virus-Alphaproteobacteria	0.00963463	3349	Virus-Nitrososphaeria	0.0194922	79	1.47966e-11
Codon distance	Virus-Alphaproteobacteria	0.00963463	3349	Virus-Bathyarchaeia	0.0131836	56	0.206039
Codon distance	Virus-Alphaproteobacteria	0.00963463	3349	Virus-Lokiarchaeia	0.0157425	84	9.65561e-10
Codon distance	Virus-Bacteroidia	0.0156554	1511	Virus-Cyanobacteriia	0.013646	132	0.142975
Codon distance	Virus-Bacteroidia	0.0156554	1511	Virus-Actinomycetia	0.0104824	245	1.34957e-13
Codon distance	Virus-Bacteroidia	0.0156554	1511	Virus-Bacilli	0.0110073	339	3.9243e-10
Codon distance	Virus-Bacteroidia	0.0156554	1511	Virus-Poseidoniia	0.023068	85	7.87123e-08
Codon distance	Virus-Bacteroidia	0.0156554	1511	Virus-Nitrososphaeria	0.0194922	79	0.00781174
Codon distance	Virus-Bacteroidia	0.0156554	1511	Virus-Bathyarchaeia	0.0131836	56	0.000949311
Codon distance	Virus-Bacteroidia	0.0156554	1511	Virus-Lokiarchaeia	0.0157425	84	0.525585
Codon distance	Virus-Cyanobacteriia	0.013646	132	Virus-Actinomycetia	0.0104824	245	0.00196038
Codon distance	Virus-Cyanobacteriia	0.013646	132	Virus-Bacilli	0.0110073	339	0.0483708
Codon distance	Virus-Cyanobacteriia	0.013646	132	Virus-Poseidoniia	0.023068	85	5.56275e-07
Codon distance	Virus-Cyanobacteriia	0.013646	132	Virus-Nitrososphaeria	0.0194922	79	0.00245556
Codon distance	Virus-Cyanobacteriia	0.013646	132	Virus-Bathyarchaeia	0.0131836	56	0.118267
Codon distance	Virus-Cyanobacteriia	0.013646	132	Virus-Lokiarchaeia	0.0157425	84	0.0631619
Codon distance	Virus-Actinomycetia	0.0104824	245	Virus-Bacilli	0.0110073	339	0.070263
Codon distance	Virus-Actinomycetia	0.0104824	245	Virus-Poseidoniia	0.023068	85	3.05233e-21
Codon distance	Virus-Actinomycetia	0.0104824	245	Virus-Nitrososphaeria	0.0194922	79	5.86818e-10
Codon distance	Virus-Actinomycetia	0.0104824	245	Virus-Bathyarchaeia	0.0131836	56	0.313709
Codon distance	Virus-Actinomycetia	0.0104824	245	Virus-Lokiarchaeia	0.0157425	84	1.9858e-09
Codon distance	Virus-Bacilli	0.0110073	339	Virus-Poseidoniia	0.023068	85	1.68105e-18
Codon distance	Virus-Bacilli	0.0110073	339	Virus-Nitrososphaeria	0.0194922	79	7.44857e-08
Codon distance	Virus-Bacilli	0.0110073	339	Virus-Bathyarchaeia	0.0131836	56	0.987904
Codon distance	Virus-Bacilli	0.0110073	339	Virus-Lokiarchaeia	0.0157425	84	8.83747e-07
Codon distance	Virus-Poseidoniia	0.023068	85	Virus-Nitrososphaeria	0.0194922	79	0.0774609
Codon distance	Virus-Poseidoniia	0.023068	85	Virus-Bathyarchaeia	0.0131836	56	4.40082e-11
Codon distance	Virus-Poseidoniia	0.023068	85	Virus-Lokiarchaeia	0.0157425	84	1.74658e-05
Codon distance	Virus-Nitrososphaeria	0.0194922	79	Virus-Bathyarchaeia	0.0131836	56	1.9992e-05
Codon distance	Virus-Nitrososphaeria	0.0194922	79	Virus-Lokiarchaeia	0.0157425	84	0.100928
Codon distance	Virus-Bathyarchaeia	0.0131836	56	Virus-Lokiarchaeia	0.0157425	84	0.000271577
d2*	Virus-Gammaproteobacteria	0.298038	3526	Virus-Alphaproteobacteria	0.272865	3349	4.1e-11
d2*	Virus-Gammaproteobacteria	0.298038	3526	Virus-Bacteroidia	0.354816	1511	5.52e-76
d2*	Virus-Gammaproteobacteria	0.298038	3526	Virus-Cyanobacteriia	0.287444	132	0.720992
d2*	Virus-Gammaproteobacteria	0.298038	3526	Virus-Actinomycetia	0.254385	245	2.33e-09
d2*	Virus-Gammaproteobacteria	0.298038	3526	Virus-Bacilli	0.27482	339	0.0663776
d2*	Virus-Gammaproteobacteria	0.298038	3526	Virus-Poseidoniia	0.348815	85	4.7e-10
d2*	Virus-Gammaproteobacteria	0.298038	3526	Virus-Nitrososphaeria	0.352839	79	1.52e-09
d2*	Virus-Gammaproteobacteria	0.298038	3526	Virus-Bathyarchaeia	0.372213	56	0.00173127
d2*	Virus-Gammaproteobacteria	0.298038	3526	Virus-Lokiarchaeia	0.382951	84	6.39e-21
d2*	Virus-Alphaproteobacteria	0.272865	3349	Virus-Bacteroidia	0.354816	1511	1.12e-112
d2*	Virus-Alphaproteobacteria	0.272865	3349	Virus-Cyanobacteriia	0.287444	132	0.0784135
d2*	Virus-Alphaproteobacteria	0.272865	3349	Virus-Actinomycetia	0.254385	245	0.00102672
d2*	Virus-Alphaproteobacteria	0.272865	3349	Virus-Bacilli	0.27482	339	0.147301
d2*	Virus-Alphaproteobacteria	0.272865	3349	Virus-Poseidoniia	0.348815	85	2.01e-14
d2*	Virus-Alphaproteobacteria	0.272865	3349	Virus-Nitrososphaeria	0.352839	79	5.66e-14
d2*	Virus-Alphaproteobacteria	0.272865	3349	Virus-Bathyarchaeia	0.372213	56	0.000240249
d2*	Virus-Alphaproteobacteria	0.272865	3349	Virus-Lokiarchaeia	0.382951	84	2.64e-24
d2*	Virus-Bacteroidia	0.354816	1511	Virus-Cyanobacteriia	0.287444	132	5.56e-14
d2*	Virus-Bacteroidia	0.354816	1511	Virus-Actinomycetia	0.254385	245	8.22e-44
d2*	Virus-Bacteroidia	0.354816	1511	Virus-Bacilli	0.27482	339	3.55e-35
d2*	Virus-Bacteroidia	0.354816	1511	Virus-Poseidoniia	0.348815	85	0.554339
d2*	Virus-Bacteroidia	0.354816	1511	Virus-Nitrososphaeria	0.352839	79	0.948591
d2*	Virus-Bacteroidia	0.354816	1511	Virus-Bathyarchaeia	0.372213	56	0.636167
d2*	Virus-Bacteroidia	0.354816	1511	Virus-Lokiarchaeia	0.382951	84	7.95e-06
d2*	Virus-Cyanobacteriia	0.287444	132	Virus-Actinomycetia	0.254385	245	0.000135379
d2*	Virus-Cyanobacteriia	0.287444	132	Virus-Bacilli	0.27482	339	0.323434
d2*	Virus-Cyanobacteriia	0.287444	132	Virus-Poseidoniia	0.348815	85	7.33e-09
d2*	Virus-Cyanobacteriia	0.287444	132	Virus-Nitrososphaeria	0.352839	79	2.6e-09
d2*	Virus-Cyanobacteriia	0.287444	132	Virus-Bathyarchaeia	0.372213	56	0.0028771
d2*	Virus-Cyanobacteriia	0.287444	132	Virus-Lokiarchaeia	0.382951	84	1.15e-18
d2*	Virus-Actinomycetia	0.254385	245	Virus-Bacilli	0.27482	339	8.52e-05
d2*	Virus-Actinomycetia	0.254385	245	Virus-Poseidoniia	0.348815	85	7.96e-19
d2*	Virus-Actinomycetia	0.254385	245	Virus-Nitrososphaeria	0.352839	79	2.52e-19
d2*	Virus-Actinomycetia	0.254385	245	Virus-Bathyarchaeia	0.372213	56	9.58e-06
d2*	Virus-Actinomycetia	0.254385	245	Virus-Lokiarchaeia	0.382951	84	4.38e-28
d2*	Virus-Bacilli	0.27482	339	Virus-Poseidoniia	0.348815	85	9.7e-14
d2*	Virus-Bacilli	0.27482	339	Virus-Nitrososphaeria	0.352839	79	2.23e-14
d2*	Virus-Bacilli	0.27482	339	Virus-Bathyarchaeia	0.372213	56	0.000863329
d2*	Virus-Bacilli	0.27482	339	Virus-Lokiarchaeia	0.382951	84	8.33e-25
d2*	Virus-Poseidoniia	0.348815	85	Virus-Nitrososphaeria	0.352839	79	0.849911
d2*	Virus-Poseidoniia	0.348815	85	Virus-Bathyarchaeia	0.372213	56	0.876112
d2*	Virus-Poseidoniia	0.348815	85	Virus-Lokiarchaeia	0.382951	84	0.000889043
d2*	Virus-Nitrososphaeria	0.352839	79	Virus-Bathyarchaeia	0.372213	56	0.764773
d2*	Virus-Nitrososphaeria	0.352839	79	Virus-Lokiarchaeia	0.382951	84	3.51e-05
d2*	Virus-Bathyarchaeia	0.372213	56	Virus-Lokiarchaeia	0.382951	84	0.285687
