# Supplementary material for: A systematic analysis of marine lysogens and proviruses
Source: Nat Commun. 2023 Sep 27;14:6013. doi: 10.1038/s41467-023-41699-4 (PMC10533544; doi:10.1038/s41467-023-41699-4)
Supplement: Supplementary file 23 — Supplementary Data 20 [file 41467_2023_41699_MOESM23_ESM.xls]

## Sheet: Supplementary Data 20
Supplementary Data 20| Differentially expressed genes in WP2ΔSP1 by compared with WP2. Data represents the averaged fold change (FC) of transcription level and are based on three biologically independent samples. The P-value corresponding to differential gene expression test was calculated by edgeR based on an overdispersed Poisson model6 and determined by two-sided tests. False Discovery Rate (F…
Gene ID	log2FC	P-value	FDR	Protein ID	Description
sps_RS03395	-1.32892	0.000269	0.026244	WP_077751241.1	L-serine ammonia-lyase
sps_RS04445	-1.02255	0.000458	0.039921	WP_077751425.1	hypothetical protein
sps_RS06565	-1.29833	2.68e-05	0.004218	WP_077755575.1	methyl-accepting chemotaxis protein
sps_RS06915	-1.20538	0.000166	0.018387	WP_077751866.1	LysE family translocator
sps_RS07435	1.26428	0.000397	0.035872	WP_077751958.1	disulfide bond formation protein B
sps_RS07515	-1.23458	0.000123	0.014623	WP_077751974.1	ExeM/NucH family extracellular endonuclease
sps_RS08020	-1.10576	0.000179	0.018967	AQS36801.1	RND family efflux transporter, MFP subunit
sps_RS08535	1.67686	4.05e-07	9.42e-05	WP_077751958.1	disulfide bond formation protein B
sps_RS08850	-1.33326	4.4e-05	0.005809	WP_077752196.1	peptidase S8
sps_RS11230	-2.04786	0.000119	0.014489	WP_077752610.1	Flp pilus assembly protein CpaB
sps_RS12610	-1.64816	0.000427	0.037887	WP_077752852.1	aspartate aminotransferase family protein
sps_RS13735	-3.26148	8.01e-06	0.001448	WP_077753050.1	uroporphyrinogen-III C-methyltransferase
sps_RS13780	-1.29503	3.71e-05	0.005168	AQS37950.1	phosphoadenylylsulfate reductase (thioredoxin)
sps_RS13785	-1.53561	0.000138	0.016055	WP_077755688.1	assimilatory sulfite reductase (NADPH) hemoprotein subunit
sps_RS13790	-2.93091	9.91e-06	0.001727	WP_077753059.1	assimilatory sulfite reductase (NADPH) flavoprotein subunit
sps_RS13860	-1.15613	0.000262	0.026244	WP_077753072.1	oxidative stress defense protein
sps_RS15000	1.56659	1.85e-05	0.003008	WP_077753270.1	phasin family protein
sps_RS15005	1.44119	4.48e-06	0.000841	WP_077753271.1	SDR family oxidoreductase
sps_RS15080	-1.02389	0.000328	0.030202	WP_077753284.1	agglutination protein
sps_RS15460	-1.26261	0.000244	0.02535	WP_077753342.1	serine O-acetyltransferase
sps_RS17470	-1.57879	9.49e-05	0.01188	WP_077755742.1	cysteine synthase A [Shewanella psychrophila]
sps_RS18225	-2.11965	1.44e-06	0.000306	WP_077753801.1	sulfate adenylyltransferase subunit CysN
sps_RS18230	-2.57553	5.06e-07	0.000112	WP_077753802.1	four helix bundle protein
sps_RS18235	-3.34106	3.81e-05	0.005168	WP_077753803.1	sulfate adenylyltransferase subunit CysD
sps_RS18675	-1.21177	0.000276	0.026411	WP_077753882.1	flagellin
sps_RS25190	-10.1164	8.06e-41	9.83e-38	WP_077755010.1	site-specific integrase
sps_RS25195	-11.1957	1.62e-58	3.95e-55	WP_077755011.1	hypothetical protein
sps_RS25205	-9.79198	1.96e-37	1.91e-34	AQS40188.1	hypothetical protein
sps_RS25215	-8.71292	8.76e-26	4.75e-23	WP_077755014.1	hypothetical protein
sps_RS25220	-9.57022	4.06e-33	3.3e-30	WP_077755015.1	hypothetical protein
sps_RS25230	-8.86816	1.79e-28	1.09e-25	WP_077755017.1	phage tail protein
sps_RS25235	-5.96552	2.95e-06	0.000599	WP_077755018.1	hypothetical protein
sps_RS25260	-9.1123	2.77e-30	1.93e-27	AQS40199.1	ATP-dependent Clp protease proteolytic subunit ClpP
sps_RS25265	-6.99904	2.04e-11	8.31e-09	WP_077755024.1	phage portal protein
sps_RS25275	-6.20019	3.11e-07	7.99e-05	WP_077755026.1	phage terminase large subunit family protein
sps_RS25325	-8.1353	1.98e-21	9.65e-19	WP_077755035.1	integrase
sps_RS25330	-6.60375	7.23e-09	2.08e-06	WP_077755036.1	replication protein P
sps_RS25335	-6.2598	3.42e-07	8.35e-05	AQS40214.1	Helix-turn-helix domain
sps_RS25340	-5.79041	1.8e-05	0.003008	WP_077755037.1	hypothetical protein
sps_RS25345	-5.69535	3.6e-05	0.005168	WP_077755038.1	hypothetical protein
sps_RS25350	-11.376	1.53e-57	2.49e-54	WP_077755039.1	XRE family transcriptional regulator
sps_RS25355	-6.89599	7.26e-11	2.53e-08	WP_077755040.1	hypothetical protein
sps_RS25360	-6.53128	1.1e-08	2.99e-06	WP_077755041.1	hypothetical protein
sps_RS25405	-6.75953	3.99e-10	1.3e-07	WP_077755049.1	phage N-6-adenine-methyltransferase
sps_RS25410	-6.65544	2.45e-09	7.49e-07	WP_077755050.1	hypothetical protein
sps_RS25415	-7.65986	4.89e-14	2.17e-11	WP_077755051.1	type II restriction endonuclease subunit M
sps_RS25440	-12.5493	8.33e-64	4.07e-60	WP_077755055.1	LysM domain-containing protein
sps_RS25445	-1.57007	0.000268	0.026244	WP_077755056.1	chemotaxis protein CheX
sps_RS25990	2.25105	3.37e-11	1.27e-08	WP_077755150.1	response regulator
sps_RS27290	-1.21259	0.000296	0.027818	WP_077755383.1	hypothetical protein
sps_RS27340	-1.41306	5.85e-05	0.007519	WP_077755393.1	hypothetical protein
sps_RS27365	-1.29095	2.88e-05	0.004396	WP_077755398.1	hypothetical protein
sps_RS27380	-1.18866	0.000147	0.016682	WP_077755401.1	EscV/YscV/HrcV family type III secretion system export apparatus protein
sps_RS27415	-1.47187	0.000174	0.018872	WP_077755408.1	hypothetical protein
sps_RS27420	-1.31991	3.62e-05	0.005168	WP_077755409.1	type III secretion system needle length determinant
sps_RS27510	-4.54618	3.46e-06	0.000675	WP_077755427.1	hypothetical protein
