# Supplementary material for: A systematic analysis of marine lysogens and proviruses
Source: Nat Commun. 2023 Sep 27;14:6013. doi: 10.1038/s41467-023-41699-4 (PMC10533544; doi:10.1038/s41467-023-41699-4)
Supplement: Supplementary file 24 — Supplementary Data 21 [file 41467_2023_41699_MOESM24_ESM.zip]

Archive with 1 entries (1 files):
- 4supfile_merged_combined_auto_curated_20220225.fna
