# Supplementary material for: A systematic analysis of marine lysogens and proviruses
Source: Nat Commun. 2023 Sep 27;14:6013. doi: 10.1038/s41467-023-41699-4 (PMC10533544; doi:10.1038/s41467-023-41699-4)
Supplement: Supplementary file 26 — Source Data [file 41467_2023_41699_MOESM26_ESM.xlsx]

## Sheet: Fig. 1
Fig. 1a							Fig. 1b					Fig. 1b						Fig. 1c					Fig. 1d				Fig. 1e
sample_id	lat	lon	count	total_sample			sample_id	depth	size	range		sample_id	depth	size	range			Class	Data_type	Count			Superkindom	Class_cov			Sample_type	Coverage	Ave_prophage_count
sample_1	10.59	141.56	1	Seawater			1	0	200	Epipelagic		1	0	7	Epipelagic			Phycisphaerae	ph	58			Bacteria	0.674757			Epipelagic-Seawater	0.311664	2.35633
sample_2	40.0467	144.277	1	Sediment			2	-0.033	1	Epipelagic		2	-0.05	8	Epipelagic			Phycisphaerae	nph	49			Bacteria	0.465667			Mesopelagic-Seawater	0.384783	2.32203
sample_3	38.0083	143.998	1	Sediment			3	-0.036	1	Epipelagic		3	-0.075	7	Epipelagic			Methanosarcinia	ph	20			Bacteria	0.4672			Deep-Seawater	0.528336	3.01384
sample_4	11.3683	142.431	1	Sediment			4	-0.042	5	Epipelagic		4	-0.09	6	Epipelagic			Methanosarcinia	nph	20			Bacteria	0.363994			Epipelagic-Sediment	0.474684	2.31333
sample_5	11.3417	142.429	1	Seawater			5	-0.05	6	Epipelagic		5	-0.1	1	Epipelagic			Bdellovibrionia	ph	11			Bacteria	0.608			Mesopelagic-Sediment	0.486726	3.01818
sample_6	-6.36	153.83	2	Both			6	-0.1	2	Epipelagic		6	-0.11	2	Epipelagic			Bdellovibrionia	nph	9			Bacteria	0.254545			Deep-Sediment	0.460674	2.64228
sample_7	-9.8667	138.517	1	Sediment			7	-0.11	3	Epipelagic		7	-0.32	1	Epipelagic			Aquificae	ph	14			Bacteria	0.542056
sample_8	-9.87	138.49	1	Sediment			8	-0.13	5	Epipelagic		8	-0.5	2	Epipelagic			Aquificae	nph	27			Bacteria	0.187075
sample_9	11.4	142.4	2	Both			9	-0.15	1	Epipelagic		9	-1	1	Epipelagic			Marinisomatia	ph	55			Bacteria	0.253676
sample_10	-8.04	137.63	1	Sediment			10	-0.2	4	Epipelagic		10	-2	1	Epipelagic			Marinisomatia	nph	239			Bacteria	0.409677
sample_11	11.325	141.188	1	Seawater			11	-0.29	1	Epipelagic		11	-4	1	Epipelagic			Bathyarchaeia	ph	25			Bacteria	0.228438
sample_12	11.132	142.157	2	Seawater			12	-0.5	9	Epipelagic		12	-4.7	1	Epipelagic			Bathyarchaeia	nph	27			Bacteria	0.314286
sample_13	10.995	141.936	1	Seawater			13	-1	302	Epipelagic		13	-5	2	Epipelagic			MSB-5A5	ph	17			Bacteria	0.904762
sample_14	11.017	142.278	1	Seawater			14	-1.5	2	Epipelagic		14	-6	3	Epipelagic			MSB-5A5	nph	6			Bacteria	0.787879
sample_15	11.33	142.197	1	Seawater			15	-2	53	Epipelagic		15	-10	2	Epipelagic			Gemmatimonadetes	ph	15			Bacteria	0.469388
sample_16	11.33	142.198	4	Seawater			16	-3	7	Epipelagic		16	-10.5	1	Epipelagic			Gemmatimonadetes	nph	54			Bacteria	0.55
sample_17	11.325	142.189	2	Seawater			17	-3.5	1	Epipelagic		17	-11	1	Epipelagic			Nitrososphaeria	ph	18			Bacteria	0.68
sample_18	22.75	-158	124	Seawater			18	-4	3	Epipelagic		18	-12	1	Epipelagic			Nitrososphaeria	nph	119			Bacteria	0.307692
sample_19	21.03	118.23	1	Seawater			19	-5	355	Epipelagic		19	-14	2	Epipelagic			Nanoarchaeia	ph	15			Bacteria	0.55
sample_20	20.3829	120.004	2	Sediment			20	-6.5	2	Epipelagic		20	-14.4	1	Epipelagic			Nanoarchaeia	nph	61			Bacteria	0.59292
sample_21	32	126.75	1	Seawater			21	-7	4	Epipelagic		21	-15	3	Epipelagic			UBA9160	ph	7			Bacteria	0.567568
sample_22	22.78	-158.07	11	Seawater			22	-8	16	Epipelagic		22	-16	2	Epipelagic			UBA9160	nph	24			Bacteria	0.150685
sample_23	69.08	49.25	1	Seawater			23	-9	1	Epipelagic		23	-17.5	1	Epipelagic			Cyanobacteriia	ph	98			Bacteria	0.433333
sample_24	66.91	-53.29	4	Seawater			24	-10	133	Epipelagic		24	-17.8	3	Epipelagic			Cyanobacteriia	nph	331			Bacteria	0.474227
sample_25	57.19	20.03	1	Seawater			25	-14	7	Epipelagic		25	-19.2	1	Epipelagic			Nitrospinia	ph	10			Bacteria	0.341463
sample_26	-16.06	119.35	1	Sediment			26	-15	10	Epipelagic		26	-20	2	Epipelagic			Nitrospinia	nph	23			Bacteria	0.153846
sample_27	44.37	35.42	1	Sediment			27	-17	1	Epipelagic		27	-21	1	Epipelagic			Iainarchaeia	ph	8			Bacteria	0.285714
sample_28	23.0792	-24.0542	3	Seawater			28	-17.5	1	Epipelagic		28	-22	6	Epipelagic			Iainarchaeia	nph	12			Bacteria	0.651163
sample_29	37.45	119.95	1	Sediment			29	-18	9	Epipelagic		29	-22.9	1	Epipelagic			Alphaproteobacteria	ph	1168			Bacteria	0.266667
sample_30	60.5	4.9	2	Seawater			30	-20	22	Epipelagic		30	-23	1	Epipelagic			Alphaproteobacteria	nph	1332			Bacteria	0.217391
sample_31	37.06	-73.51	1	Seawater			31	-21.2	6	Epipelagic		31	-24	3	Epipelagic			Verrucomicrobiae	ph	72			Bacteria	0.166667
sample_32	24.31	120.52	1	Seawater			32	-25	57	Epipelagic		32	-25	1	Epipelagic			Verrucomicrobiae	nph	162			Bacteria	0.214286
sample_33	78.92	11.95	3	Seawater			33	-30	47	Epipelagic		33	-27	11	Epipelagic			Lokiarchaeia	ph	11			Bacteria	0.34375
sample_34	35.5	-70.4	1	Seawater			34	-35	8	Epipelagic		34	-28	2	Epipelagic			Lokiarchaeia	nph	18			Bacteria	0.225806
sample_35	23.23	162.3	1	Seawater			35	-38	1	Epipelagic		35	-29	1	Epipelagic			UBA8477	ph	28			Bacteria	0.566667
sample_36	26.9	122.01	1	Seawater			36	-40	53	Epipelagic		36	-30	1	Epipelagic			UBA8477	nph	15			Bacteria	0.216216
sample_37	22.39	39.14	1	Sediment			37	-42.2	1	Epipelagic		37	-31	12	Epipelagic			Actinomycetia	ph	127			Bacteria	0.317073
sample_38	87.0712	-170.488	1	Sediment			38	-44	2	Epipelagic		38	-31.4	1	Epipelagic			Actinomycetia	nph	183			Bacteria	0.25
sample_39	44.41	146.1	1	Others			39	-45	12	Epipelagic		39	-36	2	Epipelagic			UBA1135	ph	14			Bacteria	0.30303
sample_40	17.27	110.05	1	Sediment			40	-47	8	Epipelagic		40	-40	1	Epipelagic			UBA1135	nph	41			Bacteria	0.73913
sample_41	12.85	156.85	1	Seawater			41	-48.85	33	Epipelagic		41	-41	1	Epipelagic			Archaeoglobi	ph	18			Archaea	0.131387
sample_42	78.91	11.93	1	Sediment			42	-50	53	Epipelagic		42	-42	1	Epipelagic			Archaeoglobi	nph	28			Archaea	0.216867
sample_43	35.3004	139.5	1	Seawater			43	-50.6	1	Epipelagic		43	-43	1	Epipelagic			Chlamydiia	ph	11			Archaea	0.08
sample_44	-13	-78	1	Seawater			44	-52	2	Epipelagic		44	-46	1	Epipelagic			Chlamydiia	nph	21			Archaea	0.220779
sample_45	54.19	7.88	1	Seawater			45	-52.4	1	Epipelagic		45	-48	1	Epipelagic			Rhodothermia	ph	55			Archaea	0.391304
sample_46	7.34	134.43	2	Sediment			46	-53	2	Epipelagic		46	-50	5	Epipelagic			Rhodothermia	nph	45			Archaea	0.227273
sample_47	44.23	8.56	1	Sediment			47	-55	10	Epipelagic		47	-52	3	Epipelagic			Thermotogae	ph	23			Archaea	0.5
sample_48	4.74133	-0.33057	1	Seawater			48	-57.7	11	Epipelagic		48	-55	1	Epipelagic			Thermotogae	nph	26			Archaea	0.37931
sample_49	0	-180	1	Seawater			49	-58	7	Epipelagic		49	-60	2	Epipelagic			Bacteriovoracia	ph	13			Archaea	0.2
sample_50	-10.62	97.47	1	Seawater			50	-60	94	Epipelagic		50	-69	1	Epipelagic			Bacteriovoracia	nph	17			Archaea	0.197368
sample_51	22.76	-46.08	7	Sediment			51	-63	1	Epipelagic		51	-70	1	Epipelagic			Thermodesulfovibrionia	ph	13			Archaea	0.4
sample_52	35	121	1	Sediment			52	-65	3	Epipelagic		52	-78	2	Epipelagic			Thermodesulfovibrionia	nph	28			Archaea	0.480769
sample_53	-24.2667	69.7833	1	Seawater			53	-66	5	Epipelagic		53	-83	1	Epipelagic			Thermoproteia	ph	17
sample_54	-20.0521	115.812	1	Sediment			54	-67	1	Epipelagic		54	-100	1	Epipelagic			Thermoproteia	nph	60
sample_55	62.04	-10	3	Seawater			55	-70	1	Epipelagic		55	-102	1	Epipelagic			Desulfobulbia	ph	21
sample_56	15.4337	112.009	1	Sediment			56	-71.6	3	Epipelagic		56	-105	2	Epipelagic			Desulfobulbia	nph	16
sample_57	-22.53	-176.8	1	Others			57	-74	2	Epipelagic		57	-111	1	Epipelagic			Gracilibacteria	ph	8
sample_58	75.14	161.25	1	Seawater			58	-75	12	Epipelagic		58	-114	1	Epipelagic			Gracilibacteria	nph	29
sample_59	54.18	7.9	21	Seawater			59	-76	1	Epipelagic		59	-118	1	Epipelagic			Thermoplasmata	ph	5
sample_60	17	115	1	Seawater			60	-78	3	Epipelagic		60	-127	4	Epipelagic			Thermoplasmata	nph	20
sample_61	55.73	12.58	3	Seawater			61	-79	4	Epipelagic		61	-130.2	1	Epipelagic			Bacilli	ph	139
sample_62	-27.6162	15.1324	4	Seawater			62	-80	29	Epipelagic		62	-145	30	Epipelagic			Bacilli	nph	67
sample_63	38.95	121.9	1	Seawater			63	-85	3	Epipelagic		63	-150	1	Epipelagic			Gammaproteobacteria	ph	1397
sample_64	20	124	31	Both			64	-89.9	3	Epipelagic		64	-161	3	Epipelagic			Gammaproteobacteria	nph	1603
sample_65	34.9	134.89	1	Seawater			65	-90	19	Epipelagic		65	-164	1	Epipelagic			UBA2968	ph	8
sample_66	24.13	124.19	1	Others			66	-90.8	12	Epipelagic		66	-167	1	Epipelagic			UBA2968	nph	22
sample_67	36.14	126.32	2	Sediment			67	-92	1	Epipelagic		67	-190	1	Epipelagic			Bacteroidia	ph	463
sample_68	4.57047	-1.72975	1	Seawater			68	-95	9	Epipelagic		68	-200	5	Mesopelagic			Bacteroidia	nph	809
sample_69	-31.4061	91.1776	2	Seawater			69	-98	1	Epipelagic		69	-214	5	Mesopelagic			Planctomycetes	ph	76
sample_70	34.85	127.783	1	Seawater			70	-99.7	1	Epipelagic		70	-215	1	Mesopelagic			Planctomycetes	nph	49
sample_71	10.29	103.88	1	Seawater			71	-100	152	Epipelagic		71	-228	1	Mesopelagic			Aminicenantia	ph	6
sample_72	37.84	-31.53	4	Others			72	-105	1	Epipelagic		72	-230	1	Mesopelagic			Aminicenantia	nph	15
sample_73	-6.7	149.8	1	Sediment			73	-108	1	Epipelagic		73	-250	1	Mesopelagic			SAR324	ph	21
sample_74	43	-155	1	Seawater			74	-110	4	Epipelagic		74	-252	1	Mesopelagic			SAR324	nph	77
sample_75	47.97	-129.1	1	Others			75	-112	1	Epipelagic		75	-267	1	Mesopelagic			Halobacteria	ph	5
sample_76	56.93	17.06	45	Seawater			76	-115	25	Epipelagic		76	-276	1	Mesopelagic			Halobacteria	nph	17
sample_77	6.36	60.52	1	Others			77	-117	1	Epipelagic		77	-282	1	Mesopelagic			UBA2214	ph	17
sample_78	34.42	34	1	Seawater			78	-119	8	Epipelagic		78	-289	1	Mesopelagic			UBA2214	nph	13
sample_79	34.45	126.78	1	Seawater			79	-120	84	Epipelagic		79	-290	1	Mesopelagic			Acidimicrobiia	ph	55
sample_80	20	127	36	Both			80	-125	8	Epipelagic		80	-291	2	Mesopelagic			Acidimicrobiia	nph	310
sample_81	78.9244	12.1259	1	Seawater			81	-130	4	Epipelagic		81	-300	3	Mesopelagic			Desulfovibrionia	ph	19
sample_82	-30	-170.01	1	Others			82	-135	62	Epipelagic		82	-317	1	Mesopelagic			Desulfovibrionia	nph	2
sample_83	20.9	70.38	1	Sediment			83	-140	29	Epipelagic		83	-417	1	Mesopelagic			Clostridia	ph	26
sample_84	54.1842	7.9	8	Seawater			84	-143	2	Epipelagic		84	-428	9	Mesopelagic			Clostridia	nph	7
sample_85	-66.365	33.7783	1	Seawater			85	-146	4	Epipelagic		85	-437	10	Mesopelagic			Spirochaetia	ph	17
sample_86	19.5	115	1	Seawater			86	-148	2	Epipelagic		86	-445	2	Mesopelagic			Spirochaetia	nph	8
sample_87	9.99	88	1	Sediment			87	-150	187	Epipelagic		87	-450	1	Mesopelagic			Poseidoniia	ph	36
sample_88	-4.18	119.62	1	Seawater			88	-155	18	Epipelagic		88	-460	3	Mesopelagic			Poseidoniia	nph	130
sample_89	10.72	140.23	1	Seawater			89	-160	2	Epipelagic		89	-500	2	Mesopelagic			Dehalococcoidia	ph	69
sample_90	-37.78	49.65	1	Others			90	-165	9	Epipelagic		90	-515	1	Mesopelagic			Dehalococcoidia	nph	203
sample_91	46	-130	1	Others			91	-170	1	Epipelagic		91	-530	7	Mesopelagic			Bipolaricaulia	ph	4
sample_92	22.74	-157.91	4	Seawater			92	-175	1	Epipelagic		92	-550	2	Mesopelagic			Bipolaricaulia	nph	22
sample_93	27.7	-91.3	1	Seawater			93	-177	24	Epipelagic		93	-554.19	1	Mesopelagic			Anaerolineae	ph	46
sample_94	75.0067	-169.994	1	Sediment			94	-180	3	Epipelagic		94	-578	1	Mesopelagic			Anaerolineae	nph	51
sample_95	4	69.34	1	Seawater			95	-190	22	Epipelagic		95	-580	1	Mesopelagic			UBA8108	ph	4
sample_96	31.97	30.14	1	Others			96	-193	1	Epipelagic		96	-600	4	Mesopelagic			UBA8108	nph	20
sample_97	47.57	-129.05	2	Others			97	-194	1	Epipelagic		97	-648	1	Mesopelagic			Koll11	ph	5
sample_98	0	140	1	Seawater			98	-200	73	Mesopelagic		98	-650	1	Mesopelagic			Koll11	nph	15
sample_99	8.37722	-145.399	1	Sediment			99	-208	16	Mesopelagic		99	-700	1	Mesopelagic			Desulfobacteria	ph	67
sample_100	19.3	157.24	1	Sediment			100	-210	8	Mesopelagic		100	-756	1	Mesopelagic			Desulfobacteria	nph	46
sample_101	17.62	-20.95	2	Seawater			101	-213	18	Mesopelagic		101	-760	1	Mesopelagic			Campylobacteria	ph	44
sample_102	78.01	-168.01	1	Sediment			102	-215	1	Mesopelagic		102	-774	1	Mesopelagic			Campylobacteria	nph	96
sample_103	14.6	144.78	6	Others			103	-220	1	Mesopelagic		103	-775	2	Mesopelagic			Thermococci	ph	4
sample_104	38.98	-49.73	3	Seawater			104	-225	1	Mesopelagic		104	-848	2	Mesopelagic			Thermococci	nph	46
sample_105	34.67	23.72	1	Seawater			105	-229.78	1	Mesopelagic		105	-888	6	Mesopelagic
sample_106	11.3333	142.192	2	Seawater			106	-237	3	Mesopelagic		106	-890	1	Mesopelagic
sample_107	19	119	2	Seawater			107	-247	4	Mesopelagic		107	-895	1	Mesopelagic
sample_108	19.75	40.05	8	Seawater			108	-250	21	Mesopelagic		108	-901	1	Mesopelagic
sample_109	7.33458	134.497	1	Seawater			109	-258	5	Mesopelagic		109	-960	1	Mesopelagic
sample_110	22.12	119.28	1	Others			110	-263	2	Mesopelagic		110	-1000	3	Bathypelagic
sample_111	31.2	129.59	1	Sediment			111	-270	21	Mesopelagic		111	-1023	1	Bathypelagic
sample_112	32.59	121.5	1	Seawater			112	-275	5	Mesopelagic		112	-1100	4	Bathypelagic
sample_113	39.34	141.95	1	Sediment			113	-294	3	Mesopelagic		113	-1129.7	1	Bathypelagic
sample_114	27.64	126.88	1	Sediment			114	-300	23	Mesopelagic		114	-1133	1	Bathypelagic
sample_115	24.5468	-81.7888	1	Seawater			115	-340	17	Mesopelagic		115	-1143	1	Bathypelagic
sample_116	54.1883	7.9	209	Both			116	-344	1	Mesopelagic		116	-1165	1	Bathypelagic
sample_117	18.27	111	1	Seawater			117	-350	2	Mesopelagic		117	-1180	3	Bathypelagic
sample_118	30.879	121.959	1	Seawater			118	-375	14	Mesopelagic		118	-1190	1	Bathypelagic
sample_119	-13.9	-14.4	6	Both			119	-380	8	Mesopelagic		119	-1245	1	Bathypelagic
sample_120	15.58	154.17	1	Sediment			120	-400	9	Mesopelagic		120	-1250	9	Bathypelagic
sample_121	54.146	11.843	3	Seawater			121	-425	8	Mesopelagic		121	-1268	1	Bathypelagic
sample_122	11.9649	117.955	1	Sediment			122	-450	13	Mesopelagic		122	-1300	1	Bathypelagic
sample_123	45.59	30.42	2	Seawater			123	-480	11	Mesopelagic		123	-1329	1	Bathypelagic
sample_124	-31.07	58.9945	1	Seawater			124	-488	3	Mesopelagic		124	-1374	1	Bathypelagic
sample_125	-4	88	1	Seawater			125	-500	70	Mesopelagic		125	-1380	1	Bathypelagic
sample_126	-31.071	58.9945	1	Seawater			126	-550	8	Mesopelagic		126	-1420	1	Bathypelagic
sample_127	19	118.5	2	Seawater			127	-590	6	Mesopelagic		127	-1464	1	Bathypelagic
sample_128	38.23	119.04	1	Seawater			128	-600	27	Mesopelagic		128	-1467	1	Bathypelagic
sample_129	-30.47	62.55	1	Seawater			129	-640	4	Mesopelagic		129	-1520	1	Bathypelagic
sample_130	4.57047	-1.72975	1	Seawater			130	-650	2	Mesopelagic		130	-1550	3	Bathypelagic
sample_131	69	-172	1	Others			131	-668	1	Mesopelagic		131	-1589	1	Bathypelagic
sample_132	-4.6	-105	3	Seawater			132	-696	12	Mesopelagic		132	-1618	2	Bathypelagic
sample_133	28.73	122.58	2	Seawater			133	-700	6	Mesopelagic		133	-1712	1	Bathypelagic
sample_134	4.57	-14.71	1	Seawater			134	-740	1	Mesopelagic		134	-1800	3	Bathypelagic
sample_135	60.9	-177.7	1	Seawater			135	-750	23	Mesopelagic		135	-1828	1	Bathypelagic
sample_136	17.53	114.34	1	Sediment			136	-770	2	Mesopelagic		136	-1855	2	Bathypelagic
sample_137	53.33	169.96	2	Seawater			137	-790	11	Mesopelagic		137	-1889	1	Bathypelagic
sample_138	54.15	11.84	7	Seawater			138	-800	43	Mesopelagic		138	-1900	1	Bathypelagic
sample_139	22.31	114.12	1	Sediment			139	-803	1	Mesopelagic		139	-1914	2	Bathypelagic
sample_140	-34.62	-72.45	1	Seawater			140	-850	7	Mesopelagic		140	-1951	1	Bathypelagic
sample_141	8.2	-133	1	Seawater			141	-900	9	Mesopelagic		141	-1994	3	Bathypelagic
sample_142	19.9	115.23	1	Seawater			142	-1000	50	Bathypelagic		142	-2000	24	Bathypelagic
sample_143	-17.4167	-113.2	2	Others			143	-1001	1	Bathypelagic		143	-2021	1	Bathypelagic
sample_144	32.56	132.3	1	Seawater			144	-1045	1	Bathypelagic		144	-2024	1	Bathypelagic
sample_145	27.724	-91.2794	1	Sediment			145	-1200	11	Bathypelagic		145	-2075	12	Bathypelagic
sample_146	-62.14	-57.35	1	Seawater			146	-1300	1	Bathypelagic		146	-2076	1	Bathypelagic
sample_147	54.33	18.39	2	Seawater			147	-1304	6	Bathypelagic		147	-2100	1	Bathypelagic
sample_148	18	129	37	Both			148	-1331	1	Bathypelagic		148	-2150	1	Bathypelagic
sample_149	8.49177	111.019	1	Sediment			149	-1390	1	Bathypelagic		149	-2247	2	Bathypelagic
sample_150	4.00279	69.3422	1	Seawater			150	-1468	2	Bathypelagic		150	-2294	1	Bathypelagic
sample_151	59.2911	22.5402	1	Seawater			151	-1500	1	Bathypelagic		151	-2315	1	Bathypelagic
sample_152	33.3	134.217	1	Seawater			152	-1700	1	Bathypelagic		152	-2327	3	Bathypelagic
sample_153	27.0442	-18.2006	1	Sediment			153	-1755	2	Bathypelagic		153	-2335.7	1	Bathypelagic
sample_154	37.1606	122.41	1	Sediment			154	-1810	1	Bathypelagic		154	-2476	3	Bathypelagic
sample_155	36.71	-122.11	1	Sediment			155	-1876	7	Bathypelagic		155	-2533	3	Bathypelagic
sample_156	36.96	-71.22	1	Seawater			156	-1937	2	Bathypelagic		156	-2547	3	Bathypelagic
sample_157	-1.92067	7.1505	1	Sediment			157	-1981	1	Bathypelagic		157	-2590	1	Bathypelagic
sample_158	21.37	119.41	1	Sediment			158	-1998	2	Bathypelagic		158	-2651	1	Bathypelagic
sample_159	22.12	119.29	16	Others			159	-2000	57	Bathypelagic		159	-2667	9	Bathypelagic
sample_160	20	120	12	Both			160	-2147.76	2	Bathypelagic		160	-2681	1	Bathypelagic
sample_161	41.67	2.8	19	Seawater			161	-2168	1	Bathypelagic		161	-2682	1	Bathypelagic
sample_162	43.06	5.57	1	Seawater			162	-2200	1	Bathypelagic		162	-2699	2	Bathypelagic
sample_163	31.64	130.78	1	Sediment			163	-2238	1	Bathypelagic		163	-2741	1	Bathypelagic
sample_164	36.2333	-33.9	1	Others			164	-2304	11	Bathypelagic		164	-2784	1	Bathypelagic
sample_165	-3	-102.55	1	Others			165	-2391	1	Bathypelagic		165	-2796	1	Bathypelagic
sample_166	-20.89	-11.42	1	Sediment			166	-2400	2	Bathypelagic		166	-2800	2	Bathypelagic
sample_167	21.6	118.19	1	Seawater			167	-2455	8	Bathypelagic		167	-2819	1	Bathypelagic
sample_168	-26.98	178.2	1	Seawater			168	-2488	1	Bathypelagic		168	-2835	1	Bathypelagic
sample_169	45.4419	12.3157	1	Sediment			169	-2500	5	Bathypelagic		169	-2858	2	Bathypelagic
sample_170	-16.0227	119.323	1	Seawater			170	-2502	6	Bathypelagic		170	-2859	1	Bathypelagic
sample_171	15.5	154.4	1	Sediment			171	-2503	4	Bathypelagic		171	-2862	1	Bathypelagic
sample_172	35.16	139.61	14	Seawater			172	-2520	6	Bathypelagic		172	-2875	1	Bathypelagic
sample_173	24.33	-110.33	1	Sediment			173	-2535	6	Bathypelagic		173	-2918	1	Bathypelagic
sample_174	-5.3	-106.48	1	Sediment			174	-2547	1	Bathypelagic		174	-2939	1	Bathypelagic
sample_175	-23.9723	-46.3295	1	Seawater			175	-2571	1	Bathypelagic		175	-2946	1	Bathypelagic
sample_176	-55.6357	-167.539	1	Seawater			176	-2641	1	Bathypelagic		176	-2950	1	Bathypelagic
sample_177	22.1156	119.286	1	Sediment			177	-2720	5	Bathypelagic		177	-3000	3	Bathypelagic
sample_178	39.28	-0.22	2	Seawater			178	-2745	6	Bathypelagic		178	-3018	1	Bathypelagic
sample_179	-13.87	-76.8	2	Seawater			179	-2766	9	Bathypelagic		179	-3050	1	Bathypelagic
sample_180	-31.07	58.99	1	Seawater			180	-2770	6	Bathypelagic		180	-3092	1	Bathypelagic
sample_181	13.0528	109.199	1	Sediment			181	-2770.84	1	Bathypelagic		181	-3200	4	Bathypelagic
sample_182	37.83	-31.52	1	Others			182	-2771.02	1	Bathypelagic		182	-3223	1	Bathypelagic
sample_183	15.4092	70.5067	1	Sediment			183	-2771.28	1	Bathypelagic		183	-3251.26	19	Bathypelagic
sample_184	86.8033	120.35	1	Seawater			184	-2772.02	1	Bathypelagic		184	-3268	1	Bathypelagic
sample_185	28.98	-64.35	5	Seawater			185	-2800	2	Bathypelagic		185	-3285	3	Bathypelagic
sample_186	-15	-135	3	Seawater			186	-2820	6	Bathypelagic		186	-3300	2	Bathypelagic
sample_187	0.55	-29.21	1	Sediment			187	-2851	6	Bathypelagic		187	-3308	2	Bathypelagic
sample_188	29.47	34.92	4	Seawater			188	-2914	1	Bathypelagic		188	-3332	1	Bathypelagic
sample_189	36	121	1	Sediment			189	-2927	1	Bathypelagic		189	-3412	1	Bathypelagic
sample_190	-38.407	66.3738	4	Sediment			190	-3000	1	Bathypelagic		190	-3448	2	Bathypelagic
sample_191	36.23	-33.9	1	Others			191	-3007.91	3	Bathypelagic		191	-3536	2	Bathypelagic
sample_192	36.7455	-3.60113	1	Seawater			192	-3100	4	Bathypelagic		192	-3538	1	Bathypelagic
sample_193	21.935	120.821	1	Seawater			193	-3103.11	3	Bathypelagic		193	-3587	1	Bathypelagic
sample_194	-13.47	-0.05	3	Seawater			194	-3199.21	3	Bathypelagic		194	-3601	1	Bathypelagic
sample_195	60.27	5.22	2	Seawater			195	-3300	1	Bathypelagic		195	-3602	1	Bathypelagic
sample_196	62.9	-173.45	1	Seawater			196	-3309	1	Bathypelagic		196	-3615	1	Bathypelagic
sample_197	-31.41	91.18	3	Seawater			197	-3455	1	Bathypelagic		197	-3690	1	Bathypelagic
sample_198	-54.6153	34.8463	1	Sediment			198	-3456	1	Bathypelagic		198	-3702	1	Bathypelagic
sample_199	-34.32	-55.15	1	Sediment			199	-3475	2	Bathypelagic		199	-3760	1	Bathypelagic
sample_200	24	67	3	Seawater			200	-3500	5	Bathypelagic		200	-3800	1	Bathypelagic
sample_201	54.3538	10.1633	1	Seawater			201	-3501.1	2	Bathypelagic		201	-3814	1	Bathypelagic
sample_202	21.68	-17.83	1	Seawater			202	-3504.69	5	Bathypelagic		202	-3908	1	Bathypelagic
sample_203	19.5	130	13	Both			203	-3511	5	Bathypelagic		203	-4000	3	Bathypelagic
sample_204	37.871	-122.272	1	Seawater			204	-3514	5	Bathypelagic		204	-4302	1	Bathypelagic
sample_205	34.76	-66.19	1	Seawater			205	-3600	1	Bathypelagic		205	-4400	1	Bathypelagic
sample_206	60.27	5.21	1	Seawater			206	-3770	1	Bathypelagic		206	-4425	4	Bathypelagic
sample_207	-6.4	153.8	1	Sediment			207	-3818.06	5	Bathypelagic		207	-4435	2	Bathypelagic
sample_208	32.5	122.31	1	Seawater			208	-3838	2	Bathypelagic		208	-4448	1	Bathypelagic
sample_209	-29.2856	-71.883	3	Seawater			209	-3850	1	Bathypelagic		209	-4461	1	Bathypelagic
sample_210	36.22	-33.9	2	Others			210	-3850.45	1	Bathypelagic		210	-4480	1	Bathypelagic
sample_211	36.42	129.28	1	Seawater			211	-3901.64	5	Bathypelagic		211	-4494	1	Bathypelagic
sample_212	44.1675	36.1896	1	Seawater			212	-3906.8	5	Bathypelagic		212	-4524	1	Bathypelagic
sample_213	38.3912	14.9676	1	Sediment			213	-3980	1	Bathypelagic		213	-4572	1	Bathypelagic
sample_214	28.5	-67.3917	1	Seawater			214	-4000	232	Bathypelagic		214	-4602	1	Bathypelagic
sample_215	53.7237	8.17291	1	Others			215	-4000.29	4	Bathypelagic		215	-4617	2	Bathypelagic
sample_216	57.26	8.73	1	Sediment			216	-4000.85	5	Bathypelagic		216	-4700	1	Bathypelagic
sample_217	-22.94	-174.73	1	Sediment			217	-4001.3	2	Bathypelagic		217	-4735	1	Bathypelagic
sample_218	32	160	1	Seawater			218	-4001.48	1	Bathypelagic		218	-5000	1	Bathypelagic
sample_219	-3.96667	-102.917	1	Others			219	-4002.12	5	Bathypelagic		219	-5044	1	Bathypelagic
sample_220	37.51	-64.24	2	Seawater			220	-4002.4	3	Bathypelagic		220	-5070	1	Bathypelagic
sample_221	11.43	142.36	1	Seawater			221	-4002.51	1	Bathypelagic		221	-5110	1	Bathypelagic
sample_222	6.35	60.5167	2	Others			222	-4002.6	6	Bathypelagic		222	-5135	1	Bathypelagic
sample_223	36.67	121.99	3	Sediment			223	-4002.69	11	Bathypelagic		223	-5137.28	1	Bathypelagic
sample_224	10.97	-32.2	2	Seawater			224	-4003.17	10	Bathypelagic		224	-5193	1	Bathypelagic
sample_225	30.67	138	1	Seawater			225	-4003.26	4	Bathypelagic		225	-5194.1	2	Bathypelagic
sample_226	6.8	60.18	1	Others			226	-4003.49	7	Bathypelagic		226	-5280	2	Bathypelagic
sample_227	4.30457	-1.86013	1	Seawater			227	-4004.03	3	Bathypelagic		227	-5293	1	Bathypelagic
sample_228	11.3839	142.5	2	Seawater			228	-4004.97	1	Bathypelagic		228	-5335	1	Bathypelagic
sample_229	22.1162	119.285	3	Both			229	-4005.01	4	Bathypelagic		229	-5365	1	Bathypelagic
sample_230	18.92	-155.27	1	Others			230	-4012.79	7	Bathypelagic		230	-5368	1	Bathypelagic
sample_231	11.71	92.75	1	Seawater			231	-4017.73	3	Bathypelagic		231	-5378	1	Bathypelagic
sample_232	-47.9447	-61.9231	1	Seawater			232	-4155	1	Bathypelagic		232	-5412	2	Bathypelagic
sample_233	22	114	2	Both			233	-4213	3	Bathypelagic		233	-5445	1	Bathypelagic
sample_234	-24.16	5.48	1	Seawater			234	-4350	1	Bathypelagic		234	-5493	1	Bathypelagic
sample_235	16.75	69	1	Sediment			235	-4430	1	Bathypelagic		235	-5500	1	Bathypelagic
sample_236	34.39	132.46	1	Sediment			236	-4435	3	Bathypelagic		236	-5517	1	Bathypelagic
sample_237	3.71	63.65	1	Sediment			237	-4484	125	Bathypelagic		237	-5572	1	Bathypelagic
sample_238	11.32	142.38	1	Seawater			238	-4511	4	Bathypelagic		238	-5590	1	Bathypelagic
sample_239	22.5	114	1	Seawater			239	-4696	2	Bathypelagic		239	-5904	2	Bathypelagic
sample_240	-9.108	156.859	1	Others			240	-4746	1	Bathypelagic		240	-5974	1	Bathypelagic
sample_241	24.56	118.17	2	Seawater			241	-4908	1	Bathypelagic		241	-6278	1	Bathypelagic
sample_242	-6.6	149.8	1	Sediment			242	-5000	1	Bathypelagic		242	-6300	3	Bathypelagic
sample_243	-9.9	138.39	1	Sediment			243	-5002	4	Bathypelagic		243	-6310	1	Bathypelagic
sample_244	25.02	-110.3	1	Sediment			244	-5003	1	Bathypelagic		244	-6477	1	Bathypelagic
sample_245	-13.3145	156.958	1	Seawater			245	-5009	1	Bathypelagic		245	-6582	1	Bathypelagic
sample_246	0.438333	-17.0658	1	Sediment			246	-5076	1	Bathypelagic		246	-6716	1	Bathypelagic
sample_247	33.4625	126.94	1	Seawater			247	-5110	14	Bathypelagic		247	-6796	1	Bathypelagic
sample_248	43.3896	4.98766	1	Sediment			248	-5245	1	Bathypelagic		248	-6844	7	Bathypelagic
sample_249	38.64	15.11	3	Others			249	-5400	1	Bathypelagic		249	-7068	1	Bathypelagic
sample_250	12.92	143.65	2	Others			250	-5900	1	Bathypelagic		250	-7118	1	Bathypelagic
sample_251	41.206	2.83367	1	Sediment			251	-6000	4	Bathypelagic		251	-7167	1	Bathypelagic
sample_252	20.505	116.502	1	Sediment			252	-6886	1	Bathypelagic		252	-7542	1	Bathypelagic
sample_253	4.4	0.27	1	Seawater			253	-7000	1	Bathypelagic		253	-7939	4	Bathypelagic
sample_254	45.9667	-163.183	1	Seawater			254	-7034	1	Bathypelagic		254	-7942	1	Bathypelagic
sample_255	30.43	122.46	3	Both			255	-7100	1	Bathypelagic		255	-8081	36	Bathypelagic
sample_256	44.944	137.202	1	Sediment			256	-7126	2	Bathypelagic		256	-8600	6	Bathypelagic
sample_257	-24.52	69.93	1	Seawater			257	-7347	1	Bathypelagic		257	-8638	2	Bathypelagic
sample_258	36.06	120.37	1	Seawater			258	-7500	1	Bathypelagic		258	-8900	2	Bathypelagic
sample_259	37.24	131.87	3	Seawater			259	-7619	1	Bathypelagic		259	-9150	1	Bathypelagic
sample_260	24.27	118.04	2	Seawater			260	-8000	2	Bathypelagic		260	-9161	1	Bathypelagic
sample_261	11.312	142.7	1	Seawater			261	-8100	1	Bathypelagic		261	-9177	46	Bathypelagic
sample_262	9	-154	1	Seawater			262	-8101	1	Bathypelagic		262	-9197	5	Bathypelagic
sample_263	10.37	142.43	1	Sediment			263	-8152	2	Bathypelagic		263	-10890	1	Bathypelagic
sample_264	15.58	154.61	1	Sediment			264	-8289	2	Bathypelagic		264	-10897	2	Bathypelagic
sample_265	-24.28	69.79	1	Seawater			265	-8727	1	Bathypelagic		265	-10898	3	Bathypelagic
sample_266	71.0318	-8.29237	1	Sediment			266	-8900	1	Bathypelagic		266	-11000	1	Bathypelagic
sample_267	32	145	3	Seawater			267	-8931	1	Bathypelagic		267	-11094	1	Bathypelagic
sample_268	-41.85	-153.1	1	Seawater			268	-9600	60	Bathypelagic
sample_269	31.95	139.74	1	Others			269	-10000	1	Bathypelagic
sample_270	42.6833	139.683	1	Sediment			270	-10400	69	Bathypelagic
sample_271	8.05	137.55	1	Sediment			271	-10476	1	Bathypelagic
sample_272	45	147.37	1	Seawater			272	-10500	62	Bathypelagic
sample_273	35.88	129.52	1	Seawater			273	-10890	2	Bathypelagic
sample_274	-37.7831	49.6483	1	Sediment			274	-10893	5	Bathypelagic
sample_275	75.0084	-162.029	1	Sediment			275	-10900	1	Bathypelagic
sample_276	-73.5	-112	1	Seawater			276	-10901	1	Bathypelagic
sample_277	46.06	-130	1	Others			277	-10902	1	Bathypelagic
sample_278	54.183	12.095	1	Seawater			278	-10908	2	Bathypelagic
sample_279	-62.13	-58.58	1	Sediment			279	-10911	4	Bathypelagic
sample_280	-25.32	70.03	1	Others			280	-10918	1	Bathypelagic
sample_281	73.42	167.41	1	Sediment			281	-10920	1	Bathypelagic
sample_282	54.5019	18.5594	1	Seawater
sample_283	37.6062	126.383	1	Seawater
sample_284	12.9983	147.982	1	Sediment
sample_285	41.52	-70.67	1	Seawater
sample_286	-19.75	114.86	2	Seawater
sample_287	36.07	120.23	1	Sediment
sample_288	16.999	124.972	2	Sediment
sample_289	20	160	1	Seawater
sample_290	69.5	-168.983	1	Seawater
sample_291	8	142.5	1	Sediment
sample_292	1.75317	-4.97917	1	Others
sample_293	36.78	126.14	1	Seawater
sample_294	21.3026	117.711	1	Seawater
sample_295	9.81	-104.2	1	Others
sample_296	32	138.22	1	Seawater
sample_297	24.42	118.1	1	Seawater
sample_298	-14.72	-13.46	1	Sediment
sample_299	22.1163	119.285	2	Others
sample_300	11.04	142.24	1	Sediment
sample_301	18.32	109.15	1	Seawater
sample_302	-7.8	110.37	1	Sediment
sample_303	-37.7833	49.65	2	Both
sample_304	10.995	114.995	1	Sediment
sample_305	-4.93202	4.48308	1	Seawater
sample_306	-9.49725	-79.6658	1	Seawater
sample_307	-17.09	-72.42	2	Seawater
sample_308	33.2394	126.55	1	Sediment
sample_309	38.65	15.08	2	Seawater
sample_310	58.6	18.23	1	Seawater
sample_311	18	116	2	Both
sample_312	50.16	-5.1	1	Seawater
sample_313	-25	-170.01	2	Others
sample_314	12.8	-103.933	3	Others
sample_315	-26.76	67.71	1	Sediment
sample_316	79.9848	11.5289	1	Sediment
sample_317	36.07	120.31	1	Sediment
sample_318	60.16	5.08	1	Sediment
sample_319	41.18	142.2	2	Sediment
sample_320	11.33	142.2	4	Seawater
sample_321	21.3304	119.356	1	Seawater
sample_322	20.646	112.059	1	Sediment
sample_323	24.458	118.247	1	Seawater
sample_324	30.18	145.08	1	Seawater
sample_325	20.23	-87.19	1	Sediment
sample_326	42.76	131.66	1	Seawater
sample_327	6.38	60.51	1	Sediment
sample_328	3.71	63.83	1	Seawater
sample_329	9.25	-154.07	1	Sediment
sample_330	12.2059	-21.0234	1	Seawater
sample_331	-33.02	-71.65	1	Sediment
sample_332	-34	-73.37	1	Seawater
sample_333	-22.53	-176.7	1	Seawater
sample_334	36.3503	126.601	1	Seawater
sample_335	75.44	-169.1	1	Sediment
sample_336	64.04	-22.7	1	Seawater
sample_337	-10.3454	157.796	1	Others
sample_338	9.83	-104.29	2	Others
sample_339	10.72	140.12	1	Seawater
sample_340	15	110.5	1	Seawater
sample_341	38.1242	0.0897222	1	Seawater
sample_342	20.53	161.09	1	Sediment
sample_343	35.61	140.11	1	Seawater
sample_344	39.9704	177.327	1	Seawater
sample_345	41.0748	-72.9461	1	Seawater
sample_346	24.86	123.84	5	Others
sample_347	59.8	-151.92	1	Seawater
sample_348	16	130	2	Seawater
sample_349	11.9983	92.9756	1	Seawater
sample_350	6.99967	113.014	1	Sediment
sample_351	-10.1787	157.594	1	Seawater
sample_352	24.7333	36.2833	2	Seawater
sample_353	-67.42	74.39	1	Sediment
sample_354	-3.1	-102.55	3	Others
sample_355	79.0325	12.55	1	Sediment
sample_356	53.42	7.43	1	Seawater
sample_357	-13.818	-76.7648	1	Seawater
sample_358	55	10.11	2	Sediment
sample_359	-26.48	-137.93	1	Seawater
sample_360	-15.6	-13.35	1	Sediment
sample_361	84.48	158.02	1	Others
sample_362	47	170.58	1	Sediment
sample_363	41.5251	-70.6732	1	Seawater
sample_364	24.16	129.2	1	Seawater
sample_365	-36.93	51.3	2	Seawater
sample_366	22.15	158.98	1	Sediment
sample_367	8	132	1	Seawater
sample_368	34.22	141.25	1	Sediment
sample_369	-10.7024	157.482	1	Seawater
sample_370	34	18	1	Seawater
sample_371	11.3859	142.484	1	Seawater
sample_372	11.2	142.2	1	Seawater
sample_373	-15.25	-13.6833	1	Sediment
sample_374	-38.76	-47.43	1	Sediment
sample_375	10.47	140.13	1	Seawater
sample_376	8	85.3	1	Others
sample_377	24.3358	124.103	1	Others
sample_378	11.7	75.5	1	Sediment
sample_379	18	109	1	Seawater
sample_380	-76.84	169.99	1	Sediment
sample_381	21.9	120.8	1	Seawater
sample_382	-37.81	49.84	3	Sediment
sample_383	35.1	128.6	1	Sediment
sample_384	54.09	7.936	1	Seawater
sample_385	34.4	139.48	2	Seawater
sample_386	32.01	122.16	1	Sediment
sample_387	22.4661	120.444	1	Seawater
sample_388	53.49	-23.33	1	Seawater
sample_389	37.917	-0.28	1	Seawater
sample_390	-25.32	70.04	4	Both
sample_391	-74.7667	166.777	1	Sediment
sample_392	-37.8167	72	2	Seawater
sample_393	27.6725	126.985	1	Others
sample_394	21.4722	-157.977	2	Seawater
sample_395	30.25	123	1	Seawater
sample_396	21.1328	118.431	1	Seawater
sample_397	16.525	111.768	1	Seawater
sample_398	35	139.333	1	Seawater
sample_399	-20.6	-176.2	4	Both
sample_400	-37.7667	49.6333	1	Seawater
sample_401	20.71	-21.17	1	Seawater
sample_402	-7.42095	155.603	3	Seawater
sample_403	47.69	-122.4	1	Seawater
sample_404	58.62	18.25	1	Sediment
sample_405	37.85	-31.5167	1	Others
sample_406	32.1	-64.3	1	Others
sample_407	10.81	141.18	1	Sediment
sample_408	31.59	130.55	1	Sediment
sample_409	-17.27	121.13	1	Seawater
sample_410	-1.1	7.51667	1	Sediment
sample_411	42.48	3.13	1	Seawater
sample_412	7	88	1	Seawater
sample_413	14	114	1	Seawater
sample_414	11.59	141.88	1	Sediment
sample_415	-47.8	-15.28	1	Seawater
sample_416	12.97	-44.86	1	Others
sample_417	-38.3	50.0833	1	Others
sample_418	-17.7746	121.866	1	Sediment
sample_419	-37.7856	49.8507	1	Sediment
sample_420	-37.6866	50.4873	1	Sediment
sample_421	30.19	136.64	1	Sediment
sample_422	-7.8244	156.069	1	Seawater
sample_423	76	-146.82	1	Seawater
sample_424	1.2681	103.509	1	Seawater
sample_425	9.83	-104.28	1	Others
sample_426	61	1.98	1	Seawater
sample_427	20.3	-157.3	1	Seawater
sample_428	27.8078	126.905	1	Sediment
sample_429	19.31	115.75	1	Seawater
sample_430	11.33	142.19	1	Sediment
sample_431	54.42	6.48	1	Seawater
sample_432	-4.48	-12.22	1	Others
sample_433	-8.05872	137.523	1	Sediment
sample_434	20.73	38.1833	2	Seawater
sample_435	-38.95	47.41	1	Sediment
sample_436	-18.48	-12.85	1	Sediment
sample_437	-21.99	-176.57	1	Others
sample_438	35.08	-20.85	1	Seawater
sample_439	21.28	38.05	4	Seawater
sample_440	22.2345	114.195	1	Seawater
sample_441	9.77501	-104.28	1	Others
sample_442	-7.9	84.14	1	Sediment
sample_443	54.184	7.9	1	Seawater
sample_444	41.31	37.37	1	Sediment
sample_445	-13.8718	-76.8039	2	Seawater
sample_446	-58.2634	-60.9821	2	Sediment
sample_447	1.2	130	1	Seawater
sample_448	-37.6148	50.9711	1	Sediment
sample_449	22.1275	119.286	1	Sediment
sample_450	-40.01	-170.01	1	Others
sample_451	8.38	-145.4	1	Sediment
sample_452	28.5714	140.644	1	Others
sample_453	57.725	10.597	1	Sediment
sample_454	32.5	-117.16	1	Sediment
sample_455	31.67	-64.17	7	Seawater
sample_456	30.18	130.1	1	Sediment
sample_457	31.21	130.64	1	Sediment
sample_458	36.07	141.79	1	Sediment
sample_459	39.48	121.27	1	Sediment
sample_460	-66.01	67.9	1	Sediment
sample_461	20	121	10	Both
sample_462	-37.85	-31.5167	1	Others
sample_463	22.88	160.55	1	Sediment
sample_464	-33.28	50.75	1	Seawater
sample_465	59.99	3.04	1	Seawater
sample_466	-9.5	-79.67	1	Seawater
sample_467	73.55	8.15	2	Others
sample_468	24.52	123.51	1	Others
sample_469	49.37	154.15	1	Seawater
sample_470	27.81	126.91	1	Sediment
sample_471	11.35	142.28	1	Seawater
sample_472	18.4878	112.395	1	Seawater
sample_473	-22.33	166.33	1	Seawater
sample_474	59.69	179.34	1	Seawater
sample_475	35.73	140.83	1	Seawater
sample_476	-75.29	164.8	1	Seawater
sample_477	5	130	1	Seawater
sample_478	22.167	115.153	1	Seawater
sample_479	35.5955	126.61	1	Sediment
sample_480	70.65	-135.95	1	Sediment
sample_481	45	178.75	1	Seawater
sample_482	35	138.3	1	Seawater
sample_483	41	6	1	Seawater
sample_484	31.25	-20.72	1	Seawater
sample_485	32.5	126	1	Seawater
sample_486	87.0667	-170.483	1	Sediment
sample_487	46.27	-129.8	1	Seawater
sample_488	0	-140	2	Seawater
sample_489	10.35	142.29	1	Sediment
sample_490	41.9	10.43	1	Seawater
sample_491	41.526	-70.6761	1	Others
sample_492	36.6732	24.5203	1	Others
sample_493	-60.67	40.02	1	Seawater
sample_494	8	136	1	Seawater
sample_495	-14.2369	-76.6021	1	Seawater
sample_496	21.49	108.48	1	Seawater
sample_497	54.08	7.52	1	Seawater
sample_498	7.35	134.42	1	Sediment
sample_499	2.01	81.03	1	Sediment
sample_500	33.3	134.18	1	Seawater
sample_501	39.606	-0.264832	1	Seawater
sample_502	30.19	130.1	1	Seawater
sample_503	-6.1	153	1	Sediment
sample_504	8.88556	142.998	1	Sediment
sample_505	35	139.33	1	Seawater
sample_506	1.23	-101.48	1	Sediment
sample_507	-15.7	80.4	1	Seawater
sample_508	6.3	87	1	Others
sample_509	29.52	121.62	1	Sediment
sample_510	31.7	130.8	1	Sediment
sample_511	14.75	-44.98	3	Others
sample_512	42.6933	3.84155	2	Sediment
sample_513	35	139.2	1	Seawater
sample_514	38.3203	118.996	1	Sediment
sample_515	-14.1	-14.4	1	Sediment
sample_516	27.77	-37.03	1	Seawater
sample_517	27.04	127.96	1	Others
sample_518	38.36	128.59	1	Seawater
sample_519	37.14	131.52	1	Seawater
sample_520	37.2833	-32.2667	1	Others
sample_521	37.2921	-32.2751	1	Others
sample_522	17.994	120.287	1	Seawater
sample_523	-33.4	2.35	1	Sediment
sample_524	37.29	-32.28	1	Others
sample_525	-69	75	1	Seawater
sample_526	-13.6	-14.52	1	Sediment
sample_527	39.7	123.37	1	Seawater
sample_528	24.78	122.48	1	Sediment
sample_529	-26	-13.9	1	Sediment
sample_530	54.0014	179.581	1	Seawater
sample_531	47	160	1	Seawater
sample_532	-37.7838	49.7275	1	Sediment
sample_533	19.72	115.9	1	Seawater
sample_534	-21.7	78.85	1	Seawater
sample_535	35.23	119.93	1	Sediment
sample_536	27.79	126.89	1	Others
sample_537	3	-111	1	Sediment
sample_538	21.05	118.38	1	Seawater
sample_539	47.83	-129.75	1	Seawater
sample_540	-37.62	49.73	1	Seawater
sample_541	21.35	118.02	1	Seawater
sample_542	9.0633	143.535	1	Sediment
sample_543	-47.94	-61.92	1	Seawater
sample_544	-11.42	66.43	1	Sediment
sample_545	-24.27	-178.47	1	Sediment
sample_546	35.9782	120.409	1	Sediment
sample_547	19.6	158.9	1	Seawater
sample_548	78.9	12.48	1	Sediment
sample_549	-15.18	-13.41	1	Sediment
sample_550	29.5	122.1	2	Seawater
sample_551	35	123	1	Seawater
sample_552	33.1	126.183	1	Seawater
sample_553	54.18	12.1	2	Seawater
sample_554	34.68	128.39	1	Seawater
sample_555	-62.19	-58.98	1	Seawater
sample_556	-16.0604	119.354	1	Sediment
sample_557	21	157.7	1	Sediment
sample_558	25.26	124.37	1	Sediment
sample_559	33.4514	137.542	1	Sediment
sample_560	24.56	-81.78	1	Seawater
sample_561	21.5	-126.5	1	Others
sample_562	30.885	121.971	1	Sediment
sample_563	19.69	119.33	1	Sediment
sample_564	-27.85	63.93	1	Sediment
sample_565	16	154.1	1	Sediment
sample_566	6.56	60.68	1	Others
sample_567	9.83333	-104.3	1	Others
sample_568	-67.57	-68.12	1	Sediment
sample_569	-74.76	173.19	1	Others
sample_570	-31.87	-91.42	1	Seawater
sample_571	36.05	129.62	1	Seawater
sample_572	82.83	-159.15	1	Sediment
sample_573	4.65	179.38	1	Seawater
sample_574	31.0028	123	1	Seawater
sample_575	28.43	126.51	1	Seawater
sample_576	11	139	1	Seawater
sample_577	39.28	-0.19	1	Seawater
sample_578	37.2414	131.861	1	Sediment
sample_579	26.01	128.93	1	Seawater
sample_580	7.5	-145	1	Sediment
sample_581	30.42	121.53	1	Seawater
sample_582	8.51	-154.23	1	Sediment
sample_583	39.4747	-0.32306	1	Seawater
sample_584	27.27	127.17	1	Others
sample_585	-6.95	110.42	1	Seawater
sample_586	49.0369	-125.208	1	Seawater
sample_587	-3.73423	151.677	1	Others
sample_588	37.28	126.37	1	Sediment
sample_589	-37.53	51.06	1	Seawater
sample_590	-15.1	-13.8	1	Sediment
sample_591	17.7	83.32	1	Seawater
sample_592	21.2829	38.0498	1	Sediment
sample_593	20.33	38.85	1	Seawater
sample_594	49.28	-134.66	1	Seawater
sample_595	39.6028	121.661	2	Sediment
sample_596	35.53	126.45	1	Seawater
sample_597	-3.1	-102.6	1	Others
sample_598	7.29	134.42	1	Sediment
sample_599	27.07	127.95	1	Others
sample_600	38.46	128.43	1	Seawater
sample_601	-50.67	68.42	1	Seawater
sample_602	78.3872	-149.115	1	Sediment
sample_603	-8.06	137.52	1	Sediment
sample_604	-58.8024	-60.8996	1	Seawater
sample_605	41.39	2.23	1	Sediment
sample_606	30.13	-10.05	1	Seawater
sample_607	44.67	-125.1	4	Both
sample_608	8.33	-133	1	Seawater
sample_609	33.63	32.63	1	Seawater
sample_610	-4.31	-102.56	1	Others
sample_611	28.588	122.24	1	Seawater
sample_612	1	-92	1	Seawater
sample_613	43.1	29	2	Seawater
sample_614	0.27	-93	1	Seawater
sample_615	-1.71	94.5607	1	Sediment
sample_616	18.68	113.22	1	Seawater
sample_617	-13.857	-26.018	1	Seawater
sample_618	7.11	134.21	1	Sediment
sample_619	9.92	115.46	1	Seawater
sample_620	24.3075	120.519	1	Seawater
sample_621	-7	149.8	1	Seawater
sample_622	-31.12	-3.92	1	Seawater
sample_623	22	119.3	1	Others
sample_624	19.98	111.42	1	Sediment
sample_625	-35.77	44.38	1	Seawater
sample_626	12.13	-103.93	1	Others
sample_627	37	131	1	Sediment
sample_628	78.29	-162.69	1	Sediment
sample_629	36.08	120.53	1	Sediment
sample_630	-16.2553	119.636	1	Seawater
sample_631	41.6667	2.8	1	Seawater
sample_632	54.75	6.8	1	Seawater
sample_633	-20.18	-176.6	1	Others
sample_634	27.24	121.33	1	Seawater
sample_635	40.8667	121.817	1	Sediment
sample_636	-30.12	-38.59	1	Seawater
sample_637	54.44	8.23	1	Sediment
sample_638	20	118	1	Seawater
sample_639	22.0442	-64.0048	1	Seawater
sample_640	37.4	15.62	1	Seawater
sample_641	-14.16	-77.43	1	Seawater
sample_642	53.4752	8.22355	1	Sediment
sample_643	30.971	125.99	1	Sediment
sample_644	-12	-145.42	1	Seawater
sample_645	11.3518	142.432	1	Sediment
sample_646	-38.7598	47.4212	1	Sediment
sample_647	11.3762	142.302	1	Seawater
sample_648	29.61	-94.775	1	Sediment
sample_649	-15.15	-13.41	1	Sediment
sample_650	25.72	-80.15	1	Sediment
sample_651	23.37	-44.93	1	Others
sample_652	29.95	122.08	1	Sediment
sample_653	40.4567	-0.52667	1	Seawater
sample_654	54.188	7.898	1	Seawater
sample_655	21.4	-17.6	1	Sediment
sample_656	-69.36	76.37	1	Sediment
sample_657	35.09	129.13	1	Seawater
sample_658	25.07	122.57	1	Seawater
sample_659	36.13	-33.54	1	Others
sample_660	22.57	114.65	1	Seawater
sample_661	36.34	21.07	1	Seawater
sample_662	10	-154	1	Sediment
sample_663	37.83	-9.46	1	Sediment
sample_664	12.71	-103.91	1	Others
sample_665	-68.012	70.515	1	Seawater
sample_666	13.1	142.5	1	Sediment
sample_667	37.2394	131.869	1	Seawater
sample_668	35.02	126.17	1	Seawater
sample_669	-62.22	-58.97	1	Sediment
sample_670	57.39	20.27	1	Seawater
sample_671	32.1	139.87	1	Others
sample_672	27.01	-110.41	1	Others
sample_673	26	-45	1	Others
sample_674	12.8	-103.94	1	Others
sample_675	-11.25	66.25	1	Others
sample_676	27.79	126.9	1	Others
sample_677	45.92	-129.98	1	Others
sample_678	18.38	-81.8	17	Others
sample_679	27	-111	1	Others
sample_680	37.26	126.5	1	Seawater
sample_681	12.8	-103.93	1	Others
sample_682	-3.73	151.67	1	Others
sample_683	-37.78	-49.65	1	Others
sample_684	24.43	36.16	1	Seawater
sample_685	33.12	136.48	2	Sediment
sample_686	9.84	-104.29	1	Others
sample_687	47.95	-129.1	1	Others
sample_688	26.14	-44.83	23	Both
sample_689	28.57	140.63	1	Others
sample_690	-22.17	-176.6	1	Others
sample_691	18.55	-81.72	4	Others
sample_692	23.3667	-44.9333	1	Others
sample_693	15.86	81.83	1	Sediment
sample_694	-3.23	151.7	1	Others
sample_695	48.36	-123.3	1163	Seawater
sample_696	22.18	39.61	1	Seawater
sample_697	31.07	-64.17	521	Seawater
sample_698	27.39	-111.25	23	Sediment
sample_699	11.19	141.81	8	Sediment
sample_700	54.05	7.58	38	Sediment
sample_701	-34.86	179.06	249	Others
sample_702	24	-22	36	Seawater
sample_703	29.52	-113.57	99	Others
sample_704	54.4	8.2	63	Seawater
sample_705	73.76	8.46	44	Both
sample_706	64.26	-52.47	9	Sediment
sample_707	43.16	28.01	124	Seawater
sample_708	27.02	-111.38	18	Others
sample_709	27.0611	56.2464	2	Seawater
sample_710	17.4	-24.5	17	Seawater
sample_711	31.4	-64.1	47	Seawater
sample_712	-3.04	-166.01	25	Seawater
sample_713	48.6	-123.5	168	Seawater
sample_714	-26.25	-103.96	31	Seawater
sample_715	48.33	-123.32	59	Seawater
sample_716	-15.16	-13.35	88	Others
sample_717	18	126	11	Seawater
sample_718	22.6	69.5	9	Sediment
sample_719	42.9	30.68	57	Seawater
sample_720	21.5	72.5	63	Sediment
sample_721	23.75	-158	105	Seawater
sample_722	-34.98	16.02	37	Seawater
sample_723	25.77	36.12	11	Seawater
sample_724	-29.5	37.96	1	Seawater
sample_725	29.04	-69.44	9	Seawater
sample_726	-41.77	176.08	17	Others
sample_727	-23.46	-88.77	29	Seawater
sample_728	-34.86	179.05	78	Others
sample_729	36.2	-53.31	47	Seawater
sample_730	5.08	-161.97	18	Seawater
sample_731	24.71	-67.07	22	Seawater
sample_732	10.91	-44.67	4	Seawater
sample_733	20.79	-40.96	5	Seawater
sample_734	9.55	-50.47	15	Seawater
sample_735	42.54	30.41	20	Seawater
sample_736	-34.88	179.07	49	Others
sample_737	38.32	-68.87	41	Seawater
sample_738	23.6	37.05	11	Seawater
sample_739	59.09	-62.24	30	Sediment
sample_740	76.18	-73.13	10	Sediment
sample_741	27.43	-86.01	15	Sediment
sample_742	35.5	124	16	Seawater
sample_743	-25.78	113.3	56	Seawater
sample_744	-8.91	-140.28	5	Seawater
sample_745	27.89	34.51	2	Seawater
sample_746	27.29	-83.16	13	Seawater
sample_747	75.24	-150.07	2	Seawater
sample_748	47.75	-127.76	16	Sediment
sample_749	36.98	7.99	3	Seawater
sample_750	17.66	40.91	3	Seawater
sample_751	27.05	-111.38	20	Sediment
sample_752	-32.5	-154	6	Seawater
sample_753	19.61	38.73	10	Seawater
sample_754	-32.85	-177.65	6	Sediment
sample_755	25.03	122.34	2	Others
sample_756	43.84	-69.64	4	Seawater
sample_757	-22.21	-176.61	2	Others
sample_758	28.44	-88.22	3	Seawater
sample_759	29.13	50.18	7	Seawater
sample_760	20.53	38.78	4	Seawater
sample_761	33.56	-118.43	6	Sediment
sample_762	27.9	34.51	13	Seawater
sample_763	35.5	121.67	17	Seawater
sample_764	22.4	122.85	13	Seawater
sample_765	39.31	119.71	5	Sediment
sample_766	79.71	11.09	5	Sediment
sample_767	19.91	115.24	3	Seawater
sample_768	-20.08	-70.8	5	Seawater
sample_769	38.32	119	3	Sediment
sample_770	-45.99	30.95	1	Seawater
sample_771	22.33	-35.87	3	Seawater
sample_772	27.01	-111.41	36	Others
sample_773	18	39.8	1	Seawater
sample_774	-32.5	-170	11	Seawater
sample_775	-34.34	-178.18	5	Sediment
sample_776	28.14	-158	8	Seawater
sample_777	33.79	-118.67	5	Others
sample_778	11.32	142.19	1	Seawater
sample_779	44.59	-125.12	2	Sediment
sample_780	32.45	34.38	3	Seawater
sample_781	36.5	-71.23	7	Seawater
sample_782	-22.2995	166.862	1	Others
sample_783	-30	174	4	Seawater
sample_784	27.1	-111.12	7	Others
sample_785	32.7	-158	3	Seawater
sample_786	-8.89	-142.55	10	Seawater
sample_787	18.9	-104.5	11	Seawater
sample_788	18.44	39.86	6	Seawater
sample_789	10.99	141.94	1	Seawater
sample_790	21.07	38.48	3	Seawater
sample_791	18.37	-81.8	1	Others
sample_792	78.55	12.15	1	Sediment
sample_793	35.65	-7.33	20	Others
sample_794	12.93	143.62	9	Others
sample_795	8.91	142.56	2	Seawater
sample_796	-20.8	-70.8	3	Seawater
sample_797	34.15	-56.97	1	Seawater
sample_798	-9.01	-139.14	14	Seawater
sample_799	18.58	40.74	6	Seawater
sample_800	11.34	142.33	327	Seawater
sample_801	23.42	37.25	7	Seawater
sample_802	-25.81	-111.69	1	Seawater
sample_803	-30	156	7	Seawater
sample_804	27.04	-111.25	1	Sediment
sample_805	22.17	118.4	10	Sediment
sample_806	-3.04	-166.1	1	Seawater
sample_807	26.28	-86.81	13	Sediment
sample_808	12.63	144.72	2	Sediment
sample_809	22.05	37.93	6	Seawater
sample_810	28.42	-88.26	1	Seawater
sample_811	27.44	-91.18	3	Both
sample_812	-27.75	63.8	1	Seawater
sample_813	26.59	-87.51	4	Sediment
sample_814	43.07	-70.86	1	Sediment
sample_815	39.4	19.4	1	Seawater
sample_816	72	0.1	3	Sediment
sample_817	20	123	4	Seawater
sample_818	12.48	144.86	2	Sediment
sample_819	38.05	-121.93	1	Sediment
sample_820	9.3	-154.15	1	Sediment
sample_821	11.36	142.35	2	Seawater
sample_822	31.59	123	1	Seawater
sample_823	41.1	142.12	1	Sediment
sample_824	40.81	14.17	2	Sediment
sample_825	36.03	120.19	1	Seawater
sample_826	-23.22	-129.5	1	Seawater
sample_827	10.9107	-44.6678	1	Seawater
sample_828	38.67	118.97	2	Sediment
sample_829	-61.97	-49.5	3	Seawater
sample_830	42.71	10.12	1	Sediment
sample_831	18.73	66.39	1	Seawater
sample_832	56.1	10.46	6	Sediment
sample_833	11.91	144.93	1	Sediment
sample_834	8.68	-84.03	5	Sediment
sample_835	-21.03	-35.35	1	Seawater
sample_836	50.25	-4.22	1	Seawater
sample_837	26.01	-92.37	1	Seawater
sample_838	38.33	120.18	1	Sediment
sample_839	-73.34	-112.4	4	Seawater
sample_840	21.44	-157.78	1	Seawater
sample_841	-30.33	103.31	6	Seawater
sample_842	-23.22	-129.6	3	Seawater
sample_843	17.99	39.8	2	Seawater
sample_844	36.57	-158	1	Seawater
sample_845	28.7	126.85	1	Seawater
sample_846	-30.15	-43.29	1	Seawater
sample_847	37.33	126.59	1	Others
sample_848	20.86	63.59	2	Seawater
sample_849	27.3177	52.3254	2	Seawater
sample_850	40.73	14.27	1	Seawater
sample_851	11.23	141.69	1	Sediment
sample_852	11.56	141.98	1	Seawater
sample_853	-20.93	-35.18	1	Seawater
sample_854	34.67	-71.29	1	Seawater
sample_855	21.35	38.08	1	Others
sample_856	37.05	-73.51	1	Seawater
sample_857	33.27	137.17	1	Sediment
sample_858	-9.07	-140.6	3	Seawater
sample_859	11.33	141.19	2	Seawater
sample_860	14.2	-116.64	1	Seawater
sample_861	38.03	-122.15	1	Sediment
sample_862	27.52	-111.43	11	Others
sample_863	33.72	24.69	1	Sediment
sample_864	-13	-95.98	1	Seawater
sample_865	18.54	-81.72	2	Others
sample_866	20.84	63.59	2	Seawater
sample_867	67.1	-18.71	2	Sediment
sample_868	33.52	26.22	1	Seawater
sample_869	79.62	-16.53	1	Seawater
sample_870	72.01	14.73	7	Sediment
sample_871	11	141.94	1	Seawater
sample_872	9.9	138.51	9	Seawater
sample_873	-38.97	179.13	3	Sediment
sample_874	11.38	142.41	3	Seawater
sample_875	10.87	141.92	1	Seawater
sample_876	-38.72	178.61	7	Sediment
sample_877	11.28	93.1	2	Sediment
sample_878	72	14.73	2	Sediment
sample_879	21.21	38.05	3	Seawater
sample_880	9.77	-104.28	9	Others
sample_881	-12.49	-4.99	1	Seawater
sample_882	30.12	-42.12	2	Others
sample_883	33.9	-56.78	1	Seawater
sample_884	22.81	-46.09	1	Sediment
sample_885	34.39	-119.85	7	Seawater
sample_886	21.9	-93.44	2	Others
sample_887	25.15	124.22	8	Others
sample_888	-8.78	-17.91	1	Seawater
sample_889	9.85	-104.29	5	Others
sample_890	29.08	142.85	2	Seawater
sample_891	44.57	-125.15	3	Others
sample_892	-16.96	-100.68	1	Seawater
sample_893	31.69	-64.25	1	Seawater
sample_894	27.31	-111.26	5	Others
sample_895	11.13	142.16	2	Seawater
sample_896	-8.73	-17.96	1	Seawater
sample_897	11.4	141.5	1	Seawater
sample_898	22.8	-46.05	6	Both
sample_899	54.17	7.9	3	Seawater
sample_900	54.09	7.97	1	Sediment
sample_901	8.59	-84.08	1	Sediment
sample_902	53.11	8.85	5	Others
sample_903	35.76	14.26	3	Seawater
sample_904	-30.14	-43.29	2	Seawater
sample_905	22.06	119.8	1	Others
sample_906	11.56	141.99	1	Seawater
sample_907	-2.7	-28.5	1	Seawater
sample_908	-9.99	-139.2	1	Seawater
sample_909	-9.01	-139.18	1	Seawater
sample_910	22.02	-93.25	1	Sediment
sample_911	35.37	-127.74	1	Seawater
sample_912	27.06	56.25	1	Seawater
sample_913	-29.72	-101.16	1	Seawater
sample_914	-16.95	53.96	1	Seawater
sample_915	18.23	-81.48	1	Others
sample_916	9.69	-55.3	1	Seawater
sample_917	-30.15	-43.27	1	Seawater
sample_918	23.12	37.25	1	Others
sample_919	-20.68	-176.18	1	Others
sample_920	-12.97	-96.01	1	Seawater
sample_921	66.78	-18.48	1	Others
sample_922	38.18	132.8	1	Seawater
sample_923	38.67	128.58	1	Sediment
sample_924	-8.91	-142.56	1	Seawater
sample_925	-9	-139.2	1	Seawater
sample_926	20.85	63.59	2	Seawater
sample_927	-20.41	-3.16	1	Seawater
sample_928	-8.9	-142.55	1	Seawater
sample_929	-80.66	-174.46	1	Seawater
sample_930	10.65	141.5	1	Seawater
sample_931	2.23	3.36	1	Others
sample_932	27.0078	-111.407	29	Others
sample_933	-31.0263	4.6977	9	Seawater
sample_934	-20.1113	-176.989	2	Others
sample_935	17.9511	-67.1932	13	Both
sample_936	27.0114	-110.596	53	Others
sample_937	40.24	2.3	7	Seawater
sample_938	-37.9728	-44.9905	20	Seawater
sample_939	22.78	-46.09	7	Seawater
sample_940	14.2016	-116.696	21	Seawater
sample_941	28.867	-90.467	12	Seawater
sample_942	79.2466	-150.061	33	Seawater
sample_943	10	-145	18	Seawater
sample_944	49.9996	-145	6	Seawater
sample_945	3.5037	-38.9985	4	Seawater
sample_946	8	-156	15	Seawater
sample_947	45.9332	-129.982	5	Others
sample_948	37.2917	-32.2779	12	Others
sample_949	34.3922	-119.846	58	Others
sample_950	2.0596	-84.553	5	Seawater
sample_951	18.735	66.3895	20	Seawater
sample_952	35.5571	-6.5586	5	Seawater
sample_953	-20.1801	-176.601	2	Others
sample_954	9.28	-79.97	33	Seawater
sample_955	58.622	18.254	9	Sediment
sample_956	18.9918	64.5757	17	Seawater
sample_957	-61.9898	-49.3613	8	Seawater
sample_958	-9.1552	-140.528	8	Seawater
sample_959	56.62	11.67	12	Sediment
sample_960	38.48	10.16	11	Seawater
sample_961	45.9332	-130.014	3	Others
sample_962	27.0074	-110.591	16	Others
sample_963	43.7738	-16.9097	1	Seawater
sample_964	21.06	-150.35	7	Seawater
sample_965	48.5847	-123.501	143	Seawater
sample_966	-1.8505	-84.6318	1	Seawater
sample_967	49.9998	-145	11	Seawater
sample_968	39.48	6.37	6	Seawater
sample_969	35.4068	-127.743	5	Seawater
sample_970	-23.1719	-129.671	9	Seawater
sample_971	44.288	34.983	12	Sediment
sample_972	48.35	-123.3	11	Seawater
sample_973	5.9997	73.914	3	Seawater
sample_974	78.8697	8.1122	10	Seawater
sample_975	-9.067	-140.635	13	Seawater
sample_976	-22.1802	-176.601	10	Others
sample_977	-12.9057	-96.155	14	Seawater
sample_978	8.7051	-86.4906	5	Seawater
sample_979	36.5275	25.4871	16	Others
sample_980	48.97	-130.667	1	Seawater
sample_981	9.8441	-104.297	1	Others
sample_982	-44.283	-75.865	3	Sediment
sample_983	-16.21	-76.63	10	Seawater
sample_984	75.235	-150.069	9	Seawater
sample_985	50.0529	-123.821	7	Seawater
sample_986	49.9984	-144.994	9	Seawater
sample_987	-25.8126	-111.739	2	Seawater
sample_988	36.5264	25.4868	18	Others
sample_989	-33.832	-73.0366	7	Seawater
sample_990	38.55	13.18	5	Seawater
sample_991	73.2247	-150.225	15	Seawater
sample_992	-39.23	135.19	2	Seawater
sample_993	17.4274	-59.8286	5	Seawater
sample_994	27.0114	-110.593	26	Others
sample_995	35.7593	14.3453	5	Seawater
sample_996	27.0154	-111.38	22	Others
sample_997	9.5025	-92.3286	7	Seawater
sample_998	39.48	7.24	9	Seawater
sample_999	11.9811	-108.034	4	Seawater
sample_1000	-23.1569	-129.594	5	Seawater
sample_1001	-13.003	-80.809	16	Seawater
sample_1002	-12.9488	-96.0293	2	Seawater
sample_1003	50	-145	15	Seawater
sample_1004	-62.2658	-49.1658	4	Seawater
sample_1005	-20.9724	-35.2742	4	Seawater
sample_1006	37.2904	-32.2765	11	Others
sample_1007	-14.51	-76.2	15	Seawater
sample_1008	50.0005	-144.996	5	Seawater
sample_1009	29.1475	-23.6838	6	Seawater
sample_1010	47.76	-127.76	40	Others
sample_1011	18.92	-108.8	12	Seawater
sample_1012	20.3333	-107	6	Seawater
sample_1013	9.775	-104.28	15	Others
sample_1014	-8.7887	-17.9142	7	Seawater
sample_1015	-22.97	-36.95	5	Seawater
sample_1016	10.09	-99.25	3	Seawater
sample_1017	32.08	-17.26	6	Seawater
sample_1018	20.8188	63.6158	21	Seawater
sample_1019	9.7046	-55.3027	2	Seawater
sample_1020	0.0328	-153.705	11	Seawater
sample_1021	-20.3356	-3.2659	13	Seawater
sample_1022	78.8669	-3.2286	4	Seawater
sample_1023	-17.2387	53.9775	1	Seawater
sample_1024	36.2297	-33.9011	16	Others
sample_1025	-25.8339	-111.808	2	Seawater
sample_1026	-11.499	-81.405	4	Seawater
sample_1027	-5.2771	-85.2995	11	Seawater
sample_1028	18.49	39.8483	7	Seawater
sample_1029	27.0151	-111.38	15	Others
sample_1030	-35.2087	26.2932	1	Seawater
sample_1031	10.847	-65.114	19	Seawater
sample_1032	39.48	7.31	6	Seawater
sample_1033	-15.331	43.2908	2	Seawater
sample_1034	-15.3216	43.2843	8	Seawater
sample_1035	6.3929	-103.069	13	Seawater
sample_1036	45.9332	-129.982	5	Others
sample_1037	39.3599	19.4084	11	Seawater
sample_1038	43.49	7.9	8	Seawater
sample_1039	-1.8191	-84.6284	5	Seawater
sample_1040	43.29	8.1	6	Seawater
sample_1041	6.4994	-48	3	Seawater
sample_1042	-8.9632	-139.228	7	Seawater
sample_1043	25.5416	-88.4044	7	Seawater
sample_1044	10.0693	-99.2557	8	Seawater
sample_1045	39.48	4.36	5	Seawater
sample_1046	37.569	-122.102	4	Both
sample_1047	-20.761	-176.191	11	Others
sample_1048	-31.16	110.18	2	Seawater
sample_1049	27.0183	-111.38	12	Others
sample_1050	-17.283	2.9768	5	Seawater
sample_1051	18.2	-104.2	8	Seawater
sample_1052	18.3272	-52.639	4	Seawater
sample_1053	15.91	-124.49	3	Seawater
sample_1054	56.103	10.458	8	Sediment
sample_1055	36.5	25.45	4	Others
sample_1056	-21.9879	-176.568	7	Others
sample_1057	54.1841	7.9	28	Seawater
sample_1058	73.7632	8.464	14	Others
sample_1059	34.876	-13.1352	4	Seawater
sample_1060	15.9164	-124.521	6	Seawater
sample_1061	-5.74	-170.77	3	Seawater
sample_1062	19.0108	64.532	5	Seawater
sample_1063	-30.5067	115.081	1	Others
sample_1064	-8.895	-142.623	4	Seawater
sample_1065	49.5673	-138.671	3	Seawater
sample_1066	75.2588	-156.023	16	Seawater
sample_1067	12.6311	144.721	5	Sediment
sample_1068	-25.49	-179.52	2	Seawater
sample_1069	50.0008	-144.999	3	Seawater
sample_1070	27.0158	-111.425	14	Others
sample_1071	-3.565	149.989	1	Others
sample_1072	50.0454	-144.879	2	Seawater
sample_1073	43.6906	-16.8555	1	Seawater
sample_1074	-47.1906	-58.2682	5	Seawater
sample_1075	18.064	-133.315	5	Seawater
sample_1076	-29.6749	-101.214	6	Seawater
sample_1077	-35.2792	26.382	7	Seawater
sample_1078	34.3919	-119.846	9	Others
sample_1079	43.7649	-16.8935	6	Seawater
sample_1080	12	-108.06	3	Seawater
sample_1081	50.0008	-145	6	Seawater
sample_1082	39.48	5.24	6	Seawater
sample_1083	77.0991	-150.225	32	Seawater
sample_1084	-0.4612	-23.0333	2	Seawater
sample_1085	21.0597	-150.429	5	Seawater
sample_1086	27.37	-90.57	12	Others
sample_1087	27.0105	-111.407	3	Others
sample_1088	39.55	-72.4	6	Others
sample_1089	-24.9939	-35.9974	1	Seawater
sample_1090	9.844	-104.296	12	Seawater
sample_1091	36.5263	25.4867	29	Others
sample_1092	50.0005	-144.996	2	Seawater
sample_1093	-27.74	14.251	1	Sediment
sample_1094	-60.3606	-60.5096	8	Seawater
sample_1095	14.5	70	2	Seawater
sample_1096	12.4764	144.865	2	Sediment
sample_1097	9.8384	-104.291	6	Others
sample_1098	2.405	-13.602	7	Seawater
sample_1099	1.759	96.774	2	Sediment
sample_1100	-20.6821	-176.183	2	Others
sample_1101	-23.24	-129.485	2	Seawater
sample_1102	32.1	17.7	4	Seawater
sample_1103	27.0067	-111.409	5	Others
sample_1104	-31.0136	4.6932	5	Seawater
sample_1105	20	-52.63	11	Seawater
sample_1106	37.4754	-121.973	6	Sediment
sample_1107	14.52	-26	4	Seawater
sample_1108	36.5275	25.4914	8	Others
sample_1109	-8.9103	-142.577	17	Seawater
sample_1110	-33.8785	-73.0369	6	Seawater
sample_1111	-30.3455	-43.2924	5	Seawater
sample_1112	9.2013	-163.496	4	Seawater
sample_1113	14.6059	69.9776	2	Seawater
sample_1114	-37.9951	-44.9972	3	Seawater
sample_1115	-8.9721	-139.274	4	Seawater
sample_1116	9.22	-163.53	5	Seawater
sample_1117	49.2167	-123.533	2	Seawater
sample_1118	-11.499	-81.401	2	Seawater
sample_1119	29.97	-23.69	7	Seawater
sample_1120	37.5688	-122.103	1	Seawater
sample_1121	-22.3407	40.3444	1	Seawater
sample_1122	18.35	-81.85	5	Others
sample_1123	-12.9226	-96.0932	5	Seawater
sample_1124	15.249	-20.515	6	Seawater
sample_1125	38.09	11.46	10	Seawater
sample_1126	6.0124	73.8985	5	Seawater
sample_1127	-29.81	82.62	4	Seawater
sample_1128	31.4813	-159.088	2	Seawater
sample_1129	39.3757	19.4167	6	Seawater
sample_1130	27.0118	-110.596	5	Others
sample_1131	0.8736	-97.0511	4	Seawater
sample_1132	-62.1363	-49.3331	2	Seawater
sample_1133	71.2008	8.8666	2	Seawater
sample_1134	37.4741	-121.973	7	Sediment
sample_1135	43.02	8.37	1	Seawater
sample_1136	14.5375	70.0244	4	Seawater
sample_1137	-21.0675	-35.3923	6	Seawater
sample_1138	35.7392	14.3321	3	Seawater
sample_1139	2.0416	-97.0511	4	Seawater
sample_1140	0.0033	71.6428	4	Seawater
sample_1141	-8.8951	-140.317	7	Seawater
sample_1142	0.0095	-153.714	3	Seawater
sample_1143	-47.1208	-57.8265	8	Seawater
sample_1144	35.3379	-127.738	2	Seawater
sample_1145	14.1468	-116.682	13	Seawater
sample_1146	18.92	-104.89	4	Seawater
sample_1147	49.9853	-145.084	2	Seawater
sample_1148	-30.1495	-43.2486	4	Seawater
sample_1149	2.0663	-84.5304	8	Seawater
sample_1150	25.6405	-88.4085	3	Seawater
sample_1151	-32.7806	-87.0917	4	Seawater
sample_1152	-0.015038	-22.9623	3	Seawater
sample_1153	-29.5082	37.9202	8	Seawater
sample_1154	-15.83	-33.41	10	Seawater
sample_1155	69.2303	7.7302	3	Seawater
sample_1156	22.1283	38.1967	3	Seawater
sample_1157	-29.5123	37.8586	1	Seawater
sample_1158	8.2514	-49.9993	4	Seawater
sample_1159	49.5667	-138.667	2	Seawater
sample_1160	38.38	4.65	5	Seawater
sample_1161	-13.0023	-95.9759	1	Seawater
sample_1162	-28.41	179.14	2	Seawater
sample_1163	17.43	-59.83	4	Seawater
sample_1164	-33.55	39.89	5	Seawater
sample_1165	-8.896	-140.286	8	Seawater
sample_1166	-16.21	-76.61	2	Seawater
sample_1167	36.2294	-33.9028	5	Others
sample_1168	-12.999	-80.801	5	Seawater
sample_1169	-28.4105	179.145	3	Seawater
sample_1170	2.1008	-84.5107	3	Seawater
sample_1171	37.5693	-122.103	1	Seawater
sample_1172	79.0225	-9.5247	4	Seawater
sample_1173	35.7956	-37.0998	4	Seawater
sample_1174	21.51	-23.45	3	Seawater
sample_1175	49.5666	-138.667	3	Seawater
sample_1176	48.6569	-123.487	3	Seawater
sample_1177	1.4995	-36.9978	1	Seawater
sample_1178	50.0003	-145	4	Seawater
sample_1179	9.846	80.0607	2	Seawater
sample_1180	-14.205	-77.515	4	Seawater
sample_1181	-1.972	-84.601	3	Seawater
sample_1182	14.5287	-118.774	3	Seawater
sample_1183	45.9332	-130.014	2	Others
sample_1184	18.5679	66.4581	5	Seawater
sample_1185	48.65	-126.667	1	Seawater
sample_1186	39.47	11.53	5	Seawater
sample_1187	-16.9727	-100.663	2	Seawater
sample_1188	37.5692	-122.102	5	Seawater
sample_1189	14.53	-118.77	4	Seawater
sample_1190	-31.056	4.6606	4	Seawater
sample_1191	-21.1556	-104.822	2	Seawater
sample_1192	-32.8507	-177.663	45	Sediment
sample_1193	33.9044	-56.7834	6	Seawater
sample_1194	49.2833	-134.667	2	Seawater
sample_1195	26.049	-17.4585	1	Seawater
sample_1196	23.4217	37.2517	3	Seawater
sample_1197	39.29	-72.2	4	Others
sample_1198	48.969	-130.666	3	Seawater
sample_1199	6.3354	-103.034	1	Seawater
sample_1200	-17.5656	42.1988	5	Seawater
sample_1201	-76.4986	-179.988	1	Seawater
sample_1202	-27.98	63.25	5	Seawater
sample_1203	35.4118	-127.712	2	Seawater
sample_1204	-34.3456	-178.177	31	Sediment
sample_1205	-13.71	-81.389	2	Seawater
sample_1206	7.33	-26	1	Seawater
sample_1207	39.0869	-70.0111	6	Seawater
sample_1208	-20.3976	-3.2009	3	Seawater
sample_1209	-28.62	-11.8	1	Seawater
sample_1210	45.9227	-129.988	2	Others
sample_1211	34.0491	-49.8315	1	Seawater
sample_1212	37.133	-17.5322	2	Seawater
sample_1213	-5.7497	-170.741	2	Seawater
sample_1214	-21.99	-176.569	1	Others
sample_1215	34.21	-119.5	1	Sediment
sample_1216	-31.81	6.84	2	Seawater
sample_1217	6.3315	-102.948	1	Seawater
sample_1218	24.74	-88.37	1	Seawater
sample_1219	-32.81	12.77	5	Seawater
sample_1220	34.8341	-71.204	3	Seawater
sample_1221	-21.0073	-35.3344	1	Seawater
sample_1222	31.5319	-159.067	3	Seawater
sample_1223	-14.509	-76.201	1	Seawater
sample_1224	19.0342	64.5162	2	Seawater
sample_1225	-16.9675	53.9199	2	Seawater
sample_1226	-21.9896	-176.568	4	Others
sample_1227	-5.2476	-85.3343	1	Seawater
sample_1228	36.2108	-28.7989	1	Seawater
sample_1229	-17.0283	42.7449	1	Seawater
sample_1230	35.7528	14.2765	1	Seawater
sample_1231	-9.12	-30.19	1	Seawater
sample_1232	18.04	-133.26	3	Seawater
sample_1233	-20.0541	-176.134	3	Others
sample_1234	-16.9554	-100.692	1	Seawater
sample_1235	49.9991	-144.999	1	Seawater
sample_1236	50.0003	-145	2	Seawater
sample_1237	-26.91	-21.43	3	Seawater
sample_1238	31.493	-159.061	1	Seawater
sample_1239	20.8151	63.5046	1	Seawater
sample_1240	-30.1885	-43.2831	1	Seawater
sample_1241	-9.4986	-25.9999	1	Seawater
sample_1242	25.7109	-88.4916	2	Seawater
sample_1243	-15.59	-75.37	1	Seawater
sample_1244	-35.2528	26.317	1	Seawater
sample_1245	37.5691	-122.103	1	Sediment
sample_1246	9.8472	-104.297	1	Others
sample_1247	0.0014	-33.4979	1	Seawater
sample_1248	14.2017	-116.634	1	Seawater
sample_1249	7.416	79.3102	3	Seawater
sample_1250	-8.7788	-17.9098	1	Seawater
sample_1251	34.155	-49.6942	1	Seawater
sample_1252	48.9698	-130.667	1	Seawater
sample_1253	-37.9983	-44.9998	1	Seawater
sample_1254	-3.72119	151.675	1	Others
sample_1255	-14.198	-77.499	1	Seawater
sample_1256	-16.9687	-100.732	1	Seawater
sample_1257	45.9228	-129.988	1	Others
sample_1258	35.46	-124.91	1	Seawater
sample_1259	45.51	13.56	2	Seawater
sample_1260	8.00306	142.502	1	Sediment

## Sheet: Fig. 2
Fig. 2a-c							Fig. 2a-c						Fig. 2a-c							Fig. 2d
Sample_type	Host_group	sample	host_GC	host_protein_density	host_nucl		Superkingdom	Host_group	host_GC	host_protein_density	host_nucl		Class	Host_group	host_GC	host_protein_density	host_nucl			Sample_type	Data_type	Host_group	Info	Percentage
Deep-Sediment	With_prophage	Sediment	0.454463	0.983193	4483352		Bacteria	With_prophage	0.454463	0.983193	4483352		Gammaproteobacteria	With_prophage	0.601891	0.921901	4815049			Epipelagic-Seawater	Seawater	With_prophage	copitroph	0.365562
Deep-Sediment	With_prophage	Sediment	0.601891	0.921901	4815049		Bacteria	With_prophage	0.440489	0.852821	2641821		Gammaproteobacteria	With_prophage	0.412063	0.888802	4371050			Epipelagic-Seawater	Seawater	With_prophage	others	0.634438
Deep-Sediment	With_prophage	Sediment	0.412063	0.888802	4371050		Bacteria	With_prophage	0.578942	0.82544	5555824		Gammaproteobacteria	With_prophage	0.347962	0.920509	5704452			Epipelagic-Seawater	Seawater	Without_prophage	others	0.803246
Deep-Sediment	With_prophage	Sediment	0.45602	0.932238	3879910		Bacteria	With_prophage	0.601891	0.921901	4815049		Gammaproteobacteria	With_prophage	0.45602	0.932238	3879910			Epipelagic-Seawater	Seawater	Without_prophage	copitroph	0.196754
Deep-Sediment	With_prophage	Sediment	0.391083	0.93023	3934510		Bacteria	With_prophage	0.379474	0.967855	1970337		Gammaproteobacteria	With_prophage	0.391083	0.93023	3934510			Mesopelagic-Seawater	Seawater	With_prophage	others	0.525424
Deep-Sediment	With_prophage	Sediment	0.376252	0.954761	4489080		Bacteria	With_prophage	0.412063	0.888802	4371050		Gammaproteobacteria	With_prophage	0.435363	0.875078	4996127			Mesopelagic-Seawater	Seawater	With_prophage	copitroph	0.474576
Deep-Sediment	With_prophage	Sediment	0.418073	0.994552	3663960		Bacteria	With_prophage	0.492838	1.0715	2840867		Gammaproteobacteria	With_prophage	0.409538	0.869865	4452416			Mesopelagic-Seawater	Seawater	Without_prophage	copitroph	0.219081
Deep-Sediment	With_prophage	Sediment	0.582753	0.981102	4319634		Bacteria	With_prophage	0.563197	0.992981	3801684		Gammaproteobacteria	With_prophage	0.591147	0.955977	3576446			Mesopelagic-Seawater	Seawater	Without_prophage	others	0.780919
Deep-Sediment	With_prophage	Sediment	0.65939	0.931908	3821191		Bacteria	With_prophage	0.701753	0.871406	5374072		Gammaproteobacteria	With_prophage	0.665395	0.909023	2415780			Deep-Seawater	Seawater	With_prophage	others	0.423875
Deep-Sediment	With_prophage	Sediment	0.622346	0.948207	4153101		Bacteria	With_prophage	0.320795	0.940846	2592349		Gammaproteobacteria	With_prophage	0.457543	0.903958	5421711			Deep-Seawater	Seawater	With_prophage	copitroph	0.576125
Deep-Sediment	With_prophage	Sediment	0.645245	0.926754	4097098		Bacteria	With_prophage	0.641911	0.97966	2626421		Gammaproteobacteria	With_prophage	0.408571	0.933571	4394952			Deep-Seawater	Seawater	Without_prophage	others	0.594961
Deep-Sediment	With_prophage	Sediment	0.32891	0.754558	6542900		Bacteria	With_prophage	0.651506	0.911348	2675157		Gammaproteobacteria	With_prophage	0.479259	0.881882	6460045			Deep-Seawater	Seawater	Without_prophage	copitroph	0.405039
Deep-Sediment	With_prophage	Sediment	0.430942	1.00449	3365887		Bacteria	With_prophage	0.347962	0.920509	5704452		Gammaproteobacteria	With_prophage	0.450777	0.90063	5898096			Mesopelagic-Sediment	Sediment	With_prophage	others	0.581818
Deep-Sediment	With_prophage	Sediment	0.733485	0.79981	8419503		Bacteria	With_prophage	0.45602	0.932238	3879910		Gammaproteobacteria	With_prophage	0.442007	0.862095	5421676			Mesopelagic-Sediment	Sediment	With_prophage	copitroph	0.418182
Deep-Sediment	With_prophage	Sediment	0.466458	0.946636	3910690		Bacteria	With_prophage	0.391083	0.93023	3934510		Gammaproteobacteria	With_prophage	0.441506	0.901024	5784529			Mesopelagic-Sediment	Sediment	Without_prophage	copitroph	0.37931
Deep-Sediment	With_prophage	Sediment	0.719526	0.863219	7374721		Bacteria	With_prophage	0.316797	1.07766	1612756		Gammaproteobacteria	With_prophage	0.410452	0.883723	6354935			Mesopelagic-Sediment	Sediment	Without_prophage	others	0.62069
Deep-Sediment	With_prophage	Sediment	0.410257	0.930374	4282147		Bacteria	With_prophage	0.435363	0.875078	4996127		Gammaproteobacteria	With_prophage	0.474352	0.890114	4077007			Epipelagic-Sediment	Sediment	With_prophage	copitroph	0.366667
Deep-Sediment	With_prophage	Sediment	0.662087	1.01323	3262834		Bacteria	With_prophage	0.472475	0.901538	6399063		Gammaproteobacteria	With_prophage	0.566803	0.984237	3549958			Epipelagic-Sediment	Sediment	With_prophage	others	0.633333
Deep-Sediment	With_prophage	Sediment	0.583277	0.982139	3212376		Bacteria	With_prophage	0.409538	0.869865	4452416		Gammaproteobacteria	With_prophage	0.661888	0.920989	6690634			Epipelagic-Sediment	Sediment	Without_prophage	others	0.753012
Deep-Sediment	With_prophage	Sediment	0.655946	0.979879	3075889		Bacteria	With_prophage	0.380891	1.02148	5093590		Gammaproteobacteria	With_prophage	0.403124	0.909562	4619805			Epipelagic-Sediment	Sediment	Without_prophage	copitroph	0.246988
Deep-Sediment	With_prophage	Sediment	0.624817	0.919752	4557751		Bacteria	With_prophage	0.376252	0.954761	4489080		Gammaproteobacteria	With_prophage	0.442379	0.889589	5360902			Deep-Sediment	Sediment	With_prophage	copitroph	0.239024
Deep-Sediment	With_prophage	Sediment	0.458733	0.981046	4255662		Bacteria	With_prophage	0.591147	0.955977	3576446		Gammaproteobacteria	With_prophage	0.499773	0.942109	4471880			Deep-Sediment	Sediment	With_prophage	others	0.760976
Deep-Sediment	With_prophage	Sediment	0.539284	0.974394	2819188		Bacteria	With_prophage	0.484774	0.937989	3877446		Gammaproteobacteria	With_prophage	0.475599	0.883859	3925966			Deep-Sediment	Sediment	Without_prophage	others	0.879167
Deep-Sediment	With_prophage	Sediment	0.570481	0.938563	4461074		Bacteria	With_prophage	0.351549	1.02944	5793452		Gammaproteobacteria	With_prophage	0.391366	0.885639	4439733			Deep-Sediment	Sediment	Without_prophage	copitroph	0.120833
Deep-Sediment	With_prophage	Sediment	0.571416	0.927477	4321401		Bacteria	With_prophage	0.613254	0.889531	4061693		Gammaproteobacteria	With_prophage	0.634548	0.923015	4547053			Bacteria	Superkingdom	With_prophage	copitroph	0.435671
Deep-Sediment	With_prophage	Sediment	0.639915	0.846453	4967791		Bacteria	With_prophage	0.710494	0.854832	9599546		Gammaproteobacteria	With_prophage	0.401374	0.904006	3955725			Bacteria	Superkingdom	With_prophage	others	0.564329
Deep-Sediment	With_prophage	Sediment	0.376598	0.976887	4227715		Bacteria	With_prophage	0.665395	0.909023	2415780		Gammaproteobacteria	With_prophage	0.475467	0.88203	3935242			Bacteria	Superkingdom	Without_prophage	copitroph	0.238154
Deep-Sediment	With_prophage	Sediment	0.543027	0.939501	4379985		Bacteria	With_prophage	0.457543	0.903958	5421711		Gammaproteobacteria	With_prophage	0.450976	0.892077	5802189			Bacteria	Superkingdom	Without_prophage	others	0.761846
Deep-Sediment	With_prophage	Sediment	0.654662	0.979011	4319665		Bacteria	With_prophage	0.418073	0.994552	3663960		Gammaproteobacteria	With_prophage	0.613888	0.902503	4744581			Archaea	Superkingdom	With_prophage	copitroph	0.103448
Deep-Sediment	With_prophage	Sediment	0.57938	0.911069	3930548		Bacteria	With_prophage	0.408571	0.933571	4394952		Gammaproteobacteria	With_prophage	0.435045	0.873822	4979274			Archaea	Superkingdom	With_prophage	others	0.896552
Deep-Sediment	With_prophage	Sediment	0.425146	0.931321	2135675		Bacteria	With_prophage	0.479259	0.881882	6460045		Gammaproteobacteria	With_prophage	0.404059	0.890783	4501660			Archaea	Superkingdom	Without_prophage	copitroph	0.124286
Deep-Sediment	With_prophage	Sediment	0.41595	0.917588	3982178		Bacteria	With_prophage	0.300884	0.870308	5106241		Gammaproteobacteria	With_prophage	0.518018	0.89184	4710484			Archaea	Superkingdom	Without_prophage	others	0.875714
Deep-Sediment	With_prophage	Sediment	0.624726	0.86474	4718180		Bacteria	With_prophage	0.450777	0.90063	5898096		Gammaproteobacteria	With_prophage	0.503149	0.943483	3455284			Gammaproteobacteria	Class	With_prophage	copitroph	0.505369
Deep-Sediment	With_prophage	Sediment	0.409531	0.896618	4425519		Bacteria	With_prophage	0.669345	0.956903	3652407		Gammaproteobacteria	With_prophage	0.650048	0.922307	4278400			Gammaproteobacteria	Class	With_prophage	others	0.494631
Deep-Sediment	With_prophage	Sediment	0.432155	0.832202	6290541		Bacteria	With_prophage	0.442007	0.862095	5421676		Gammaproteobacteria	With_prophage	0.388892	0.87494	4714611			Gammaproteobacteria	Class	Without_prophage	copitroph	0.278228
Deep-Sediment	With_prophage	Sediment	0.411714	1.01722	3632461		Bacteria	With_prophage	0.462836	1.00906	4004716		Gammaproteobacteria	With_prophage	0.431668	0.878148	4035765			Gammaproteobacteria	Class	Without_prophage	others	0.721772
Deep-Sediment	With_prophage	Sediment	0.576732	0.820169	4785599		Bacteria	With_prophage	0.521267	0.908305	3940307		Gammaproteobacteria	With_prophage	0.475545	0.893808	4753817			Alphaproteobacteria	Class	With_prophage	copitroph	0.548801
Deep-Sediment	With_prophage	Sediment	0.458644	0.878695	4313215		Bacteria	With_prophage	0.641288	0.934376	3314511		Gammaproteobacteria	With_prophage	0.443394	0.877777	5062790			Alphaproteobacteria	Class	With_prophage	others	0.451199
Deep-Sediment	With_prophage	Sediment	0.409356	0.887769	3598910		Bacteria	With_prophage	0.654522	0.985082	3877848		Gammaproteobacteria	With_prophage	0.663145	0.913085	6478036			Alphaproteobacteria	Class	Without_prophage	copitroph	0.144144
Deep-Sediment	With_prophage	Sediment	0.606178	0.936384	4434076		Bacteria	With_prophage	0.441506	0.901024	5784529		Gammaproteobacteria	With_prophage	0.614507	0.909677	4704965			Alphaproteobacteria	Class	Without_prophage	others	0.855856
Deep-Sediment	With_prophage	Sediment	0.531192	0.897992	4348591		Bacteria	With_prophage	0.410452	0.883723	6354935		Gammaproteobacteria	With_prophage	0.612166	0.914231	5743628			Bacteroidia	Class	With_prophage	copitroph	0.470842
Deep-Sediment	With_prophage	Sediment	0.733402	0.850895	5702234		Bacteria	With_prophage	0.645204	0.950825	4365683		Gammaproteobacteria	With_prophage	0.616132	0.900835	4861045			Bacteroidia	Class	With_prophage	others	0.529158
Deep-Sediment	With_prophage	Sediment	0.441186	1.0087	4725869		Bacteria	With_prophage	0.582753	0.981102	4319634		Gammaproteobacteria	With_prophage	0.492408	0.83181	5518084			Bacteroidia	Class	Without_prophage	copitroph	0.499382
Deep-Sediment	With_prophage	Sediment	0.55096	0.92391	4309944		Bacteria	With_prophage	0.469467	1.00902	2251698		Gammaproteobacteria	With_prophage	0.442185	0.870722	5302498			Bacteroidia	Class	Without_prophage	others	0.500618
Deep-Sediment	With_prophage	Sediment	0.655409	0.941001	4411261		Bacteria	With_prophage	0.413499	1.0053	3617840		Gammaproteobacteria	With_prophage	0.66213	0.900213	6667311			Cyanobacteriia	Class	With_prophage	copitroph	0.295918
Deep-Sediment	With_prophage	Sediment	0.443021	0.869164	6260039		Bacteria	With_prophage	0.648977	0.952278	3102036		Gammaproteobacteria	With_prophage	0.628396	1.01356	4976500			Cyanobacteriia	Class	With_prophage	others	0.704082
Deep-Sediment	With_prophage	Sediment	0.582572	0.915101	3942734		Bacteria	With_prophage	0.375623	0.78696	5921522		Gammaproteobacteria	With_prophage	0.44963	0.88656	5612707			Cyanobacteriia	Class	Without_prophage	copitroph	0.126888
Deep-Sediment	With_prophage	Sediment	0.649375	0.978736	5680795		Bacteria	With_prophage	0.647718	0.931244	2992770		Gammaproteobacteria	With_prophage	0.419435	0.840275	6074204			Cyanobacteriia	Class	Without_prophage	others	0.873112
Deep-Sediment	With_prophage	Sediment	0.461327	0.866587	4255774		Bacteria	With_prophage	0.728997	0.94963	4398556		Gammaproteobacteria	With_prophage	0.449963	0.900742	5868493			Actinomycetia	Class	With_prophage	copitroph	0.874016
Deep-Sediment	With_prophage	Sediment	0.551005	0.917745	4709371		Bacteria	With_prophage	0.474352	0.890114	4077007		Gammaproteobacteria	With_prophage	0.661925	0.894606	6675562			Actinomycetia	Class	With_prophage	others	0.125984
Deep-Sediment	With_prophage	Sediment	0.42812	0.924178	4565138		Bacteria	With_prophage	0.314113	0.908457	2957764		Gammaproteobacteria	With_prophage	0.622786	0.889319	3998563			Actinomycetia	Class	Without_prophage	copitroph	0.825137
Deep-Sediment	With_prophage	Sediment	0.331403	0.941521	4182595		Bacteria	With_prophage	0.566803	0.984237	3549958		Gammaproteobacteria	With_prophage	0.438871	0.974629	5239942			Actinomycetia	Class	Without_prophage	others	0.174863
Deep-Sediment	With_prophage	Sediment	0.629555	0.82191	6065143		Bacteria	With_prophage	0.661888	0.920989	6690634		Gammaproteobacteria	With_prophage	0.552417	0.874304	4457262			Bacilli	Class	With_prophage	copitroph	0.956835
Deep-Sediment	With_prophage	Sediment	0.546861	0.926417	4719258		Bacteria	With_prophage	0.653719	0.984924	3663225		Gammaproteobacteria	With_prophage	0.434526	0.884001	5201354			Bacilli	Class	With_prophage	others	0.0431655
Deep-Sediment	With_prophage	Sediment	0.602388	0.930835	4888083		Bacteria	With_prophage	0.403124	0.909562	4619805		Gammaproteobacteria	With_prophage	0.664377	0.902614	6375926			Bacilli	Class	Without_prophage	copitroph	0.910448
Deep-Sediment	With_prophage	Sediment	0.646537	0.962719	3766417		Bacteria	With_prophage	0.369022	0.935124	2742951		Gammaproteobacteria	With_prophage	0.453407	0.867376	5399044			Bacilli	Class	Without_prophage	others	0.0895522
Deep-Sediment	With_prophage	Sediment	0.41597	0.838948	4883497		Bacteria	With_prophage	0.608038	1.05861	4381198		Gammaproteobacteria	With_prophage	0.448611	0.948915	4407140			Poseidoniia	Class	With_prophage	copitroph	0.388889
Deep-Sediment	With_prophage	Sediment	0.656875	0.930566	5676117		Bacteria	With_prophage	0.589663	0.946504	4645515		Gammaproteobacteria	With_prophage	0.556229	0.921031	4212669			Poseidoniia	Class	With_prophage	others	0.611111
Deep-Sediment	With_prophage	Sediment	0.39847	0.90212	4300978		Bacteria	With_prophage	0.648033	0.958384	3599809		Gammaproteobacteria	With_prophage	0.447274	0.864844	4878338			Poseidoniia	Class	Without_prophage	copitroph	0.323077
Deep-Sediment	With_prophage	Sediment	0.440231	0.862021	3013847		Bacteria	With_prophage	0.442379	0.889589	5360902		Gammaproteobacteria	With_prophage	0.66437	0.902314	6375832			Poseidoniia	Class	Without_prophage	others	0.676923
Deep-Sediment	With_prophage	Sediment	0.707443	0.900465	3695868		Bacteria	With_prophage	0.499773	0.942109	4471880		Gammaproteobacteria	With_prophage	0.636232	0.893715	4237368			Nitrososphaeria	Class	With_prophage	copitroph	0
Deep-Sediment	With_prophage	Sediment	0.543654	0.928688	4979067		Bacteria	With_prophage	0.544689	0.996214	4976843		Gammaproteobacteria	With_prophage	0.680162	0.90775	3936104			Nitrososphaeria	Class	With_prophage	others	1
Deep-Sediment	With_prophage	Sediment	0.374213	0.969836	4421364		Bacteria	With_prophage	0.58909	0.959565	4655235		Gammaproteobacteria	With_prophage	0.442859	0.872194	5259151			Nitrososphaeria	Class	Without_prophage	copitroph	0
Deep-Sediment	With_prophage	Sediment	0.449784	0.865773	3920198		Bacteria	With_prophage	0.475599	0.883859	3925966		Gammaproteobacteria	With_prophage	0.624017	0.907639	4269317			Nitrososphaeria	Class	Without_prophage	others	1
Deep-Sediment	With_prophage	Sediment	0.679907	0.950729	4589110		Bacteria	With_prophage	0.391366	0.885639	4439733		Gammaproteobacteria	With_prophage	0.44837	0.880378	5252289			Bathyarchaeia	Class	With_prophage	copitroph	0
Deep-Sediment	With_prophage	Sediment	0.546889	0.925682	4717601		Bacteria	With_prophage	0.623144	0.971222	4052626		Gammaproteobacteria	With_prophage	0.448206	0.875495	4420354			Bathyarchaeia	Class	With_prophage	others	1
Deep-Sediment	With_prophage	Sediment	0.567099	0.987764	2706111		Bacteria	With_prophage	0.65939	0.931908	3821191		Gammaproteobacteria	With_prophage	0.468084	0.894682	4871002			Bathyarchaeia	Class	Without_prophage	copitroph	0
Deep-Sediment	With_prophage	Sediment	0.416338	0.870236	4410296		Bacteria	With_prophage	0.599982	1.00763	3527075		Gammaproteobacteria	With_prophage	0.66157	0.904414	6708211			Bathyarchaeia	Class	Without_prophage	others	1
Deep-Sediment	With_prophage	Sediment	0.655478	0.880941	4381680		Bacteria	With_prophage	0.634548	0.923015	4547053		Gammaproteobacteria	With_prophage	0.404486	0.949495	4641416			Lokiarchaeia	Class	With_prophage	copitroph	0
Deep-Sediment	With_prophage	Sediment	0.604295	0.959065	3475260		Bacteria	With_prophage	0.401374	0.904006	3955725		Gammaproteobacteria	With_prophage	0.460359	0.880422	5426946			Lokiarchaeia	Class	With_prophage	others	1
Deep-Sediment	With_prophage	Sediment	0.370471	0.886947	3533468		Bacteria	With_prophage	0.412745	0.910218	3376113		Gammaproteobacteria	With_prophage	0.664329	0.904452	6374024			Lokiarchaeia	Class	Without_prophage	copitroph	0
Deep-Sediment	With_prophage	Sediment	0.701845	0.920275	5228874		Bacteria	With_prophage	0.276683	1.0034	2167626		Gammaproteobacteria	With_prophage	0.66585	0.862429	4347027			Lokiarchaeia	Class	Without_prophage	others	1
Deep-Sediment	With_prophage	Sediment	0.381316	1.00578	4565618		Bacteria	With_prophage	0.649582	0.966564	3150333		Gammaproteobacteria	With_prophage	0.392703	0.884739	4489459
Deep-Sediment	With_prophage	Sediment	0.501384	0.934919	2966032		Bacteria	With_prophage	0.349724	0.99959	5423221		Gammaproteobacteria	With_prophage	0.482695	0.996967	4435453
Deep-Sediment	With_prophage	Sediment	0.61149	0.967527	3276393		Bacteria	With_prophage	0.475467	0.88203	3935242		Gammaproteobacteria	With_prophage	0.442551	0.874512	5098841
Deep-Sediment	With_prophage	Sediment	0.625424	0.935152	4141572		Bacteria	With_prophage	0.450976	0.892077	5802189		Gammaproteobacteria	With_prophage	0.446211	0.907973	5208303
Deep-Sediment	With_prophage	Sediment	0.438888	0.977837	3974076		Bacteria	With_prophage	0.613888	0.902503	4744581		Gammaproteobacteria	With_prophage	0.382279	0.878663	4718534
Deep-Sediment	With_prophage	Sediment	0.395984	0.958508	3742273		Bacteria	With_prophage	0.589654	0.944532	4643571		Gammaproteobacteria	With_prophage	0.475461	0.881336	3953089
Deep-Sediment	With_prophage	Sediment	0.603325	0.950389	4977963		Bacteria	With_prophage	0.625715	0.970841	3996536		Gammaproteobacteria	With_prophage	0.517836	0.901964	3395921
Deep-Sediment	With_prophage	Sediment	0.614015	0.925175	5609748		Bacteria	With_prophage	0.649601	1.00666	5713952		Gammaproteobacteria	With_prophage	0.568221	0.933384	3524810
Deep-Sediment	With_prophage	Sediment	0.643055	0.951449	4013878		Bacteria	With_prophage	0.435045	0.873822	4979274		Gammaproteobacteria	With_prophage	0.596668	0.945522	3401295
Deep-Sediment	With_prophage	Sediment	0.708407	0.89697	5701414		Bacteria	With_prophage	0.630858	0.975032	3190664		Gammaproteobacteria	With_prophage	0.379511	0.887166	4814205
Deep-Sediment	With_prophage	Sediment	0.407108	0.886798	4678632		Bacteria	With_prophage	0.404059	0.890783	4501660		Gammaproteobacteria	With_prophage	0.39957	0.894944	3984606
Deep-Sediment	With_prophage	Sediment	0.654308	0.920748	3781707		Bacteria	With_prophage	0.588379	0.946205	4671294		Gammaproteobacteria	With_prophage	0.570401	0.913248	4617583
Deep-Sediment	With_prophage	Sediment	0.376291	0.911351	3685737		Bacteria	With_prophage	0.518018	0.89184	4710484		Gammaproteobacteria	With_prophage	0.461454	0.92948	4275508
Deep-Sediment	With_prophage	Sediment	0.570761	0.907968	4507867		Bacteria	With_prophage	0.645351	0.963192	3203931		Gammaproteobacteria	With_prophage	0.600714	0.867318	6132696
Deep-Sediment	With_prophage	Sediment	0.613887	0.911916	5594815		Bacteria	With_prophage	0.462933	0.959528	3956112		Gammaproteobacteria	With_prophage	0.410257	0.930374	4282147
Deep-Sediment	With_prophage	Sediment	0.663345	0.955982	5053443		Bacteria	With_prophage	0.622346	0.948207	4153101		Gammaproteobacteria	With_prophage	0.44376	0.870669	5046695
Deep-Sediment	With_prophage	Sediment	0.629031	0.915339	4481402		Bacteria	With_prophage	0.503149	0.943483	3455284		Gammaproteobacteria	With_prophage	0.383053	0.869585	4452697
Deep-Sediment	With_prophage	Sediment	0.627837	0.932694	3177891		Bacteria	With_prophage	0.650048	0.922307	4278400		Gammaproteobacteria	With_prophage	0.450373	0.899536	3403979
Deep-Sediment	With_prophage	Sediment	0.546526	0.920122	4211398		Bacteria	With_prophage	0.3435	1.03567	1471515		Gammaproteobacteria	With_prophage	0.451812	0.783601	6041337
Deep-Sediment	With_prophage	Sediment	0.626121	0.8928	4158824		Bacteria	With_prophage	0.7274	0.949808	7091963		Gammaproteobacteria	With_prophage	0.475575	0.881329	3928158
Deep-Sediment	With_prophage	Sediment	0.315234	0.926936	3386426		Bacteria	With_prophage	0.348099	1.00143	5673885		Gammaproteobacteria	With_prophage	0.40148	0.906788	4158633
Deep-Sediment	With_prophage	Sediment	0.465047	0.949861	3922679		Bacteria	With_prophage	0.388892	0.87494	4714611		Gammaproteobacteria	With_prophage	0.441166	0.876233	5812383
Deep-Sediment	With_prophage	Sediment	0.643981	0.910923	4493243		Bacteria	With_prophage	0.431668	0.878148	4035765		Gammaproteobacteria	With_prophage	0.445878	0.892652	5167749
Deep-Sediment	With_prophage	Sediment	0.597564	1.03665	6380197		Bacteria	With_prophage	0.475545	0.893808	4753817		Gammaproteobacteria	With_prophage	0.466526	0.88452	4924706
Deep-Sediment	With_prophage	Sediment	0.584631	0.967498	3429464		Bacteria	With_prophage	0.443394	0.877777	5062790		Gammaproteobacteria	With_prophage	0.42679	0.838337	3221855
Deep-Sediment	With_prophage	Sediment	0.3759	0.956767	4465037		Bacteria	With_prophage	0.506619	0.945078	3795454		Gammaproteobacteria	With_prophage	0.634476	0.921691	4565521
Deep-Sediment	With_prophage	Sediment	0.428335	0.831296	3156517		Bacteria	With_prophage	0.663145	0.913085	6478036		Gammaproteobacteria	With_prophage	0.624817	0.919752	4557751
Deep-Sediment	With_prophage	Sediment	0.438937	0.8477	3076559		Bacteria	With_prophage	0.460933	1.02595	4041144		Gammaproteobacteria	With_prophage	0.544252	0.953797	5017841
Deep-Sediment	With_prophage	Sediment	0.435736	0.844854	6183316		Bacteria	With_prophage	0.614507	0.909677	4704965		Gammaproteobacteria	With_prophage	0.599357	0.914057	4114624
Deep-Sediment	With_prophage	Sediment	0.450947	0.910342	6401991		Bacteria	With_prophage	0.627022	0.973446	2710988		Gammaproteobacteria	With_prophage	0.419941	0.883179	5254881
Deep-Sediment	With_prophage	Sediment	0.464945	0.952807	3897958		Bacteria	With_prophage	0.313543	1.15335	1654305		Gammaproteobacteria	With_prophage	0.6582	0.925391	7025141
Deep-Sediment	With_prophage	Sediment	0.564685	0.925022	4105847		Bacteria	With_prophage	0.336879	0.931973	3386363		Gammaproteobacteria	With_prophage	0.441715	0.864607	5383950
Deep-Sediment	With_prophage	Sediment	0.592831	0.94894	5651568		Bacteria	With_prophage	0.612166	0.914231	5743628		Gammaproteobacteria	With_prophage	0.398989	0.896935	4068299
Deep-Sediment	With_prophage	Sediment	0.399439	0.887407	4759937		Bacteria	With_prophage	0.616132	0.900835	4861045		Gammaproteobacteria	With_prophage	0.570481	0.938563	4461074
Deep-Sediment	With_prophage	Sediment	0.604571	0.917371	3869752		Bacteria	With_prophage	0.440852	0.983371	3902902		Gammaproteobacteria	With_prophage	0.432068	0.879676	5222377
Deep-Sediment	With_prophage	Sediment	0.579814	0.882061	4535966		Bacteria	With_prophage	0.644887	0.941201	4337010		Gammaproteobacteria	With_prophage	0.401396	0.903857	4166588
Deep-Sediment	With_prophage	Sediment	0.642394	0.946809	2777750		Bacteria	With_prophage	0.492408	0.83181	5518084		Gammaproteobacteria	With_prophage	0.660326	0.904411	6825435
Deep-Sediment	With_prophage	Sediment	0.647669	0.927305	4232695		Bacteria	With_prophage	0.33215	0.834568	4162635		Gammaproteobacteria	With_prophage	0.62198	0.843596	4118085
Deep-Sediment	With_prophage	Sediment	0.449039	0.99975	4206050		Bacteria	With_prophage	0.442185	0.870722	5302498		Gammaproteobacteria	With_prophage	0.447523	0.937025	3756568
Deep-Sediment	With_prophage	Sediment	0.693061	0.875783	7564662		Bacteria	With_prophage	0.30761	0.896831	2919167		Gammaproteobacteria	With_prophage	0.440309	0.899306	5767782
Deep-Sediment	With_prophage	Sediment	0.312505	0.929211	4680316		Bacteria	With_prophage	0.66213	0.900213	6667311		Gammaproteobacteria	With_prophage	0.399005	0.910127	4067565
Deep-Sediment	With_prophage	Sediment	0.376684	0.863061	4287065		Bacteria	With_prophage	0.628396	1.01356	4976500		Gammaproteobacteria	With_prophage	0.435831	0.856577	4694267
Deep-Sediment	With_prophage	Sediment	0.563804	0.998609	4805687		Bacteria	With_prophage	0.623888	0.941853	6798302		Gammaproteobacteria	With_prophage	0.66298	0.894614	6568195
Deep-Sediment	With_prophage	Sediment	0.626102	0.958167	3753001		Bacteria	With_prophage	0.55008	0.911523	6130397		Gammaproteobacteria	With_prophage	0.62583	0.83045	4250708
Deep-Sediment	With_prophage	Sediment	0.571621	0.90207	3789065		Bacteria	With_prophage	0.590966	0.954508	2822396		Gammaproteobacteria	With_prophage	0.571416	0.927477	4321401
Deep-Sediment	With_prophage	Sediment	0.487215	0.905423	4982204		Bacteria	With_prophage	0.44963	0.88656	5612707		Gammaproteobacteria	With_prophage	0.639915	0.846453	4967791
Deep-Sediment	With_prophage	Sediment	0.638832	0.964394	4704510		Bacteria	With_prophage	0.592254	0.939818	4883923		Gammaproteobacteria	With_prophage	0.408479	0.925765	4376923
Deep-Sediment	With_prophage	Sediment	0.649493	0.972339	5724343		Bacteria	With_prophage	0.419435	0.840275	6074204		Gammaproteobacteria	With_prophage	0.424306	0.833111	4968126
Deep-Sediment	With_prophage	Sediment	0.667289	0.963973	3324783		Bacteria	With_prophage	0.608644	0.973224	2778393		Gammaproteobacteria	With_prophage	0.543027	0.939501	4379985
Deep-Sediment	With_prophage	Sediment	0.691076	1.04377	4346758		Bacteria	With_prophage	0.645245	0.926754	4097098		Gammaproteobacteria	With_prophage	0.441467	0.87419	5447331
Deep-Sediment	With_prophage	Sediment	0.293888	0.980163	2386338		Bacteria	With_prophage	0.32891	0.754558	6542900		Gammaproteobacteria	With_prophage	0.662223	0.843668	6296313
Deep-Sediment	With_prophage	Sediment	0.381316	1.00578	4565618		Bacteria	With_prophage	0.582602	1.08619	2517057		Gammaproteobacteria	With_prophage	0.476772	0.834613	5833841
Deep-Sediment	With_prophage	Sediment	0.685774	0.869604	5060924		Bacteria	With_prophage	0.449963	0.900742	5868493		Gammaproteobacteria	With_prophage	0.660799	0.944505	6557935
Deep-Sediment	With_prophage	Sediment	0.500122	0.919177	4105849		Bacteria	With_prophage	0.549182	0.907501	4316251		Gammaproteobacteria	With_prophage	0.40162	0.877626	4477988
Deep-Sediment	With_prophage	Sediment	0.287771	0.871251	4707025		Bacteria	With_prophage	0.661925	0.894606	6675562		Gammaproteobacteria	With_prophage	0.536999	0.914041	3991068
Deep-Sediment	With_prophage	Sediment	0.278432	1.28871	2542856		Bacteria	With_prophage	0.622786	0.889319	3998563		Gammaproteobacteria	With_prophage	0.477545	0.91056	4891494
Deep-Sediment	With_prophage	Sediment	0.725684	0.832055	2801497		Bacteria	With_prophage	0.602687	0.961296	3807362		Gammaproteobacteria	With_prophage	0.473638	0.808582	2934769
Deep-Sediment	With_prophage	Sediment	0.435015	0.861526	5743300		Bacteria	With_prophage	0.620643	1.07231	4119127		Gammaproteobacteria	With_prophage	0.435474	0.88012	4973183
Deep-Sediment	With_prophage	Sediment	0.716392	0.953101	2908401		Bacteria	With_prophage	0.677019	0.924037	3574533		Gammaproteobacteria	With_prophage	0.444404	0.880946	5482743
Deep-Sediment	With_prophage	Sediment	0.724069	0.896507	7454486		Bacteria	With_prophage	0.613464	0.974964	4150921		Gammaproteobacteria	With_prophage	0.482695	0.996967	4435453
Deep-Sediment	With_prophage	Sediment	0.405846	1.0005	3743112		Bacteria	With_prophage	0.286865	1.10464	984030		Gammaproteobacteria	With_prophage	0.386328	0.933122	3909455
Deep-Sediment	With_prophage	Sediment	0.692022	0.920427	4447937		Bacteria	With_prophage	0.438871	0.974629	5239942		Gammaproteobacteria	With_prophage	0.418552	0.931003	4668085
Deep-Sediment	With_prophage	Sediment	0.506943	1.0432	2174083		Bacteria	With_prophage	0.506622	1.06288	2516740		Gammaproteobacteria	With_prophage	0.441586	0.884421	5654545
Deep-Sediment	With_prophage	Sediment	0.433667	0.978851	2832914		Bacteria	With_prophage	0.428883	0.876062	5831776		Gammaproteobacteria	With_prophage	0.42405	0.830684	4908004
Deep-Sediment	With_prophage	Sediment	0.48984	1.11828	1282332		Bacteria	With_prophage	0.552417	0.874304	4457262		Gammaproteobacteria	With_prophage	0.57938	0.911069	3930548
Deep-Sediment	With_prophage	Sediment	0.479738	1.05525	3360356		Bacteria	With_prophage	0.399795	0.844488	3969271		Gammaproteobacteria	With_prophage	0.546392	0.912805	5497341
Deep-Sediment	With_prophage	Sediment	0.415483	0.897332	3198371		Bacteria	With_prophage	0.607152	0.825957	4727847		Gammaproteobacteria	With_prophage	0.526838	0.913063	4153055
Deep-Sediment	With_prophage	Sediment	0.593817	1.03146	2020430		Bacteria	With_prophage	0.434526	0.884001	5201354		Gammaproteobacteria	With_prophage	0.662216	0.910314	6717465
Deep-Sediment	With_prophage	Sediment	0.545005	0.771845	3547345		Bacteria	With_prophage	0.664377	0.902614	6375926		Gammaproteobacteria	With_prophage	0.602036	0.916784	5293503
Deep-Sediment	With_prophage	Sediment	0.383201	0.92898	2001119		Bacteria	With_prophage	0.413486	0.838589	5132431		Gammaproteobacteria	With_prophage	0.447048	0.874941	5471225
Deep-Sediment	With_prophage	Sediment	0.511981	1.01662	2417806		Bacteria	With_prophage	0.731095	0.943444	7437643		Gammaproteobacteria	With_prophage	0.446372	0.851479	4614326
Deep-Sediment	With_prophage	Sediment	0.518504	1.02212	2244364		Bacteria	With_prophage	0.453407	0.867376	5399044		Gammaproteobacteria	With_prophage	0.612295	0.921537	4212528
Deep-Sediment	With_prophage	Sediment	0.55389	0.963769	2862720		Bacteria	With_prophage	0.606608	1.14752	2148112		Gammaproteobacteria	With_prophage	0.433241	0.866514	5343250
Deep-Sediment	With_prophage	Sediment	0.517374	0.928281	2522944		Bacteria	With_prophage	0.430942	1.00449	3365887		Gammaproteobacteria	With_prophage	0.661667	0.910926	4405405
Deep-Sediment	With_prophage	Sediment	0.51402	0.939912	2981130		Bacteria	With_prophage	0.448611	0.948915	4407140		Gammaproteobacteria	With_prophage	0.451079	0.89683	5827193
Deep-Sediment	With_prophage	Sediment	0.551919	1.06388	1819754		Bacteria	With_prophage	0.556229	0.921031	4212669		Gammaproteobacteria	With_prophage	0.390472	0.881996	4540838
Deep-Sediment	With_prophage	Sediment	0.338588	1.02188	1765373		Bacteria	With_prophage	0.650967	0.934749	3789254		Gammaproteobacteria	With_prophage	0.661991	0.920758	6680364
Deep-Sediment	With_prophage	Sediment	0.431172	1.0342	2569147		Bacteria	With_prophage	0.549894	0.925179	4529933		Gammaproteobacteria	With_prophage	0.490607	0.929155	4097271
Deep-Sediment	With_prophage	Sediment	0.506839	1.04254	2677104		Bacteria	With_prophage	0.447274	0.864844	4878338		Gammaproteobacteria	With_prophage	0.390252	0.886012	4496555
Deep-Sediment	With_prophage	Sediment	0.616786	0.981455	1992959		Bacteria	With_prophage	0.66437	0.902314	6375832		Gammaproteobacteria	With_prophage	0.614003	0.931258	4504661
Deep-Sediment	With_prophage	Sediment	0.362426	1.09009	1807189		Bacteria	With_prophage	0.674743	0.935409	4555225		Gammaproteobacteria	With_prophage	0.4341	0.841632	4819207
Deep-Sediment	With_prophage	Sediment	0.587437	1.05662	1862544		Bacteria	With_prophage	0.636232	0.893715	4237368		Gammaproteobacteria	With_prophage	0.448751	0.880167	5456918
Deep-Sediment	With_prophage	Sediment	0.396289	1.08267	1781700		Bacteria	With_prophage	0.560168	0.729218	9549952		Gammaproteobacteria	With_prophage	0.402784	0.934947	4340351
Deep-Sediment	With_prophage	Sediment	0.556	0.94463	3202311		Bacteria	With_prophage	0.733485	0.79981	8419503		Gammaproteobacteria	With_prophage	0.409531	0.896618	4425519
Deep-Sediment	With_prophage	Sediment	0.353892	0.835366	3408086		Bacteria	With_prophage	0.658099	1.05752	2862360		Gammaproteobacteria	With_prophage	0.499241	0.920872	4658626
Deep-Sediment	With_prophage	Sediment	0.371576	0.944249	1844852		Bacteria	With_prophage	0.680162	0.90775	3936104		Gammaproteobacteria	With_prophage	0.55605	0.921212	3867731
Deep-Sediment	With_prophage	Sediment	0.40986	0.822646	4186491		Bacteria	With_prophage	0.644262	0.954662	5990599		Gammaproteobacteria	With_prophage	0.475888	0.8743	4657439
Deep-Sediment	With_prophage	Sediment	0.429861	1.00534	1671072		Bacteria	With_prophage	0.300002	0.859539	3985858		Gammaproteobacteria	With_prophage	0.657092	0.911276	4201800
Deep-Sediment	With_prophage	Sediment	0.658882	0.779846	6678244		Bacteria	With_prophage	0.442859	0.872194	5259151		Gammaproteobacteria	With_prophage	0.429543	0.84921	5801861
Deep-Sediment	With_prophage	Sediment	0.525441	0.918844	3521818		Bacteria	With_prophage	0.466316	0.945253	3941802		Gammaproteobacteria	With_prophage	0.382838	0.904834	4062623
Deep-Sediment	With_prophage	Sediment	0.445212	0.94528	2804459		Bacteria	With_prophage	0.656097	0.90528	5377339		Gammaproteobacteria	With_prophage	0.432114	0.888108	5066951
Deep-Sediment	With_prophage	Sediment	0.532285	0.841231	3267831		Bacteria	With_prophage	0.644511	0.963084	5882145		Gammaproteobacteria	With_prophage	0.480409	0.953429	2808810
Deep-Sediment	With_prophage	Sediment	0.425567	1.03103	2245334		Bacteria	With_prophage	0.624017	0.907639	4269317		Gammaproteobacteria	With_prophage	0.422854	0.90636	4220176
Deep-Sediment	With_prophage	Sediment	0.297164	0.906138	2722543		Bacteria	With_prophage	0.44837	0.880378	5252289		Gammaproteobacteria	With_prophage	0.448284	0.876872	4387184
Deep-Sediment	With_prophage	Sediment	0.441897	0.999719	1719483		Bacteria	With_prophage	0.377267	0.904728	3741458		Gammaproteobacteria	With_prophage	0.627528	0.917304	4822828
Deep-Sediment	With_prophage	Sediment	0.410291	0.991985	2803471		Bacteria	With_prophage	0.648918	0.958151	3426390		Gammaproteobacteria	With_prophage	0.419839	0.910831	3404583
Deep-Sediment	With_prophage	Sediment	0.46943	1.00385	3387948		Bacteria	With_prophage	0.468482	1.06641	3074816		Gammaproteobacteria	With_prophage	0.457249	0.861528	5628373
Deep-Sediment	With_prophage	Sediment	0.585492	0.718063	10536683		Bacteria	With_prophage	0.639072	0.953667	4252009		Gammaproteobacteria	With_prophage	0.531346	0.845686	4116183
Deep-Sediment	With_prophage	Sediment	0.642688	0.913971	2786740		Bacteria	With_prophage	0.448206	0.875495	4420354		Gammaproteobacteria	With_prophage	0.39325	0.902226	4383604
Deep-Sediment	With_prophage	Sediment	0.688859	1.08512	2175790		Bacteria	With_prophage	0.546614	0.924135	4588074		Gammaproteobacteria	With_prophage	0.608489	0.923307	4213117
Deep-Sediment	With_prophage	Sediment	0.62103	0.993235	2339830		Bacteria	With_prophage	0.468084	0.894682	4871002		Gammaproteobacteria	With_prophage	0.451848	0.89657	5915882
Deep-Sediment	With_prophage	Sediment	0.488205	0.98988	2770034		Bacteria	With_prophage	0.66157	0.904414	6708211		Gammaproteobacteria	With_prophage	0.374057	0.867482	3769531
Deep-Sediment	With_prophage	Sediment	0.467542	0.927724	1588834		Bacteria	With_prophage	0.35082	1.0269	5507853		Gammaproteobacteria	With_prophage	0.450401	0.941632	5040185
Deep-Sediment	With_prophage	Sediment	0.603174	1.07152	1895436		Bacteria	With_prophage	0.404486	0.949495	4641416		Gammaproteobacteria	With_prophage	0.458644	0.878695	4313215
Deep-Sediment	With_prophage	Sediment	0.390206	0.989198	3081285		Bacteria	With_prophage	0.658562	1.05639	2837968		Gammaproteobacteria	With_prophage	0.406853	0.864777	4729542
Deep-Sediment	With_prophage	Sediment	0.497817	0.849063	2646446		Bacteria	With_prophage	0.695967	0.940395	6061283		Gammaproteobacteria	With_prophage	0.542814	0.94292	5121323
Deep-Sediment	With_prophage	Sediment	0.669609	0.926653	3365878		Bacteria	With_prophage	0.730941	0.850425	6896551		Gammaproteobacteria	With_prophage	0.680591	0.903609	5964967
Deep-Sediment	With_prophage	Sediment	0.606274	0.893861	7095064		Bacteria	With_prophage	0.460359	0.880422	5426946		Gammaproteobacteria	With_prophage	0.427514	0.838736	3314511
Deep-Sediment	With_prophage	Sediment	0.602091	0.749423	4135180		Bacteria	With_prophage	0.560923	1.12826	2476388		Gammaproteobacteria	With_prophage	0.531455	0.907069	4083483
Deep-Sediment	With_prophage	Sediment	0.538018	0.831845	4841044		Bacteria	With_prophage	0.664329	0.904452	6374024		Gammaproteobacteria	With_prophage	0.422245	0.836288	5783895
Deep-Sediment	With_prophage	Sediment	0.701948	1.04709	2352227		Bacteria	With_prophage	0.590577	0.926261	6410721		Gammaproteobacteria	With_prophage	0.409356	0.887769	3598910
Deep-Sediment	With_prophage	Sediment	0.452437	1.01788	2696782		Bacteria	With_prophage	0.727722	0.854816	7224943		Gammaproteobacteria	With_prophage	0.606178	0.936384	4434076
Deep-Sediment	With_prophage	Sediment	0.473073	0.81458	3669374		Bacteria	With_prophage	0.466458	0.946636	3910690		Gammaproteobacteria	With_prophage	0.474992	0.880099	3795029
Deep-Sediment	With_prophage	Sediment	0.476369	1.00395	2626636		Bacteria	With_prophage	0.635373	1.2615	2940948		Gammaproteobacteria	With_prophage	0.531192	0.897992	4348591
Deep-Sediment	With_prophage	Sediment	0.480608	1.06144	1930402		Bacteria	With_prophage	0.62987	1.07592	4138781		Gammaproteobacteria	With_prophage	0.44137	0.91294	5583062
Deep-Sediment	With_prophage	Sediment	0.331533	1.04328	2051230		Bacteria	With_prophage	0.66585	0.862429	4347027		Gammaproteobacteria	With_prophage	0.660744	0.941205	6528862
Deep-Sediment	With_prophage	Sediment	0.553284	1.10924	1616419		Bacteria	With_prophage	0.392703	0.884739	4489459		Gammaproteobacteria	With_prophage	0.664378	0.90228	6377176
Deep-Sediment	With_prophage	Sediment	0.574546	0.945222	3864699		Bacteria	With_prophage	0.547865	0.774095	7796200		Gammaproteobacteria	With_prophage	0.639405	0.98693	4969959
Deep-Sediment	With_prophage	Sediment	0.561731	0.93082	2255002		Bacteria	With_prophage	0.583147	0.982212	3291551		Gammaproteobacteria	With_prophage	0.444322	0.909869	3993982
Deep-Sediment	With_prophage	Sediment	0.639617	0.980137	4701383		Bacteria	With_prophage	0.482695	0.996967	4435453		Gammaproteobacteria	With_prophage	0.5525	0.874708	3564618
Deep-Sediment	With_prophage	Sediment	0.358589	0.940489	2961227		Bacteria	With_prophage	0.442551	0.874512	5098841		Gammaproteobacteria	With_prophage	0.592844	0.907352	6568564
Deep-Sediment	With_prophage	Sediment	0.428505	1.21088	1583970		Bacteria	With_prophage	0.446211	0.907973	5208303		Gammaproteobacteria	With_prophage	0.476308	0.876968	5666116
Deep-Sediment	With_prophage	Sediment	0.457736	1.05683	2436526		Bacteria	With_prophage	0.382279	0.878663	4718534		Gammaproteobacteria	With_prophage	0.480369	0.95582	2813292
Deep-Sediment	With_prophage	Sediment	0.461539	1.02569	2277485		Bacteria	With_prophage	0.59072	0.940668	4574408		Gammaproteobacteria	With_prophage	0.444798	0.90172	5422972
Deep-Sediment	With_prophage	Sediment	0.629635	1.07014	1759586		Bacteria	With_prophage	0.475461	0.881336	3953089		Gammaproteobacteria	With_prophage	0.474763	0.888442	3948484
Deep-Sediment	With_prophage	Sediment	0.333365	1.07469	1429246		Bacteria	With_prophage	0.517836	0.901964	3395921		Gammaproteobacteria	With_prophage	0.570573	0.930847	4443264
Deep-Sediment	With_prophage	Sediment	0.514505	0.929537	3026237		Bacteria	With_prophage	0.623695	0.96058	3505173		Gammaproteobacteria	With_prophage	0.46403	0.866318	5659582
Deep-Sediment	With_prophage	Sediment	0.344149	0.870343	4668275		Bacteria	With_prophage	0.568221	0.933384	3524810		Gammaproteobacteria	With_prophage	0.441067	0.873438	5374166
Deep-Sediment	With_prophage	Sediment	0.403736	0.975039	1989664		Bacteria	With_prophage	0.575184	1.00352	4457315		Gammaproteobacteria	With_prophage	0.407197	0.883464	5020010
Deep-Sediment	With_prophage	Sediment	0.484882	0.952615	3590118		Bacteria	With_prophage	0.577423	1.02303	4359615		Gammaproteobacteria	With_prophage	0.506458	0.951078	3961822
Deep-Sediment	With_prophage	Sediment	0.343584	0.929123	3286971		Bacteria	With_prophage	0.34962	0.887562	2913599		Gammaproteobacteria	With_prophage	0.632177	0.963769	3669965
Deep-Sediment	With_prophage	Sediment	0.638777	0.933438	2291529		Bacteria	With_prophage	0.660598	0.967389	4040772		Gammaproteobacteria	With_prophage	0.40554	0.878848	4386425
Deep-Sediment	With_prophage	Sediment	0.307831	0.725277	6681585		Bacteria	With_prophage	0.596668	0.945522	3401295		Gammaproteobacteria	With_prophage	0.443021	0.869164	6260039
Deep-Sediment	With_prophage	Sediment	0.460341	1.08259	1652518		Bacteria	With_prophage	0.650255	0.970443	5229572		Gammaproteobacteria	With_prophage	0.664369	0.902263	6383950
Deep-Sediment	With_prophage	Sediment	0.630318	1.06279	1646609		Bacteria	With_prophage	0.359536	0.855417	4429417		Gammaproteobacteria	With_prophage	0.510876	0.919059	4662375
Deep-Sediment	With_prophage	Sediment	0.512682	1.02981	2382961		Bacteria	With_prophage	0.379511	0.887166	4814205		Gammaproteobacteria	With_prophage	0.588233	0.910662	3720370
Deep-Sediment	With_prophage	Sediment	0.703613	0.892854	6692025		Bacteria	With_prophage	0.39957	0.894944	3984606		Gammaproteobacteria	With_prophage	0.602321	0.923638	4786508
Deep-Sediment	With_prophage	Sediment	0.545915	1.00265	3598458		Bacteria	With_prophage	0.635813	0.968528	3683940		Gammaproteobacteria	With_prophage	0.44673	0.884745	4564026
Deep-Sediment	With_prophage	Sediment	0.637599	0.826601	3930553		Bacteria	With_prophage	0.570401	0.913248	4617583		Gammaproteobacteria	With_prophage	0.710746	0.881662	3902858
Deep-Sediment	With_prophage	Sediment	0.624323	0.844979	3684114		Bacteria	With_prophage	0.721117	0.875379	7874303		Gammaproteobacteria	With_prophage	0.582572	0.915101	3942734
Deep-Sediment	With_prophage	Sediment	0.581776	0.996407	4104748		Bacteria	With_prophage	0.527562	0.798202	7994218		Gammaproteobacteria	With_prophage	0.664448	0.904453	6364066
Deep-Sediment	With_prophage	Sediment	0.644545	0.868987	2474144		Bacteria	With_prophage	0.473797	0.896373	4548329		Gammaproteobacteria	With_prophage	0.476467	0.898927	4639976
Deep-Sediment	With_prophage	Sediment	0.49203	1.04529	4060102		Bacteria	With_prophage	0.503733	0.748022	6043936		Gammaproteobacteria	With_prophage	0.441383	0.868554	5330702
Deep-Sediment	With_prophage	Sediment	0.384401	1.15705	1371597		Bacteria	With_prophage	0.461454	0.92948	4275508		Gammaproteobacteria	With_prophage	0.409913	0.87718	4708270
Deep-Sediment	With_prophage	Sediment	0.508966	0.954179	2877868		Bacteria	With_prophage	0.295028	0.948435	4125744		Gammaproteobacteria	With_prophage	0.549156	0.927482	5017886
Deep-Sediment	With_prophage	Sediment	0.511002	1.00229	3383269		Bacteria	With_prophage	0.600714	0.867318	6132696		Gammaproteobacteria	With_prophage	0.661404	0.918636	6830778
Deep-Sediment	With_prophage	Sediment	0.479765	0.989692	2911007		Bacteria	With_prophage	0.578923	0.949763	4045219		Gammaproteobacteria	With_prophage	0.62533	0.916266	5791987
Deep-Sediment	With_prophage	Sediment	0.560494	0.878377	3602097		Bacteria	With_prophage	0.719526	0.863219	7374721		Gammaproteobacteria	With_prophage	0.450468	0.963276	3214033
Deep-Sediment	With_prophage	Sediment	0.490513	0.92784	2894896		Bacteria	With_prophage	0.336054	0.779505	4533646		Gammaproteobacteria	With_prophage	0.461327	0.866587	4255774
Deep-Sediment	With_prophage	Sediment	0.398805	0.953184	3477816		Bacteria	With_prophage	0.410257	0.930374	4282147		Gammaproteobacteria	With_prophage	0.630881	0.888912	4718129
Deep-Sediment	With_prophage	Sediment	0.507387	1.09019	2207867		Bacteria	With_prophage	0.348484	0.99332	5564168		Gammaproteobacteria	With_prophage	0.40521	0.891052	4599060
Deep-Sediment	With_prophage	Sediment	0.623278	0.8882	3271786		Bacteria	With_prophage	0.368475	0.881866	3784022		Gammaproteobacteria	With_prophage	0.662076	0.894443	2575904
Deep-Sediment	With_prophage	Sediment	0.689015	0.912107	3655273		Bacteria	With_prophage	0.44376	0.870669	5046695		Gammaproteobacteria	With_prophage	0.424869	0.826211	3353866
Deep-Sediment	With_prophage	Sediment	0.562536	1.25837	1823794		Bacteria	With_prophage	0.554265	1.13922	3069637		Gammaproteobacteria	With_prophage	0.689261	1.13917	5459234
Deep-Sediment	With_prophage	Sediment	0.53033	0.944762	4576812		Bacteria	With_prophage	0.641104	0.943605	3641355		Gammaproteobacteria	With_prophage	0.551005	0.917745	4709371
Deep-Sediment	With_prophage	Sediment	0.588642	0.92335	4568151		Bacteria	With_prophage	0.589009	0.955406	4620024		Gammaproteobacteria	With_prophage	0.663051	0.910852	6559792
Deep-Sediment	With_prophage	Sediment	0.503679	0.933196	3370139		Bacteria	With_prophage	0.383053	0.869585	4452697		Gammaproteobacteria	With_prophage	0.442584	0.878142	5175699
Deep-Sediment	With_prophage	Sediment	0.578363	0.92935	3030075		Bacteria	With_prophage	0.650202	0.976754	3240325		Gammaproteobacteria	With_prophage	0.653895	0.887644	4662905
Deep-Sediment	With_prophage	Sediment	0.46808	1.12486	1638421		Bacteria	With_prophage	0.450373	0.899536	3403979		Gammaproteobacteria	With_prophage	0.453731	0.898464	3652901
Deep-Sediment	With_prophage	Sediment	0.394222	1.03074	1746310		Bacteria	With_prophage	0.451812	0.783601	6041337		Gammaproteobacteria	With_prophage	0.587807	0.870707	5160176
Deep-Sediment	With_prophage	Sediment	0.370431	0.931446	3367881		Bacteria	With_prophage	0.475575	0.881329	3928158		Gammaproteobacteria	With_prophage	0.477222	0.859671	5606799
Deep-Sediment	With_prophage	Sediment	0.586829	1.08898	1763111		Bacteria	With_prophage	0.439973	0.989368	3898450		Gammaproteobacteria	With_prophage	0.449694	0.824472	2856375
Deep-Sediment	With_prophage	Sediment	0.293427	0.792904	3721761		Bacteria	With_prophage	0.354567	1.01193	5137711		Gammaproteobacteria	With_prophage	0.451087	0.907934	4142373
Deep-Sediment	With_prophage	Sediment	0.39455	0.966738	3014261		Bacteria	With_prophage	0.40148	0.906788	4158633		Gammaproteobacteria	With_prophage	0.476932	0.911439	5444138
Deep-Sediment	With_prophage	Sediment	0.490535	1.02741	1835682		Bacteria	With_prophage	0.509344	0.885515	5923104		Gammaproteobacteria	With_prophage	0.437572	0.871076	4650568
Deep-Sediment	With_prophage	Sediment	0.323007	0.971209	1976918		Bacteria	With_prophage	0.329649	0.851761	2716726		Gammaproteobacteria	With_prophage	0.663237	0.907679	6489081
Deep-Sediment	With_prophage	Sediment	0.301567	0.989364	1758706		Bacteria	With_prophage	0.662087	1.01323	3262834		Gammaproteobacteria	With_prophage	0.491059	0.932704	3773974
Deep-Sediment	With_prophage	Sediment	0.669778	0.933128	4165558		Bacteria	With_prophage	0.643868	0.976691	4592035		Gammaproteobacteria	With_prophage	0.650031	0.922593	4283580
Deep-Sediment	With_prophage	Sediment	0.464106	1.13469	1571360		Bacteria	With_prophage	0.441166	0.876233	5812383		Gammaproteobacteria	With_prophage	0.445476	0.89918	5045711
Deep-Sediment	With_prophage	Sediment	0.667603	0.885804	2745527		Bacteria	With_prophage	0.445878	0.892652	5167749		Gammaproteobacteria	With_prophage	0.602388	0.930835	4888083
Deep-Sediment	With_prophage	Sediment	0.498684	1.0338	3012189		Bacteria	With_prophage	0.583277	0.982139	3212376		Gammaproteobacteria	With_prophage	0.50129	0.917447	2595246
Deep-Sediment	With_prophage	Sediment	0.438687	1.12506	1359925		Bacteria	With_prophage	0.643006	0.982068	4138207		Gammaproteobacteria	With_prophage	0.402739	0.877332	4444156
Deep-Sediment	With_prophage	Sediment	0.641072	0.793428	5761079		Bacteria	With_prophage	0.54646	0.926065	4258880		Gammaproteobacteria	With_prophage	0.441426	0.870126	5329114
Deep-Sediment	With_prophage	Sediment	0.526731	0.928699	3877469		Bacteria	With_prophage	0.466526	0.88452	4924706		Gammaproteobacteria	With_prophage	0.414704	0.968259	4420305
Deep-Sediment	With_prophage	Sediment	0.486418	1.05006	923754		Bacteria	With_prophage	0.646228	0.931122	4944573		Gammaproteobacteria	With_prophage	0.626657	0.921975	4668238
Deep-Sediment	With_prophage	Sediment	0.548123	0.948804	3923886		Bacteria	With_prophage	0.351991	1.01747	5390835		Gammaproteobacteria	With_prophage	0.451086	0.909848	4141349
Deep-Sediment	With_prophage	Sediment	0.608975	0.964394	3175050		Bacteria	With_prophage	0.490519	0.863881	5624617		Gammaproteobacteria	With_prophage	0.434957	0.867927	5046506
Deep-Sediment	With_prophage	Sediment	0.655094	0.916916	4697266		Bacteria	With_prophage	0.589709	0.948148	4650117		Gammaproteobacteria	With_prophage	0.463324	0.934993	5085600
Deep-Sediment	With_prophage	Sediment	0.369235	1.00629	2511197		Bacteria	With_prophage	0.655946	0.979879	3075889		Gammaproteobacteria	With_prophage	0.41597	0.838948	4883497
Deep-Sediment	With_prophage	Sediment	0.593289	0.996096	1910459		Bacteria	With_prophage	0.42679	0.838337	3221855		Gammaproteobacteria	With_prophage	0.442534	0.868569	5255769
Deep-Sediment	With_prophage	Sediment	0.573595	1.04131	2728298		Bacteria	With_prophage	0.634476	0.921691	4565521		Gammaproteobacteria	With_prophage	0.389481	0.865272	4815825
Deep-Sediment	With_prophage	Sediment	0.428496	0.733878	9340786		Bacteria	With_prophage	0.626968	0.975287	2710996		Gammaproteobacteria	With_prophage	0.624681	0.939129	4707553
Deep-Sediment	With_prophage	Sediment	0.62495	0.896204	3075192		Bacteria	With_prophage	0.594918	0.956891	4414296		Gammaproteobacteria	With_prophage	0.408475	0.934288	4412986
Deep-Sediment	With_prophage	Sediment	0.428407	1.02424	1667573		Bacteria	With_prophage	0.503571	1.04669	2492626		Gammaproteobacteria	With_prophage	0.388353	0.927521	3889937
Deep-Sediment	With_prophage	Sediment	0.634362	1.0529	1686765		Bacteria	With_prophage	0.624817	0.919752	4557751		Gammaproteobacteria	With_prophage	0.419044	0.894806	3741594
Deep-Sediment	With_prophage	Sediment	0.631683	0.923755	3814865		Bacteria	With_prophage	0.738379	0.918132	8756907		Gammaproteobacteria	With_prophage	0.465927	0.90056	4894731
Deep-Sediment	With_prophage	Sediment	0.353907	0.822177	3283963		Bacteria	With_prophage	0.728997	0.950546	4398526		Gammaproteobacteria	With_prophage	0.386564	0.890543	4287272
Deep-Sediment	With_prophage	Sediment	0.494717	0.896748	2239201		Bacteria	With_prophage	0.544252	0.953797	5017841		Gammaproteobacteria	With_prophage	0.421355	0.861911	5082889
Deep-Sediment	With_prophage	Sediment	0.625206	0.927452	3315535		Bacteria	With_prophage	0.589167	0.955549	4610962		Gammaproteobacteria	With_prophage	0.445562	0.899212	5047752
Deep-Sediment	With_prophage	Sediment	0.543344	1.05149	3441781		Bacteria	With_prophage	0.695052	0.876599	5806534		Gammaproteobacteria	With_prophage	0.39847	0.90212	4300978
Deep-Sediment	With_prophage	Sediment	0.44029	0.866673	5075733		Bacteria	With_prophage	0.588203	0.956699	4678586		Gammaproteobacteria	With_prophage	0.665711	0.876046	4270325
Deep-Sediment	With_prophage	Sediment	0.594402	0.9992	2197759		Bacteria	With_prophage	0.599357	0.914057	4114624		Gammaproteobacteria	With_prophage	0.440231	0.862021	3013847
Deep-Sediment	With_prophage	Sediment	0.452601	1.07377	1609288		Bacteria	With_prophage	0.419941	0.883179	5254881		Gammaproteobacteria	With_prophage	0.624865	0.91866	5878127
Deep-Sediment	With_prophage	Sediment	0.62125	0.895946	2571583		Bacteria	With_prophage	0.305539	0.944895	3978221		Gammaproteobacteria	With_prophage	0.543654	0.928688	4979067
Deep-Sediment	With_prophage	Sediment	0.427925	1.02452	3748107		Bacteria	With_prophage	0.6582	0.925391	7025141		Gammaproteobacteria	With_prophage	0.455625	0.881196	5411960
Deep-Sediment	With_prophage	Sediment	0.412136	0.943942	3462076		Bacteria	With_prophage	0.540066	0.902646	7112421		Gammaproteobacteria	With_prophage	0.449357	0.850636	3021270
Deep-Sediment	With_prophage	Sediment	0.612064	0.846749	4786544		Bacteria	With_prophage	0.458733	0.981046	4255662		Gammaproteobacteria	With_prophage	0.434742	0.872326	5010744
Deep-Sediment	With_prophage	Sediment	0.405484	1.07508	1620342		Bacteria	With_prophage	0.539284	0.974394	2819188		Gammaproteobacteria	With_prophage	0.661679	0.911605	3195463
Deep-Sediment	With_prophage	Sediment	0.321414	0.967858	1858743		Bacteria	With_prophage	0.441715	0.864607	5383950		Gammaproteobacteria	With_prophage	0.60729	0.938164	3658209
Deep-Sediment	With_prophage	Sediment	0.315942	1.0984	2383457		Bacteria	With_prophage	0.398989	0.896935	4068299		Gammaproteobacteria	With_prophage	0.480254	0.910166	4759571
Deep-Sediment	With_prophage	Sediment	0.631805	0.981783	3390768		Bacteria	With_prophage	0.570481	0.938563	4461074		Gammaproteobacteria	With_prophage	0.649551	0.91929	4297883
Deep-Sediment	With_prophage	Sediment	0.571508	0.971452	5863391		Bacteria	With_prophage	0.432068	0.879676	5222377		Gammaproteobacteria	With_prophage	0.442503	0.906197	5526393
Deep-Sediment	With_prophage	Sediment	0.671055	0.901764	2675865		Bacteria	With_prophage	0.401396	0.903857	4166588		Gammaproteobacteria	With_prophage	0.569383	0.916308	4909920
Deep-Sediment	With_prophage	Sediment	0.384545	0.990243	1852071		Bacteria	With_prophage	0.660326	0.904411	6825435		Gammaproteobacteria	With_prophage	0.434879	0.864495	5192629
Deep-Sediment	With_prophage	Sediment	0.663816	0.934732	3785041		Bacteria	With_prophage	0.615125	0.95034	4757244		Gammaproteobacteria	With_prophage	0.443478	0.876371	5040101
Deep-Sediment	With_prophage	Sediment	0.400384	0.915454	2875076		Bacteria	With_prophage	0.367263	0.91801	2609992		Gammaproteobacteria	With_prophage	0.44421	0.866293	4486937
Deep-Sediment	With_prophage	Sediment	0.563038	0.886543	3442587		Bacteria	With_prophage	0.62198	0.843596	4118085		Gammaproteobacteria	With_prophage	0.433387	0.819942	3281938
Deep-Sediment	With_prophage	Sediment	0.575107	0.856077	2629435		Bacteria	With_prophage	0.644478	1.04991	2580217		Gammaproteobacteria	With_prophage	0.405284	0.928888	4955390
Deep-Sediment	With_prophage	Sediment	0.676496	1.12785	1914270		Bacteria	With_prophage	0.447523	0.937025	3756568		Gammaproteobacteria	With_prophage	0.462651	0.851988	5254770
Deep-Sediment	With_prophage	Sediment	0.307676	1.09183	1884910		Bacteria	With_prophage	0.440309	0.899306	5767782		Gammaproteobacteria	With_prophage	0.662156	0.89663	6662729
Deep-Sediment	With_prophage	Sediment	0.585562	1.08162	2609964		Bacteria	With_prophage	0.369883	0.883115	4045905		Gammaproteobacteria	With_prophage	0.624044	0.919092	4586047
Deep-Sediment	With_prophage	Sediment	0.475115	0.790275	6720448		Bacteria	With_prophage	0.541871	0.969345	4748566		Gammaproteobacteria	With_prophage	0.558945	0.91595	4053715
Deep-Sediment	With_prophage	Sediment	0.571497	1.04705	2535685		Bacteria	With_prophage	0.590828	0.953446	2819246		Gammaproteobacteria	With_prophage	0.446584	0.887447	5165378
Deep-Sediment	With_prophage	Sediment	0.359397	0.893089	3588667		Bacteria	With_prophage	0.399005	0.910127	4067565		Gammaproteobacteria	With_prophage	0.449587	0.831161	2781652
Deep-Sediment	With_prophage	Sediment	0.475919	1.01307	2852710		Bacteria	With_prophage	0.435831	0.856577	4694267		Gammaproteobacteria	With_prophage	0.617729	0.855241	4837235
Deep-Sediment	With_prophage	Sediment	0.544312	0.799022	5599344		Bacteria	With_prophage	0.615138	0.972267	3925877		Gammaproteobacteria	With_prophage	0.441318	0.895668	5715286
Deep-Sediment	With_prophage	Sediment	0.36221	0.980753	1759873		Bacteria	With_prophage	0.66298	0.894614	6568195		Gammaproteobacteria	With_prophage	0.649609	0.927608	5122856
Deep-Sediment	With_prophage	Sediment	0.560715	0.900298	2911258		Bacteria	With_prophage	0.33799	0.85462	3902317		Gammaproteobacteria	With_prophage	0.661046	0.919056	6729735
Deep-Sediment	With_prophage	Sediment	0.415636	1.0074	3636102		Bacteria	With_prophage	0.337189	0.922438	3244663		Gammaproteobacteria	With_prophage	0.392776	0.883884	4487015
Deep-Sediment	With_prophage	Sediment	0.38292	0.966761	2927302		Bacteria	With_prophage	0.594307	0.959801	2851632		Gammaproteobacteria	With_prophage	0.442057	0.884559	5192417
Deep-Sediment	With_prophage	Sediment	0.473852	1.06794	2618130		Bacteria	With_prophage	0.62583	0.83045	4250708		Gammaproteobacteria	With_prophage	0.416338	0.870236	4410296
Deep-Sediment	With_prophage	Sediment	0.651536	0.986494	2879895		Bacteria	With_prophage	0.61231	0.951777	2951322		Gammaproteobacteria	With_prophage	0.450179	0.899258	6319654
Deep-Sediment	With_prophage	Sediment	0.608119	1.11588	2724318		Bacteria	With_prophage	0.603964	0.966423	3324632		Gammaproteobacteria	With_prophage	0.458461	0.878958	3645227
Deep-Sediment	With_prophage	Sediment	0.56836	0.971052	5369437		Bacteria	With_prophage	0.571416	0.927477	4321401		Gammaproteobacteria	With_prophage	0.416367	0.820838	6074278
Deep-Sediment	With_prophage	Sediment	0.623501	0.995635	3590672		Bacteria	With_prophage	0.639915	0.846453	4967791		Gammaproteobacteria	With_prophage	0.586243	0.908566	4961663
Deep-Sediment	With_prophage	Sediment	0.632726	0.94277	2878750		Bacteria	With_prophage	0.408479	0.925765	4376923		Gammaproteobacteria	With_prophage	0.436677	0.945301	4295987
Deep-Sediment	With_prophage	Sediment	0.684439	1.00983	3923426		Bacteria	With_prophage	0.376598	0.976887	4227715		Gammaproteobacteria	With_prophage	0.408744	0.947453	4421329
Deep-Sediment	With_prophage	Sediment	0.517979	0.929828	2551009		Bacteria	With_prophage	0.424306	0.833111	4968126		Gammaproteobacteria	With_prophage	0.447328	0.859394	4834805
Deep-Sediment	With_prophage	Sediment	0.675682	0.902612	7069484		Bacteria	With_prophage	0.705672	0.861983	11200912		Gammaproteobacteria	With_prophage	0.454186	0.888553	5188212
Deep-Sediment	With_prophage	Sediment	0.544174	0.825677	4670109		Bacteria	With_prophage	0.543027	0.939501	4379985		Gammaproteobacteria	With_prophage	0.461383	0.852659	5120451
Deep-Sediment	With_prophage	Sediment	0.557325	0.942123	3790374		Bacteria	With_prophage	0.464218	0.969484	3842250		Gammaproteobacteria	With_prophage	0.478581	0.898191	4672724
Deep-Sediment	With_prophage	Sediment	0.361385	1.0943	1819436		Bacteria	With_prophage	0.441467	0.87419	5447331		Gammaproteobacteria	With_prophage	0.439068	0.940911	5159894
Deep-Sediment	With_prophage	Sediment	0.431729	1.07395	1897660		Bacteria	With_prophage	0.339111	0.918942	3268975		Gammaproteobacteria	With_prophage	0.515584	0.96111	4089022
Deep-Sediment	With_prophage	Sediment	0.516158	0.913891	2426984		Bacteria	With_prophage	0.662223	0.843668	6296313		Gammaproteobacteria	With_prophage	0.679453	0.936829	3996460
Deep-Sediment	With_prophage	Sediment	0.327647	0.980386	2597955		Bacteria	With_prophage	0.476772	0.834613	5833841		Gammaproteobacteria	With_prophage	0.476728	0.910202	5452635
Deep-Sediment	With_prophage	Sediment	0.550941	1.03496	2044521		Bacteria	With_prophage	0.583781	0.962438	3794531		Gammaproteobacteria	With_prophage	0.429386	0.841125	3316986
Deep-Sediment	With_prophage	Sediment	0.636635	0.831125	10216267		Bacteria	With_prophage	0.660799	0.944505	6557935		Gammaproteobacteria	With_prophage	0.416024	0.861098	4688199
Deep-Sediment	With_prophage	Sediment	0.41663	0.901033	1877844		Bacteria	With_prophage	0.607408	1.12344	2597375		Gammaproteobacteria	With_prophage	0.650521	0.937603	4252333
Deep-Sediment	With_prophage	Sediment	0.433483	0.847678	2477357		Bacteria	With_prophage	0.40162	0.877626	4477988		Gammaproteobacteria	With_prophage	0.474501	0.885393	3927069
Deep-Sediment	With_prophage	Sediment	0.397466	0.984101	3503706		Bacteria	With_prophage	0.654662	0.979011	4319665		Gammaproteobacteria	With_prophage	0.424396	0.896335	5292662
Deep-Sediment	With_prophage	Sediment	0.691832	1.09973	2907992		Bacteria	With_prophage	0.536999	0.914041	3991068		Gammaproteobacteria	With_prophage	0.445222	0.897684	5425070
Deep-Sediment	With_prophage	Sediment	0.548198	1.1278	5475239		Bacteria	With_prophage	0.477545	0.91056	4891494		Gammaproteobacteria	With_prophage	0.443533	0.937089	5081695
Deep-Sediment	With_prophage	Sediment	0.543694	1.08769	1993212		Bacteria	With_prophage	0.311083	1.13642	1739670		Gammaproteobacteria	With_prophage	0.437834	0.912448	5114813
Deep-Sediment	With_prophage	Sediment	0.525418	0.960466	2382178		Bacteria	With_prophage	0.473638	0.808582	2934769		Gammaproteobacteria	With_prophage	0.445393	0.892947	5111166
Deep-Sediment	With_prophage	Sediment	0.415347	1.00638	3615934		Bacteria	With_prophage	0.435474	0.88012	4973183		Gammaproteobacteria	With_prophage	0.429329	0.847303	3289259
Deep-Sediment	With_prophage	Sediment	0.410432	0.957	4005224		Bacteria	With_prophage	0.444404	0.880946	5482743		Gammaproteobacteria	With_prophage	0.441814	0.878432	5343610
Deep-Sediment	With_prophage	Sediment	0.412715	1.01478	3635265		Bacteria	With_prophage	0.482695	0.996967	4435453		Gammaproteobacteria	With_prophage	0.435419	0.870659	4752720
Deep-Sediment	With_prophage	Sediment	0.44258	0.926562	3317642		Bacteria	With_prophage	0.532855	1.09964	2620862		Gammaproteobacteria	With_prophage	0.454428	0.936905	3918220
Deep-Sediment	With_prophage	Sediment	0.41287	1.01431	3682319		Bacteria	With_prophage	0.386328	0.933122	3909455		Gammaproteobacteria	With_prophage	0.501384	0.934919	2966032
Deep-Sediment	With_prophage	Sediment	0.384342	0.975676	2082659		Bacteria	With_prophage	0.418552	0.931003	4668085		Gammaproteobacteria	With_prophage	0.602896	0.925397	4985968
Deep-Sediment	With_prophage	Sediment	0.546159	1.12589	1245236		Bacteria	With_prophage	0.441586	0.884421	5654545		Gammaproteobacteria	With_prophage	0.634611	0.926066	4589307
Deep-Sediment	With_prophage	Sediment	0.440238	0.849383	2975101		Bacteria	With_prophage	0.72079	0.878905	7303408		Gammaproteobacteria	With_prophage	0.503493	0.94276	3496119
Deep-Sediment	With_prophage	Sediment	0.372695	0.896696	4601335		Bacteria	With_prophage	0.42405	0.830684	4908004		Gammaproteobacteria	With_prophage	0.412279	0.896095	4483898
Deep-Sediment	With_prophage	Sediment	0.44682	1.01138	2707203		Bacteria	With_prophage	0.683527	0.895194	6232167		Gammaproteobacteria	With_prophage	0.549818	0.928735	5064954
Deep-Sediment	With_prophage	Sediment	0.5246	0.951381	3536965		Bacteria	With_prophage	0.57938	0.911069	3930548		Gammaproteobacteria	With_prophage	0.404772	0.921887	4939869
Deep-Sediment	With_prophage	Sediment	0.502088	0.888897	2994724		Bacteria	With_prophage	0.620823	0.95042	2921867		Gammaproteobacteria	With_prophage	0.382874	0.906253	4034195
Deep-Sediment	With_prophage	Sediment	0.623507	0.994103	3514728		Bacteria	With_prophage	0.565803	0.862982	7213358		Gammaproteobacteria	With_prophage	0.389326	0.889966	4561973
Deep-Sediment	With_prophage	Sediment	0.672994	1.07178	2111433		Bacteria	With_prophage	0.588905	0.956502	4627278		Gammaproteobacteria	With_prophage	0.603325	0.950389	4977963
Deep-Sediment	With_prophage	Sediment	0.425667	0.996876	3876110		Bacteria	With_prophage	0.271348	0.968118	2271418		Gammaproteobacteria	With_prophage	0.445582	0.851233	4438266
Deep-Sediment	With_prophage	Sediment	0.742578	1.07224	2450955		Bacteria	With_prophage	0.608498	1.10292	4394709		Gammaproteobacteria	With_prophage	0.614015	0.925175	5609748
Deep-Sediment	With_prophage	Sediment	0.414985	1.02907	3723750		Bacteria	With_prophage	0.546392	0.912805	5497341		Gammaproteobacteria	With_prophage	0.441561	0.874175	5406239
Deep-Sediment	With_prophage	Sediment	0.416135	1.00318	3648403		Bacteria	With_prophage	0.682472	0.934946	3152054		Gammaproteobacteria	With_prophage	0.609954	0.936845	6308409
Deep-Sediment	With_prophage	Sediment	0.522985	0.840361	2445378		Bacteria	With_prophage	0.526838	0.913063	4153055		Gammaproteobacteria	With_prophage	0.475316	0.882928	3966349
Deep-Sediment	With_prophage	Sediment	0.613655	1.05715	3240791		Bacteria	With_prophage	0.374861	0.852693	4685155		Gammaproteobacteria	With_prophage	0.407108	0.886798	4678632
Deep-Sediment	With_prophage	Sediment	0.447537	0.83727	4864617		Bacteria	With_prophage	0.662216	0.910314	6717465		Gammaproteobacteria	With_prophage	0.404146	0.910031	4237219
Deep-Sediment	With_prophage	Sediment	0.538385	0.988212	3560977		Bacteria	With_prophage	0.602036	0.916784	5293503		Gammaproteobacteria	With_prophage	0.444329	0.868128	5009630
Deep-Sediment	With_prophage	Sediment	0.595083	1.00809	2694193		Bacteria	With_prophage	0.548848	0.97763	5163508		Gammaproteobacteria	With_prophage	0.442065	0.872536	5309810
Deep-Sediment	With_prophage	Sediment	0.492079	1.01679	1802729		Bacteria	With_prophage	0.447048	0.874941	5471225		Gammaproteobacteria	With_prophage	0.495117	0.929749	2863137
Deep-Sediment	With_prophage	Sediment	0.523268	1.02142	2445615		Bacteria	With_prophage	0.725157	0.876479	7775433		Gammaproteobacteria	With_prophage	0.439621	0.868127	4127274
Deep-Sediment	With_prophage	Sediment	0.635288	0.833129	4492701		Bacteria	With_prophage	0.61251	0.973923	3865807		Gammaproteobacteria	With_prophage	0.466129	0.908982	3871364
Deep-Sediment	With_prophage	Sediment	0.402865	1.00388	653465		Bacteria	With_prophage	0.547977	0.915563	4354696		Gammaproteobacteria	With_prophage	0.442355	0.872244	5304709
Deep-Sediment	With_prophage	Sediment	0.636994	0.846539	3725758		Bacteria	With_prophage	0.647955	0.970543	3246635		Gammaproteobacteria	With_prophage	0.400443	0.896149	4343029
Deep-Sediment	With_prophage	Sediment	0.563712	1.03256	3362532		Bacteria	With_prophage	0.635912	0.985802	4545537		Gammaproteobacteria	With_prophage	0.458385	0.856251	5373424
Deep-Sediment	With_prophage	Sediment	0.483311	1.10759	2586686		Bacteria	With_prophage	0.446372	0.851479	4614326		Gammaproteobacteria	With_prophage	0.6611	0.899527	6730202
Deep-Sediment	With_prophage	Sediment	0.530342	0.961366	2322736		Bacteria	With_prophage	0.550779	0.898567	4125458		Gammaproteobacteria	With_prophage	0.453576	0.89628	5272903
Deep-Sediment	With_prophage	Sediment	0.489663	0.979725	2058741		Bacteria	With_prophage	0.425146	0.931321	2135675		Gammaproteobacteria	With_prophage	0.433215	0.914256	4382798
Deep-Sediment	With_prophage	Sediment	0.522243	0.912557	2254106		Bacteria	With_prophage	0.479941	0.890623	4463170		Gammaproteobacteria	With_prophage	0.641809	0.943259	4738889
Deep-Sediment	With_prophage	Sediment	0.687689	1.18951	1936095		Bacteria	With_prophage	0.51977	0.952378	3427209		Gammaproteobacteria	With_prophage	0.591122	1.00169	3620868
Deep-Sediment	With_prophage	Sediment	0.604286	0.831996	5652674		Bacteria	With_prophage	0.612295	0.921537	4212528		Gammaproteobacteria	With_prophage	0.419405	0.840984	6054813
Deep-Sediment	With_prophage	Sediment	0.42241	0.879268	3563192		Bacteria	With_prophage	0.36844	1.02983	2027510		Gammaproteobacteria	With_prophage	0.605944	0.932599	4030672
Deep-Sediment	With_prophage	Sediment	0.366234	0.967211	1861021		Bacteria	With_prophage	0.433241	0.866514	5343250		Gammaproteobacteria	With_prophage	0.400182	0.879938	4062786
Deep-Sediment	With_prophage	Sediment	0.46894	1.02414	2213558		Bacteria	With_prophage	0.41595	0.917588	3982178		Gammaproteobacteria	With_prophage	0.564816	0.939698	4080036
Deep-Sediment	With_prophage	Sediment	0.572007	1.02669	3560001		Bacteria	With_prophage	0.661667	0.910926	4405405		Gammaproteobacteria	With_prophage	0.443381	0.923191	5364001
Deep-Sediment	With_prophage	Sediment	0.587097	0.973581	2926310		Bacteria	With_prophage	0.451079	0.89683	5827193		Gammaproteobacteria	With_prophage	0.435008	0.876585	5119868
Deep-Sediment	With_prophage	Sediment	0.423863	1.05141	2808619		Bacteria	With_prophage	0.390472	0.881996	4540838		Gammaproteobacteria	With_prophage	0.66188	0.901236	6688593
Deep-Sediment	With_prophage	Sediment	0.333348	1.07024	2076171		Bacteria	With_prophage	0.589844	0.951655	4576237		Gammaproteobacteria	With_prophage	0.570761	0.907968	4507867
Deep-Sediment	With_prophage	Sediment	0.452615	0.948516	2779078		Bacteria	With_prophage	0.661991	0.920758	6680364		Gammaproteobacteria	With_prophage	0.460112	0.918637	3542203
Deep-Sediment	With_prophage	Sediment	0.701174	1.1265	2328445		Bacteria	With_prophage	0.624726	0.86474	4718180		Gammaproteobacteria	With_prophage	0.439162	0.884505	4583353
Deep-Sediment	With_prophage	Sediment	0.504565	0.910445	3558700		Bacteria	With_prophage	0.714923	0.907957	7581856		Gammaproteobacteria	With_prophage	0.379765	0.900794	3101707
Deep-Sediment	With_prophage	Sediment	0.481442	0.980249	2553432		Bacteria	With_prophage	0.490607	0.929155	4097271		Gammaproteobacteria	With_prophage	0.396941	0.871646	4885011
Deep-Sediment	With_prophage	Sediment	0.546122	0.945051	2646419		Bacteria	With_prophage	0.390252	0.886012	4496555		Gammaproteobacteria	With_prophage	0.400329	0.812712	5014076
Deep-Sediment	With_prophage	Sediment	0.667805	0.917455	2673702		Bacteria	With_prophage	0.291817	0.93227	2118485		Gammaproteobacteria	With_prophage	0.486754	0.939503	5115470
Deep-Sediment	With_prophage	Sediment	0.478206	0.896726	3202761		Bacteria	With_prophage	0.614003	0.931258	4504661		Gammaproteobacteria	With_prophage	0.442266	0.874423	5291492
Deep-Sediment	With_prophage	Sediment	0.440824	1.05954	1803612		Bacteria	With_prophage	0.4341	0.841632	4819207		Gammaproteobacteria	With_prophage	0.407263	0.827758	5547513
Deep-Sediment	With_prophage	Sediment	0.380542	0.93347	2523916		Bacteria	With_prophage	0.610803	0.965379	3429740		Gammaproteobacteria	With_prophage	0.473658	0.907325	4001872
Deep-Sediment	With_prophage	Sediment	0.405654	0.985641	3508376		Bacteria	With_prophage	0.654639	0.942238	3809018		Gammaproteobacteria	With_prophage	0.613887	0.911916	5594815
Deep-Sediment	With_prophage	Sediment	0.710937	0.899155	8197698		Bacteria	With_prophage	0.619264	0.984364	3932489		Gammaproteobacteria	With_prophage	0.47293	0.890162	4981113
Deep-Sediment	With_prophage	Sediment	0.529373	0.800095	5928049		Bacteria	With_prophage	0.448751	0.880167	5456918		Gammaproteobacteria	With_prophage	0.398212	0.937586	4128686
Deep-Sediment	With_prophage	Sediment	0.380718	1.15691	1615517		Bacteria	With_prophage	0.583285	0.962194	3846417		Gammaproteobacteria	With_prophage	0.480816	0.924801	5535247
Deep-Sediment	With_prophage	Sediment	0.547801	1.0198	4025318		Bacteria	With_prophage	0.574998	1.09987	2644860		Gammaproteobacteria	With_prophage	0.45354	0.891196	5258100
Deep-Sediment	With_prophage	Sediment	0.497311	1.07473	2566220		Bacteria	With_prophage	0.402784	0.934947	4340351		Gammaproteobacteria	With_prophage	0.527273	0.907791	4189290
Deep-Sediment	With_prophage	Sediment	0.599276	0.922786	2524962		Bacteria	With_prophage	0.409531	0.896618	4425519		Gammaproteobacteria	With_prophage	0.572841	0.928779	3888975
Deep-Sediment	With_prophage	Sediment	0.534521	0.827297	4662173		Bacteria	With_prophage	0.499241	0.920872	4658626		Gammaproteobacteria	With_prophage	0.475201	0.888277	3987493
Deep-Sediment	With_prophage	Sediment	0.607478	0.809604	4155120		Bacteria	With_prophage	0.35819	0.819543	5462803		Gammaproteobacteria	With_prophage	0.45078	0.910615	6044267
Deep-Sediment	With_prophage	Sediment	0.520529	1.00356	2013822		Bacteria	With_prophage	0.55605	0.921212	3867731		Gammaproteobacteria	With_prophage	0.57317	0.911332	4099496
Deep-Sediment	With_prophage	Sediment	0.550045	1.07221	3379007		Bacteria	With_prophage	0.432155	0.832202	6290541		Gammaproteobacteria	With_prophage	0.434555	0.898129	3981609
Deep-Sediment	With_prophage	Sediment	0.592109	0.858398	3350428		Bacteria	With_prophage	0.475888	0.8743	4657439		Gammaproteobacteria	With_prophage	0.629031	0.915339	4481402
Deep-Sediment	With_prophage	Sediment	0.412254	1.01469	3633639		Bacteria	With_prophage	0.629021	0.956353	3943106		Gammaproteobacteria	With_prophage	0.465873	0.896796	4944271
Deep-Sediment	With_prophage	Sediment	0.386557	0.926079	3790174		Bacteria	With_prophage	0.657092	0.911276	4201800		Gammaproteobacteria	With_prophage	0.474108	0.892274	3941616
Deep-Sediment	With_prophage	Sediment	0.651139	0.816086	4473794		Bacteria	With_prophage	0.429543	0.84921	5801861		Gammaproteobacteria	With_prophage	0.602782	0.924659	3655401
Deep-Sediment	With_prophage	Sediment	0.610869	1.04003	2321082		Bacteria	With_prophage	0.622973	0.97214	4158864		Gammaproteobacteria	With_prophage	0.441061	0.886407	5566289
Deep-Sediment	With_prophage	Sediment	0.612853	1.06093	2193367		Bacteria	With_prophage	0.382838	0.904834	4062623		Gammaproteobacteria	With_prophage	0.382862	0.909422	4088312
Deep-Sediment	With_prophage	Sediment	0.360421	0.885748	6759258		Bacteria	With_prophage	0.432114	0.888108	5066951		Gammaproteobacteria	With_prophage	0.626121	0.8928	4158824
Deep-Sediment	With_prophage	Sediment	0.608817	1.02032	2914785		Bacteria	With_prophage	0.586845	0.972304	3270582		Gammaproteobacteria	With_prophage	0.462557	0.856544	5160270
Deep-Sediment	With_prophage	Sediment	0.401019	0.966112	1911787		Bacteria	With_prophage	0.63618	0.972956	3987848		Gammaproteobacteria	With_prophage	0.446945	0.87699	4838141
Deep-Sediment	With_prophage	Sediment	0.44029	0.866673	5075733		Bacteria	With_prophage	0.480409	0.953429	2808810		Gammaproteobacteria	With_prophage	0.483737	0.902701	5595428
Deep-Sediment	With_prophage	Sediment	0.353236	0.839963	3670400		Bacteria	With_prophage	0.651726	0.962343	3998575		Gammaproteobacteria	With_prophage	0.313985	0.958631	2585979
Deep-Sediment	With_prophage	Sediment	0.365257	1.05018	942700		Bacteria	With_prophage	0.589828	0.952934	4578492		Gammaproteobacteria	With_prophage	0.596332	0.889848	4888474
Deep-Sediment	With_prophage	Sediment	0.544443	0.939089	2751604		Bacteria	With_prophage	0.422854	0.90636	4220176		Gammaproteobacteria	With_prophage	0.445855	0.909491	3812024
Deep-Sediment	With_prophage	Sediment	0.48859	0.911583	1923029		Bacteria	With_prophage	0.411714	1.01722	3632461		Gammaproteobacteria	With_prophage	0.391735	0.909001	4317925
Deep-Sediment	With_prophage	Sediment	0.636222	0.919075	3493731		Bacteria	With_prophage	0.448284	0.876872	4387184		Gammaproteobacteria	With_prophage	0.643981	0.910923	4493243
Deep-Sediment	With_prophage	Sediment	0.484434	0.970229	2985893		Bacteria	With_prophage	0.461166	0.932651	2515411		Gammaproteobacteria	With_prophage	0.417962	0.840134	5914536
Deep-Sediment	With_prophage	Sediment	0.439181	1.31676	3086360		Bacteria	With_prophage	0.630398	0.835064	5792367		Gammaproteobacteria	With_prophage	0.661093	0.926432	6691261
Deep-Sediment	With_prophage	Sediment	0.647744	0.96294	2982533		Bacteria	With_prophage	0.597956	1.09035	2462521		Gammaproteobacteria	With_prophage	0.453527	0.90178	6096834
Deep-Sediment	With_prophage	Sediment	0.591142	1.05692	3524381		Bacteria	With_prophage	0.543973	0.813928	6326113		Gammaproteobacteria	With_prophage	0.685511	0.908013	3030793
Deep-Sediment	With_prophage	Sediment	0.68409	1.01317	2629364		Bacteria	With_prophage	0.570456	0.973772	4057418		Gammaproteobacteria	With_prophage	0.597564	1.03665	6380197
Deep-Sediment	With_prophage	Sediment	0.528857	0.972988	2189132		Bacteria	With_prophage	0.627528	0.917304	4822828		Gammaproteobacteria	With_prophage	0.555127	0.944692	3710203
Deep-Sediment	With_prophage	Sediment	0.402409	0.868326	3077187		Bacteria	With_prophage	0.591679	0.810106	6102903		Gammaproteobacteria	With_prophage	0.442064	0.872629	5331019
Deep-Sediment	With_prophage	Sediment	0.62447	0.929121	6565343		Bacteria	With_prophage	0.317541	0.864478	3983905		Gammaproteobacteria	With_prophage	0.452156	0.909735	6131454
Deep-Sediment	With_prophage	Sediment	0.359404	0.965977	3175023		Bacteria	With_prophage	0.528759	0.97683	2241945		Gammaproteobacteria	With_prophage	0.559296	1.21472	3579435
Deep-Sediment	With_prophage	Sediment	0.445487	1.05202	1685332		Bacteria	With_prophage	0.576732	0.820169	4785599		Gammaproteobacteria	With_prophage	0.569391	0.921853	4751299
Deep-Sediment	With_prophage	Sediment	0.419704	0.924074	2547415		Bacteria	With_prophage	0.578663	1.07902	2687620		Gammaproteobacteria	With_prophage	0.413181	0.849506	5106497
Deep-Sediment	With_prophage	Sediment	0.473975	1.03801	2735029		Bacteria	With_prophage	0.465499	0.934218	3865263		Gammaproteobacteria	With_prophage	0.634934	0.926971	4571882
Deep-Sediment	With_prophage	Sediment	0.48822	0.964567	3757128		Bacteria	With_prophage	0.419839	0.910831	3404583		Gammaproteobacteria	With_prophage	0.445586	0.841676	4662126
Deep-Sediment	With_prophage	Sediment	0.432847	0.88227	3973840		Bacteria	With_prophage	0.457249	0.861528	5628373		Gammaproteobacteria	With_prophage	0.566965	0.957335	3499297
Deep-Sediment	With_prophage	Sediment	0.537837	1.10628	1636110		Bacteria	With_prophage	0.531346	0.845686	4116183		Gammaproteobacteria	With_prophage	0.382082	0.903581	4142408
Deep-Sediment	With_prophage	Sediment	0.392133	0.824	3118933		Bacteria	With_prophage	0.39325	0.902226	4383604		Gammaproteobacteria	With_prophage	0.408394	0.937281	4410631
Deep-Sediment	With_prophage	Sediment	0.294268	0.973801	1574243		Bacteria	With_prophage	0.53008	0.893166	5612621		Gammaproteobacteria	With_prophage	0.419432	0.854766	5100810
Deep-Sediment	With_prophage	Sediment	0.59453	1.01717	2174670		Bacteria	With_prophage	0.604144	0.970824	3923472		Gammaproteobacteria	With_prophage	0.428335	0.831296	3156517
Deep-Sediment	With_prophage	Sediment	0.465351	0.789189	3773496		Bacteria	With_prophage	0.49555	0.774159	7714180		Gammaproteobacteria	With_prophage	0.382876	0.899549	4214335
Deep-Sediment	With_prophage	Sediment	0.348841	1.04521	1420772		Bacteria	With_prophage	0.608489	0.923307	4213117		Gammaproteobacteria	With_prophage	0.438937	0.8477	3076559
Deep-Sediment	With_prophage	Sediment	0.578802	0.893198	3482992		Bacteria	With_prophage	0.347207	0.86739	4707227		Gammaproteobacteria	With_prophage	0.435736	0.844854	6183316
Deep-Sediment	With_prophage	Sediment	0.538412	0.822054	4896274		Bacteria	With_prophage	0.548875	0.918329	4647570		Gammaproteobacteria	With_prophage	0.443154	0.87216	5069024
Deep-Sediment	With_prophage	Sediment	0.501158	0.933588	3088086		Bacteria	With_prophage	0.313497	0.838971	4892898		Gammaproteobacteria	With_prophage	0.43642	0.871105	4900671
Deep-Sediment	With_prophage	Sediment	0.448212	1.05658	1367618		Bacteria	With_prophage	0.58699	0.955148	3386908		Gammaproteobacteria	With_prophage	0.436012	0.873427	4904815
Deep-Sediment	With_prophage	Sediment	0.664422	0.958809	2572985		Bacteria	With_prophage	0.647409	0.905669	4562375		Gammaproteobacteria	With_prophage	0.450947	0.910342	6401991
Deep-Sediment	With_prophage	Sediment	0.352699	0.964657	2429880		Bacteria	With_prophage	0.451848	0.89657	5915882		Gammaproteobacteria	With_prophage	0.591048	0.976157	3603928
Deep-Sediment	With_prophage	Sediment	0.440293	1.06795	2435506		Bacteria	With_prophage	0.705776	0.87708	6356319		Gammaproteobacteria	With_prophage	0.517814	0.902235	3379386
Deep-Sediment	With_prophage	Sediment	0.429394	1.00342	1604516		Bacteria	With_prophage	0.374057	0.867482	3769531		Gammaproteobacteria	With_prophage	0.564685	0.925022	4105847
Deep-Sediment	With_prophage	Sediment	0.42234	0.952847	3970206		Bacteria	With_prophage	0.450401	0.941632	5040185		Gammaproteobacteria	With_prophage	0.43403	0.883259	5249878
Deep-Sediment	With_prophage	Sediment	0.47213	0.993093	2067278		Bacteria	With_prophage	0.458644	0.878695	4313215		Gammaproteobacteria	With_prophage	0.424	0.851711	4826752
Deep-Sediment	With_prophage	Sediment	0.293103	0.956771	1578225		Bacteria	With_prophage	0.406853	0.864777	4729542		Gammaproteobacteria	With_prophage	0.410272	0.879394	4744177
Deep-Sediment	With_prophage	Sediment	0.539614	1.01916	2081130		Bacteria	With_prophage	0.542814	0.94292	5121323		Gammaproteobacteria	With_prophage	0.39023	0.871731	4642485
Deep-Sediment	With_prophage	Sediment	0.604891	0.974466	6752413		Bacteria	With_prophage	0.622501	0.973013	4282573		Gammaproteobacteria	With_prophage	0.615318	0.931047	3268362
Deep-Sediment	With_prophage	Sediment	0.46468	0.84866	3883770		Bacteria	With_prophage	0.612434	0.976552	3871784		Gammaproteobacteria	With_prophage	0.432271	0.867927	5321876
Deep-Sediment	With_prophage	Sediment	0.321652	1.01526	2775638		Bacteria	With_prophage	0.313001	0.997252	1755825		Gammaproteobacteria	With_prophage	0.399439	0.887407	4759937
Deep-Sediment	With_prophage	Sediment	0.433075	0.847667	4945337		Bacteria	With_prophage	0.680591	0.903609	5964967		Gammaproteobacteria	With_prophage	0.40845	0.932872	4403605
Deep-Sediment	With_prophage	Sediment	0.417946	0.962739	3531592		Bacteria	With_prophage	0.674798	0.899216	5590423		Gammaproteobacteria	With_prophage	0.474125	0.893236	3949686
Deep-Sediment	With_prophage	Sediment	0.386803	0.980812	1280572		Bacteria	With_prophage	0.427514	0.838736	3314511		Gammaproteobacteria	With_prophage	0.575473	0.930827	3520527
Deep-Sediment	With_prophage	Sediment	0.381869	0.952959	3529008		Bacteria	With_prophage	0.531455	0.907069	4083483		Gammaproteobacteria	With_prophage	0.579814	0.882061	4535966
Deep-Sediment	With_prophage	Sediment	0.64232	0.878944	4522470		Bacteria	With_prophage	0.647773	0.968284	3231491		Gammaproteobacteria	With_prophage	0.485917	0.892434	5031183
Deep-Sediment	With_prophage	Sediment	0.616651	0.890764	3102955		Bacteria	With_prophage	0.422245	0.836288	5783895		Gammaproteobacteria	With_prophage	0.401605	0.910708	4159401
Deep-Sediment	With_prophage	Sediment	0.460728	1.00318	2199010		Bacteria	With_prophage	0.409356	0.887769	3598910		Gammaproteobacteria	With_prophage	0.479965	0.900193	4748984
Deep-Sediment	With_prophage	Sediment	0.610317	1.00556	2551800		Bacteria	With_prophage	0.36035	0.936279	3102706		Gammaproteobacteria	With_prophage	0.474608	0.884515	3926445
Deep-Sediment	With_prophage	Sediment	0.608941	0.932458	3408197		Bacteria	With_prophage	0.606178	0.936384	4434076		Gammaproteobacteria	With_prophage	0.438408	0.909696	5839316
Deep-Sediment	With_prophage	Sediment	0.742554	1.08452	2286732		Bacteria	With_prophage	0.474992	0.880099	3795029		Gammaproteobacteria	With_prophage	0.433365	0.868883	5335589
Deep-Sediment	With_prophage	Sediment	0.439961	1.03818	2189398		Bacteria	With_prophage	0.531192	0.897992	4348591		Gammaproteobacteria	With_prophage	0.421774	0.849876	5978522
Deep-Sediment	With_prophage	Sediment	0.63227	0.933856	2927646		Bacteria	With_prophage	0.44137	0.91294	5583062		Gammaproteobacteria	With_prophage	0.391197	0.879761	4693318
Deep-Sediment	With_prophage	Sediment	0.452245	0.900056	4636376		Bacteria	With_prophage	0.660744	0.941205	6528862		Gammaproteobacteria	With_prophage	0.442386	0.883201	5383826
Deep-Sediment	With_prophage	Sediment	0.483322	0.924864	2380891		Bacteria	With_prophage	0.58934	0.976424	4261469		Gammaproteobacteria	With_prophage	0.451501	0.892948	5878285
Deep-Sediment	With_prophage	Sediment	0.574152	0.933365	3940580		Bacteria	With_prophage	0.381136	0.847314	4750303		Gammaproteobacteria	With_prophage	0.605442	0.91903	4438373
Deep-Sediment	With_prophage	Sediment	0.539843	0.992208	3361192		Bacteria	With_prophage	0.664378	0.90228	6377176		Gammaproteobacteria	With_prophage	0.408622	0.937272	4401070
Deep-Sediment	With_prophage	Sediment	0.491606	1.07238	1775482		Bacteria	With_prophage	0.358357	0.952381	3147899		Gammaproteobacteria	With_prophage	0.433128	0.856278	4762472
Deep-Sediment	With_prophage	Sediment	0.617556	0.990043	2400905		Bacteria	With_prophage	0.733402	0.850895	5702234		Gammaproteobacteria	With_prophage	0.471625	0.896731	5518935
Deep-Sediment	With_prophage	Sediment	0.636822	0.963152	3138653		Bacteria	With_prophage	0.639405	0.98693	4969959		Gammaproteobacteria	With_prophage	0.473081	0.906746	4142286
Deep-Sediment	With_prophage	Sediment	0.306222	1.0163	2689178		Bacteria	With_prophage	0.444322	0.909869	3993982		Gammaproteobacteria	With_prophage	0.602137	0.920996	4802412
Deep-Sediment	With_prophage	Sediment	0.69243	1.05712	3124532		Bacteria	With_prophage	0.607498	0.973298	3865209		Gammaproteobacteria	With_prophage	0.383472	0.918222	4190709
Deep-Sediment	With_prophage	Sediment	0.437929	1.3048	4034323		Bacteria	With_prophage	0.5525	0.874708	3564618		Gammaproteobacteria	With_prophage	0.480991	0.899897	4600529
Deep-Sediment	With_prophage	Sediment	0.623501	0.995635	3590672		Bacteria	With_prophage	0.654296	0.792153	5254036		Gammaproteobacteria	With_prophage	0.441959	0.875302	5371862
Deep-Sediment	With_prophage	Sediment	0.499437	0.933304	2967952		Bacteria	With_prophage	0.592844	0.907352	6568564		Gammaproteobacteria	With_prophage	0.569383	0.916104	4909923
Deep-Sediment	With_prophage	Sediment	0.631484	0.937241	2659934		Bacteria	With_prophage	0.476308	0.876968	5666116		Gammaproteobacteria	With_prophage	0.390032	0.856012	4752272
Deep-Sediment	With_prophage	Sediment	0.405294	0.977929	2224087		Bacteria	With_prophage	0.630888	0.953725	3385671		Gammaproteobacteria	With_prophage	0.376684	0.863061	4287065
Deep-Sediment	With_prophage	Sediment	0.409065	0.838218	8132725		Bacteria	With_prophage	0.665602	0.948343	3989061		Gammaproteobacteria	With_prophage	0.527404	0.889784	4238109
Deep-Sediment	With_prophage	Sediment	0.4128	1.00834	3728892		Bacteria	With_prophage	0.480369	0.95582	2813292		Gammaproteobacteria	With_prophage	0.47859	0.876816	6468863
Deep-Sediment	With_prophage	Sediment	0.621594	0.941482	2694689		Bacteria	With_prophage	0.59586	0.959201	4260838		Gammaproteobacteria	With_prophage	0.699136	0.835536	6107457
Deep-Sediment	With_prophage	Sediment	0.380929	1.14821	1143518		Bacteria	With_prophage	0.441186	1.0087	4725869		Gammaproteobacteria	With_prophage	0.672665	0.924592	3745434
Deep-Sediment	With_prophage	Sediment	0.430347	1.23157	2134677		Bacteria	With_prophage	0.428909	0.879469	5845574		Gammaproteobacteria	With_prophage	0.571621	0.90207	3789065
Deep-Sediment	With_prophage	Sediment	0.467775	0.887208	3808579		Bacteria	With_prophage	0.444798	0.90172	5422972		Gammaproteobacteria	With_prophage	0.458159	0.877515	5500761
Deep-Sediment	With_prophage	Sediment	0.378286	1.21746	1158151		Bacteria	With_prophage	0.55096	0.92391	4309944		Gammaproteobacteria	With_prophage	0.562014	0.937188	4258486
Deep-Sediment	With_prophage	Sediment	0.426688	1.32517	1469997		Bacteria	With_prophage	0.474763	0.888442	3948484		Gammaproteobacteria	With_prophage	0.487215	0.905423	4982204
Deep-Sediment	With_prophage	Sediment	0.32563	1.01732	3147480		Bacteria	With_prophage	0.570573	0.930847	4443264		Gammaproteobacteria	With_prophage	0.440792	0.863374	5612866
Deep-Sediment	With_prophage	Sediment	0.415661	1.12519	869188		Bacteria	With_prophage	0.46403	0.866318	5659582		Gammaproteobacteria	With_prophage	0.392056	0.906758	4439996
Deep-Sediment	With_prophage	Sediment	0.339969	0.974184	3538346		Bacteria	With_prophage	0.441067	0.873438	5374166		Gammaproteobacteria	With_prophage	0.442099	0.916131	4952348
Deep-Sediment	With_prophage	Sediment	0.380353	1.33039	721592		Bacteria	With_prophage	0.587672	0.979042	3653571		Gammaproteobacteria	With_prophage	0.441694	0.870643	5375336
Deep-Sediment	With_prophage	Sediment	0.478481	1.14782	1189214		Bacteria	With_prophage	0.407197	0.883464	5020010		Gammaproteobacteria	With_prophage	0.393908	0.872442	4392267
Deep-Sediment	With_prophage	Sediment	0.402395	1.09357	2033701		Bacteria	With_prophage	0.506458	0.951078	3961822		Gammaproteobacteria	With_prophage	0.382784	0.901193	4123423
Deep-Sediment	With_prophage	Sediment	0.487168	1.20958	1641889		Bacteria	With_prophage	0.655409	0.941001	4411261		Gammaproteobacteria	With_prophage	0.440951	0.891498	5489634
Deep-Sediment	With_prophage	Sediment	0.443097	1.16758	2238827		Bacteria	With_prophage	0.61002	1.15886	2054608		Gammaproteobacteria	With_prophage	0.38759	0.925174	2449270
Deep-Sediment	With_prophage	Sediment	0.388452	1.17886	1103605		Bacteria	With_prophage	0.37201	0.82485	5341577		Gammaproteobacteria	With_prophage	0.453573	0.892042	5250873
Deep-Sediment	With_prophage	Sediment	0.382144	1.09686	1201616		Bacteria	With_prophage	0.612889	0.97215	3867714		Gammaproteobacteria	With_prophage	0.476811	0.883644	5556534
Deep-Sediment	With_prophage	Sediment	0.320683	0.969128	4282199		Bacteria	With_prophage	0.632177	0.963769	3669965		Gammaproteobacteria	With_prophage	0.570047	0.938735	4732964
Deep-Sediment	With_prophage	Sediment	0.401749	1.09256	1983418		Bacteria	With_prophage	0.407142	0.931554	3964345		Gammaproteobacteria	With_prophage	0.62245	0.920599	4787102
Deep-Sediment	With_prophage	Sediment	0.508945	1.13105	1644487		Bacteria	With_prophage	0.40554	0.878848	4386425		Gammaproteobacteria	With_prophage	0.663248	0.912735	6482717
Deep-Sediment	With_prophage	Sediment	0.429283	1.06557	3181391		Bacteria	With_prophage	0.443021	0.869164	6260039		Gammaproteobacteria	With_prophage	0.555367	0.95021	4701068
Deep-Sediment	With_prophage	Sediment	0.432105	1.09892	1862746		Bacteria	With_prophage	0.664369	0.902263	6383950		Gammaproteobacteria	With_prophage	0.464411	0.905488	5915042
Deep-Sediment	With_prophage	Sediment	0.468259	1.12245	1220540		Bacteria	With_prophage	0.510876	0.919059	4662375		Gammaproteobacteria	With_prophage	0.42452	0.859129	5490445
Deep-Sediment	With_prophage	Sediment	0.510291	1.06763	1712198		Bacteria	With_prophage	0.5475	0.918115	4678064		Gammaproteobacteria	With_prophage	0.446839	0.910192	5078049
Deep-Sediment	With_prophage	Sediment	0.408092	1.17621	1072941		Bacteria	With_prophage	0.546013	0.861937	5382067		Gammaproteobacteria	With_prophage	0.439488	0.873671	3106434
Deep-Sediment	With_prophage	Sediment	0.381574	1.08279	1201522		Bacteria	With_prophage	0.66618	0.938565	5302775		Gammaproteobacteria	With_prophage	0.532383	0.950339	3370378
Deep-Sediment	With_prophage	Sediment	0.510931	1.12302	1786251		Bacteria	With_prophage	0.349053	1.01723	5553330		Gammaproteobacteria	With_prophage	0.500122	0.919177	4105849
Deep-Sediment	With_prophage	Sediment	0.561785	1.15505	1243234		Bacteria	With_prophage	0.627825	0.968469	3572650		Gammaproteobacteria	With_prophage	0.585563	0.890684	5276845
Deep-Sediment	With_prophage	Sediment	0.413654	1.27303	1684165		Bacteria	With_prophage	0.588233	0.910662	3720370		Gammaproteobacteria	With_prophage	0.480401	0.954542	2812866
Deep-Sediment	With_prophage	Sediment	0.369307	0.964332	4013139		Bacteria	With_prophage	0.459631	1.01298	4803666		Gammaproteobacteria	With_prophage	0.391476	0.896867	4477808
Deep-Sediment	With_prophage	Sediment	0.290607	1.11306	2864164		Bacteria	With_prophage	0.602321	0.923638	4786508		Gammaproteobacteria	With_prophage	0.390246	0.871856	4426189
Deep-Sediment	With_prophage	Sediment	0.334272	1.12786	1294487		Bacteria	With_prophage	0.44673	0.884745	4564026		Gammaproteobacteria	With_prophage	0.451039	0.89815	5850913
Deep-Sediment	With_prophage	Sediment	0.623388	1.03159	2393396		Bacteria	With_prophage	0.609647	1.13288	2204113		Gammaproteobacteria	With_prophage	0.443575	0.875627	5104912
Deep-Sediment	With_prophage	Sediment	0.448811	1.23836	792982		Bacteria	With_prophage	0.710746	0.881662	3902858		Gammaproteobacteria	With_prophage	0.398543	0.887228	3976429
Deep-Sediment	With_prophage	Sediment	0.43135	1.07738	1527777		Bacteria	With_prophage	0.582572	0.915101	3942734		Gammaproteobacteria	With_prophage	0.466977	0.889277	4834264
Deep-Sediment	With_prophage	Sediment	0.417611	1.01915	3562787		Bacteria	With_prophage	0.664448	0.904453	6364066		Gammaproteobacteria	With_prophage	0.390444	0.88484	4487818
Deep-Sediment	With_prophage	Sediment	0.339793	1.02517	3117534		Bacteria	With_prophage	0.476467	0.898927	4639976		Gammaproteobacteria	With_prophage	0.386519	0.888673	4283917
Deep-Sediment	With_prophage	Sediment	0.452975	1.09314	2038169		Bacteria	With_prophage	0.291699	0.919204	2217136		Gammaproteobacteria	With_prophage	0.628493	0.897134	4142080
Deep-Sediment	With_prophage	Sediment	0.469374	0.92703	3251242		Bacteria	With_prophage	0.579982	1.1117	2461993		Gammaproteobacteria	With_prophage	0.441528	0.870708	5328994
Deep-Sediment	With_prophage	Sediment	0.581186	1.21215	1725039		Bacteria	With_prophage	0.649375	0.978736	5680795		Gammaproteobacteria	With_prophage	0.433172	0.853714	4756860
Deep-Sediment	With_prophage	Sediment	0.521266	1.21448	1780184		Bacteria	With_prophage	0.58982	0.953939	4576812		Gammaproteobacteria	With_prophage	0.441288	0.957304	4555502
Deep-Sediment	With_prophage	Sediment	0.450137	1.0942	966001		Bacteria	With_prophage	0.588919	0.958338	4628847		Gammaproteobacteria	With_prophage	0.442643	0.874916	5166211
Deep-Sediment	With_prophage	Sediment	0.544625	1.13425	1608104		Bacteria	With_prophage	0.441383	0.868554	5330702		Gammaproteobacteria	With_prophage	0.403457	0.86173	5153588
Deep-Sediment	With_prophage	Sediment	0.383564	1.27631	2550324		Bacteria	With_prophage	0.409913	0.87718	4708270		Gammaproteobacteria	With_prophage	0.435234	0.894488	5124719
Deep-Sediment	With_prophage	Sediment	0.43129	1.06899	2964484		Bacteria	With_prophage	0.636356	0.987663	4158299		Gammaproteobacteria	With_prophage	0.38154	0.958673	3272231
Deep-Sediment	With_prophage	Sediment	0.40192	1.2494	1209383		Bacteria	With_prophage	0.588935	0.70725	10873094		Gammaproteobacteria	With_prophage	0.392092	0.886112	4538930
Deep-Sediment	With_prophage	Sediment	0.442853	1.18194	2285222		Bacteria	With_prophage	0.64254	1.003	6010983		Gammaproteobacteria	With_prophage	0.413692	0.857771	4754185
Deep-Sediment	With_prophage	Sediment	0.437505	1.11322	1555849		Bacteria	With_prophage	0.429164	0.932066	4263645		Gammaproteobacteria	With_prophage	0.409737	0.884711	4741662
Deep-Sediment	With_prophage	Sediment	0.448598	1.10216	1207630		Bacteria	With_prophage	0.549156	0.927482	5017886		Gammaproteobacteria	With_prophage	0.413976	0.882977	4748708
Deep-Sediment	With_prophage	Sediment	0.466805	1.18274	1247953		Bacteria	With_prophage	0.661404	0.918636	6830778		Gammaproteobacteria	With_prophage	0.435015	0.861526	5743300
Deep-Sediment	With_prophage	Sediment	0.428268	1.09985	2477610		Bacteria	With_prophage	0.62533	0.916266	5791987		Gammaproteobacteria	With_prophage	0.662604	0.911746	8779861
Deep-Sediment	With_prophage	Sediment	0.446218	1.2537	1357577		Bacteria	With_prophage	0.285042	0.946549	2408749		Gammaproteobacteria	With_prophage	0.391086	0.902782	4473946
Deep-Sediment	With_prophage	Sediment	0.313398	0.953702	4917681		Bacteria	With_prophage	0.450468	0.963276	3214033		Gammaproteobacteria	With_prophage	0.405087	0.889869	4609667
Deep-Sediment	With_prophage	Sediment	0.29557	1.02357	2644678		Bacteria	With_prophage	0.461327	0.866587	4255774		Gammaproteobacteria	With_prophage	0.441497	0.859762	5444532
Deep-Sediment	With_prophage	Sediment	0.418827	1.11214	2826982		Bacteria	With_prophage	0.583505	0.883702	4450594		Gammaproteobacteria	With_prophage	0.44374	0.881295	5034638
Deep-Sediment	With_prophage	Sediment	0.344899	0.989049	1716800		Bacteria	With_prophage	0.706272	0.808473	8977419		Gammaproteobacteria	With_prophage	0.537144	0.916665	3831279
Deep-Sediment	With_prophage	Sediment	0.376782	1.10967	1362567		Bacteria	With_prophage	0.630881	0.888912	4718129		Gammaproteobacteria	With_prophage	0.473526	0.8802	5118154
Deep-Sediment	With_prophage	Sediment	0.521975	0.910303	1887284		Bacteria	With_prophage	0.514794	0.905296	4258276		Gammaproteobacteria	With_prophage	0.631466	0.901379	3697666
Deep-Sediment	With_prophage	Sediment	0.442406	1.14225	1894501		Bacteria	With_prophage	0.708569	0.905962	6728761		Gammaproteobacteria	With_prophage	0.456713	0.915421	4532341
Deep-Sediment	With_prophage	Sediment	0.489705	1.1423	2247225		Bacteria	With_prophage	0.456656	0.905221	4032163		Gammaproteobacteria	With_prophage	0.439854	0.937788	5547094
Deep-Sediment	With_prophage	Sediment	0.368562	1.26012	1013396		Bacteria	With_prophage	0.545101	0.880188	5396575		Gammaproteobacteria	With_prophage	0.465161	0.86437	4287516
Deep-Sediment	With_prophage	Sediment	0.519408	1.14925	1672395		Bacteria	With_prophage	0.647202	0.885085	3824491		Gammaproteobacteria	With_prophage	0.66319	0.912396	6478546
Deep-Sediment	With_prophage	Sediment	0.434163	1.07736	2920107		Bacteria	With_prophage	0.40521	0.891052	4599060		Gammaproteobacteria	With_prophage	0.432334	0.862797	5359313
Deep-Sediment	With_prophage	Sediment	0.414088	1.25553	1631980		Bacteria	With_prophage	0.662076	0.894443	2575904		Gammaproteobacteria	With_prophage	0.566833	0.819861	4187294
Deep-Sediment	With_prophage	Sediment	0.400725	1.07024	1248318		Bacteria	With_prophage	0.424869	0.826211	3353866		Gammaproteobacteria	With_prophage	0.62644	0.986133	4852287
Deep-Sediment	With_prophage	Sediment	0.514243	1.21353	1238537		Bacteria	With_prophage	0.689261	1.13917	5459234		Gammaproteobacteria	With_prophage	0.507501	0.924042	4847184
Deep-Sediment	With_prophage	Sediment	0.480033	1.04809	2503605		Bacteria	With_prophage	0.612906	0.981946	4524691		Gammaproteobacteria	With_prophage	0.562477	0.936874	4220420
Deep-Sediment	With_prophage	Sediment	0.39056	1.15876	1279817		Bacteria	With_prophage	0.65051	0.969455	3150223		Gammaproteobacteria	With_prophage	0.399348	0.901044	4726740
Deep-Sediment	With_prophage	Sediment	0.467429	0.956778	4250726		Bacteria	With_prophage	0.547691	0.921554	4715949		Gammaproteobacteria	With_prophage	0.435482	0.866258	4945409
Deep-Sediment	With_prophage	Sediment	0.473484	1.07995	1341723		Bacteria	With_prophage	0.551005	0.917745	4709371		Gammaproteobacteria	With_prophage	0.414848	0.94937	4230173
Deep-Sediment	With_prophage	Sediment	0.433688	1.19726	1569422		Bacteria	With_prophage	0.35055	0.810041	5688602		Gammaproteobacteria	With_prophage	0.433667	0.978851	2832914
Deep-Sediment	With_prophage	Sediment	0.458473	1.14302	1954477		Bacteria	With_prophage	0.663051	0.910852	6559792		Gammaproteobacteria	With_prophage	0.446693	0.945794	3205772
Deep-Sediment	With_prophage	Sediment	0.436242	1.23428	1642248		Bacteria	With_prophage	0.310734	1.01027	1857919		Gammaproteobacteria	With_prophage	0.410736	1.08166	3668434
Deep-Sediment	With_prophage	Sediment	0.333261	1.34534	975216		Bacteria	With_prophage	0.42812	0.924178	4565138		Gammaproteobacteria	With_prophage	0.635726	0.965193	4750344
Deep-Sediment	With_prophage	Sediment	0.390922	1.12308	1501226		Bacteria	With_prophage	0.442584	0.878142	5175699		Gammaproteobacteria	With_prophage	0.413503	0.938724	2437351
Deep-Sediment	With_prophage	Sediment	0.584523	1.05354	1512991		Bacteria	With_prophage	0.588859	0.949023	4728020		Gammaproteobacteria	With_prophage	0.50981	0.923746	3940479
Deep-Sediment	With_prophage	Sediment	0.481835	1.1401	1292870		Bacteria	With_prophage	0.658513	0.934183	4977611		Gammaproteobacteria	With_prophage	0.490974	1.00693	2523522
Deep-Sediment	With_prophage	Sediment	0.470749	1.16268	1121551		Bacteria	With_prophage	0.653895	0.887644	4662905		Gammaproteobacteria	With_prophage	0.518504	1.02212	2244364
Deep-Sediment	With_prophage	Sediment	0.409255	1.07825	1574771		Bacteria	With_prophage	0.453731	0.898464	3652901		Gammaproteobacteria	With_prophage	0.436697	0.951622	2933937
Deep-Sediment	With_prophage	Sediment	0.578712	1.23482	2066704		Bacteria	With_prophage	0.587807	0.870707	5160176		Gammaproteobacteria	With_prophage	0.517374	0.928281	2522944
Deep-Sediment	With_prophage	Sediment	0.391109	1.17404	1338970		Bacteria	With_prophage	0.666937	0.966891	3941499		Gammaproteobacteria	With_prophage	0.454428	0.971796	3037676
Deep-Sediment	With_prophage	Sediment	0.355353	0.980121	3834219		Bacteria	With_prophage	0.477222	0.859671	5606799		Gammaproteobacteria	With_prophage	0.493369	0.915929	3924977
Deep-Sediment	With_prophage	Sediment	0.519055	1.02068	1882087		Bacteria	With_prophage	0.449694	0.824472	2856375		Gammaproteobacteria	With_prophage	0.51402	0.939912	2981130
Deep-Sediment	With_prophage	Sediment	0.4353	1.06597	1318048		Bacteria	With_prophage	0.561666	0.787668	7953857		Gammaproteobacteria	With_prophage	0.446304	0.868794	4757171
Deep-Sediment	With_prophage	Sediment	0.380954	1.24992	804850		Bacteria	With_prophage	0.345601	1.02036	1766045		Gammaproteobacteria	With_prophage	0.651989	1.00917	3277928
Deep-Sediment	With_prophage	Sediment	0.499138	1.15915	784194		Bacteria	With_prophage	0.694317	0.963493	2685021		Gammaproteobacteria	With_prophage	0.505636	0.953256	4835009
Deep-Sediment	With_prophage	Sediment	0.443319	1.1572	2191503		Bacteria	With_prophage	0.651139	0.966921	5305498		Gammaproteobacteria	With_prophage	0.37291	1.08298	1217931
Deep-Sediment	With_prophage	Sediment	0.5609	1.32576	1551561		Bacteria	With_prophage	0.613549	0.953735	3877386		Gammaproteobacteria	With_prophage	0.63993	0.990277	3832261
Deep-Sediment	With_prophage	Sediment	0.429948	1.1571	1923775		Bacteria	With_prophage	0.683217	0.972061	3117088		Gammaproteobacteria	With_prophage	0.571204	1.17492	4580743
Deep-Sediment	With_prophage	Sediment	0.444941	1.10049	2095430		Bacteria	With_prophage	0.451087	0.907934	4142373		Gammaproteobacteria	With_prophage	0.536962	0.949385	2613272
Deep-Sediment	With_prophage	Sediment	0.645232	0.83087	3958500		Bacteria	With_prophage	0.534036	0.920242	4732449		Gammaproteobacteria	With_prophage	0.438567	0.893883	3290140
Deep-Sediment	With_prophage	Sediment	0.41417	1.00921	2708056		Bacteria	With_prophage	0.331403	0.941521	4182595		Gammaproteobacteria	With_prophage	0.51539	1.00057	2453598
Deep-Sediment	With_prophage	Sediment	0.593572	1.21521	1563513		Bacteria	With_prophage	0.476932	0.911439	5444138		Gammaproteobacteria	With_prophage	0.460975	0.884631	4690093
Deep-Sediment	With_prophage	Sediment	0.47033	1.2025	947195		Bacteria	With_prophage	0.666502	0.927613	3411983		Gammaproteobacteria	With_prophage	0.48866	1.00284	2976542
Deep-Sediment	With_prophage	Sediment	0.559402	0.93202	3485978		Bacteria	With_prophage	0.629555	0.82191	6065143		Gammaproteobacteria	With_prophage	0.539486	0.930125	4313401
Deep-Sediment	With_prophage	Sediment	0.656868	0.931878	4739891		Bacteria	With_prophage	0.596007	0.937428	4270193		Gammaproteobacteria	With_prophage	0.573366	0.922702	4141100
Deep-Sediment	With_prophage	Sediment	0.38386	0.927154	2094583		Bacteria	With_prophage	0.437572	0.871076	4650568		Gammaproteobacteria	With_prophage	0.541628	1.01269	3250732
Deep-Sediment	With_prophage	Sediment	0.49792	0.943995	2101707		Bacteria	With_prophage	0.663237	0.907679	6489081		Gammaproteobacteria	With_prophage	0.579613	0.923433	3358120
Deep-Sediment	With_prophage	Sediment	0.660601	0.938461	5333198		Bacteria	With_prophage	0.491059	0.932704	3773974		Gammaproteobacteria	With_prophage	0.556	0.94463	3202311
Deep-Sediment	With_prophage	Sediment	0.632206	1.05754	1396643		Bacteria	With_prophage	0.370786	1.03642	1885332		Gammaproteobacteria	With_prophage	0.560709	0.886461	4362288
Deep-Sediment	With_prophage	Sediment	0.369498	1.05958	2155579		Bacteria	With_prophage	0.623285	0.905618	4626673		Gammaproteobacteria	With_prophage	0.527412	0.876914	5367686
Deep-Sediment	With_prophage	Sediment	0.420518	1.06613	1935972		Bacteria	With_prophage	0.650031	0.922593	4283580		Gammaproteobacteria	With_prophage	0.614923	0.921053	4075769
Deep-Sediment	With_prophage	Sediment	0.376529	1.09278	961769		Bacteria	With_prophage	0.546861	0.926417	4719258		Gammaproteobacteria	With_prophage	0.49276	1.03175	2845640
Deep-Sediment	With_prophage	Sediment	0.537096	0.991075	2477108		Bacteria	With_prophage	0.445476	0.89918	5045711		Gammaproteobacteria	With_prophage	0.641219	0.849269	4941898
Deep-Sediment	With_prophage	Sediment	0.543148	1.03435	3892295		Bacteria	With_prophage	0.602388	0.930835	4888083		Gammaproteobacteria	With_prophage	0.581905	0.928271	3542070
Deep-Sediment	With_prophage	Sediment	0.457325	1.01941	1418471		Bacteria	With_prophage	0.588891	0.9574	4634428		Gammaproteobacteria	With_prophage	0.426516	0.86084	4662889
Deep-Sediment	With_prophage	Sediment	0.403319	1.12276	1492745		Bacteria	With_prophage	0.50129	0.917447	2595246		Gammaproteobacteria	With_prophage	0.467431	0.947475	2648091
Deep-Sediment	With_prophage	Sediment	0.428174	1.01665	1628877		Bacteria	With_prophage	0.374204	0.985576	3883007		Gammaproteobacteria	With_prophage	0.419315	0.997766	2219960
Deep-Sediment	With_prophage	Sediment	0.639868	0.967007	4628717		Bacteria	With_prophage	0.409892	1.00491	5519883		Gammaproteobacteria	With_prophage	0.475688	0.935023	2726136
Deep-Sediment	With_prophage	Sediment	0.547012	0.972383	3741324		Bacteria	With_prophage	0.402739	0.877332	4444156		Gammaproteobacteria	With_prophage	0.603863	0.977219	3938729
Deep-Sediment	With_prophage	Sediment	0.497348	0.871492	3086661		Bacteria	With_prophage	0.646537	0.962719	3766417		Gammaproteobacteria	With_prophage	0.572736	0.97015	4610627
Deep-Sediment	With_prophage	Sediment	0.385904	1.13672	2225708		Bacteria	With_prophage	0.441426	0.870126	5329114		Gammaproteobacteria	With_prophage	0.45489	0.966242	2972341
Deep-Sediment	With_prophage	Sediment	0.529986	0.910036	1569168		Bacteria	With_prophage	0.414704	0.968259	4420305		Gammaproteobacteria	With_prophage	0.618877	1.01605	3256744
Deep-Sediment	With_prophage	Sediment	0.43182	1.07229	2319326		Bacteria	With_prophage	0.626657	0.921975	4668238		Gammaproteobacteria	With_prophage	0.447733	0.97892	3062560
Deep-Sediment	With_prophage	Sediment	0.423216	1.12996	1338096		Bacteria	With_prophage	0.536551	0.974839	3269257		Gammaproteobacteria	With_prophage	0.474109	0.914662	3966491
Deep-Sediment	With_prophage	Sediment	0.523277	0.940679	2814988		Bacteria	With_prophage	0.589006	0.955429	4617823		Gammaproteobacteria	With_prophage	0.441897	0.999719	1719483
Deep-Sediment	With_prophage	Sediment	0.455007	0.990639	2579144		Bacteria	With_prophage	0.486172	1.02471	3360962		Gammaproteobacteria	With_prophage	0.421855	1.02336	1946529
Deep-Sediment	With_prophage	Sediment	0.64307	1.01744	3780084		Bacteria	With_prophage	0.35454	0.793119	5170722		Gammaproteobacteria	With_prophage	0.485805	0.995622	3212062
Deep-Sediment	With_prophage	Sediment	0.41568	0.944357	3002043		Bacteria	With_prophage	0.451086	0.909848	4141349		Gammaproteobacteria	With_prophage	0.489607	0.954827	2167933
Deep-Sediment	With_prophage	Sediment	0.562843	0.967287	2115195		Bacteria	With_prophage	0.434957	0.867927	5046506		Gammaproteobacteria	With_prophage	0.642262	0.933685	4405128
Deep-Sediment	With_prophage	Sediment	0.393477	1.10642	1626867		Bacteria	With_prophage	0.370785	1.03589	1885330		Gammaproteobacteria	With_prophage	0.456786	0.986971	1923055
Deep-Sediment	With_prophage	Sediment	0.402893	1.03194	1996245		Bacteria	With_prophage	0.581489	0.916461	3349843		Gammaproteobacteria	With_prophage	0.437628	0.921883	2481877
Deep-Sediment	With_prophage	Sediment	0.491673	1.05952	5076833		Bacteria	With_prophage	0.463324	0.934993	5085600		Gammaproteobacteria	With_prophage	0.63072	0.89181	3744071
Deep-Sediment	With_prophage	Sediment	0.710845	0.78748	4439480		Bacteria	With_prophage	0.41597	0.838948	4883497		Gammaproteobacteria	With_prophage	0.423418	0.932435	1854285
Deep-Sediment	With_prophage	Sediment	0.574395	0.925312	3855998		Bacteria	With_prophage	0.442534	0.868569	5255769		Gammaproteobacteria	With_prophage	0.456424	1.04908	3460161
Deep-Sediment	With_prophage	Sediment	0.383472	0.84856	3616717		Bacteria	With_prophage	0.508367	0.872165	5089635		Gammaproteobacteria	With_prophage	0.409689	0.995207	4325733
Deep-Sediment	With_prophage	Sediment	0.637702	0.803039	3890221		Bacteria	With_prophage	0.389481	0.865272	4815825		Gammaproteobacteria	With_prophage	0.442538	0.856375	4475843
Deep-Sediment	With_prophage	Sediment	0.369348	1.01851	2323005		Bacteria	With_prophage	0.449683	0.858172	3339658		Gammaproteobacteria	With_prophage	0.452962	0.939127	2721678
Deep-Sediment	With_prophage	Sediment	0.480765	0.945312	2714447		Bacteria	With_prophage	0.624681	0.939129	4707553		Gammaproteobacteria	With_prophage	0.669609	0.926653	3365878
Deep-Sediment	With_prophage	Sediment	0.497976	0.855163	2546884		Bacteria	With_prophage	0.408475	0.934288	4412986		Gammaproteobacteria	With_prophage	0.606274	0.893861	7095064
Deep-Sediment	With_prophage	Sediment	0.416909	1.00549	1361531		Bacteria	With_prophage	0.40914	0.991505	5726645		Gammaproteobacteria	With_prophage	0.305286	1.12759	2288066
Deep-Sediment	With_prophage	Sediment	0.437702	1.32846	980832		Bacteria	With_prophage	0.388353	0.927521	3889937		Gammaproteobacteria	With_prophage	0.513785	0.914358	3506284
Deep-Sediment	With_prophage	Sediment	0.343747	0.864794	4604566		Bacteria	With_prophage	0.419044	0.894806	3741594		Gammaproteobacteria	With_prophage	0.571683	0.921883	4437658
Deep-Sediment	With_prophage	Sediment	0.560257	0.876896	3615022		Bacteria	With_prophage	0.487875	0.968627	2966055		Gammaproteobacteria	With_prophage	0.449793	0.838668	2841412
Deep-Sediment	With_prophage	Sediment	0.395161	1.05455	1146459		Bacteria	With_prophage	0.465927	0.90056	4894731		Gammaproteobacteria	With_prophage	0.432632	0.938109	2341945
Deep-Sediment	With_prophage	Sediment	0.294088	0.858138	2943584		Bacteria	With_prophage	0.386564	0.890543	4287272		Gammaproteobacteria	With_prophage	0.571881	0.962584	5048911
Deep-Sediment	With_prophage	Sediment	0.387008	1.23959	1736865		Bacteria	With_prophage	0.421355	0.861911	5082889		Gammaproteobacteria	With_prophage	0.525379	0.943326	3244900
Deep-Sediment	With_prophage	Sediment	0.405696	0.99046	5147105		Bacteria	With_prophage	0.722361	0.899239	3668656		Gammaproteobacteria	With_prophage	0.331533	1.04328	2051230
Deep-Sediment	With_prophage	Sediment	0.417198	1.05345	1853914		Bacteria	With_prophage	0.445562	0.899212	5047752		Gammaproteobacteria	With_prophage	0.549481	0.943123	4101266
Deep-Sediment	With_prophage	Sediment	0.586823	0.96215	3347712		Bacteria	With_prophage	0.558095	0.778608	7354147		Gammaproteobacteria	With_prophage	0.374149	0.851255	5067811
Deep-Sediment	With_prophage	Sediment	0.404571	1.14712	1641499		Bacteria	With_prophage	0.656875	0.930566	5676117		Gammaproteobacteria	With_prophage	0.574546	0.945222	3864699
Deep-Sediment	With_prophage	Sediment	0.427864	1.04842	1507982		Bacteria	With_prophage	0.39847	0.90212	4300978		Gammaproteobacteria	With_prophage	0.541892	0.967722	3095931
Deep-Sediment	With_prophage	Sediment	0.413437	1.02338	3237316		Bacteria	With_prophage	0.665711	0.876046	4270325		Gammaproteobacteria	With_prophage	0.516516	0.913708	3062249
Deep-Sediment	With_prophage	Sediment	0.528817	0.922858	4664856		Bacteria	With_prophage	0.348689	0.866203	4714828		Gammaproteobacteria	With_prophage	0.570562	0.968474	4270636
Deep-Sediment	With_prophage	Sediment	0.315788	1.12142	1768286		Bacteria	With_prophage	0.509001	0.991942	3671585		Gammaproteobacteria	With_prophage	0.428052	0.816048	3061093
Deep-Sediment	With_prophage	Sediment	0.587844	1.01836	2324314		Bacteria	With_prophage	0.653035	0.943319	3633977		Gammaproteobacteria	With_prophage	0.436547	0.950697	2919964
Deep-Sediment	With_prophage	Sediment	0.421811	0.90507	3090370		Bacteria	With_prophage	0.411955	1.01953	3663455		Gammaproteobacteria	With_prophage	0.459304	0.90259	5485325
Deep-Sediment	With_prophage	Sediment	0.408969	0.837348	7541671		Bacteria	With_prophage	0.589155	0.95577	4646514		Gammaproteobacteria	With_prophage	0.457736	1.05683	2436526
Deep-Sediment	With_prophage	Sediment	0.332448	1.04456	2039142		Bacteria	With_prophage	0.678927	0.870358	4328102		Gammaproteobacteria	With_prophage	0.641328	0.89987	6059763
Deep-Sediment	With_prophage	Sediment	0.420655	1.12474	1747072		Bacteria	With_prophage	0.662334	0.91239	6104846		Gammaproteobacteria	With_prophage	0.642262	0.933685	4405128
Deep-Sediment	With_prophage	Sediment	0.414948	0.957848	3223895		Bacteria	With_prophage	0.661029	0.967617	4052223		Gammaproteobacteria	With_prophage	0.457319	1.0273	2158091
Deep-Sediment	With_prophage	Sediment	0.42435	1.35882	1212819		Bacteria	With_prophage	0.429268	0.875869	3755126		Gammaproteobacteria	With_prophage	0.514505	0.929537	3026237
Deep-Sediment	With_prophage	Sediment	0.373105	1.02445	4540988		Bacteria	With_prophage	0.589352	0.946211	4686058		Gammaproteobacteria	With_prophage	0.444012	0.958625	2460816
Deep-Sediment	With_prophage	Sediment	0.501634	0.96417	2287978		Bacteria	With_prophage	0.440231	0.862021	3013847		Gammaproteobacteria	With_prophage	0.573068	0.926345	4310490
Deep-Sediment	With_prophage	Sediment	0.447226	0.821088	4943439		Bacteria	With_prophage	0.624865	0.91866	5878127		Gammaproteobacteria	With_prophage	0.463606	0.9045	4840243
Deep-Sediment	With_prophage	Sediment	0.432987	0.849677	5384398		Bacteria	With_prophage	0.707443	0.900465	3695868		Gammaproteobacteria	With_prophage	0.448423	0.97153	2963366
Deep-Sediment	With_prophage	Sediment	0.539245	0.981268	1869011		Bacteria	With_prophage	0.543654	0.928688	4979067		Gammaproteobacteria	With_prophage	0.596988	0.911825	3741946
Deep-Sediment	With_prophage	Sediment	0.341723	1.05525	2292349		Bacteria	With_prophage	0.649923	0.949827	3240591		Gammaproteobacteria	With_prophage	0.484882	0.952615	3590118
Deep-Sediment	With_prophage	Sediment	0.513595	0.985083	2224179		Bacteria	With_prophage	0.361929	1.04044	2112560		Gammaproteobacteria	With_prophage	0.509442	0.94393	3843507
Deep-Sediment	With_prophage	Sediment	0.373782	0.915383	4026731		Bacteria	With_prophage	0.588892	0.955724	4631042		Gammaproteobacteria	With_prophage	0.527749	0.999396	2894747
Deep-Sediment	Without_prophage	Sediment	0.579465	0.924076	3925003		Bacteria	With_prophage	0.346307	0.873162	4468818		Gammaproteobacteria	With_prophage	0.40627	0.972825	4293682
Deep-Sediment	Without_prophage	Sediment	0.674067	0.966787	3383373		Bacteria	With_prophage	0.455625	0.881196	5411960		Gammaproteobacteria	With_prophage	0.638777	0.933438	2291529
Deep-Sediment	Without_prophage	Sediment	0.388448	0.822883	5484375		Bacteria	With_prophage	0.313092	0.998045	1882681		Gammaproteobacteria	With_prophage	0.551941	0.940049	3199834
Deep-Sediment	Without_prophage	Sediment	0.70461	0.872287	7990492		Bacteria	With_prophage	0.449357	0.850636	3021270		Gammaproteobacteria	With_prophage	0.510559	0.946413	2373171
Deep-Sediment	Without_prophage	Sediment	0.732753	0.852528	7001532		Bacteria	With_prophage	0.434742	0.872326	5010744		Gammaproteobacteria	With_prophage	0.496866	1.02228	2706698
Deep-Sediment	Without_prophage	Sediment	0.493168	0.904221	4298726		Bacteria	With_prophage	0.374213	0.969836	4421364		Gammaproteobacteria	With_prophage	0.426058	0.950932	1964388
Deep-Sediment	Without_prophage	Sediment	0.571131	0.917234	4625865		Bacteria	With_prophage	0.661679	0.911605	3195463		Gammaproteobacteria	With_prophage	0.651504	0.940952	3153189
Deep-Sediment	Without_prophage	Sediment	0.339617	0.967949	1982543		Bacteria	With_prophage	0.728359	0.922298	3908715		Gammaproteobacteria	With_prophage	0.484193	0.901658	3854010
Deep-Sediment	Without_prophage	Sediment	0.735188	0.861963	6287975		Bacteria	With_prophage	0.547964	0.914557	4370424		Gammaproteobacteria	With_prophage	0.647769	0.886392	5109476
Deep-Sediment	Without_prophage	Sediment	0.510647	0.915149	2893517		Bacteria	With_prophage	0.60729	0.938164	3658209		Gammaproteobacteria	With_prophage	0.455194	0.957218	2891712
Deep-Sediment	Without_prophage	Sediment	0.669519	1.00783	4584100		Bacteria	With_prophage	0.311361	1.19801	1373950		Gammaproteobacteria	With_prophage	0.479642	0.909758	2776563
Deep-Sediment	Without_prophage	Sediment	0.502332	0.943358	2703110		Bacteria	With_prophage	0.35178	1.02216	5200749		Gammaproteobacteria	With_prophage	0.531976	0.968073	3693935
Deep-Sediment	Without_prophage	Sediment	0.404822	1.00104	4497340		Bacteria	With_prophage	0.480254	0.910166	4759571		Gammaproteobacteria	With_prophage	0.522005	1.04227	3930850
Deep-Sediment	Without_prophage	Sediment	0.612495	0.952634	2895130		Bacteria	With_prophage	0.638679	0.976702	3681777		Gammaproteobacteria	With_prophage	0.421335	1.01812	2077359
Deep-Sediment	Without_prophage	Sediment	0.519804	0.993969	3592666		Bacteria	With_prophage	0.662166	0.935184	3352280		Gammaproteobacteria	With_prophage	0.52588	0.970492	3092247
Deep-Sediment	Without_prophage	Sediment	0.395562	0.87933	4449979		Bacteria	With_prophage	0.611903	0.928562	3706807		Gammaproteobacteria	With_prophage	0.441805	0.842934	2800932
Deep-Sediment	Without_prophage	Sediment	0.373448	1.04342	2320257		Bacteria	With_prophage	0.649551	0.91929	4297883		Gammaproteobacteria	With_prophage	0.515612	0.951722	3261458
Deep-Sediment	Without_prophage	Sediment	0.719156	0.933622	3475711		Bacteria	With_prophage	0.442503	0.906197	5526393		Gammaproteobacteria	With_prophage	0.525453	0.906804	4240166
Deep-Sediment	Without_prophage	Sediment	0.579046	0.886932	4258501		Bacteria	With_prophage	0.569383	0.916308	4909920		Gammaproteobacteria	With_prophage	0.612238	0.94305	3768625
Deep-Sediment	Without_prophage	Sediment	0.436834	0.96789	3159449		Bacteria	With_prophage	0.434879	0.864495	5192629		Gammaproteobacteria	With_prophage	0.49203	1.04529	4060102
Deep-Sediment	Without_prophage	Sediment	0.420736	0.909218	4477476		Bacteria	With_prophage	0.443478	0.876371	5040101		Gammaproteobacteria	With_prophage	0.544513	0.937513	2989826
Deep-Sediment	Without_prophage	Sediment	0.421611	0.858992	3331814		Bacteria	With_prophage	0.449784	0.865773	3920198		Gammaproteobacteria	With_prophage	0.573218	0.953989	2659360
Deep-Sediment	Without_prophage	Sediment	0.693902	0.918191	4116790		Bacteria	With_prophage	0.679907	0.950729	4589110		Gammaproteobacteria	With_prophage	0.417291	0.988139	2771877
Deep-Sediment	Without_prophage	Sediment	0.395325	0.900104	4420600		Bacteria	With_prophage	0.44421	0.866293	4486937		Gammaproteobacteria	With_prophage	0.417168	0.989411	2880502
Deep-Sediment	Without_prophage	Sediment	0.637632	0.98516	3078689		Bacteria	With_prophage	0.433387	0.819942	3281938		Gammaproteobacteria	With_prophage	0.543023	0.939184	3236851
Deep-Sediment	Without_prophage	Sediment	0.603219	0.893272	4034607		Bacteria	With_prophage	0.657727	0.945538	4626997		Gammaproteobacteria	With_prophage	0.420985	1.03322	2309284
Deep-Sediment	Without_prophage	Sediment	0.373052	0.971305	3987417		Bacteria	With_prophage	0.546889	0.925682	4717601		Gammaproteobacteria	With_prophage	0.455834	0.997711	2522774
Deep-Sediment	Without_prophage	Sediment	0.639209	0.96827	2874198		Bacteria	With_prophage	0.602965	0.957611	3894064		Gammaproteobacteria	With_prophage	0.450226	0.952144	3119276
Deep-Sediment	Without_prophage	Sediment	0.31145	0.876912	4188560		Bacteria	With_prophage	0.405284	0.928888	4955390		Gammaproteobacteria	With_prophage	0.557419	0.968667	3691672
Deep-Sediment	Without_prophage	Sediment	0.402278	0.829878	4912773		Bacteria	With_prophage	0.318745	0.906521	3751707		Gammaproteobacteria	With_prophage	0.630953	0.916169	3723112
Deep-Sediment	Without_prophage	Sediment	0.438102	0.920464	2653010		Bacteria	With_prophage	0.462651	0.851988	5254770		Gammaproteobacteria	With_prophage	0.577119	1.04352	3804424
Deep-Sediment	Without_prophage	Sediment	0.727387	0.846564	6585441		Bacteria	With_prophage	0.662156	0.89663	6662729		Gammaproteobacteria	With_prophage	0.350025	0.952893	2077883
Deep-Sediment	Without_prophage	Sediment	0.468881	0.988568	2847554		Bacteria	With_prophage	0.589972	0.948358	4621670		Gammaproteobacteria	With_prophage	0.406485	0.96277	4464200
Deep-Sediment	Without_prophage	Sediment	0.397295	0.902595	4639957		Bacteria	With_prophage	0.624044	0.919092	4586047		Gammaproteobacteria	With_prophage	0.491091	0.994774	2655879
Deep-Sediment	Without_prophage	Sediment	0.649233	0.878783	4167127		Bacteria	With_prophage	0.552861	0.775045	9136244		Gammaproteobacteria	With_prophage	0.490057	0.996698	2788207
Deep-Sediment	Without_prophage	Sediment	0.660901	0.926914	4100706		Bacteria	With_prophage	0.285257	0.935513	2422201		Gammaproteobacteria	With_prophage	0.560494	0.878377	3602097
Deep-Sediment	Without_prophage	Sediment	0.506132	0.87446	3519887		Bacteria	With_prophage	0.605364	0.938418	3298104		Gammaproteobacteria	With_prophage	0.532002	0.942527	2369163
Deep-Sediment	Without_prophage	Sediment	0.710181	0.911581	6386706		Bacteria	With_prophage	0.558945	0.91595	4053715		Gammaproteobacteria	With_prophage	0.3609	1.09222	1188400
Deep-Sediment	Without_prophage	Sediment	0.416869	0.888036	5372531		Bacteria	With_prophage	0.352168	1.02051	5414938		Gammaproteobacteria	With_prophage	0.415943	0.876105	4276887
Deep-Sediment	Without_prophage	Sediment	0.72673	0.834263	6610624		Bacteria	With_prophage	0.446584	0.887447	5165378		Gammaproteobacteria	With_prophage	0.419374	0.84019	6097427
Deep-Sediment	Without_prophage	Sediment	0.713998	0.942718	2809959		Bacteria	With_prophage	0.449587	0.831161	2781652		Gammaproteobacteria	With_prophage	0.490513	0.92784	2894896
Deep-Sediment	Without_prophage	Sediment	0.295223	0.97441	2261881		Bacteria	With_prophage	0.617729	0.855241	4837235		Gammaproteobacteria	With_prophage	0.638852	0.952081	5326230
Deep-Sediment	Without_prophage	Sediment	0.713987	0.972448	3369845		Bacteria	With_prophage	0.589012	0.956327	4618713		Gammaproteobacteria	With_prophage	0.618548	0.926501	3192658
Deep-Sediment	Without_prophage	Sediment	0.443041	0.853801	4324193		Bacteria	With_prophage	0.567099	0.987764	2706111		Gammaproteobacteria	With_prophage	0.507837	0.947992	4881898
Deep-Sediment	Without_prophage	Sediment	0.4707	0.96425	2654914		Bacteria	With_prophage	0.607669	0.960938	2873234		Gammaproteobacteria	With_prophage	0.433744	0.928299	7155023
Deep-Sediment	Without_prophage	Sediment	0.681151	0.951942	3160906		Bacteria	With_prophage	0.441318	0.895668	5715286		Gammaproteobacteria	With_prophage	0.535025	0.953908	2422666
Deep-Sediment	Without_prophage	Sediment	0.718865	0.943112	2760011		Bacteria	With_prophage	0.554512	1.13911	3064681		Gammaproteobacteria	With_prophage	0.416288	1.05328	2608032
Deep-Sediment	Without_prophage	Sediment	0.718865	0.943112	2760011		Bacteria	With_prophage	0.649609	0.927608	5122856		Gammaproteobacteria	With_prophage	0.430476	0.894395	2091918
Deep-Sediment	Without_prophage	Sediment	0.58482	0.96645	3418697		Bacteria	With_prophage	0.537529	0.908351	4863761		Gammaproteobacteria	With_prophage	0.53033	0.944762	4576812
Deep-Sediment	Without_prophage	Sediment	0.671749	0.984912	4199362		Bacteria	With_prophage	0.661046	0.919056	6729735		Gammaproteobacteria	With_prophage	0.613311	0.947228	3336051
Deep-Sediment	Without_prophage	Sediment	0.407616	0.866924	3476662		Bacteria	With_prophage	0.392776	0.883884	4487015		Gammaproteobacteria	With_prophage	0.511877	0.87181	4123606
Deep-Sediment	Without_prophage	Sediment	0.532602	0.910507	4082342		Bacteria	With_prophage	0.432376	0.891126	3983723		Gammaproteobacteria	With_prophage	0.532023	0.928112	3502811
Deep-Sediment	Without_prophage	Sediment	0.614401	0.942953	4757396		Bacteria	With_prophage	0.589851	0.952228	4577685		Gammaproteobacteria	With_prophage	0.419056	0.960982	2496404
Deep-Sediment	Without_prophage	Sediment	0.73044	0.903549	2437056		Bacteria	With_prophage	0.442057	0.884559	5192417		Gammaproteobacteria	With_prophage	0.441298	1.02241	2341516
Deep-Sediment	Without_prophage	Sediment	0.646094	0.884464	4173147		Bacteria	With_prophage	0.450759	0.876764	3591615		Gammaproteobacteria	With_prophage	0.448076	0.922589	3867379
Deep-Sediment	Without_prophage	Sediment	0.370312	1.01007	1749386		Bacteria	With_prophage	0.419163	0.786932	4836505		Gammaproteobacteria	With_prophage	0.444488	1.03634	2095842
Deep-Sediment	Without_prophage	Sediment	0.66549	0.961608	3369357		Bacteria	With_prophage	0.727546	0.980224	6868835		Gammaproteobacteria	With_prophage	0.641794	0.938152	4581345
Deep-Sediment	Without_prophage	Sediment	0.566649	0.975173	3514249		Bacteria	With_prophage	0.416338	0.870236	4410296		Gammaproteobacteria	With_prophage	0.625138	0.902369	3597199
Deep-Sediment	Without_prophage	Sediment	0.70449	0.953105	3545254		Bacteria	With_prophage	0.450179	0.899258	6319654		Gammaproteobacteria	With_prophage	0.431328	0.957127	4129025
Deep-Sediment	Without_prophage	Sediment	0.429264	0.92221	4224634		Bacteria	With_prophage	0.458461	0.878958	3645227		Gammaproteobacteria	With_prophage	0.504536	0.924591	4374906
Deep-Sediment	Without_prophage	Sediment	0.447869	0.933904	3833369		Bacteria	With_prophage	0.416367	0.820838	6074278		Gammaproteobacteria	With_prophage	0.524862	0.969454	3124440
Deep-Sediment	Without_prophage	Sediment	0.469063	0.975334	2861585		Bacteria	With_prophage	0.422844	0.950195	5996662		Gammaproteobacteria	With_prophage	0.580019	0.902657	4274047
Deep-Sediment	Without_prophage	Sediment	0.662455	0.91684	5374982		Bacteria	With_prophage	0.352043	0.926945	2670060		Gammaproteobacteria	With_prophage	0.515735	0.969817	3380020
Deep-Sediment	Without_prophage	Sediment	0.482097	0.860304	4440293		Bacteria	With_prophage	0.586243	0.908566	4961663		Gammaproteobacteria	With_prophage	0.448329	0.894135	4144786
Deep-Sediment	Without_prophage	Sediment	0.606479	0.902792	3652004		Bacteria	With_prophage	0.319197	0.919321	3424268		Gammaproteobacteria	With_prophage	0.436408	0.957515	3172795
Deep-Sediment	Without_prophage	Sediment	0.370062	1.00363	1714776		Bacteria	With_prophage	0.341628	0.77188	7288698		Gammaproteobacteria	With_prophage	0.649241	0.919723	3444514
Deep-Sediment	Without_prophage	Sediment	0.72507	0.859654	8458055		Bacteria	With_prophage	0.62019	0.850071	2600958		Gammaproteobacteria	With_prophage	0.543318	0.942174	5143422
Deep-Sediment	Without_prophage	Sediment	0.644053	0.90414	3554760		Bacteria	With_prophage	0.436677	0.945301	4295987		Gammaproteobacteria	With_prophage	0.467203	0.917807	4000843
Deep-Sediment	Without_prophage	Sediment	0.338458	0.88079	4064534		Bacteria	With_prophage	0.312765	1.13959	1642703		Gammaproteobacteria	With_prophage	0.407601	0.983448	4562519
Deep-Sediment	Without_prophage	Sediment	0.653021	0.959413	3928443		Bacteria	With_prophage	0.408744	0.947453	4421329		Gammaproteobacteria	With_prophage	0.436602	1.01093	2081245
Deep-Sediment	Without_prophage	Sediment	0.583807	0.980385	3604707		Bacteria	With_prophage	0.655478	0.880941	4381680		Gammaproteobacteria	With_prophage	0.399676	0.980032	2340739
Deep-Sediment	Without_prophage	Sediment	0.630671	0.949905	3113995		Bacteria	With_prophage	0.447328	0.859394	4834805		Gammaproteobacteria	With_prophage	0.4504	0.937335	3736123
Deep-Sediment	Without_prophage	Sediment	0.537888	0.946993	4254519		Bacteria	With_prophage	0.454186	0.888553	5188212		Gammaproteobacteria	With_prophage	0.56882	0.9467	3411853
Deep-Sediment	Without_prophage	Sediment	0.565036	0.900561	4078570		Bacteria	With_prophage	0.420258	0.863683	4281662		Gammaproteobacteria	With_prophage	0.507409	0.919438	3994832
Deep-Sediment	Without_prophage	Sediment	0.477357	0.914037	4072044		Bacteria	With_prophage	0.604295	0.959065	3475260		Gammaproteobacteria	With_prophage	0.642267	0.936786	4438582
Deep-Sediment	Without_prophage	Sediment	0.352358	1.00409	2153198		Bacteria	With_prophage	0.461383	0.852659	5120451		Gammaproteobacteria	With_prophage	0.548123	0.948804	3923886
Deep-Sediment	Without_prophage	Sediment	0.573699	0.920361	4377629		Bacteria	With_prophage	0.478581	0.898191	4672724		Gammaproteobacteria	With_prophage	0.61652	0.923278	3750767
Deep-Sediment	Without_prophage	Sediment	0.615027	0.983399	2786256		Bacteria	With_prophage	0.572157	0.986405	4036883		Gammaproteobacteria	With_prophage	0.491196	1.00886	2690166
Deep-Sediment	Without_prophage	Sediment	0.541347	0.923997	4063864		Bacteria	With_prophage	0.535151	0.910219	4604386		Gammaproteobacteria	With_prophage	0.543497	0.992465	3126558
Deep-Sediment	Without_prophage	Sediment	0.548338	0.993308	3207463		Bacteria	With_prophage	0.439068	0.940911	5159894		Gammaproteobacteria	With_prophage	0.493129	0.960749	2657303
Deep-Sediment	Without_prophage	Sediment	0.571693	0.919612	4435564		Bacteria	With_prophage	0.32553	0.959443	2423280		Gammaproteobacteria	With_prophage	0.610501	0.91734	3564656
Deep-Sediment	Without_prophage	Sediment	0.666126	1.00679	2679799		Bacteria	With_prophage	0.515584	0.96111	4089022		Gammaproteobacteria	With_prophage	0.446115	0.956506	3998929
Deep-Sediment	Without_prophage	Sediment	0.675965	0.936246	6986413		Bacteria	With_prophage	0.624848	1.02823	3647030		Gammaproteobacteria	With_prophage	0.573595	1.04131	2728298
Deep-Sediment	Without_prophage	Sediment	0.359525	1.0022	2261034		Bacteria	With_prophage	0.547963	0.9823	3373715		Gammaproteobacteria	With_prophage	0.437825	0.952139	4970913
Deep-Sediment	Without_prophage	Sediment	0.654173	0.872066	4156794		Bacteria	With_prophage	0.589839	0.951851	4574245		Gammaproteobacteria	With_prophage	0.419944	0.934535	2326290
Deep-Sediment	Without_prophage	Sediment	0.607332	0.920556	4668920		Bacteria	With_prophage	0.370471	0.886947	3533468		Gammaproteobacteria	With_prophage	0.428496	0.733878	9340786
Deep-Sediment	Without_prophage	Sediment	0.437499	0.871513	3149695		Bacteria	With_prophage	0.701845	0.920275	5228874		Gammaproteobacteria	With_prophage	0.634362	1.0529	1686765
Deep-Sediment	Without_prophage	Sediment	0.311731	0.891866	4427796		Bacteria	With_prophage	0.501187	0.866625	8035772		Gammaproteobacteria	With_prophage	0.499183	0.960345	2941651
Deep-Sediment	Without_prophage	Sediment	0.424648	0.860969	3558779		Bacteria	With_prophage	0.588981	0.955589	4623325		Gammaproteobacteria	With_prophage	0.551858	0.888365	3575106
Deep-Sediment	Without_prophage	Sediment	0.39895	1.15365	1119061		Bacteria	With_prophage	0.707736	0.987295	3683801		Gammaproteobacteria	With_prophage	0.48565	0.883848	4799467
Deep-Sediment	Without_prophage	Sediment	0.658447	1.03471	1519271		Bacteria	With_prophage	0.642222	0.964447	5792960		Gammaproteobacteria	With_prophage	0.516081	0.917305	3791540
Deep-Sediment	Without_prophage	Sediment	0.523666	0.809654	3501495		Bacteria	With_prophage	0.649362	0.938179	5285770		Gammaproteobacteria	With_prophage	0.446675	0.942504	3866297
Deep-Sediment	Without_prophage	Sediment	0.418268	1.06825	869646		Bacteria	With_prophage	0.679453	0.936829	3996460		Gammaproteobacteria	With_prophage	0.543344	1.05149	3441781
Deep-Sediment	Without_prophage	Sediment	0.411226	0.950523	3566456		Bacteria	With_prophage	0.389715	1.0302	1781211		Gammaproteobacteria	With_prophage	0.425052	0.903762	4833133
Deep-Sediment	Without_prophage	Sediment	0.468947	1.0162	1900210		Bacteria	With_prophage	0.476728	0.910202	5452635		Gammaproteobacteria	With_prophage	0.40834	0.896648	4206780
Deep-Sediment	Without_prophage	Sediment	0.364529	1.05887	1622488		Bacteria	With_prophage	0.429386	0.841125	3316986		Gammaproteobacteria	With_prophage	0.506349	0.979131	4893114
Deep-Sediment	Without_prophage	Sediment	0.630428	0.92942	3154655		Bacteria	With_prophage	0.416024	0.861098	4688199		Gammaproteobacteria	With_prophage	0.506949	1.00235	3171557
Deep-Sediment	Without_prophage	Sediment	0.60429	1.08621	1880848		Bacteria	With_prophage	0.650521	0.937603	4252333		Gammaproteobacteria	With_prophage	0.417969	0.971716	3858122
Deep-Sediment	Without_prophage	Sediment	0.631935	1.01212	2967034		Bacteria	With_prophage	0.474501	0.885393	3927069		Gammaproteobacteria	With_prophage	0.569624	0.92383	4397994
Deep-Sediment	Without_prophage	Sediment	0.517707	0.937452	2546264		Bacteria	With_prophage	0.424396	0.896335	5292662		Gammaproteobacteria	With_prophage	0.455888	0.958215	2911665
Deep-Sediment	Without_prophage	Sediment	0.541871	0.970516	2803663		Bacteria	With_prophage	0.664995	0.77919	6244950		Gammaproteobacteria	With_prophage	0.569874	0.940606	4674646
Deep-Sediment	Without_prophage	Sediment	0.542761	1.24943	1331008		Bacteria	With_prophage	0.445222	0.897684	5425070		Gammaproteobacteria	With_prophage	0.572532	0.919847	4205049
Deep-Sediment	Without_prophage	Sediment	0.463952	0.826079	3627982		Bacteria	With_prophage	0.443533	0.937089	5081695		Gammaproteobacteria	With_prophage	0.450571	0.871071	3720709
Deep-Sediment	Without_prophage	Sediment	0.459952	1.11693	1762862		Bacteria	With_prophage	0.437834	0.912448	5114813		Gammaproteobacteria	With_prophage	0.434983	0.922941	4163862
Deep-Sediment	Without_prophage	Sediment	0.462018	0.946841	2303449		Bacteria	With_prophage	0.445393	0.892947	5111166		Gammaproteobacteria	With_prophage	0.486758	0.892074	4945779
Deep-Sediment	Without_prophage	Sediment	0.518912	1.03932	2345775		Bacteria	With_prophage	0.712492	0.974515	2701857		Gammaproteobacteria	With_prophage	0.493853	0.927969	3604648
Deep-Sediment	Without_prophage	Sediment	0.591815	1.05048	1980049		Bacteria	With_prophage	0.429329	0.847303	3289259		Gammaproteobacteria	With_prophage	0.609464	0.96698	3197583
Deep-Sediment	Without_prophage	Sediment	0.667486	0.868836	2796847		Bacteria	With_prophage	0.441814	0.878432	5343610		Gammaproteobacteria	With_prophage	0.661754	1.51421	4140785
Deep-Sediment	Without_prophage	Sediment	0.479684	0.930525	2049380		Bacteria	With_prophage	0.648344	0.965909	4684705		Gammaproteobacteria	With_prophage	0.461053	1.00799	2877016
Deep-Sediment	Without_prophage	Sediment	0.588077	1.08538	1720129		Bacteria	With_prophage	0.393491	0.924542	3646131		Gammaproteobacteria	With_prophage	0.385301	0.976734	3078627
Deep-Sediment	Without_prophage	Sediment	0.437951	0.982958	2643043		Bacteria	With_prophage	0.435419	0.870659	4752720		Gammaproteobacteria	With_prophage	0.563038	0.886543	3442587
Deep-Sediment	Without_prophage	Sediment	0.612194	0.913566	2542784		Bacteria	With_prophage	0.517256	0.860764	5527647		Gammaproteobacteria	With_prophage	0.405201	1.06391	3890381
Deep-Sediment	Without_prophage	Sediment	0.310939	1.13568	1933636		Bacteria	With_prophage	0.60489	0.96453	3691953		Gammaproteobacteria	With_prophage	0.573188	0.948835	3593882
Deep-Sediment	Without_prophage	Sediment	0.47072	0.966265	2669039		Bacteria	With_prophage	0.551525	0.972494	4769181		Gammaproteobacteria	With_prophage	0.655739	1.02343	3053450
Deep-Sediment	Without_prophage	Sediment	0.299682	1.02331	1924155		Bacteria	With_prophage	0.381316	1.00578	4565618		Gammaproteobacteria	With_prophage	0.506747	0.977117	4653484
Deep-Sediment	Without_prophage	Sediment	0.478287	0.968351	2612690		Bacteria	With_prophage	0.454428	0.936905	3918220		Gammaproteobacteria	With_prophage	0.410231	1.00409	2324488
Deep-Sediment	Without_prophage	Sediment	0.510736	1.01398	3410327		Bacteria	With_prophage	0.501384	0.934919	2966032		Gammaproteobacteria	With_prophage	0.405525	1.10451	1295594
Deep-Sediment	Without_prophage	Sediment	0.654495	0.987425	1497836		Bacteria	With_prophage	0.728481	0.946295	4442589		Gammaproteobacteria	With_prophage	0.494282	1.08747	4044267
Deep-Sediment	Without_prophage	Sediment	0.632491	0.999959	2581107		Bacteria	With_prophage	0.602896	0.925397	4985968		Gammaproteobacteria	With_prophage	0.654006	0.958966	3157569
Deep-Sediment	Without_prophage	Sediment	0.263683	0.97031	1387185		Bacteria	With_prophage	0.634611	0.926066	4589307		Gammaproteobacteria	With_prophage	0.365774	0.89186	3888501
Deep-Sediment	Without_prophage	Sediment	0.329749	0.975394	2768111		Bacteria	With_prophage	0.503493	0.94276	3496119		Gammaproteobacteria	With_prophage	0.417564	0.983466	2757593
Deep-Sediment	Without_prophage	Sediment	0.517243	1.03802	1624240		Bacteria	With_prophage	0.412279	0.896095	4483898		Gammaproteobacteria	With_prophage	0.453244	0.909174	5038639
Deep-Sediment	Without_prophage	Sediment	0.459581	1.02371	1846228		Bacteria	With_prophage	0.548729	0.916653	4344064		Gammaproteobacteria	With_prophage	0.518028	0.889016	3182170
Deep-Sediment	Without_prophage	Sediment	0.665731	0.919602	2690294		Bacteria	With_prophage	0.352194	1.01724	5163968		Gammaproteobacteria	With_prophage	0.531179	0.955026	2486844
Deep-Sediment	Without_prophage	Sediment	0.349002	1.16812	1311509		Bacteria	With_prophage	0.350338	0.794669	5136727		Gammaproteobacteria	With_prophage	0.512576	0.995804	2875063
Deep-Sediment	Without_prophage	Sediment	0.543233	0.788043	4891862		Bacteria	With_prophage	0.590323	0.993746	3123536		Gammaproteobacteria	With_prophage	0.42925	0.933699	3136985
Deep-Sediment	Without_prophage	Sediment	0.413383	0.913436	2881427		Bacteria	With_prophage	0.534078	0.92178	4728892		Gammaproteobacteria	With_prophage	0.610878	0.92114	3517382
Deep-Sediment	Without_prophage	Sediment	0.333909	0.945231	3658364		Bacteria	With_prophage	0.61149	0.967527	3276393		Gammaproteobacteria	With_prophage	0.438706	0.998363	1984248
Deep-Sediment	Without_prophage	Sediment	0.363807	0.899992	3761145		Bacteria	With_prophage	0.38738	0.919068	2478599		Gammaproteobacteria	With_prophage	0.442782	0.864711	4147052
Deep-Sediment	Without_prophage	Sediment	0.536063	0.978064	2511084		Bacteria	With_prophage	0.549818	0.928735	5064954		Gammaproteobacteria	With_prophage	0.438813	0.864647	5581471
Deep-Sediment	Without_prophage	Sediment	0.634475	0.928675	2796457		Bacteria	With_prophage	0.404772	0.921887	4939869		Gammaproteobacteria	With_prophage	0.566088	0.934407	4107420
Deep-Sediment	Without_prophage	Sediment	0.4932	0.977801	2303127		Bacteria	With_prophage	0.294216	0.92426	3013223		Gammaproteobacteria	With_prophage	0.445579	0.902716	5153340
Deep-Sediment	Without_prophage	Sediment	0.54485	1.17288	2058182		Bacteria	With_prophage	0.682689	0.936873	2960913		Gammaproteobacteria	With_prophage	0.603206	0.935836	3936586
Deep-Sediment	Without_prophage	Sediment	0.44435	0.981537	1353999		Bacteria	With_prophage	0.382874	0.906253	4034195		Gammaproteobacteria	With_prophage	0.452085	0.899866	5221888
Deep-Sediment	Without_prophage	Sediment	0.309294	1.01237	1330544		Bacteria	With_prophage	0.625424	0.935152	4141572		Gammaproteobacteria	With_prophage	0.651492	0.940098	3267746
Deep-Sediment	Without_prophage	Sediment	0.521168	1.00963	2750502		Bacteria	With_prophage	0.665757	0.930561	4459675		Gammaproteobacteria	With_prophage	0.451645	0.900613	5688350
Deep-Sediment	Without_prophage	Sediment	0.669375	0.919751	2506113		Bacteria	With_prophage	0.346442	0.893752	3738175		Gammaproteobacteria	With_prophage	0.417666	0.979139	2710546
Deep-Sediment	Without_prophage	Sediment	0.430612	0.986065	2975464		Bacteria	With_prophage	0.389326	0.889966	4561973		Gammaproteobacteria	With_prophage	0.449534	0.879536	4058958
Deep-Sediment	Without_prophage	Sediment	0.634315	0.856462	2997214		Bacteria	With_prophage	0.438888	0.977837	3974076		Gammaproteobacteria	With_prophage	0.612617	0.899793	4043152
Deep-Sediment	Without_prophage	Sediment	0.41854	1.11406	1716247		Bacteria	With_prophage	0.395984	0.958508	3742273		Gammaproteobacteria	With_prophage	0.642187	0.931224	4416768
Deep-Sediment	Without_prophage	Sediment	0.630847	0.993576	2078351		Bacteria	With_prophage	0.348252	0.858934	3800058		Gammaproteobacteria	With_prophage	0.653939	1.02459	2815754
Deep-Sediment	Without_prophage	Sediment	0.483708	1.03921	2467247		Bacteria	With_prophage	0.31073	1.01013	1857194		Gammaproteobacteria	With_prophage	0.505744	0.956204	4854613
Deep-Sediment	Without_prophage	Sediment	0.521565	0.965215	2183970		Bacteria	With_prophage	0.588943	0.95643	4628669		Gammaproteobacteria	With_prophage	0.623501	0.995635	3590672
Deep-Sediment	Without_prophage	Sediment	0.442699	0.921306	2385744		Bacteria	With_prophage	0.603325	0.950389	4977963		Gammaproteobacteria	With_prophage	0.543792	0.943787	3119348
Deep-Sediment	Without_prophage	Sediment	0.296535	1.01741	1529380		Bacteria	With_prophage	0.445582	0.851233	4438266		Gammaproteobacteria	With_prophage	0.642214	0.9337	4411483
Deep-Sediment	Without_prophage	Sediment	0.466006	1.09029	2154478		Bacteria	With_prophage	0.614015	0.925175	5609748		Gammaproteobacteria	With_prophage	0.632726	0.94277	2878750
Deep-Sediment	Without_prophage	Sediment	0.454017	1.03565	2486350		Bacteria	With_prophage	0.566421	0.923416	3627834		Gammaproteobacteria	With_prophage	0.406364	0.965529	4607839
Deep-Sediment	Without_prophage	Sediment	0.369026	0.856687	2741959		Bacteria	With_prophage	0.643055	0.951449	4013878		Gammaproteobacteria	With_prophage	0.517979	0.929828	2551009
Deep-Sediment	Without_prophage	Sediment	0.386705	0.878464	3305771		Bacteria	With_prophage	0.441561	0.874175	5406239		Gammaproteobacteria	With_prophage	0.641866	0.934835	4433937
Deep-Sediment	Without_prophage	Sediment	0.331804	0.904169	2157782		Bacteria	With_prophage	0.355022	0.853755	4708612		Gammaproteobacteria	With_prophage	0.406464	0.96947	4551972
Deep-Sediment	Without_prophage	Sediment	0.459705	1.11139	1978610		Bacteria	With_prophage	0.609954	0.936845	6308409		Gammaproteobacteria	With_prophage	0.586181	0.932905	3561992
Deep-Sediment	Without_prophage	Sediment	0.424984	0.845253	2503393		Bacteria	With_prophage	0.708407	0.89697	5701414		Gammaproteobacteria	With_prophage	0.44589	1.01158	3737735
Deep-Sediment	Without_prophage	Sediment	0.588979	0.985721	866371		Bacteria	With_prophage	0.475316	0.882928	3966349		Gammaproteobacteria	With_prophage	0.421095	1.09198	1392877
Deep-Sediment	Without_prophage	Sediment	0.428944	0.913317	1526305		Bacteria	With_prophage	0.640793	0.933927	4886890		Gammaproteobacteria	With_prophage	0.557325	0.942123	3790374
Deep-Sediment	Without_prophage	Sediment	0.334594	1.07686	1153354		Bacteria	With_prophage	0.512272	0.916193	5086262		Gammaproteobacteria	With_prophage	0.506151	1.00489	4784588
Deep-Sediment	Without_prophage	Sediment	0.692827	1.04776	2892831		Bacteria	With_prophage	0.54509	1.10318	3033053		Gammaproteobacteria	With_prophage	0.523548	0.967489	3177296
Deep-Sediment	Without_prophage	Sediment	0.493379	0.949357	3496050		Bacteria	With_prophage	0.730874	0.888039	7021090		Gammaproteobacteria	With_prophage	0.431729	1.07395	1897660
Deep-Sediment	Without_prophage	Sediment	0.566454	0.984164	2140903		Bacteria	With_prophage	0.34897	1.1402	1904057		Gammaproteobacteria	With_prophage	0.610859	1.02917	3538758
Deep-Sediment	Without_prophage	Sediment	0.498444	0.9243	2490534		Bacteria	With_prophage	0.407108	0.886798	4678632		Gammaproteobacteria	With_prophage	0.496814	0.914683	3966403
Deep-Sediment	Without_prophage	Sediment	0.53409	1.04067	2439771		Bacteria	With_prophage	0.654308	0.920748	3781707		Gammaproteobacteria	With_prophage	0.452983	0.8985	5038397
Deep-Sediment	Without_prophage	Sediment	0.334068	0.878425	3024733		Bacteria	With_prophage	0.444932	1.00706	4249013		Gammaproteobacteria	With_prophage	0.49089	0.986706	2723203
Deep-Sediment	Without_prophage	Sediment	0.684869	0.851376	4048742		Bacteria	With_prophage	0.404146	0.910031	4237219		Gammaproteobacteria	With_prophage	0.388893	0.944177	3479220
Deep-Sediment	Without_prophage	Sediment	0.416657	0.955717	2037214		Bacteria	With_prophage	0.276034	1.01693	2594071		Gammaproteobacteria	With_prophage	0.548198	1.1278	5475239
Deep-Sediment	Without_prophage	Sediment	0.577955	0.997836	2987465		Bacteria	With_prophage	0.336123	0.865146	3961179		Gammaproteobacteria	With_prophage	0.400933	0.980103	1394751
Deep-Sediment	Without_prophage	Sediment	0.601911	0.881518	3040210		Bacteria	With_prophage	0.444329	0.868128	5009630		Gammaproteobacteria	With_prophage	0.507957	0.996039	3098273
Deep-Sediment	Without_prophage	Sediment	0.548853	1.10977	1051572		Bacteria	With_prophage	0.673677	0.995914	2883782		Gammaproteobacteria	With_prophage	0.517114	0.924096	3055961
Deep-Sediment	Without_prophage	Sediment	0.543677	1.06844	1487216		Bacteria	With_prophage	0.442065	0.872536	5309810		Gammaproteobacteria	With_prophage	0.6145	0.916887	3992860
Deep-Sediment	Without_prophage	Sediment	0.339959	0.967685	2773629		Bacteria	With_prophage	0.382002	0.855158	5424726		Gammaproteobacteria	With_prophage	0.421473	1.34708	4589944
Deep-Sediment	Without_prophage	Sediment	0.547945	1.0561	2188231		Bacteria	With_prophage	0.405133	0.830135	5160607		Gammaproteobacteria	With_prophage	0.628133	0.835461	4045671
Deep-Sediment	Without_prophage	Sediment	0.363814	0.94515	2469449		Bacteria	With_prophage	0.495117	0.929749	2863137		Gammaproteobacteria	With_prophage	0.542173	0.951756	3202501
Deep-Sediment	Without_prophage	Sediment	0.494133	0.916102	2161331		Bacteria	With_prophage	0.439621	0.868127	4127274		Gammaproteobacteria	With_prophage	0.603904	0.92994	4707832
Deep-Sediment	Without_prophage	Sediment	0.346715	1.17842	1408669		Bacteria	With_prophage	0.417515	0.925671	3850179		Gammaproteobacteria	With_prophage	0.52324	0.937278	3327721
Deep-Sediment	Without_prophage	Sediment	0.459725	1.22405	1254852		Bacteria	With_prophage	0.466129	0.908982	3871364		Gammaproteobacteria	With_prophage	0.44869	0.91407	5102454
Deep-Sediment	Without_prophage	Sediment	0.494512	1.06178	2695472		Bacteria	With_prophage	0.588987	0.956466	4621177		Gammaproteobacteria	With_prophage	0.651299	0.944704	3266632
Deep-Sediment	Without_prophage	Sediment	0.39557	0.955021	2913025		Bacteria	With_prophage	0.61166	0.950944	2951804		Gammaproteobacteria	With_prophage	0.61601	0.948391	3195939
Deep-Sediment	Without_prophage	Sediment	0.588065	1.15174	1579351		Bacteria	With_prophage	0.442355	0.872244	5304709		Gammaproteobacteria	With_prophage	0.484526	0.969229	2725879
Deep-Sediment	Without_prophage	Sediment	0.626301	1.02238	3969168		Bacteria	With_prophage	0.400443	0.896149	4343029		Gammaproteobacteria	With_prophage	0.509651	1.02425	4334895
Deep-Sediment	Without_prophage	Sediment	0.540726	1.07207	1697644		Bacteria	With_prophage	0.348745	0.893729	2885661		Gammaproteobacteria	With_prophage	0.56466	1.0019	3474395
Deep-Sediment	Without_prophage	Sediment	0.543925	0.789018	4912437		Bacteria	With_prophage	0.698379	0.974186	2427669		Gammaproteobacteria	With_prophage	0.668184	0.925747	3868228
Deep-Sediment	Without_prophage	Sediment	0.504807	1.07992	1893666		Bacteria	With_prophage	0.458385	0.856251	5373424		Gammaproteobacteria	With_prophage	0.613313	1.15306	5683130
Deep-Sediment	Without_prophage	Sediment	0.516462	1.01449	2263198		Bacteria	With_prophage	0.57342	0.994133	3503555		Gammaproteobacteria	With_prophage	0.553211	0.883556	3498365
Deep-Sediment	Without_prophage	Sediment	0.493795	0.959905	3208651		Bacteria	With_prophage	0.6611	0.899527	6730202		Gammaproteobacteria	With_prophage	0.419321	0.840078	6104198
Deep-Sediment	Without_prophage	Sediment	0.497587	0.908799	2801500		Bacteria	With_prophage	0.453576	0.89628	5272903		Gammaproteobacteria	With_prophage	0.486917	1.00932	3012921
Deep-Sediment	Without_prophage	Sediment	0.562853	0.923922	2428777		Bacteria	With_prophage	0.433215	0.914256	4382798		Gammaproteobacteria	With_prophage	0.655566	0.962831	3151124
Deep-Sediment	Without_prophage	Sediment	0.631447	0.990837	3530347		Bacteria	With_prophage	0.641809	0.943259	4738889		Gammaproteobacteria	With_prophage	0.555967	0.952201	3300772
Deep-Sediment	Without_prophage	Sediment	0.302462	1.00617	1570308		Bacteria	With_prophage	0.591122	1.00169	3620868		Gammaproteobacteria	With_prophage	0.417228	0.973159	2784746
Deep-Sediment	Without_prophage	Sediment	0.353888	0.840402	3123507		Bacteria	With_prophage	0.721237	0.884532	8341138		Gammaproteobacteria	With_prophage	0.453583	1.07376	2654217
Deep-Sediment	Without_prophage	Sediment	0.671016	0.921831	2487440		Bacteria	With_prophage	0.424846	0.857295	3733838		Gammaproteobacteria	With_prophage	0.631938	0.996343	3794879
Deep-Sediment	Without_prophage	Sediment	0.443245	0.836691	2854099		Bacteria	With_prophage	0.419405	0.840984	6054813		Gammaproteobacteria	With_prophage	0.61126	1.0181	3547781
Deep-Sediment	Without_prophage	Sediment	0.495649	1.04267	2087915		Bacteria	With_prophage	0.584892	0.999529	3416610		Gammaproteobacteria	With_prophage	0.650889	0.936506	3359295
Deep-Sediment	Without_prophage	Sediment	0.512735	1.00231	2229852		Bacteria	With_prophage	0.421292	0.898437	3971340		Gammaproteobacteria	With_prophage	0.37223	0.96983	1785880
Deep-Sediment	Without_prophage	Sediment	0.43804	0.983798	1799149		Bacteria	With_prophage	0.605944	0.932599	4030672		Gammaproteobacteria	With_prophage	0.542368	0.869818	5371239
Deep-Sediment	Without_prophage	Sediment	0.484004	1.20751	1633118		Bacteria	With_prophage	0.400182	0.879938	4062786		Gammaproteobacteria	With_prophage	0.407512	0.967399	5159194
Deep-Sediment	Without_prophage	Sediment	0.603935	1.07386	1983506		Bacteria	With_prophage	0.564816	0.939698	4080036		Gammaproteobacteria	With_prophage	0.480595	1.0611	2742440
Deep-Sediment	Without_prophage	Sediment	0.355452	1.08894	1835726		Bacteria	With_prophage	0.443381	0.923191	5364001		Gammaproteobacteria	With_prophage	0.544325	0.975539	4845526
Deep-Sediment	Without_prophage	Sediment	0.39014	0.921128	4480376		Bacteria	With_prophage	0.435008	0.876585	5119868		Gammaproteobacteria	With_prophage	0.455311	0.958926	2898033
Deep-Sediment	Without_prophage	Sediment	0.432107	0.954153	2633750		Bacteria	With_prophage	0.376291	0.911351	3685737		Gammaproteobacteria	With_prophage	0.664197	0.927624	3898130
Deep-Sediment	Without_prophage	Sediment	0.431859	0.985864	3353403		Bacteria	With_prophage	0.66188	0.901236	6688593		Gammaproteobacteria	With_prophage	0.425423	0.823993	3450272
Deep-Sediment	Without_prophage	Sediment	0.5609	0.878716	2601522		Bacteria	With_prophage	0.570761	0.907968	4507867		Gammaproteobacteria	With_prophage	0.604266	0.913495	7153847
Deep-Sediment	Without_prophage	Sediment	0.351841	1.01398	2070063		Bacteria	With_prophage	0.460112	0.918637	3542203		Gammaproteobacteria	With_prophage	0.491683	0.925804	4313006
Deep-Sediment	Without_prophage	Sediment	0.421299	0.849414	2740713		Bacteria	With_prophage	0.613462	0.969828	3840889		Gammaproteobacteria	With_prophage	0.45597	0.792287	6218706
Deep-Sediment	Without_prophage	Sediment	0.512323	0.919511	3432260		Bacteria	With_prophage	0.556465	0.894899	4556937		Gammaproteobacteria	With_prophage	0.416741	1.14409	2539140
Deep-Sediment	Without_prophage	Sediment	0.716711	1.08769	2459350		Bacteria	With_prophage	0.587555	0.860162	4563095		Gammaproteobacteria	With_prophage	0.645035	0.941021	4881929
Deep-Sediment	Without_prophage	Sediment	0.606444	1.08488	1650879		Bacteria	With_prophage	0.608695	0.962514	4846684		Gammaproteobacteria	With_prophage	0.409373	0.833026	8299860
Deep-Sediment	Without_prophage	Sediment	0.401117	0.95145	2893477		Bacteria	With_prophage	0.63813	0.969962	4188823		Gammaproteobacteria	With_prophage	0.399904	0.995416	2022271
Deep-Sediment	Without_prophage	Sediment	0.405121	0.903731	4124017		Bacteria	With_prophage	0.2811	0.982268	3099968		Gammaproteobacteria	With_prophage	0.632096	0.928523	2897073
Deep-Sediment	Without_prophage	Sediment	0.486604	0.960725	2710454		Bacteria	With_prophage	0.439162	0.884505	4583353		Gammaproteobacteria	With_prophage	0.543242	0.937908	3273243
Deep-Sediment	Without_prophage	Sediment	0.622444	0.977314	2435245		Bacteria	With_prophage	0.379765	0.900794	3101707		Gammaproteobacteria	With_prophage	0.446355	0.879021	4745054
Deep-Sediment	Without_prophage	Sediment	0.345001	1.01658	1329944		Bacteria	With_prophage	0.354752	1.02054	5029702		Gammaproteobacteria	With_prophage	0.457257	0.973887	3072226
Deep-Sediment	Without_prophage	Sediment	0.627877	0.994377	1872529		Bacteria	With_prophage	0.57577	1.07858	2744344		Gammaproteobacteria	With_prophage	0.409642	0.831929	8220652
Deep-Sediment	Without_prophage	Sediment	0.524518	0.814996	3444189		Bacteria	With_prophage	0.637018	0.907885	3207453		Gammaproteobacteria	With_prophage	0.495877	0.959467	2627501
Deep-Sediment	Without_prophage	Sediment	0.346529	0.902782	3588907		Bacteria	With_prophage	0.396941	0.871646	4885011		Gammaproteobacteria	With_prophage	0.410432	0.957	4005224
Deep-Sediment	Without_prophage	Sediment	0.333766	0.958032	1468635		Bacteria	With_prophage	0.549434	0.912335	4401890		Gammaproteobacteria	With_prophage	0.495017	0.948326	3165579
Deep-Sediment	Without_prophage	Sediment	0.573712	0.96584	3108175		Bacteria	With_prophage	0.362962	0.795624	5278876		Gammaproteobacteria	With_prophage	0.615232	0.946048	3842300
Deep-Sediment	Without_prophage	Sediment	0.552305	0.963938	2468000		Bacteria	With_prophage	0.400329	0.812712	5014076		Gammaproteobacteria	With_prophage	0.492078	0.988035	2544443
Deep-Sediment	Without_prophage	Sediment	0.444355	0.992221	2689926		Bacteria	With_prophage	0.486754	0.939503	5115470		Gammaproteobacteria	With_prophage	0.364491	1.05212	1178570
Deep-Sediment	Without_prophage	Sediment	0.387011	0.904332	4409887		Bacteria	With_prophage	0.647734	0.969616	3229114		Gammaproteobacteria	With_prophage	0.526841	1.03055	2988691
Deep-Sediment	Without_prophage	Sediment	0.478758	0.981725	2614784		Bacteria	With_prophage	0.442266	0.874423	5291492		Gammaproteobacteria	With_prophage	0.61662	0.922263	3931635
Deep-Sediment	Without_prophage	Sediment	0.575162	1.06768	1808594		Bacteria	With_prophage	0.65022	0.964827	3221302		Gammaproteobacteria	With_prophage	0.508473	0.891047	4272501
Deep-Sediment	Without_prophage	Sediment	0.465576	1.08839	1911994		Bacteria	With_prophage	0.407263	0.827758	5547513		Gammaproteobacteria	With_prophage	0.498836	0.9293	3633919
Deep-Sediment	Without_prophage	Sediment	0.613818	1.00632	2681064		Bacteria	With_prophage	0.647903	0.907679	3914380		Gammaproteobacteria	With_prophage	0.655167	1.00234	2990988
Deep-Sediment	Without_prophage	Sediment	0.382139	0.923328	3525292		Bacteria	With_prophage	0.508181	1.07947	2455846		Gammaproteobacteria	With_prophage	0.4989	0.944177	2345959
Deep-Sediment	Without_prophage	Sediment	0.532717	0.967343	2607141		Bacteria	With_prophage	0.473658	0.907325	4001872		Gammaproteobacteria	With_prophage	0.391265	0.952424	3482694
Deep-Sediment	Without_prophage	Sediment	0.622227	0.947527	2117091		Bacteria	With_prophage	0.615979	0.953104	4022644		Gammaproteobacteria	With_prophage	0.55831	1.02401	2927720
Deep-Sediment	Without_prophage	Sediment	0.427646	0.922071	2558371		Bacteria	With_prophage	0.679753	0.972706	4500846		Gammaproteobacteria	With_prophage	0.588611	0.947699	3323839
Deep-Sediment	Without_prophage	Sediment	0.410593	0.986085	3235015		Bacteria	With_prophage	0.613887	0.911916	5594815		Gammaproteobacteria	With_prophage	0.640033	0.905694	6350933
Deep-Sediment	Without_prophage	Sediment	0.610742	1.00446	2484909		Bacteria	With_prophage	0.47293	0.890162	4981113		Gammaproteobacteria	With_prophage	0.451543	0.976892	2637958
Deep-Sediment	Without_prophage	Sediment	0.499246	0.926893	2431780		Bacteria	With_prophage	0.398212	0.937586	4128686		Gammaproteobacteria	With_prophage	0.506809	0.899135	4016083
Deep-Sediment	Without_prophage	Sediment	0.53916	1.09893	1217545		Bacteria	With_prophage	0.663345	0.955982	5053443		Gammaproteobacteria	With_prophage	0.450548	0.948043	3169686
Deep-Sediment	Without_prophage	Sediment	0.505351	0.963724	3381673		Bacteria	With_prophage	0.480816	0.924801	5535247		Gammaproteobacteria	With_prophage	0.585923	0.921357	3453600
Deep-Sediment	Without_prophage	Sediment	0.654312	0.988724	1576779		Bacteria	With_prophage	0.588928	0.956606	4625727		Gammaproteobacteria	With_prophage	0.516989	0.928865	2644086
Deep-Sediment	Without_prophage	Sediment	0.441082	1.06917	1765863		Bacteria	With_prophage	0.45354	0.891196	5258100		Gammaproteobacteria	With_prophage	0.528949	0.928893	4651773
Deep-Sediment	Without_prophage	Sediment	0.500821	0.949004	3132758		Bacteria	With_prophage	0.527273	0.907791	4189290		Gammaproteobacteria	With_prophage	0.40187	1.13393	1772589
Deep-Sediment	Without_prophage	Sediment	0.390531	0.978027	2981513		Bacteria	With_prophage	0.591066	1.06902	2419970		Gammaproteobacteria	With_prophage	0.45364	1.28971	5005761
Deep-Sediment	Without_prophage	Sediment	0.457478	0.978234	2049612		Bacteria	With_prophage	0.572841	0.928779	3888975		Gammaproteobacteria	With_prophage	0.549457	0.927093	5132169
Deep-Sediment	Without_prophage	Sediment	0.691676	0.996815	1915099		Bacteria	With_prophage	0.475201	0.888277	3987493		Gammaproteobacteria	With_prophage	0.6496	0.922926	3376220
Deep-Sediment	Without_prophage	Sediment	0.647	0.976709	2686572		Bacteria	With_prophage	0.380493	0.919643	4875807		Gammaproteobacteria	With_prophage	0.571256	0.917318	4256976
Deep-Sediment	Without_prophage	Sediment	0.404063	1.03066	1995818		Bacteria	With_prophage	0.45078	0.910615	6044267		Gammaproteobacteria	With_prophage	0.640022	0.981298	3960060
Deep-Sediment	Without_prophage	Sediment	0.659491	0.996008	3397562		Bacteria	With_prophage	0.57317	0.911332	4099496		Gammaproteobacteria	With_prophage	0.526541	0.980404	3044663
Deep-Sediment	Without_prophage	Sediment	0.444751	0.941725	2628156		Bacteria	With_prophage	0.434555	0.898129	3981609		Gammaproteobacteria	With_prophage	0.420515	0.95382	2281352
Deep-Sediment	Without_prophage	Sediment	0.469288	0.996925	2549842		Bacteria	With_prophage	0.629031	0.915339	4481402		Gammaproteobacteria	With_prophage	0.537803	1.70664	4372923
Deep-Sediment	Without_prophage	Sediment	0.633928	0.93844	3033758		Bacteria	With_prophage	0.582134	0.97378	3590135		Gammaproteobacteria	With_prophage	0.507894	1.02661	3044007
Deep-Sediment	Without_prophage	Sediment	0.443133	1.01809	2162876		Bacteria	With_prophage	0.564233	1.11686	2404957		Gammaproteobacteria	With_prophage	0.656209	0.929965	4463611
Deep-Sediment	Without_prophage	Sediment	0.403633	0.963382	1861152		Bacteria	With_prophage	0.627837	0.932694	3177891		Gammaproteobacteria	With_prophage	0.642263	0.931518	4423961
Deep-Sediment	Without_prophage	Sediment	0.646841	1.06044	2440489		Bacteria	With_prophage	0.465873	0.896796	4944271		Gammaproteobacteria	With_prophage	0.573488	0.937135	4224577
Deep-Sediment	Without_prophage	Sediment	0.692377	1.04757	3040371		Bacteria	With_prophage	0.313016	0.92107	2918346		Gammaproteobacteria	With_prophage	0.440238	0.849383	2975101
Deep-Sediment	Without_prophage	Sediment	0.515812	0.802806	2670632		Bacteria	With_prophage	0.543026	1.10628	2638568		Gammaproteobacteria	With_prophage	0.525459	0.900328	3880806
Deep-Sediment	Without_prophage	Sediment	0.489052	0.845114	3466989		Bacteria	With_prophage	0.474108	0.892274	3941616		Gammaproteobacteria	With_prophage	0.446545	0.948284	3202626
Deep-Sediment	Without_prophage	Sediment	0.661542	0.982436	2957952		Bacteria	With_prophage	0.608657	0.955355	3441652		Gammaproteobacteria	With_prophage	0.511495	0.994567	2880651
Deep-Sediment	Without_prophage	Sediment	0.585617	0.973945	2252694		Bacteria	With_prophage	0.343377	0.869468	3802323		Gammaproteobacteria	With_prophage	0.517763	1.00918	2601121
Deep-Sediment	Without_prophage	Sediment	0.329543	1.01235	1671364		Bacteria	With_prophage	0.602782	0.924659	3655401		Gammaproteobacteria	With_prophage	0.555096	0.897809	3018461
Deep-Sediment	Without_prophage	Sediment	0.621309	1.01148	1833941		Bacteria	With_prophage	0.354065	1.00577	5195023		Gammaproteobacteria	With_prophage	0.475649	0.917669	3872858
Deep-Sediment	Without_prophage	Sediment	0.399263	0.968207	2127645		Bacteria	With_prophage	0.441061	0.886407	5566289		Gammaproteobacteria	With_prophage	0.577216	0.982511	3603012
Deep-Sediment	Without_prophage	Sediment	0.559245	1.20098	1349733		Bacteria	With_prophage	0.588464	0.950124	4749907		Gammaproteobacteria	With_prophage	0.441086	0.858518	5402332
Deep-Sediment	Without_prophage	Sediment	0.387227	0.923071	4418946		Bacteria	With_prophage	0.546526	0.920122	4211398		Gammaproteobacteria	With_prophage	0.390039	0.985549	3374770
Deep-Sediment	Without_prophage	Sediment	0.554234	1.23901	1552042		Bacteria	With_prophage	0.609021	0.952979	4992766		Gammaproteobacteria	With_prophage	0.691656	0.925426	9243308
Deep-Sediment	Without_prophage	Sediment	0.505937	0.869661	3714090		Bacteria	With_prophage	0.382862	0.909422	4088312		Gammaproteobacteria	With_prophage	0.567001	0.996978	3071280
Deep-Sediment	Without_prophage	Sediment	0.354291	1.06417	1201878		Bacteria	With_prophage	0.673664	0.959741	5332689		Gammaproteobacteria	With_prophage	0.509002	1.011	3027699
Deep-Sediment	Without_prophage	Sediment	0.416823	1.07545	1957322		Bacteria	With_prophage	0.626121	0.8928	4158824		Gammaproteobacteria	With_prophage	0.451597	0.91242	3658402
Deep-Sediment	Without_prophage	Sediment	0.581425	1.00971	2230337		Bacteria	With_prophage	0.539947	0.92684	4644814		Gammaproteobacteria	With_prophage	0.416665	1.06359	3678100
Deep-Sediment	Without_prophage	Sediment	0.557254	0.859181	2710722		Bacteria	With_prophage	0.462557	0.856544	5160270		Gammaproteobacteria	With_prophage	0.39957	0.923639	3906286
Deep-Sediment	Without_prophage	Sediment	0.431036	1.01129	2041952		Bacteria	With_prophage	0.446945	0.87699	4838141		Gammaproteobacteria	With_prophage	0.512472	0.988835	3119834
Deep-Sediment	Without_prophage	Sediment	0.593557	0.953895	2442616		Bacteria	With_prophage	0.483737	0.902701	5595428		Gammaproteobacteria	With_prophage	0.448136	1.02207	2693558
Deep-Sediment	Without_prophage	Sediment	0.409523	0.925141	2126162		Bacteria	With_prophage	0.313985	0.958631	2585979		Gammaproteobacteria	With_prophage	0.40662	0.832194	5515544
Deep-Sediment	Without_prophage	Sediment	0.407713	0.956479	3153232		Bacteria	With_prophage	0.596332	0.889848	4888474		Gammaproteobacteria	With_prophage	0.491484	0.994421	2619615
Deep-Sediment	Without_prophage	Sediment	0.295077	1.04368	1416141		Bacteria	With_prophage	0.445855	0.909491	3812024		Gammaproteobacteria	With_prophage	0.407311	0.954906	4478977
Deep-Sediment	Without_prophage	Sediment	0.374804	0.9423	1399766		Bacteria	With_prophage	0.69902	0.947093	4002775		Gammaproteobacteria	With_prophage	0.612075	0.996462	3295659
Deep-Sediment	Without_prophage	Sediment	0.52019	0.993985	3197230		Bacteria	With_prophage	0.315234	0.926936	3386426		Gammaproteobacteria	With_prophage	0.623507	0.994103	3514728
Deep-Sediment	Without_prophage	Sediment	0.477302	1.05619	1240307		Bacteria	With_prophage	0.603218	0.947226	5479155		Gammaproteobacteria	With_prophage	0.431336	0.899285	2276252
Deep-Sediment	Without_prophage	Sediment	0.454102	1.07957	949451		Bacteria	With_prophage	0.391735	0.909001	4317925		Gammaproteobacteria	With_prophage	0.460409	1.01227	1488726
Deep-Sediment	Without_prophage	Sediment	0.420633	0.913623	1931870		Bacteria	With_prophage	0.465047	0.949861	3922679		Gammaproteobacteria	With_prophage	0.672994	1.07178	2111433
Deep-Sediment	Without_prophage	Sediment	0.429262	1.16201	1505150		Bacteria	With_prophage	0.643981	0.910923	4493243		Gammaproteobacteria	With_prophage	0.491399	1.00416	2908907
Deep-Sediment	Without_prophage	Sediment	0.418145	0.990127	2368382		Bacteria	With_prophage	0.576937	0.986897	3988257		Gammaproteobacteria	With_prophage	0.742578	1.07224	2450955
Deep-Sediment	Without_prophage	Sediment	0.629715	0.958094	2168890		Bacteria	With_prophage	0.417962	0.840134	5914536		Gammaproteobacteria	With_prophage	0.525355	0.947961	3839819
Deep-Sediment	Without_prophage	Sediment	0.544391	1.01135	2014134		Bacteria	With_prophage	0.661093	0.926432	6691261		Gammaproteobacteria	With_prophage	0.460431	0.838685	4626291
Deep-Sediment	Without_prophage	Sediment	0.403654	1.03132	1888839		Bacteria	With_prophage	0.453527	0.90178	6096834		Gammaproteobacteria	With_prophage	0.547095	0.900093	4699513
Deep-Sediment	Without_prophage	Sediment	0.618272	1.00379	3472833		Bacteria	With_prophage	0.685511	0.908013	3030793		Gammaproteobacteria	With_prophage	0.447537	0.83727	4864617
Deep-Sediment	Without_prophage	Sediment	0.490674	1.0362	1588490		Bacteria	With_prophage	0.597564	1.03665	6380197		Gammaproteobacteria	With_prophage	0.372082	0.859149	4917657
Deep-Sediment	Without_prophage	Sediment	0.342079	0.861851	2799787		Bacteria	With_prophage	0.635733	0.95359	4715863		Gammaproteobacteria	With_prophage	0.634357	1.01425	4632995
Deep-Sediment	Without_prophage	Sediment	0.308482	1.04891	1601670		Bacteria	With_prophage	0.555127	0.944692	3710203		Gammaproteobacteria	With_prophage	0.467738	0.922352	4782340
Deep-Sediment	Without_prophage	Sediment	0.638946	0.910532	2732467		Bacteria	With_prophage	0.588974	0.956269	4624223		Gammaproteobacteria	With_prophage	0.43769	1.00821	2202909
Deep-Sediment	Without_prophage	Sediment	0.468905	0.960411	1625346		Bacteria	With_prophage	0.415271	1.00864	3619732		Gammaproteobacteria	With_prophage	0.644663	0.957952	3451112
Deep-Sediment	Without_prophage	Sediment	0.650371	0.955511	2571400		Bacteria	With_prophage	0.666719	0.934712	4499780		Gammaproteobacteria	With_prophage	0.481786	0.979945	3087929
Deep-Sediment	Without_prophage	Sediment	0.373984	1.2112	1291277		Bacteria	With_prophage	0.442064	0.872629	5331019		Gammaproteobacteria	With_prophage	0.510392	0.897544	3827112
Deep-Sediment	Without_prophage	Sediment	0.471566	1.08551	978345		Bacteria	With_prophage	0.631044	0.932942	5460149		Gammaproteobacteria	With_prophage	0.489591	1.03654	1949758
Deep-Sediment	Without_prophage	Sediment	0.445271	0.896602	4364253		Bacteria	With_prophage	0.451629	0.751754	4877927		Gammaproteobacteria	With_prophage	0.389402	0.886905	2243758
Deep-Sediment	Without_prophage	Sediment	0.376673	0.971557	2289108		Bacteria	With_prophage	0.584631	0.967498	3429464		Gammaproteobacteria	With_prophage	0.436814	1.06183	1798779
Deep-Sediment	Without_prophage	Sediment	0.647216	1.05138	2137197		Bacteria	With_prophage	0.452156	0.909735	6131454		Gammaproteobacteria	With_prophage	0.430898	0.972307	4119069
Deep-Sediment	Without_prophage	Sediment	0.419956	0.9368	2885353		Bacteria	With_prophage	0.575205	0.908172	4065311		Gammaproteobacteria	With_prophage	0.574158	0.997239	2704468
Deep-Sediment	Without_prophage	Sediment	0.632276	1.00582	2149493		Bacteria	With_prophage	0.559296	1.21472	3579435		Gammaproteobacteria	With_prophage	0.496955	1.01012	2776886
Deep-Sediment	Without_prophage	Sediment	0.377281	0.880046	2490778		Bacteria	With_prophage	0.547662	0.922103	4715307		Gammaproteobacteria	With_prophage	0.629986	0.9575	4703914
Deep-Sediment	Without_prophage	Sediment	0.714369	0.97699	3024596		Bacteria	With_prophage	0.5711	0.930016	4780562		Gammaproteobacteria	With_prophage	0.455145	0.987666	2838004
Deep-Sediment	Without_prophage	Sediment	0.38206	1.04601	1786785		Bacteria	With_prophage	0.343419	0.885701	3014561		Gammaproteobacteria	With_prophage	0.532025	0.954874	2737535
Deep-Sediment	Without_prophage	Sediment	0.625383	1.0469	4242993		Bacteria	With_prophage	0.3759	0.956767	4465037		Gammaproteobacteria	With_prophage	0.512757	0.967014	2799338
Deep-Sediment	Without_prophage	Sediment	0.606718	0.999954	2411111		Bacteria	With_prophage	0.569391	0.921853	4751299		Gammaproteobacteria	With_prophage	0.46894	1.02414	2213558
Deep-Sediment	Without_prophage	Sediment	0.620783	1.03864	2044988		Bacteria	With_prophage	0.603123	0.969645	3703417		Gammaproteobacteria	With_prophage	0.423863	1.05141	2808619
Deep-Sediment	Without_prophage	Sediment	0.467194	0.843214	3404831		Bacteria	With_prophage	0.539379	0.984562	2024250		Gammaproteobacteria	With_prophage	0.530439	0.917313	2254411
Deep-Sediment	Without_prophage	Sediment	0.535523	1.12807	2164752		Bacteria	With_prophage	0.413181	0.849506	5106497		Gammaproteobacteria	With_prophage	0.589002	0.926435	3518867
Deep-Sediment	Without_prophage	Sediment	0.453343	1.08089	2114926		Bacteria	With_prophage	0.634934	0.926971	4571882		Gammaproteobacteria	With_prophage	0.445819	0.904092	5217390
Deep-Sediment	Without_prophage	Sediment	0.434458	0.867415	2767995		Bacteria	With_prophage	0.542455	0.974183	4801971		Gammaproteobacteria	With_prophage	0.381305	1.11783	1452820
Deep-Sediment	Without_prophage	Sediment	0.368565	0.866051	3903928		Bacteria	With_prophage	0.445586	0.841676	4662126		Gammaproteobacteria	With_prophage	0.423062	1.02642	1672808
Deep-Sediment	Without_prophage	Sediment	0.382607	0.965684	3111785		Bacteria	With_prophage	0.349616	1.00213	5738767		Gammaproteobacteria	With_prophage	0.612307	0.965888	3332684
Deep-Sediment	Without_prophage	Sediment	0.494745	0.87919	2056439		Bacteria	With_prophage	0.566965	0.957335	3499297		Gammaproteobacteria	With_prophage	0.504565	0.910445	3558700
Deep-Sediment	Without_prophage	Sediment	0.424948	0.862026	3586900		Bacteria	With_prophage	0.382082	0.903581	4142408		Gammaproteobacteria	With_prophage	0.546122	0.945051	2646419
Deep-Sediment	Without_prophage	Sediment	0.62544	0.990465	1842568		Bacteria	With_prophage	0.296394	1.0137	2418859		Gammaproteobacteria	With_prophage	0.502141	1.06571	2635792
Deep-Sediment	Without_prophage	Sediment	0.354643	1.0215	3130675		Bacteria	With_prophage	0.352185	0.875471	4050390		Gammaproteobacteria	With_prophage	0.449506	0.884987	5162785
Deep-Sediment	Without_prophage	Sediment	0.396133	0.865639	2615410		Bacteria	With_prophage	0.408394	0.937281	4410631		Gammaproteobacteria	With_prophage	0.471617	0.965528	2608936
Deep-Sediment	Without_prophage	Sediment	0.557607	1.13623	1568351		Bacteria	With_prophage	0.419432	0.854766	5100810		Gammaproteobacteria	With_prophage	0.641675	0.947964	4284972
Deep-Sediment	Without_prophage	Sediment	0.447817	1.07152	2376056		Bacteria	With_prophage	0.428335	0.831296	3156517		Gammaproteobacteria	With_prophage	0.376078	0.871953	3844244
Deep-Sediment	Without_prophage	Sediment	0.637295	1.02861	2081447		Bacteria	With_prophage	0.653662	0.957756	5429359		Gammaproteobacteria	With_prophage	0.500896	0.96771	3033966
Deep-Sediment	Without_prophage	Sediment	0.554738	1.07811	2290119		Bacteria	With_prophage	0.381623	0.903603	5087413		Gammaproteobacteria	With_prophage	0.36742	0.88992	4207121
Deep-Sediment	Without_prophage	Sediment	0.556028	1.11622	1568689		Bacteria	With_prophage	0.372153	0.932068	3825903		Gammaproteobacteria	With_prophage	0.579401	0.927657	3659758
Deep-Sediment	Without_prophage	Sediment	0.395093	1.04897	1897097		Bacteria	With_prophage	0.628607	0.934894	3241008		Gammaproteobacteria	With_prophage	0.573929	0.940098	4009156
Deep-Sediment	Without_prophage	Sediment	0.532338	1.06882	1668199		Bacteria	With_prophage	0.480883	0.956836	3341220		Gammaproteobacteria	With_prophage	0.528709	0.966525	2102376
Deep-Sediment	Without_prophage	Sediment	0.641892	0.955884	2101720		Bacteria	With_prophage	0.571716	0.954662	4188915		Gammaproteobacteria	With_prophage	0.577892	0.929528	2915459
Deep-Sediment	Without_prophage	Sediment	0.531549	1.05315	1089115		Bacteria	With_prophage	0.382876	0.899549	4214335		Gammaproteobacteria	With_prophage	0.649482	0.91919	3434547
Deep-Sediment	Without_prophage	Sediment	0.46124	0.952306	2362687		Bacteria	With_prophage	0.428909	0.879469	5845574		Gammaproteobacteria	With_prophage	0.650385	0.929743	3437509
Deep-Sediment	Without_prophage	Sediment	0.373991	1.03949	1469955		Bacteria	With_prophage	0.595938	0.937409	4285215		Gammaproteobacteria	With_prophage	0.490932	1.04604	3952039
Deep-Sediment	Without_prophage	Sediment	0.299559	0.964546	1786332		Bacteria	With_prophage	0.676352	1.08108	4968174		Gammaproteobacteria	With_prophage	0.420377	0.925835	2362191
Deep-Sediment	Without_prophage	Sediment	0.508152	1.01911	1876141		Bacteria	With_prophage	0.438937	0.8477	3076559		Gammaproteobacteria	With_prophage	0.449581	0.879565	4096343
Deep-Sediment	Without_prophage	Sediment	0.529431	0.865211	2980776		Bacteria	With_prophage	0.647952	0.936308	2982993		Gammaproteobacteria	With_prophage	0.517664	0.883935	3335087
Deep-Sediment	Without_prophage	Sediment	0.402213	1.03089	1685914		Bacteria	With_prophage	0.435736	0.844854	6183316		Gammaproteobacteria	With_prophage	0.455221	0.956488	2899148
Deep-Sediment	Without_prophage	Sediment	0.588174	1.0365	3251324		Bacteria	With_prophage	0.443154	0.87216	5069024		Gammaproteobacteria	With_prophage	0.462077	0.983706	2676613
Deep-Sediment	Without_prophage	Sediment	0.578558	0.977205	3235760		Bacteria	With_prophage	0.310742	1.01108	1857411		Gammaproteobacteria	With_prophage	0.515718	0.921384	3189768
Deep-Sediment	Without_prophage	Sediment	0.446733	0.99774	2461562		Bacteria	With_prophage	0.33933	0.918756	3283787		Gammaproteobacteria	With_prophage	0.642115	0.930445	4366730
Deep-Sediment	Without_prophage	Sediment	0.639137	0.938617	2766837		Bacteria	With_prophage	0.43642	0.871105	4900671		Gammaproteobacteria	With_prophage	0.525315	0.975769	2756801
Deep-Sediment	Without_prophage	Sediment	0.536569	0.937521	1413301		Bacteria	With_prophage	0.436012	0.873427	4904815		Gammaproteobacteria	With_prophage	0.387283	0.942889	3521093
Deep-Sediment	Without_prophage	Sediment	0.488837	1.01727	2432978		Bacteria	With_prophage	0.450947	0.910342	6401991		Gammaproteobacteria	With_prophage	0.41001	0.927336	3821699
Deep-Sediment	Without_prophage	Sediment	0.408741	1.1397	1491627		Bacteria	With_prophage	0.464945	0.952807	3897958		Gammaproteobacteria	With_prophage	0.40714	0.889045	4842277
Deep-Sediment	Without_prophage	Sediment	0.496187	1.0121	2226063		Bacteria	With_prophage	0.591048	0.976157	3603928		Gammaproteobacteria	With_prophage	0.542425	0.865441	5214684
Deep-Sediment	Without_prophage	Sediment	0.480377	0.970004	2495865		Bacteria	With_prophage	0.517814	0.902235	3379386		Gammaproteobacteria	With_prophage	0.591005	0.924601	3645897
Deep-Sediment	Without_prophage	Sediment	0.573176	0.879242	3264176		Bacteria	With_prophage	0.564685	0.925022	4105847		Gammaproteobacteria	With_prophage	0.467884	0.915658	3494755
Deep-Sediment	Without_prophage	Sediment	0.639946	1.11126	2366687		Bacteria	With_prophage	0.43403	0.883259	5249878		Gammaproteobacteria	With_prophage	0.637489	0.977975	5581940
Deep-Sediment	Without_prophage	Sediment	0.392643	1.12665	1553280		Bacteria	With_prophage	0.424	0.851711	4826752		Gammaproteobacteria	With_prophage	0.604073	0.919638	4939988
Deep-Sediment	Without_prophage	Sediment	0.536275	1.02075	1989712		Bacteria	With_prophage	0.33933	0.918756	3283787		Gammaproteobacteria	With_prophage	0.386557	0.926079	3790174
Deep-Sediment	Without_prophage	Sediment	0.692167	1.03102	1814706		Bacteria	With_prophage	0.592831	0.94894	5651568		Gammaproteobacteria	With_prophage	0.651139	0.816086	4473794
Deep-Sediment	Without_prophage	Sediment	0.630392	0.975098	3030465		Bacteria	With_prophage	0.410272	0.879394	4744177		Gammaproteobacteria	With_prophage	0.610869	1.04003	2321082
Deep-Sediment	Without_prophage	Sediment	0.493827	0.977961	2384553		Bacteria	With_prophage	0.584863	1.00599	3419513		Gammaproteobacteria	With_prophage	0.446816	0.927533	4423560
Deep-Sediment	Without_prophage	Sediment	0.716275	1.16885	6053796		Bacteria	With_prophage	0.39023	0.871731	4642485		Gammaproteobacteria	With_prophage	0.455065	0.957589	2896858
Deep-Sediment	Without_prophage	Sediment	0.629537	1.15101	1145954		Bacteria	With_prophage	0.630368	0.970561	5011534		Gammaproteobacteria	With_prophage	0.608817	1.02032	2914785
Deep-Sediment	Without_prophage	Sediment	0.35321	0.854267	3182847		Bacteria	With_prophage	0.294679	1.06748	1332109		Gammaproteobacteria	With_prophage	0.401019	0.966112	1911787
Deep-Sediment	Without_prophage	Sediment	0.418837	1.04541	1789734		Bacteria	With_prophage	0.615318	0.931047	3268362		Gammaproteobacteria	With_prophage	0.577916	0.910677	3745565
Deep-Sediment	Without_prophage	Sediment	0.547715	0.924113	3069971		Bacteria	With_prophage	0.311705	1.00299	1873390		Gammaproteobacteria	With_prophage	0.642865	0.850844	4705916
Deep-Sediment	Without_prophage	Sediment	0.678065	0.99163	2039068		Bacteria	With_prophage	0.348593	0.756883	8009162		Gammaproteobacteria	With_prophage	0.628056	0.88467	5463052
Deep-Sediment	Without_prophage	Sediment	0.639479	0.996031	2507954		Bacteria	With_prophage	0.432271	0.867927	5321876		Gammaproteobacteria	With_prophage	0.652279	0.959691	3240628
Deep-Sediment	Without_prophage	Sediment	0.544633	0.814143	4553255		Bacteria	With_prophage	0.399439	0.887407	4759937		Gammaproteobacteria	With_prophage	0.384699	0.962728	3507739
Deep-Sediment	Without_prophage	Sediment	0.379113	1.03852	3018732		Bacteria	With_prophage	0.40845	0.932872	4403605		Gammaproteobacteria	With_prophage	0.618699	0.920723	3821995
Deep-Sediment	Without_prophage	Sediment	0.605736	1.02211	1693562		Bacteria	With_prophage	0.474125	0.893236	3949686		Gammaproteobacteria	With_prophage	0.544443	0.939089	2751604
Deep-Sediment	Without_prophage	Sediment	0.499539	1.01809	2306278		Bacteria	With_prophage	0.619631	0.993128	4269341		Gammaproteobacteria	With_prophage	0.490195	1.00788	2820780
Deep-Sediment	Without_prophage	Sediment	0.533688	1.04622	1400283		Bacteria	With_prophage	0.361344	0.89298	4561134		Gammaproteobacteria	With_prophage	0.578229	0.891949	3381361
Deep-Sediment	Without_prophage	Sediment	0.537802	1.0514	1984027		Bacteria	With_prophage	0.389282	1.03085	1795606		Gammaproteobacteria	With_prophage	0.455699	0.955532	2886350
Deep-Sediment	Without_prophage	Sediment	0.473683	1.00876	1373958		Bacteria	With_prophage	0.588459	0.959252	4655710		Gammaproteobacteria	With_prophage	0.401794	0.999191	2677166
Deep-Sediment	Without_prophage	Sediment	0.493636	1.02995	1765127		Bacteria	With_prophage	0.604571	0.917371	3869752		Gammaproteobacteria	With_prophage	0.516806	0.960239	3642843
Deep-Sediment	Without_prophage	Sediment	0.633608	1.0129	3508724		Bacteria	With_prophage	0.298297	1.01572	2498714		Gammaproteobacteria	With_prophage	0.439181	1.31676	3086360
Deep-Sediment	Without_prophage	Sediment	0.405796	0.917013	2094846		Bacteria	With_prophage	0.370656	0.989884	4786421		Gammaproteobacteria	With_prophage	0.421906	0.998028	1674302
Deep-Sediment	Without_prophage	Sediment	0.487863	0.955533	2458314		Bacteria	With_prophage	0.575473	0.930827	3520527		Gammaproteobacteria	With_prophage	0.647744	0.96294	2982533
Deep-Sediment	Without_prophage	Sediment	0.519254	0.974247	2624590		Bacteria	With_prophage	0.579814	0.882061	4535966		Gammaproteobacteria	With_prophage	0.628754	0.913253	4852982
Deep-Sediment	Without_prophage	Sediment	0.39834	1.10292	1674653		Bacteria	With_prophage	0.610734	0.975512	3783656		Gammaproteobacteria	With_prophage	0.591142	1.05692	3524381
Deep-Sediment	Without_prophage	Sediment	0.387093	0.87614	3235786		Bacteria	With_prophage	0.485917	0.892434	5031183		Gammaproteobacteria	With_prophage	0.376497	0.857458	4659122
Deep-Sediment	Without_prophage	Sediment	0.570844	0.961166	2193169		Bacteria	With_prophage	0.401605	0.910708	4159401		Gammaproteobacteria	With_prophage	0.48875	0.888065	4329638
Deep-Sediment	Without_prophage	Sediment	0.44604	1.02915	1817027		Bacteria	With_prophage	0.463221	0.969047	3954400		Gammaproteobacteria	With_prophage	0.418489	1.00699	3879886
Deep-Sediment	Without_prophage	Sediment	0.601703	0.798871	4108299		Bacteria	With_prophage	0.479965	0.900193	4748984		Gammaproteobacteria	With_prophage	0.424629	0.937331	3065087
Deep-Sediment	Without_prophage	Sediment	0.618611	1.04615	3840766		Bacteria	With_prophage	0.589231	0.952192	4667127		Gammaproteobacteria	With_prophage	0.402543	0.930352	3565318
Deep-Sediment	Without_prophage	Sediment	0.585811	1.04162	2063139		Bacteria	With_prophage	0.588595	0.956932	4652367		Gammaproteobacteria	With_prophage	0.531686	0.985221	3505813
Deep-Sediment	Without_prophage	Sediment	0.348997	1.05039	1426134		Bacteria	With_prophage	0.642394	0.946809	2777750		Gammaproteobacteria	With_prophage	0.63023	0.837011	3623607
Deep-Sediment	Without_prophage	Sediment	0.433661	0.961252	1710270		Bacteria	With_prophage	0.474608	0.884515	3926445		Gammaproteobacteria	With_prophage	0.490138	1.00529	2699706
Deep-Sediment	Without_prophage	Sediment	0.559973	0.895352	5864733		Bacteria	With_prophage	0.672028	0.935677	4814694		Gammaproteobacteria	With_prophage	0.359404	0.965977	3175023
Deep-Sediment	Without_prophage	Sediment	0.521526	1.03443	2857618		Bacteria	With_prophage	0.438408	0.909696	5839316		Gammaproteobacteria	With_prophage	0.455316	0.957344	2897599
Deep-Sediment	Without_prophage	Sediment	0.553388	0.970588	2321274		Bacteria	With_prophage	0.598976	0.925907	3598632		Gammaproteobacteria	With_prophage	0.42003	1.10811	1600930
Deep-Sediment	Without_prophage	Sediment	0.479241	0.886008	3083492		Bacteria	With_prophage	0.520414	0.982609	3899822		Gammaproteobacteria	With_prophage	0.45138	0.906278	3639060
Deep-Sediment	Without_prophage	Sediment	0.581885	0.935999	2817311		Bacteria	With_prophage	0.63124	0.794559	4310568		Gammaproteobacteria	With_prophage	0.601771	0.925331	5012263
Deep-Sediment	Without_prophage	Sediment	0.328119	0.908852	2307306		Bacteria	With_prophage	0.639822	0.946359	4364095		Gammaproteobacteria	With_prophage	0.546007	0.929064	4824210
Deep-Sediment	Without_prophage	Sediment	0.580955	1.1217	2384767		Bacteria	With_prophage	0.60842	0.950628	3289404		Gammaproteobacteria	With_prophage	0.515874	0.966179	3615273
Deep-Sediment	Without_prophage	Sediment	0.539522	1.0882	1936229		Bacteria	With_prophage	0.637548	0.912751	4342913		Gammaproteobacteria	With_prophage	0.473975	1.03801	2735029
Deep-Sediment	Without_prophage	Sediment	0.450766	1.02007	2276309		Bacteria	With_prophage	0.524487	0.951904	2755531		Gammaproteobacteria	With_prophage	0.449277	0.88327	3748569
Deep-Sediment	Without_prophage	Sediment	0.397109	1.11047	1687579		Bacteria	With_prophage	0.433365	0.868883	5335589		Gammaproteobacteria	With_prophage	0.636723	0.958568	3360222
Deep-Sediment	Without_prophage	Sediment	0.692824	1.08019	2154253		Bacteria	With_prophage	0.421774	0.849876	5978522		Gammaproteobacteria	With_prophage	0.429061	0.934417	3784178
Deep-Sediment	Without_prophage	Sediment	0.501366	0.938197	3076112		Bacteria	With_prophage	0.647669	0.927305	4232695		Gammaproteobacteria	With_prophage	0.488481	0.983751	4292754
Deep-Sediment	Without_prophage	Sediment	0.525033	0.868884	2778276		Bacteria	With_prophage	0.391197	0.879761	4693318		Gammaproteobacteria	With_prophage	0.450161	0.903086	4486836
Deep-Sediment	Without_prophage	Sediment	0.558297	1.12337	1476802		Bacteria	With_prophage	0.442386	0.883201	5383826		Gammaproteobacteria	With_prophage	0.552992	0.892396	3470432
Deep-Sediment	Without_prophage	Sediment	0.415836	1.02281	2573296		Bacteria	With_prophage	0.451501	0.892948	5878285		Gammaproteobacteria	With_prophage	0.57729	0.869916	3576208
Deep-Sediment	Without_prophage	Sediment	0.548287	1.01725	3122135		Bacteria	With_prophage	0.605442	0.91903	4438373		Gammaproteobacteria	With_prophage	0.654003	0.984209	3130433
Deep-Sediment	Without_prophage	Sediment	0.418593	1.01422	2201702		Bacteria	With_prophage	0.449039	0.99975	4206050		Gammaproteobacteria	With_prophage	0.457283	0.879694	9097486
Deep-Sediment	Without_prophage	Sediment	0.536301	0.95042	2999726		Bacteria	With_prophage	0.35134	1.02011	5749370		Gammaproteobacteria	With_prophage	0.531879	0.983826	1842805
Deep-Sediment	Without_prophage	Sediment	0.537606	1.10443	1888762		Bacteria	With_prophage	0.459188	0.886733	5354488		Gammaproteobacteria	With_prophage	0.447695	0.882382	4358654
Deep-Sediment	Without_prophage	Sediment	0.680555	0.880374	2893087		Bacteria	With_prophage	0.408622	0.937272	4401070		Gammaproteobacteria	With_prophage	0.526383	0.917525	4126318
Deep-Sediment	Without_prophage	Sediment	0.417593	1.04752	1830029		Bacteria	With_prophage	0.65756	0.952582	5054681		Gammaproteobacteria	With_prophage	0.371643	0.847623	6384912
Deep-Sediment	Without_prophage	Sediment	0.534418	1.04486	1905525		Bacteria	With_prophage	0.587861	1.10452	4741418		Gammaproteobacteria	With_prophage	0.564364	0.952336	2658725
Deep-Sediment	Without_prophage	Sediment	0.480799	1.04212	3324968		Bacteria	With_prophage	0.433128	0.856278	4762472		Gammaproteobacteria	With_prophage	0.512627	1.0149	2686967
Deep-Sediment	Without_prophage	Sediment	0.400609	1.25557	944594		Bacteria	With_prophage	0.471625	0.896731	5518935		Gammaproteobacteria	With_prophage	0.525066	0.991288	2554252
Deep-Sediment	Without_prophage	Sediment	0.511259	1.16166	1730289		Bacteria	With_prophage	0.628993	1.08451	4253540		Gammaproteobacteria	With_prophage	0.550894	1.07016	2514572
Deep-Sediment	Without_prophage	Sediment	0.480246	0.991742	3038090		Bacteria	With_prophage	0.473081	0.906746	4142286		Gammaproteobacteria	With_prophage	0.440293	1.06795	2435506
Deep-Sediment	Without_prophage	Sediment	0.545422	1.09726	1307807		Bacteria	With_prophage	0.602137	0.920996	4802412		Gammaproteobacteria	With_prophage	0.369992	0.846527	5755282
Deep-Sediment	Without_prophage	Sediment	0.471559	1.2472	1126526		Bacteria	With_prophage	0.334867	0.927216	4370071		Gammaproteobacteria	With_prophage	0.514409	0.990372	2763607
Deep-Sediment	Without_prophage	Sediment	0.45129	1.15594	1396269		Bacteria	With_prophage	0.352041	1.01789	5328686		Gammaproteobacteria	With_prophage	0.521519	0.958362	4158135
Deep-Sediment	Without_prophage	Sediment	0.416756	1.08151	2779452		Bacteria	With_prophage	0.383472	0.918222	4190709		Gammaproteobacteria	With_prophage	0.547574	0.911776	5095547
Deep-Sediment	Without_prophage	Sediment	0.544591	1.16719	1291133		Bacteria	With_prophage	0.461112	1.00708	4153572		Gammaproteobacteria	With_prophage	0.449073	0.875618	4171912
Deep-Sediment	Without_prophage	Sediment	0.499232	1.15665	1325384		Bacteria	With_prophage	0.480991	0.899897	4600529		Gammaproteobacteria	With_prophage	0.402752	1.01178	2122996
Deep-Sediment	Without_prophage	Sediment	0.417114	1.08522	1508455		Bacteria	With_prophage	0.615562	0.933418	4128909		Gammaproteobacteria	With_prophage	0.405704	0.951196	4599472
Deep-Sediment	Without_prophage	Sediment	0.40028	1.15263	2070048		Bacteria	With_prophage	0.693061	0.875783	7564662		Gammaproteobacteria	With_prophage	0.515105	0.992287	2607108
Deep-Sediment	Without_prophage	Sediment	0.292061	1.01202	4187652		Bacteria	With_prophage	0.312505	0.929211	4680316		Gammaproteobacteria	With_prophage	0.419585	0.924272	2388907
Deep-Sediment	Without_prophage	Sediment	0.545497	1.14685	1203300		Bacteria	With_prophage	0.547775	0.921094	4721561		Gammaproteobacteria	With_prophage	0.381869	0.952959	3529008
Deep-Sediment	Without_prophage	Sediment	0.41649	1.15804	2087151		Bacteria	With_prophage	0.441959	0.875302	5371862		Gammaproteobacteria	With_prophage	0.572546	0.923808	4143720
Deep-Sediment	Without_prophage	Sediment	0.54885	1.24519	1060883		Bacteria	With_prophage	0.452124	0.908446	3438839		Gammaproteobacteria	With_prophage	0.695811	0.928024	4294072
Deep-Sediment	Without_prophage	Sediment	0.588342	1.14436	1712746		Bacteria	With_prophage	0.522399	1.03414	1723169		Gammaproteobacteria	With_prophage	0.64232	0.878944	4522470
Deep-Sediment	Without_prophage	Sediment	0.407838	1.19373	800014		Bacteria	With_prophage	0.343011	0.906796	4110074		Gammaproteobacteria	With_prophage	0.616651	0.890764	3102955
Deep-Sediment	Without_prophage	Sediment	0.349277	1.40722	1196682		Bacteria	With_prophage	0.569383	0.916104	4909923		Gammaproteobacteria	With_prophage	0.361336	0.872192	3390307
Deep-Sediment	Without_prophage	Sediment	0.418938	1.18178	2727246		Bacteria	With_prophage	0.551935	1.12288	3198040		Gammaproteobacteria	With_prophage	0.610317	1.00556	2551800
Deep-Sediment	Without_prophage	Sediment	0.440007	1.20685	1140988		Bacteria	With_prophage	0.390032	0.856012	4752272		Gammaproteobacteria	With_prophage	0.575194	0.957433	3188734
Deep-Sediment	Without_prophage	Sediment	0.382773	1.11344	1101990		Bacteria	With_prophage	0.376684	0.863061	4287065		Gammaproteobacteria	With_prophage	0.742554	1.08452	2286732
Deep-Sediment	Without_prophage	Sediment	0.400703	1.1971	1738368		Bacteria	With_prophage	0.527404	0.889784	4238109		Gammaproteobacteria	With_prophage	0.63227	0.933856	2927646
Deep-Sediment	Without_prophage	Sediment	0.280405	0.927442	3543077		Bacteria	With_prophage	0.47859	0.876816	6468863		Gammaproteobacteria	With_prophage	0.482679	0.903927	4883138
Deep-Sediment	Without_prophage	Sediment	0.360583	1.20124	950686		Bacteria	With_prophage	0.563804	0.998609	4805687		Gammaproteobacteria	With_prophage	0.610826	0.937311	3544180
Deep-Sediment	Without_prophage	Sediment	0.5279	1.16552	1542655		Bacteria	With_prophage	0.716765	0.842663	4921302		Gammaproteobacteria	With_prophage	0.461983	0.85813	4829105
Deep-Sediment	Without_prophage	Sediment	0.438119	0.933619	910436		Bacteria	With_prophage	0.699136	0.835536	6107457		Gammaproteobacteria	With_prophage	0.507754	0.985591	3428399
Deep-Sediment	Without_prophage	Sediment	0.291506	1.10128	3579478		Bacteria	With_prophage	0.588713	0.951367	5234575		Gammaproteobacteria	With_prophage	0.574152	0.933365	3940580
Deep-Sediment	Without_prophage	Sediment	0.301745	1.08348	1021708		Bacteria	With_prophage	0.626102	0.958167	3753001		Gammaproteobacteria	With_prophage	0.539843	0.992208	3361192
Deep-Sediment	Without_prophage	Sediment	0.32755	0.892729	3735735		Bacteria	With_prophage	0.438983	0.979425	3990096		Gammaproteobacteria	With_prophage	0.454216	0.981459	2237485
Deep-Sediment	Without_prophage	Sediment	0.358346	1.1097	1168784		Bacteria	With_prophage	0.672665	0.924592	3745434		Gammaproteobacteria	With_prophage	0.617556	0.990043	2400905
Deep-Sediment	Without_prophage	Sediment	0.422964	1.13972	1281894		Bacteria	With_prophage	0.377255	0.961042	4475350		Gammaproteobacteria	With_prophage	0.449072	0.969441	2969753
Deep-Sediment	Without_prophage	Sediment	0.325749	1.29171	934423		Bacteria	With_prophage	0.571621	0.90207	3789065		Gammaproteobacteria	With_prophage	0.465233	0.93075	3808758
Deep-Sediment	Without_prophage	Sediment	0.499139	1.10328	1733015		Bacteria	With_prophage	0.415301	0.898864	4204196		Gammaproteobacteria	With_prophage	0.422676	0.928283	3344884
Deep-Sediment	Without_prophage	Sediment	0.528289	1.17604	1739738		Bacteria	With_prophage	0.458159	0.877515	5500761		Gammaproteobacteria	With_prophage	0.563981	1.01375	2177067
Deep-Sediment	Without_prophage	Sediment	0.293568	1.09212	3106804		Bacteria	With_prophage	0.562014	0.937188	4258486		Gammaproteobacteria	With_prophage	0.528839	0.891318	2904688
Deep-Sediment	Without_prophage	Sediment	0.371669	1.14034	1382915		Bacteria	With_prophage	0.646528	0.961002	5406859		Gammaproteobacteria	With_prophage	0.658733	0.883373	4506588
Deep-Sediment	Without_prophage	Sediment	0.385818	0.937508	3571168		Bacteria	With_prophage	0.712876	0.878087	5477817		Gammaproteobacteria	With_prophage	0.433132	0.8952	4966489
Deep-Sediment	Without_prophage	Sediment	0.494135	1.12117	1393193		Bacteria	With_prophage	0.547661	0.896372	5304720		Gammaproteobacteria	With_prophage	0.491372	0.991562	2671543
Deep-Sediment	Without_prophage	Sediment	0.400283	1.19438	1455154		Bacteria	With_prophage	0.729314	0.80075	8990323		Gammaproteobacteria	With_prophage	0.585552	0.92969	3231184
Deep-Sediment	Without_prophage	Sediment	0.541749	1.07137	1522352		Bacteria	With_prophage	0.631388	0.94451	4407577		Gammaproteobacteria	With_prophage	0.398885	0.975676	2387064
Deep-Sediment	Without_prophage	Sediment	0.402124	1.14831	1395093		Bacteria	With_prophage	0.673228	0.943433	4665939		Gammaproteobacteria	With_prophage	0.489768	0.995567	2858672
Deep-Sediment	Without_prophage	Sediment	0.43815	1.13678	1516564		Bacteria	With_prophage	0.487215	0.905423	4982204		Gammaproteobacteria	With_prophage	0.563284	0.940826	2775221
Deep-Sediment	Without_prophage	Sediment	0.338641	1.16234	1426430		Bacteria	With_prophage	0.440792	0.863374	5612866		Gammaproteobacteria	With_prophage	0.623501	0.995635	3590672
Deep-Sediment	Without_prophage	Sediment	0.439121	1.07162	1529454		Bacteria	With_prophage	0.392056	0.906758	4439996		Gammaproteobacteria	With_prophage	0.631484	0.937241	2659934
Deep-Sediment	Without_prophage	Sediment	0.321766	1.01507	1125044		Bacteria	With_prophage	0.668014	0.95457	4391504		Gammaproteobacteria	With_prophage	0.434935	0.975367	3668364
Deep-Sediment	Without_prophage	Sediment	0.588976	1.22956	1631483		Bacteria	With_prophage	0.638832	0.964394	4704510		Gammaproteobacteria	With_prophage	0.409065	0.838218	8132725
Deep-Sediment	Without_prophage	Sediment	0.539324	1.14362	1289766		Bacteria	With_prophage	0.534712	0.785145	6577125		Gammaproteobacteria	With_prophage	0.573532	0.880732	4844832
Deep-Sediment	Without_prophage	Sediment	0.520565	1.24148	749914		Bacteria	With_prophage	0.374752	0.857048	4670686		Gammaproteobacteria	With_prophage	0.475172	1.01103	2083025
Deep-Sediment	Without_prophage	Sediment	0.422761	1.23312	726612		Bacteria	With_prophage	0.442099	0.916131	4952348		Gammaproteobacteria	With_prophage	0.450835	0.858849	4910060
Deep-Sediment	Without_prophage	Sediment	0.490034	1.21919	861228		Bacteria	With_prophage	0.649493	0.972339	5724343		Gammaproteobacteria	With_prophage	0.474134	1.00753	2236154
Deep-Sediment	Without_prophage	Sediment	0.453734	1.05817	1666081		Bacteria	With_prophage	0.667289	0.963973	3324783		Gammaproteobacteria	With_prophage	0.573953	0.938161	4358525
Deep-Sediment	Without_prophage	Sediment	0.343527	1.63719	1069514		Bacteria	With_prophage	0.691076	1.04377	4346758		Gammaproteobacteria	With_prophage	0.366274	0.881231	3846890
Deep-Sediment	Without_prophage	Sediment	0.371741	1.17151	1238569		Bacteria	With_prophage	0.441694	0.870643	5375336		Gammaproteobacteria	With_prophage	0.593163	0.937725	3161909
Deep-Sediment	Without_prophage	Sediment	0.512679	1.05507	1154427		Bacteria	With_prophage	0.552395	0.977144	3498972		Gammaproteobacteria	With_prophage	0.445087	0.899629	4737510
Deep-Sediment	Without_prophage	Sediment	0.445404	1.13538	1849604		Bacteria	With_prophage	0.608906	0.95067	2601323		Gammaproteobacteria	With_prophage	0.585827	0.911275	3707992
Deep-Sediment	Without_prophage	Sediment	0.428776	1.23519	2125186		Bacteria	With_prophage	0.393908	0.872442	4392267		Gammaproteobacteria	With_prophage	0.423108	0.992548	2000911
Deep-Sediment	Without_prophage	Sediment	0.315109	0.993626	3082648		Bacteria	With_prophage	0.382784	0.901193	4123423		Gammaproteobacteria	With_prophage	0.410654	0.949175	1794190
Deep-Sediment	Without_prophage	Sediment	0.322541	1.01	3515830		Bacteria	With_prophage	0.350582	1.0123	5428248		Gammaproteobacteria	With_prophage	0.567716	0.947553	3210376
Deep-Sediment	Without_prophage	Sediment	0.403099	1.17834	1623465		Bacteria	With_prophage	0.639578	0.967939	3948597		Gammaproteobacteria	With_prophage	0.491458	0.978423	3017099
Deep-Sediment	Without_prophage	Sediment	0.486795	1.07827	1456963		Bacteria	With_prophage	0.640072	1.02083	3069079		Gammaproteobacteria	With_prophage	0.653411	0.959827	3329766
Deep-Sediment	Without_prophage	Sediment	0.420811	1.11267	1238464		Bacteria	With_prophage	0.293888	0.980163	2386338		Gammaproteobacteria	With_prophage	0.512678	0.987671	3014161
Deep-Sediment	Without_prophage	Sediment	0.482699	1.14228	1353439		Bacteria	With_prophage	0.440951	0.891498	5489634		Gammaproteobacteria	With_prophage	0.652112	0.93086	3491395
Deep-Sediment	Without_prophage	Sediment	0.29083	0.976383	4263694		Bacteria	With_prophage	0.727741	0.973735	4095571		Gammaproteobacteria	With_prophage	0.43788	1.00472	2033394
Deep-Sediment	Without_prophage	Sediment	0.391315	1.15197	1421048		Bacteria	With_prophage	0.498564	0.908931	4346865		Gammaproteobacteria	With_prophage	0.486462	1.00429	2465424
Deep-Sediment	Without_prophage	Sediment	0.595436	0.976138	2357249		Bacteria	With_prophage	0.611593	0.944866	2985607		Gammaproteobacteria	With_prophage	0.449572	0.898334	4199995
Deep-Sediment	Without_prophage	Sediment	0.442959	1.16817	2176051		Bacteria	With_prophage	0.38759	0.925174	2449270		Gammaproteobacteria	With_prophage	0.449322	0.904764	4043045
Deep-Sediment	Without_prophage	Sediment	0.43249	1.13398	1295439		Bacteria	With_prophage	0.588941	0.956407	4632964		Gammaproteobacteria	With_prophage	0.414658	1.04537	3097478
Deep-Sediment	Without_prophage	Sediment	0.569207	1.16189	1557800		Bacteria	With_prophage	0.278344	0.963085	2001900		Gammaproteobacteria	With_prophage	0.478774	0.960506	4805802
Deep-Sediment	Without_prophage	Sediment	0.401375	1.12371	1279687		Bacteria	With_prophage	0.351731	0.919848	3198353		Gammaproteobacteria	With_prophage	0.548102	0.957757	5032593
Deep-Sediment	Without_prophage	Sediment	0.544797	1.1004	2030166		Bacteria	With_prophage	0.666295	0.980466	3579932		Gammaproteobacteria	With_prophage	0.567618	1.03059	2719792
Deep-Sediment	Without_prophage	Sediment	0.53132	1.0688	1488581		Bacteria	With_prophage	0.453573	0.892042	5250873		Gammaproteobacteria	With_prophage	0.45157	0.870714	4004759
Deep-Sediment	Without_prophage	Sediment	0.2939	1.0132	3841276		Bacteria	With_prophage	0.549424	0.974555	4399958		Gammaproteobacteria	With_prophage	0.636827	0.968112	5992077
Deep-Sediment	Without_prophage	Sediment	0.347673	1.07221	1398979		Bacteria	With_prophage	0.549	0.919361	4597759		Gammaproteobacteria	With_prophage	0.529843	0.927932	3522888
Deep-Sediment	Without_prophage	Sediment	0.298511	0.986008	4129784		Bacteria	With_prophage	0.381316	1.00578	4565618		Gammaproteobacteria	With_prophage	0.448938	0.877699	3905668
Deep-Sediment	Without_prophage	Sediment	0.53571	0.828085	2217165		Bacteria	With_prophage	0.588946	0.958919	4631258		Gammaproteobacteria	With_prophage	0.576232	0.98104	4036531
Deep-Sediment	Without_prophage	Sediment	0.438201	1.31128	1651824		Bacteria	With_prophage	0.476811	0.883644	5556534		Gammaproteobacteria	With_prophage	0.486808	0.96641	2420297
Deep-Sediment	Without_prophage	Sediment	0.456079	1.11418	1454876		Bacteria	With_prophage	0.312055	0.838577	6011377		Gammaproteobacteria	With_prophage	0.63879	0.961051	2844803
Deep-Sediment	Without_prophage	Sediment	0.410298	1.06656	2090826		Bacteria	With_prophage	0.349229	0.876132	4683086		Gammaproteobacteria	With_prophage	0.614165	0.917979	4387902
Deep-Sediment	Without_prophage	Sediment	0.377044	1.10929	872632		Bacteria	With_prophage	0.570047	0.938735	4732964		Gammaproteobacteria	With_prophage	0.448448	0.937348	3721135
Deep-Sediment	Without_prophage	Sediment	0.336877	1.04546	701125		Bacteria	With_prophage	0.62245	0.920599	4787102		Gammaproteobacteria	With_prophage	0.604203	0.964103	5277444
Deep-Sediment	Without_prophage	Sediment	0.607969	1.22494	1315983		Bacteria	With_prophage	0.632985	1.02524	3242178		Gammaproteobacteria	With_prophage	0.566633	0.889072	3381055
Deep-Sediment	Without_prophage	Sediment	0.391749	1.08552	1171794		Bacteria	With_prophage	0.451637	0.759339	4856858		Gammaproteobacteria	With_prophage	0.402512	0.92019	2272356
Deep-Sediment	Without_prophage	Sediment	0.531956	1.07646	1437124		Bacteria	With_prophage	0.589658	0.954761	4792821		Gammaproteobacteria	With_prophage	0.456478	1.06873	1647750
Deep-Sediment	Without_prophage	Sediment	0.369013	1.09653	1046940		Bacteria	With_prophage	0.663248	0.912735	6482717		Gammaproteobacteria	With_prophage	0.559402	0.93202	3485978
Deep-Sediment	Without_prophage	Sediment	0.496317	1.11825	1394146		Bacteria	With_prophage	0.685774	0.869604	5060924		Gammaproteobacteria	With_prophage	0.584639	1.01333	1981593
Deep-Sediment	Without_prophage	Sediment	0.520927	0.996427	1398999		Bacteria	With_prophage	0.555367	0.95021	4701068		Gammaproteobacteria	With_prophage	0.670805	0.950697	4175884
Deep-Sediment	Without_prophage	Sediment	0.301343	1.23192	751672		Bacteria	With_prophage	0.71738	0.874367	7181192		Gammaproteobacteria	With_prophage	0.448995	0.882424	4113671
Deep-Sediment	Without_prophage	Sediment	0.556183	1.09156	1720470		Bacteria	With_prophage	0.437353	0.988569	4014894		Gammaproteobacteria	With_prophage	0.534402	1.04865	2343977
Deep-Sediment	Without_prophage	Sediment	0.410861	1.18365	829638		Bacteria	With_prophage	0.648438	0.940038	2970093		Gammaproteobacteria	With_prophage	0.628199	0.871849	3842409
Deep-Sediment	Without_prophage	Sediment	0.449064	1.0873	932587		Bacteria	With_prophage	0.464411	0.905488	5915042		Gammaproteobacteria	With_prophage	0.559414	0.936489	4259528
Deep-Sediment	Without_prophage	Sediment	0.43836	1.19442	1136951		Bacteria	With_prophage	0.30686	0.919173	4291901		Gammaproteobacteria	With_prophage	0.588908	0.908365	3954359
Deep-Sediment	Without_prophage	Sediment	0.427327	1.22757	1753872		Bacteria	With_prophage	0.615018	0.93256	4039418		Gammaproteobacteria	With_prophage	0.534838	1.03003	4021257
Deep-Sediment	Without_prophage	Sediment	0.62473	1.054	1617645		Bacteria	With_prophage	0.42452	0.859129	5490445		Gammaproteobacteria	With_prophage	0.586185	0.899873	3102659
Deep-Sediment	Without_prophage	Sediment	0.556979	1.11621	1714726		Bacteria	With_prophage	0.595035	1.1058	2406411		Gammaproteobacteria	With_prophage	0.609704	0.962843	3247673
Deep-Sediment	Without_prophage	Sediment	0.48638	1.13102	1437635		Bacteria	With_prophage	0.606146	0.914306	4907546		Gammaproteobacteria	With_prophage	0.621177	0.905416	4164937
Deep-Sediment	Without_prophage	Sediment	0.480973	1.0585	2284368		Bacteria	With_prophage	0.446839	0.910192	5078049		Gammaproteobacteria	With_prophage	0.584004	0.914206	3690634
Deep-Sediment	Without_prophage	Sediment	0.609122	1.22936	1306368		Bacteria	With_prophage	0.439488	0.873671	3106434		Gammaproteobacteria	With_prophage	0.569709	0.930306	3834224
Deep-Sediment	Without_prophage	Sediment	0.401078	1.10403	1917517		Bacteria	With_prophage	0.532383	0.950339	3370378		Gammaproteobacteria	With_prophage	0.416042	0.952652	3966822
Deep-Sediment	Without_prophage	Sediment	0.45647	1.03552	1805851		Bacteria	With_prophage	0.553045	0.788118	7548366		Gammaproteobacteria	With_prophage	0.656868	0.931878	4739891
Deep-Sediment	Without_prophage	Sediment	0.485362	1.13519	2274500		Bacteria	With_prophage	0.650402	0.974278	3174657		Gammaproteobacteria	With_prophage	0.484894	0.962347	2836815
Deep-Sediment	Without_prophage	Sediment	0.386281	1.07386	2033788		Bacteria	With_prophage	0.562115	0.891558	3911131		Gammaproteobacteria	With_prophage	0.660601	0.938461	5333198
Deep-Sediment	Without_prophage	Sediment	0.528824	0.971483	2178113		Bacteria	With_prophage	0.55844	0.985118	4969962		Gammaproteobacteria	With_prophage	0.450846	0.882937	4737600
Deep-Sediment	Without_prophage	Sediment	0.420942	1.23939	644673		Bacteria	With_prophage	0.500122	0.919177	4105849		Gammaproteobacteria	With_prophage	0.549484	0.950974	3028474
Deep-Sediment	Without_prophage	Sediment	0.442435	1.18141	1752145		Bacteria	With_prophage	0.336546	0.931069	3237138		Gammaproteobacteria	With_prophage	0.638874	0.916319	4474425
Deep-Sediment	Without_prophage	Sediment	0.35024	1.29155	1521424		Bacteria	With_prophage	0.585563	0.890684	5276845		Gammaproteobacteria	With_prophage	0.463008	1.08273	1270859
Deep-Sediment	Without_prophage	Sediment	0.480544	1.05862	2392741		Bacteria	With_prophage	0.480401	0.954542	2812866		Gammaproteobacteria	With_prophage	0.416547	0.993065	3168978
Deep-Sediment	Without_prophage	Sediment	0.605869	1.26589	1296322		Bacteria	With_prophage	0.391476	0.896867	4477808		Gammaproteobacteria	With_prophage	0.491835	1.0195	2667005
Deep-Sediment	Without_prophage	Sediment	0.425211	1.15116	1259601		Bacteria	With_prophage	0.390246	0.871856	4426189		Gammaproteobacteria	With_prophage	0.42802	0.872549	3198674
Deep-Sediment	Without_prophage	Sediment	0.519011	1.19788	1057698		Bacteria	With_prophage	0.451039	0.89815	5850913		Gammaproteobacteria	With_prophage	0.391974	0.890827	4421733
Deep-Sediment	Without_prophage	Sediment	0.409352	1.18539	938088		Bacteria	With_prophage	0.394568	0.926845	3878749		Gammaproteobacteria	With_prophage	0.587245	1.00711	1879639
Deep-Sediment	Without_prophage	Sediment	0.44512	1.04082	1144295		Bacteria	With_prophage	0.443575	0.875627	5104912		Gammaproteobacteria	With_prophage	0.65052	0.949165	3360848
Deep-Sediment	Without_prophage	Sediment	0.523402	1.04515	1660050		Bacteria	With_prophage	0.398543	0.887228	3976429		Gammaproteobacteria	With_prophage	0.640067	0.904538	6332512
Deep-Sediment	Without_prophage	Sediment	0.502289	0.918516	2641216		Bacteria	With_prophage	0.466977	0.889277	4834264		Gammaproteobacteria	With_prophage	0.449549	0.873823	4898017
Deep-Sediment	Without_prophage	Sediment	0.449781	1.08239	1590929		Bacteria	With_prophage	0.579546	0.810065	6578487		Gammaproteobacteria	With_prophage	0.529347	0.917683	3575308
Deep-Sediment	Without_prophage	Sediment	0.394758	1.20145	1118652		Bacteria	With_prophage	0.390444	0.88484	4487818		Gammaproteobacteria	With_prophage	0.408292	0.886375	4323225
Deep-Sediment	Without_prophage	Sediment	0.560005	1.2012	1715788		Bacteria	With_prophage	0.291412	0.919033	2201226		Gammaproteobacteria	With_prophage	0.549316	0.927288	3491905
Deep-Sediment	Without_prophage	Sediment	0.356886	1.15939	850445		Bacteria	With_prophage	0.287771	0.871251	4707025		Gammaproteobacteria	With_prophage	0.453012	0.967139	2709022
Deep-Sediment	Without_prophage	Sediment	0.554952	0.981559	2512329		Bacteria	With_prophage	0.589645	0.947687	4646047		Gammaproteobacteria	With_prophage	0.614315	0.962997	3616833
Deep-Sediment	Without_prophage	Sediment	0.411107	1.07413	2046314		Bacteria	With_prophage	0.386519	0.888673	4283917		Gammaproteobacteria	With_prophage	0.449641	0.887746	3934683
Deep-Sediment	Without_prophage	Sediment	0.435564	1.15905	1360600		Bacteria	With_prophage	0.628493	0.897134	4142080		Gammaproteobacteria	With_prophage	0.529234	1.02893	3094463
Deep-Sediment	Without_prophage	Sediment	0.507776	1.16201	783987		Bacteria	With_prophage	0.537718	1.0536	4145795		Gammaproteobacteria	With_prophage	0.555995	0.938781	4146867
Deep-Sediment	Without_prophage	Sediment	0.3937	1.14033	1357507		Bacteria	With_prophage	0.576604	0.740728	7402179		Gammaproteobacteria	With_prophage	0.491948	0.918662	4293200
Deep-Sediment	Without_prophage	Sediment	0.589633	1.11579	1730613		Bacteria	With_prophage	0.278432	1.28871	2542856		Gammaproteobacteria	With_prophage	0.653774	1.02968	2771732
Deep-Sediment	Without_prophage	Sediment	0.392452	1.21335	1695311		Bacteria	With_prophage	0.354634	1.0031	5274669		Gammaproteobacteria	With_prophage	0.574092	0.921178	4374831
Deep-Sediment	Without_prophage	Sediment	0.529766	0.920233	2042961		Bacteria	With_prophage	0.643079	0.962238	3062651		Gammaproteobacteria	With_prophage	0.543148	1.03435	3892295
Deep-Sediment	Without_prophage	Sediment	0.604718	1.16115	1402919		Bacteria	With_prophage	0.291037	0.923885	2171267		Gammaproteobacteria	With_prophage	0.529327	0.936441	3783475
Deep-Sediment	Without_prophage	Sediment	0.428291	1.2055	953128		Bacteria	With_prophage	0.441528	0.870708	5328994		Gammaproteobacteria	With_prophage	0.441266	0.872983	5276165
Deep-Sediment	Without_prophage	Sediment	0.448502	1.06534	1542224		Bacteria	With_prophage	0.433172	0.853714	4756860		Gammaproteobacteria	With_prophage	0.586008	0.929656	3416318
Deep-Sediment	Without_prophage	Sediment	0.387507	1.10126	1164119		Bacteria	With_prophage	0.575114	0.988663	4309859		Gammaproteobacteria	With_prophage	0.608313	0.916619	6855628
Deep-Sediment	Without_prophage	Sediment	0.445866	1.10507	1246070		Bacteria	With_prophage	0.441288	0.957304	4555502		Gammaproteobacteria	With_prophage	0.558749	0.984016	3997903
Deep-Sediment	Without_prophage	Sediment	0.409025	1.11456	1339547		Bacteria	With_prophage	0.442643	0.874916	5166211		Gammaproteobacteria	With_prophage	0.492697	0.951188	3616530
Deep-Sediment	Without_prophage	Sediment	0.534656	0.93896	1819034		Bacteria	With_prophage	0.638985	0.94582	4284114		Gammaproteobacteria	With_prophage	0.428447	0.909511	2228670
Deep-Sediment	Without_prophage	Sediment	0.381627	1.09123	1106090		Bacteria	With_prophage	0.588885	0.955547	4632950		Gammaproteobacteria	With_prophage	0.557061	1.00182	3173214
Deep-Sediment	Without_prophage	Sediment	0.384713	1.17113	1411456		Bacteria	With_prophage	0.619333	0.974631	3970735		Gammaproteobacteria	With_prophage	0.639608	0.855662	4944708
Deep-Sediment	Without_prophage	Sediment	0.475825	1.28012	1270198		Bacteria	With_prophage	0.692417	0.929741	3422457		Gammaproteobacteria	With_prophage	0.408286	0.883538	4363140
Deep-Sediment	Without_prophage	Sediment	0.418242	1.09495	1477694		Bacteria	With_prophage	0.403457	0.86173	5153588		Gammaproteobacteria	With_prophage	0.472443	0.884756	2396141
Deep-Sediment	Without_prophage	Sediment	0.467395	1.21989	1628016		Bacteria	With_prophage	0.435234	0.894488	5124719		Gammaproteobacteria	With_prophage	0.424453	0.987803	1819188
Deep-Sediment	Without_prophage	Sediment	0.418669	1.14705	1647711		Bacteria	With_prophage	0.38154	0.958673	3272231		Gammaproteobacteria	With_prophage	0.676885	0.939569	2898138
Deep-Sediment	Without_prophage	Sediment	0.426461	1.11591	2344285		Bacteria	With_prophage	0.392092	0.886112	4538930		Gammaproteobacteria	With_prophage	0.402366	0.941806	3795900
Deep-Sediment	Without_prophage	Sediment	0.555005	0.989425	2508527		Bacteria	With_prophage	0.413692	0.857771	4754185		Gammaproteobacteria	With_prophage	0.653121	1.01942	2481793
Deep-Sediment	Without_prophage	Sediment	0.416103	1.072	1454292		Bacteria	With_prophage	0.310719	1.01124	1857135		Gammaproteobacteria	With_prophage	0.447079	0.949403	4139443
Deep-Sediment	Without_prophage	Sediment	0.48667	1.20711	1186302		Bacteria	With_prophage	0.409737	0.884711	4741662		Gammaproteobacteria	With_prophage	0.429897	0.868663	2970082
Deep-Sediment	Without_prophage	Sediment	0.492783	1.26964	1268862		Bacteria	With_prophage	0.413976	0.882977	4748708		Gammaproteobacteria	With_prophage	0.582482	0.924684	3536345
Deep-Sediment	Without_prophage	Sediment	0.549356	1.25382	1489849		Bacteria	With_prophage	0.588871	0.945993	4729423		Gammaproteobacteria	With_prophage	0.648642	1.02323	3011043
Deep-Sediment	Without_prophage	Sediment	0.439637	1.31946	1448323		Bacteria	With_prophage	0.661251	0.972232	3404537		Gammaproteobacteria	With_prophage	0.523795	0.967155	3230093
Deep-Sediment	Without_prophage	Sediment	0.358254	1.23897	1121898		Bacteria	With_prophage	0.725684	0.832055	2801497		Gammaproteobacteria	With_prophage	0.566876	0.99254	2507707
Deep-Sediment	Without_prophage	Sediment	0.450746	1.07759	1574805		Bacteria	With_prophage	0.439087	0.97708	4065174		Gammaproteobacteria	With_prophage	0.446979	0.873143	4510143
Deep-Sediment	Without_prophage	Sediment	0.512709	1.17183	1830464		Bacteria	With_prophage	0.435015	0.861526	5743300		Gammaproteobacteria	With_prophage	0.569156	0.944611	3227785
Deep-Sediment	Without_prophage	Sediment	0.528359	1.20534	1675048		Bacteria	With_prophage	0.667853	0.932502	4233771		Gammaproteobacteria	With_prophage	0.408647	0.941783	3537969
Deep-Sediment	Without_prophage	Sediment	0.429441	1.06105	3248671		Bacteria	With_prophage	0.662604	0.911746	8779861		Gammaproteobacteria	With_prophage	0.506542	0.967919	1914416
Deep-Sediment	Without_prophage	Sediment	0.453587	1.07499	1351640		Bacteria	With_prophage	0.391086	0.902782	4473946		Gammaproteobacteria	With_prophage	0.595625	0.995878	2956185
Deep-Sediment	Without_prophage	Sediment	0.444785	1.13634	1861238		Bacteria	With_prophage	0.405087	0.889869	4609667		Gammaproteobacteria	With_prophage	0.570304	0.935057	4735542
Deep-Sediment	Without_prophage	Sediment	0.446562	1.06161	2584744		Bacteria	With_prophage	0.441497	0.859762	5444532		Gammaproteobacteria	With_prophage	0.58755	0.916476	3368336
Deep-Sediment	Without_prophage	Sediment	0.419155	1.05468	2432964		Bacteria	With_prophage	0.716392	0.953101	2908401		Gammaproteobacteria	With_prophage	0.451539	0.901227	3717155
Deep-Sediment	Without_prophage	Sediment	0.361397	0.917113	3948260		Bacteria	With_prophage	0.44374	0.881295	5034638		Gammaproteobacteria	With_prophage	0.487769	0.892899	4754176
Deep-Sediment	Without_prophage	Sediment	0.383806	0.954671	3851590		Bacteria	With_prophage	0.402354	0.875369	3954905		Gammaproteobacteria	With_prophage	0.491237	1.00152	2471243
Deep-Sediment	Without_prophage	Sediment	0.536582	1.15235	1273924		Bacteria	With_prophage	0.336109	0.855823	5255762		Gammaproteobacteria	With_prophage	0.665518	1.00129	3749168
Deep-Sediment	Without_prophage	Sediment	0.402578	1.07814	1347694		Bacteria	With_prophage	0.537144	0.916665	3831279		Gammaproteobacteria	With_prophage	0.527885	0.90036	4261631
Deep-Sediment	Without_prophage	Sediment	0.323468	1.0255	3718190		Bacteria	With_prophage	0.473526	0.8802	5118154		Gammaproteobacteria	With_prophage	0.448583	0.936209	4079217
Deep-Sediment	Without_prophage	Sediment	0.448151	1.09045	1202259		Bacteria	With_prophage	0.465899	0.976103	3787509		Gammaproteobacteria	With_prophage	0.39545	0.937235	3925375
Deep-Sediment	Without_prophage	Sediment	0.391539	1.11807	1448026		Bacteria	With_prophage	0.546682	1.0106	3250551		Gammaproteobacteria	With_prophage	0.449544	0.927305	4310342
Deep-Sediment	Without_prophage	Sediment	0.304894	1.05583	1438672		Bacteria	With_prophage	0.565208	0.987461	4749554		Gammaproteobacteria	With_prophage	0.487083	1.00721	2311332
Deep-Sediment	Without_prophage	Sediment	0.363924	1.03428	1262712		Bacteria	With_prophage	0.631466	0.901379	3697666		Gammaproteobacteria	With_prophage	0.590098	0.973776	3990650
Deep-Sediment	Without_prophage	Sediment	0.440659	1.09304	1634887		Bacteria	With_prophage	0.456713	0.915421	4532341		Gammaproteobacteria	With_prophage	0.555849	0.915254	4339781
Deep-Sediment	Without_prophage	Sediment	0.525811	1.092	1688642		Bacteria	With_prophage	0.348842	1.01144	5495131		Gammaproteobacteria	With_prophage	0.426631	1.07847	1860034
Deep-Sediment	Without_prophage	Sediment	0.506289	1.23258	923264		Bacteria	With_prophage	0.655933	0.936575	4705444		Gammaproteobacteria	With_prophage	0.585082	0.997826	2159695
Deep-Sediment	Without_prophage	Sediment	0.443175	1.08083	863228		Bacteria	With_prophage	0.439854	0.937788	5547094		Gammaproteobacteria	With_prophage	0.418632	0.989424	2706624
Deep-Sediment	Without_prophage	Sediment	0.431353	1.10515	1104823		Bacteria	With_prophage	0.607676	1.00839	3771344		Gammaproteobacteria	With_prophage	0.600558	0.921077	3329797
Deep-Sediment	Without_prophage	Sediment	0.49845	1.14114	1046325		Bacteria	With_prophage	0.636937	0.953126	3787537		Gammaproteobacteria	With_prophage	0.446068	0.910357	4366419
Deep-Sediment	Without_prophage	Sediment	0.399434	1.10455	1061971		Bacteria	With_prophage	0.465161	0.86437	4287516		Gammaproteobacteria	With_prophage	0.482386	0.943665	3374077
Deep-Sediment	Without_prophage	Sediment	0.518886	1.11248	1331265		Bacteria	With_prophage	0.640947	0.985513	4367269		Gammaproteobacteria	With_prophage	0.589188	0.918856	3587071
Deep-Sediment	Without_prophage	Sediment	0.588212	1.15607	1688481		Bacteria	With_prophage	0.66319	0.912396	6478546		Gammaproteobacteria	With_prophage	0.550186	0.93895	3959744
Deep-Sediment	Without_prophage	Sediment	0.447602	1.09116	1625786		Bacteria	With_prophage	0.724069	0.896507	7454486		Gammaproteobacteria	With_prophage	0.627793	0.969599	2955861
Deep-Sediment	Without_prophage	Sediment	0.508576	1.23477	1116001		Bacteria	With_prophage	0.432334	0.862797	5359313		Gammaproteobacteria	With_prophage	0.634592	1.04319	2264207
Deep-Sediment	Without_prophage	Sediment	0.530277	1.05338	1803724		Bacteria	With_prophage	0.416676	0.986738	4138888		Gammaproteobacteria	With_prophage	0.570755	0.932475	4311106
Deep-Sediment	Without_prophage	Sediment	0.513067	1.0062	2256009		Bacteria	With_prophage	0.641509	0.927931	3964736		Gammaproteobacteria	With_prophage	0.451429	0.92675	3924469
Deep-Sediment	Without_prophage	Sediment	0.517603	0.934003	2456095		Bacteria	With_prophage	0.675616	1.01063	3224708		Gammaproteobacteria	With_prophage	0.430068	0.851817	3000644
Deep-Sediment	Without_prophage	Sediment	0.529411	0.944406	2182325		Bacteria	With_prophage	0.352941	1.0129	5604707		Gammaproteobacteria	With_prophage	0.569396	0.971168	3337218
Deep-Sediment	Without_prophage	Sediment	0.482163	0.980562	2614827		Bacteria	With_prophage	0.464628	0.884753	5070339		Gammaproteobacteria	With_prophage	0.673453	0.956591	3914942
Deep-Sediment	Without_prophage	Sediment	0.377358	1.14686	782136		Bacteria	With_prophage	0.566833	0.819861	4187294		Gammaproteobacteria	With_prophage	0.467203	1.07666	2845846
Deep-Sediment	Without_prophage	Sediment	0.401957	1.0906	1831109		Bacteria	With_prophage	0.681875	0.957074	3853411		Gammaproteobacteria	With_prophage	0.514414	0.922698	3473508
Deep-Sediment	Without_prophage	Sediment	0.405009	1.15945	772777		Bacteria	With_prophage	0.405846	1.0005	3743112		Gammaproteobacteria	With_prophage	0.427724	0.996027	1508995
Deep-Sediment	Without_prophage	Sediment	0.372659	1.17446	1520703		Bacteria	With_prophage	0.62644	0.986133	4852287		Gammaproteobacteria	With_prophage	0.442022	0.876458	2729167
Deep-Sediment	Without_prophage	Sediment	0.526442	1.13076	1493685		Bacteria	With_prophage	0.630351	1.03088	3167199		Gammaproteobacteria	With_prophage	0.447899	0.981689	3699746
Deep-Sediment	Without_prophage	Sediment	0.446846	1.09178	1780578		Bacteria	With_prophage	0.507501	0.924042	4847184		Gammaproteobacteria	With_prophage	0.401818	0.897908	3987045
Deep-Sediment	Without_prophage	Sediment	0.632662	0.98339	3490984		Bacteria	With_prophage	0.544721	0.834822	7987329		Gammaproteobacteria	With_prophage	0.451491	0.891172	4405433
Deep-Sediment	Without_prophage	Sediment	0.403617	1.018	2123764		Bacteria	With_prophage	0.562477	0.936874	4220420		Gammaproteobacteria	With_prophage	0.518059	0.993392	2755206
Deep-Sediment	Without_prophage	Sediment	0.429017	1.01687	1599022		Bacteria	With_prophage	0.60935	1.13064	4325853		Gammaproteobacteria	With_prophage	0.391093	0.888284	4462538
Deep-Sediment	Without_prophage	Sediment	0.508299	1.23809	944193		Bacteria	With_prophage	0.270425	1.01246	2858377		Gammaproteobacteria	With_prophage	0.4633	0.938892	3892886
Deep-Sediment	Without_prophage	Sediment	0.668275	1.00899	2259693		Bacteria	With_prophage	0.661267	0.927565	4262773		Gammaproteobacteria	With_prophage	0.473918	1.03125	2762674
Deep-Sediment	Without_prophage	Sediment	0.373396	1.17312	1411615		Bacteria	With_prophage	0.692022	0.920427	4447937		Gammaproteobacteria	With_prophage	0.429728	0.91271	2017071
Deep-Sediment	Without_prophage	Sediment	0.410009	1.0785	1039411		Bacteria	With_prophage	0.399348	0.901044	4726740		Gammaproteobacteria	With_prophage	0.381517	1.03744	3520191
Deep-Sediment	Without_prophage	Sediment	0.49592	0.936458	2477420		Bacteria	With_prophage	0.3686	0.790022	9475681		Gammaproteobacteria	With_prophage	0.56211	1.01801	3477374
Deep-Sediment	Without_prophage	Sediment	0.435328	1.10862	1241185		Bacteria	With_prophage	0.435482	0.866258	4945409		Gammaproteobacteria	With_prophage	0.499138	0.955018	3365383
Deep-Sediment	Without_prophage	Sediment	0.392711	1.08752	1720426		Bacteria	With_prophage	0.414848	0.94937	4230173		Gammaproteobacteria	With_prophage	0.427283	0.753604	8647776
Deep-Sediment	Without_prophage	Sediment	0.523693	0.83629	3101794		Bacteria	With_prophage	0.433667	0.978851	2832914		Gammaproteobacteria	With_prophage	0.43653	0.945019	4068701
Deep-Sediment	Without_prophage	Sediment	0.500656	1.00714	2449514		Bacteria	With_prophage	0.425242	0.959759	3249773		Gammaproteobacteria	With_prophage	0.401829	0.923636	2523721
Deep-Sediment	Without_prophage	Sediment	0.414565	1.14552	1060651		Bacteria	With_prophage	0.446693	0.945794	3205772		Gammaproteobacteria	With_prophage	0.607527	0.910042	3966848
Deep-Sediment	Without_prophage	Sediment	0.521854	1.09495	1841182		Bacteria	With_prophage	0.48984	1.11828	1282332		Gammaproteobacteria	With_prophage	0.571018	0.92327	4224115
Deep-Sediment	Without_prophage	Sediment	0.401349	1.09855	1735010		Bacteria	With_prophage	0.358469	0.958066	1536428		Gammaproteobacteria	With_prophage	0.611869	0.933042	2557228
Deep-Sediment	Without_prophage	Sediment	0.423671	1.03768	1740427		Bacteria	With_prophage	0.387333	0.929502	2601392		Gammaproteobacteria	With_prophage	0.525862	1.04342	2777400
Deep-Sediment	Without_prophage	Sediment	0.43864	1.05217	1219379		Bacteria	With_prophage	0.647407	0.911003	3371010		Gammaproteobacteria	With_prophage	0.651851	0.917651	3417423
Deep-Sediment	Without_prophage	Sediment	0.581419	1.16772	1538045		Bacteria	With_prophage	0.486506	0.79726	6074556		Gammaproteobacteria	With_prophage	0.49206	0.919235	4403662
Deep-Sediment	Without_prophage	Sediment	0.317385	1.09201	1787535		Bacteria	With_prophage	0.414233	0.929634	4209183		Gammaproteobacteria	With_prophage	0.651586	0.95621	3270201
Deep-Sediment	Without_prophage	Sediment	0.496716	0.909381	2848092		Bacteria	With_prophage	0.479738	1.05525	3360356		Gammaproteobacteria	With_prophage	0.449088	0.835832	2884551
Deep-Sediment	Without_prophage	Sediment	0.531153	0.962089	1401118		Bacteria	With_prophage	0.360088	0.9654	1552724		Gammaproteobacteria	With_prophage	0.3666	0.922451	3469018
Deep-Sediment	Without_prophage	Sediment	0.390386	0.891639	4548928		Bacteria	With_prophage	0.415483	0.897332	3198371		Gammaproteobacteria	With_prophage	0.583987	0.914946	3684371
Deep-Sediment	Without_prophage	Sediment	0.678361	0.996501	3394879		Bacteria	With_prophage	0.466647	1.03672	3065432		Gammaproteobacteria	With_prophage	0.569037	1.00611	2620984
Deep-Sediment	Without_prophage	Sediment	0.643573	0.905612	3486042		Bacteria	With_prophage	0.410736	1.08166	3668434		Gammaproteobacteria	With_prophage	0.600479	0.891651	5716365
Deep-Sediment	Without_prophage	Sediment	0.490693	0.992908	2640727		Bacteria	With_prophage	0.427164	0.965166	2976690		Gammaproteobacteria	With_prophage	0.670326	0.97113	3397075
Deep-Sediment	Without_prophage	Sediment	0.333511	1.07379	1454661		Bacteria	With_prophage	0.435836	0.867316	3205289		Gammaproteobacteria	With_prophage	0.416162	0.989674	2937332
Deep-Sediment	Without_prophage	Sediment	0.448118	0.913942	4724591		Bacteria	With_prophage	0.593817	1.03146	2020430		Gammaproteobacteria	With_prophage	0.445639	0.978172	4193538
Deep-Sediment	Without_prophage	Sediment	0.535744	0.930675	1676202		Bacteria	With_prophage	0.31984	0.859196	2267235		Gammaproteobacteria	With_prophage	0.391268	0.899135	4367533
Deep-Sediment	Without_prophage	Sediment	0.390211	1.11659	1166045		Bacteria	With_prophage	0.607483	1.03295	3331222		Gammaproteobacteria	With_prophage	0.607293	0.942003	3679395
Deep-Sediment	Without_prophage	Sediment	0.638317	0.939592	2842723		Bacteria	With_prophage	0.34483	0.890131	4480240		Gammaproteobacteria	With_prophage	0.407402	0.883245	4441574
Deep-Sediment	Without_prophage	Sediment	0.424574	0.971006	2305855		Bacteria	With_prophage	0.630767	1.04156	3213446		Gammaproteobacteria	With_prophage	0.539264	0.935748	4411444
Deep-Sediment	Without_prophage	Sediment	0.387638	0.911328	4129140		Bacteria	With_prophage	0.61875	0.963569	5026105		Gammaproteobacteria	With_prophage	0.553078	0.874235	3317184
Deep-Sediment	Without_prophage	Sediment	0.654767	0.965635	3573815		Bacteria	With_prophage	0.545005	0.771845	3547345		Gammaproteobacteria	With_prophage	0.418727	0.962595	2474560
Deep-Sediment	Without_prophage	Sediment	0.511297	1.12287	927090		Bacteria	With_prophage	0.280553	1.07581	1302272		Gammaproteobacteria	With_prophage	0.54375	0.93992	5270659
Deep-Sediment	Without_prophage	Sediment	0.412024	0.966005	1868520		Bacteria	With_prophage	0.551137	1.05488	1621040		Gammaproteobacteria	With_prophage	0.387435	0.889273	2319873
Deep-Sediment	Without_prophage	Sediment	0.446831	1.0294	1638815		Bacteria	With_prophage	0.503729	0.870242	7732330		Gammaproteobacteria	With_prophage	0.479252	0.983035	3002944
Deep-Sediment	Without_prophage	Sediment	0.516488	1.08098	1287719		Bacteria	With_prophage	0.401066	0.966501	3209514		Gammaproteobacteria	With_prophage	0.616332	0.930246	3822644
Deep-Sediment	Without_prophage	Sediment	0.646211	1.02299	2731205		Bacteria	With_prophage	0.314115	1.14889	1652027		Gammaproteobacteria	With_prophage	0.490041	0.981211	2841386
Deep-Sediment	Without_prophage	Sediment	0.392188	1.11804	1463278		Bacteria	With_prophage	0.322338	0.923779	3158765		Gammaproteobacteria	With_prophage	0.567906	1.06016	2627898
Deep-Sediment	Without_prophage	Sediment	0.581512	1.00776	2197938		Bacteria	With_prophage	0.629184	0.87003	4967646		Gammaproteobacteria	With_prophage	0.652009	0.9165	3400983
Deep-Sediment	Without_prophage	Sediment	0.532681	0.981172	1456422		Bacteria	With_prophage	0.63554	0.996792	2914350		Gammaproteobacteria	With_prophage	0.506943	0.964146	1989326
Deep-Sediment	Without_prophage	Sediment	0.655016	0.956513	3509623		Bacteria	With_prophage	0.635726	0.965193	4750344		Gammaproteobacteria	With_prophage	0.530305	0.987789	3597934
Deep-Sediment	Without_prophage	Sediment	0.61879	0.984965	2774718		Bacteria	With_prophage	0.582427	0.929481	3327664		Gammaproteobacteria	With_prophage	0.450308	0.863072	4313662
Deep-Sediment	Without_prophage	Sediment	0.487593	0.963419	2589734		Bacteria	With_prophage	0.413503	0.938724	2437351		Gammaproteobacteria	With_prophage	0.488767	0.966563	3029289
Deep-Sediment	Without_prophage	Sediment	0.563611	0.885134	2726142		Bacteria	With_prophage	0.383201	0.92898	2001119		Gammaproteobacteria	With_prophage	0.604734	0.924306	4553685
Deep-Sediment	Without_prophage	Sediment	0.497221	1.15315	1195859		Bacteria	With_prophage	0.529746	0.866838	4794438		Gammaproteobacteria	With_prophage	0.490529	0.874618	4620305
Deep-Sediment	Without_prophage	Sediment	0.640967	0.963564	2677560		Bacteria	With_prophage	0.58355	0.968631	3934420		Gammaproteobacteria	With_prophage	0.401855	1.03755	1489080
Deep-Sediment	Without_prophage	Sediment	0.339941	0.980413	1492228		Bacteria	With_prophage	0.435814	0.859521	3353029		Gammaproteobacteria	With_prophage	0.530259	0.949675	2652487
Deep-Sediment	Without_prophage	Sediment	0.34273	1.24233	1320901		Bacteria	With_prophage	0.334124	1.00728	3921468		Gammaproteobacteria	With_prophage	0.43922	0.936744	2160675
Deep-Sediment	Without_prophage	Sediment	0.457673	1.11771	1257032		Bacteria	With_prophage	0.50981	0.923746	3940479		Gammaproteobacteria	With_prophage	0.486715	1.0236	2645577
Deep-Sediment	Without_prophage	Sediment	0.499158	0.904579	1484669		Bacteria	With_prophage	0.547898	0.918846	4584009		Gammaproteobacteria	With_prophage	0.577371	0.975134	3753331
Deep-Sediment	Without_prophage	Sediment	0.370356	1.06158	1518486		Bacteria	With_prophage	0.538883	0.952246	2936216		Gammaproteobacteria	With_prophage	0.440543	0.949848	4524934
Deep-Sediment	Without_prophage	Sediment	0.381929	1.08225	851927		Bacteria	With_prophage	0.305688	1.02284	1237728		Gammaproteobacteria	With_prophage	0.574395	0.925312	3855998
Deep-Sediment	Without_prophage	Sediment	0.424409	1.09815	1320397		Bacteria	With_prophage	0.511981	1.01662	2417806		Gammaproteobacteria	With_prophage	0.584699	0.900945	3657270
Deep-Sediment	Without_prophage	Sediment	0.327042	1.29632	1196462		Bacteria	With_prophage	0.606933	0.994128	2548967		Gammaproteobacteria	With_prophage	0.4621	0.952031	2263582
Deep-Sediment	Without_prophage	Sediment	0.513942	1.00633	2161323		Bacteria	With_prophage	0.490974	1.00693	2523522		Gammaproteobacteria	With_prophage	0.447583	0.929588	3993167
Deep-Sediment	Without_prophage	Sediment	0.518729	0.881299	1673665		Bacteria	With_prophage	0.4237	0.979475	2455397		Gammaproteobacteria	With_prophage	0.417817	0.879861	3734679
Deep-Sediment	Without_prophage	Sediment	0.492007	0.981009	2104975		Bacteria	With_prophage	0.435278	0.86105	3442307		Gammaproteobacteria	With_prophage	0.603125	0.924801	4725339
Deep-Sediment	Without_prophage	Sediment	0.52631	0.974482	1794799		Bacteria	With_prophage	0.623992	0.97003	2660742		Gammaproteobacteria	With_prophage	0.477004	0.9181	3117309
Deep-Sediment	Without_prophage	Sediment	0.422119	1.01033	1613334		Bacteria	With_prophage	0.583844	1.0471	3451440		Gammaproteobacteria	With_prophage	0.505942	0.964136	1902221
Deep-Sediment	Without_prophage	Sediment	0.503222	1.16523	927711		Bacteria	With_prophage	0.584141	0.981582	3432215		Gammaproteobacteria	With_prophage	0.419673	0.990344	2558706
Deep-Sediment	Without_prophage	Sediment	0.380613	1.0891	1134881		Bacteria	With_prophage	0.518504	1.02212	2244364		Gammaproteobacteria	With_prophage	0.509505	0.951482	2171349
Deep-Sediment	Without_prophage	Sediment	0.418357	1.04605	876629		Bacteria	With_prophage	0.588689	0.995583	4786139		Gammaproteobacteria	With_prophage	0.547224	0.95471	4465230
Deep-Sediment	Without_prophage	Sediment	0.490288	1.05018	1192182		Bacteria	With_prophage	0.38378	0.784982	3094338		Gammaproteobacteria	With_prophage	0.663727	0.92212	4125277
Deep-Sediment	Without_prophage	Sediment	0.430992	1.21108	1091584		Bacteria	With_prophage	0.29392	1.07318	1040830		Gammaproteobacteria	With_prophage	0.589351	0.911269	3577428
Deep-Sediment	Without_prophage	Sediment	0.640104	0.935713	2798935		Bacteria	With_prophage	0.299106	1.08213	979553		Gammaproteobacteria	With_prophage	0.448505	0.879167	4201705
Deep-Sediment	Without_prophage	Sediment	0.374131	1.1219	1276405		Bacteria	With_prophage	0.436697	0.951622	2933937		Gammaproteobacteria	With_prophage	0.696568	0.910177	3293864
Deep-Sediment	Without_prophage	Sediment	0.40747	1.11933	2356771		Bacteria	With_prophage	0.55389	0.963769	2862720		Gammaproteobacteria	With_prophage	0.636011	0.993715	2887145
Deep-Sediment	Without_prophage	Sediment	0.41707	1.14401	1073421		Bacteria	With_prophage	0.551866	0.991139	3872314		Gammaproteobacteria	With_prophage	0.568403	0.931926	4162348
Deep-Sediment	Without_prophage	Sediment	0.544079	1.0403	3579750		Bacteria	With_prophage	0.460632	0.946619	3601236		Gammaproteobacteria	With_prophage	0.566601	1.01159	3017023
Deep-Sediment	Without_prophage	Sediment	0.544673	1.14642	1492478		Bacteria	With_prophage	0.566165	0.993157	3442558		Gammaproteobacteria	With_prophage	0.40825	0.920807	4200663
Deep-Sediment	Without_prophage	Sediment	0.530698	1.11826	1725007		Bacteria	With_prophage	0.517374	0.928281	2522944		Gammaproteobacteria	With_prophage	0.650142	0.937554	3391804
Deep-Sediment	Without_prophage	Sediment	0.522364	1.22288	866803		Bacteria	With_prophage	0.524576	0.951054	5023900		Gammaproteobacteria	With_prophage	0.577542	1.00683	3483199
Deep-Sediment	Without_prophage	Sediment	0.424482	0.854594	2761544		Bacteria	With_prophage	0.454428	0.971796	3037676		Gammaproteobacteria	With_prophage	0.396082	0.900031	4134301
Deep-Sediment	Without_prophage	Sediment	0.540344	0.826852	2161209		Bacteria	With_prophage	0.554969	1.03599	3572436		Gammaproteobacteria	With_prophage	0.442904	0.956964	2453593
Deep-Sediment	Without_prophage	Sediment	0.544936	0.992631	2164954		Bacteria	With_prophage	0.493369	0.915929	3924977		Gammaproteobacteria	With_prophage	0.508365	0.928298	4432846
Deep-Sediment	Without_prophage	Sediment	0.427092	1.13753	1064584		Bacteria	With_prophage	0.51402	0.939912	2981130		Gammaproteobacteria	With_prophage	0.446024	0.930225	3698031
Deep-Sediment	Without_prophage	Sediment	0.603534	1.02017	5444172		Bacteria	With_prophage	0.446304	0.868794	4757171		Gammaproteobacteria	With_prophage	0.447868	0.881298	3863620
Deep-Sediment	Without_prophage	Sediment	0.403473	1.1584	757941		Bacteria	With_prophage	0.407858	0.99843	1052653		Gammaproteobacteria	With_prophage	0.660216	0.889245	4217059
Deep-Sediment	Without_prophage	Sediment	0.368813	0.985079	1393797		Bacteria	With_prophage	0.651989	1.00917	3277928		Gammaproteobacteria	With_prophage	0.652496	0.955502	3252740
Deep-Sediment	Without_prophage	Sediment	0.474317	0.956061	1849255		Bacteria	With_prophage	0.37575	0.971615	2413508		Gammaproteobacteria	With_prophage	0.436049	0.99553	3092825
Deep-Sediment	Without_prophage	Sediment	0.43484	1.12134	1197679		Bacteria	With_prophage	0.505636	0.953256	4835009		Gammaproteobacteria	With_prophage	0.423401	1.00307	1995881
Deep-Sediment	Without_prophage	Sediment	0.447533	1.1463	929947		Bacteria	With_prophage	0.28969	0.881078	2667187		Gammaproteobacteria	With_prophage	0.388315	1.04907	1388852
Deep-Sediment	Without_prophage	Sediment	0.557272	1.01157	2423953		Bacteria	With_prophage	0.67331	0.942993	3695678		Gammaproteobacteria	With_prophage	0.460237	0.927818	3141780
Deep-Sediment	Without_prophage	Sediment	0.555971	0.98072	2991679		Bacteria	With_prophage	0.37291	1.08298	1217931		Gammaproteobacteria	With_prophage	0.438372	0.953571	2168690
Deep-Sediment	Without_prophage	Sediment	0.538041	0.967482	2971633		Bacteria	With_prophage	0.523577	1.07199	3043858		Gammaproteobacteria	With_prophage	0.434705	0.875865	4686796
Deep-Sediment	Without_prophage	Sediment	0.539009	1.0188	1993515		Bacteria	With_prophage	0.526897	0.919047	3198966		Gammaproteobacteria	With_prophage	0.494778	1.00604	2783185
Deep-Sediment	Without_prophage	Sediment	0.497427	1.01201	2623482		Bacteria	With_prophage	0.424295	0.88763	3847323		Gammaproteobacteria	With_prophage	0.542212	0.943179	4825173
Deep-Sediment	Without_prophage	Sediment	0.497237	1.02209	2429329		Bacteria	With_prophage	0.613677	1.08713	4154056		Gammaproteobacteria	With_prophage	0.541911	0.876704	5339319
Deep-Sediment	Without_prophage	Sediment	0.432897	1.02525	1905874		Bacteria	With_prophage	0.447467	0.965365	2740933		Gammaproteobacteria	With_prophage	0.517146	0.962426	3248041
Deep-Sediment	Without_prophage	Sediment	0.4335	1.05607	1518832		Bacteria	With_prophage	0.33483	1.04004	1666276		Gammaproteobacteria	With_prophage	0.655691	1.0237	2574964
Deep-Sediment	Without_prophage	Sediment	0.350317	0.971763	2550005		Bacteria	With_prophage	0.435796	0.91101	2108648		Gammaproteobacteria	With_prophage	0.418027	0.901269	3947765
Deep-Sediment	Without_prophage	Sediment	0.52401	1.04649	1577655		Bacteria	With_prophage	0.63993	0.990277	3832261		Gammaproteobacteria	With_prophage	0.469405	1.00212	3377834
Deep-Sediment	Without_prophage	Sediment	0.525141	1.05126	1424009		Bacteria	With_prophage	0.571204	1.17492	4580743		Gammaproteobacteria	With_prophage	0.392172	0.89327	4180148
Deep-Sediment	Without_prophage	Sediment	0.401016	0.9964	2242071		Bacteria	With_prophage	0.316256	0.933676	3048166		Gammaproteobacteria	With_prophage	0.565816	1.05371	2866058
Deep-Sediment	Without_prophage	Sediment	0.400827	1.00617	2128869		Bacteria	With_prophage	0.541327	0.918829	3820078		Gammaproteobacteria	With_prophage	0.530137	0.941952	2261262
Deep-Sediment	Without_prophage	Sediment	0.621102	0.938122	2656372		Bacteria	With_prophage	0.551919	1.06388	1819754		Gammaproteobacteria	With_prophage	0.642417	0.973859	4623872
Deep-Sediment	Without_prophage	Sediment	0.547714	1.11323	2196302		Bacteria	With_prophage	0.300045	1.05687	1453349		Gammaproteobacteria	With_prophage	0.657877	0.934801	5565890
Deep-Sediment	Without_prophage	Sediment	0.50342	1.01787	2671273		Bacteria	With_prophage	0.338588	1.02188	1765373		Gammaproteobacteria	With_prophage	0.447354	0.869584	4436604
Deep-Sediment	Without_prophage	Sediment	0.493342	1.00269	3785832		Bacteria	With_prophage	0.536962	0.949385	2613272		Gammaproteobacteria	With_prophage	0.615309	0.900625	4058293
Deep-Sediment	Without_prophage	Sediment	0.440727	0.935087	3392196		Bacteria	With_prophage	0.349228	0.928873	3343837		Gammaproteobacteria	With_prophage	0.665516	1.05497	3075909
Deep-Sediment	Without_prophage	Sediment	0.596165	0.998462	2485822		Bacteria	With_prophage	0.438567	0.893883	3290140		Gammaproteobacteria	With_prophage	0.560257	0.876896	3615022
Deep-Sediment	Without_prophage	Sediment	0.676092	1.0503	2498325		Bacteria	With_prophage	0.51539	1.00057	2453598		Gammaproteobacteria	With_prophage	0.654103	0.989216	2903309
Deep-Sediment	Without_prophage	Sediment	0.676871	1.02966	2731981		Bacteria	With_prophage	0.499331	0.882527	5322216		Gammaproteobacteria	With_prophage	0.584451	1.00224	2077350
Deep-Sediment	Without_prophage	Sediment	0.342852	1.27069	1403176		Bacteria	With_prophage	0.431172	1.0342	2569147		Gammaproteobacteria	With_prophage	0.6406	0.935685	4627626
Deep-Sediment	Without_prophage	Sediment	0.464902	0.979807	3479256		Bacteria	With_prophage	0.460975	0.884631	4690093		Gammaproteobacteria	With_prophage	0.448311	0.93876	4030851
Deep-Sediment	Without_prophage	Sediment	0.464538	1.00349	3634321		Bacteria	With_prophage	0.48866	1.00284	2976542		Gammaproteobacteria	With_prophage	0.447149	0.916323	4133915
Deep-Sediment	Without_prophage	Sediment	0.60845	1.03706	1859095		Bacteria	With_prophage	0.721249	0.955029	3516122		Gammaproteobacteria	With_prophage	0.494944	0.941963	3185901
Deep-Sediment	Without_prophage	Sediment	0.610319	0.998699	2107742		Bacteria	With_prophage	0.539486	0.930125	4313401		Gammaproteobacteria	With_prophage	0.650561	1.02736	2647561
Deep-Sediment	Without_prophage	Sediment	0.618942	0.993858	3453208		Bacteria	With_prophage	0.47226	0.946907	3459685		Gammaproteobacteria	With_prophage	0.489538	0.976943	3196707
Deep-Sediment	Without_prophage	Sediment	0.618792	1.01359	3153156		Bacteria	With_prophage	0.506839	1.04254	2677104		Gammaproteobacteria	With_prophage	0.516246	0.912476	3314058
Deep-Sediment	Without_prophage	Sediment	0.611963	1.00456	3083941		Bacteria	With_prophage	0.399225	0.944942	1603273		Gammaproteobacteria	With_prophage	0.656491	0.995316	2894559
Deep-Sediment	Without_prophage	Sediment	0.615677	1.0398	2439898		Bacteria	With_prophage	0.573366	0.922702	4141100		Gammaproteobacteria	With_prophage	0.410837	0.97509	3175092
Deep-Sediment	Without_prophage	Sediment	0.355099	1.05475	2066833		Bacteria	With_prophage	0.302557	0.899858	1568026		Gammaproteobacteria	With_prophage	0.57456	0.964839	4554127
Deep-Sediment	Without_prophage	Sediment	0.354238	1.0667	1926503		Bacteria	With_prophage	0.616786	0.981455	1992959		Gammaproteobacteria	With_prophage	0.446153	0.926238	2798417
Deep-Sediment	Without_prophage	Sediment	0.580836	0.978576	2433128		Bacteria	With_prophage	0.416209	1.0026	3655503		Gammaproteobacteria	With_prophage	0.620937	0.905428	3781636
Deep-Sediment	Without_prophage	Sediment	0.579622	0.977356	2481184		Bacteria	With_prophage	0.493724	0.825389	3061588		Gammaproteobacteria	With_prophage	0.448774	0.955769	3005958
Deep-Sediment	Without_prophage	Sediment	0.648421	0.953522	2941725		Bacteria	With_prophage	0.541628	1.01269	3250732		Gammaproteobacteria	With_prophage	0.508131	0.904809	4022949
Deep-Sediment	Without_prophage	Sediment	0.558652	0.988686	2238324		Bacteria	With_prophage	0.374609	0.87307	3184166		Gammaproteobacteria	With_prophage	0.495073	0.970689	3751975
Deep-Sediment	Without_prophage	Sediment	0.583822	1.00528	3339363		Bacteria	With_prophage	0.660256	1.02661	4311270		Gammaproteobacteria	With_prophage	0.45113	0.930295	3694528
Deep-Sediment	Without_prophage	Sediment	0.61512	0.920497	3526355		Bacteria	With_prophage	0.362426	1.09009	1807189		Gammaproteobacteria	With_prophage	0.496472	0.931639	4338590
Deep-Sediment	Without_prophage	Sediment	0.639602	0.898632	2806487		Bacteria	With_prophage	0.579613	0.923433	3358120		Gammaproteobacteria	With_prophage	0.533496	0.927818	3659123
Deep-Sediment	Without_prophage	Sediment	0.637497	0.950194	2477390		Bacteria	With_prophage	0.44118	0.959604	1519376		Gammaproteobacteria	With_prophage	0.446996	0.908481	4450284
Deep-Sediment	Without_prophage	Sediment	0.635572	0.920836	5076906		Bacteria	With_prophage	0.269837	0.923625	920287		Gammaproteobacteria	With_prophage	0.397986	0.896621	4205792
Deep-Sediment	Without_prophage	Sediment	0.605392	0.987417	6832980		Bacteria	With_prophage	0.587437	1.05662	1862544		Gammaproteobacteria	With_prophage	0.587015	0.937997	3009606
Deep-Sediment	Without_prophage	Sediment	0.542265	1.05047	3704053		Bacteria	With_prophage	0.396289	1.08267	1781700		Gammaproteobacteria	With_prophage	0.590325	0.93393	3544162
Deep-Sediment	Without_prophage	Sediment	0.655631	0.964338	3118201		Bacteria	With_prophage	0.374807	0.874393	3206796		Gammaproteobacteria	With_prophage	0.450728	0.885044	4604291
Deep-Sediment	Without_prophage	Sediment	0.655328	0.956533	3388280		Bacteria	With_prophage	0.572295	0.949998	3849482		Gammaproteobacteria	With_prophage	0.650493	0.936711	3711922
Deep-Sediment	Without_prophage	Sediment	0.627108	0.942495	2266324		Bacteria	With_prophage	0.437828	1.05428	2384572		Gammaproteobacteria	With_prophage	0.659067	0.945588	2927278
Deep-Sediment	Without_prophage	Sediment	0.624553	0.966518	2919759		Bacteria	With_prophage	0.309107	1.02281	2003295		Gammaproteobacteria	With_prophage	0.589202	0.925369	3619097
Deep-Sediment	Without_prophage	Sediment	0.65028	0.982566	2498561		Bacteria	With_prophage	0.556	0.94463	3202311		Gammaproteobacteria	With_prophage	0.552434	1.02343	2841428
Deep-Sediment	Without_prophage	Sediment	0.652135	0.992348	2218979		Bacteria	With_prophage	0.307489	0.90326	1623010		Gammaproteobacteria	With_prophage	0.583127	0.995133	3297046
Deep-Sediment	Without_prophage	Sediment	0.329278	0.95968	2462278		Bacteria	With_prophage	0.398586	0.935002	4983944		Gammaproteobacteria	With_prophage	0.430594	0.906718	4010069
Deep-Sediment	Without_prophage	Sediment	0.662204	1.04466	3592540		Bacteria	With_prophage	0.396036	0.866552	4085154		Gammaproteobacteria	With_prophage	0.571595	0.921154	4606180
Deep-Sediment	Without_prophage	Sediment	0.644029	1.01634	2012129		Bacteria	With_prophage	0.435251	0.973347	2898248		Gammaproteobacteria	With_prophage	0.410819	0.99655	3213086
Deep-Sediment	Without_prophage	Sediment	0.644827	1.09072	1785063		Bacteria	With_prophage	0.66374	0.913674	6684000		Gammaproteobacteria	With_prophage	0.449462	0.861438	3931798
Deep-Sediment	Without_prophage	Sediment	0.693266	0.861793	5341190		Bacteria	With_prophage	0.353892	0.835366	3408086		Gammaproteobacteria	With_prophage	0.453863	1.07659	1986820
Deep-Sediment	Without_prophage	Sediment	0.440324	1.0135	1624076		Bacteria	With_prophage	0.560709	0.886461	4362288		Gammaproteobacteria	With_prophage	0.658376	1.03242	2636520
Deep-Sediment	Without_prophage	Sediment	0.441847	0.998282	1744998		Bacteria	With_prophage	0.527412	0.876914	5367686		Gammaproteobacteria	With_prophage	0.583521	0.940567	3492574
Deep-Sediment	Without_prophage	Sediment	0.513549	1.0257	2440290		Bacteria	With_prophage	0.721939	0.962203	3444178		Gammaproteobacteria	With_prophage	0.40834	0.915159	3982913
Deep-Sediment	Without_prophage	Sediment	0.538754	1.00939	2493589		Bacteria	With_prophage	0.451887	0.984487	2789270		Gammaproteobacteria	With_prophage	0.489915	0.975327	2878010
Deep-Sediment	Without_prophage	Sediment	0.60232	0.973645	3122289		Bacteria	With_prophage	0.4377	0.926582	2647364		Gammaproteobacteria	With_prophage	0.473121	0.960608	2509868
Deep-Sediment	Without_prophage	Sediment	0.615658	1.00869	2121570		Bacteria	With_prophage	0.614923	0.921053	4075769		Gammaproteobacteria	With_prophage	0.595537	1.01663	2777796
Deep-Sediment	Without_prophage	Sediment	0.603193	1.05994	1918981		Bacteria	With_prophage	0.519438	1.05113	2776059		Gammaproteobacteria	With_prophage	0.630808	0.85322	3660252
Deep-Sediment	Without_prophage	Sediment	0.60343	1.0982	2099800		Bacteria	With_prophage	0.55865	1.03079	5030134		Gammaproteobacteria	With_prophage	0.448728	0.879212	4181018
Deep-Sediment	Without_prophage	Sediment	0.637966	0.881764	2832957		Bacteria	With_prophage	0.293118	1.10282	1542407		Gammaproteobacteria	With_prophage	0.471968	0.819071	2736028
Deep-Seawater	Without_prophage	Seawater	0.417688	1.01868	1678650		Bacteria	With_prophage	0.293397	1.08678	998362		Gammaproteobacteria	With_prophage	0.546694	0.925774	4403884
Deep-Seawater	Without_prophage	Seawater	0.309631	1.11724	1006055		Bacteria	With_prophage	0.49276	1.03175	2845640		Gammaproteobacteria	With_prophage	0.40159	0.902006	3994428
Deep-Seawater	Without_prophage	Seawater	0.33229	1.24999	1268007		Bacteria	With_prophage	0.59159	1.02204	2295398		Gammaproteobacteria	With_prophage	0.435864	0.873686	4863306
Deep-Seawater	Without_prophage	Seawater	0.332138	1.24748	1256128		Bacteria	With_prophage	0.641219	0.849269	4941898		Gammaproteobacteria	With_prophage	0.671822	0.924847	4209343
Deep-Seawater	Without_prophage	Seawater	0.235393	0.948591	795917		Bacteria	With_prophage	0.371576	0.944249	1844852		Gammaproteobacteria	With_prophage	0.528817	0.922858	4664856
Deep-Seawater	Without_prophage	Seawater	0.33293	1.24036	1202873		Bacteria	With_prophage	0.40132	1.00959	1508529		Gammaproteobacteria	With_prophage	0.467038	0.920876	3232790
Deep-Seawater	Without_prophage	Seawater	0.332138	1.24748	1256128		Bacteria	With_prophage	0.364936	0.957994	3531339		Gammaproteobacteria	With_prophage	0.628177	0.855906	3575159
Deep-Seawater	Without_prophage	Seawater	0.554821	0.876123	2621777		Bacteria	With_prophage	0.52495	0.926356	3656260		Gammaproteobacteria	With_prophage	0.452221	0.979536	2586938
Deep-Seawater	Without_prophage	Seawater	0.467231	0.920254	1947289		Bacteria	With_prophage	0.584902	0.955739	2765400		Gammaproteobacteria	With_prophage	0.566074	0.999766	3475815
Deep-Seawater	Without_prophage	Seawater	0.287425	1.09565	1146354		Bacteria	With_prophage	0.40986	0.822646	4186491		Gammaproteobacteria	With_prophage	0.418547	1.04525	2178422
Deep-Seawater	Without_prophage	Seawater	0.618704	0.800723	2030664		Bacteria	With_prophage	0.570555	0.776543	6847017		Gammaproteobacteria	With_prophage	0.613083	0.91375	3924489
Deep-Seawater	Without_prophage	Seawater	0.356935	1.2728	997803		Bacteria	With_prophage	0.356506	1.02034	3395917		Gammaproteobacteria	With_prophage	0.67311	0.995606	3597808
Deep-Seawater	Without_prophage	Seawater	0.451716	0.916673	1806532		Bacteria	With_prophage	0.581905	0.928271	3542070		Gammaproteobacteria	With_prophage	0.424626	1.02731	1807626
Deep-Seawater	Without_prophage	Seawater	0.589977	0.970503	2928378		Bacteria	With_prophage	0.350315	0.942748	3863173		Gammaproteobacteria	With_prophage	0.613211	0.948873	3629570
Deep-Seawater	Without_prophage	Seawater	0.332568	1.22832	1176403		Bacteria	With_prophage	0.325664	0.977881	1349857		Gammaproteobacteria	With_prophage	0.641482	0.935	4447058
Deep-Seawater	Without_prophage	Seawater	0.381232	0.923068	2093021		Bacteria	With_prophage	0.429861	1.00534	1671072		Gammaproteobacteria	With_prophage	0.576442	1.04943	2491831
Deep-Seawater	Without_prophage	Seawater	0.393997	0.845101	4337945		Bacteria	With_prophage	0.371879	1.08437	5138485		Gammaproteobacteria	With_prophage	0.513896	0.928877	3538681
Deep-Seawater	Without_prophage	Seawater	0.611405	1.00385	2373861		Bacteria	With_prophage	0.482961	0.760222	4776234		Gammaproteobacteria	With_prophage	0.451668	0.89696	3785007
Deep-Seawater	Without_prophage	Seawater	0.579585	1.00198	3508052		Bacteria	With_prophage	0.286346	1.09421	856328		Gammaproteobacteria	With_prophage	0.615907	0.914565	3390682
Deep-Seawater	Without_prophage	Seawater	0.699021	0.962201	2669919		Bacteria	With_prophage	0.426516	0.86084	4662889		Gammaproteobacteria	With_prophage	0.672422	0.987114	3902283
Deep-Seawater	Without_prophage	Seawater	0.56684	0.96476	4258055		Bacteria	With_prophage	0.30275	0.953842	1839927		Gammaproteobacteria	With_prophage	0.651827	0.915781	3424399
Deep-Seawater	Without_prophage	Seawater	0.598782	0.866314	3643020		Bacteria	With_prophage	0.481517	0.953995	2724332		Gammaproteobacteria	With_prophage	0.649634	0.971287	3280184
Deep-Seawater	Without_prophage	Seawater	0.471792	0.960589	2684812		Bacteria	With_prophage	0.594584	1.03991	2029023		Gammaproteobacteria	With_prophage	0.502994	0.976509	4536569
Deep-Seawater	Without_prophage	Seawater	0.358085	0.945174	2547680		Bacteria	With_prophage	0.39198	0.970884	1425505		Gammaproteobacteria	With_prophage	0.649936	1.03539	2812468
Deep-Seawater	Without_prophage	Seawater	0.493814	0.904185	2652113		Bacteria	With_prophage	0.467431	0.947475	2648091		Gammaproteobacteria	With_prophage	0.408969	0.837348	7541671
Deep-Seawater	Without_prophage	Seawater	0.40155	0.863521	4707469		Bacteria	With_prophage	0.658882	0.779846	6678244		Gammaproteobacteria	With_prophage	0.439976	0.848827	2735540
Deep-Seawater	Without_prophage	Seawater	0.354805	0.933733	3569541		Bacteria	With_prophage	0.432704	0.950161	1793381		Gammaproteobacteria	With_prophage	0.444599	0.975895	2653974
Deep-Seawater	Without_prophage	Seawater	0.361955	0.79008	5055185		Bacteria	With_prophage	0.482537	0.947886	2336778		Gammaproteobacteria	With_prophage	0.332448	1.04456	2039142
Deep-Seawater	Without_prophage	Seawater	0.724085	0.854836	4981075		Bacteria	With_prophage	0.395641	0.844605	5397787		Gammaproteobacteria	With_prophage	0.384128	1.03549	1522950
Deep-Seawater	Without_prophage	Seawater	0.756063	0.878413	3950308		Bacteria	With_prophage	0.658617	0.872085	2938934		Gammaproteobacteria	With_prophage	0.573178	0.918569	4365488
Deep-Seawater	Without_prophage	Seawater	0.628134	0.898864	3445459		Bacteria	With_prophage	0.525441	0.918844	3521818		Gammaproteobacteria	With_prophage	0.516898	0.936025	3326833
Deep-Seawater	Without_prophage	Seawater	0.357482	0.804145	4351206		Bacteria	With_prophage	0.419315	0.997766	2219960		Gammaproteobacteria	With_prophage	0.387462	0.909996	4312106
Deep-Seawater	Without_prophage	Seawater	0.585492	0.92497	4212028		Bacteria	With_prophage	0.508569	0.977444	2162783		Gammaproteobacteria	With_prophage	0.448495	0.897376	4307002
Deep-Seawater	Without_prophage	Seawater	0.733584	0.879326	7169130		Bacteria	With_prophage	0.475688	0.935023	2726136		Gammaproteobacteria	With_prophage	0.451994	0.886174	3887499
Deep-Seawater	Without_prophage	Seawater	0.735371	0.85841	6960543		Bacteria	With_prophage	0.313289	1.14968	1474321		Gammaproteobacteria	With_prophage	0.651826	0.915782	3424394
Deep-Seawater	Without_prophage	Seawater	0.448845	0.880199	4438767		Bacteria	With_prophage	0.504644	1.05305	2553541		Gammaproteobacteria	With_prophage	0.349353	0.946094	3036695
Deep-Seawater	Without_prophage	Seawater	0.382943	0.941981	2526590		Bacteria	With_prophage	0.47334	1.04343	3243164		Gammaproteobacteria	With_prophage	0.490585	0.979521	2908564
Deep-Seawater	Without_prophage	Seawater	0.43534	0.880895	4882533		Bacteria	With_prophage	0.603863	0.977219	3938729		Gammaproteobacteria	With_prophage	0.44783	0.881239	3832103
Deep-Seawater	Without_prophage	Seawater	0.647944	0.965454	3050377		Bacteria	With_prophage	0.445212	0.94528	2804459		Gammaproteobacteria	With_prophage	0.428683	0.857218	3252381
Deep-Seawater	Without_prophage	Seawater	0.733368	0.863647	7188121		Bacteria	With_prophage	0.509881	0.977603	2300525		Gammaproteobacteria	With_prophage	0.470812	1.03003	2357215
Deep-Seawater	Without_prophage	Seawater	0.30833	0.947557	3240965		Bacteria	With_prophage	0.532285	0.841231	3267831		Gammaproteobacteria	With_prophage	0.53549	0.980815	2898611
Deep-Seawater	Without_prophage	Seawater	0.616179	0.934757	3760335		Bacteria	With_prophage	0.425567	1.03103	2245334		Gammaproteobacteria	With_prophage	0.449168	0.890742	4096583
Deep-Seawater	Without_prophage	Seawater	0.662877	0.91175	4036193		Bacteria	With_prophage	0.394205	0.913863	5041237		Gammaproteobacteria	With_prophage	0.488288	0.959462	4268015
Deep-Seawater	Without_prophage	Seawater	0.36167	0.793711	5151748		Bacteria	With_prophage	0.314842	0.852781	1409506		Gammaproteobacteria	With_prophage	0.476668	0.917867	3663931
Deep-Seawater	Without_prophage	Seawater	0.443558	0.887879	4391362		Bacteria	With_prophage	0.28697	0.97747	3201121		Gammaproteobacteria	With_prophage	0.447226	0.821088	4943439
Deep-Seawater	Without_prophage	Seawater	0.35717	0.807684	4403951		Bacteria	With_prophage	0.572736	0.97015	4610627		Gammaproteobacteria	With_prophage	0.432987	0.849677	5384398
Deep-Seawater	Without_prophage	Seawater	0.36167	0.793711	5151748		Bacteria	With_prophage	0.560184	0.944395	3350293		Gammaproteobacteria	With_prophage	0.64903	0.913844	3241254
Deep-Seawater	Without_prophage	Seawater	0.302786	0.903785	3428913		Bacteria	With_prophage	0.45489	0.966242	2972341		Gammaproteobacteria	With_prophage	0.492801	0.927885	4678380
Deep-Seawater	Without_prophage	Seawater	0.475075	0.943272	4167407		Bacteria	With_prophage	0.618877	1.01605	3256744		Gammaproteobacteria	With_prophage	0.618174	0.981298	3493333
Deep-Seawater	Without_prophage	Seawater	0.582699	0.930607	4320837		Bacteria	With_prophage	0.447733	0.97892	3062560		Gammaproteobacteria	With_prophage	0.49246	0.917252	4266002
Deep-Seawater	Without_prophage	Seawater	0.537332	0.908991	2279450		Bacteria	With_prophage	0.581001	0.980198	3957363		Gammaproteobacteria	With_prophage	0.492707	0.91578	4267400
Deep-Seawater	Without_prophage	Seawater	0.513802	0.965981	3498000		Bacteria	With_prophage	0.427336	0.921553	3025328		Gammaproteobacteria	With_prophage	0.494356	0.931433	4115163
Deep-Seawater	Without_prophage	Seawater	0.504185	0.782656	7818248		Bacteria	With_prophage	0.474109	0.914662	3966491		Gammaproteobacteria	With_prophage	0.621473	0.895982	7799261
Deep-Seawater	Without_prophage	Seawater	0.470975	0.973679	2618934		Bacteria	With_prophage	0.297164	0.906138	2722543		Gammaproteobacteria	With_prophage	0.491586	0.924821	3452561
Deep-Seawater	Without_prophage	Seawater	0.696073	0.972016	2585348		Bacteria	With_prophage	0.37743	0.890558	3695436		Gammaproteobacteria	With_prophage	0.494195	0.968137	3850695
Deep-Seawater	Without_prophage	Seawater	0.524717	0.93321	3297222		Bacteria	With_prophage	0.386246	0.93193	3119332		Gammaproteobacteria	With_prophage	0.542966	0.869201	5303720
Deep-Seawater	Without_prophage	Seawater	0.421162	0.934484	3160033		Bacteria	With_prophage	0.441897	0.999719	1719483		Gammaproteobacteria	With_prophage	0.545081	0.870188	5103495
Deep-Seawater	Without_prophage	Seawater	0.574766	0.934881	3737376		Bacteria	With_prophage	0.436261	0.840193	4717962		Gammaproteobacteria	With_prophage	0.543397	0.881755	5323472
Deep-Seawater	Without_prophage	Seawater	0.425632	1.04264	1969036		Bacteria	With_prophage	0.421855	1.02336	1946529		Gammaproteobacteria	With_prophage	0.544391	0.868483	5290836
Deep-Seawater	Without_prophage	Seawater	0.406471	0.903337	4252014		Bacteria	With_prophage	0.323676	0.934232	3399583		Gammaproteobacteria	With_prophage	0.544376	0.88129	5301318
Deep-Seawater	Without_prophage	Seawater	0.574585	1.01315	2532689		Bacteria	With_prophage	0.410291	0.991985	2803471		Gammaproteobacteria	With_prophage	0.543983	0.871246	5319970
Deep-Seawater	Without_prophage	Seawater	0.533546	0.946297	2256162		Bacteria	With_prophage	0.606027	1.00714	2993637		Gammaproteobacteria	With_prophage	0.513269	0.969798	3386271
Deep-Seawater	Without_prophage	Seawater	0.310193	1.08578	874025		Bacteria	With_prophage	0.485805	0.995622	3212062		Gammaproteobacteria	Without_prophage	0.417688	1.01868	1678650
Deep-Seawater	Without_prophage	Seawater	0.321664	1.03588	1421973		Bacteria	With_prophage	0.526268	0.944053	5033615		Gammaproteobacteria	Without_prophage	0.579465	0.924076	3925003
Deep-Seawater	Without_prophage	Seawater	0.375973	1.10054	3474652		Bacteria	With_prophage	0.489607	0.954827	2167933		Gammaproteobacteria	Without_prophage	0.388448	0.822883	5484375
Deep-Seawater	Without_prophage	Seawater	0.557523	0.937395	2085568		Bacteria	With_prophage	0.552255	1.0111	2207497		Gammaproteobacteria	Without_prophage	0.393997	0.845101	4337945
Deep-Seawater	Without_prophage	Seawater	0.328287	0.807072	5538538		Bacteria	With_prophage	0.451139	0.919141	1923535		Gammaproteobacteria	Without_prophage	0.466196	0.915672	3909699
Deep-Seawater	Without_prophage	Seawater	0.368001	0.877932	3491160		Bacteria	With_prophage	0.535556	1.02785	3342903		Gammaproteobacteria	Without_prophage	0.397755	0.9019	4047014
Deep-Seawater	Without_prophage	Seawater	0.364065	0.877081	3874214		Bacteria	With_prophage	0.721616	0.971113	3530999		Gammaproteobacteria	Without_prophage	0.608289	0.912688	3681432
Deep-Seawater	Without_prophage	Seawater	0.321017	0.960074	2416480		Bacteria	With_prophage	0.46943	1.00385	3387948		Gammaproteobacteria	Without_prophage	0.581333	0.909601	3749995
Deep-Seawater	Without_prophage	Seawater	0.390992	0.825146	1802105		Bacteria	With_prophage	0.376694	0.931699	2450363		Gammaproteobacteria	Without_prophage	0.44006	0.87097	4097728
Deep-Seawater	Without_prophage	Seawater	0.350275	0.87346	4031094		Bacteria	With_prophage	0.314757	1.18808	1428352		Gammaproteobacteria	Without_prophage	0.437366	0.815256	3331467
Deep-Seawater	Without_prophage	Seawater	0.582757	0.967074	2195281		Bacteria	With_prophage	0.642262	0.933685	4405128		Gammaproteobacteria	Without_prophage	0.493168	0.904221	4298726
Deep-Seawater	Without_prophage	Seawater	0.379325	0.969954	1977413		Bacteria	With_prophage	0.585492	0.718063	10536683		Gammaproteobacteria	Without_prophage	0.445603	0.927682	2440492
Deep-Seawater	Without_prophage	Seawater	0.599375	1.01099	2199824		Bacteria	With_prophage	0.343808	0.925081	3956409		Gammaproteobacteria	Without_prophage	0.498265	1.02874	3545101
Deep-Seawater	Without_prophage	Seawater	0.374127	0.967731	1967488		Bacteria	With_prophage	0.314248	0.950076	1535666		Gammaproteobacteria	Without_prophage	0.571131	0.917234	4625865
Deep-Seawater	Without_prophage	Seawater	0.609843	1.04401	2412812		Bacteria	With_prophage	0.642688	0.913971	2786740		Gammaproteobacteria	Without_prophage	0.43723	0.909208	4137666
Deep-Seawater	Without_prophage	Seawater	0.460942	0.946318	4176188		Bacteria	With_prophage	0.374481	0.876342	3195098		Gammaproteobacteria	Without_prophage	0.397342	0.915213	4064629
Deep-Seawater	Without_prophage	Seawater	0.315012	0.928153	2706449		Bacteria	With_prophage	0.29649	1.10336	874605		Gammaproteobacteria	Without_prophage	0.385987	0.907584	4320262
Deep-Seawater	Without_prophage	Seawater	0.488124	0.957496	3047533		Bacteria	With_prophage	0.584288	0.981478	3363296		Gammaproteobacteria	Without_prophage	0.441773	0.864766	5067268
Deep-Seawater	Without_prophage	Seawater	0.307199	0.910422	2660304		Bacteria	With_prophage	0.671261	1.0543	2612165		Gammaproteobacteria	Without_prophage	0.576568	0.981693	4116357
Deep-Seawater	Without_prophage	Seawater	0.621077	1.0808	2051249		Bacteria	With_prophage	0.387721	0.933678	1303447		Gammaproteobacteria	Without_prophage	0.460511	0.884546	3591672
Deep-Seawater	Without_prophage	Seawater	0.395339	0.846609	2390714		Bacteria	With_prophage	0.688859	1.08512	2175790		Gammaproteobacteria	Without_prophage	0.436318	0.843327	4686200
Deep-Seawater	Without_prophage	Seawater	0.578119	1.04978	4265656		Bacteria	With_prophage	0.456786	0.986971	1923055		Gammaproteobacteria	Without_prophage	0.471861	0.979811	4308995
Deep-Seawater	Without_prophage	Seawater	0.397701	0.969149	2506322		Bacteria	With_prophage	0.437628	0.921883	2481877		Gammaproteobacteria	Without_prophage	0.510647	0.915149	2893517
Deep-Seawater	Without_prophage	Seawater	0.607288	0.884723	5774690		Bacteria	With_prophage	0.448041	1.01595	1629021		Gammaproteobacteria	Without_prophage	0.598782	0.866314	3643020
Deep-Seawater	Without_prophage	Seawater	0.384124	1.0152	1731681		Bacteria	With_prophage	0.62103	0.993235	2339830		Gammaproteobacteria	Without_prophage	0.433126	0.806258	3420742
Deep-Seawater	Without_prophage	Seawater	0.3969	0.910853	4364039		Bacteria	With_prophage	0.504056	0.882061	3098425		Gammaproteobacteria	Without_prophage	0.642738	0.872066	3870122
Deep-Seawater	Without_prophage	Seawater	0.447094	0.917258	1828275		Bacteria	With_prophage	0.655821	1.00266	3443846		Gammaproteobacteria	Without_prophage	0.382442	0.8959	4300704
Deep-Seawater	Without_prophage	Seawater	0.411012	0.886239	4767339		Bacteria	With_prophage	0.430117	0.971471	3021193		Gammaproteobacteria	Without_prophage	0.445097	0.879692	4851697
Deep-Seawater	Without_prophage	Seawater	0.284336	0.973244	3322907		Bacteria	With_prophage	0.602237	0.740325	4507481		Gammaproteobacteria	Without_prophage	0.46897	0.953165	2793851
Deep-Seawater	Without_prophage	Seawater	0.447668	0.893833	5008763		Bacteria	With_prophage	0.63072	0.89181	3744071		Gammaproteobacteria	Without_prophage	0.449303	0.866824	4308833
Deep-Seawater	Without_prophage	Seawater	0.458287	1.02774	2002455		Bacteria	With_prophage	0.382971	0.931431	5427136		Gammaproteobacteria	Without_prophage	0.401664	0.943956	4166507
Deep-Seawater	Without_prophage	Seawater	0.396452	1.04425	2693807		Bacteria	With_prophage	0.358357	1.01318	1377840		Gammaproteobacteria	Without_prophage	0.447357	0.862132	4916878
Deep-Seawater	Without_prophage	Seawater	0.497928	0.946624	1935299		Bacteria	With_prophage	0.503031	0.832158	3265004		Gammaproteobacteria	Without_prophage	0.397666	0.911213	4061618
Deep-Seawater	Without_prophage	Seawater	0.656473	0.928734	4077593		Bacteria	With_prophage	0.541988	1.07325	2033078		Gammaproteobacteria	Without_prophage	0.678661	0.967858	6147598
Deep-Seawater	Without_prophage	Seawater	0.500662	1.0136	2156669		Bacteria	With_prophage	0.488205	0.98988	2770034		Gammaproteobacteria	Without_prophage	0.447086	0.851768	4653851
Deep-Seawater	Without_prophage	Seawater	0.33719	1.06179	2340396		Bacteria	With_prophage	0.497072	0.845025	4159642		Gammaproteobacteria	Without_prophage	0.502332	0.943358	2703110
Deep-Seawater	Without_prophage	Seawater	0.437957	0.879106	4620605		Bacteria	With_prophage	0.423418	0.932435	1854285		Gammaproteobacteria	Without_prophage	0.477079	0.882775	4736203
Deep-Seawater	Without_prophage	Seawater	0.54654	0.917869	4058312		Bacteria	With_prophage	0.361928	0.931464	3096202		Gammaproteobacteria	Without_prophage	0.404761	1.07386	4761310
Deep-Seawater	Without_prophage	Seawater	0.411962	0.945744	3933412		Bacteria	With_prophage	0.456424	1.04908	3460161		Gammaproteobacteria	Without_prophage	0.454377	0.905228	4249757
Deep-Seawater	Without_prophage	Seawater	0.478456	0.995905	2359663		Bacteria	With_prophage	0.408297	0.910748	2376070		Gammaproteobacteria	Without_prophage	0.601222	0.894067	4431436
Deep-Seawater	Without_prophage	Seawater	0.311697	1.13546	1031300		Bacteria	With_prophage	0.409689	0.995207	4325733		Gammaproteobacteria	Without_prophage	0.436996	0.817645	3321734
Deep-Seawater	Without_prophage	Seawater	0.445272	0.981918	2217090		Bacteria	With_prophage	0.467542	0.927724	1588834		Gammaproteobacteria	Without_prophage	0.565908	0.95096	4118995
Deep-Seawater	Without_prophage	Seawater	0.3838	0.843108	5467865		Bacteria	With_prophage	0.603174	1.07152	1895436		Gammaproteobacteria	Without_prophage	0.435887	0.87229	4872233
Deep-Seawater	Without_prophage	Seawater	0.640086	0.96017	2656821		Bacteria	With_prophage	0.723746	0.968797	2838573		Gammaproteobacteria	Without_prophage	0.447783	0.854536	3013331
Deep-Seawater	Without_prophage	Seawater	0.320786	1.04755	1417595		Bacteria	With_prophage	0.313982	1.14457	1242386		Gammaproteobacteria	Without_prophage	0.571631	0.932093	4125126
Deep-Seawater	Without_prophage	Seawater	0.334269	0.939489	3074011		Bacteria	With_prophage	0.536246	1.01687	4954441		Gammaproteobacteria	Without_prophage	0.445411	0.921474	3894846
Deep-Seawater	Without_prophage	Seawater	0.298649	1.03172	2292288		Bacteria	With_prophage	0.343234	0.746625	3288131		Gammaproteobacteria	Without_prophage	0.533439	0.943443	3252977
Deep-Seawater	Without_prophage	Seawater	0.432112	1.01815	2089075		Bacteria	With_prophage	0.437461	0.922324	2649827		Gammaproteobacteria	Without_prophage	0.408204	0.874717	4889582
Deep-Seawater	Without_prophage	Seawater	0.463111	0.999502	4105046		Bacteria	With_prophage	0.538045	0.989661	5935368		Gammaproteobacteria	Without_prophage	0.390559	0.867522	4594697
Deep-Seawater	Without_prophage	Seawater	0.572933	1.05548	2272903		Bacteria	With_prophage	0.343906	0.898764	4272534		Gammaproteobacteria	Without_prophage	0.391603	0.879909	4325445
Deep-Seawater	Without_prophage	Seawater	0.44139	0.952439	2591242		Bacteria	With_prophage	0.574977	1.00747	3108767		Gammaproteobacteria	Without_prophage	0.408729	0.927838	4496473
Deep-Seawater	Without_prophage	Seawater	0.369986	0.879191	4048040		Bacteria	With_prophage	0.390206	0.989198	3081285		Gammaproteobacteria	Without_prophage	0.396504	0.916359	4030082
Deep-Seawater	Without_prophage	Seawater	0.332249	0.896527	3545905		Bacteria	With_prophage	0.399889	0.932269	5190561		Gammaproteobacteria	Without_prophage	0.391717	0.894271	4489692
Deep-Seawater	Without_prophage	Seawater	0.562293	0.959019	2882113		Bacteria	With_prophage	0.360677	0.922279	1975541		Gammaproteobacteria	Without_prophage	0.471792	0.960589	2684812
Deep-Seawater	Without_prophage	Seawater	0.38865	0.830107	5012605		Bacteria	With_prophage	0.645974	0.955788	3714212		Gammaproteobacteria	Without_prophage	0.424778	0.807963	3443229
Deep-Seawater	Without_prophage	Seawater	0.390601	1.19574	4618895		Bacteria	With_prophage	0.326807	0.978026	1170725		Gammaproteobacteria	Without_prophage	0.65209	0.973735	5348477
Deep-Seawater	Without_prophage	Seawater	0.499497	1.04695	2379298		Bacteria	With_prophage	0.721743	0.971344	3451918		Gammaproteobacteria	Without_prophage	0.504786	0.914312	2612894
Deep-Seawater	Without_prophage	Seawater	0.437525	0.961767	4972096		Bacteria	With_prophage	0.386962	0.922054	2731943		Gammaproteobacteria	Without_prophage	0.418834	0.890758	2552883
Deep-Seawater	Without_prophage	Seawater	0.447668	0.893833	5008763		Bacteria	With_prophage	0.441193	0.770589	11182361		Gammaproteobacteria	Without_prophage	0.480367	0.904285	4684362
Deep-Seawater	Without_prophage	Seawater	0.665449	0.934969	6741403		Bacteria	With_prophage	0.429111	1.02478	2850366		Gammaproteobacteria	Without_prophage	0.579046	0.886932	4258501
Deep-Seawater	Without_prophage	Seawater	0.502558	0.863064	5134037		Bacteria	With_prophage	0.442538	0.856375	4475843		Gammaproteobacteria	Without_prophage	0.404693	0.850002	4990574
Deep-Seawater	Without_prophage	Seawater	0.430485	0.897679	3281797		Bacteria	With_prophage	0.497817	0.849063	2646446		Gammaproteobacteria	Without_prophage	0.449355	0.841679	4294985
Deep-Seawater	Without_prophage	Seawater	0.289544	1.09294	2450282		Bacteria	With_prophage	0.452962	0.939127	2721678		Gammaproteobacteria	Without_prophage	0.390461	0.87461	4437405
Deep-Seawater	Without_prophage	Seawater	0.343027	0.943407	3134385		Bacteria	With_prophage	0.398378	0.990562	1664712		Gammaproteobacteria	Without_prophage	0.445917	0.856776	4819231
Deep-Seawater	Without_prophage	Seawater	0.381232	0.92259	2093021		Bacteria	With_prophage	0.640699	0.950715	4663859		Gammaproteobacteria	Without_prophage	0.424321	0.825944	3515978
Deep-Seawater	Without_prophage	Seawater	0.500878	0.998524	2377510		Bacteria	With_prophage	0.343318	1.12806	1675438		Gammaproteobacteria	Without_prophage	0.450264	0.903714	5962064
Deep-Seawater	Without_prophage	Seawater	0.613224	1.08691	2438099		Bacteria	With_prophage	0.719821	0.986105	3660868		Gammaproteobacteria	Without_prophage	0.421611	0.858992	3331814
Deep-Seawater	Without_prophage	Seawater	0.379755	0.939138	1657903		Bacteria	With_prophage	0.584018	0.932142	3063911		Gammaproteobacteria	Without_prophage	0.443601	0.870629	5133068
Deep-Seawater	Without_prophage	Seawater	0.454509	0.978715	4321994		Bacteria	With_prophage	0.665888	0.869656	5329695		Gammaproteobacteria	Without_prophage	0.438412	0.874228	4294074
Deep-Seawater	Without_prophage	Seawater	0.393373	0.922077	3524650		Bacteria	With_prophage	0.669609	0.926653	3365878		Gammaproteobacteria	Without_prophage	0.423723	0.836972	3123162
Deep-Seawater	Without_prophage	Seawater	0.389575	0.889829	4239018		Bacteria	With_prophage	0.41314	1.01935	3614069		Gammaproteobacteria	Without_prophage	0.389942	0.877764	4574123
Deep-Seawater	Without_prophage	Seawater	0.367092	0.872198	5562959		Bacteria	With_prophage	0.42619	0.869295	3409658		Gammaproteobacteria	Without_prophage	0.39111	0.897725	4421175
Deep-Seawater	Without_prophage	Seawater	0.428977	0.99153	2648432		Bacteria	With_prophage	0.606274	0.893861	7095064		Gammaproteobacteria	Without_prophage	0.383041	0.916022	4039204
Deep-Seawater	Without_prophage	Seawater	0.63888	0.911046	3610135		Bacteria	With_prophage	0.602091	0.749423	4135180		Gammaproteobacteria	Without_prophage	0.493814	0.904185	2652113
Deep-Seawater	Without_prophage	Seawater	0.319632	0.894139	3057691		Bacteria	With_prophage	0.538018	0.831845	4841044		Gammaproteobacteria	Without_prophage	0.582725	0.913088	4226320
Deep-Seawater	Without_prophage	Seawater	0.659675	1.00859	1863000		Bacteria	With_prophage	0.701948	1.04709	2352227		Gammaproteobacteria	Without_prophage	0.435859	0.875445	5289880
Deep-Seawater	Without_prophage	Seawater	0.480228	0.97511	3387311		Bacteria	With_prophage	0.452437	1.01788	2696782		Gammaproteobacteria	Without_prophage	0.480757	0.955563	2573352
Deep-Seawater	Without_prophage	Seawater	0.384573	1.01765	2647264		Bacteria	With_prophage	0.473073	0.81458	3669374		Gammaproteobacteria	Without_prophage	0.384064	0.857562	4741350
Deep-Seawater	Without_prophage	Seawater	0.550329	0.981808	3772631		Bacteria	With_prophage	0.476369	1.00395	2626636		Gammaproteobacteria	Without_prophage	0.434454	0.879383	5191142
Deep-Seawater	Without_prophage	Seawater	0.515325	0.956123	2710949		Bacteria	With_prophage	0.305286	1.12759	2288066		Gammaproteobacteria	Without_prophage	0.413852	0.881905	4586663
Deep-Seawater	Without_prophage	Seawater	0.378591	0.998282	1734981		Bacteria	With_prophage	0.513785	0.914358	3506284		Gammaproteobacteria	Without_prophage	0.484078	0.879754	5018451
Deep-Seawater	Without_prophage	Seawater	0.547944	1.03693	3603917		Bacteria	With_prophage	0.292964	1.07203	1061542		Gammaproteobacteria	Without_prophage	0.441182	0.871738	5503948
Deep-Seawater	Without_prophage	Seawater	0.30154	0.860286	3627865		Bacteria	With_prophage	0.571683	0.921883	4437658		Gammaproteobacteria	Without_prophage	0.441789	0.873488	5408203
Deep-Seawater	Without_prophage	Seawater	0.549477	0.996873	3363519		Bacteria	With_prophage	0.449793	0.838668	2841412		Gammaproteobacteria	Without_prophage	0.436031	0.867551	4917290
Deep-Seawater	Without_prophage	Seawater	0.659275	0.95508	4294927		Bacteria	With_prophage	0.35627	0.95498	3719449		Gammaproteobacteria	Without_prophage	0.493542	0.875607	4133133
Deep-Seawater	Without_prophage	Seawater	0.412853	1.05983	2885374		Bacteria	With_prophage	0.605226	0.978299	3522440		Gammaproteobacteria	Without_prophage	0.444625	1.0436	3086445
Deep-Seawater	Without_prophage	Seawater	0.472616	1.04475	2302936		Bacteria	With_prophage	0.480608	1.06144	1930402		Gammaproteobacteria	Without_prophage	0.395325	0.900104	4420600
Deep-Seawater	Without_prophage	Seawater	0.346494	0.855129	1108605		Bacteria	With_prophage	0.432632	0.938109	2341945		Gammaproteobacteria	Without_prophage	0.545172	0.917818	3254457
Deep-Seawater	Without_prophage	Seawater	0.329594	0.811498	4731990		Bacteria	With_prophage	0.340532	0.974378	2868496		Gammaproteobacteria	Without_prophage	0.466486	0.829058	3019088
Deep-Seawater	Without_prophage	Seawater	0.381884	0.96334	3143232		Bacteria	With_prophage	0.571881	0.962584	5048911		Gammaproteobacteria	Without_prophage	0.697361	0.929503	5526610
Deep-Seawater	Without_prophage	Seawater	0.263193	1.00952	2777569		Bacteria	With_prophage	0.525379	0.943326	3244900		Gammaproteobacteria	Without_prophage	0.680976	0.924106	5532918
Deep-Seawater	Without_prophage	Seawater	0.445374	0.871129	4099278		Bacteria	With_prophage	0.51514	0.993361	4263305		Gammaproteobacteria	Without_prophage	0.484885	0.922362	3217825
Deep-Seawater	Without_prophage	Seawater	0.487018	0.913523	4571312		Bacteria	With_prophage	0.331533	1.04328	2051230		Gammaproteobacteria	Without_prophage	0.583295	0.919556	4033468
Deep-Seawater	Without_prophage	Seawater	0.426707	1.16388	1830088		Bacteria	With_prophage	0.335649	0.917917	1972946		Gammaproteobacteria	Without_prophage	0.398637	0.884429	3989013
Deep-Seawater	Without_prophage	Seawater	0.62746	1.17324	1171120		Bacteria	With_prophage	0.295373	1.0613	1060018		Gammaproteobacteria	Without_prophage	0.315987	0.916251	2237379
Deep-Seawater	Without_prophage	Seawater	0.33229	1.24684	1268007		Bacteria	With_prophage	0.549481	0.943123	4101266		Gammaproteobacteria	Without_prophage	0.441687	0.881684	4279312
Deep-Seawater	Without_prophage	Seawater	0.334214	1.25863	1074981		Bacteria	With_prophage	0.374149	0.851255	5067811		Gammaproteobacteria	Without_prophage	0.445532	0.909221	5066977
Deep-Seawater	Without_prophage	Seawater	0.332374	1.23555	1196229		Bacteria	With_prophage	0.350807	0.921644	2484691		Gammaproteobacteria	Without_prophage	0.409374	0.949999	4406320
Deep-Seawater	Without_prophage	Seawater	0.319526	1.25471	1664924		Bacteria	With_prophage	0.425703	0.899372	6124276		Gammaproteobacteria	Without_prophage	0.603219	0.893272	4034607
Deep-Seawater	Without_prophage	Seawater	0.65599	0.995907	3904985		Bacteria	With_prophage	0.553284	1.10924	1616419		Gammaproteobacteria	Without_prophage	0.390676	0.868485	4449126
Deep-Seawater	Without_prophage	Seawater	0.341501	1.34881	1415322		Bacteria	With_prophage	0.475979	1.00278	2117120		Gammaproteobacteria	Without_prophage	0.624888	0.811303	4358421
Deep-Seawater	Without_prophage	Seawater	0.445741	1.02109	2719647		Bacteria	With_prophage	0.625204	0.964957	3504820		Gammaproteobacteria	Without_prophage	0.448144	0.846308	4512541
Deep-Seawater	Without_prophage	Seawater	0.324151	1.11432	1167524		Bacteria	With_prophage	0.630232	0.844848	5733579		Gammaproteobacteria	Without_prophage	0.460696	0.890973	3602801
Deep-Seawater	Without_prophage	Seawater	0.341287	1.36036	1296717		Bacteria	With_prophage	0.574546	0.945222	3864699		Gammaproteobacteria	Without_prophage	0.421523	0.858042	5134949
Deep-Seawater	Without_prophage	Seawater	0.352094	1.19243	949320		Bacteria	With_prophage	0.308029	0.972735	1426904		Gammaproteobacteria	Without_prophage	0.551192	0.935806	3435542
Deep-Seawater	Without_prophage	Seawater	0.332568	1.22662	1176403		Bacteria	With_prophage	0.541892	0.967722	3095931		Gammaproteobacteria	Without_prophage	0.461502	0.943696	5022804
Deep-Seawater	Without_prophage	Seawater	0.332031	1.24521	1228710		Bacteria	With_prophage	0.482091	0.771543	4914829		Gammaproteobacteria	Without_prophage	0.437712	0.853894	5074401
Deep-Seawater	Without_prophage	Seawater	0.357183	1.30805	824127		Bacteria	With_prophage	0.516516	0.913708	3062249		Gammaproteobacteria	Without_prophage	0.392523	0.872675	4518294
Deep-Seawater	Without_prophage	Seawater	0.36091	1.24609	1050488		Bacteria	With_prophage	0.561731	0.93082	2255002		Gammaproteobacteria	Without_prophage	0.397447	0.903392	4048076
Deep-Seawater	Without_prophage	Seawater	0.33233	1.24974	1289869		Bacteria	With_prophage	0.288149	0.93118	1527094		Gammaproteobacteria	Without_prophage	0.389944	0.873793	4493055
Deep-Seawater	Without_prophage	Seawater	0.419514	1.15804	620875		Bacteria	With_prophage	0.314455	1.18771	1402698		Gammaproteobacteria	Without_prophage	0.419199	0.958206	2359619
Deep-Seawater	Without_prophage	Seawater	0.325153	1.13511	837806		Bacteria	With_prophage	0.542643	0.892272	3138057		Gammaproteobacteria	Without_prophage	0.402278	0.829878	4912773
Deep-Seawater	Without_prophage	Seawater	0.355413	1.19699	1075201		Bacteria	With_prophage	0.570562	0.968474	4270636		Gammaproteobacteria	Without_prophage	0.37614	0.857161	4745897
Deep-Seawater	Without_prophage	Seawater	0.327267	1.12049	814820		Bacteria	With_prophage	0.605675	0.96521	3243852		Gammaproteobacteria	Without_prophage	0.438102	0.920464	2653010
Deep-Seawater	Without_prophage	Seawater	0.33293	1.23953	1202873		Bacteria	With_prophage	0.340483	1.04177	3391332		Gammaproteobacteria	Without_prophage	0.571097	0.923549	4462136
Deep-Seawater	Without_prophage	Seawater	0.327223	1.19203	812057		Bacteria	With_prophage	0.434536	1.00721	1954905		Gammaproteobacteria	Without_prophage	0.389637	0.881238	4348427
Deep-Seawater	Without_prophage	Seawater	0.312224	1.30712	1374775		Bacteria	With_prophage	0.478627	0.970487	1773337		Gammaproteobacteria	Without_prophage	0.579727	0.937463	4593249
Deep-Seawater	Without_prophage	Seawater	0.331832	1.24947	1273336		Bacteria	With_prophage	0.639617	0.980137	4701383		Gammaproteobacteria	Without_prophage	0.631653	0.932269	4544824
Deep-Seawater	Without_prophage	Seawater	0.530963	0.933822	3690209		Bacteria	With_prophage	0.520839	0.922276	6557687		Gammaproteobacteria	Without_prophage	0.408643	0.877811	4557927
Deep-Seawater	Without_prophage	Seawater	0.585606	0.965815	3582465		Bacteria	With_prophage	0.611824	0.949807	3317515		Gammaproteobacteria	Without_prophage	0.693248	0.862548	3910508
Deep-Seawater	Without_prophage	Seawater	0.456284	0.845122	5377923		Bacteria	With_prophage	0.626085	1.02863	3989774		Gammaproteobacteria	Without_prophage	0.434474	0.865989	4892674
Deep-Seawater	Without_prophage	Seawater	0.607557	1.06021	2898469		Bacteria	With_prophage	0.43105	1.00127	1737790		Gammaproteobacteria	Without_prophage	0.468881	0.988568	2847554
Deep-Seawater	Without_prophage	Seawater	0.579425	1.00844	3533179		Bacteria	With_prophage	0.428052	0.816048	3061093		Gammaproteobacteria	Without_prophage	0.465973	0.912314	3764053
Deep-Seawater	Without_prophage	Seawater	0.501571	0.892114	5356941		Bacteria	With_prophage	0.584048	0.976791	3398883		Gammaproteobacteria	Without_prophage	0.467234	0.882666	4867074
Deep-Seawater	Without_prophage	Seawater	0.284607	1.10208	1043479		Bacteria	With_prophage	0.436547	0.950697	2919964		Gammaproteobacteria	Without_prophage	0.452269	0.927445	3828797
Deep-Seawater	Without_prophage	Seawater	0.59614	0.943361	2903448		Bacteria	With_prophage	0.396247	0.818675	5330567		Gammaproteobacteria	Without_prophage	0.470145	0.939573	2825753
Deep-Seawater	Without_prophage	Seawater	0.442287	0.937316	2705598		Bacteria	With_prophage	0.293744	1.07229	1113502		Gammaproteobacteria	Without_prophage	0.383019	0.896557	4153668
Deep-Seawater	Without_prophage	Seawater	0.587406	0.99308	3346155		Bacteria	With_prophage	0.567732	1.09035	7238965		Gammaproteobacteria	Without_prophage	0.474445	0.918273	3799525
Deep-Seawater	Without_prophage	Seawater	0.379697	0.97966	2097666		Bacteria	With_prophage	0.361095	0.880785	3364044		Gammaproteobacteria	Without_prophage	0.660901	0.926914	4100706
Deep-Seawater	Without_prophage	Seawater	0.423788	0.961669	2649561		Bacteria	With_prophage	0.358589	0.940489	2961227		Gammaproteobacteria	Without_prophage	0.449699	0.844758	4344439
Deep-Seawater	Without_prophage	Seawater	0.429997	0.953909	2909082		Bacteria	With_prophage	0.419566	0.877425	1889621		Gammaproteobacteria	Without_prophage	0.408001	0.845111	4975677
Deep-Seawater	Without_prophage	Seawater	0.571133	0.913577	3996381		Bacteria	With_prophage	0.459304	0.90259	5485325		Gammaproteobacteria	Without_prophage	0.628134	0.898864	3445459
Deep-Seawater	Without_prophage	Seawater	0.557237	1.06294	3067899		Bacteria	With_prophage	0.581989	0.911721	3737984		Gammaproteobacteria	Without_prophage	0.397514	0.886105	4099967
Deep-Seawater	Without_prophage	Seawater	0.451482	0.881512	4299433		Bacteria	With_prophage	0.428505	1.21088	1583970		Gammaproteobacteria	Without_prophage	0.424303	0.819867	3411530
Deep-Seawater	Without_prophage	Seawater	0.348457	0.921596	2223317		Bacteria	With_prophage	0.625676	0.937634	4928364		Gammaproteobacteria	Without_prophage	0.434593	0.891337	2928185
Deep-Seawater	Without_prophage	Seawater	0.307736	1.08819	1076096		Bacteria	With_prophage	0.603875	1.03277	3058761		Gammaproteobacteria	Without_prophage	0.46126	0.852214	5199401
Deep-Seawater	Without_prophage	Seawater	0.653613	0.954571	3273722		Bacteria	With_prophage	0.498635	0.967155	2903360		Gammaproteobacteria	Without_prophage	0.470506	0.926132	2414343
Deep-Seawater	Without_prophage	Seawater	0.419451	0.95683	2338973		Bacteria	With_prophage	0.645429	1.01722	4217362		Gammaproteobacteria	Without_prophage	0.446342	0.871872	4736936
Deep-Seawater	Without_prophage	Seawater	0.38985	1.04927	1850808		Bacteria	With_prophage	0.28998	1.07312	1009208		Gammaproteobacteria	Without_prophage	0.631198	0.945175	4775833
Deep-Seawater	Without_prophage	Seawater	0.585819	0.964007	3449145		Bacteria	With_prophage	0.457736	1.05683	2436526		Gammaproteobacteria	Without_prophage	0.378205	0.830925	5407224
Deep-Seawater	Without_prophage	Seawater	0.450519	0.930062	2299847		Bacteria	With_prophage	0.679705	0.893525	6504573		Gammaproteobacteria	Without_prophage	0.410222	0.876936	3669595
Deep-Seawater	Without_prophage	Seawater	0.641226	0.954373	2689725		Bacteria	With_prophage	0.461539	1.02569	2277485		Gammaproteobacteria	Without_prophage	0.443041	0.853801	4324193
Deep-Seawater	Without_prophage	Seawater	0.640499	0.914427	4049530		Bacteria	With_prophage	0.552987	0.842516	3014778		Gammaproteobacteria	Without_prophage	0.397149	0.909314	4054705
Deep-Seawater	Without_prophage	Seawater	0.513712	0.940099	3917672		Bacteria	With_prophage	0.629635	1.07014	1759586		Gammaproteobacteria	Without_prophage	0.4707	0.96425	2654914
Deep-Seawater	Without_prophage	Seawater	0.607258	1.0366	3342652		Bacteria	With_prophage	0.320737	0.857174	3370378		Gammaproteobacteria	Without_prophage	0.451877	0.914923	4492180
Deep-Seawater	Without_prophage	Seawater	0.578183	1.02845	2547515		Bacteria	With_prophage	0.561868	0.80565	3489107		Gammaproteobacteria	Without_prophage	0.395969	0.905001	4040881
Deep-Seawater	Without_prophage	Seawater	0.689895	1.01481	1942244		Bacteria	With_prophage	0.333365	1.07469	1429246		Gammaproteobacteria	Without_prophage	0.585492	0.92497	4212028
Deep-Seawater	Without_prophage	Seawater	0.380336	1.00624	2772697		Bacteria	With_prophage	0.571946	1.19334	2177074		Gammaproteobacteria	Without_prophage	0.443966	0.912539	3308353
Deep-Seawater	Without_prophage	Seawater	0.477364	1.05411	1642143		Bacteria	With_prophage	0.641328	0.89987	6059763		Gammaproteobacteria	Without_prophage	0.533014	0.905635	4878345
Deep-Seawater	Without_prophage	Seawater	0.58642	1.0112	3422674		Bacteria	With_prophage	0.48058	0.828145	4728641		Gammaproteobacteria	Without_prophage	0.411345	0.898043	3447496
Deep-Seawater	Without_prophage	Seawater	0.536638	0.958726	2682726		Bacteria	With_prophage	0.642262	0.933685	4405128		Gammaproteobacteria	Without_prophage	0.437761	0.916544	2495242
Deep-Seawater	Without_prophage	Seawater	0.640036	0.95606	4713094		Bacteria	With_prophage	0.558422	0.989321	3287104		Gammaproteobacteria	Without_prophage	0.529984	0.899712	3660060
Deep-Seawater	Without_prophage	Seawater	0.422072	0.954459	2861308		Bacteria	With_prophage	0.457319	1.0273	2158091		Gammaproteobacteria	Without_prophage	0.608774	0.901002	4567138
Deep-Seawater	Without_prophage	Seawater	0.605569	0.967774	2746510		Bacteria	With_prophage	0.415258	1.01719	1798086		Gammaproteobacteria	Without_prophage	0.411926	0.87496	4733933
Deep-Seawater	Without_prophage	Seawater	0.641567	0.98403	3164538		Bacteria	With_prophage	0.693791	1.00899	3191302		Gammaproteobacteria	Without_prophage	0.492583	0.95209	2426240
Deep-Seawater	Without_prophage	Seawater	0.470571	0.955793	2678404		Bacteria	With_prophage	0.635188	0.972087	4312369		Gammaproteobacteria	Without_prophage	0.647323	0.934167	3544335
Deep-Seawater	Without_prophage	Seawater	0.589474	1.03079	3278065		Bacteria	With_prophage	0.514505	0.929537	3026237		Gammaproteobacteria	Without_prophage	0.614527	0.916993	4733951
Deep-Seawater	Without_prophage	Seawater	0.584465	0.968471	3708939		Bacteria	With_prophage	0.654623	1.00873	3119757		Gammaproteobacteria	Without_prophage	0.481838	0.940164	2472972
Deep-Seawater	Without_prophage	Seawater	0.308425	1.13251	953632		Bacteria	With_prophage	0.478647	0.886768	4588573		Gammaproteobacteria	Without_prophage	0.49108	0.895572	2640771
Deep-Seawater	Without_prophage	Seawater	0.337404	0.921997	2938187		Bacteria	With_prophage	0.366518	1.04199	1333987		Gammaproteobacteria	Without_prophage	0.448388	0.933849	5483755
Deep-Seawater	Without_prophage	Seawater	0.309289	1.08207	1061853		Bacteria	With_prophage	0.344149	0.870343	4668275		Gammaproteobacteria	Without_prophage	0.639486	0.92107	4650026
Deep-Seawater	Without_prophage	Seawater	0.304695	1.14048	891728		Bacteria	With_prophage	0.472459	0.97976	3659059		Gammaproteobacteria	Without_prophage	0.419695	0.954309	2383924
Deep-Seawater	Without_prophage	Seawater	0.424141	1.0291	2273825		Bacteria	With_prophage	0.469999	1.00164	2999081		Gammaproteobacteria	Without_prophage	0.445925	0.856848	4817656
Deep-Seawater	Without_prophage	Seawater	0.559318	0.866776	3179598		Bacteria	With_prophage	0.403736	0.975039	1989664		Gammaproteobacteria	Without_prophage	0.448845	0.880199	4438767
Deep-Seawater	Without_prophage	Seawater	0.311595	1.10379	1015590		Bacteria	With_prophage	0.405416	0.862981	2876078		Gammaproteobacteria	Without_prophage	0.435819	0.866116	4900035
Deep-Seawater	Without_prophage	Seawater	0.402622	1.01961	1869335		Bacteria	With_prophage	0.58572	0.965711	3069240		Gammaproteobacteria	Without_prophage	0.363561	0.960244	1714148
Deep-Seawater	Without_prophage	Seawater	0.309576	1.10223	1084162		Bacteria	With_prophage	0.546762	0.923426	4200663		Gammaproteobacteria	Without_prophage	0.687421	0.90519	3758327
Deep-Seawater	Without_prophage	Seawater	0.60452	0.964162	2839772		Bacteria	With_prophage	0.444012	0.958625	2460816		Gammaproteobacteria	Without_prophage	0.390016	0.887767	4679156
Deep-Seawater	Without_prophage	Seawater	0.470529	0.953073	2637784		Bacteria	With_prophage	0.437439	0.998474	2138264		Gammaproteobacteria	Without_prophage	0.661322	0.910562	3212303
Deep-Seawater	Without_prophage	Seawater	0.430937	0.966406	2849735		Bacteria	With_prophage	0.436382	0.921971	3489264		Gammaproteobacteria	Without_prophage	0.545395	0.918635	3251563
Deep-Seawater	Without_prophage	Seawater	0.448745	0.914088	3722837		Bacteria	With_prophage	0.573068	0.926345	4310490		Gammaproteobacteria	Without_prophage	0.426894	0.839484	3300839
Deep-Seawater	Without_prophage	Seawater	0.57224	1.02479	3945203		Bacteria	With_prophage	0.474903	1.01317	2416188		Gammaproteobacteria	Without_prophage	0.43534	0.880895	4882533
Deep-Seawater	Without_prophage	Seawater	0.624183	0.913867	3624158		Bacteria	With_prophage	0.493278	0.867395	3087405		Gammaproteobacteria	Without_prophage	0.442048	0.873241	5323847
Deep-Seawater	Without_prophage	Seawater	0.47237	1.00059	2536508		Bacteria	With_prophage	0.526845	1.00331	2108015		Gammaproteobacteria	Without_prophage	0.543596	0.916436	3452504
Deep-Seawater	Without_prophage	Seawater	0.638766	0.958034	4857864		Bacteria	With_prophage	0.49332	1.04615	3137216		Gammaproteobacteria	Without_prophage	0.528182	0.914834	4037891
Deep-Seawater	Without_prophage	Seawater	0.31114	1.12192	1074054		Bacteria	With_prophage	0.402598	0.90524	3117407		Gammaproteobacteria	Without_prophage	0.614401	0.942953	4757396
Deep-Seawater	Without_prophage	Seawater	0.575188	0.972257	3210056		Bacteria	With_prophage	0.412086	1.05739	2753018		Gammaproteobacteria	Without_prophage	0.419143	0.883234	4035170
Deep-Seawater	Without_prophage	Seawater	0.623488	0.917944	3705018		Bacteria	With_prophage	0.499403	0.923538	2958189		Gammaproteobacteria	Without_prophage	0.427895	0.832075	3193220
Deep-Seawater	Without_prophage	Seawater	0.632424	0.923892	3361863		Bacteria	With_prophage	0.566545	0.95526	5544039		Gammaproteobacteria	Without_prophage	0.639588	0.92011	4647272
Deep-Seawater	Without_prophage	Seawater	0.722497	0.982402	3684845		Bacteria	With_prophage	0.463606	0.9045	4840243		Gammaproteobacteria	Without_prophage	0.425655	0.936306	2453259
Deep-Seawater	Without_prophage	Seawater	0.447915	0.896452	4376140		Bacteria	With_prophage	0.448423	0.97153	2963366		Gammaproteobacteria	Without_prophage	0.571649	1.00904	4588515
Deep-Seawater	Without_prophage	Seawater	0.578923	1.0144	2174686		Bacteria	With_prophage	0.596988	0.911825	3741946		Gammaproteobacteria	Without_prophage	0.43407	0.820155	3287185
Deep-Seawater	Without_prophage	Seawater	0.567205	0.988771	3444682		Bacteria	With_prophage	0.484882	0.952615	3590118		Gammaproteobacteria	Without_prophage	0.390186	0.868602	4590137
Deep-Seawater	Without_prophage	Seawater	0.445686	0.97845	3866320		Bacteria	With_prophage	0.409568	1.09823	3216084		Gammaproteobacteria	Without_prophage	0.459012	0.99792	4825034
Deep-Seawater	Without_prophage	Seawater	0.445313	0.875796	4475929		Bacteria	With_prophage	0.299996	1.09388	1837502		Gammaproteobacteria	Without_prophage	0.566649	0.975173	3514249
Deep-Seawater	Without_prophage	Seawater	0.653077	1.07673	3650867		Bacteria	With_prophage	0.331959	1.01139	3208449		Gammaproteobacteria	Without_prophage	0.442019	0.872948	5316465
Deep-Seawater	Without_prophage	Seawater	0.305464	1.1093	916791		Bacteria	With_prophage	0.341167	1.07597	1426623		Gammaproteobacteria	Without_prophage	0.397324	0.915442	4073441
Deep-Seawater	Without_prophage	Seawater	0.402229	0.933976	3932648		Bacteria	With_prophage	0.64022	0.956124	3047721		Gammaproteobacteria	Without_prophage	0.661921	0.909347	2292855
Deep-Seawater	Without_prophage	Seawater	0.310411	1.09826	1062587		Bacteria	With_prophage	0.552551	0.969911	3512692		Gammaproteobacteria	Without_prophage	0.441972	0.874042	5340706
Deep-Seawater	Without_prophage	Seawater	0.584274	0.977886	3757083		Bacteria	With_prophage	0.343584	0.929123	3286971		Gammaproteobacteria	Without_prophage	0.535232	0.902589	3721518
Deep-Seawater	Without_prophage	Seawater	0.648059	0.956776	3207646		Bacteria	With_prophage	0.719298	1.00391	3644737		Gammaproteobacteria	Without_prophage	0.391973	0.888637	4322351
Deep-Seawater	Without_prophage	Seawater	0.328687	1.15122	853011		Bacteria	With_prophage	0.509442	0.94393	3843507		Gammaproteobacteria	Without_prophage	0.616179	0.934757	3760335
Deep-Seawater	Without_prophage	Seawater	0.579542	0.945073	3577501		Bacteria	With_prophage	0.527749	0.999396	2894747		Gammaproteobacteria	Without_prophage	0.445697	0.892665	5053409
Deep-Seawater	Without_prophage	Seawater	0.65646	1.02938	2806536		Bacteria	With_prophage	0.405589	0.91697	2600958		Gammaproteobacteria	Without_prophage	0.662877	0.91175	4036193
Deep-Seawater	Without_prophage	Seawater	0.63858	0.922338	3496550		Bacteria	With_prophage	0.37475	0.868792	3189486		Gammaproteobacteria	Without_prophage	0.489525	0.925429	3655600
Deep-Seawater	Without_prophage	Seawater	0.420771	0.965171	2314615		Bacteria	With_prophage	0.388278	0.818936	2942842		Gammaproteobacteria	Without_prophage	0.405375	0.87157	4852163
Deep-Seawater	Without_prophage	Seawater	0.398254	0.881839	4199177		Bacteria	With_prophage	0.478768	0.872547	4740147		Gammaproteobacteria	Without_prophage	0.505922	0.912353	2617409
Deep-Seawater	Without_prophage	Seawater	0.590374	0.992485	3312896		Bacteria	With_prophage	0.459386	0.889139	3750819		Gammaproteobacteria	Without_prophage	0.441923	0.874011	5320301
Deep-Seawater	Without_prophage	Seawater	0.405535	0.973263	2297426		Bacteria	With_prophage	0.40627	0.972825	4293682		Gammaproteobacteria	Without_prophage	0.445925	0.856848	4817656
Deep-Seawater	Without_prophage	Seawater	0.531009	0.954112	2698844		Bacteria	With_prophage	0.55998	0.989999	3227275		Gammaproteobacteria	Without_prophage	0.392929	0.886853	4504693
Deep-Seawater	Without_prophage	Seawater	0.403357	0.967194	1841409		Bacteria	With_prophage	0.638777	0.933438	2291529		Gammaproteobacteria	Without_prophage	0.433165	0.889551	5229607
Deep-Seawater	Without_prophage	Seawater	0.589464	0.927393	3411716		Bacteria	With_prophage	0.605638	0.8174	4575482		Gammaproteobacteria	Without_prophage	0.447869	0.933904	3833369
Deep-Seawater	Without_prophage	Seawater	0.435943	0.950831	2667140		Bacteria	With_prophage	0.307831	0.725277	6681585		Gammaproteobacteria	Without_prophage	0.349843	1.00213	1689404
Deep-Seawater	Without_prophage	Seawater	0.448087	0.929999	4141940		Bacteria	With_prophage	0.381542	0.888185	3365289		Gammaproteobacteria	Without_prophage	0.380974	0.869936	2655367
Deep-Seawater	Without_prophage	Seawater	0.483882	1.02186	2428897		Bacteria	With_prophage	0.551941	0.940049	3199834		Gammaproteobacteria	Without_prophage	0.469063	0.975334	2861585
Deep-Seawater	Without_prophage	Seawater	0.380535	0.90838	2069619		Bacteria	With_prophage	0.591482	1.083	2609422		Gammaproteobacteria	Without_prophage	0.423972	0.827809	3388464
Deep-Seawater	Without_prophage	Seawater	0.419795	0.960265	2178566		Bacteria	With_prophage	0.517105	1.02897	2993271		Gammaproteobacteria	Without_prophage	0.646476	0.89013	3401750
Deep-Seawater	Without_prophage	Seawater	0.429397	0.949211	2837092		Bacteria	With_prophage	0.617941	1.07956	3430093		Gammaproteobacteria	Without_prophage	0.546349	0.914425	3128742
Deep-Seawater	Without_prophage	Seawater	0.621552	0.967835	2960215		Bacteria	With_prophage	0.7197	0.969805	3636813		Gammaproteobacteria	Without_prophage	0.409827	0.879897	4561899
Deep-Seawater	Without_prophage	Seawater	0.658459	0.922713	2971670		Bacteria	With_prophage	0.539995	1.02792	3240532		Gammaproteobacteria	Without_prophage	0.443736	0.872436	5029598
Deep-Seawater	Without_prophage	Seawater	0.58498	0.974379	3591006		Bacteria	With_prophage	0.460341	1.08259	1652518		Gammaproteobacteria	Without_prophage	0.448561	0.891517	6005493
Deep-Seawater	Without_prophage	Seawater	0.424211	0.945537	2786775		Bacteria	With_prophage	0.415788	0.807857	4108402		Gammaproteobacteria	Without_prophage	0.482097	0.860304	4440293
Deep-Seawater	Without_prophage	Seawater	0.425563	0.946024	2129966		Bacteria	With_prophage	0.519515	1.01151	2304484		Gammaproteobacteria	Without_prophage	0.397913	0.876385	4885981
Deep-Seawater	Without_prophage	Seawater	0.307561	1.11204	967591		Bacteria	With_prophage	0.493595	1.09032	2597402		Gammaproteobacteria	Without_prophage	0.445261	0.873778	4652214
Deep-Seawater	Without_prophage	Seawater	0.310514	1.12303	1147790		Bacteria	With_prophage	0.423935	0.847367	4663861		Gammaproteobacteria	Without_prophage	0.443558	0.887879	4391362
Deep-Seawater	Without_prophage	Seawater	0.591414	0.993409	3063189		Bacteria	With_prophage	0.510559	0.946413	2373171		Gammaproteobacteria	Without_prophage	0.505249	0.909955	2770466
Deep-Seawater	Without_prophage	Seawater	0.572614	1.02312	2374099		Bacteria	With_prophage	0.331955	1.06883	981447		Gammaproteobacteria	Without_prophage	0.443473	0.865842	5148746
Deep-Seawater	Without_prophage	Seawater	0.420285	0.962361	2503219		Bacteria	With_prophage	0.311384	0.911677	2238731		Gammaproteobacteria	Without_prophage	0.435153	0.8768	5117472
Deep-Seawater	Without_prophage	Seawater	0.585377	0.940611	3690156		Bacteria	With_prophage	0.496866	1.02228	2706698		Gammaproteobacteria	Without_prophage	0.606479	0.902792	3652004
Deep-Seawater	Without_prophage	Seawater	0.658555	0.917552	2966589		Bacteria	With_prophage	0.583553	1.04014	3417795		Gammaproteobacteria	Without_prophage	0.426939	0.829437	3254016
Deep-Seawater	Without_prophage	Seawater	0.557062	0.951975	3255336		Bacteria	With_prophage	0.426058	0.950932	1964388		Gammaproteobacteria	Without_prophage	0.442979	0.88537	5137965
Deep-Seawater	Without_prophage	Seawater	0.578341	0.989483	3682731		Bacteria	With_prophage	0.43768	0.91815	2628110		Gammaproteobacteria	Without_prophage	0.420635	0.955907	2430152
Deep-Seawater	Without_prophage	Seawater	0.691419	1.00739	2213631		Bacteria	With_prophage	0.651504	0.940952	3153189		Gammaproteobacteria	Without_prophage	0.312449	0.967621	2593992
Deep-Seawater	Without_prophage	Seawater	0.44823	0.983375	3899833		Bacteria	With_prophage	0.358491	0.869884	5311051		Gammaproteobacteria	Without_prophage	0.644053	0.90414	3554760
Deep-Seawater	Without_prophage	Seawater	0.422284	0.957255	2238693		Bacteria	With_prophage	0.484193	0.901658	3854010		Gammaproteobacteria	Without_prophage	0.403932	0.885219	3905249
Deep-Seawater	Without_prophage	Seawater	0.56653	0.97528	2950946		Bacteria	With_prophage	0.708822	0.837866	5128508		Gammaproteobacteria	Without_prophage	0.44845	0.856646	4343683
Deep-Seawater	Without_prophage	Seawater	0.586588	1.04976	3062618		Bacteria	With_prophage	0.630318	1.06279	1646609		Gammaproteobacteria	Without_prophage	0.415273	0.912962	2452457
Deep-Seawater	Without_prophage	Seawater	0.306534	1.13195	868413		Bacteria	With_prophage	0.449496	0.967012	2703172		Gammaproteobacteria	Without_prophage	0.399781	0.910975	3984742
Deep-Seawater	Without_prophage	Seawater	0.345684	0.914598	3855246		Bacteria	With_prophage	0.647769	0.886392	5109476		Gammaproteobacteria	Without_prophage	0.445898	0.888978	4667157
Deep-Seawater	Without_prophage	Seawater	0.42339	0.953975	2489583		Bacteria	With_prophage	0.512682	1.02981	2382961		Gammaproteobacteria	Without_prophage	0.391416	0.886093	4483727
Deep-Seawater	Without_prophage	Seawater	0.592698	0.933068	3184119		Bacteria	With_prophage	0.63549	0.964795	2917719		Gammaproteobacteria	Without_prophage	0.412759	0.863454	4517900
Deep-Seawater	Without_prophage	Seawater	0.658941	0.925622	4626078		Bacteria	With_prophage	0.671467	1.03821	2828898		Gammaproteobacteria	Without_prophage	0.451546	0.908231	4049629
Deep-Seawater	Without_prophage	Seawater	0.404243	0.966477	1664810		Bacteria	With_prophage	0.611833	0.972759	3702871		Gammaproteobacteria	Without_prophage	0.376797	0.88664	4339981
Deep-Seawater	Without_prophage	Seawater	0.691004	1.00721	2346096		Bacteria	With_prophage	0.703613	0.892854	6692025		Gammaproteobacteria	Without_prophage	0.582699	0.930607	4320837
Deep-Seawater	Without_prophage	Seawater	0.62303	0.964911	3909170		Bacteria	With_prophage	0.545915	1.00265	3598458		Gammaproteobacteria	Without_prophage	0.396331	0.890229	3049778
Deep-Seawater	Without_prophage	Seawater	0.585431	1.01012	3862890		Bacteria	With_prophage	0.566355	0.948854	3532682		Gammaproteobacteria	Without_prophage	0.45226	0.92759	3826043
Deep-Seawater	Without_prophage	Seawater	0.536077	0.979127	3170171		Bacteria	With_prophage	0.455194	0.957218	2891712		Gammaproteobacteria	Without_prophage	0.537332	0.908991	2279450
Deep-Seawater	Without_prophage	Seawater	0.590967	0.945538	3450947		Bacteria	With_prophage	0.347646	1.14008	1618314		Gammaproteobacteria	Without_prophage	0.513802	0.965981	3498000
Deep-Seawater	Without_prophage	Seawater	0.603269	0.91743	2810023		Bacteria	With_prophage	0.572674	1.08001	1796283		Gammaproteobacteria	Without_prophage	0.44178	0.919774	5535057
Deep-Seawater	Without_prophage	Seawater	0.686126	0.977316	2203996		Bacteria	With_prophage	0.479642	0.909758	2776563		Gammaproteobacteria	Without_prophage	0.574387	0.922679	3984052
Deep-Seawater	Without_prophage	Seawater	0.596137	1.02235	3009744		Bacteria	With_prophage	0.391007	0.938494	2882276		Gammaproteobacteria	Without_prophage	0.537888	0.946993	4254519
Deep-Seawater	Without_prophage	Seawater	0.452321	1.00674	1463140		Bacteria	With_prophage	0.531976	0.968073	3693935		Gammaproteobacteria	Without_prophage	0.4419	0.867389	5451996
Deep-Seawater	Without_prophage	Seawater	0.674155	1.01426	1818078		Bacteria	With_prophage	0.522005	1.04227	3930850		Gammaproteobacteria	Without_prophage	0.565036	0.900561	4078570
Deep-Seawater	Without_prophage	Seawater	0.586604	1.0412	3137736		Bacteria	With_prophage	0.637599	0.826601	3930553		Gammaproteobacteria	Without_prophage	0.435858	0.87702	4910949
Deep-Seawater	Without_prophage	Seawater	0.676379	1.06271	1751188		Bacteria	With_prophage	0.421335	1.01812	2077359		Gammaproteobacteria	Without_prophage	0.477357	0.914037	4072044
Deep-Seawater	Without_prophage	Seawater	0.399328	0.860371	3008003		Bacteria	With_prophage	0.317326	0.913797	2492896		Gammaproteobacteria	Without_prophage	0.446112	0.856316	4807803
Deep-Seawater	Without_prophage	Seawater	0.300111	1.13391	1008894		Bacteria	With_prophage	0.624323	0.844979	3684114		Gammaproteobacteria	Without_prophage	0.441639	0.871461	5380622
Deep-Seawater	Without_prophage	Seawater	0.65376	0.979358	3053019		Bacteria	With_prophage	0.319692	0.840216	3026604		Gammaproteobacteria	Without_prophage	0.562362	0.92052	4346454
Deep-Seawater	Without_prophage	Seawater	0.309929	1.1244	1120599		Bacteria	With_prophage	0.52588	0.970492	3092247		Gammaproteobacteria	Without_prophage	0.4058	0.866093	4868993
Deep-Seawater	Without_prophage	Seawater	0.640042	0.959893	4734901		Bacteria	With_prophage	0.325954	0.970458	1192221		Gammaproteobacteria	Without_prophage	0.573699	0.920361	4377629
Deep-Seawater	Without_prophage	Seawater	0.570067	0.999796	2699551		Bacteria	With_prophage	0.512542	1.018	2966589		Gammaproteobacteria	Without_prophage	0.438233	0.821799	3302509
Deep-Seawater	Without_prophage	Seawater	0.530285	0.936464	2310820		Bacteria	With_prophage	0.292006	1.0976	1251817		Gammaproteobacteria	Without_prophage	0.391438	1.06979	1512449
Deep-Seawater	Without_prophage	Seawater	0.657839	0.933513	2613782		Bacteria	With_prophage	0.52525	1.03377	3193167		Gammaproteobacteria	Without_prophage	0.417925	0.873149	3561819
Deep-Seawater	Without_prophage	Seawater	0.469485	0.97467	2374138		Bacteria	With_prophage	0.581776	0.996407	4104748		Gammaproteobacteria	Without_prophage	0.40703	0.847581	4831394
Deep-Seawater	Without_prophage	Seawater	0.399288	0.926043	3597024		Bacteria	With_prophage	0.441805	0.842934	2800932		Gammaproteobacteria	Without_prophage	0.564951	0.910306	3261541
Deep-Seawater	Without_prophage	Seawater	0.493094	0.9609	2837964		Bacteria	With_prophage	0.461236	0.834157	5701563		Gammaproteobacteria	Without_prophage	0.415579	0.86682	2829883
Deep-Seawater	Without_prophage	Seawater	0.531248	0.995112	3562412		Bacteria	With_prophage	0.644545	0.868987	2474144		Gammaproteobacteria	Without_prophage	0.54494	0.921959	4357025
Deep-Seawater	Without_prophage	Seawater	0.45068	0.869389	4095981		Bacteria	With_prophage	0.336164	0.919362	3033626		Gammaproteobacteria	Without_prophage	0.541347	0.923997	4063864
Deep-Seawater	Without_prophage	Seawater	0.424202	0.956848	2704715		Bacteria	With_prophage	0.515612	0.951722	3261458		Gammaproteobacteria	Without_prophage	0.441881	0.871083	5298000
Deep-Seawater	Without_prophage	Seawater	0.417062	0.955891	3906303		Bacteria	With_prophage	0.525453	0.906804	4240166		Gammaproteobacteria	Without_prophage	0.389769	0.88122	4351919
Deep-Seawater	Without_prophage	Seawater	0.447223	0.871558	4168397		Bacteria	With_prophage	0.612238	0.94305	3768625		Gammaproteobacteria	Without_prophage	0.379476	0.878261	4792423
Deep-Seawater	Without_prophage	Seawater	0.640424	0.959172	4772867		Bacteria	With_prophage	0.49203	1.04529	4060102		Gammaproteobacteria	Without_prophage	0.470975	0.973679	2618934
Deep-Seawater	Without_prophage	Seawater	0.467424	0.939183	3412542		Bacteria	With_prophage	0.424588	0.957288	4507524		Gammaproteobacteria	Without_prophage	0.571693	0.919612	4435564
Deep-Seawater	Without_prophage	Seawater	0.512765	0.922534	2770630		Bacteria	With_prophage	0.384401	1.15705	1371597		Gammaproteobacteria	Without_prophage	0.378812	0.837094	5055586
Deep-Seawater	Without_prophage	Seawater	0.723413	0.974354	4012916		Bacteria	With_prophage	0.544513	0.937513	2989826		Gammaproteobacteria	Without_prophage	0.58747	0.896876	6088916
Deep-Seawater	Without_prophage	Seawater	0.386809	0.904145	1559484		Bacteria	With_prophage	0.587009	0.997707	3056008		Gammaproteobacteria	Without_prophage	0.432375	0.879355	5182207
Deep-Seawater	Without_prophage	Seawater	0.315449	0.935365	2981725		Bacteria	With_prophage	0.623798	1.05376	1920733		Gammaproteobacteria	Without_prophage	0.576498	0.921995	4300456
Deep-Seawater	Without_prophage	Seawater	0.403826	1.00716	1650189		Bacteria	With_prophage	0.395896	0.974277	2530082		Gammaproteobacteria	Without_prophage	0.394445	0.87728	4275717
Deep-Seawater	Without_prophage	Seawater	0.5674	1.01358	2738819		Bacteria	With_prophage	0.548052	0.916281	4484430		Gammaproteobacteria	Without_prophage	0.524717	0.93321	3297222
Deep-Seawater	Without_prophage	Seawater	0.309275	1.10382	1113408		Bacteria	With_prophage	0.32786	0.898478	1809727		Gammaproteobacteria	Without_prophage	0.450728	0.911357	4451605
Deep-Seawater	Without_prophage	Seawater	0.72155	0.988337	4038098		Bacteria	With_prophage	0.375279	0.849997	3317658		Gammaproteobacteria	Without_prophage	0.630787	0.926288	4608716
Deep-Seawater	Without_prophage	Seawater	0.488409	0.889316	5013966		Bacteria	With_prophage	0.573218	0.953989	2659360		Gammaproteobacteria	Without_prophage	0.461406	0.853478	5049928
Deep-Seawater	Without_prophage	Seawater	0.408881	0.886318	3753731		Bacteria	With_prophage	0.508966	0.954179	2877868		Gammaproteobacteria	Without_prophage	0.590473	0.899055	3667185
Deep-Seawater	Without_prophage	Seawater	0.693698	0.984186	2552363		Bacteria	With_prophage	0.496988	0.909564	2423140		Gammaproteobacteria	Without_prophage	0.447673	0.903078	5805699
Deep-Seawater	Without_prophage	Seawater	0.428999	0.960594	2815965		Bacteria	With_prophage	0.402923	0.971766	1030083		Gammaproteobacteria	Without_prophage	0.574766	0.934881	3737376
Deep-Seawater	Without_prophage	Seawater	0.533342	1.00822	2615507		Bacteria	With_prophage	0.511002	1.00229	3383269		Gammaproteobacteria	Without_prophage	0.448579	0.87371	4609080
Deep-Seawater	Without_prophage	Seawater	0.384658	0.86802	3641623		Bacteria	With_prophage	0.647213	0.980665	4060508		Gammaproteobacteria	Without_prophage	0.400992	0.936115	4331731
Deep-Seawater	Without_prophage	Seawater	0.412857	0.941059	3995499		Bacteria	With_prophage	0.351022	0.904987	2341469		Gammaproteobacteria	Without_prophage	0.489487	0.925777	3659629
Deep-Seawater	Without_prophage	Seawater	0.615304	1.04426	2389247		Bacteria	With_prophage	0.417291	0.988139	2771877		Gammaproteobacteria	Without_prophage	0.607332	0.920556	4668920
Deep-Seawater	Without_prophage	Seawater	0.57451	0.961753	3427077		Bacteria	With_prophage	0.46836	0.967675	2070944		Gammaproteobacteria	Without_prophage	0.39075	0.896713	4648089
Deep-Seawater	Without_prophage	Seawater	0.723883	0.972892	3490624		Bacteria	With_prophage	0.417168	0.989411	2880502		Gammaproteobacteria	Without_prophage	0.613076	0.919575	4639098
Deep-Seawater	Without_prophage	Seawater	0.593204	0.975222	3308989		Bacteria	With_prophage	0.503255	1.03521	3017732		Gammaproteobacteria	Without_prophage	0.458033	1.0054	2194157
Deep-Seawater	Without_prophage	Seawater	0.590564	0.983514	3254657		Bacteria	With_prophage	0.672405	0.973564	4568779		Gammaproteobacteria	Without_prophage	0.389044	1.11742	987986
Deep-Seawater	Without_prophage	Seawater	0.418524	1.03086	1604483		Bacteria	With_prophage	0.554921	0.78132	5837557		Gammaproteobacteria	Without_prophage	0.61074	0.918207	3866229
Deep-Seawater	Without_prophage	Seawater	0.312173	1.10807	990007		Bacteria	With_prophage	0.593154	1.01889	4199661		Gammaproteobacteria	Without_prophage	0.389264	1.04644	2258135
Deep-Seawater	Without_prophage	Seawater	0.391062	0.888366	4483513		Bacteria	With_prophage	0.693318	0.952313	3288836		Gammaproteobacteria	Without_prophage	0.545823	1.1359	2571529
Deep-Seawater	Without_prophage	Seawater	0.492557	1.07786	3063464		Bacteria	With_prophage	0.300636	0.951142	1756835		Gammaproteobacteria	Without_prophage	0.395972	1.167	1160239
Deep-Seawater	Without_prophage	Seawater	0.589659	0.987805	3215208		Bacteria	With_prophage	0.416096	1.06526	3604747		Gammaproteobacteria	Without_prophage	0.406471	0.903337	4252014
Deep-Seawater	Without_prophage	Seawater	0.435866	0.884401	4853002		Bacteria	With_prophage	0.528156	0.784448	8393165		Gammaproteobacteria	Without_prophage	0.422171	1.02682	1732528
Deep-Seawater	Without_prophage	Seawater	0.304794	1.13925	761905		Bacteria	With_prophage	0.682661	0.893387	6047774		Gammaproteobacteria	Without_prophage	0.543204	1.06675	2261081
Deep-Seawater	Without_prophage	Seawater	0.585342	0.972521	3666760		Bacteria	With_prophage	0.427666	0.856434	2982134		Gammaproteobacteria	Without_prophage	0.388857	1.11659	965442
Deep-Seawater	Without_prophage	Seawater	0.657462	0.961305	4154770		Bacteria	With_prophage	0.543023	0.939184	3236851		Gammaproteobacteria	Without_prophage	0.477921	0.970035	2653513
Deep-Seawater	Without_prophage	Seawater	0.669066	0.914309	3077735		Bacteria	With_prophage	0.420985	1.03322	2309284		Gammaproteobacteria	Without_prophage	0.580297	0.914703	3583678
Deep-Seawater	Without_prophage	Seawater	0.638452	0.961137	4087866		Bacteria	With_prophage	0.54737	0.963678	3483529		Gammaproteobacteria	Without_prophage	0.487995	1.02106	2179105
Deep-Seawater	Without_prophage	Seawater	0.49959	1.05892	2220197		Bacteria	With_prophage	0.455834	0.997711	2522774		Gammaproteobacteria	Without_prophage	0.690569	0.949491	4688826
Deep-Seawater	Without_prophage	Seawater	0.558343	1.06825	2954368		Bacteria	With_prophage	0.450226	0.952144	3119276		Gammaproteobacteria	Without_prophage	0.521354	1.06702	3259546
Deep-Seawater	Without_prophage	Seawater	0.445714	0.964023	4049698		Bacteria	With_prophage	0.479765	0.989692	2911007		Gammaproteobacteria	Without_prophage	0.437722	1.03272	2260053
Deep-Seawater	Without_prophage	Seawater	0.627437	0.938288	3398742		Bacteria	With_prophage	0.292391	1.10191	1190663		Gammaproteobacteria	Without_prophage	0.40048	1.12227	1469346
Deep-Seawater	Without_prophage	Seawater	0.489036	0.949912	2525498		Bacteria	With_prophage	0.712785	0.860228	4775477		Gammaproteobacteria	Without_prophage	0.390399	1.12702	992882
Deep-Seawater	Without_prophage	Seawater	0.60906	0.892509	3245905		Bacteria	With_prophage	0.557419	0.968667	3691672		Gammaproteobacteria	Without_prophage	0.517707	0.937452	2546264
Deep-Seawater	Without_prophage	Seawater	0.60957	0.921049	3231099		Bacteria	With_prophage	0.434817	0.952058	3445169		Gammaproteobacteria	Without_prophage	0.512926	0.941051	2161413
Deep-Seawater	Without_prophage	Seawater	0.645808	0.983521	4174795		Bacteria	With_prophage	0.630953	0.916169	3723112		Gammaproteobacteria	Without_prophage	0.533546	0.946297	2256162
Deep-Seawater	Without_prophage	Seawater	0.599945	0.936617	3931170		Bacteria	With_prophage	0.577119	1.04352	3804424		Gammaproteobacteria	Without_prophage	0.481426	1.0026	1993819
Deep-Seawater	Without_prophage	Seawater	0.600626	0.962258	3892925		Bacteria	With_prophage	0.60289	0.895633	3395363		Gammaproteobacteria	Without_prophage	0.638139	0.970115	3149111
Deep-Seawater	Without_prophage	Seawater	0.630818	0.886264	3436900		Bacteria	With_prophage	0.406546	0.978181	1051953		Gammaproteobacteria	Without_prophage	0.415301	0.979826	1330848
Deep-Seawater	Without_prophage	Seawater	0.632431	0.893174	3324101		Bacteria	With_prophage	0.350025	0.952893	2077883		Gammaproteobacteria	Without_prophage	0.505546	1.08185	1193330
Deep-Seawater	Without_prophage	Seawater	0.632723	0.903114	3340663		Bacteria	With_prophage	0.314012	1.30764	1334464		Gammaproteobacteria	Without_prophage	0.647616	0.934016	3207653
Deep-Seawater	Without_prophage	Seawater	0.633143	0.914145	3187677		Bacteria	With_prophage	0.406485	0.96277	4464200		Gammaproteobacteria	Without_prophage	0.451841	1.07976	5141893
Deep-Seawater	Without_prophage	Seawater	0.631432	0.884895	3385712		Bacteria	With_prophage	0.41041	0.858264	3707486		Gammaproteobacteria	Without_prophage	0.514679	0.933307	2141847
Deep-Seawater	Without_prophage	Seawater	0.632584	0.915325	3278616		Bacteria	With_prophage	0.56498	0.789262	7049622		Gammaproteobacteria	Without_prophage	0.460302	0.906688	3511682
Deep-Seawater	Without_prophage	Seawater	0.630903	0.886012	3218918		Bacteria	With_prophage	0.491091	0.994774	2655879		Gammaproteobacteria	Without_prophage	0.648392	0.937455	3443367
Deep-Seawater	Without_prophage	Seawater	0.696068	0.937822	3315129		Bacteria	With_prophage	0.490057	0.996698	2788207		Gammaproteobacteria	Without_prophage	0.458471	0.990567	2205808
Deep-Seawater	Without_prophage	Seawater	0.61197	0.933984	4364099		Bacteria	With_prophage	0.560494	0.878377	3602097		Gammaproteobacteria	Without_prophage	0.518912	1.03932	2345775
Deep-Seawater	Without_prophage	Seawater	0.612783	0.939628	4285740		Bacteria	With_prophage	0.459658	1.16296	2002651		Gammaproteobacteria	Without_prophage	0.4374	0.988233	1995481
Deep-Seawater	Without_prophage	Seawater	0.723259	0.959618	3814016		Bacteria	With_prophage	0.653231	1.00595	4661287		Gammaproteobacteria	Without_prophage	0.535525	0.944099	2469022
Deep-Seawater	Without_prophage	Seawater	0.424774	0.963432	2435045		Bacteria	With_prophage	0.532002	0.942527	2369163		Gammaproteobacteria	Without_prophage	0.457346	1.01394	2326579
Deep-Seawater	Without_prophage	Seawater	0.705722	0.87832	3089989		Bacteria	With_prophage	0.638773	1.12203	2704017		Gammaproteobacteria	Without_prophage	0.493039	0.980991	2941924
Deep-Seawater	Without_prophage	Seawater	0.590756	0.986192	3158614		Bacteria	With_prophage	0.460972	0.992906	2919712		Gammaproteobacteria	Without_prophage	0.453412	0.974866	2560353
Deep-Seawater	Without_prophage	Seawater	0.476017	0.940442	2448849		Bacteria	With_prophage	0.529245	0.872834	6641580		Gammaproteobacteria	Without_prophage	0.455004	0.971608	5936552
Deep-Seawater	Without_prophage	Seawater	0.455742	0.888388	7572144		Bacteria	With_prophage	0.556665	0.941297	4002986		Gammaproteobacteria	Without_prophage	0.511801	0.990696	2937329
Deep-Seawater	Without_prophage	Seawater	0.635212	0.994003	2557337		Bacteria	With_prophage	0.550509	1.09686	1792388		Gammaproteobacteria	Without_prophage	0.541602	1.28841	1592661
Deep-Seawater	Without_prophage	Seawater	0.658094	0.989785	2943063		Bacteria	With_prophage	0.428916	0.929818	3427553		Gammaproteobacteria	Without_prophage	0.45409	1.01449	2372623
Deep-Seawater	Without_prophage	Seawater	0.657634	1.04482	2574616		Bacteria	With_prophage	0.3609	1.09222	1188400		Gammaproteobacteria	Without_prophage	0.448869	0.970216	2374728
Deep-Seawater	Without_prophage	Seawater	0.596485	1.02737	3982991		Bacteria	With_prophage	0.415943	0.876105	4276887		Gammaproteobacteria	Without_prophage	0.441051	0.89739	3572581
Deep-Seawater	Without_prophage	Seawater	0.499473	0.729818	9850403		Bacteria	With_prophage	0.550518	1.01275	4331758		Gammaproteobacteria	Without_prophage	0.423915	1.02024	1628049
Deep-Seawater	Without_prophage	Seawater	0.489259	0.933369	4569470		Bacteria	With_prophage	0.419374	0.84019	6097427		Gammaproteobacteria	Without_prophage	0.423924	1.03517	1584278
Deep-Seawater	Without_prophage	Seawater	0.491019	0.933935	4241194		Bacteria	With_prophage	0.467729	1.04038	3643871		Gammaproteobacteria	Without_prophage	0.648938	0.925956	3397570
Deep-Seawater	Without_prophage	Seawater	0.489721	0.958941	4119128		Bacteria	With_prophage	0.490513	0.92784	2894896		Gammaproteobacteria	Without_prophage	0.545098	0.999412	2670571
Deep-Seawater	Without_prophage	Seawater	0.490314	0.935251	4337875		Bacteria	With_prophage	0.398805	0.953184	3477816		Gammaproteobacteria	Without_prophage	0.396128	1.19491	1056150
Deep-Seawater	Without_prophage	Seawater	0.451771	0.908391	3432441		Bacteria	With_prophage	0.487785	0.939393	2139680		Gammaproteobacteria	Without_prophage	0.487207	0.946063	2329654
Deep-Seawater	Without_prophage	Seawater	0.450097	0.915593	3461143		Bacteria	With_prophage	0.343954	0.876515	4115162		Gammaproteobacteria	Without_prophage	0.458392	1.00458	2293489
Deep-Seawater	Without_prophage	Seawater	0.711931	0.951592	2670263		Bacteria	With_prophage	0.659009	0.968293	3272770		Gammaproteobacteria	Without_prophage	0.465919	0.950857	2655499
Deep-Seawater	Without_prophage	Seawater	0.709505	0.975855	3265855		Bacteria	With_prophage	0.613579	0.928983	4713757		Gammaproteobacteria	Without_prophage	0.395098	1.20849	1251149
Deep-Seawater	Without_prophage	Seawater	0.681318	0.821137	3480539		Bacteria	With_prophage	0.638852	0.952081	5326230		Gammaproteobacteria	Without_prophage	0.580475	0.995399	3327308
Deep-Seawater	Without_prophage	Seawater	0.350866	0.98527	3697465		Bacteria	With_prophage	0.432507	0.871228	4029946		Gammaproteobacteria	Without_prophage	0.522904	0.946236	4013798
Deep-Seawater	Without_prophage	Seawater	0.667058	0.973759	3994828		Bacteria	With_prophage	0.618548	0.926501	3192658		Gammaproteobacteria	Without_prophage	0.345175	1.09981	1029266
Deep-Seawater	Without_prophage	Seawater	0.668054	0.966114	3989176		Bacteria	With_prophage	0.507837	0.947992	4881898		Gammaproteobacteria	Without_prophage	0.392801	1.16333	1243845
Deep-Seawater	Without_prophage	Seawater	0.489807	0.871833	5091570		Bacteria	With_prophage	0.296145	1.07926	1042381		Gammaproteobacteria	Without_prophage	0.555768	0.901909	4100193
Deep-Seawater	Without_prophage	Seawater	0.492142	0.915467	4562697		Bacteria	With_prophage	0.529708	0.852024	4802683		Gammaproteobacteria	Without_prophage	0.533207	0.94877	2257661
Deep-Seawater	Without_prophage	Seawater	0.492157	0.924671	4707620		Bacteria	With_prophage	0.410822	1.04239	571761		Gammaproteobacteria	Without_prophage	0.47072	0.966265	2669039
Deep-Seawater	Without_prophage	Seawater	0.458964	0.959718	3631275		Bacteria	With_prophage	0.433744	0.928299	7155023		Gammaproteobacteria	Without_prophage	0.487806	1.02734	3328000
Deep-Seawater	Without_prophage	Seawater	0.682069	0.937491	3985105		Bacteria	With_prophage	0.606219	1.04339	3003684		Gammaproteobacteria	Without_prophage	0.47947	0.953448	2830777
Deep-Seawater	Without_prophage	Seawater	0.612403	1.04515	2561345		Bacteria	With_prophage	0.625201	0.994782	3656079		Gammaproteobacteria	Without_prophage	0.516161	0.98963	3315379
Deep-Seawater	Without_prophage	Seawater	0.623236	1.06976	2843628		Bacteria	With_prophage	0.535025	0.953908	2422666		Gammaproteobacteria	Without_prophage	0.583482	0.899319	3726153
Deep-Seawater	Without_prophage	Seawater	0.707111	0.787041	8097423		Bacteria	With_prophage	0.507387	1.09019	2207867		Gammaproteobacteria	Without_prophage	0.405785	0.998145	1703159
Deep-Seawater	Without_prophage	Seawater	0.659748	0.976357	3194529		Bacteria	With_prophage	0.435113	0.869999	3493109		Gammaproteobacteria	Without_prophage	0.543722	1.0566	2128534
Deep-Seawater	Without_prophage	Seawater	0.703038	0.997647	2512913		Bacteria	With_prophage	0.623278	0.8882	3271786		Gammaproteobacteria	Without_prophage	0.442336	0.901922	3601199
Deep-Seawater	Without_prophage	Seawater	0.425585	0.894552	6179629		Bacteria	With_prophage	0.311725	0.925135	2200759		Gammaproteobacteria	Without_prophage	0.522063	1.01889	2628343
Deep-Seawater	Without_prophage	Seawater	0.549258	1.01129	3769455		Bacteria	With_prophage	0.3774	0.894266	3721487		Gammaproteobacteria	Without_prophage	0.478287	0.968351	2612690
Deep-Seawater	Without_prophage	Seawater	0.549367	1.04007	3508405		Bacteria	With_prophage	0.689015	0.912107	3655273		Gammaproteobacteria	Without_prophage	0.510736	1.01398	3410327
Deep-Seawater	Without_prophage	Seawater	0.684099	1.02754	4893232		Bacteria	With_prophage	0.416288	1.05328	2608032		Gammaproteobacteria	Without_prophage	0.571081	0.922897	4475040
Deep-Seawater	Without_prophage	Seawater	0.585574	0.9798	3283322		Bacteria	With_prophage	0.527098	0.880693	3916234		Gammaproteobacteria	Without_prophage	0.532128	0.915501	2767883
Deep-Seawater	Without_prophage	Seawater	0.495304	0.940699	3893911		Bacteria	With_prophage	0.430476	0.894395	2091918		Gammaproteobacteria	Without_prophage	0.52408	0.914879	3450729
Deep-Seawater	Without_prophage	Seawater	0.49425	0.951309	4039698		Bacteria	With_prophage	0.54764	0.910437	2878837		Gammaproteobacteria	Without_prophage	0.373499	1.01489	1761763
Deep-Seawater	Without_prophage	Seawater	0.493745	0.940409	4271545		Bacteria	With_prophage	0.312623	1.34508	1443040		Gammaproteobacteria	Without_prophage	0.394603	1.21641	1034189
Deep-Seawater	Without_prophage	Seawater	0.450923	0.880411	3916353		Bacteria	With_prophage	0.558222	0.959782	3830036		Gammaproteobacteria	Without_prophage	0.456876	0.973279	1680915
Deep-Seawater	Without_prophage	Seawater	0.454674	0.902482	3275410		Bacteria	With_prophage	0.349835	0.892999	2468089		Gammaproteobacteria	Without_prophage	0.444785	1.08402	1833909
Deep-Seawater	Without_prophage	Seawater	0.452672	0.887788	3312728		Bacteria	With_prophage	0.437837	0.92222	2647957		Gammaproteobacteria	Without_prophage	0.441338	0.975687	2895395
Deep-Seawater	Without_prophage	Seawater	0.454743	0.905116	3196277		Bacteria	With_prophage	0.562536	1.25837	1823794		Gammaproteobacteria	Without_prophage	0.652585	0.937041	2704258
Deep-Seawater	Without_prophage	Seawater	0.453149	0.872741	3546298		Bacteria	With_prophage	0.53033	0.944762	4576812		Gammaproteobacteria	Without_prophage	0.472037	0.973351	2257151
Deep-Seawater	Without_prophage	Seawater	0.45398	0.896046	3271038		Bacteria	With_prophage	0.37417	0.875326	2345413		Gammaproteobacteria	Without_prophage	0.569854	0.958448	3312647
Deep-Seawater	Without_prophage	Seawater	0.667733	0.9359	4921464		Bacteria	With_prophage	0.531071	1.0075	2073446		Gammaproteobacteria	Without_prophage	0.359954	1.01107	1508303
Deep-Seawater	Without_prophage	Seawater	0.667618	0.958159	5010653		Bacteria	With_prophage	0.31264	1.1719	1585465		Gammaproteobacteria	Without_prophage	0.497163	0.970013	2018530
Deep-Seawater	Without_prophage	Seawater	0.445609	1.09629	1408388		Bacteria	With_prophage	0.637648	0.985077	3425114		Gammaproteobacteria	Without_prophage	0.458287	0.984887	2295695
Deep-Seawater	Without_prophage	Seawater	0.636957	0.934804	4315343		Bacteria	With_prophage	0.441775	0.886653	4818121		Gammaproteobacteria	Without_prophage	0.546546	1.064	2230263
Deep-Seawater	Without_prophage	Seawater	0.571659	0.94165	4121491		Bacteria	With_prophage	0.668575	0.946898	4473554		Gammaproteobacteria	Without_prophage	0.337898	1.05169	1257972
Deep-Seawater	Without_prophage	Seawater	0.589758	0.937915	3503514		Bacteria	With_prophage	0.636137	1.0056	3084730		Gammaproteobacteria	Without_prophage	0.665731	0.919602	2690294
Deep-Seawater	Without_prophage	Seawater	0.592998	0.981514	3093179		Bacteria	With_prophage	0.499001	0.959206	2827338		Gammaproteobacteria	Without_prophage	0.567774	1.03272	2521491
Deep-Seawater	Without_prophage	Seawater	0.592276	0.982725	3004910		Bacteria	With_prophage	0.613311	0.947228	3336051		Gammaproteobacteria	Without_prophage	0.370299	1.00999	1474271
Deep-Seawater	Without_prophage	Seawater	0.590944	1.00328	3071933		Bacteria	With_prophage	0.511877	0.87181	4123606		Gammaproteobacteria	Without_prophage	0.536701	1.01362	2094466
Deep-Seawater	Without_prophage	Seawater	0.686928	0.926351	4644030		Bacteria	With_prophage	0.588642	0.92335	4568151		Gammaproteobacteria	Without_prophage	0.481251	1.03521	2340594
Deep-Seawater	Without_prophage	Seawater	0.580392	0.964772	3398731		Bacteria	With_prophage	0.292212	1.06719	1228459		Gammaproteobacteria	Without_prophage	0.576149	1.01177	3311020
Deep-Seawater	Without_prophage	Seawater	0.552804	0.984037	3477510		Bacteria	With_prophage	0.532023	0.928112	3502811		Gammaproteobacteria	Without_prophage	0.547522	0.940336	3293505
Deep-Seawater	Without_prophage	Seawater	0.553724	1.01758	3149615		Bacteria	With_prophage	0.395298	0.891854	4696955		Gammaproteobacteria	Without_prophage	0.486963	0.969683	2721508
Deep-Seawater	Without_prophage	Seawater	0.551311	0.988264	3180323		Bacteria	With_prophage	0.391156	0.943362	4658871		Gammaproteobacteria	Without_prophage	0.463661	0.902945	3250476
Deep-Seawater	Without_prophage	Seawater	0.628128	0.900918	3649611		Bacteria	With_prophage	0.461342	0.978902	3968731		Gammaproteobacteria	Without_prophage	0.467043	1.00594	3217880
Deep-Seawater	Without_prophage	Seawater	0.628058	0.896127	3647921		Bacteria	With_prophage	0.419056	0.960982	2496404		Gammaproteobacteria	Without_prophage	0.464267	1.02325	2474473
Deep-Seawater	Without_prophage	Seawater	0.629519	0.901144	3590990		Bacteria	With_prophage	0.311566	0.960564	1615717		Gammaproteobacteria	Without_prophage	0.458224	1.0076	4952364
Deep-Seawater	Without_prophage	Seawater	0.629422	0.899628	3540354		Bacteria	With_prophage	0.594598	1.04412	4994613		Gammaproteobacteria	Without_prophage	0.422855	1.01865	2140079
Deep-Seawater	Without_prophage	Seawater	0.629093	0.900392	3540682		Bacteria	With_prophage	0.584719	0.99317	3393175		Gammaproteobacteria	Without_prophage	0.345977	1.11954	1070971
Deep-Seawater	Without_prophage	Seawater	0.629103	0.900699	3542805		Bacteria	With_prophage	0.441298	1.02241	2341516		Gammaproteobacteria	Without_prophage	0.541486	0.861482	5586882
Deep-Seawater	Without_prophage	Seawater	0.603486	1.03737	2647069		Bacteria	With_prophage	0.6637	0.938871	3430715		Gammaproteobacteria	Without_prophage	0.634475	0.928675	2796457
Deep-Seawater	Without_prophage	Seawater	0.391042	0.743364	7728380		Bacteria	With_prophage	0.448076	0.922589	3867379		Gammaproteobacteria	Without_prophage	0.519376	1.07301	3392323
Deep-Seawater	Without_prophage	Seawater	0.490789	0.935163	3410101		Bacteria	With_prophage	0.444488	1.03634	2095842		Gammaproteobacteria	Without_prophage	0.390706	1.13399	941806
Deep-Seawater	Without_prophage	Seawater	0.492229	1.00688	3029146		Bacteria	With_prophage	0.503679	0.933196	3370139		Gammaproteobacteria	Without_prophage	0.445249	0.873766	4113228
Deep-Seawater	Without_prophage	Seawater	0.490951	0.913593	3488424		Bacteria	With_prophage	0.578363	0.92935	3030075		Gammaproteobacteria	Without_prophage	0.4932	0.977801	2303127
Deep-Seawater	Without_prophage	Seawater	0.491276	0.934413	3234116		Bacteria	With_prophage	0.46808	1.12486	1638421		Gammaproteobacteria	Without_prophage	0.391526	0.975178	1911445
Deep-Seawater	Without_prophage	Seawater	0.492553	0.922869	4378738		Bacteria	With_prophage	0.394222	1.03074	1746310		Gammaproteobacteria	Without_prophage	0.645134	0.979788	3803886
Deep-Seawater	Without_prophage	Seawater	0.491945	0.946948	4242048		Bacteria	With_prophage	0.641794	0.938152	4581345		Gammaproteobacteria	Without_prophage	0.481251	1.03521	2340594
Deep-Seawater	Without_prophage	Seawater	0.49123	0.903227	4475067		Bacteria	With_prophage	0.578713	0.981182	3026962		Gammaproteobacteria	Without_prophage	0.650698	0.955914	5140629
Deep-Seawater	Without_prophage	Seawater	0.491676	0.902265	4487595		Bacteria	With_prophage	0.539983	0.805549	3616168		Gammaproteobacteria	Without_prophage	0.534773	0.979843	3624049
Deep-Seawater	Without_prophage	Seawater	0.384758	1.03023	1691854		Bacteria	With_prophage	0.625138	0.902369	3597199		Gammaproteobacteria	Without_prophage	0.486183	0.942369	3157998
Deep-Seawater	Without_prophage	Seawater	0.451888	0.988596	1606319		Bacteria	With_prophage	0.477815	1.0304	2901788		Gammaproteobacteria	Without_prophage	0.488039	1.00189	2237763
Deep-Seawater	Without_prophage	Seawater	0.611882	0.956606	3214491		Bacteria	With_prophage	0.696231	0.971927	2716252		Gammaproteobacteria	Without_prophage	0.442666	1.02069	1532301
Deep-Seawater	Without_prophage	Seawater	0.612723	0.999549	2962337		Bacteria	With_prophage	0.365986	1.02326	1941841		Gammaproteobacteria	Without_prophage	0.44435	0.981537	1353999
Deep-Seawater	Without_prophage	Seawater	0.457801	0.965323	3468269		Bacteria	With_prophage	0.522427	1.07323	3117700		Gammaproteobacteria	Without_prophage	0.622561	0.956629	3008482
Deep-Seawater	Without_prophage	Seawater	0.577334	0.914331	3753563		Bacteria	With_prophage	0.344801	0.957026	3895402		Gammaproteobacteria	Without_prophage	0.521168	1.00963	2750502
Deep-Seawater	Without_prophage	Seawater	0.595679	0.968056	3467775		Bacteria	With_prophage	0.433943	0.881615	3756744		Gammaproteobacteria	Without_prophage	0.669375	0.919751	2506113
Deep-Seawater	Without_prophage	Seawater	0.598501	1.03484	3138643		Bacteria	With_prophage	0.413182	0.861802	3834988		Gammaproteobacteria	Without_prophage	0.690554	0.951293	4723047
Deep-Seawater	Without_prophage	Seawater	0.459615	1.04404	1874451		Bacteria	With_prophage	0.431328	0.957127	4129025		Gammaproteobacteria	Without_prophage	0.528987	0.963287	2938897
Deep-Seawater	Without_prophage	Seawater	0.336061	0.983769	3491673		Bacteria	With_prophage	0.446302	0.926208	3514331		Gammaproteobacteria	Without_prophage	0.460491	0.944849	2432134
Deep-Seawater	Without_prophage	Seawater	0.336739	0.980827	3271729		Bacteria	With_prophage	0.504536	0.924591	4374906		Gammaproteobacteria	Without_prophage	0.549063	1.07293	2686093
Deep-Seawater	Without_prophage	Seawater	0.338159	0.99075	3387332		Bacteria	With_prophage	0.3453	0.913403	3732198		Gammaproteobacteria	Without_prophage	0.458411	0.985336	2656963
Deep-Seawater	Without_prophage	Seawater	0.33175	0.974726	3591780		Bacteria	With_prophage	0.635083	0.949927	3802398		Gammaproteobacteria	Without_prophage	0.445104	0.953161	3176798
Deep-Seawater	Without_prophage	Seawater	0.390551	1.00963	3449787		Bacteria	With_prophage	0.586327	0.966767	3084506		Gammaproteobacteria	Without_prophage	0.650425	0.96172	3084059
Deep-Seawater	Without_prophage	Seawater	0.390512	1.01853	3501128		Bacteria	With_prophage	0.524862	0.969454	3124440		Gammaproteobacteria	Without_prophage	0.522633	0.895203	3615939
Deep-Seawater	Without_prophage	Seawater	0.38958	0.991761	3485718		Bacteria	With_prophage	0.370431	0.931446	3367881		Gammaproteobacteria	Without_prophage	0.530775	1.14929	2191795
Deep-Seawater	Without_prophage	Seawater	0.45129	0.904749	3382153		Bacteria	With_prophage	0.580019	0.902657	4274047		Gammaproteobacteria	Without_prophage	0.645582	0.983984	3380137
Deep-Seawater	Without_prophage	Seawater	0.455529	0.968932	3039429		Bacteria	With_prophage	0.549129	1.06248	2192985		Gammaproteobacteria	Without_prophage	0.504034	0.97733	2053554
Deep-Seawater	Without_prophage	Seawater	0.454167	1.0098	3235293		Bacteria	With_prophage	0.505829	0.967032	3613116		Gammaproteobacteria	Without_prophage	0.534115	0.979196	1979174
Deep-Seawater	Without_prophage	Seawater	0.456961	1.02401	2879857		Bacteria	With_prophage	0.479725	0.979008	3967281		Gammaproteobacteria	Without_prophage	0.466924	0.922125	3730513
Deep-Seawater	Without_prophage	Seawater	0.411642	0.901759	4457956		Bacteria	With_prophage	0.585775	1.02383	2838357		Gammaproteobacteria	Without_prophage	0.527428	0.946727	2049165
Deep-Seawater	Without_prophage	Seawater	0.414895	0.923932	3931025		Bacteria	With_prophage	0.515735	0.969817	3380020		Gammaproteobacteria	Without_prophage	0.505443	1.03033	1788748
Deep-Seawater	Without_prophage	Seawater	0.416597	0.986183	3688969		Bacteria	With_prophage	0.586829	1.08898	1763111		Gammaproteobacteria	Without_prophage	0.393751	1.10332	1117536
Deep-Seawater	Without_prophage	Seawater	0.418413	1.03839	3175118		Bacteria	With_prophage	0.591526	1.09124	3339308		Gammaproteobacteria	Without_prophage	0.53108	0.956781	3186728
Deep-Seawater	Without_prophage	Seawater	0.54531	0.870069	4906508		Bacteria	With_prophage	0.355877	1.00311	5179913		Gammaproteobacteria	Without_prophage	0.648047	0.925547	5165595
Deep-Seawater	Without_prophage	Seawater	0.54469	0.878061	5162513		Bacteria	With_prophage	0.293427	0.792904	3721761		Gammaproteobacteria	Without_prophage	0.41998	0.893819	2262203
Deep-Seawater	Without_prophage	Seawater	0.549963	0.918995	3471185		Bacteria	With_prophage	0.571664	0.888039	4771187		Gammaproteobacteria	Without_prophage	0.471769	1.14918	1682070
Deep-Seawater	Without_prophage	Seawater	0.421178	0.902744	4149570		Bacteria	With_prophage	0.445875	0.872764	4890210		Gammaproteobacteria	Without_prophage	0.458257	0.973975	2224902
Deep-Seawater	Without_prophage	Seawater	0.65142	0.93729	3512254		Bacteria	With_prophage	0.56992	0.968563	2330256		Gammaproteobacteria	Without_prophage	0.45828	0.951276	2408344
Deep-Seawater	Without_prophage	Seawater	0.588467	0.921983	3302663		Bacteria	With_prophage	0.474905	1.01754	3280474		Gammaproteobacteria	Without_prophage	0.609843	1.04401	2412812
Deep-Seawater	Without_prophage	Seawater	0.644405	0.918628	3372422		Bacteria	With_prophage	0.39455	0.966738	3014261		Gammaproteobacteria	Without_prophage	0.529849	0.96908	2628265
Deep-Seawater	Without_prophage	Seawater	0.566951	0.955888	3143673		Bacteria	With_prophage	0.404125	0.913844	2058339		Gammaproteobacteria	Without_prophage	0.47323	0.988205	2349715
Deep-Seawater	Without_prophage	Seawater	0.319727	0.915171	3007088		Bacteria	With_prophage	0.448329	0.894135	4144786		Gammaproteobacteria	Without_prophage	0.460942	0.946318	4176188
Deep-Seawater	Without_prophage	Seawater	0.65958	0.974925	3051518		Bacteria	With_prophage	0.58634	0.992233	3524375		Gammaproteobacteria	Without_prophage	0.437621	0.998345	2098474
Deep-Seawater	Without_prophage	Seawater	0.624638	0.822595	1953573		Bacteria	With_prophage	0.55598	0.953968	4190917		Gammaproteobacteria	Without_prophage	0.690584	0.9495	4706689
Deep-Seawater	Without_prophage	Seawater	0.663845	0.960186	3868001		Bacteria	With_prophage	0.41419	0.882364	4316812		Gammaproteobacteria	Without_prophage	0.395077	1.20786	1027438
Deep-Seawater	Without_prophage	Seawater	0.556459	0.971112	3083064		Bacteria	With_prophage	0.584327	1.05256	3441129		Gammaproteobacteria	Without_prophage	0.394061	1.20454	1045215
Deep-Seawater	Without_prophage	Seawater	0.36261	0.885003	3745748		Bacteria	With_prophage	0.436408	0.957515	3172795		Gammaproteobacteria	Without_prophage	0.523939	0.916325	3470383
Deep-Seawater	Without_prophage	Seawater	0.655871	1.00821	2891256		Bacteria	With_prophage	0.649241	0.919723	3444514		Gammaproteobacteria	Without_prophage	0.488124	0.957496	3047533
Deep-Seawater	Without_prophage	Seawater	0.466192	0.921952	1480555		Bacteria	With_prophage	0.490535	1.02741	1835682		Gammaproteobacteria	Without_prophage	0.354748	1.05183	1352885
Deep-Seawater	Without_prophage	Seawater	0.384889	0.964937	1648812		Bacteria	With_prophage	0.374695	0.868017	3203853		Gammaproteobacteria	Without_prophage	0.453692	0.958164	2089412
Deep-Seawater	Without_prophage	Seawater	0.381391	0.95234	2024488		Bacteria	With_prophage	0.548806	1.02718	3654671		Gammaproteobacteria	Without_prophage	0.422657	0.999975	3748093
Deep-Seawater	Without_prophage	Seawater	0.384172	1.01355	1823290		Bacteria	With_prophage	0.323007	0.971209	1976918		Gammaproteobacteria	Without_prophage	0.399737	1.13037	1495089
Deep-Seawater	Without_prophage	Seawater	0.381595	1.00015	1750744		Bacteria	With_prophage	0.547341	0.930766	4637040		Gammaproteobacteria	Without_prophage	0.458582	0.9632	2346345
Deep-Seawater	Without_prophage	Seawater	0.309788	0.912372	2979049		Bacteria	With_prophage	0.570006	1.00172	2214202		Gammaproteobacteria	Without_prophage	0.444985	0.910131	3608273
Deep-Seawater	Without_prophage	Seawater	0.310263	0.920188	2770086		Bacteria	With_prophage	0.313284	1.10858	1561455		Gammaproteobacteria	Without_prophage	0.52012	1.09171	2717753
Deep-Seawater	Without_prophage	Seawater	0.310111	0.909352	2944955		Bacteria	With_prophage	0.434833	0.858534	3339414		Gammaproteobacteria	Without_prophage	0.566454	0.984164	2140903
Deep-Seawater	Without_prophage	Seawater	0.672447	0.986465	2173418		Bacteria	With_prophage	0.527377	1.04832	3236601		Gammaproteobacteria	Without_prophage	0.513686	0.981202	2741534
Deep-Seawater	Without_prophage	Seawater	0.671826	0.988772	2600194		Bacteria	With_prophage	0.617097	0.858827	3369712		Gammaproteobacteria	Without_prophage	0.394336	1.21424	1045098
Deep-Seawater	Without_prophage	Seawater	0.515694	0.938991	2902051		Bacteria	With_prophage	0.371681	0.914803	3496927		Gammaproteobacteria	Without_prophage	0.521474	0.966752	3009045
Deep-Seawater	Without_prophage	Seawater	0.478351	1.04391	1756860		Bacteria	With_prophage	0.478148	1.02879	2947150		Gammaproteobacteria	Without_prophage	0.506603	0.987741	4648991
Deep-Seawater	Without_prophage	Seawater	0.670299	0.951803	4656428		Bacteria	With_prophage	0.301567	0.989364	1758706		Gammaproteobacteria	Without_prophage	0.53409	1.04067	2439771
Deep-Seawater	Without_prophage	Seawater	0.669982	0.940933	4669831		Bacteria	With_prophage	0.571564	0.845322	7603017		Gammaproteobacteria	Without_prophage	0.467381	0.920085	3251875
Deep-Seawater	Without_prophage	Seawater	0.389823	0.946391	1811091		Bacteria	With_prophage	0.625693	0.972822	2490692		Gammaproteobacteria	Without_prophage	0.534028	1.0314	1958506
Deep-Seawater	Without_prophage	Seawater	0.509703	0.899788	3700871		Bacteria	With_prophage	0.442413	0.936723	3419366		Gammaproteobacteria	Without_prophage	0.53853	0.999886	2040233
Deep-Seawater	Without_prophage	Seawater	0.607618	0.940371	3738949		Bacteria	With_prophage	0.306715	0.926484	1770134		Gammaproteobacteria	Without_prophage	0.345992	1.15445	1034263
Deep-Seawater	Without_prophage	Seawater	0.607921	0.946589	3719672		Bacteria	With_prophage	0.47833	1.02422	2814819		Gammaproteobacteria	Without_prophage	0.644972	0.954881	2707144
Deep-Seawater	Without_prophage	Seawater	0.715546	1.08608	2553222		Bacteria	With_prophage	0.543318	0.942174	5143422		Gammaproteobacteria	Without_prophage	0.640839	0.846465	3527612
Deep-Seawater	Without_prophage	Seawater	0.613204	0.753194	8473245		Bacteria	With_prophage	0.374718	0.870211	3192330		Gammaproteobacteria	Without_prophage	0.530251	1.02407	2513507
Deep-Seawater	Without_prophage	Seawater	0.382208	0.943292	1573213		Bacteria	With_prophage	0.467203	0.917807	4000843		Gammaproteobacteria	Without_prophage	0.465637	0.97138	2402766
Deep-Seawater	Without_prophage	Seawater	0.369971	1.00213	3142322		Bacteria	With_prophage	0.302603	1.02404	1434511		Gammaproteobacteria	Without_prophage	0.433845	1.02911	1706336
Deep-Seawater	Without_prophage	Seawater	0.422487	0.919063	3500305		Bacteria	With_prophage	0.570248	0.975172	2360609		Gammaproteobacteria	Without_prophage	0.495709	0.963822	1918405
Deep-Seawater	Without_prophage	Seawater	0.331667	1.27935	1227964		Bacteria	With_prophage	0.488533	0.915479	3461575		Gammaproteobacteria	Without_prophage	0.416657	0.955717	2037214
Deep-Seawater	With_prophage	Seawater	0.440489	0.852821	2641821		Bacteria	With_prophage	0.539202	0.807654	3309586		Gammaproteobacteria	Without_prophage	0.421451	1.08483	1565227
Deep-Seawater	With_prophage	Seawater	0.578942	0.82544	5555824		Bacteria	With_prophage	0.407601	0.983448	4562519		Gammaproteobacteria	Without_prophage	0.459951	0.914407	3431733
Deep-Seawater	With_prophage	Seawater	0.379474	0.967855	1970337		Bacteria	With_prophage	0.436602	1.01093	2081245		Gammaproteobacteria	Without_prophage	0.528517	0.957187	2033041
Deep-Seawater	With_prophage	Seawater	0.492838	1.0715	2840867		Bacteria	With_prophage	0.399676	0.980032	2340739		Gammaproteobacteria	Without_prophage	0.435766	1.07135	2028283
Deep-Seawater	With_prophage	Seawater	0.563197	0.992981	3801684		Bacteria	With_prophage	0.537843	0.965355	3556204		Gammaproteobacteria	Without_prophage	0.546359	1.04489	2305515
Deep-Seawater	With_prophage	Seawater	0.701753	0.871406	5374072		Bacteria	With_prophage	0.295712	1.10795	877297		Gammaproteobacteria	Without_prophage	0.473161	0.978963	2334103
Deep-Seawater	With_prophage	Seawater	0.320795	0.940846	2592349		Bacteria	With_prophage	0.4504	0.937335	3736123		Gammaproteobacteria	Without_prophage	0.490929	1.05774	2056263
Deep-Seawater	With_prophage	Seawater	0.641911	0.97966	2626421		Bacteria	With_prophage	0.549278	0.955134	4194174		Gammaproteobacteria	Without_prophage	0.484342	0.905751	3877447
Deep-Seawater	With_prophage	Seawater	0.651506	0.911348	2675157		Bacteria	With_prophage	0.637259	0.952738	3253781		Gammaproteobacteria	Without_prophage	0.509022	0.949534	2171591
Deep-Seawater	With_prophage	Seawater	0.361203	1.23177	1309495		Bacteria	With_prophage	0.434787	1.02271	1925273		Gammaproteobacteria	Without_prophage	0.397701	0.969149	2506322
Deep-Seawater	With_prophage	Seawater	0.347962	0.920509	5704452		Bacteria	With_prophage	0.650215	1.07868	2528096		Gammaproteobacteria	Without_prophage	0.534482	1.02336	2256293
Deep-Seawater	With_prophage	Seawater	0.316797	1.07766	1612756		Bacteria	With_prophage	0.439783	0.845224	3716174		Gammaproteobacteria	Without_prophage	0.572455	0.916279	4203961
Deep-Seawater	With_prophage	Seawater	0.332495	1.2682	1405136		Bacteria	With_prophage	0.515833	1.0352	2726048		Gammaproteobacteria	Without_prophage	0.664467	0.978592	2719212
Deep-Seawater	With_prophage	Seawater	0.380891	1.02148	5093590		Bacteria	With_prophage	0.392415	1.16155	3274062		Gammaproteobacteria	Without_prophage	0.420252	1.13096	1465122
Deep-Seawater	With_prophage	Seawater	0.647718	0.931244	2992770		Bacteria	With_prophage	0.56882	0.9467	3411853		Gammaproteobacteria	Without_prophage	0.521926	0.937571	2351822
Deep-Seawater	With_prophage	Seawater	0.608644	0.973224	2778393		Bacteria	With_prophage	0.669778	0.933128	4165558		Gammaproteobacteria	Without_prophage	0.390197	0.881103	4452373
Deep-Seawater	With_prophage	Seawater	0.677019	0.924037	3574533		Bacteria	With_prophage	0.493019	0.88834	7432966		Gammaproteobacteria	Without_prophage	0.473019	0.959982	2338586
Deep-Seawater	With_prophage	Seawater	0.556229	0.921031	4212669		Bacteria	With_prophage	0.315097	1.35321	1375985		Gammaproteobacteria	Without_prophage	0.572032	0.932853	4112115
Deep-Seawater	With_prophage	Seawater	0.644262	0.954662	5990599		Bacteria	With_prophage	0.464106	1.13469	1571360		Gammaproteobacteria	Without_prophage	0.44218	0.923182	2301822
Deep-Seawater	With_prophage	Seawater	0.466316	0.945253	3941802		Bacteria	With_prophage	0.590566	0.963223	4462103		Gammaproteobacteria	Without_prophage	0.484043	0.907923	3875878
Deep-Seawater	With_prophage	Seawater	0.644511	0.963084	5882145		Bacteria	With_prophage	0.671388	1.00672	4542488		Gammaproteobacteria	Without_prophage	0.494512	1.06178	2695472
Deep-Seawater	With_prophage	Seawater	0.448206	0.875495	4420354		Bacteria	With_prophage	0.433624	0.948322	5414829		Gammaproteobacteria	Without_prophage	0.532763	1.00757	3142212
Deep-Seawater	With_prophage	Seawater	0.66585	0.862429	4347027		Bacteria	With_prophage	0.667603	0.885804	2745527		Gammaproteobacteria	Without_prophage	0.3969	0.910853	4364039
Deep-Seawater	With_prophage	Seawater	0.650255	0.970443	5229572		Bacteria	With_prophage	0.498684	1.0338	3012189		Gammaproteobacteria	Without_prophage	0.39557	0.955021	2913025
Deep-Seawater	With_prophage	Seawater	0.527562	0.798202	7994218		Bacteria	With_prophage	0.507409	0.919438	3994832		Gammaproteobacteria	Without_prophage	0.388517	1.03452	2541273
Deep-Seawater	With_prophage	Seawater	0.599357	0.914057	4114624		Bacteria	With_prophage	0.438687	1.12506	1359925		Gammaproteobacteria	Without_prophage	0.392617	1.20487	1063186
Deep-Seawater	With_prophage	Seawater	0.464218	0.969484	3842250		Bacteria	With_prophage	0.660758	0.981567	3962034		Gammaproteobacteria	Without_prophage	0.555354	0.878917	3667015
[truncated: 10,202 more rows]

## Sheet: Fig. 3
Fig. 3a						Fig. 3b						Fig. 3c					Fig. 3d
[truncated: 495 more rows]

## Sheet: Fig. 4
Fig. 4a											Fig. 4c
[truncated: 35 more rows]

## Sheet: Fig. 5
Fig. 5a									Fig. 5b-c					Fig. 5b-c				Fig. 5b-c
[truncated: 25,837 more rows]

[truncated: 35 more sheets: Fig. 6, Fig. S1, Fig. S2, Fig. S3, Fig. S4, Fig. S5, Fig. S6, Fig. S7, Fig. S8, Fig. S9, Fig. S10, Fig. S11, Fig. S12, Fig. S13, Fig. S14, Fig. S15, Fig. S16, Fig. S17, Fig. S18a, Fig. S18b-c …]
